# Supplementary material for: Proteome-wide detection of S-nitrosylation targets and motifs using bioorthogonal cleavable-linker-based enrichment and switch technique
Source: Nat Commun. 2019 May 16;10:2195. doi: 10.1038/s41467-019-10182-4 (PMC6522481; doi:10.1038/s41467-019-10182-4)
Supplement: Supplementary file 4 — Supplementary Data 1 [file 41467_2019_10182_MOESM4_ESM.xlsx]

## Sheet: 1a
Supplemental Data 1a: Summary of Cys peptides identified with iodoTMT in the iodoTMT vs Cys-BOOST comparison for detection of total Cys in HeLa lysate.. * = Proteome Discoverer did not assign the unambiguous iodoTMT site correctly for C-terminal Cys peptides on PeptideGroups level.
identified peptide sequence with amino acids N- and C-terminal of the cleavage; modified amino acids are in small letters	modifications detected in the peptide, ptmRS-based site localization probabilities	peptide confidence, high is <1% false discovery rate	Qvality-based posterior error probabilities (PEP) and q-values		number of protein groups/proteins that share the sequence. Here = 1		number of peptide-spectrum-matches (PSM) for the peptide	Uniprot protein accession	amino acid stretch in the master protein corresponding to the detected peptide	number of missed tryptic cleavages	theoretical peptide mass in Da	TMT reporter ion based abundances			quan info (referring to protein quantification criteria)	Percolator q-Value	Percolator posterior error probability (PEP)	Sequest HT XCorr value
Annotated Sequence	Modifications	Confidence	Qvality PEP	Qvality q-value	# Protein Groups	# Proteins	# PSMs	Master Protein Accessions	Positions in Master Proteins	# Missed Cleavages	Theo. MH+ [Da]	Abundances: 129 (iodoTMT1)	Abundance: 130 (iodoTMT2)	Abundance: 131 (iodoTMT3)	Quan Info	Percolator q-Value (by Search Engine): Sequest HT	Percolator PEP (by Search Engine): Sequest HT	XCorr (by Search Engine): Sequest HT
[K].CQAWDLGTNFFLSEDDVVNK.[R]	1xiodoTMT6plex [C1(100)]	High	9.0119e-06	0	1	1	1	A0AVT1	A0AVT1 [96-115]	0	2630.28	54.8	58.5	68.2		0	1.168e-06	2.61
[K].CQAWDLGTNFFLSEDDVVNKR.[N]	1xiodoTMT6plex [C1(100)]	High	1.92043e-09	0	1	1	1	A0AVT1	A0AVT1 [96-116]	1	2786.38	86.7	101.7	98.5		0	1.129e-10	4.92
[K].VCPTTETIYNDEFYTK.[Q]	1xiodoTMT6plex [C2(100)]	High	8.52747e-06	0	1	1	1	A0AVT1	A0AVT1 [545-560]	0	2253.09	144.3	147	124.1		0	1.106e-06	3.84
[R].LFCDFGDEFEVLDTTGEEPK.[E]	1xiodoTMT6plex [C3(100)]	High	0.00409331	6.47684e-05	1	1	1	A0AVT1	A0AVT1 [195-214]	0	2620.23				No Quan Values	6.826e-05	0.000919	1.69
[K].KINDFCR.[S]	1xiodoTMT6plex [C6(100)]	High	0.0193042	0.000696366	1	1	1	A0AVT1	A0AVT1 [169-175]	1	1224.67	982.7	992.6	796.1		0.0003757	0.004818	2.01
[R].ACIGDTLCQK.[L]	2xiodoTMT6plex [C2(100); C8(100)]	High	0.000290374	0	1	1	1	A0AVT1	A0AVT1 [448-457]	0	1709.94	510.3	474.4	405.9		0	5.232e-05	2.74
[R].ACDLPAWVHFPDTER.[A]	1xiodoTMT6plex [C2(100)]	High	1.16406e-07	0	1	1	2	A0FGR8	A0FGR8 [180-194]	0	2086.04	107.6	119.4	106.2		0	1.41e-08	4.25
[R].LHTGPLPEQCR.[L]	1xiodoTMT6plex [C10(100)]	High	0.0199092	0.000810644	1	1	1	A0JLT2	A0JLT2 [154-164]	0	1579.86	205	199.3	145.2		0.0004049	0.004999	1.79
[R].LADFNIYQVSTAEQCR.[S]	1xiodoTMT6plex [C15(100)]	High	6.8211e-07	0	1	1	1	A0JNW5	A0JNW5 [462-477]	0	2187.11	137.7	157.7	145.4		0	6.976e-08	4.07
[K].VTFQPPSSIGCR.[K]	1xiodoTMT6plex [C11(100)]	High	8.19748e-06	0	1	1	3	A0MZ66	A0MZ66 [555-566]	0	1620.87	140.3	148.6	124.3		0	1.055e-06	3.16
[R].CVEILSR.[A]	1xiodoTMT6plex [C1(100)]	High	0.00482604	0.000190562	1	1	4	A1L0T0	A1L0T0 [276-282]	0	1148.67	2012.1	1955.5	1911.8		0.000207	0.002097	2.78
[R].AAVETLGVPCFLGGMAR.[G]	1xiodoTMT6plex [C10(100)]; 1xOxidation [M15(100)]	High	0.0417815	0.00159479	1	1	1	A1L0T0	A1L0T0 [306-322]	0	2037.08				No Quan Values	0.0007258	0.01107	1.82
[K].ADVIVLAGTVCDFR.[L]	1xiodoTMT6plex [C11(100)]	High	1.79081e-05	0	1	1	1	A1L0T0	A1L0T0 [344-357]	0	1807.99				No Quan Values	0	2.477e-06	3.87
[R].EQVPSLGSNVACGLAYTDYHK.[A]	1xiodoTMT6plex [C12(100)]	High	1.18794e-05	0	1	1	1	A1L0T0	A1L0T0 [557-577]	0	2581.29				No Quan Values	0	1.584e-06	4.02
[K].KADVIVLAGTVCDFR.[L]	1xiodoTMT6plex [C12(100)]	High	4.26696e-05	0	1	1	1	A1L0T0	A1L0T0 [343-357]	1	1936.09				No Quan Values	0	6.4e-06	2.86
[R].GALQAVDQLSLFRPLCK.[F]	1xiodoTMT6plex [C16(100)]	High	7.75683e-06	0	1	1	1	A1L0T0	A1L0T0 [158-174]	0	2188.25	110.8	145.5	136.8		0	9.944e-07	2.97
[K].VLHDAQQQCR.[D]	1xiodoTMT6plex [C9(100)]	High	5.36444e-05	0	1	1	1	A1L0T0	A1L0T0 [600-609]	0	1526.81	333.6	326.1	344.6		0	8.247e-06	2.11
[R].SCFAAAAK.[K]	1xiodoTMT6plex [C2(100)]	High	0.00982952	0.000365139	1	1	1	A1L188	A1L188 [60-67]	0	1097.6	144.9	166.3	163.3		0.0002489	0.002347	2.03
[K].SPTVPCLQEEAGEPLGGK.[G]	1xiodoTMT6plex [C6(100)]	High	3.76074e-05	0	1	1	1	A1L390	A1L390 [962-979]	0	2141.11				No Quan Values	0	5.563e-06	2.48
[R].SQEFDIYTQYCNNYPNSVAALTECMR.[D]	2xiodoTMT6plex [C11(100); C24(100)]	High	0.000127808	0	1	1	1	A1L390	A1L390 [174-199]	0	3718.77				No Quan Values	0	2.12e-05	3.35
[R].DLDSCNSDPVAVASCFVER.[S]	2xiodoTMT6plex [C5(100); C15(100)]	High	2.54579e-10	0	1	1	1	A1L390	A1L390 [155-173]	0	2685.34				No Quan Values	0	1.235e-11	4.87
[R].LIPIDEYCK.[A]	1xiodoTMT6plex [C8(100)]	High	6.53458e-05	0	1	1	2	A1X283	A1X283 [95-103]	0	1422.79	487	503.7	467.2		0	1.952e-05	2.77
[K].SWDVCSQLGQSEGYQDLATR.[Q]	1xiodoTMT6plex [C5(100)]	High	1.47174e-08	0	1	1	2	A2RRP1	A2RRP1 [1315-1334]	0	2572.23	113.8	115.3	174.2		0	1.794e-06	3.52
[R].SWVLHECLER.[V]	1xiodoTMT6plex [C7(100)]	High	0.000201991	0	1	1	1	A2RRP1	A2RRP1 [582-591]	0	1600.85	206	199.3	236.9		0	3.517e-05	2.45
[K].IIPDQDQLMAIALECIYTCER.[N]	2xiodoTMT6plex [C15(100); C19(100)]	High	1.25543e-05	0	1	1	2	A2RRP1	A2RRP1 [984-1004]	0	3096.63				No Quan Values	0	1.685e-06	1.93
[K].SCEWFEPSPQVTATHDGGFLSLECEIK.[L]	2xiodoTMT6plex [C2(100); C24(100)]	High	1.19055e-11	0	1	1	2	A2RRP1	A2RRP1 [425-451]	0	3668.81	365.3	320.5	296.4		0	4.338e-13	6.79
[K].ECISQSPTCYK.[Q]	2xiodoTMT6plex [C2(100); C9(100)]	High	0.000326853	0	1	1	1	A2RRP1	A2RRP1 [1247-1257]	0	1917	220.4	215.7	167		0	5.95e-05	3.39
[R].CGPLIDLCK.[G]	2xiodoTMT6plex [C1(100); C8(100)]	High	0.000297329	0	1	1	1	A2RTX5	A2RTX5 [333-341]	0	1619.94	262.4	283.4	232.7		0	5.374e-05	2.64
[K].HLPSECYDK.[T]	1xiodoTMT6plex [C6(100)]	High	0.00339051	6.47684e-05	1	1	1	A2RUC4	A2RUC4 [252-260]	0	1420.71				No Quan Values	3.483e-05	0.0007555	1.7
[R].AGTAFYIDQCAVR.[A]	1xiodoTMT6plex [C10(100)]	High	8.05087e-07	0	1	1	1	A3KMH1	A3KMH1 [153-165]	0	1743.9	277.6	283.2	268.1		0	8.348e-08	3.77
[R].SLNFTEECASWR.[I]	1xiodoTMT6plex [C8(100)]	High	1.54141e-05	0	1	1	3	A3KMH1	A3KMH1 [1094-1105]	0	1771.86	509.8	495.4	594.9		0	4.366e-06	3.36
[R].TYEYDDIAQVCVVSSAIK.[V]	1xiodoTMT6plex [C11(100)]	High	6.31766e-06	0	1	1	3	A5PLN9	A5PLN9 [397-414]	0	2333.19	92	92.3	102.7		0	7.899e-07	2.64
[R].LSLEAIPDTVNLEEPFHITCK.[I]	1xiodoTMT6plex [C20(100)]	High	5.34636e-10	0	1	1	2	A5PLN9	A5PLN9 [308-328]	0	2698.43	78.6	87.4	75.2		0	2.78e-11	3.74
[R].CPVVLAPLLYPEK.[R]	1xiodoTMT6plex [C1(100)]	High	8.37496e-07	0	1	1	1	A5YKK6	A5YKK6 [219-231]	0	1771.04	146.4	152.4	169.3		0	8.661e-08	3.46
[R].YCDPVVLTYQAER.[M]	1xiodoTMT6plex [C2(100)]	High	4.41888e-07	0	1	1	1	A5YKK6	A5YKK6 [1540-1552]	0	1885.97				No Quan Values	0	4.315e-08	3.62
[K].IAMTTCEQIVR.[K]	1xiodoTMT6plex [C6(100)]	High	0.0188624	0.000696366	1	1	1	A5YKK6	A5YKK6 [1415-1425]	0	1593.87				No Quan Values	0.000361	0.004681	1.41
[R].AYGSPWCNK.[Q]	1xiodoTMT6plex [C7(100)]	High	0.00355406	6.47684e-05	1	1	2	A5YKK6	A5YKK6 [1700-1708]	0	1354.68				No Quan Values	3.483e-05	0.000791	2.35
[K].FEIEVLCK.[N]	1xiodoTMT6plex [C7(100)]	High	0.00138321	6.47684e-05	1	1	1	A5YKK6	A5YKK6 [1281-1288]	0	1309.74				No Quan Values	1.846e-05	0.0002858	2.3
[R].CLIECR.[D]	2xiodoTMT6plex [C1(100); C5(100)]	High	0.0327742	0.00117819	1	1	1	A5YKK6	A5YKK6 [1713-1718]	0	1394.8				No Quan Values	0.0006068	0.008517	1.72
[R].EMMDQAAAQLAQDNCELACCFIQK.[T]	3xiodoTMT6plex [C15(100); C19(100); C20(100)]	High	0.0117568	0.00041293	1	1	1	A5YKK6	A5YKK6 [1486-1509]	0	3661.82	189.2	207.4	174.7		0.0002489	0.002829	1.92
[R].LDTDILLGATCGLK.[T]	1xiodoTMT6plex [C11(100)]	High	1.45198e-07	0	1	1	1	A6NDG6	A6NDG6 [262-275]	0	1762				No Quan Values	0	1.279e-08	4.15
[R].AQALLADVDTLLFDCDGVLWR.[G]	1xiodoTMT6plex [C15(100)]	High	0.000201991	0	1	1	2	A6NDG6	A6NDG6 [21-41]	0	2663.41	58.2	55.7	46.5		0	3.515e-05	2.66
[R].FIFDCVSQEYGINPER.[T]	1xiodoTMT6plex [C5(100)]	High	5.42552e-07	0	1	1	6	A6NDG6	A6NDG6 [239-254]	0	2246.11	983.1	1030.1	1016.7		0	2.827e-07	4.08
[R].FIAGTGCLVR.[A]	1xiodoTMT6plex [C7(100)]	High	0.0115753	0.00041293	1	1	2	A6NDG6	A6NDG6 [211-220]	0	1365.79	231.5	216	186.8		0.0002489	0.00279	1.56
[R].YLQQPGCLLVGTNMDNR.[L]	1xiodoTMT6plex [C7(100)]; 1xOxidation [M14(100)]	High	0.00318405	6.47684e-05	1	1	9	A6NDG6	A6NDG6 [187-203]	0	2267.15	1209.9	1168.3	1181.6		6.826e-05	0.0009289	1.75
[R].CPIQLNEGVSFQDLDTAK.[L]	1xiodoTMT6plex [C1(100)]	High	1.15879e-09	0	1	1	2	A6NDU8	A6NDU8 [179-196]	0	2307.19	60.4	61.8	64.7		0	5.464e-09	4.28
[K].HCNLLGDELLECLSWR.[R]	2xiodoTMT6plex [C2(100); C12(100)]	High	3.81209e-06	0	1	1	1	A6NDU8	A6NDU8 [119-134]	0	2559.36				No Quan Values	0	4.577e-07	2.58
[K].YCADQQPENHEVDTSVSGAGCTTYK.[E]	2xiodoTMT6plex [C2(100); C21(100)]	High	9.43792e-10	0	1	1	2	A6NDU8	A6NDU8 [224-248]	0	3361.58	293.3	278.3	225.8		0	5.445e-11	5.47
[R].KPFSCNFCGK.[T]	1xiodoTMT6plex [C8(100)]	High	0.0474926	0.00159479	1	1	3	A6NDX5	A6NDX5 [275-284]	0	1459.74	740.5	754.3	604.4		0.001394	0.02199	1.89
[R].LIPYTSVEDFDWCTPPK.[K]	1xiodoTMT6plex [C13(100)]	High	0.00143876	6.47684e-05	1	1	1	A6NHR9	A6NHR9 [480-496]	0	2340.18	55.8	59	51.2		1.846e-05	0.0002996	2.1
[K].FSGAPNLPVYVVDCSSSGTSILTGSAIQVQNIK.[K]	1xiodoTMT6plex [C14(100)]	High	0.0031099	6.47684e-05	1	1	1	A6NHR9	A6NHR9 [972-1004]	0	3681.94				No Quan Values	3.483e-05	0.000688	1.77
[K].LSTSGNRPPANAETFSCNK.[I]	1xiodoTMT6plex [C17(100)]	High	2.49186e-09	0	1	1	1	A6NHR9	A6NHR9 [1417-1435]	0	2323.17	103.5	140.4	104		0	1.497e-10	4.08
[R].SCTLPNYTK.[G]	1xiodoTMT6plex [C2(100)]	High	0.00232514	6.47684e-05	1	1	4	A6NHR9	A6NHR9 [1709-1717]	0	1355.72				No Quan Values	3.483e-05	0.0006099	2.08
[K].DLCFTWR.[E]	1xiodoTMT6plex [C3(100)]	High	0.0367343	0.00139381	1	1	3	A6NHR9	A6NHR9 [1233-1239]	0	1269.66	395.8	408.4	359		0.0006743	0.009681	1.87
[K].LIVHCK.[F]	1xiodoTMT6plex [C5(100)]	High	0.076414	0.00267806	1	1	2	A6NHR9	A6NHR9 [966-971]	0	1041.64				No Quan Values	0.002622	0.05321	1.3
[R].IEIPSCK.[D]	1xiodoTMT6plex [C6(100)]	High	0.0350976	0.00128425	1	1	3	A6NHR9	A6NHR9 [1013-1019]	0	1118.64				No Quan Values	0.0009905	0.01543	2.1
[R].GLAPIECYNR.[I]	1xiodoTMT6plex [C7(100)]	High	0.00074814	0	1	1	3	A6NHR9	A6NHR9 [499-508]	0	1464.78				No Quan Values	0	0.0001469	2.44
[R].ACVCQTLGISPEEK.[F]	2xiodoTMT6plex [C2(100); C4(100)]	High	9.46925e-05	0	1	1	1	A6NHR9	A6NHR9 [58-71]	0	2136.16				No Quan Values	0	1.531e-05	2.64
[R].YVEEGLPPASTCK.[V]	1xiodoTMT6plex [C12(100)]	High	0.000319208	0	1	1	2	A6NKF1	A6NKF1 [360-372]	0	1722.89				No Quan Values	0	5.799e-05	2.61
[R].LEVVPGCR.[Q]	1xiodoTMT6plex [C7(100)]	High	0.00860918	0.000304634	1	1	2	A6NKF1	A6NKF1 [78-85]	0	1201.69				No Quan Values	0.000207	0.002035	2.23
[K].HCSDIFSK.[E]	1xiodoTMT6plex [C2(100)]	High	0.00185088	6.47684e-05	1	1	1	B7ZAP0	B7ZAP0 [145-152]	0	1265.65				No Quan Values	1.846e-05	0.000394	1.99
[R].GGGTLCAQLPALWK.[A]	1xiodoTMT6plex [C6(100)]	High	2.0159e-05	0	1	1	2	O00115	O00115 [322-335]	0	1743.98	194.3	196.5	156.7		0	2.834e-06	3.6
[R].CAPASIR.[L]	1xiodoTMT6plex [C1(100)]	High	0.255464	0.0094434	1	1	2	O00116	O00116 [413-419]	0	1046.6	1100	1162.2	1206		0.004446	0.09834	1.44
[R].IPDIVLWPTCHDDVVK.[I]	1xiodoTMT6plex [C10(100)]	High	2.75813e-06	0	1	1	3	O00116	O00116 [205-220]	0	2179.18	178.9	208.2	182.9		0	3.201e-07	3.14
[K].GVQFAPFSTCR.[V]	1xiodoTMT6plex [C10(100)]	High	7.75683e-06	0	1	1	2	O00116	O00116 [556-566]	0	1541.81	131.2	132.1	113.3		0	9.904e-07	2.42
[K].YGSVAFPNFEQGVACLR.[E]	1xiodoTMT6plex [C15(100)]	High	1.94005e-08	0	1	1	3	O00116	O00116 [390-406]	0	2187.12	1128.3	967.7	838.8		0	1.411e-09	5.21
[K].ESGYCTGHEPDSLEFSTVGGWVSTR.[A]	1xiodoTMT6plex [C5(100)]	High	8.88986e-05	0	1	1	1	O00116	O00116 [293-317]	0	3030.41	44.1	47.4	45.5		0	1.434e-05	2.69
[K].IVNLACK.[Y]	1xiodoTMT6plex [C6(100)]	High	0.00742217	0.000304634	1	1	2	O00116	O00116 [221-227]	0	1089.67				No Quan Values	0.000207	0.001741	1.89
[K].YNLCIIPIGGGTSVSYGLMCPADETR.[T]	2xiodoTMT6plex [C4(100); C20(100)]	High	7.58362e-09	0	1	1	1	O00116	O00116 [228-253]	0	3388.75	70.2	141	89.1		0	5.06e-10	4.79
[K].YNLCIIPIGGGTSVSYGLMCPADETR.[T]	2xiodoTMT6plex [C4(100); C20(100)]; 1xOxidation [M19(100)]	High	2.85297e-05	0	1	1	1	O00116	O00116 [228-253]	0	3404.74	95.2	147	102.4		0	4.136e-06	2.83
[K].CVEDVLK.[L]	1xiodoTMT6plex [C1(100)]	High	0.0630794	0.00221934	1	1	1	O00139	O00139 [406-412]	0	1134.64				No Quan Values	0.001175	0.01756	1.71
[K].LIDIGNSCR.[T]	1xiodoTMT6plex [C8(100)]	High	0.000685996	0	1	1	2	O00139	O00139 [413-421]	0	1319.73				No Quan Values	0	0.0001332	1.74
[R].TCMIATISPGMASCENTLNTLR.[Y]	2xiodoTMT6plex [C2(100); C14(100)]	High	2.59806e-08	0	1	1	1	O00139	O00139 [524-545]	0	2985.54	200.3	181.3	195.2		0	1.953e-09	3.49
[K].NCPHVVVGTPGR.[I]	1xiodoTMT6plex [C2(100)]	High	5.56812e-06	0	1	1	3	O00148	O00148 [163-174]	0	1564.86	707.4	694.9	613.8		0	1.286e-05	4.14
[K].HFVLDECDK.[M]	1xiodoTMT6plex [C7(100)]	High	9.42765e-07	0	1	1	30	O00148	O00148 [191-199]	0	1434.72	7564.6	6696	7648.5		0	1.519e-07	4.09
[K].CGTGIVGVFVK.[L]	1xiodoTMT6plex [C1(100)]	High	7.18372e-05	0	1	1	4	O00151	O00151 [263-273]	0	1408.82	1162.4	399.3	493.3		0	2.08e-05	3.66
[K].GHFFVEDQIYCEK.[H]	1xiodoTMT6plex [C11(100)]	High	1.69643e-08	0	1	1	7	O00151	O00151 [297-309]	0	1943.95	398.3	394.5	349.1		0	7.525e-09	4.49
[K].GCTDNLTLTVAR.[S]	1xiodoTMT6plex [C2(100)]	High	5.85099e-05	0	1	1	1	O00151	O00151 [72-83]	0	1592.86				No Quan Values	0	9.025e-06	3.52
[R].CIKPNDAK.[Q]	1xiodoTMT6plex [C1(100)]	High	0.00412554	6.47684e-05	1	1	1	O00159	O00159 [625-632]	0	1217.69				No Quan Values	6.826e-05	0.0009313	2.03
[R].CPENAFFLDHVR.[T]	1xiodoTMT6plex [C1(100)]	High	1.25967e-07	0	1	1	3	O00159	O00159 [802-813]	0	1776.91	857	924.6	822.9		0	1.099e-08	4.29
[K].IICDLVEEK.[F]	1xiodoTMT6plex [C3(100)]	High	0.000778217	0	1	1	1	O00159	O00159 [478-486]	0	1390.78	122.1	133.9	121.3		0	0.0001531	1.88
[K].SLCPETWPTWAGRPQDGVAVLVR.[H]	1xiodoTMT6plex [C3(100)]	High	4.01954e-07	0	1	1	3	O00159	O00159 [677-699]	0	2867.52	91	111.3	114.5		0	3.899e-08	4.33
[R].SAICIQSWWR.[G]	1xiodoTMT6plex [C4(100)]	High	0.000736437	0	1	1	2	O00159	O00159 [760-769]	0	1578.84	138.3	195	162.1		0	0.0001444	2.81
[K].NPIMSQCFDR.[S]	1xiodoTMT6plex [C7(100)]	High	0.0026786	6.47684e-05	1	1	1	O00159	O00159 [579-588]	0	1539.76	233.5	227.9	223.5		3.483e-05	0.0005866	2.46
[K].NPIMSQCFDR.[S]	1xiodoTMT6plex [C7(100)]; 1xOxidation [M4(100)]	High	0.00272104	6.47684e-05	1	1	6	O00159	O00159 [579-588]	0	1555.76				No Quan Values	3.483e-05	0.0005968	1.65
[R].LLQFYAETCPAPER.[G]	1xiodoTMT6plex [C9(100)]	High	7.78298e-08	0	1	1	7	O00159	O00159 [153-166]	0	1967.03	1398.7	1498.8	1249.3		0	6.454e-09	4.72
[K].TTWGDGGENSPCNVVSK.[Q]	1xiodoTMT6plex [C12(100)]	High	9.80717e-07	0	1	1	7	O00161	O00161 [101-117]	0	2080	342.5	337.2	728.9		0	9.683e-07	3.6
[K].YYDAIACLK.[N]	1xiodoTMT6plex [C7(100)]	High	0.000155682	0	1	1	1	O00170	O00170 [202-210]	0	1388.74	494.5	503.7	459.8		0	2.646e-05	2.37
[K].EQPGSPEWIQLDQQITPLLLNYCQCK.[L]	2xiodoTMT6plex [C23(100); C25(100)]	High	1.21775e-08	0	1	1	3	O00170	O00170 [216-241]	0	3702.94	263.6	289.6	261.7		0	8.493e-10	4.78
[K].SQGACVTPASGC.[-]	2xiodoTMT6plex [C5(100); C12(100)]	High	7.22491e-06	0	1	1	6	O00178	O00178 [658-669]	0	1738.9	913.6	851.6	897.6		0	2.909e-06	3.49
[K].QNEPFVATQSSACVDGPANH.[-]	1xiodoTMT6plex [C13(100)]	High	0.187042	0.00590146	1	1	1	O00180	O00180 [317-336]	0	2401.14	54	57.5	65.2		0.003079	0.06506	1.27
[R].FLEEHECLSEQQLEQFLGR.[V]	1xiodoTMT6plex [C7(100)]	High	2.99133e-05	0	1	1	1	O00180	O00180 [63-81]	0	2664.33	54.6	62.9	48.3		0	4.343e-06	4.18
[K].AAYIYFTDFCPDNLFNK.[I]	1xiodoTMT6plex [C10(100)]	High	2.21618e-05	0	1	1	4	O00186	O00186 [105-121]	0	2371.16	198.7	215.2	200.8		0	3.127e-06	2.57
[K].SCEVIIGSTHVLTPK.[K]	1xiodoTMT6plex [C2(100)]	High	3.04926e-07	0	1	1	2	O00186	O00186 [556-570]	0	1913.07				No Quan Values	0	2.891e-08	2.81
[K].SVDCFLHDFASK.[S]	1xiodoTMT6plex [C4(100)]	High	0.00352627	6.47684e-05	1	1	2	O00186	O00186 [87-98]	0	1697.85	229.3	192.5	270.1		0.0004482	0.005122	1.94
[K].ATVFDDCK.[K]	1xiodoTMT6plex [C7(100)]	High	0.00396684	6.47684e-05	1	1	1	O00186	O00186 [20-27]	0	1227.62				No Quan Values	6.826e-05	0.0008892	2.22
[K].LLASCCK.[M]	2xiodoTMT6plex [C5(100); C6(100)]	High	0.0239488	0.00102324	1	1	1	O00186	O00186 [44-50]	0	1395.82				No Quan Values	0.0004725	0.006067	1.46
[K].EWPYCSQCPAVWNGSGAVSAR.[Q]	2xiodoTMT6plex [C5(100); C8(100)]	High	4.20494e-08	0	1	1	5	O00186	O00186 [494-514]	0	2926.45	515.9	495.4	292.3		0	1.792e-05	3.44
[R].NWMSQLQANAYCENPDIVLIGNK.[A]	1xiodoTMT6plex [C12(100)]	High	0.0141657	0.00041293	1	1	1	O00194	O00194 [112-134]	0	2950.48	55.6	55.8	57.2		0.0002608	0.00345	1.75
[R].ASILWLIGENCER.[V]	1xiodoTMT6plex [C11(100)]	High	1.34178e-07	0	1	1	3	O00203	O00203 [497-509]	0	1832.99	235.5	259.9	224.7		0	3.404e-06	3.58
[R].QPCIFGDK.[M]	1xiodoTMT6plex [C3(100)]	High	0.075301	0.0026285	1	1	1	O00203	O00203 [891-898]	0	1236.66				No Quan Values	0.001368	0.02151	1.36
[K].DDCFNVNIQPPVGELLLPVAMSEK.[D]	1xiodoTMT6plex [C3(100)]; 1xOxidation [M21(100)]	High	0.157922	0.00491783	1	1	1	O00203	O00203 [968-991]	0	2973.53				No Quan Values	0.002558	0.05236	0.7
[R].SVGAVAYLECSAR.[L]	1xiodoTMT6plex [C10(100)]	High	6.46905e-06	0	1	1	1	O00212	O00212 [162-174]	0	1654.88				No Quan Values	0	8.149e-07	3.13
[R].CIACK.[L]	2xiodoTMT6plex [C1(100); C4(100)]	High	0.00140517	6.47684e-05	1	1	22	O00217	O00217 [111-115]	0	1195.71	9614.8	9211.5	8593.7		3.483e-05	0.0004387	1.98
[K].LCEAICPAQAITIEAEPR.[A]	2xiodoTMT6plex [C2(100); C6(100)]	High	2.92781e-11	0	1	1	4	O00217	O00217 [116-133]	0	2586.41	218.7	233.3	224.8		0	1.159e-12	5.4
[K].YMLLCK.[I]	1xiodoTMT6plex [C5(100)]; 1xOxidation [M2(100)]	High	0.0364565	0.00133988	1	1	10	O00231	O00231 [253-258]	0	1115.62	789.4	704.1	499		0.0008329	0.01237	1.75
[R].TTANAIYCPPK.[L]	1xiodoTMT6plex [C8(100)]	High	2.36063e-05	0	1	1	7	O00231	O00231 [195-205]	0	1507.81	420.3	388.2	731.8		0	8.103e-06	3.14
[R].AIYDTPCIQAESEK.[W]	1xiodoTMT6plex [C7(100)]	High	9.08331e-06	0	1	1	2	O00232	O00232 [249-262]	0	1896.96	222.4	288.2	211.1		0	1.179e-06	3.11
[K].MVQQCCTYVEEITDLPIK.[L]	2xiodoTMT6plex [C5(100); C6(100)]	High	4.79265e-06	0	1	1	2	O00232	O00232 [104-121]	0	2771.45	185.8	200.3	170.7		0	7.462e-07	4.74
[K].MVQQCCTYVEEITDLPIK.[L]	2xiodoTMT6plex [C5(100); C6(100)]; 1xOxidation [M1(100)]	High	3.30719e-06	0	1	1	6	O00232	O00232 [104-121]	0	2787.45	802	828	779.8		0	3.902e-07	4.15
[K].GIGMNEPLVDCEGYPR.[S]	1xiodoTMT6plex [C11(100)]	High	1.2526e-06	0	1	1	1	O00233	O00233 [49-64]	0	2079.02	98.5	100.1	86.1		0	1.349e-07	3.01
[K].GLLGCNIIPLQR.[-]	1xiodoTMT6plex [C5(100)]	High	1.14197e-05	0	1	1	2	O00233	O00233 [212-223]	0	1625.97	209.4	240.1	216.7		0	1.516e-06	3.3
[R].HNIICLQNDHK.[A]	1xiodoTMT6plex [C5(100)]	High	1.35548e-06	0	1	1	5	O00233	O00233 [77-87]	0	1663.89	819	816.9	738.7		0	1.476e-07	3.37
[K].VCIESEHSMDTLLATLK.[K]	1xiodoTMT6plex [C2(100)]	High	8.00565e-06	0	1	1	1	O00244	O00244 [40-56]	0	2219.16	52.4	67.5	63.7		0	1.029e-06	2.96
[K].VCIESEHSMDTLLATLKK.[T]	1xiodoTMT6plex [C2(100)]	High	0.066929	0.00232352	1	1	1	O00244	O00244 [40-57]	1	2347.26				No Quan Values	0.001254	0.01876	1.89
[R].EALQAWADTATVIQDYNYCR.[E]	1xiodoTMT6plex [C19(100)]	High	9.04229e-08	0	1	1	2	O00255	O00255 [341-360]	0	2660.3	198.9	221.1	187.4		0	7.589e-09	4.52
[R].FYDGICK.[W]	1xiodoTMT6plex [C6(100)]	High	0.00945384	0.000304634	1	1	1	O00255	O00255 [421-427]	0	1174.61				No Quan Values	0.000207	0.002259	1.91
[R].SFAFLHCK.[K]	1xiodoTMT6plex [C7(100)]	High	0.0050189	0.000190562	1	1	2	O00267	O00267 [620-627]	0	1281.7	569.9	572.7	622.6		0.0006466	0.009022	2.13
[R].DLIFCLENER.[E]	1xiodoTMT6plex [C5(100)]	High	0.0106257	0.00041293	1	1	1	O00268	O00268 [1062-1071]	0	1580.83				No Quan Values	0.0002489	0.002549	1.63
[K].ACDILAIDK.[S]	1xiodoTMT6plex [C2(100)]	High	0.00542789	0.000190562	1	1	1	O00273	O00273 [46-54]	0	1290.73				No Quan Values	0.0001339	0.00125	2.23
[K].TCTYEGCSETTSQVAK.[Q]	2xiodoTMT6plex [C2(100); C7(100)]	High	1.0867e-06	0	1	1	1	O00287	O00287 [140-155]	0	2366.17	96	90.7	158.5		0	1.16e-07	2.91
[R].SVSVTAAGQCR.[L]	1xiodoTMT6plex [C10(100)]	High	0.00147314	6.47684e-05	1	1	2	O00291	O00291 [211-221]	0	1407.76	378	361.3	374.1		1.846e-05	0.000352	1.95
[K].IEEFLEAVLCPPR.[Y]	1xiodoTMT6plex [C10(100)]	High	3.04236e-08	0	1	1	1	O00299	O00299 [80-92]	0	1845.01	149.6	158.7	137.4		0	2.314e-09	3.98
[K].IEEFLEAVLCPPRYPK.[L]	1xiodoTMT6plex [C10(100)]	High	7.53209e-05	0	1	1	2	O00299	O00299 [80-95]	1	2233.23	151	171.6	150.4		0	1.198e-05	2.87
[K].FLDGNELTLADCNLLPK.[L]	1xiodoTMT6plex [C12(100)]	High	1.68123e-05	0	1	1	8	O00299	O00299 [167-183]	0	2205.18	731.6	765.2	748.2		0	4.809e-05	2.38
[R].KFLDGNELTLADCNLLPK.[L]	1xiodoTMT6plex [C13(100)]	High	6.13474e-05	0	1	1	4	O00299	O00299 [166-183]	1	2333.27	297.4	298.4	275.9		0	2.059e-05	4.01
[K].LCPGGQLPFLLYGTEVHTDTNK.[I]	1xiodoTMT6plex [C2(100)]	High	2.02273e-07	0	1	1	1	O00299	O00299 [58-79]	0	2732.43				No Quan Values	0	1.835e-08	4.39
[K].IGNCPFSQR.[L]	1xiodoTMT6plex [C4(100)]	High	0.00183637	6.47684e-05	1	1	3	O00299	O00299 [21-29]	0	1350.71				No Quan Values	1.846e-05	0.0003899	1.83
[R].EEFASTCPDDEEIELAYEQVAK.[A]	1xiodoTMT6plex [C7(100)]	High	0.00169739	6.47684e-05	1	1	1	O00299	O00299 [217-238]	0	2845.33	28.9	32.2	26.3		1.846e-05	0.000357	1.85
[K].LHIVQVVCK.[K]	1xiodoTMT6plex [C8(100)]	High	1.76276e-05	0	1	1	26	O00299	O00299 [184-192]	0	1367.84	4459.9	4370.2	4054.9		0	4.737e-06	3.21
[K].TCFSPNR.[V]	1xiodoTMT6plex [C2(100)]	High	0.182098	0.0057567	1	1	3	O00303	O00303 [255-261]	0	1153.6	933.4	995.8	2112.3		0.002992	0.06272	1.64
[R].HQPPSTNCFGGR.[S]	1xiodoTMT6plex [C8(100)]	High	1.58728e-06	0	1	1	3	O00308	O00308 [179-190]	0	1629.81	364.9	319	357.7		0	3.251e-06	3.01
[K].STVPHAYATADCDLGAVLK.[V]	1xiodoTMT6plex [C12(100)]	High	2.56318e-07	0	1	1	2	O00330	O00330 [296-314]	0	2261.18	198.3	187.1	240.7		0	2.379e-08	4.47
[K].ECVGASNQNCR.[T]	2xiodoTMT6plex [C2(100); C10(100)]	High	4.91286e-09	0	1	1	2	O00400	O00400 [478-488]	0	1838.94	1096.7	1084.8	929.7		0	3.142e-10	2.81
[K].CSGVACLVK.[D]	2xiodoTMT6plex [C1(100); C6(100)]	High	0.0235836	0.000971707	1	1	1	O00401	O00401 [61-69]	0	1537.9	480.5	450	502.3		0.0004592	0.005956	2.04
[K].TKENVNATENCISAVGK.[I]	1xiodoTMT6plex [C11(100)]	High	3.12233e-07	0	1	1	7	O00410	O00410 [962-978]	1	2107.1	296.8	333.2	569.8		0	5.297e-07	4.73
[R].VAAAESMPLLLECAR.[V]	1xiodoTMT6plex [C13(100)]	High	4.15299e-10	0	1	1	2	O00410	O00410 [721-735]	0	1903.03	237.5	272.1	267.8		0	2.104e-11	4.42
[R].VAAAESMPLLLECAR.[V]	1xiodoTMT6plex [C13(100)]; 1xOxidation [M7(100)]	High	4.8469e-08	0	1	1	5	O00410	O00410 [721-735]	0	1919.03	504.8	466.8	437.5		0	1.513e-08	3.72
[K].YAEYFLRPMLQYVCDNSPEVR.[Q]	1xiodoTMT6plex [C14(100)]	High	8.7121e-07	0	1	1	3	O00410	O00410 [902-922]	0	2922.45	322.6	371.9	437.5		0	1.108e-07	3.81
[K].YAEYFLRPMLQYVCDNSPEVR.[Q]	1xiodoTMT6plex [C14(100)]; 1xOxidation [M9(100)]	High	1.73515e-05	0	1	1	7	O00410	O00410 [902-922]	0	2938.44	302.8	359.5	370.4		0	3.178e-05	2.95
[R].VQAHAAAALINFTEDCPK.[S]	1xiodoTMT6plex [C16(100)]	High	2.9947e-08	0	1	1	4	O00410	O00410 [458-475]	0	2228.17	334.6	331.6	360		0	9.033e-08	5.31
[K].HFADLLPGFLQAVNDSCYQNDDSVLK.[S]	1xiodoTMT6plex [C17(100)]	High	7.48179e-08	0	1	1	7	O00410	O00410 [213-238]	0	3238.6	297.8	305.7	500.9		0	1.343e-08	4.45
[K].VCDIAAELAR.[N]	1xiodoTMT6plex [C2(100)]	High	6.58636e-05	0	1	1	3	O00410	O00410 [109-118]	0	1389.77	404.3	463	399.9		0	4.184e-05	3.16
[K].LCGDTSLNNMQR.[Q]	1xiodoTMT6plex [C2(100)]; 1xOxidation [M10(100)]	High	3.79054e-05	0	1	1	1	O00410	O00410 [265-276]	0	1696.83				No Quan Values	0	5.624e-06	2.54
[R].QAAAYGLGVMAQYGGDNYRPFCTEALPLLVR.[V]	1xiodoTMT6plex [C22(100)]; 1xOxidation [M10(100)]	High	0.00378439	6.47684e-05	1	1	1	O00410	O00410 [923-953]	0	3689.88				No Quan Values	6.826e-05	0.0008519	2.63
[K].TIECISLIGLAVGK.[E]	1xiodoTMT6plex [C4(100)]	High	1.67745e-06	0	1	1	16	O00410	O00410 [557-570]	0	1746.04	505.6	519.7	920.7		0	8.362e-07	3.13
[R].YAACNAVGQMATDFAPGFQK.[K]	1xiodoTMT6plex [C4(100)]	High	3.7439e-07	0	1	1	3	O00410	O00410 [417-436]	0	2419.17	478.3	510.6	442.3		0	3.601e-08	4.87
[R].YAACNAVGQMATDFAPGFQK.[K]	1xiodoTMT6plex [C4(100)]; 1xOxidation [M10(100)]	High	4.51452e-08	0	1	1	7	O00410	O00410 [417-436]	0	2435.17	217.1	214.7	201.3		0	1.064e-07	4.67
[R].MLVQCMQDQEHPSIR.[T]	1xiodoTMT6plex [C5(100)]; 1xOxidation [M1(100)]	High	6.69115e-05	0	1	1	1	O00410	O00410 [176-190]	0	2160.06				No Quan Values	0	1.047e-05	3.07
[K].ENVNATENCISAVGK.[I]	1xiodoTMT6plex [C9(100)]	High	1.28551e-05	0	1	1	1	O00410	O00410 [964-978]	0	1877.96	106.3	121.7	96.7		0	1.719e-06	3.57
[K].CIEVMGDGCLNNEHFEELGGILK.[A]	2xiodoTMT6plex [C1(100); C9(100)]	High	1.50196e-06	0	1	1	1	O00410	O00410 [776-798]	0	3178.61	201.8	218.3	192.8		0	1.643e-07	3.59
[K].CIEVMGDGCLNNEHFEELGGILK.[A]	2xiodoTMT6plex [C1(100); C9(100)]; 1xOxidation [M5(100)]	High	0.000244104	0	1	1	1	O00410	O00410 [776-798]	0	3194.6	117	97.8	98.4		0	4.299e-05	2.24
[K].STACQMLVCYAK.[E]	2xiodoTMT6plex [C4(100); C9(100)]	High	2.04338e-06	0	1	1	4	O00410	O00410 [679-690]	0	1976.05	396.8	374.4	324.1		0	2.3e-07	3.33
[K].STACQMLVCYAK.[E]	2xiodoTMT6plex [C4(100); C9(100)]; 1xOxidation [M6(100)]	High	0.000324284	0	1	1	26	O00410	O00410 [679-690]	0	1992.05	3102	2860.3	2522.6		0	7.567e-05	2.81
[R].QWGLCIFDDVIEHCSPASFK.[Y]	2xiodoTMT6plex [C5(100); C14(100)]	High	2.22873e-06	0	1	1	2	O00410	O00410 [882-901]	0	2953.51	267.3	362.3	304		0	2.534e-07	3.99
[K].DAGLTPDLLSYAAALQCMGR.[Q]	1xiodoTMT6plex [C17(100)]	High	2.25144e-05	0	1	1	1	O00411	O00411 [289-308]	0	2395.23				No Quan Values	0	3.191e-06	2.68
[R].TYPCPPHFNHLGSDVAR.[A]	1xiodoTMT6plex [C4(100)]	High	9.80717e-07	0	1	1	4	O00411	O00411 [806-822]	0	2240.12				No Quan Values	0	1.034e-07	3.32
[K].TLQCLFEK.[Q]	1xiodoTMT6plex [C4(100)]	High	0.0674255	0.00237564	1	1	2	O00411	O00411 [395-402]	0	1310.73				No Quan Values	0.001875	0.03334	1.41
[R].LPECGSGDGSLQPPR.[K]	1xiodoTMT6plex [C4(100)]	High	3.81209e-06	0	1	1	1	O00411	O00411 [91-105]	0	1841.94	105.9	120.9	111.6		0	4.577e-07	3.98
[K].YLCLLASDAEVPEPCLPR.[Q]	2xiodoTMT6plex [C3(100); C15(100)]	High	3.61112e-09	0	1	1	3	O00411	O00411 [533-550]	0	2647.44	580	556.8	488.5		0	5.508e-09	5.13
[R].KYLCLLASDAEVPEPCLPR.[Q]	2xiodoTMT6plex [C4(100); C16(100)]	High	0.000230987	0	1	1	1	O00411	O00411 [532-550]	1	2775.53				No Quan Values	0	4.065e-05	2.49
[K].TCPLLLR.[V]	1xiodoTMT6plex [C2(100)]	High	0.0345679	0.00128425	1	1	20	O00422	O00422 [25-31]	0	1144.71	3735.1	3344.5	7003		0.00155	0.024	1.94
[K].SITILSTPEGTSAACK.[S]	1xiodoTMT6plex [C15(100)]	High	1.17723e-09	0	1	1	5	O00425	O00425 [243-258]	0	1908.03	288.3	269	333.8		0	6.254e-10	4.94
[K].ITGHFYACQVAQR.[K]	1xiodoTMT6plex [C8(100)]	High	0.000326853	0	1	1	3	O00425	O00425 [539-551]	0	1822.96	941.7	914.9	744.6		0	0.0001202	3.41
[K].TGYAFVDCPDESWALK.[A]	1xiodoTMT6plex [C8(100)]	High	1.19466e-06	0	1	1	13	O00425	O00425 [37-52]	0	2131.04	1260.9	1162.1	2546.2		0	5.882e-06	3.67
[R].CVELVHEEMQR.[I]	1xiodoTMT6plex [C1(100)]; 1xOxidation [M9(100)]	High	0.00175168	6.47684e-05	1	1	1	O00429	O00429 [431-441]	0	1717.86				No Quan Values	1.846e-05	0.0003694	2.09
[R].ICYIFHETFGR.[T]	1xiodoTMT6plex [C2(100)]	High	0.000815907	0	1	1	1	O00429	O00429 [366-376]	0	1714.89	234.3	277.8	202.1		0	0.0001615	2.37
[R].DCLPELK.[T]	1xiodoTMT6plex [C2(100)]	High	0.0897122	0.00329285	1	1	1	O00429	O00429 [299-305]	0	1146.64	507.2	557.8	421.9		0.001665	0.02623	1.4
[R].IIQHCSNYSTQELLR.[F]	1xiodoTMT6plex [C5(100)]	High	9.98574e-06	0	1	1	1	O00429	O00429 [442-456]	0	2134.13				No Quan Values	0	1.304e-06	2.83
[K].FATEYCNTIEGTAK.[Y]	1xiodoTMT6plex [C6(100)]	High	1.23576e-05	0	1	1	4	O00429	O00429 [340-353]	0	1876.93	400.5	414.7	363.1		0	2.629e-06	3.09
[K].YIETSELCGGAR.[I]	1xiodoTMT6plex [C8(100)]	High	0.00104169	0	1	1	1	O00429	O00429 [354-365]	0	1627.83				No Quan Values	0	0.0002099	1.48
[K].FGFIFNCDIK.[T]	1xiodoTMT6plex [C7(100)]	High	0.000337331	0	1	1	1	O00442	O00442 [147-156]	0	1532.81				No Quan Values	0	6.172e-05	2.46
[K].SCSFFSSNAVPLK.[V]	1xiodoTMT6plex [C2(100)]	High	0.00320916	6.47684e-05	1	1	2	O00443	O00443 [1108-1120]	0	1715.9				No Quan Values	3.483e-05	0.0007115	2.08
[K].HLYQIEKPCK.[E]	1xiodoTMT6plex [C9(100)]	High	3.55068e-06	0	1	1	2	O00443	O00443 [533-542]	0	1587.89				No Quan Values	0	4.233e-07	3.12
[R].CEFGAR.[C]	1xiodoTMT6plex [C1(100)]	High	0.0585617	0.00201285	1	1	1	O00468	O00468 [906-911]	0	1011.52	642.3	664.7	697.3		0.001043	0.01617	1.58
[R].CEPGFWNFR.[G]	1xiodoTMT6plex [C1(100)]	High	0.00044811	0	1	1	1	O00468	O00468 [826-834]	0	1484.73	445.2	411.9	392.4		0	8.388e-05	3.12
[R].GLYVAAQGACR.[G]	1xiodoTMT6plex [C10(100)]	High	1.18527e-06	0	1	1	6	O00468	O00468 [741-751]	0	1437.78	1243.9	1204.8	1057.1		0	1.269e-07	2.89
[K].VVISGFGDPLICDNQVSTGDTR.[I]	1xiodoTMT6plex [C12(100)]	High	4.77098e-08	0	1	1	1	O00468	O00468 [92-113]	0	2622.34	163.3	188.9	179.8		0	3.798e-09	3.64
[R].HPLHLLEDAVTKPELRPCPTP.[-]	1xiodoTMT6plex [C18(100)]	High	1.63819e-06	0	1	1	2	O00468	O00468 [2047-2067]	0	2692.48	58	80.6	65.1		0	1.813e-07	4.04
[R].FGALCEAETGR.[C]	1xiodoTMT6plex [C5(100)]	High	0.00165778	6.47684e-05	1	1	1	O00468	O00468 [542-552]	0	1482.76				No Quan Values	1.846e-05	0.0003493	2.74
[R].FNAVCLSR.[R]	1xiodoTMT6plex [C5(100)]	High	0.0433889	0.00159479	1	1	2	O00468	O00468 [401-408]	0	1238.69				No Quan Values	0.0007947	0.0116	2.14
[R].TYDSDCWR.[Q]	1xiodoTMT6plex [C6(100)]	High	0.13753	0.00421912	1	1	2	O00468	O00468 [435-442]	0	1374.63				No Quan Values	0.002193	0.04386	1.47
[K].AYGTGFVGCLR.[D]	1xiodoTMT6plex [C9(100)]	High	4.30077e-05	0	1	1	1	O00468	O00468 [2030-2040]	0	1472.79				No Quan Values	0	6.468e-06	2.21
[K].CGQCPDGR.[A]	2xiodoTMT6plex [C1(100); C4(100)]	High	0.012806	0.00041293	1	1	1	O00468	O00468 [877-884]	0	1493.77				No Quan Values	0.0002489	0.003106	1.71
[K].VCGSDGVTYGNECQLK.[T]	2xiodoTMT6plex [C2(100); C13(100)]	High	1.84612e-09	0	1	1	7	O00468	O00468 [936-951]	0	2331.18	990.4	973	908.2		0	1.937e-09	5.62
[R].VTCDGAYRPVCAQDGR.[T]	2xiodoTMT6plex [C3(100); C11(100)]	High	0.000563264	0	1	1	2	O00468	O00468 [419-434]	0	2369.22	394	377.3	355		0	0.0001073	2.71
[R].ASCVCK.[K]	2xiodoTMT6plex [C3(100); C5(100)]	High	0.153645	0.00476921	1	1	2	O00468	O00468 [193-198]	0	1268.72				No Quan Values	0.002545	0.05206	1.37
[R].DQCPEPCR.[F]	2xiodoTMT6plex [C3(100); C7(100)]	High	0.108952	0.00358368	1	1	1	O00468	O00468 [393-400]	0	1605.82				No Quan Values	0.001862	0.03313	1.27
[R].GMLCGFGAVCEPNAEGPGR.[A]	2xiodoTMT6plex [C4(100); C10(100)]; 1xOxidation [M2(100)]	High	5.19772e-05	0	1	1	1	O00468	O00468 [174-192]	0	2539.26	161.9	167.9	138.9		0	7.958e-06	2.97
[R].ALGPAGCEADASAPATCAEMR.[C]	2xiodoTMT6plex [C7(100); C17(100)]; 1xOxidation [M20(100)]	High	9.46925e-05	0	1	1	1	O00468	O00468 [885-905]	0	2666.31	180.9	182.8	172.3		0	1.536e-05	2.53
[R].GAPEGTVCGSDGADYPGECQLLR.[R]	2xiodoTMT6plex [C8(100); C19(100)]	High	9.89565e-10	0	1	1	4	O00468	O00468 [278-300]	0	2953.45	1081.8	1141.9	948.9		0	5.456e-11	5.19
[R].VLPEGGAQCECPLGR.[E]	2xiodoTMT6plex [C9(100); C11(100)]	High	0.00112708	0	1	1	2	O00468	O00468 [1605-1619]	0	2187.18	119.9	113.8	107.2		0.001665	0.02679	1.57
[R].ASCYNSALGCCSDGK.[T]	3xiodoTMT6plex [C3(100); C10(100); C11(100)]	High	1.15491e-07	0	1	1	2	O00468	O00468 [1103-1117]	0	2466.25	312.5	292.1	234.2		0	9.962e-09	3.92
[K].SPCPSVVAPVCGSDASTYSNECELQR.[A]	3xiodoTMT6plex [C3(100); C11(100); C22(100)]	High	8.66244e-13	0	1	1	9	O00468	O00468 [200-225]	0	3686.85	2182.5	1961.8	1844.7		0	2.452e-14	6.05
[R].SGCTPCSCDPQGAVR.[D]	3xiodoTMT6plex [C3(100); C6(100); C8(100)]	High	0.0208516	0.000923049	1	1	2	O00468	O00468 [842-856]	0	2468.28	187.6	175.5	181.1		0.0004482	0.005226	1.49
[K].KSPCPSVVAPVCGSDASTYSNECELQR.[A]	3xiodoTMT6plex [C4(100); C12(100); C23(100)]	High	0.000730655	0	1	1	1	O00468	O00468 [199-225]	1	3814.95	161.5	154.9	119.3		0	0.0001433	2.51
[R].SADGLTASCLCPATCR.[G]	3xiodoTMT6plex [C9(100); C11(100); C15(100)]	High	3.47532e-05	0	1	1	4	O00468	O00468 [262-277]	0	2556.37	231.7	240.4	234		0	1.099e-05	2.47
[R].DKLDPDMALCR.[N]	1xiodoTMT6plex [C10(100)]	High	9.24768e-05	0	1	1	1	O00469	O00469 [485-495]	1	1605.83				No Quan Values	0	1.493e-05	2.38
[K].IFTENIVEQPCPDVFWFPIFSEK.[A]	1xiodoTMT6plex [C11(100)]	High	0.00230693	6.47684e-05	1	1	2	O00469	O00469 [552-574]	0	3114.58	27.7	21.5	22.4		0.0004725	0.006052	1.29
[R].NDIFEDAGILCQR.[V]	1xiodoTMT6plex [C11(100)]	High	1.80701e-08	0	1	1	1	O00471	O00471 [244-256]	0	1822.93	127	141.7	109.3		0	1.311e-09	3.71
[K].YHDLECQLIQEFTSAQR.[R]	1xiodoTMT6plex [C6(100)]	High	1.73515e-05	0	1	1	1	O00471	O00471 [189-205]	0	2410.2				No Quan Values	0	2.396e-06	3.76
[R].LALFNPDVCWDR.[N]	1xiodoTMT6plex [C9(100)]	High	4.81971e-07	0	1	1	1	O00483	O00483 [36-47]	0	1777.93	226	278.4	218.7		0	4.77e-08	3.08
[K].SWMEGLTLQDYSEHCK.[H]	1xiodoTMT6plex [C15(100)]	High	1.5748e-06	0	1	1	2	O00487	O00487 [224-239]	0	2256.06	98.9	106.2	123.8		0	2.13e-07	3.94
[K].SWMEGLTLQDYSEHCK.[H]	1xiodoTMT6plex [C15(100)]; 1xOxidation [M3(100)]	High	1.18925e-08	0	1	1	14	O00487	O00487 [224-239]	0	2272.06	735.1	730.9	758.3		0	9.468e-08	4.28
[R].CLACAR.[Y]	2xiodoTMT6plex [C1(100); C4(100)]	High	0.041467	0.00159479	1	1	1	O00488	O00488 [63-68]	0	1294.75	2084.5	2094.6	1828.2		0.0007258	0.01107	1.32
[K].ADETKDEQFEQCVQNFNK.[Q]	1xiodoTMT6plex [C12(100)]	High	0.00044811	0	1	1	1	O00499	O00499 [36-53]	1	2502.18				No Quan Values	0	8.357e-05	2.54
[R].SPHQNVCEQAVWALGNIIGDGPQCR.[D]	2xiodoTMT6plex [C7(100); C24(100)]	High	2.86578e-10	0	1	1	7	O00505	O00505 [168-192]	0	3350.73	1016.3	1055.1	996		0	1.863e-10	5.87
[K].CEWELLER.[K]	1xiodoTMT6plex [C1(100)]	High	0.00134032	0	1	1	1	O00534	O00534 [743-750]	0	1406.73	192.7	193.2	178.2		0	0.0002775	2.82
[R].CYVQPQWVFDSVNAR.[L]	1xiodoTMT6plex [C1(100)]	High	9.33234e-08	0	1	1	9	O00541	O00541 [391-405]	0	2141.08	593.1	610.3	612.1		0	1.858e-08	4.3
[K].SLCIGATYDVTDSR.[I]	1xiodoTMT6plex [C3(100)]	High	4.05139e-07	0	1	1	3	O00541	O00541 [359-372]	0	1829.93	183.6	199.8	219.9		0	5.911e-08	4.22
[R].DLDDALSMCFLFSTFPR.[T]	1xiodoTMT6plex [C9(100)]; 1xOxidation [M8(100)]	High	5.75936e-05	0	1	1	4	O00541	O00541 [133-149]	0	2323.13	348.1	260.8	153.6		0	8.988e-06	2.59
[R].FGDQVLQINGENCAGWSSDK.[A]	1xiodoTMT6plex [C13(100)]	High	6.51266e-10	0	1	1	5	O00560	O00560 [154-173]	0	2497.2	307.1	336.7	263.2		0	3.446e-11	5.88
[R].CLTEVGK.[A]	1xiodoTMT6plex [C1(100)]	High	0.00952782	0.000304634	1	1	1	O00566	O00566 [14-20]	0	1078.61	245.2	294.6	309.5		0.000207	0.002277	2.32
[K].ATGRPECFLTIQEGLASK.[F]	1xiodoTMT6plex [C7(100)]	High	6.15588e-07	0	1	1	2	O00566	O00566 [21-38]	0	2250.21	237.9	243.2	225.3		0	1.069e-06	4.57
[K].CSIASR.[I]	1xiodoTMT6plex [C1(100)]	High	0.066929	0.00232352	1	1	1	O00567	O00567 [376-381]	0	965.54	770.2	823.7	885.8		0.001254	0.01876	1.5
[R].LVAFCPFASSQVALENANAVSEGVVHEDLR.[L]	1xiodoTMT6plex [C5(100)]	High	3.24067e-08	0	1	1	1	O00567	O00567 [48-77]	0	3501.8	47.3	59	53.8		0	2.482e-09	4.59
[K].GLTDLSACK.[A]	1xiodoTMT6plex [C8(100)]	High	0.000165828	0	1	1	4	O00567	O00567 [135-143]	0	1236.68	469.2	440.1	394.2		0	4.439e-05	2.85
[K].IINDNATYCR.[L]	1xiodoTMT6plex [C9(100)]	High	1.87345e-06	0	1	1	18	O00567	O00567 [203-212]	0	1511.78	4933.3	4799	4205.5		0	1.425e-06	2.77
[K].HGTCAAQVDALNSQK.[K]	1xiodoTMT6plex [C4(100)]	High	9.86249e-08	0	1	1	1	O00584	O00584 [118-132]	0	1871.96	141.3	138.2	143.8		0	8.352e-09	3.44
[K].LISLICR.[A]	1xiodoTMT6plex [C6(100)]	High	0.00453267	0.000190562	1	1	6	O00592	O00592 [376-382]	0	1146.72	2015.1	2073.8	1676		0.0001019	0.00103	1.61
[K].CIVQTTSWSQCSK.[T]	2xiodoTMT6plex [C1(100); C11(100)]	High	0.000742266	0	1	1	1	O00622	O00622 [229-241]	0	2129.12				No Quan Values	0	0.0001456	1.53
[K].SGILPILVHCLER.[D]	1xiodoTMT6plex [C10(100)]	High	3.58679e-05	0	1	1	1	O00629	O00629 [113-125]	0	1779.05	86.1	110.5	86		0	5.299e-06	3.06
[K].MAEDEAETIGNLIEECGGLEK.[I]	1xiodoTMT6plex [C16(100)]	High	0.0372961	0.0014476	1	1	1	O00629	O00629 [441-461]	0	2580.24	13.5	20.6	21.5		0.0006873	0.009807	1.4
[K].MAEDEAETIGNLIEECGGLEK.[I]	1xiodoTMT6plex [C16(100)]; 1xOxidation [M1(100)]	High	1.84825e-05	0	1	1	1	O00629	O00629 [441-461]	0	2596.23	33.2	54	35.4		0	2.575e-06	3.14
[K].LVTVWSAPNYCYR.[C]	1xiodoTMT6plex [C11(100)]	High	4.27184e-08	0	1	1	1	O00743	O00743 [252-264]	0	1900.99				No Quan Values	0	3.34e-09	3.77
[R].QITQVYGFYDECQTK.[Y]	1xiodoTMT6plex [C12(100)]	High	3.29971e-07	0	1	1	1	O00743	O00743 [118-132]	0	2152.06				No Quan Values	0	3.129e-08	3.9
[K].GAFCDLVWSDPEDVDTWAISPR.[G]	1xiodoTMT6plex [C4(100)]	High	3.39784e-08	0	1	1	3	O00743	O00743 [189-210]	0	2808.35	143.3	164.1	130.3		0	2.615e-09	3.88
[K].HALGSHEYIQYCR.[K]	1xiodoTMT6plex [C12(100)]	High	7.80914e-10	0	1	1	2	O00750	O00750 [439-451]	0	1905.96				No Quan Values	0	4.22e-11	3.9
[K].GSLSGDYLYIFDGSDGGVSSSPGPGDIEGSCK.[K]	1xiodoTMT6plex [C31(100)]	High	0.00521941	0.000190562	1	1	1	O00750	O00750 [121-152]	0	3452.6	15.6	21.8	18.5		0.0001339	0.001195	1.79
[R].ISDVFLCR.[H]	1xiodoTMT6plex [C7(100)]	High	0.00467707	0.000190562	1	1	1	O00750	O00750 [1367-1374]	0	1281.72	535.9	546.8	442.9		0.0001184	0.001068	1.61
[K].AICNALAAVETPEITSALNQLPPCPSR.[M]	2xiodoTMT6plex [C3(100); C24(100)]	High	2.0112e-13	0	1	1	3	O00750	O00750 [538-564]	0	3437.86	159.9	146.6	121.7		0	4.966e-15	7.86
[R].NLCWDVLCVDQPLVEDPR.[S]	2xiodoTMT6plex [C3(100); C8(100)]	High	2.70879e-07	0	1	1	1	O00754	O00754 [266-283]	0	2772.46	282.8	265.2	251.1		0	2.538e-08	3.8
[R].LVYVCDPVLGDK.[W]	1xiodoTMT6plex [C5(100)]	High	2.69962e-05	0	1	1	2	O00764	O00764 [108-119]	0	1649.91	182.5	189.9	189.8		0	3.891e-06	2.67
[K].INCSDGYIEYYICR.[G]	2xiodoTMT6plex [C3(100); C13(100)]	High	1.63448e-07	0	1	1	1	O14494	O14494 [141-154]	0	2370.2				No Quan Values	0	1.456e-08	3.45
[K].DETPLCTLLDWQDSLAK.[R]	1xiodoTMT6plex [C6(100)]	High	9.22785e-06	0	1	1	1	O14497	O14497 [1963-1979]	0	2277.16				No Quan Values	0	1.196e-06	1.91
[K].QYIQCLYAFECK.[I]	2xiodoTMT6plex [C5(100); C11(100)]	High	8.13303e-06	0	1	1	1	O14497	O14497 [1095-1106]	0	2167.14				No Quan Values	0	1.048e-06	3.89
[R].CPAITQNNFLT.[-]	1xiodoTMT6plex [C1(100)]	High	0.0226942	0.000971707	1	1	2	O14524	O14524 [434-444]	0	1550.82	291.7	304	300.9		0.002034	0.03885	2.09
[K].APFLCER.[L]	1xiodoTMT6plex [C5(100)]	High	0.0322785	0.00117819	1	1	1	O14530	O14530 [131-137]	0	1164.64				No Quan Values	0.0006068	0.008402	1.31
[R].SLQYLCR.[F]	1xiodoTMT6plex [C6(100)]	High	0.232225	0.00837248	1	1	1	O14544	O14544 [499-505]	0	1211.68				No Quan Values	0.003969	0.0863	0.88
[R].TELCGNCGR.[N]	2xiodoTMT6plex [C4(100); C7(100)]	High	0.0834211	0.00298643	1	1	1	O14545	O14545 [113-121]	0	1610.85	437.1	412.3	607.7		0.00155	0.02417	1.56
[K].LMCPQEIVDYIADK.[K]	1xiodoTMT6plex [C3(100)]	High	2.80829e-05	0	1	1	1	O14561	O14561 [138-151]	0	1967.02				No Quan Values	0	4.058e-06	2.91
[K].LMCPQEIVDYIADKK.[D]	1xiodoTMT6plex [C3(100)]	High	1.96431e-06	0	1	1	2	O14561	O14561 [138-152]	1	2095.11	83.1	71.7	69.2		0	2.212e-07	4.32
[K].LMCPQEIVDYIADKK.[D]	1xiodoTMT6plex [C3(100)]; 1xOxidation [M2(100)]	High	1.66801e-05	0	1	1	1	O14561	O14561 [138-152]	1	2111.11	77	93.5	76.1		0	2.287e-06	3.83
[K].NAFYIGSYQQCINEAQR.[V]	1xiodoTMT6plex [C11(100)]	High	3.1505e-10	0	1	1	9	O14579	O14579 [24-40]	0	2334.15	2185.8	2166.6	1983.6		0	6.556e-11	5.44
[K].DLSSPSQYDTGVALTGLSCFVTPDLAR.[D]	1xiodoTMT6plex [C19(100)]	High	0.000145009	0	1	1	3	O14617	O14617 [119-145]	0	3142.59	122.9	141	150.8		0	2.444e-05	3.52
[R].ASCILQLVK.[H]	1xiodoTMT6plex [C3(100)]	High	0.00742217	0.000304634	1	1	1	O14617	O14617 [572-580]	0	1303.8				No Quan Values	0.000207	0.001739	1.93
[K].YISQCIDEIK.[Q]	1xiodoTMT6plex [C5(100)]	High	0.00406132	6.47684e-05	1	1	1	O14617	O14617 [35-44]	0	1540.82	175.1	205.3	184.5		6.826e-05	0.0009173	1.52
[K].DLILQCLDDKDESIR.[L]	1xiodoTMT6plex [C6(100)]	High	2.40632e-07	0	1	1	1	O14617	O14617 [343-357]	1	2105.11	55	64.1	53.2		0	2.221e-08	4.14
[R].LACGIIAR.[S]	1xiodoTMT6plex [C3(100)]	High	0.0184305	0.000696366	1	1	1	O14618	O14618 [225-232]	0	1145.7	819	668.1	581.6		0.000361	0.004584	2.28
[K].QICSCDGLTIWEER.[G]	2xiodoTMT6plex [C3(100); C5(100)]	High	5.52434e-06	0	1	1	2	O14618	O14618 [242-255]	0	2311.19				No Quan Values	0	6.869e-07	3.66
[K].CWDPSPQAYFTLPR.[N]	1xiodoTMT6plex [C1(100)]	High	1.39579e-07	0	1	1	1	O14641	O14641 [354-367]	0	2010.01				No Quan Values	0	1.228e-08	3.88
[K].SAAGYPDYYCK.[W]	1xiodoTMT6plex [C10(100)]	High	1.40211e-05	0	1	1	3	O14646	O14646 [402-412]	0	1566.75	245.4	220.3	221.5		0	1.902e-06	3.12
[K].FQACIDEYFSR.[N]	1xiodoTMT6plex [C4(100)]	High	0.0105433	0.00041293	1	1	1	O14646	O14646 [433-443]	0	1707.84				No Quan Values	0.0002489	0.002528	2.21
[K].TFSICK.[E]	1xiodoTMT6plex [C5(100)]	High	0.0607808	0.00211667	1	1	1	O14646	O14646 [1413-1418]	0	1027.58				No Quan Values	0.00111	0.01688	1.25
[K].TTPFKDCK.[V]	1xiodoTMT6plex [C7(100)]	High	0.00697232	0.000249259	1	1	1	O14646	O14646 [448-455]	1	1268.69	427.6	480.7	657.8		0.00018	0.001626	2.44
[K].WQGLPYSECSWEDGALISK.[K]	1xiodoTMT6plex [C9(100)]	High	0.0161603	0.000470267	1	1	2	O14646	O14646 [413-431]	0	2498.22	161.9	148.3	132.1		0.0003052	0.003994	2.11
[K].VSPEDVEYFNCQQELASELNK.[Q]	1xiodoTMT6plex [C11(100)]	High	0.00296671	6.47684e-05	1	1	1	O14647	O14647 [355-375]	0	2771.34	42.7	38.8	38.8		3.483e-05	0.0006509	1.65
[R].KPAPSNEPEYLCK.[W]	1xiodoTMT6plex [C12(100)]	High	9.29009e-10	0	1	1	2	O14647	O14647 [404-416]	0	1804.95	77.4	72.3	60.3		0	5.11e-11	4.61
[R].TITLQPGSPCNDFR.[G]	1xiodoTMT6plex [C10(100)]	High	2.8919e-06	0	1	1	2	O14672	O14672 [623-636]	0	1877.97	344.7	348.3	682.9		0	3.363e-07	3.12
[R].HGGPQYCR.[S]	1xiodoTMT6plex [C7(100)]	High	0.00888209	0.000304634	1	1	7	O14684	O14684 [53-60]	0	1246.63	4638.6	2914.3	3132.1		0.000207	0.002106	1.49
[R].IAESLPGVESCQNYLFR.[Y]	1xiodoTMT6plex [C11(100)]	High	0.000220306	0	1	1	1	O14686	O14686 [5304-5320]	0	2255.17				No Quan Values	0	3.856e-05	2.23
[R].LCTDSLPETDDSLLCDAGTAISGGK.[A]	2xiodoTMT6plex [C2(100); C15(100)]	High	9.11394e-08	0	1	1	1	O14686	O14686 [1259-1283]	0	3140.59				No Quan Values	0	7.696e-09	3.81
[R].EAGGIVIDTSGGPLDLMACR.[V]	1xiodoTMT6plex [C19(100)]; 1xOxidation [M17(100)]	High	0.00573371	0.000249259	1	1	1	O14732	O14732 [241-260]	0	2320.18	81.7	90.3	80.9		0.0001649	0.001324	1.84
[R].QDGVLAVTCAQEGVIR.[V]	1xiodoTMT6plex [C9(100)]	High	4.59677e-07	0	1	1	1	O14734	O14734 [294-309]	0	1988.08	168	187.3	200.4		0	4.499e-08	3.8
[K].ADIIVSELLGSFADNELSPECLDGAQHFLK.[D]	1xiodoTMT6plex [C21(100)]	High	0.0531468	0.00185759	1	1	1	O14744	O14744 [429-458]	0	3560.81	21.4	16.2	11.9		0.0009517	0.01448	1.34
[R].DLNCVPEIADTLGAVAK.[Q]	1xiodoTMT6plex [C4(100)]	High	3.48716e-07	0	1	1	4	O14744	O14744 [19-35]	0	2058.11	305.9	340.3	330.6		0	3.183e-06	2.99
[R].LCCLEK.[G]	2xiodoTMT6plex [C2(100); C3(100)]	High	0.110518	0.00368593	1	1	1	O14745	O14745 [14-19]	0	1366.8	698.9	650.1	539		0.001914	0.03364	1.65
[R].CSVAPGSVVEYSR.[L]	1xiodoTMT6plex [C1(100)]	High	1.26538e-05	0	1	1	1	O14772	O14772 [411-423]	0	1682.87				No Quan Values	0	1.69e-06	3.33
[K].TSCIIQSILDSR.[C]	1xiodoTMT6plex [C3(100)]	High	0.00011626	0	1	1	2	O14772	O14772 [399-410]	0	1664.92	103.7	98.4	143.9		0	1.918e-05	2.59
[R].GLTLLFASGDSGAGCWSVSGR.[H]	1xiodoTMT6plex [C15(100)]	High	4.97973e-10	0	1	1	1	O14773	O14773 [351-371]	0	2370.21	141.1	206.9	142		0	2.564e-11	3.76
[R].YYPSGDAFASGSDDATCR.[L]	1xiodoTMT6plex [C17(100)]	High	5.11064e-09	0	1	1	1	O14775	O14775 [289-306]	0	2211.98				No Quan Values	0	3.298e-10	4.05
[K].AKPVATAPIPGTPWCVVWTGDER.[V]	1xiodoTMT6plex [C15(100)]	High	3.26635e-08	0	1	1	3	O14776	O14776 [521-543]	0	2780.48	316	289.3	238.6		0	2.494e-09	4.94
[R].YLVLDCVPEER.[R]	1xiodoTMT6plex [C6(100)]	High	0.000101663	0	1	1	6	O14776	O14776 [1057-1067]	0	1664.89	768.2	846	746.7		0	1.658e-05	2.86
[R].SIACWTLSR.[Y]	1xiodoTMT6plex [C4(100)]	High	0.0178696	0.000640904	1	1	1	O14787	O14787 [453-461]	0	1365.75				No Quan Values	0.0003475	0.004418	1.93
[R].TQDHDENVALEACEFWLTLAEQPICK.[E]	2xiodoTMT6plex [C13(100); C25(100)]	High	5.15114e-09	0	1	1	6	O14787	O14787 [263-288]	0	3661.84	412.6	372.7	451.4		0	3.316e-10	6.23
[K].SNSPLTMALCGSK.[G]	1xiodoTMT6plex [C10(100)]	High	0.000382712	0	1	1	1	O14802	O14802 [774-786]	0	1637.86				No Quan Values	0	7.076e-05	2.51
[K].ICALDDNVCMAFAGLTADAR.[I]	2xiodoTMT6plex [C2(100); C9(100)]	High	2.34192e-12	0	1	1	3	O14818	O14818 [62-81]	0	2728.4	473.1	533.6	380.1		0	1.136e-13	6.13
[K].ICALDDNVCMAFAGLTADAR.[I]	2xiodoTMT6plex [C2(100); C9(100)]; 1xOxidation [M10(100)]	High	8.93059e-10	0	1	1	6	O14818	O14818 [62-81]	0	2744.39	428.2	472.5	345.2		0	4.695e-09	4.4
[R].KICALDDNVCMAFAGLTADAR.[I]	2xiodoTMT6plex [C3(100); C10(100)]	High	2.22369e-07	0	1	1	1	O14818	O14818 [61-81]	1	2856.49	91	112.8	84.9		0	2.043e-08	4.52
[R].KICALDDNVCMAFAGLTADAR.[I]	2xiodoTMT6plex [C3(100); C10(100)]; 1xOxidation [M11(100)]	High	3.77357e-07	0	1	1	5	O14818	O14818 [61-81]	1	2872.49	270.1	349.3	240.9		0	3.641e-08	3.74
[K].WFALYQNVLFYFEGEQSCRPAGMYLLEGCSCERTPAPPR.[A]	3xiodoTMT6plex [C18(100); C29(100); C31(100)]	High	0.100697	0.00358368	1	1	2	O14827	O14827 [43-81]	1	5516.78				No Quan Values	0.00267	0.05406	0.59
[R].SGLFVVGPESAGAHPGPACYR.[K]	1xiodoTMT6plex [C19(100)]	High	3.09778e-07	0	1	1	1	O14841	O14841 [364-384]	0	2401.23	108.2	92.6	93.6		0	2.925e-08	4.21
[K].HLDGNNEAALECLR.[Q]	1xiodoTMT6plex [C12(100)]	High	1.706e-09	0	1	1	2	O14879	O14879 [62-75]	0	1883.96	373	333.7	369.2		0	9.862e-11	4.62
[K].FSNPYSIEYSELDCEEGWTQLK.[C]	1xiodoTMT6plex [C14(100)]	High	0.0699604	0.0024762	1	1	1	O14879	O14879 [127-148]	0	2967.39	39	55.3	42.3		0.001304	0.01985	1.13
[K].SPCQTDVLR.[S]	1xiodoTMT6plex [C3(100)]	High	0.00138321	6.47684e-05	1	1	1	O14879	O14879 [237-245]	0	1347.73	364.5	328.6	367		1.846e-05	0.0002863	2.51
[K].VEYPIMYSTDPENGHIFNCIQR.[A]	1xiodoTMT6plex [C19(100)]	High	1.65853e-11	0	1	1	5	O14880	O14880 [38-59]	0	2955.43	675.8	662.2	610		0	6.196e-13	5.81
[K].VEYPIMYSTDPENGHIFNCIQR.[A]	1xiodoTMT6plex [C19(100)]; 1xOxidation [M6(100)]	High	2.6215e-11	0	1	1	19	O14880	O14880 [38-59]	0	2971.43	1202.2	1188.3	1053.9		0	1.84e-09	5.25
[K].YKVEYPIMYSTDPENGHIFNCIQR.[A]	1xiodoTMT6plex [C21(100)]	High	3.19338e-11	0	1	1	1	O14880	O14880 [36-59]	1	3246.59	203.8	196.2	164.7		0	1.269e-12	6.45
[K].YKVEYPIMYSTDPENGHIFNCIQR.[A]	1xiodoTMT6plex [C21(100)]; 1xOxidation [M8(100)]	High	1.09899e-08	0	1	1	7	O14880	O14880 [36-59]	1	3262.59	581.6	592.3	513.7		0	1.112e-09	5.08
[R].LLPVEPCDLTEGFDPSVPPR.[T]	1xiodoTMT6plex [C7(100)]	High	5.75936e-05	0	1	1	2	O14893	O14893 [28-47]	0	2510.32	64.1	75.6	60.5		0	8.934e-06	2.6
[R].VQIEAAQCPDVVVAQIDPK.[K]	1xiodoTMT6plex [C8(100)]	High	0.114522	0.00383242	1	1	1	O14893	O14893 [56-74]	0	2352.28	42.1	48.2	44		0.001974	0.03508	1.21
[K].CNTNTAIELK.[L]	1xiodoTMT6plex [C1(100)]	High	0.00198669	6.47684e-05	1	1	2	O14929	O14929 [27-36]	0	1435.78	200.5	222.6	230.9		3.483e-05	0.0005649	2.52
[R].QIIPPGFCTNTNDFLSLLEK.[E]	1xiodoTMT6plex [C8(100)]	High	0.00387455	6.47684e-05	1	1	3	O14929	O14929 [113-132]	0	2579.37	70.1	60.3	59.6		6.826e-05	0.0008726	1.59
[K].LCQDLPCFSR.[E]	2xiodoTMT6plex [C2(100); C7(100)]	High	1.20413e-06	0	1	1	4	O14929	O14929 [293-302]	0	1840	727.2	769.5	500.5		0	1.293e-07	2.7
[R].HLEEAVELVCTAPQWVPVSWVY.[-]	1xiodoTMT6plex [C10(100)]	High	0.0742032	0.00257635	1	1	1	O14936	O14936 [905-926]	0	2884.49				No Quan Values	0.001342	0.02117	1.54
[R].AQFEYDPAKDDLIPCK.[E]	1xiodoTMT6plex [C15(100)]	High	0.000629007	0	1	1	1	O14936	O14936 [619-634]	1	2182.11				No Quan Values	0	0.0001213	2.26
[R].YCHDNNIIHR.[D]	1xiodoTMT6plex [C2(100)]	High	0.000633986	0	1	1	1	O14936	O14936 [131-140]	0	1613.82				No Quan Values	0	0.0001223	1.75
[R].VCEPCYEQLNR.[K]	2xiodoTMT6plex [C2(100); C5(100)]	High	3.39399e-05	0	1	1	6	O14964	O14964 [211-221]	0	2012.05	1268.2	1198.4	1079.5		0	6.155e-06	3.48
[R].ACGQIFCGK.[C]	2xiodoTMT6plex [C2(100); C7(100)]	High	0.000124818	0	1	1	2	O14964	O14964 [184-192]	0	1584.88	682.5	716.5	573.9		0	2.072e-05	2.51
[R].TATYITELANALSYCHSK.[R]	1xiodoTMT6plex [C15(100)]	High	1.76072e-09	0	1	1	1	O14965	O14965 [233-250]	0	2315.19	142.9	141.5	168.4		0	1.02e-10	5.76
[K].CDLSPWAVSR.[D]	1xiodoTMT6plex [C1(100)]	High	4.76549e-05	0	1	1	1	O14966	O14966 [127-136]	0	1462.77				No Quan Values	0	7.221e-06	2.82
[K].FDDGAVFLAACSSGDTDEVLK.[L]	1xiodoTMT6plex [C11(100)]	High	0.00328567	6.47684e-05	1	1	1	O14974	O14974 [38-58]	0	2489.21	61.9	85.7	68.7		3.483e-05	0.0007271	2.21
[K].FSASQFWDDCR.[K]	1xiodoTMT6plex [C10(100)]	High	1.71765e-06	0	1	1	4	O14975	O14975 [292-302]	0	1690.78	771	833.6	713.1		0	1.205e-06	3.71
[K].GEVGLLVCK.[I]	1xiodoTMT6plex [C8(100)]	High	0.000227371	0	1	1	8	O14975	O14975 [420-428]	0	1246.74	1508.3	1456.3	1265.5		0	0.00013	2.71
[R].APHLHTLYNICR.[N]	1xiodoTMT6plex [C11(100)]	High	0.000488723	0	1	1	1	O14976	O14976 [479-490]	0	1766.97				No Quan Values	0	9.178e-05	2.34
[K].EESDTGQAEFLLLTELCK.[G]	1xiodoTMT6plex [C17(100)]	High	2.09705e-05	0	1	1	2	O14976	O14976 [110-127]	0	2355.2	126.1	141	118		0	2.956e-06	3.56
[K].IFYQTCR.[A]	1xiodoTMT6plex [C6(100)]	High	0.0810215	0.00283114	1	1	1	O14976	O14976 [151-157]	0	1259.68				No Quan Values	0.001498	0.02346	1.17
[R].GFCFITYTDEEPVK.[K]	1xiodoTMT6plex [C3(100)]	High	2.14249e-06	0	1	1	2	O14979	O14979 [275-288]	0	1977.98	307.3	297.2	299.1		0	2.427e-07	3.82
[R].GFCFITYTDEEPVKK.[L]	1xiodoTMT6plex [C3(100)]	High	1.32376e-06	0	1	1	7	O14979	O14979 [275-289]	1	2106.08	219.9	252.7	230.9		0	1.437e-07	3.75
[R].RGFCFITYTDEEPVKK.[L]	1xiodoTMT6plex [C4(100)]	High	3.23701e-05	0	1	1	3	O14979	O14979 [274-289]	2	2262.18	503.6	552.1	469.9		0	4.745e-06	3.78
[R].RGFCFITYTDEEPVK.[K]	1xiodoTMT6plex [C4(100)]	High	1.97988e-06	0	1	1	3	O14979	O14979 [274-288]	1	2134.08	408.6	403.6	372.2		0	2.237e-07	4.69
[K].LDINLLDNVVNCLYHGEGAQQR.[M]	1xiodoTMT6plex [C12(100)]	High	5.31637e-09	0	1	1	1	O14980	O14980 [23-44]	0	2813.46				No Quan Values	0	3.423e-10	4.1
[R].QMSVPGIFNPHEIPEEMCD.[-]	1xiodoTMT6plex [C18(100)]; 1xOxidation [M2(100)]	High	0.000742266	0	1	1	3	O14980	O14980 [1053-1071]	0	2518.16	48.5	52.3	55.1		0	0.0001456	2.19
[R].QMSVPGIFNPHEIPEEMCD.[-]	1xiodoTMT6plex [C18(100)]; 2xOxidation [M2(100); M17(100)]	High	0.194668	0.00645383	1	1	1	O14980	O14980 [1053-1071]	0	2534.16	77.2	88.3	83.9		0.003229	0.06835	1.52
[R].TSESLCQNNMVILK.[L]	1xiodoTMT6plex [C6(100)]	High	0.00303746	6.47684e-05	1	1	1	O14980	O14980 [159-172]	0	1909.01				No Quan Values	3.483e-05	0.0006683	1.58
[R].TSESLCQNNMVILK.[L]	1xiodoTMT6plex [C6(100)]; 1xOxidation [M10(100)]	High	3.28851e-05	0	1	1	12	O14980	O14980 [159-172]	0	1925	810.7	783.4	1258.9		0	4.82e-06	2.95
[K].FNYCILDEGHVIK.[N]	1xiodoTMT6plex [C4(100)]	High	0.00505838	0.000190562	1	1	1	O14981	O14981 [1398-1410]	0	1879.99	127.8	106.8	109.1		0.0001339	0.001161	1.96
[K].LLQQCTTR.[T]	1xiodoTMT6plex [C5(100)]	High	0.0598838	0.00211667	1	1	1	O14981	O14981 [904-911]	0	1291.74	178.9	183	190.8		0.00107	0.01661	0.77
[R].DQADPQCLFLR.[Q]	1xiodoTMT6plex [C7(100)]	High	0.00125848	0	1	1	1	O15020	O15020 [1134-1144]	0	1634.85	225	196	185.3		0	0.0002593	1.89
[K].LEQSYEALCELAAAR.[R]	1xiodoTMT6plex [C9(100)]	High	0.000940267	0	1	1	1	O15020	O15020 [619-633]	0	1996.04				No Quan Values	0	0.0001884	2.36
[R].TEAYEYAQSLGAETCPLPSFQVFK.[F]	1xiodoTMT6plex [C15(100)]	High	3.16126e-05	0	1	1	2	O15027	O15027 [1605-1628]	0	3008.49	130.2	136.1	237.4		0	4.635e-06	2.73
[R].YWCDAEYDAYR.[R]	1xiodoTMT6plex [C3(100)]	High	0.000255938	0	1	1	5	O15027	O15027 [1113-1123]	0	1783.79	528.2	478.1	447.9		0	8.682e-05	2.51
[K].FSVPHVCAR.[F]	1xiodoTMT6plex [C7(100)]	High	0.000198828	0	1	1	1	O15027	O15027 [1267-1275]	0	1344.74				No Quan Values	0	3.447e-05	2.82
[R].SSGGPGAGLCLFPLDK.[V]	1xiodoTMT6plex [C10(100)]	High	0.00358207	6.47684e-05	1	1	1	O15031	O15031 [303-318]	0	1847.99				No Quan Values	5.216e-05	0.0008023	1.91
[R].EDPNYYSYLEMDLQCR.[D]	1xiodoTMT6plex [C15(100)]	High	4.65933e-08	0	1	1	1	O15031	O15031 [252-267]	0	2368.08	118.3	108.8	85.9		0	3.676e-09	3.94
[R].EDPNYYSYLEMDLQCR.[D]	1xiodoTMT6plex [C15(100)]; 1xOxidation [M11(100)]	High	9.24768e-05	0	1	1	1	O15031	O15031 [252-267]	0	2384.07	122.9	114.1	93.6		0	1.491e-05	1.94
[R].LVECGSLFK.[G]	1xiodoTMT6plex [C4(100)]	High	0.13753	0.00421912	1	1	1	O15031	O15031 [109-117]	0	1324.75				No Quan Values	0.002193	0.04388	1.52
[K].SFPCGSEHLPYPLGSR.[D]	1xiodoTMT6plex [C4(100)]	High	0.000124818	0	1	1	2	O15031	O15031 [361-376]	0	2076.05	167.6	170.1	195		0	7.667e-05	3
[K].FGAQLQCVTGPQATR.[G]	1xiodoTMT6plex [C7(100)]	High	3.2044e-06	0	1	1	1	O15031	O15031 [942-956]	0	1906.02	210	212.7	193.5		0	3.781e-07	3.59
[R].VTLNGVPCK.[V]	1xiodoTMT6plex [C8(100)]	High	0.00161909	6.47684e-05	1	1	1	O15031	O15031 [930-938]	0	1259.73				No Quan Values	1.846e-05	0.0003388	2.26
[K].TLTETDLYCEPPEVQPPPK.[R]	1xiodoTMT6plex [C9(100)]	High	3.28119e-06	0	1	1	4	O15031	O15031 [1141-1159]	0	2486.27	221.4	209.1	584.4		0	3.887e-07	3.04
[R].CAWCGGQSR.[C]	2xiodoTMT6plex [C1(100); C4(100)]	High	0.000150845	0	1	1	3	O15031	O15031 [779-787]	0	1625.84	1009.2	906.4	831.3		0.0001504	0.001277	2.08
[R].DSQDPYCGWCVVEGR.[C]	2xiodoTMT6plex [C7(100); C10(100)]	High	1.01218e-06	0	1	1	4	O15031	O15031 [480-494]	0	2372.15	1063.2	1044.8	913.6		0	9.794e-07	2.77
[R].CVYEALCNTTSECPPPVITR.[I]	3xiodoTMT6plex [C1(100); C7(100); C13(100)]	High	2.84971e-09	0	1	1	4	O15031	O15031 [788-807]	0	3183.69	988	906.8	808.1		0	2.229e-10	5.2
[R].LPVQECLSYPTCTQCR.[D]	3xiodoTMT6plex [C6(100); C12(100); C15(100)]	High	0.000367911	0	1	1	3	O15031	O15031 [464-479]	0	2828.52	474.1	460.9	375.5		0	6.762e-05	3.22
[K].LCQIFSDLNATYR.[T]	1xiodoTMT6plex [C2(100)]	High	1.39109e-05	0	1	1	3	O15042	O15042 [623-635]	0	1872.98	341.9	339.4	343.5		0	1.88e-06	3.03
[R].NWTLEGSC.[-]	*	High	0.00122909	0	1	1	11	O15067	O15067 [1331-1338]	0	1238.6	2319	2226.4	2178		6.826e-05	0.001002	2.48
[R].APGSLVISAYAVCPDITATVTPDLK.[H]	1xiodoTMT6plex [C13(100)]	High	0.0107925	0.00041293	1	1	1	O15067	O15067 [819-843]	0	2831.54				No Quan Values	0.0002489	0.002586	1.58
[R].LNFSTPTSTNIVSVCR.[A]	1xiodoTMT6plex [C15(100)]	High	6.24645e-11	0	1	1	10	O15067	O15067 [94-109]	0	2068.11	1137.4	1085.6	952.8		0	2.008e-09	5.5
[R].HVVFTAETHNFPTGVCPFSGATTGTGGR.[I]	1xiodoTMT6plex [C16(100)]	High	3.53045e-12	0	1	1	9	O15067	O15067 [303-330]	0	3177.57	896.6	903.8	1104.6		0	1.146e-13	7.21
[K].FCDNSSAIQGK.[E]	1xiodoTMT6plex [C2(100)]	High	0.00142747	6.47684e-05	1	1	1	O15067	O15067 [269-279]	0	1498.75	132.4	115.3	130		1.846e-05	0.000296	2.69
[K].GNPICSLHDQGAGGNGNVLK.[E]	1xiodoTMT6plex [C5(100)]	High	5.04201e-08	0	1	1	2	O15067	O15067 [508-527]	0	2280.17	93.6	95.1	86.8		0	4.034e-09	4.61
[R].MGPSYCLPPTFPK.[A]	1xiodoTMT6plex [C6(100)]; 1xOxidation [M1(100)]	High	0.0493101	0.00170136	1	1	1	O15067	O15067 [1039-1051]	0	1782.91	291.3	303.5	280.3		0.0008724	0.01335	1.91
[R].CPACFVGTITGDR.[R]	2xiodoTMT6plex [C1(100); C4(100)]	High	5.13387e-07	0	1	1	10	O15067	O15067 [584-596]	0	1998.07	992.8	1083	1092.4		0	1.675e-06	4.53
[R].ERCPACFVGTITGDR.[R]	2xiodoTMT6plex [C3(100); C6(100)]	High	1.44709e-05	0	1	1	2	O15067	O15067 [582-596]	1	2283.21	301	307.6	272.1		0	1.958e-06	2.95
[R].GLAPLHWADDDGNPTEQYPLNPNGSPGGVAGICSCDGR.[H]	2xiodoTMT6plex [C33(100); C35(100)]	High	4.94058e-10	0	1	1	2	O15067	O15067 [1253-1290]	0	4509.17	220.2	221.6	159.4		0	2.54e-11	6.01
[K].TIESIQLSPEEYECLK.[G]	1xiodoTMT6plex [C14(100)]	High	2.75189e-07	0	1	1	1	O15091	O15091 [354-369]	0	2211.14	204	184.6	362.5		0	2.573e-08	4.05
[K].QPRCFVLMDHILNLK.[I]	1xiodoTMT6plex [C4(100)]; 1xOxidation [M8(100)]	High	0.153645	0.00476921	1	1	2	O15111	O15111 [297-311]	1	2172.2	24.1	21.5	24.5		0.00956	0.2576	1.02
[R].YNCEYSGPPKPLPK.[D]	1xiodoTMT6plex [C3(100)]	High	0.00888209	0.000304634	1	1	1	O15118	O15118 [40-53]	0	1922	232.7	205.9	183.9		0.000207	0.002113	2.29
[R].VAWVSHDSTVCLADADKK.[M]	1xiodoTMT6plex [C11(100)]	High	5.11632e-05	0	1	1	1	O15143	O15143 [217-234]	1	2274.17				No Quan Values	0	7.839e-06	2.52
[K].CSQFCTTGMDGGMSIWDVK.[S]	2xiodoTMT6plex [C1(100); C5(100)]; 2xOxidation [M9(100); M13(100)]	High	3.19715e-07	0	1	1	3	O15143	O15143 [342-360]	0	2756.29	289.5	254.1	257.7		0	3.044e-08	4.78
[R].VISICYFEQENDWWVCK.[H]	2xiodoTMT6plex [C5(100); C16(100)]	High	5.77917e-07	0	1	1	2	O15143	O15143 [119-135]	0	2820.43	258.2	523	349.9		0	4.218e-07	3.5
[R].NCFASVFEK.[Y]	1xiodoTMT6plex [C2(100)]	High	0.00521941	0.000190562	1	1	5	O15144	O15144 [119-127]	0	1373.71	656.6	658.6	661.3		0.0003333	0.004152	2.33
[R].AGLGEGVPPGNYGNYGYANSGYSACEEENER.[L]	1xiodoTMT6plex [C25(100)]	High	0.0237655	0.000971707	1	1	1	O15155	O15155 [4-34]	0	3553.58	29.1	43.4	40.6		0.0004725	0.006007	1.43
[R].CFSPGVIEVQEVQGK.[K]	1xiodoTMT6plex [C1(100)]	High	8.60449e-09	0	1	1	4	O15160	O15160 [256-270]	0	1949.04				No Quan Values	0	5.812e-10	4.87
[R].LIFQNCAEFNEPDSEVANAGIK.[L]	1xiodoTMT6plex [C6(100)]	High	2.61572e-05	0	1	1	1	O15164	O15164 [971-992]	0	2738.37	57.4	68	54.9		0	3.753e-06	2.51
[K].LYCETCDK.[L]	2xiodoTMT6plex [C3(100); C6(100)]	High	3.70184e-05	0	1	1	2	O15164	O15164 [233-240]	0	1632.85	465.8	447.7	396.4		0	5.486e-06	2.83
[R].LNLLDTCAVCHQNIQSR.[A]	2xiodoTMT6plex [C7(100); C10(100)]	High	3.66457e-06	0	1	1	1	O15164	O15164 [50-66]	0	2586.4				No Quan Values	0	4.357e-07	2.58
[R].CPVCSQECAER.[H]	3xiodoTMT6plex [C1(100); C4(100); C8(100)]	High	0.00344418	6.47684e-05	1	1	1	O15164	O15164 [127-137]	0	2212.16				No Quan Values	3.483e-05	0.0007647	1.1
[R].GLATFCLDKDALR.[D]	1xiodoTMT6plex [C6(100)]	High	0.000173868	0	1	1	2	O15173	O15173 [154-166]	1	1751.97	312.3	296.8	258		0	2.985e-05	2.9
[K].ICQADIVEAVDIASAAK.[H]	1xiodoTMT6plex [C2(100)]	High	6.8211e-07	0	1	1	1	O15213	O15213 [171-187]	0	2046.11	29.1	34.5	38.9		0	6.929e-08	3.1
[K].VPAELICLDPR.[A]	1xiodoTMT6plex [C7(100)]	High	0.00930757	0.000304634	1	1	1	O15213	O15213 [509-519]	0	1554.89	217.7	237.3	204.9		0.000207	0.002215	1.72
[R].CQNIYLTTGYAGSK.[N]	1xiodoTMT6plex [C1(100)]	High	1.54662e-07	0	1	1	4	O15226	O15226 [246-259]	0	1847.95	226.2	264.7	253.2		0	1.374e-08	4.07
[K].DLVVYENSSNPVCTLNDTAQFNR.[M]	1xiodoTMT6plex [C13(100)]	High	4.55525e-11	0	1	1	1	O15226	O15226 [441-463]	0	2928.44	64.3	84.1	49.6		0	1.88e-12	3.94
[R].HLSTCDGQNPPK.[K]	1xiodoTMT6plex [C5(100)]	High	0.00106661	0	1	1	1	O15226	O15226 [33-44]	0	1625.83	132	124.2	152.6		0	0.0002165	2.38
[R].VFLQDHCLAEGYGTK.[K]	1xiodoTMT6plex [C7(100)]	High	2.61572e-05	0	1	1	1	O15226	O15226 [380-394]	0	2010.03	178.1	200.8	173.9		0	3.767e-06	3.46
[K].LLTDGYACEVR.[C]	1xiodoTMT6plex [C8(100)]	High	4.464e-06	0	1	1	1	O15226	O15226 [235-245]	0	1568.83	266	314.8	257.4		0	5.407e-07	2.71
[K].KLLTDGYACEVR.[C]	1xiodoTMT6plex [C9(100)]	High	0.0822131	0.00293585	1	1	1	O15226	O15226 [234-245]	1	1696.93				No Quan Values	0.001525	0.02371	1.53
[R].CIQACK.[T]	2xiodoTMT6plex [C1(100); C5(100)]	High	0.000707973	0	1	1	8	O15226	O15226 [206-211]	0	1323.76	1439.2	1445.1	1270.2		0	0.0001398	2.34
[K].CSVLNSEEIHYVIK.[Q]	1xiodoTMT6plex [C1(100)]	High	4.30077e-05	0	1	1	1	O15228	O15228 [73-86]	0	1963.05	115.4	119.4	129.2		0	6.485e-06	3.05
[K].NALAACVR.[L]	1xiodoTMT6plex [C6(100)]	High	0.015912	0.000470267	1	1	1	O15228	O15228 [630-637]	0	1146.66				No Quan Values	0.0003052	0.003904	1.83
[K].EDVYSCFR.[F]	1xiodoTMT6plex [C6(100)]	High	0.0215041	0.000971707	1	1	1	O15228	O15228 [508-515]	0	1347.66				No Quan Values	0.0004592	0.005416	1.82
[K].LEEMLGCK.[T]	1xiodoTMT6plex [C7(100)]; 1xOxidation [M4(100)]	High	0.0187173	0.000696366	1	1	1	O15228	O15228 [662-669]	0	1267.66				No Quan Values	0.000361	0.004656	1.58
[K].DFEEGCYLLCK.[S]	2xiodoTMT6plex [C6(100); C10(100)]	High	1.62531e-06	0	1	1	3	O15228	O15228 [535-545]	0	1978.02	597.8	572.5	440.1		0	1.798e-07	3.52
[R].CLPGFYR.[S]	1xiodoTMT6plex [C1(100)]	High	0.0191558	0.000696366	1	1	2	O15230	O15230 [408-414]	0	1184.64	580	583.4	569.3		0.000361	0.004761	2.09
[R].GSPRPTEDLYCK.[L]	1xiodoTMT6plex [C11(100)]	High	0.000932886	0	1	1	2	O15230	O15230 [72-83]	0	1694.87				No Quan Values	0	0.0002795	2.15
[R].TFQLDTAVDRPCAR.[S]	1xiodoTMT6plex [C12(100)]	High	1.55363e-05	0	1	1	3	O15230	O15230 [2918-2931]	0	1922.01	134.4	153.9	230.5		0	2.117e-06	3.42
[R].SVEVHGAVGASGCPAA.[-]	1xiodoTMT6plex [C13(100)]	High	0.00131938	0	1	1	1	O15230	O15230 [3680-3695]	0	1740.89	276	279.7	306.1		0	0.0002713	3.07
[K].DGFFGLDQADYFGCR.[S]	1xiodoTMT6plex [C14(100)]	High	2.92462e-08	0	1	1	7	O15230	O15230 [813-827]	0	2039.95	1177.2	1278.3	1062.5		0	2.218e-09	5.12
[R].VGFEGATCDR.[C]	1xiodoTMT6plex [C8(100)]	High	0.000201991	0	1	1	1	O15230	O15230 [564-573]	0	1383.69				No Quan Values	0	3.505e-05	2.1
[R].CRPNTQGPTCSEPAR.[D]	2xiodoTMT6plex [C1(100); C10(100)]	High	3.70184e-05	0	1	1	2	O15230	O15230 [850-864]	0	2275.18	168.8	162.8	162.9		0	5.468e-06	2.09
[R].CDIGGALGQSCEPR.[T]	2xiodoTMT6plex [C1(100); C11(100)]	High	3.93867e-09	0	1	1	5	O15230	O15230 [831-844]	0	2064.07	901.4	877.2	868.5		0	3.266e-09	4.32
[R].CFCFGATER.[C]	2xiodoTMT6plex [C1(100); C3(100)]	High	0.00381421	6.47684e-05	1	1	1	O15230	O15230 [1628-1636]	0	1691.88	361.5	330.6	308.7		6.826e-05	0.0008585	2.03
[R].CNCPPGLSGER.[C]	2xiodoTMT6plex [C1(100); C3(100)]	High	0.000391877	0	1	1	1	O15230	O15230 [2131-2141]	0	1790.94				No Quan Values	0	7.215e-05	1.63
[R].CDTCSPGFHGYPR.[C]	2xiodoTMT6plex [C1(100); C4(100)]	High	4.19083e-06	0	1	1	1	O15230	O15230 [1561-1573]	0	2098.04				No Quan Values	0	5.08e-07	2.79
[K].CDQCSLGTFSLDAANPK.[G]	2xiodoTMT6plex [C1(100); C4(100)]	High	1.42122e-06	0	1	1	1	O15230	O15230 [1607-1623]	0	2428.24				No Quan Values	0	1.549e-07	3.29
[R].CDPDTGQCR.[C]	2xiodoTMT6plex [C1(100); C8(100)]	High	0.0543523	0.00191081	1	1	1	O15230	O15230 [553-561]	0	1652.82	256.9	285	289.2		0.0009637	0.01485	2.09
[R].ECAPGYWGLPEQGCR.[R]	2xiodoTMT6plex [C2(100); C14(100)]	High	1.75085e-08	0	1	1	4	O15230	O15230 [2101-2115]	0	2324.17	1131.9	1003.5	905.2		0	1.262e-09	4.48
[R].VSCISSHGAFGPNSAACLPSR.[F]	2xiodoTMT6plex [C3(100); C17(100)]	High	9.60987e-09	0	1	1	1	O15230	O15230 [1204-1224]	0	2719.42	120.7	119.1	103.7		0	6.583e-10	4.92
[R].GDSCQECAPGFYR.[D]	2xiodoTMT6plex [C4(100); C7(100)]	High	0.000101663	0	1	1	2	O15230	O15230 [1839-1851]	0	2091.02	320.4	341	279.3		0	1.662e-05	2.55
[R].GQYCDICTAANSNK.[A]	2xiodoTMT6plex [C4(100); C7(100)]	High	8.9603e-05	0	1	1	3	O15230	O15230 [100-113]	0	2146.08	198.7	209.6	204.1		0	1.44e-05	2.68
[R].GALDQLCGAGGLCR.[C]	2xiodoTMT6plex [C7(100); C13(100)]	High	1.58728e-06	0	1	1	5	O15230	O15230 [638-651]	0	1992.09	1542.1	1758.2	1468.5		0	1.421e-06	3.77
[R].CNCESDFTDGTCEDLTGR.[C]	3xiodoTMT6plex [C1(100); C3(100); C12(100)]	High	1.59623e-07	0	1	1	1	O15230	O15230 [429-446]	0	2953.41	280.2	276.9	249.5		0	1.421e-08	3.42
[R].CDVCAEGFTGFPSCYPTPSSSNDTR.[E]	3xiodoTMT6plex [C1(100); C4(100); C14(100)]	High	3.09077e-08	0	1	1	3	O15230	O15230 [458-482]	0	3628.74	939.4	813.3	731		0	4.521e-09	5.02
[R].EQVLPAGQIVNCDCSAAGTQGNACR.[K]	3xiodoTMT6plex [C12(100); C14(100); C24(100)]	High	1.89465e-08	0	1	1	7	O15230	O15230 [483-507]	0	3492.81	798.5	812.3	698.1		0	9.706e-09	4.9
[R].TTGGICTYCNR.[E]	2xiodoTMT6plex [C6(100); C9(100)]	High	0.265247	0.00971583	1	1	1	O15231	O15231 [624-634]	0	1846.97				No Quan Values	0.004614	0.1035	1.1
[R].EAVCFIPGEGHTLQEHQIVLVEGGR.[T]	1xiodoTMT6plex [C4(100)]	High	9.35353e-07	0	1	1	1	O15235	O15235 [90-114]	0	3047.59				No Quan Values	0	9.799e-08	4.14
[K].GVVLCTFTR.[K]	1xiodoTMT6plex [C5(100)]	High	0.041467	0.00159479	1	1	2	O15235	O15235 [60-68]	0	1324.76				No Quan Values	0.001665	0.02642	2
[R].LCLISTFLEDGIR.[M]	1xiodoTMT6plex [C2(100)]	High	2.6514e-06	0	1	1	3	O15260	O15260 [31-43]	0	1809.01	195.5	181.3	160.9		0	2.928e-06	3.55
[K].CLPPPSIR.[V]	1xiodoTMT6plex [C1(100)]	High	0.000545774	0	1	1	3	O15269	O15269 [438-445]	0	1211.71				No Quan Values	0	0.0001684	2.68
[K].ECINFASFNFLGLLDNPR.[V]	1xiodoTMT6plex [C2(100)]	High	2.00682e-07	0	1	1	2	O15269	O15269 [99-116]	0	2399.24	25.3	21.3	21.7		0	1.819e-08	3.29
[K].YGVGTCGPR.[G]	1xiodoTMT6plex [C6(100)]	High	0.0113966	0.00041293	1	1	2	O15269	O15269 [128-136]	0	1238.65				No Quan Values	0.001628	0.02575	1.69
[K].EQGAAFNCEQGCK.[S]	2xiodoTMT6plex [C8(100); C12(100)]	High	0.000195715	0	1	1	1	O15287	O15287 [492-504]	0	2043.02	115.8	106.3	98.7		0	3.389e-05	1.68
[K].EMQDVQGALQCYTR.[A]	1xiodoTMT6plex [C11(100)]; 1xOxidation [M2(100)]	High	8.19748e-06	0	1	1	1	O15294	O15294 [407-420]	0	1986.96	184.6	178.5	212.1		0	1.052e-06	3.26
[R].AIELQPHFPDAYCNLANALK.[E]	1xiodoTMT6plex [C13(100)]	High	7.5582e-07	0	1	1	1	O15294	O15294 [285-304]	0	2557.34	122.1	142.2	111.4		0	7.775e-08	4.19
[R].SQYGLPEDAIVYCNFNQLYK.[I]	1xiodoTMT6plex [C13(100)]	High	6.07318e-06	0	1	1	6	O15294	O15294 [833-852]	0	2694.34	655.6	619.3	634.3		0	7.601e-07	2.71
[R].QEPDNTGVLLLLSSIHFQCR.[R]	1xiodoTMT6plex [C19(100)]	High	2.58349e-07	0	1	1	1	O15294	O15294 [50-69]	0	2599.39	42.7	80.9	49.5		0	2.4e-08	3.88
[R].HGNLCLDK.[I]	1xiodoTMT6plex [C5(100)]	High	0.000504386	0	1	1	2	O15294	O15294 [527-534]	0	1228.67	1302.1	1140.4	1282.1		0.0003333	0.004109	2.06
[K].GSVAEAEDCYNTALR.[L]	1xiodoTMT6plex [C9(100)]	High	1.56594e-05	0	1	1	1	O15294	O15294 [307-321]	0	1927.94				No Quan Values	0	2.132e-06	2.35
[R].SLGQASEADPSGVASIACSSCVR.[A]	2xiodoTMT6plex [C18(100); C21(100)]	High	2.7737e-07	0	1	1	1	O15304	O15304 [97-119]	0	2853.46				No Quan Values	0	2.592e-08	3.17
[R].RICELLFS.[-]	1xiodoTMT6plex [C3(100)]	High	0.177265	0.00556117	1	1	2	O15305	O15305 [239-246]	1	1309.75				No Quan Values	0.00465	0.1048	2.27
[K].NNASPFDAPCR.[T]	1xiodoTMT6plex [C10(100)]	High	1.95325e-05	0	1	1	1	O15321	O15321 [436-446]	0	1520.75				No Quan Values	0	2.727e-06	3.59
[K].NSASWALCR.[C]	1xiodoTMT6plex [C8(100)]	High	0.00691802	0.000249259	1	1	1	O15344	O15344 [571-579]	0	1336.7				No Quan Values	0.00018	0.00161	2.04
[K].CLTIITGLPIPDHLDCTEQLP.[-]	2xiodoTMT6plex [C1(100); C16(100)]	High	0.00066996	0	1	1	3	O15344	O15344 [647-667]	0	2950.61	195.1	195.7	169.4		0	0.0001304	3.54
[K].VLCQFCDQDPAQDAVK.[T]	2xiodoTMT6plex [C3(100); C6(100)]	High	7.43982e-07	0	1	1	2	O15344	O15344 [117-132]	0	2438.26				No Quan Values	0	7.627e-08	2.67
[K].VNMYCVTDDQLICALCK.[L]	3xiodoTMT6plex [C5(100); C13(100); C16(100)]	High	0.000165828	0	1	1	1	O15344	O15344 [183-199]	0	2919.55	102.7	104.9	87.2		0	2.822e-05	2.3
[K].VNMYCVTDDQLICALCK.[L]	3xiodoTMT6plex [C5(100); C13(100); C16(100)]; 1xOxidation [M3(100)]	High	8.15064e-05	0	1	1	1	O15344	O15344 [183-199]	0	2935.55	145.2	153.1	146		0	1.299e-05	2.82
[K].MSAYAFFVQTCR.[E]	1xiodoTMT6plex [C11(100)]; 1xOxidation [M1(100)]	High	5.49936e-08	0	1	1	1	O15347	O15347 [13-24]	0	1768.87				No Quan Values	0	4.41e-09	3.89
[R].CVVSEAGK.[A]	1xiodoTMT6plex [C1(100)]	High	0.00191006	6.47684e-05	1	1	1	O15355	O15355 [351-358]	0	1121.62	197.5	209.4	249.1		1.846e-05	0.0004049	2.13
[R].TLATSCR.[R]	1xiodoTMT6plex [C6(100)]	High	0.0535458	0.00185759	1	1	1	O15357	O15357 [210-216]	0	1080.6	503.2	549.4	875.1		0.0009517	0.01469	1.47
[R].TNVPSWCDR.[I]	1xiodoTMT6plex [C7(100)]	High	0.000230987	0	1	1	3	O15357	O15357 [683-691]	0	1406.7	768	752.5	1450.3		0	7.295e-05	2.77
[R].KPAFTEASCPLSR.[L]	1xiodoTMT6plex [C9(100)]	High	1.63819e-06	0	1	1	1	O15357	O15357 [918-930]	0	1735.94	135	127	122		0	1.811e-07	2.91
[K].FMTPVIQDNPSGWGPCAVPEQFR.[D]	1xiodoTMT6plex [C16(100)]	High	6.01182e-07	0	1	1	2	O15371	O15371 [4-26]	0	2905.43	141.3	119.2	112.9		0	6.059e-08	3.68
[K].FMTPVIQDNPSGWGPCAVPEQFR.[D]	1xiodoTMT6plex [C16(100)]; 1xOxidation [M2(100)]	High	5.15114e-09	0	1	1	10	O15371	O15371 [4-26]	0	2921.43	660.9	605.7	537.8		0	6.706e-07	4.01
[R].NLAMEATYINHNFSQQCLR.[M]	1xiodoTMT6plex [C17(100)]	High	2.96443e-09	0	1	1	2	O15371	O15371 [311-329]	0	2582.28	97.4	106.5	84.2		0	1.806e-10	4.62
[R].NLAMEATYINHNFSQQCLR.[M]	1xiodoTMT6plex [C17(100)]; 1xOxidation [M4(100)]	High	1.90533e-09	0	1	1	5	O15371	O15371 [311-329]	0	2598.28	563.2	586.4	517.2		0	4.275e-09	4.87
[K].TQGNVFATDAILATLMSCTR.[S]	1xiodoTMT6plex [C18(100)]	High	2.11833e-11	0	1	1	3	O15371	O15371 [241-260]	0	2442.27	162.5	178.5	384.5		0	8.123e-13	7.24
[K].TQGNVFATDAILATLMSCTR.[S]	1xiodoTMT6plex [C18(100)]; 1xOxidation [M16(100)]	High	1.33425e-06	0	1	1	11	O15371	O15371 [241-260]	0	2458.26	173.7	181.3	271.6		0	1.453e-07	2.92
[R].HCNGVDWR.[Q]	1xiodoTMT6plex [C2(100)]	High	0.00336399	6.47684e-05	1	1	3	O15371	O15371 [403-410]	0	1315.65	1136.5	1030.3	1316.6		3.483e-05	0.0007475	2.47
[R].CVIDICMK.[L]	2xiodoTMT6plex [C1(100); C6(100)]	High	0.000496493	0	1	1	3	O15371	O15371 [493-500]	0	1582.89	485.4	503.8	406.5		0	0.0002493	2.64
[R].YLEVSEPQDIECCGALEYYDK.[A]	2xiodoTMT6plex [C12(100); C13(100)]	High	1.33123e-07	0	1	1	10	O15371	O15371 [184-204]	0	3125.52	2474.6	2602.9	2037.9		0	1.005e-07	4.95
[R].MDSLLIAGQINTYCQNIK.[E]	1xiodoTMT6plex [C14(100)]	High	7.26572e-07	0	1	1	1	O15372	O15372 [314-331]	0	2354.24	184	186.3	155.9		0	7.443e-08	4.38
[R].MDSLLIAGQINTYCQNIK.[E]	1xiodoTMT6plex [C14(100)]; 1xOxidation [M1(100)]	High	9.20702e-07	0	1	1	1	O15372	O15372 [314-331]	0	2370.24	272.1	297.7	298.9		0	9.626e-08	4.23
[K].LMEVCK.[E]	1xiodoTMT6plex [C5(100)]; 1xOxidation [M2(100)]	High	0.0640217	0.00221934	1	1	7	O15372	O15372 [173-178]	0	1067.58	1084.6	1154.8	969.4		0.001175	0.01792	1.69
[R].YYCLNVPLR.[D]	1xiodoTMT6plex [C3(100)]	High	0.00039498	0	1	1	3	O15379	O15379 [216-224]	0	1469.81	378	349.4	312.8		0	7.312e-05	2.37
[K].SLNAFNVGDDCPVFPGLFEFCSR.[Y]	2xiodoTMT6plex [C11(100); C21(100)]	High	1.21908e-11	0	1	1	1	O15379	O15379 [84-106]	0	3192.6	192.3	277.3	246.2		0	4.445e-13	5.44
[K].KDSFFLDLSCEK.[S]	1xiodoTMT6plex [C10(100)]	High	0.00460431	0.000190562	1	1	1	O15381	O15381 [183-194]	1	1760.91				No Quan Values	0.0001019	0.001051	1.88
[R].GVLLHGPPGCGK.[T]	1xiodoTMT6plex [C10(100)]	High	0.0028976	6.47684e-05	1	1	1	O15381	O15381 [300-311]	0	1463.84				No Quan Values	3.483e-05	0.0006394	2.91
[R].ELFEQAVSNAPCIIFIDEIDAITPK.[R]	1xiodoTMT6plex [C12(100)]	High	0.056842	0.00201285	1	1	1	O15381	O15381 [348-372]	0	3105.64				No Quan Values	0.00103	0.01566	1.19
[K].ALGLVTPAGVLLAGPPGCGK.[T]	1xiodoTMT6plex [C18(100)]	High	0.000724917	0	1	1	2	O15381	O15381 [609-628]	0	2120.25				No Quan Values	0	0.000142	2.48
[R].EICLGIPDEASR.[E]	1xiodoTMT6plex [C3(100)]	High	3.58679e-05	0	1	1	1	O15381	O15381 [429-440]	0	1631.86	164.6	183.3	163.9		0	5.289e-06	3.53
[R].ILQTLCR.[K]	1xiodoTMT6plex [C6(100)]	High	0.00847586	0.000304634	1	1	2	O15381	O15381 [443-449]	0	1175.71	374	385.4	325.7		0.000207	0.002003	1.32
[K].DSFFLDLSCEK.[S]	1xiodoTMT6plex [C9(100)]	High	2.35534e-06	0	1	1	2	O15381	O15381 [184-194]	0	1632.81				No Quan Values	0	2.689e-07	3.39
[R].CDCYTGADLSALVR.[E]	2xiodoTMT6plex [C1(100); C3(100)]	High	2.47227e-09	0	1	1	2	O15381	O15381 [785-798]	0	2145.12	557.8	506	512.6		0	1.788e-07	4.37
[K].NSAPCVIFFDEVDALCPR.[R]	2xiodoTMT6plex [C5(100); C16(100)]	High	1.63256e-11	0	1	1	6	O15381	O15381 [672-689]	0	2654.38	1245.7	1090.6	954.5		0	6.119e-13	6.13
[R].EVFGSGTACQVCPVHR.[I]	2xiodoTMT6plex [C9(100); C12(100)]	High	1.23994e-07	0	1	1	6	O15382	O15382 [334-349]	0	2348.24	1316.9	1340.2	1094.8		0	1.079e-08	2.64
[K].AVVVDITEHCH.[-]	1xiodoTMT6plex [C10(100)]	High	0.000255938	0	1	1	1	O15431	O15431 [180-190]	0	1551.82				No Quan Values	0	4.533e-05	2.92
[R].FCAFGGNPPVTGPR.[S]	1xiodoTMT6plex [C2(100)]	High	1.36004e-08	0	1	1	6	O15446	O15446 [149-162]	0	1748.91	893.1	859	834.6		0	1.036e-09	4.38
[R].FSCPPNFTAKPPASESPR.[F]	1xiodoTMT6plex [C3(100)]	High	8.40313e-09	0	1	1	2	O15446	O15446 [12-29]	0	2262.15	262.2	246.5	251.5		0	5.684e-10	3.86
[R].VLSSCPQAGEATLLAPSTEAGGGLTCASAPQGTLR.[I]	2xiodoTMT6plex [C5(100); C26(100)]	High	1.22729e-15	0	1	1	8	O15446	O15446 [82-116]	0	3973.09	1437.8	1382.4	1286		0	1.889e-17	10.16
[R].DVYESLCR.[G]	1xiodoTMT6plex [C7(100)]	High	0.0056006	0.000190562	1	1	1	O15460	O15460 [288-295]	0	1313.67				No Quan Values	0.0001504	0.001289	2.07
[R].GQEFLRPCGSTEVD.[-]	1xiodoTMT6plex [C8(100)]	High	0.00697232	0.000249259	1	1	1	O15460	O15460 [522-535]	0	1866.92	177.7	176.9	148.1		0.00018	0.001627	2.41
[R].HAACPVLVGCK.[W]	2xiodoTMT6plex [C4(100); C10(100)]	High	0.000649161	0	1	1	2	O15460	O15460 [501-511]	0	1756.01				No Quan Values	0	0.0001256	2.75
[K].EQDYLCHVYVR.[N]	1xiodoTMT6plex [C6(100)]	High	0.00130903	0	1	1	1	O15498	O15498 [61-71]	0	1753.89				No Quan Values	0	0.0002694	2.36
[K].WASGLTPAQNCPR.[A]	1xiodoTMT6plex [C11(100)]	High	6.91393e-08	0	1	1	7	O15533	O15533 [105-117]	0	1729.9	513.9	480.9	429.6		0	5.68e-09	3.84
[K].AVDQVCTFLFK.[K]	1xiodoTMT6plex [C6(100)]	High	0.000340003	0	1	1	1	O15541	O15541 [10-20]	0	1599.88				No Quan Values	0	6.206e-05	2.34
[R].CYVCDQQTNGVFNPAK.[E]	2xiodoTMT6plex [C1(100); C4(100)]	High	1.5748e-06	0	1	1	3	O15541	O15541 [296-311]	0	2445.24	277.8	255.8	212.4		0	1.737e-07	4.66
[K].IAPQYYDMSNFPQCEAK.[R]	1xiodoTMT6plex [C14(100)]	High	2.01138e-06	0	1	1	3	O43143	O43143 [761-777]	0	2334.11	319.8	325.2	296.8		0	8.164e-06	3.48
[K].IAPQYYDMSNFPQCEAK.[R]	1xiodoTMT6plex [C14(100)]; 1xOxidation [M8(100)]	High	4.6332e-07	0	1	1	28	O43143	O43143 [761-777]	0	2350.1	2671.6	2761.7	2455.1		0	6.553e-08	3.65
[R].TCTDIKPEWLVK.[I]	1xiodoTMT6plex [C2(100)]	High	4.10185e-05	0	1	1	9	O43143	O43143 [749-760]	0	1761.98	509.4	567.4	1039.3		0	6.129e-06	2.8
[K].RGVACTQPR.[R]	1xiodoTMT6plex [C5(100)]	High	0.00153229	6.47684e-05	1	1	3	O43143	O43143 [186-194]	1	1316.74				No Quan Values	1.846e-05	0.0003209	2.09
[K].TTQIPQWCVEYMR.[S]	1xiodoTMT6plex [C8(100)]	High	4.38414e-07	0	1	1	5	O43143	O43143 [167-179]	0	1984	1194	1097.5	1642.4		0	1.683e-07	3.6
[K].FQIYFDNCPLLTIPGR.[T]	1xiodoTMT6plex [C8(100)]	High	0.00827971	0.000304634	1	1	1	O43143	O43143 [300-315]	0	2226.19	69.3	53.2	50.3		0.000207	0.001949	1.94
[K].TTQIPQWCVEYMR.[S]	1xiodoTMT6plex [C8(100)]; 1xOxidation [M12(100)]	High	0.000129841	0	1	1	29	O43143	O43143 [167-179]	0	1999.99	6452.2	5912.2	9262.3		0.0005381	0.007837	1.72
[K].QNHESVQWCYDNFINYR.[S]	1xiodoTMT6plex [C9(100)]	High	3.0804e-06	0	1	1	4	O43143	O43143 [636-652]	0	2545.19	852.3	781.6	630.3		0	3.626e-07	4.65
[R].DITVLDLGCGK.[G]	1xiodoTMT6plex [C9(100)]	High	1.52585e-06	0	1	1	2	O43148	O43148 [198-208]	0	1462.81	40.8	40.3	41.3		0	1.672e-07	3.5
[K].KGDYPLFGCK.[Y]	1xiodoTMT6plex [C9(100)]	High	3.44032e-06	0	1	1	1	O43148	O43148 [348-357]	1	1456.78	171	199.3	179.4		0	4.093e-07	2.96
[K].AQLSGLQLQPCLYK.[R]	1xiodoTMT6plex [C11(100)]	High	7.28216e-06	0	1	1	2	O43159	O43159 [441-454]	0	1891.07				No Quan Values	0	1.946e-06	3.25
[R].NPVHCFDLASLDPR.[V]	1xiodoTMT6plex [C5(100)]	High	0.00449727	0.000190562	1	1	1	O43159	O43159 [328-341]	0	1912.99				No Quan Values	0.0001019	0.00102	2.21
[R].QRPASLVVADFGCGDCR.[L]	2xiodoTMT6plex [C13(100); C16(100)]	High	1.37705e-06	0	1	1	2	O43159	O43159 [305-321]	0	2452.3	886.3	868.9	757		0	1.499e-07	4.74
[R].EAEAYTGLSPPVPSFNCEVR.[D]	1xiodoTMT6plex [C17(100)]	High	6.40368e-07	0	1	1	1	O43164	O43164 [208-227]	0	2495.24				No Quan Values	0	6.503e-08	3.35
[R].CVYTIPAHQNLVTGVK.[F]	1xiodoTMT6plex [C1(100)]	High	2.12564e-06	0	1	1	1	O43172	O43172 [441-456]	0	2072.15				No Quan Values	0	2.418e-07	3.3
[K].EIYGINFSPNGYHIATGSGDNTCK.[V]	1xiodoTMT6plex [C23(100)]	High	8.44056e-14	0	1	1	2	O43172	O43172 [409-432]	0	2887.39	253.1	243.1	269.5		0	2.622e-13	6.73
[R].FLGTTCYDR.[S]	1xiodoTMT6plex [C6(100)]	High	0.00639762	0.000249259	1	1	5	O43172	O43172 [337-345]	0	1404.71	1371.9	1450.7	1236.5		0.0001649	0.001493	1.71
[K].DVNLASCAADGSVK.[L]	1xiodoTMT6plex [C7(100)]	High	0.000118109	0	1	1	1	O43172	O43172 [293-306]	0	1678.86	121.7	152.8	149.8		0	1.961e-05	2.38
[K].LWSVPDCNLLHTLR.[G]	1xiodoTMT6plex [C7(100)]	High	7.63534e-06	0	1	1	2	O43172	O43172 [257-270]	0	1996.1	125.9	176	123.1		0	9.798e-07	2.95
[R].SLNNFCSQIGDDRPISYCHFSPNSK.[M]	2xiodoTMT6plex [C6(100); C18(100)]	High	0.000822363	0	1	1	1	O43172	O43172 [220-244]	0	3487.73	152.2	143.2	112.9		0	0.0001624	2.45
[R].CGEEIAVQFVDMVK.[G]	1xiodoTMT6plex [C1(100)]	High	2.29502e-07	0	1	1	3	O43175	O43175 [295-308]	0	1896.98	135.4	166.3	144.5		0	2.102e-08	4.69
[R].CGEEIAVQFVDMVK.[G]	1xiodoTMT6plex [C1(100)]; 1xOxidation [M12(100)]	High	6.84403e-09	0	1	1	25	O43175	O43175 [295-308]	0	1912.97	1536	1616	1568.4		0	4.518e-10	5.28
[K].EELIAELQDCEGLIVR.[S]	1xiodoTMT6plex [C10(100)]	High	7.6181e-07	0	1	1	1	O43175	O43175 [39-54]	0	2159.16	123.9	120.4	116.7		0	7.831e-08	3.53
[R].ALVDHENVISCPHLGASTK.[E]	1xiodoTMT6plex [C11(100)]	High	2.05026e-08	0	1	1	8	O43175	O43175 [271-289]	0	2320.23	779.5	811.6	714.3		0	1.505e-09	5.59
[R].VVNCAR.[G]	1xiodoTMT6plex [C4(100)]	High	0.110518	0.00368593	1	1	1	O43175	O43175 [231-236]	0	990.572	245.4	270	242.9		0.001914	0.03378	1.19
[K].NAGNCLSPAVIVGLLK.[E]	1xiodoTMT6plex [C5(100)]	High	3.99698e-06	0	1	1	6	O43175	O43175 [365-380]	0	1898.11	315.2	308.3	328.9		0	4.803e-07	3.78
[R].ALQSGQCAGAALDVFTEEPPR.[D]	1xiodoTMT6plex [C7(100)]	High	3.06285e-12	0	1	1	4	O43175	O43175 [248-268]	0	2489.27	179.7	217	218.2		0	9.781e-14	5.6
[R].ALQSGQCAGAALDVFTEEPPRDR.[A]	1xiodoTMT6plex [C7(100)]	High	9.66408e-10	0	1	1	5	O43175	O43175 [248-270]	1	2760.39	359	381.1	390.1		0	5.572e-11	5.45
[K].VLISDSLDPCCR.[K]	2xiodoTMT6plex [C10(100); C11(100)]	High	6.02543e-06	0	1	1	27	O43175	O43175 [9-20]	0	1979.08	7111.6	6967.4	6228.4		0	1.026e-06	3.17
[R].KVLISDSLDPCCR.[K]	2xiodoTMT6plex [C11(100); C12(100)]	High	1.914e-07	0	1	1	8	O43175	O43175 [8-20]	1	2107.18	1275.6	1266.9	1072		0	1.019e-07	3.53
[R].APAPGEGEGTSWVCR.[Q]	1xiodoTMT6plex [C14(100)]	High	5.82497e-07	0	1	1	1	O43189	O43189 [123-137]	0	1845.91				No Quan Values	0	5.855e-08	2.95
[K].CYYYHAR.[V]	1xiodoTMT6plex [C1(100)]	High	0.000649161	0	1	1	5	O43242	O43242 [210-216]	0	1304.64	2778.3	2401.9	2470.7		0	0.000207	2.79
[R].FFDNAYCGGGDPPAEPPCSGK.[G]	2xiodoTMT6plex [C7(100); C18(100)]	High	7.01563e-05	0	1	1	1	O43248	O43248 [154-174]	0	2787.33	113.4	96.1	113		0	1.103e-05	2.5
[R].QWGTTCK.[N]	1xiodoTMT6plex [C6(100)]	High	0.00225314	6.47684e-05	1	1	3	O43252	O43252 [355-361]	0	1152.6	188	184.5	156		3.483e-05	0.0004854	2.21
[K].TDSCDVNDCVQQVVELLQER.[D]	2xiodoTMT6plex [C4(100); C9(100)]	High	2.79872e-10	0	1	1	4	O43252	O43252 [204-223]	0	2951.5	237.7	251.5	404.6		0	1.42e-11	5.48
[K].VASAVLFPCK.[Y]	1xiodoTMT6plex [C9(100)]	High	0.00867662	0.000304634	1	1	1	O43255	O43255 [130-139]	0	1363.8				No Quan Values	0.000207	0.002055	1.96
[R].LGIVWQDVLPVNIYCK.[A]	1xiodoTMT6plex [C15(100)]	High	1.66801e-05	0	1	1	1	O43264	O43264 [636-651]	0	2189.24				No Quan Values	0	2.304e-06	2.65
[K].NCLVYSIPTNSSK.[L]	1xiodoTMT6plex [C2(100)]	High	0.000175245	0	1	1	1	O43264	O43264 [345-357]	0	1754.93				No Quan Values	0	3.002e-05	2.76
[R].LAPILCDGTATFVDLVPGFR.[R]	1xiodoTMT6plex [C6(100)]	High	5.85099e-05	0	1	1	2	O43264	O43264 [563-582]	0	2434.34	28.9	26.9	22.8		0	9.053e-06	2.32
[K].GAIVFNATSEFCR.[T]	1xiodoTMT6plex [C12(100)]	High	6.1906e-08	0	1	1	4	O43290	O43290 [549-561]	0	1743.9	875.8	946.7	827.4		0	2.182e-08	3.26
[R].KGAIVFNATSEFCR.[T]	1xiodoTMT6plex [C13(100)]	High	0.000112647	0	1	1	1	O43290	O43290 [548-561]	1	1872	252.5	284.2	238.8		0	1.849e-05	3.62
[K].SLPSAVYCIEDK.[M]	1xiodoTMT6plex [C8(100)]	High	3.78212e-06	0	1	1	2	O43290	O43290 [667-678]	0	1653.87	59.6	72.2	91.4		0	8.616e-07	3.3
[K].GGLLCTLQGK.[L]	1xiodoTMT6plex [C5(100)]	High	0.0992591	0.00358368	1	1	2	O43292	O43292 [262-271]	0	1318.77	432.4	502.5	318.1		0.00184	0.02995	1.44
[K].CTEVLEGNPTVLCQK.[L]	2xiodoTMT6plex [C1(100); C13(100)]	High	1.86921e-07	0	1	1	1	O43298	O43298 [119-133]	0	2292.25				No Quan Values	0	1.686e-08	3.3
[R].TQSHISQWTADCSEPLDSSCSFSR.[G]	2xiodoTMT6plex [C12(100); C20(100)]	High	2.96782e-05	0	1	1	1	O43310	O43310 [54-77]	0	3330.59	163.8	175.7	196.2		0	4.322e-06	3.21
[R].CVIAVIR.[H]	1xiodoTMT6plex [C1(100)]	High	0.0206916	0.000923049	1	1	1	O43314	O43314 [382-388]	0	1102.7				No Quan Values	0.0004482	0.005176	2.03
[K].GYCTPLVR.[K]	1xiodoTMT6plex [C3(100)]	High	0.0254657	0.00102324	1	1	1	O43314	O43314 [777-784]	0	1237.69				No Quan Values	0.0004995	0.006511	1.69
[K].SLSTYYQQCK.[K]	1xiodoTMT6plex [C9(100)]	High	2.59515e-05	0	1	1	1	O43318	O43318 [580-589]	0	1549.79	210.5	226.7	213.2		0	3.723e-06	2.77
[K].TTPCSSAIINPLSTAGNSER.[L]	1xiodoTMT6plex [C4(100)]	High	4.04221e-08	0	1	1	2	O43353	O43353 [411-430]	0	2348.21	180.9	163.2	214.1		0	3.161e-09	4.28
[K].LCDSYEIRPGK.[H]	1xiodoTMT6plex [C2(100)]	High	0.00232514	6.47684e-05	1	1	1	O43390	O43390 [225-235]	0	1609.86				No Quan Values	3.483e-05	0.0005005	2.15
[R].GYAFITFCGK.[E]	1xiodoTMT6plex [C8(100)]	High	1.76276e-05	0	1	1	15	O43390	O43390 [207-216]	0	1435.76	1932.2	2048.2	1647.7		0	5.634e-05	3.3
[K].CVLVWEGTAK.[D]	1xiodoTMT6plex [C1(100)]	High	0.000176634	0	1	1	3	O43395	O43395 [630-639]	0	1434.8	246.2	244.4	217.4		0	3.03e-05	2.69
[R].VLGFSEPTVVTAALNCVGK.[G]	1xiodoTMT6plex [C16(100)]	High	4.96304e-08	0	1	1	1	O43395	O43395 [22-40]	0	2234.24	122.7	136.1	134.4		0	3.939e-09	4.91
[R].GCGPCLR.[I]	2xiodoTMT6plex [C2(100); C5(100)]	High	0.265247	0.00971583	1	1	2	O43396	O43396 [33-39]	0	1363.77	1036.3	1074.5	896		0.004625	0.1044	1.2
[R].HCGELK.[R]	1xiodoTMT6plex [C2(100)]	High	0.265247	0.00971583	1	1	1	O43399	O43399 [73-78]	0	1015.56	168.6	179	198.1		0.004625	0.1043	1.41
[K].LTTQAYCK.[M]	1xiodoTMT6plex [C7(100)]	High	0.00099359	0	1	1	2	O43402	O43402 [6-13]	0	1256.69				No Quan Values	0	0.0002407	2.19
[K].SIFVTCGDWDLK.[V]	1xiodoTMT6plex [C6(100)]	High	0.000242185	0	1	1	6	O43414	O43414 [240-251]	0	1712.89	465.4	448.7	582.1		3.483e-05	0.0004343	2.2
[R].SDLPNPDTLSAELHCWR.[I]	1xiodoTMT6plex [C15(100)]	High	2.08761e-07	0	1	1	1	O43422	O43422 [630-646]	0	2283.14	55.6	61.8	62.3		0	1.9e-08	3.08
[K].AIDEPSFSVAYANMCR.[C]	1xiodoTMT6plex [C15(100)]; 1xOxidation [M14(100)]	High	0.0635489	0.00221934	1	1	1	O43432	O43432 [799-814]	0	2119.01				No Quan Values	0.001175	0.01777	1.7
[R].EDTIPIPSLTSCTETSDPLPTNENDDDICK.[K]	2xiodoTMT6plex [C12(100); C29(100)]	High	1.05886e-07	0	1	1	2	O43432	O43432 [308-337]	0	3921.9	170	203.4	193.9		0	9.014e-09	4.56
[K].CDWLDGK.[H]	1xiodoTMT6plex [C1(100)]	High	0.00654952	0.000249259	1	1	3	O43447	O43447 [131-137]	0	1165.59	1271.2	1308.2	1221.6		0.000207	0.001801	1.72
[K].LPVVISQCGEM.[-]	1xiodoTMT6plex [C8(100)]	High	0.00439271	6.47684e-05	1	1	1	O43447	O43447 [167-177]	0	1504.81	155.1	140.4	123.4		6.826e-05	0.0009944	1.82
[K].LPVVISQCGEM.[-]	1xiodoTMT6plex [C8(100)]	High	0.00249564	6.47684e-05	1	1	2	O43447	O43447 [167-177]	0	1520.8	264.6	331.6	285.1		3.483e-05	0.0005399	1.82
[K].SSWNQLQDLCR.[L]	1xiodoTMT6plex [C10(100)]	High	1.03877e-05	0	1	1	2	O43463	O43463 [14-24]	0	1678.85	220.4	199.6	229.4		0	1.371e-06	3
[R].NLYDFEVEYLCDYK.[K]	1xiodoTMT6plex [C11(100)]	High	0.000889802	0	1	1	1	O43463	O43463 [39-52]	0	2143.03	50.5	62.3	55.3		0	0.0001776	2.28
[R].YDLCIFR.[T]	1xiodoTMT6plex [C4(100)]	High	0.192098	0.00625329	1	1	1	O43463	O43463 [243-249]	0	1258.68				No Quan Values	0.003192	0.0672	1.8
[R].AGLPIYECNSR.[C]	1xiodoTMT6plex [C8(100)]	High	0.0424174	0.00159479	1	1	1	O43463	O43463 [215-225]	0	1551.82				No Quan Values	0.0007674	0.01127	1.66
[R].CGYDCPNR.[V]	2xiodoTMT6plex [C1(100); C5(100)]	High	0.00945384	0.000304634	1	1	1	O43463	O43463 [228-235]	0	1585.8				No Quan Values	0.000207	0.002245	1.99
[K].VTLLDGTEYSCDLEK.[H]	1xiodoTMT6plex [C11(100)]	High	3.16483e-08	0	1	1	1	O43491	O43491 [222-236]	0	2015.02	103.1	131	120.7		0	2.422e-09	3.9
[K].NPSIVGVLCTDSQGLNLGCR.[G]	2xiodoTMT6plex [C9(100); C19(100)]	High	3.48304e-11	0	1	1	4	O43504	O43504 [15-34]	0	2704.46	1010.8	877.4	841.6		0	1.406e-12	5.23
[K].CVDPWLTK.[T]	1xiodoTMT6plex [C1(100)]	High	0.00296671	6.47684e-05	1	1	2	O43567	O43567 [266-273]	0	1290.71				No Quan Values	6.826e-05	0.0009217	2.22
[R].VLYCGVCSLPTEYCEYMPDVAK.[C]	3xiodoTMT6plex [C4(100); C7(100); C14(100)]	High	0.000585916	0	1	1	4	O43583	O43583 [31-52]	0	3470.78	1053.5	950.9	781.5		0	0.000262	2.98
[R].VLYCGVCSLPTEYCEYMPDVAK.[C]	3xiodoTMT6plex [C4(100); C7(100); C14(100)]; 1xOxidation [M17(100)]	High	0.00412554	6.47684e-05	1	1	9	O43583	O43583 [31-52]	0	3486.77	1384.2	1260.5	1037.2		0.00184	0.02954	1.69
[K].FFCFQVLEHQVK.[Y]	1xiodoTMT6plex [C3(100)]	High	0.00117236	0	1	1	2	O43592	O43592 [54-65]	0	1853.99	66.9	72.8	65.8		0	0.0002399	2.12
[K].ISPDAWQVCAEALAQR.[T]	1xiodoTMT6plex [C9(100)]	High	4.92402e-08	0	1	1	3	O43592	O43592 [30-45]	0	2087.09	688.6	693.1	604		0	3.909e-09	4.27
[R].GPECVQYLQQEYLPSLQVAPEIIQEFCQALQQPDAK.[V]	2xiodoTMT6plex [C4(100); C27(100)]	High	5.54294e-08	0	1	1	1	O43592	O43592 [912-947]	0	4762.46	58	45.1	36.6		0	4.473e-09	4.28
[R].EEACDCLFEVVNK.[G]	2xiodoTMT6plex [C4(100); C6(100)]	High	0.00115403	0	1	1	1	O43592	O43592 [241-253]	0	2157.11	142.9	162.2	131.7		0	0.000235	2.6
[K].RGPECVQYLQQEYLPSLQVAPEIIQEFCQALQQPDAK.[V]	2xiodoTMT6plex [C5(100); C28(100)]	High	1.94887e-06	0	1	1	1	O43592	O43592 [911-947]	1	4918.56	67.7	81.1	66		0	2.182e-07	4.08
[R].GEPGRPALYFCGSIR.[G]	1xiodoTMT6plex [C11(100)]	High	2.32366e-05	0	1	1	7	O43598	O43598 [16-30]	0	1952.04	523.8	543.6	413.3		0	3.349e-06	2.87
[K].MSSELFTLTYGALVTQLCK.[D]	1xiodoTMT6plex [C18(100)]; 1xOxidation [M1(100)]	High	0.120349	0.00387968	1	1	1	O43617	O43617 [14-32]	0	2450.29	35.8	46.2	26.9		0.002024	0.03741	1.17
[R].CIAVEPGNQWFVTGSADR.[T]	1xiodoTMT6plex [C1(100)]	High	3.59902e-07	0	1	1	1	O43660	O43660 [209-226]	0	2279.14	113.2	142.8	129.4		0	3.451e-08	4.19
[R].VHAAVQPGSLDSESGIFACAFDQSESR.[L]	1xiodoTMT6plex [C19(100)]	High	4.94058e-10	0	1	1	2	O43660	O43660 [450-476]	0	3137.52	118.1	149.3	140.8		0	2.551e-11	6.14
[R].SPYLFSCGEDK.[Q]	1xiodoTMT6plex [C7(100)]	High	7.05584e-06	0	1	1	3	O43660	O43660 [258-268]	0	1574.77	152.2	159.2	164.2		0	2.258e-06	3.49
[R].VELVQYWDQCFYSQEQR.[Q]	1xiodoTMT6plex [C10(100)]	High	2.86916e-06	0	1	1	3	O43663	O43663 [299-315]	0	2550.23	292.1	264.2	254.6		0	3.343e-07	3.08
[R].QAFAPFCAEDYTESLLQLHDAEIVR.[L]	1xiodoTMT6plex [C7(100)]	High	0.217685	0.0076318	1	1	1	O43663	O43663 [316-340]	0	3195.6	74.2	90.5	53.8		0.003685	0.07928	1.61
[R].IHLCQR.[S]	1xiodoTMT6plex [C4(100)]	High	0.187042	0.00590146	1	1	2	O43678	O43678 [21-26]	0	1098.64	1444.4	1489.5	1351.8		0.003067	0.0649	1.74
[K].IDTHNIIVNQLVFPDPEKPCK.[M]	1xiodoTMT6plex [C20(100)]	High	7.04756e-10	0	1	1	6	O43681	O43681 [270-290]	0	2749.49	588.9	575	526.1		0	2.087e-10	6.05
[K].TTCSCSLAVQLSK.[G]	2xiodoTMT6plex [C3(100); C5(100)]	High	1.24556e-05	0	1	1	3	O43681	O43681 [51-63]	0	1999.11	74.6	61.3	85.8		0	2.338e-05	3.22
[R].LSQPAAGGVLTCEAELGVEACR.[L]	2xiodoTMT6plex [C12(100); C21(100)]	High	3.12573e-10	0	1	1	2	O43683	O43683 [678-699]	0	2832.51				No Quan Values	0	1.55e-11	4.01
[K].YQHTGAVLDCAFYDPTHAWSGGLDHQLK.[M]	1xiodoTMT6plex [C10(100)]	High	0.00105824	0	1	1	1	O43684	O43684 [53-80]	0	3459.67	65.5	71	50.9		0	0.0002147	2.71
[R].LCQFHR.[Y]	1xiodoTMT6plex [C2(100)]	High	0.0877802	0.00324768	1	1	2	O43684	O43684 [269-274]	0	1132.62				No Quan Values	0.001628	0.02566	1.9
[R].TPCNAGTFSQPEK.[V]	1xiodoTMT6plex [C3(100)]	High	7.96948e-08	0	1	1	11	O43684	O43684 [127-139]	0	1708.85	708	701.2	1064.4		0	1.83e-08	4.53
[R].CVEYCPEVNVMVTGSWDQTVK.[L]	2xiodoTMT6plex [C1(100); C5(100)]	High	5.47447e-10	0	1	1	3	O43684	O43684 [101-121]	0	3045.52	434.6	409	395.6		0	2.853e-11	5.36
[R].CVEYCPEVNVMVTGSWDQTVK.[L]	2xiodoTMT6plex [C1(100); C5(100)]; 1xOxidation [M11(100)]	High	7.64372e-09	0	1	1	14	O43684	O43684 [101-121]	0	3061.52	1640.9	1700.9	1564		0	9.601e-09	4.76
[R].GFYCGDDSIR.[Y]	1xiodoTMT6plex [C4(100)]	High	0.00375481	6.47684e-05	1	1	2	O43688	O43688 [35-44]	0	1461.7	541	553.9	495.9		6.826e-05	0.0008408	2.03
[K].ICDQWDALGSLTHSR.[R]	1xiodoTMT6plex [C2(100)]	High	7.38937e-10	0	1	1	8	O43707	O43707 [498-512]	0	2031.03	1299.9	1348.3	1198.3		0	1.019e-10	4.74
[K].ACLISLGYDVENDR.[Q]	1xiodoTMT6plex [C2(100)]	High	8.55622e-08	0	1	1	6	O43707	O43707 [792-805]	0	1896.97	609.5	637.9	656.3		0	1.984e-08	4.02
[R].LLVLEAFQVSHPCR.[Q]	1xiodoTMT6plex [C13(100)]	High	2.8919e-06	0	1	1	2	O43708	O43708 [193-206]	0	1941.09	118.7	110.5	86.5		0	3.364e-07	3.66
[K].FYLCLFSGPSTFIPEGLSENQDEVEPR.[E]	1xiodoTMT6plex [C4(100)]	High	0.0199092	0.000810644	1	1	1	O43709	O43709 [200-226]	0	3403.67				No Quan Values	0.0004049	0.004993	1.44
[R].HPDGVASVSFRDPEEADYCIQTLDGR.[W]	1xiodoTMT6plex [C19(100)]	High	1.31631e-05	0	1	1	1	O43719	O43719 [310-335]	1	3206.54				No Quan Values	0	1.769e-06	2.86
[K].RGFEGSCSQK.[E]	1xiodoTMT6plex [C7(100)]	High	0.149469	0.00456763	1	1	1	O43719	O43719 [474-483]	1	1427.73	160.7	163.8	152.9		0.002382	0.04881	1.91
[K].GDGLCCYLK.[R]	2xiodoTMT6plex [C5(100); C6(100)]	High	0.00306142	6.47684e-05	1	1	3	O43719	O43719 [182-190]	0	1629.89				No Quan Values	0.0002608	0.003582	1.72
[K].ADCASGIFLAAEK.[Y]	1xiodoTMT6plex [C3(100)]	High	1.43248e-06	0	1	1	1	O43747	O43747 [398-410]	0	1624.86	79	89.2	95.8		0	1.558e-07	4.04
[R].STIVDCLK.[D]	1xiodoTMT6plex [C6(100)]	High	0.00146159	6.47684e-05	1	1	4	O43747	O43747 [348-355]	0	1207.69	651	676.2	785.7		1.846e-05	0.0003033	2.52
[K].ELLYFLDSCEPEFK.[A]	1xiodoTMT6plex [C9(100)]	High	3.71446e-07	0	1	1	2	O43747	O43747 [384-397]	0	2062.04	239.2	262.7	228.6		0	3.588e-08	4.01
[K].QMYCVFNR.[N]	1xiodoTMT6plex [C4(100)]; 1xOxidation [M2(100)]	High	0.0489413	0.00164795	1	1	3	O43760	O43760 [56-63]	0	1405.69	452.2	395.3	361.6		0.0008724	0.01328	1.78
[K].LGNYAGAVQDCER.[A]	1xiodoTMT6plex [C11(100)]	High	1.00988e-07	0	1	1	2	O43765	O43765 [138-150]	0	1724.86				No Quan Values	0	8.628e-09	4.25
[K].AIELNPANAVYFCNR.[A]	1xiodoTMT6plex [C13(100)]	High	5.38872e-10	0	1	1	4	O43765	O43765 [117-131]	0	2024.06	877.4	913.2	780.2		0	2.81e-11	4.91
[R].LMTDTINEPILLCR.[F]	1xiodoTMT6plex [C13(100)]	High	1.08788e-09	0	1	1	3	O43776	O43776 [426-439]	0	1961.08	436.7	499.4	415.6		0	6.048e-11	4.05
[R].LMTDTINEPILLCR.[F]	1xiodoTMT6plex [C13(100)]; 1xOxidation [M2(100)]	High	3.26635e-08	0	1	1	16	O43776	O43776 [426-439]	0	1977.07	194.9	192.7	166.6		0	2.006e-07	3.9
[R].DVCLYPR.[F]	1xiodoTMT6plex [C3(100)]	High	0.0612341	0.00211667	1	1	5	O43776	O43776 [535-541]	0	1194.65	1149.9	1211.8	1020.9		0.002034	0.0387	2.03
[K].YGTCPHGGYGLGLER.[F]	1xiodoTMT6plex [C4(100)]	High	6.02543e-06	0	1	1	1	O43776	O43776 [508-522]	0	1908.96	199.3	202.3	178.9		0	7.518e-07	4.03
[K].EICELTGIDQSVLER.[A]	1xiodoTMT6plex [C3(100)]	High	3.12233e-07	0	1	1	1	O43795	O43795 [308-322]	0	2034.07	64.1	74.8	63.4		0	2.947e-08	3.71
[K].LNQVCATHQHFESR.[M]	1xiodoTMT6plex [C5(100)]	High	4.16242e-09	0	1	1	1	O43795	O43795 [479-492]	0	1999.01	111.6	123.4	104.8		0	2.616e-10	3.87
[K].CIEELCQK.[R]	2xiodoTMT6plex [C1(100); C6(100)]	High	0.000790583	0	1	1	1	O43805	O43805 [18-25]	0	1623.9				No Quan Values	0	0.0001554	2.46
[K].FPSGNYPPCIGDNR.[D]	1xiodoTMT6plex [C9(100)]	High	1.30007e-07	0	1	1	5	O43813	O43813 [256-269]	0	1865.92	1355.5	1377.2	1086.8		0	1.131e-08	4.01
[K].YLCDAYQCADVIWQYGLLK.[K]	2xiodoTMT6plex [C3(100); C8(100)]	High	5.18628e-06	0	1	1	2	O43813	O43813 [298-316]	0	2923.53	121.3	158.5	142.9		0	6.418e-07	2.83
[K].FAEWCLEYGEHGCR.[T]	2xiodoTMT6plex [C5(100); C13(100)]	High	9.30097e-06	0	1	1	7	O43813	O43813 [351-364]	0	2358.15	1424.2	1411.1	1073.3		0	1.212e-06	2.97
[R].LLSCSADGTLR.[L]	1xiodoTMT6plex [C4(100)]	High	0.034306	0.00128425	1	1	1	O43815	O43815 [584-594]	0	1464.8				No Quan Values	0.0006466	0.008973	2.26
[R].LWQCGEGFR.[Q]	1xiodoTMT6plex [C4(100)]	High	0.179668	0.00571047	1	1	1	O43818	O43818 [402-410]	0	1424.73				No Quan Values	0.002992	0.06181	1.72
[R].ECCVTAGGR.[D]	2xiodoTMT6plex [C2(100); C3(100)]	High	0.00649849	0.000249259	1	1	1	O43818	O43818 [295-303]	0	1553.83				No Quan Values	0.00018	0.001509	1.36
[R].NGSFGGQYSECR.[D]	1xiodoTMT6plex [C11(100)]	High	1.2526e-06	0	1	1	1	O43823	O43823 [163-174]	0	1633.76	227	215	166.3		0	1.35e-07	2.5
[R].NGSFGGQYSECRDPAR.[E]	1xiodoTMT6plex [C11(100)]	High	0.0971378	0.00349524	1	1	1	O43823	O43823 [163-178]	1	2072.98	54.6	59.9	66		0.001807	0.02882	1.53
[R].IQFACSVCK.[F]	2xiodoTMT6plex [C5(100); C8(100)]	High	0.000766044	0	1	1	4	O43823	O43823 [388-396]	0	1656.93	2849.7	2139	1960.8		0	0.0001925	2.35
[K].CSVLSTLR.[G]	1xiodoTMT6plex [C1(100)]	High	0.00534352	0.000190562	1	1	1	O43824	O43824 [394-401]	0	1207.7				No Quan Values	0.0001339	0.001227	2.17
[R].EFPVISVVGYTNCGK.[T]	1xiodoTMT6plex [C13(100)]	High	7.3067e-08	0	1	1	1	O43824	O43824 [293-307]	0	1942.03				No Quan Values	0	6.011e-09	3.55
[R].GVIECLK.[I]	1xiodoTMT6plex [C5(100)]	High	0.216272	0.00748793	1	1	2	O43837	O43837 [181-187]	0	1090.65				No Quan Values	0.005357	0.1309	1.32
[K].LGDGLFLQCCEEVAELYPK.[I]	2xiodoTMT6plex [C9(100); C10(100)]	High	8.68185e-05	0	1	1	4	O43837	O43837 [224-242]	0	2785.47	686.3	824.9	663		1.846e-05	0.000421	3.97
[K].QTLGYHVYPTCR.[N]	1xiodoTMT6plex [C11(100)]	High	1.66801e-05	0	1	1	6	O43847	O43847 [955-966]	0	1766.92	1235.8	1113.4	952		0	2.304e-06	3.28
[K].IVNTPQGCLWYK.[K]	1xiodoTMT6plex [C8(100)]	High	1.56594e-05	0	1	1	2	O43847	O43847 [682-693]	0	1750.95	263.8	262.7	253.5		0	2.137e-06	2.52
[K].STCSCPDLQPNGQDLGENSR.[V]	2xiodoTMT6plex [C3(100); C5(100)]	High	1.28262e-06	0	1	1	2	O43847	O43847 [58-77]	0	2779.35				No Quan Values	0	1.392e-07	3.65
[R].GDTFIGYVCK.[C]	1xiodoTMT6plex [C9(100)]	High	0.000141616	0	1	1	1	O43854	O43854 [97-106]	0	1431.75				No Quan Values	0	2.379e-05	2.7
[R].QVDVVITCTGNK.[N]	1xiodoTMT6plex [C8(100)]	High	3.90344e-06	0	1	1	1	O43865	O43865 [366-377]	0	1605.88				No Quan Values	0	4.676e-07	3.59
[K].NSCIVCNMGHSNTEIDVTSLR.[T]	2xiodoTMT6plex [C3(100); C6(100)]	High	3.26266e-05	0	1	1	1	O43865	O43865 [390-410]	0	2951.49	217.7	223.4	238.6		0	4.791e-06	3.43
[K].NSCIVCNMGHSNTEIDVTSLR.[T]	2xiodoTMT6plex [C3(100); C6(100)]; 1xOxidation [M8(100)]	High	2.2642e-06	0	1	1	1	O43865	O43865 [390-410]	0	2967.49	130.4	114.8	114.1		0	2.589e-07	3.83
[R].FVPPHDCK.[L]	1xiodoTMT6plex [C7(100)]	High	0.070478	0.0024762	1	1	1	O43896	O43896 [969-976]	0	1271.68				No Quan Values	0.001304	0.01988	1.16
[K].CTVSLDFIR.[A]	1xiodoTMT6plex [C1(100)]	High	8.54589e-05	0	1	1	1	O43913	O43913 [409-417]	0	1382.77	265.8	279.1	300.6		0	1.366e-05	3.08
[K].YCEPVVK.[G]	1xiodoTMT6plex [C2(100)]	High	0.147418	0.00451763	1	1	1	O43913	O43913 [236-242]	0	1166.64	457.9	482.2	453.9		0.002344	0.04795	1.44
[K].EWIECAHGIGYTR.[A]	1xiodoTMT6plex [C5(100)]	High	0.000940267	0	1	1	2	O43920	O43920 [39-51]	0	1863.94				No Quan Values	0	0.0001877	2.94
[K].IEYDDFVECLLR.[Q]	1xiodoTMT6plex [C9(100)]	High	1.5224e-07	0	1	1	4	O43920	O43920 [58-69]	0	1843.95	339.2	376	322.3		0	1.352e-08	3.32
[K].SNSLIHTECLSQVQR.[I]	1xiodoTMT6plex [C9(100)]	High	4.9966e-05	0	1	1	1	O43929	O43929 [8-22]	0	2044.08				No Quan Values	0	7.649e-06	2.85
[K].CVYCPPPDQVSR.[L]	2xiodoTMT6plex [C1(100); C4(100)]	High	1.23298e-06	0	1	1	2	O43933	O43933 [1002-1013]	0	2022.07				No Quan Values	0	1.328e-07	3.41
[R].CEILCNVIK.[N]	2xiodoTMT6plex [C1(100); C5(100)]	High	0.0440483	0.00159479	1	1	1	O43933	O43933 [746-754]	0	1692.99	321	285.7	232.5		0.0008067	0.01176	1.83
[R].CLTPLVPEDLR.[K]	1xiodoTMT6plex [C1(100)]	High	8.46043e-06	0	1	1	2	O60216	O60216 [392-402]	0	1584.9	255.1	288	233		0	1.095e-06	3.42
[K].TGAESISLLELCR.[N]	1xiodoTMT6plex [C12(100)]	High	2.33937e-09	0	1	1	10	O60216	O60216 [574-586]	0	1720.95	765.4	771.5	1333.1		0	3.239e-10	4.68
[K].AHVFECNLESSVESIISPK.[V]	1xiodoTMT6plex [C6(100)]	High	1.14323e-08	0	1	1	2	O60216	O60216 [30-48]	0	2418.25	141.7	160.3	150.3		0	7.905e-10	4.7
[K].YLLADCNEAFIK.[I]	1xiodoTMT6plex [C6(100)]	High	0.00168409	6.47684e-05	1	1	5	O60216	O60216 [73-84]	0	1728.92	363.5	375.2	338.4		0.0001957	0.001713	2.37
[R].AEACFVNCVER.[F]	2xiodoTMT6plex [C4(100); C8(100)]	High	7.00036e-06	0	1	1	2	O60220	O60220 [59-69]	0	1899	585.9	559.5	559.9		0	8.883e-07	3.16
[R].CTSAEEFVQR.[L]	1xiodoTMT6plex [C1(100)]	High	4.26696e-05	0	1	1	1	O60231	O60231 [37-46]	0	1498.75				No Quan Values	0	6.397e-06	3.58
[R].TGMESLTVTPCSK.[A]	1xiodoTMT6plex [C11(100)]; 1xOxidation [M3(100)]	High	1.70414e-06	0	1	1	3	O60231	O60231 [704-716]	0	1698.86	118.3	134.9	123.4		0	1.884e-07	3.56
[R].VEVGLSSCQGDYIR.[V]	1xiodoTMT6plex [C8(100)]	High	9.22785e-06	0	1	1	1	O60231	O60231 [925-938]	0	1854.96	278.8	428.2	332.7		0	1.206e-06	3.21
[K].IYCVACQELDSDVDKDNPALNAQAALSQAR.[E]	2xiodoTMT6plex [C3(100); C6(100)]	High	4.12034e-10	0	1	1	1	O60232	O60232 [68-97]	1	3879.97	99.3	95.3	100.8		0	2.09e-11	5.2
[R].MLGETCADCGTILLQDK.[Q]	2xiodoTMT6plex [C6(100); C9(100)]; 1xOxidation [M1(100)]	High	0.0523573	0.00180549	1	1	1	O60232	O60232 [48-64]	0	2485.29	209	181.8	223.8		0.0009391	0.01433	2.31
[R].TWVAELVFANCPLNGTSTR.[E]	1xiodoTMT6plex [C11(100)]	High	0.184556	0.00580487	1	1	1	O60244	O60244 [719-737]	0	2408.26	56	61.1	96.1		0.00303	0.06402	1.47
[R].LYECVLEFAR.[S]	1xiodoTMT6plex [C4(100)]	High	0.00982952	0.000365139	1	1	1	O60244	O60244 [776-785]	0	1571.85				No Quan Values	0.0002489	0.002349	2.09
[R].SLLDCTFR.[L]	1xiodoTMT6plex [C5(100)]	High	0.0535458	0.00185759	1	1	1	O60244	O60244 [704-711]	0	1283.7				No Quan Values	0.0009517	0.0146	1.74
[R].TNTAYQCFSILPQSSTHIR.[L]	1xiodoTMT6plex [C7(100)]	High	9.98574e-06	0	1	1	1	O60244	O60244 [897-915]	0	2496.29	99.7	81.1	99.2		0	1.311e-06	3.51
[R].CNTLITLIER.[E]	1xiodoTMT6plex [C1(100)]	High	2.34207e-05	0	1	1	3	O60264	O60264 [1001-1010]	0	1504.87	215.7	249.5	245.3		0	1.172e-05	3.65
[R].DVLLPGEWDVCVTSYEMLIK.[E]	1xiodoTMT6plex [C11(100)]	High	0.217685	0.0076318	1	1	1	O60264	O60264 [273-292]	0	2639.37				No Quan Values	0.003685	0.07951	0.79
[R].SVCLIGDKEQR.[A]	1xiodoTMT6plex [C3(100)]	High	0.00276415	6.47684e-05	1	1	1	O60264	O60264 [257-267]	1	1576.87				No Quan Values	3.483e-05	0.0006061	2.51
[R].SVCLIGDK.[E]	1xiodoTMT6plex [C3(100)]	High	0.0353654	0.00128425	1	1	1	O60264	O60264 [257-264]	0	1163.67				No Quan Values	0.0006466	0.00925	1.46
[R].VLDILEDYCMWR.[N]	1xiodoTMT6plex [C9(100)]	High	1.23019e-07	0	1	1	1	O60264	O60264 [511-522]	0	1884.95				No Quan Values	0	1.068e-08	3.18
[R].VLDILEDYCMWR.[N]	1xiodoTMT6plex [C9(100)]; 1xOxidation [M10(100)]	High	0.000754061	0	1	1	5	O60264	O60264 [511-522]	0	1900.95	129	137.1	111.6		0	0.0001479	1.53
[R].DPVLAPAVGADLLDYCLAR.[R]	1xiodoTMT6plex [C16(100)]	High	1.96859e-12	0	1	1	2	O60287	O60287 [1207-1225]	0	2301.25	191.2	229.2	188.7		0	6.055e-14	5.98
[K].LICESLYASGYR.[L]	1xiodoTMT6plex [C3(100)]	High	0.000160675	0	1	1	1	O60287	O60287 [134-145]	0	1703.9				No Quan Values	0	2.731e-05	2.58
[R].TLLESCVK.[W]	1xiodoTMT6plex [C6(100)]	High	0.0122227	0.00041293	1	1	1	O60287	O60287 [1381-1388]	0	1221.71				No Quan Values	0.0002489	0.002968	1.54
[R].DPLALCLLLQAYDK.[L]	1xiodoTMT6plex [C6(100)]	High	0.000131907	0	1	1	1	O60287	O60287 [826-839]	0	1905.07				No Quan Values	0	2.194e-05	2.04
[R].MVCEAADDAPSSEEEAIVVLCK.[D]	2xiodoTMT6plex [C3(100); C21(100)]	High	1.79883e-10	0	1	1	4	O60287	O60287 [2241-2262]	0	2967.49	293.7	305.2	263.1		0	1.063e-10	5.56
[R].MVCEAADDAPSSEEEAIVVLCK.[D]	2xiodoTMT6plex [C3(100); C21(100)]; 1xOxidation [M1(100)]	High	6.1833e-12	0	1	1	13	O60287	O60287 [2241-2262]	0	2983.48	1332.6	1167.8	1119		0	3.246e-13	6.01
[K].FAEIFCR.[E]	1xiodoTMT6plex [C6(100)]	High	0.136574	0.00416938	1	1	1	O60292	O60292 [1770-1776]	0	1214.66	3107.4	2890.5	2535.3		0.002182	0.04361	0.81
[K].LPLSSVSYSNMIEPDQCFCR.[F]	2xiodoTMT6plex [C17(100); C19(100)]	High	2.51731e-08	0	1	1	1	O60293	O60293 [1168-1187]	0	2947.49	79.4	74	63.1		0	1.88e-09	3.56
[R].IGETPELCALTGPFER.[G]	1xiodoTMT6plex [C8(100)]	High	4.06058e-06	0	1	1	1	O60294	O60294 [126-141]	0	2062.08	116	140.4	137.3		0	4.878e-07	3.13
[R].HSTTEVSCQNQEYLFVYGGR.[S]	1xiodoTMT6plex [C8(100)]	High	1.5801e-08	0	1	1	1	O60294	O60294 [482-501]	0	2647.28	126.1	124.8	130.1		0	1.133e-09	4.96
[K].SLGVPGDASYTCETAGYFFLYQVMSR.[W]	1xiodoTMT6plex [C12(100)]	High	0.024507	0.00102324	1	1	1	O60306	O60306 [918-943]	0	3191.54				No Quan Values	0.0004725	0.006233	1.37
[K].IIWDENIVPTEYYSGEGCLALPK.[L]	1xiodoTMT6plex [C18(100)]	High	0.00596258	0.000249259	1	1	1	O60306	O60306 [432-454]	0	2939.51	94.4	105.5	95		0.0001649	0.001381	1.81
[K].IVAPTVSQINAEFVTQLACK.[Y]	1xiodoTMT6plex [C19(100)]	High	2.09939e-08	0	1	1	1	O60306	O60306 [10-29]	0	2461.37	76.8	75.6	81.3		0	1.548e-09	3.64
[R].ASLCNLYNWR.[Y]	1xiodoTMT6plex [C4(100)]	High	0.00478836	0.000190562	1	1	1	O60306	O60306 [1141-1150]	0	1568.82				No Quan Values	0.0001184	0.001089	1.93
[K].EGCTVSPETISLNVK.[G]	1xiodoTMT6plex [C3(100)]	High	1.14197e-05	0	1	1	2	O60313	O60313 [373-387]	0	1906.02	128	139.7	165.4		0	1.521e-06	3.77
[R].NLSLAVSDCFWK.[M]	1xiodoTMT6plex [C9(100)]	High	6.45443e-07	0	1	1	3	O60313	O60313 [543-554]	0	1711.9	246.8	268.8	243.7		0	2.41e-07	4.08
[K].TALNHCNLCR.[R]	2xiodoTMT6plex [C6(100); C9(100)]	High	0.00121945	0	1	1	2	O60313	O60313 [848-857]	0	1802.99	450.4	471	610.7		0	0.0002496	1.25
[R].EQLQLSEATGTCLGER.[L]	1xiodoTMT6plex [C12(100)]	High	1.24275e-06	0	1	1	1	O60318	O60318 [1934-1949]	0	2064.06				No Quan Values	0	1.342e-07	3.22
[K].LVLVLPDVEEQSPESCGR.[I]	1xiodoTMT6plex [C16(100)]	High	7.23283e-09	0	1	1	1	O60318	O60318 [1362-1379]	0	2299.22	53.4	76.3	55		0	4.815e-10	3.58
[R].SESTDSLGGLSPSEVTAIQCK.[N]	1xiodoTMT6plex [C20(100)]	High	5.32844e-08	0	1	1	1	O60318	O60318 [420-440]	0	2438.23	85.5	98.3	93.6		0	4.259e-09	4.26
[R].HTPVCSFNSQNK.[Y]	1xiodoTMT6plex [C5(100)]	High	3.08728e-05	0	1	1	5	O60318	O60318 [977-988]	0	1690.85	220.2	204.8	229.5		0	4.496e-06	2.65
[R].ALAPSAECPIAEENLAR.[G]	1xiodoTMT6plex [C8(100)]	High	2.67839e-05	0	1	1	1	O60318	O60318 [1278-1294]	0	2084.1				No Quan Values	0	3.853e-06	3.21
[K].ETLQELQCFCK.[Y]	2xiodoTMT6plex [C8(100); C10(100)]	High	1.45856e-05	0	1	1	1	O60318	O60318 [1231-1241]	0	2000.07	152.4	168.3	171.2		0	1.983e-06	2.85
[K].TPNTFAVCTK.[H]	1xiodoTMT6plex [C8(100)]	High	3.85085e-05	0	1	1	1	O60333	O60333 [1764-1773]	0	1410.76				No Quan Values	0	5.74e-06	3.2
[R].KEYCELCK.[H]	2xiodoTMT6plex [C4(100); C7(100)]	High	0.000127808	0	1	1	2	O60337	O60337 [49-56]	1	1673.91	266.6	265.5	236.3		0	2.12e-05	3.01
[K].CPLYEANGQAVPK.[E]	1xiodoTMT6plex [C1(100)]	High	1.42924e-07	0	1	1	2	O60341	O60341 [360-372]	0	1718.91	137.9	155.4	160.4		0	1.261e-08	3.88
[R].YTASGCEVIAVNTR.[S]	1xiodoTMT6plex [C6(100)]	High	1.7489e-05	0	1	1	2	O60341	O60341 [595-608]	0	1812.95	195.1	304.8	206.4		0	1.449e-05	3.24
[R].DLTALCK.[E]	1xiodoTMT6plex [C6(100)]	High	0.0504324	0.0017552	1	1	2	O60341	O60341 [486-492]	0	1092.63	810.3	879.7	765		0.0009252	0.01373	1.64
[K].CDAVLCTLPLGVLK.[Q]	2xiodoTMT6plex [C1(100); C6(100)]	High	6.71426e-07	0	1	1	3	O60341	O60341 [618-631]	0	2103.24	101.3	119.6	101.9		0	6.823e-08	3.18
[R].CSSVTGVQR.[R]	1xiodoTMT6plex [C1(100)]	High	0.00036502	0	1	1	1	O60343	O60343 [316-324]	0	1265.68	211.7	228.7	248.3		0	6.674e-05	2.48
[K].FEVLYCGK.[V]	1xiodoTMT6plex [C6(100)]	High	0.00325996	6.47684e-05	1	1	1	O60343	O60343 [202-209]	0	1287.7	395.2	412.2	347.3		3.483e-05	0.0007255	2.28
[R].DIGFWCPR.[H]	1xiodoTMT6plex [C6(100)]	High	0.0154266	0.00041293	1	1	1	O60353	O60353 [156-163]	0	1322.69				No Quan Values	0.0002758	0.003793	1.29
[K].AFVPTCIEQIHVVPPCR.[K]	2xiodoTMT6plex [C6(100); C16(100)]	High	3.05618e-06	0	1	1	1	O60353	O60353 [80-96]	0	2567.44				No Quan Values	0	3.571e-07	4.03
[R].CDLEIYQLK.[K]	1xiodoTMT6plex [C1(100)]	High	0.000567723	0	1	1	1	O60437	O60437 [1265-1273]	0	1453.79				No Quan Values	0	0.0001085	2.23
[R].CTNELYWLDQQAK.[G]	1xiodoTMT6plex [C1(100)]	High	1.16934e-05	0	1	1	1	O60437	O60437 [222-234]	0	1940.97				No Quan Values	0	1.562e-06	3.84
[K].ICANSQQYQQAVK.[D]	1xiodoTMT6plex [C2(100)]	High	0.000161948	0	1	1	1	O60437	O60437 [787-799]	0	1809.95				No Quan Values	0	2.761e-05	2.55
[R].NEVLCVLTQK.[I]	1xiodoTMT6plex [C5(100)]	High	8.47871e-05	0	1	1	1	O60443	O60443 [152-161]	0	1475.85	120.3	127.2	108.8		0	1.355e-05	2.62
[K].GVEGTWVDICNNPAMEAEILK.[E]	1xiodoTMT6plex [C10(100)]; 1xOxidation [M15(100)]	High	0.0679254	0.00242839	1	1	1	O60488	O60488 [631-651]	0	2634.31	43.9	45.2	51.7		0.001268	0.01909	1.29
[K].GYDAPLCNLLLFK.[K]	1xiodoTMT6plex [C7(100)]	High	0.00099359	0	1	1	3	O60488	O60488 [414-426]	0	1796	191.6	200.5	156.3		0	0.0002002	2.09
[K].TALLDISCVK.[H]	1xiodoTMT6plex [C8(100)]	High	3.88136e-05	0	1	1	1	O60488	O60488 [214-223]	0	1391.81				No Quan Values	0	5.779e-06	3.09
[K].NCPLIDNICAFAK.[S]	2xiodoTMT6plex [C2(100); C9(100)]	High	5.16283e-08	0	1	1	3	O60488	O60488 [594-606]	0	2080.14				No Quan Values	0	8.458e-09	4.59
[R].WFCTGDIGEFHPDGCLQIIDR.[K]	2xiodoTMT6plex [C3(100); C15(100)]	High	1.24976e-07	0	1	1	4	O60488	O60488 [550-570]	0	3080.55	371.6	404.6	337.2		0	1.088e-08	3.53
[R].VGAPLICCEIK.[L]	2xiodoTMT6plex [C7(100); C8(100)]	High	0.00419078	6.47684e-05	1	1	3	O60488	O60488 [488-498]	0	1804.06	348.3	356.2	322.3		0.000207	0.001731	2.19
[R].WCELLQESAAVGR.[E]	1xiodoTMT6plex [C2(100)]	High	1.10149e-07	0	1	1	1	O60499	O60499 [28-40]	0	1790.94	90	113.8	80.8		0	9.478e-09	4.49
[R].ANSSVVSVNCK.[G]	1xiodoTMT6plex [C10(100)]	High	1.32376e-06	0	1	1	1	O60502	O60502 [587-597]	0	1436.77	263.2	277.8	260.2		0	1.433e-07	3.45
[R].KLDQVSQFGCR.[S]	1xiodoTMT6plex [C10(100)]	High	2.11367e-05	0	1	1	2	O60502	O60502 [157-167]	1	1609.87				No Quan Values	0	2.97e-06	2.99
[K].LDQVSQFGCR.[S]	1xiodoTMT6plex [C9(100)]	High	0.0218377	0.000971707	1	1	1	O60502	O60502 [158-167]	0	1481.77				No Quan Values	0.0004592	0.005491	1.89
[K].YSISSSCSSSGDSGGVPR.[R]	1xiodoTMT6plex [C7(100)]	High	7.43982e-07	0	1	1	1	O60503	O60503 [48-65]	0	2061.97				No Quan Values	0	7.649e-08	3.65
[R].GYAFVTFCTK.[E]	1xiodoTMT6plex [C8(100)]	High	3.28851e-05	0	1	1	13	O60506	O60506 [204-213]	0	1465.77	1237.2	1278.3	1039.2		0	2.282e-05	3.17
[R].DICFNTAGTQFLSAAYDR.[Y]	1xiodoTMT6plex [C3(100)]	High	3.88579e-08	0	1	1	1	O60508	O60508 [337-354]	0	2322.14	133.2	133.8	101.3		0	3.015e-09	4.86
[K].VITCGWDGLIK.[L]	1xiodoTMT6plex [C4(100)]	High	0.00449727	0.000190562	1	1	1	O60508	O60508 [566-576]	0	1533.87				No Quan Values	0.0001019	0.001022	1.79
[K].LWDTETGQCISR.[F]	1xiodoTMT6plex [C9(100)]	High	6.05946e-07	0	1	1	1	O60508	O60508 [358-369]	0	1737.88	234.1	265.2	234.6		0	6.121e-08	2.87
[K].YYRPTEVDFLQGDCTK.[A]	1xiodoTMT6plex [C14(100)]	High	1.37705e-06	0	1	1	1	O60547	O60547 [323-338]	0	2264.12				No Quan Values	0	1.495e-07	3.47
[K].TCGLINSVK.[F]	1xiodoTMT6plex [C2(100)]	High	0.0024761	6.47684e-05	1	1	2	O60547	O60547 [141-149]	0	1263.73				No Quan Values	3.483e-05	0.0007311	2.74
[K].IYLGQLECFSLGNLDAK.[R]	1xiodoTMT6plex [C8(100)]	High	1.59986e-06	0	1	1	2	O60547	O60547 [230-246]	0	2213.18	203	215.7	203.6		0	1.77e-07	2.74
[K].LELTNETSENPTQSPWCSQYR.[R]	1xiodoTMT6plex [C17(100)]	High	3.28477e-09	0	1	1	2	O60566	O60566 [707-727]	0	2812.34	151.4	160	141		0	2.021e-10	3.94
[K].TSEDQQTACGTIYSQTLSIK.[K]	1xiodoTMT6plex [C9(100)]	High	1.68309e-08	0	1	1	2	O60566	O60566 [648-667]	0	2503.25	66.5	66.5	146.3		0	1.513e-08	4.11
[K].CLQIPEKLELTNETSENPTQSPWCSQYR.[R]	2xiodoTMT6plex [C1(100); C24(100)]	High	1.84612e-09	0	1	1	1	O60566	O60566 [700-727]	1	3952.99	180.1	154.4	103.9		0	1.083e-10	5.24
[R].NVTICPNPEDTCDFAR.[A]	2xiodoTMT6plex [C5(100); C12(100)]	High	3.04926e-07	0	1	1	2	O60566	O60566 [598-613]	0	2453.23	287.9	300.2	249.2		0	2.873e-08	3.42
[R].DVFSGSDTDPDMAFCK.[S]	1xiodoTMT6plex [C15(100)]	High	1.13682e-07	0	1	1	1	O60568	O60568 [480-495]	0	2063.93				No Quan Values	0	9.784e-09	3.43
[R].DVFSGSDTDPDMAFCK.[S]	1xiodoTMT6plex [C15(100)]; 1xOxidation [M12(100)]	High	2.93791e-06	0	1	1	17	O60568	O60568 [480-495]	0	2079.92	1120.2	1196.9	1032.4		0	1.716e-06	2.85
[R].YDCVISSPR.[K]	1xiodoTMT6plex [C3(100)]	High	0.000730655	0	1	1	3	O60568	O60568 [696-704]	0	1368.71	707.4	727.1	678.6		0	0.0001429	2.54
[K].GLDYEGGGCR.[F]	1xiodoTMT6plex [C9(100)]	High	0.0411547	0.00159479	1	1	1	O60568	O60568 [683-692]	0	1355.66				No Quan Values	0.0007258	0.01096	1.68
[R].LLFSAESFCWPEWGLAEQYPEVGTGK.[R]	1xiodoTMT6plex [C9(100)]	High	0.000188144	0	1	1	2	O60568	O60568 [136-161]	0	3273.61	61.3	64.1	53.2		0	3.258e-05	2.4
[K].LQLNYLGNYVPNGWTPEGGCGFCNQDR.[R]	2xiodoTMT6plex [C20(100); C23(100)]	High	6.67655e-06	0	1	1	1	O60568	O60568 [260-286]	0	3673.8	129	183.6	140.8		0	8.431e-07	3.75
[K].LVAEDLSQDCFWTK.[V]	1xiodoTMT6plex [C10(100)]	High	1.56242e-06	0	1	1	1	O60610	O60610 [787-800]	0	1984	150.6	198.3	166.2		0	1.719e-07	3.9
[K].VGCLQLINALITPAEELDFR.[V]	1xiodoTMT6plex [C3(100)]	High	0.00232514	6.47684e-05	1	1	1	O60610	O60610 [312-331]	0	2544.41				No Quan Values	3.483e-05	0.0005018	1.8
[K].LIEECISQIVLHK.[N]	1xiodoTMT6plex [C5(100)]	High	0.00107504	0	1	1	2	O60610	O60610 [433-445]	0	1854.07	245.2	272.6	237.6		0	0.0002181	2.33
[R].DMPLLSCLESLR.[V]	1xiodoTMT6plex [C7(100)]	High	6.48321e-05	0	1	1	1	O60610	O60610 [158-169]	0	1705.92	126.3	148.6	105.7		0	1.013e-05	2.43
[R].DMPLLSCLESLR.[V]	1xiodoTMT6plex [C7(100)]; 1xOxidation [M2(100)]	High	0.000500424	0	1	1	3	O60610	O60610 [158-169]	0	1721.91	186.4	180.2	150.1		0	0.0001186	2.2
[R].GCCQEEAQFETK.[K]	2xiodoTMT6plex [C2(100); C3(100)]	High	0.000110011	0	1	1	2	O60613	O60613 [69-80]	0	2031	269.9	284.7	255.5		0	1.799e-05	3.07
[R].ELGFSSNLLCSSCDLLGQFNLLQLDPDCR.[G]	3xiodoTMT6plex [C10(100); C13(100); C28(100)]	High	0.0169282	0.000584299	1	1	1	O60613	O60613 [40-68]	0	4188.19				No Quan Values	0.0003333	0.004191	1.58
[R].ETASNCNGSLAHPSDLYAEGCEALVVK.[K]	2xiodoTMT6plex [C6(100); C21(100)]	High	0.00245671	6.47684e-05	1	1	2	O60637	O60637 [177-203]	0	3436.72	476.1	464.7	402		3.483e-05	0.0005472	3.59
[K].NQSVPLSCCR.[E]	2xiodoTMT6plex [C8(100); C9(100)]	High	0.00116316	0	1	1	2	O60637	O60637 [167-176]	0	1764.96				No Quan Values	0	0.000238	1.88
[R].DIAQQLQATCTSLGSSIQGLPTNVK.[D]	1xiodoTMT6plex [C10(100)]	High	5.35264e-06	0	1	1	3	O60664	O60664 [332-356]	0	2902.55	191.6	217	231.5		0	6.639e-07	3.91
[R].VASMPLISSTCDMVSAAYASTK.[E]	1xiodoTMT6plex [C11(100)]	High	0.0073644	0.000304634	1	1	1	O60664	O60664 [29-50]	0	2562.28				No Quan Values	0.000207	0.001731	1.32
[R].VASMPLISSTCDMVSAAYASTK.[E]	1xiodoTMT6plex [C11(100)]; 1xOxidation [M4(98.6)]	High	0.0585617	0.00201285	1	1	2	O60664	O60664 [29-50]	0	2578.28	53	53.3	63.6		0.001043	0.01616	1.28
[R].VASMPLISSTCDMVSAAYASTK.[E]	1xiodoTMT6plex [C11(100)]; 2xOxidation [M4(100); M13(100)]	High	0.00686414	0.000249259	1	1	2	O60664	O60664 [29-50]	0	2594.27				No Quan Values	0.00018	0.001608	1.36
[R].NEDGQICFVEYYCCPDEEVPESES.[-]	3xiodoTMT6plex [C7(100); C13(100); C14(100)]	High	0.0294536	0.00107045	1	1	2	O60671	O60671 [259-282]	0	3771.74	398.9	435.3	356.2		0.0007258	0.01064	2.24
[R].LFTSAEETFSHCK.[S]	1xiodoTMT6plex [C12(100)]	High	2.99133e-05	0	1	1	3	O60678	O60678 [56-68]	0	1828.91	293.1	258.9	254.5		0	4.343e-06	4.02
[K].GGSVYPDICTISLVAVSDVNK.[H]	1xiodoTMT6plex [C9(100)]	High	7.33987e-06	0	1	1	1	O60678	O60678 [355-375]	0	2466.31				No Quan Values	0	9.32e-07	3.58
[K].QQTPCLFCNR.[L]	2xiodoTMT6plex [C5(100); C8(100)]	High	0.00120039	0	1	1	1	O60678	O60678 [46-55]	0	1868	247.4	251.7	212.1		0	0.000245	2.04
[K].VSPCLPVLSR.[L]	1xiodoTMT6plex [C4(100)]	High	0.00153229	6.47684e-05	1	1	2	O60684	O60684 [250-259]	0	1399.83				No Quan Values	1.846e-05	0.0003185	2.2
[R].SGSGVNPYCGLIEEAYGLDK.[I]	1xiodoTMT6plex [C9(100)]	High	1.93354e-06	0	1	1	4	O60684	O60684 [459-478]	0	2401.19	365.7	352.6	400.2		0	2.169e-07	4.08
[K].YIEACAR.[R]	1xiodoTMT6plex [C5(100)]	High	0.221968	0.00782938	1	1	1	O60701	O60701 [108-114]	0	1154.62				No Quan Values	0.003746	0.08174	1.41
[R].AVQALCAVYEHWVPR.[E]	1xiodoTMT6plex [C6(100)]	High	1.60888e-07	0	1	1	1	O60701	O60701 [191-205]	0	2071.11				No Quan Values	0	1.425e-08	3.89
[K].DVLNLVYLCEALNLPEVAR.[Y]	1xiodoTMT6plex [C9(100)]	High	0.00010328	0	1	1	2	O60701	O60701 [280-298]	0	2473.37	41.8	47.9	34.1		0	1.688e-05	2.75
[K].ASVGFGGSCFQK.[D]	1xiodoTMT6plex [C9(100)]	High	7.49878e-07	0	1	1	3	O60701	O60701 [268-279]	0	1516.78	194.3	198.3	194.1		0	7.687e-08	3.33
[K].SNAAAYLQHLCYR.[N]	1xiodoTMT6plex [C11(100)]	High	2.1839e-08	0	1	1	3	O60716	O60716 [384-396]	0	1838.95	183.4	159.7	210		0	2.435e-08	4.2
[R].HIEWESVLTNTAGCLR.[N]	1xiodoTMT6plex [C14(100)]	High	6.00473e-11	0	1	1	5	O60716	O60716 [520-535]	0	2158.13	556.1	548.3	605		0	2.549e-12	5.65
[K].TPAILEASAGAIQNLCAGR.[W]	1xiodoTMT6plex [C16(100)]	High	1.71749e-13	0	1	1	4	O60716	O60716 [677-695]	0	2185.2	457.5	431	867.1		0	5.374e-14	6.11
[K].LVENCVCLLR.[N]	2xiodoTMT6plex [C5(100); C7(100)]	High	0.00211574	6.47684e-05	1	1	1	O60716	O60716 [575-584]	0	1820.07	677.4	741	577.7		3.483e-05	0.0004518	1.7
[R].VLVSPTNPPGATSSCQK.[A]	1xiodoTMT6plex [C15(100)]	High	3.65628e-07	0	1	1	2	O60763	O60763 [289-305]	0	2015.08	62.9	87.9	55.9		0	3.503e-08	3.37
[R].VQLATSIGNPPVSLLQQCTNILSQGSK.[I]	1xiodoTMT6plex [C18(100)]	High	0.178463	0.00561071	1	1	1	O60763	O60763 [461-487]	0	3125.72	12.1	20	18.5		0.002945	0.06105	1.03
[K].TLGVSFVQAESECR.[H]	1xiodoTMT6plex [C13(100)]	High	1.67928e-09	0	1	1	6	O60826	O60826 [357-370]	0	1854.96	295	340.7	532.9		0	9.765e-11	3.96
[K].VFDPSCGLPYYWNADTDLVSWLSPHDPNSVVTK.[S]	1xiodoTMT6plex [C6(100)]	High	2.80202e-06	0	1	1	2	O60828	O60828 [55-87]	0	4051.97	46.9	48.2	45.6		0	3.261e-07	4.23
[R].IVDDCGGAFTMGVIGGGVFQAIK.[G]	1xiodoTMT6plex [C5(100)]	High	0.0612341	0.00211667	1	1	1	O60830	O60830 [13-35]	0	2584.35				No Quan Values	0.001137	0.01697	1.22
[R].IVDDCGGAFTMGVIGGGVFQAIK.[G]	1xiodoTMT6plex [C5(100)]; 1xOxidation [M11(100)]	High	0.000875886	0	1	1	2	O60830	O60830 [13-35]	0	2600.34	106.1	103	89.3		1.846e-05	0.0003679	1.84
[K].DSAVNAICYGAK.[I]	1xiodoTMT6plex [C8(100)]	High	9.44897e-06	0	1	1	3	O60832	O60832 [303-314]	0	1540.8	446.4	519.5	429.6		0	1.91e-06	3.73
[R].TTHYTPLACGSNPLK.[R]	1xiodoTMT6plex [C9(100)]	High	1.56242e-06	0	1	1	10	O60832	O60832 [66-80]	0	1932.02	625.1	551.7	1055.3		0	1.716e-07	3.29
[R].TTHYTPLACGSNPLKR.[E]	1xiodoTMT6plex [C9(100)]	High	2.58935e-06	0	1	1	6	O60832	O60832 [66-81]	1	2088.12	768.4	646	1118.8		0	2.991e-07	3.98
[K].VTGCLIVCIER.[A]	2xiodoTMT6plex [C4(100); C8(100)]	High	5.89735e-05	0	1	1	2	O60832	O60832 [128-138]	0	1864.09	541.2	723.1	630.2		0	9.127e-06	2.84
[R].LAHCEELR.[A]	1xiodoTMT6plex [C4(100)]	High	0.00494085	0.000190562	1	1	2	O60841	O60841 [850-857]	0	1299.7	1029	1073.9	936.2		0.0004592	0.005791	1.88
[R].APIICVLGHVDTGK.[T]	1xiodoTMT6plex [C5(100)]	High	0.000451658	0	1	1	1	O60841	O60841 [631-644]	0	1752	185.4	173.4	158.5		0	8.489e-05	2.56
[K].HIAVFPCK.[I]	1xiodoTMT6plex [C7(100)]	High	0.00137236	6.47684e-05	1	1	16	O60841	O60841 [1086-1093]	0	1243.72	2082.3	1992.7	2407.8		0.0001649	0.001307	2.74
[K].HVFCSIEDAYAQER.[D]	1xiodoTMT6plex [C4(100)]	High	3.01504e-05	0	1	1	1	O60858	O60858 [126-139]	0	1996.97				No Quan Values	0	4.387e-06	2.19
[K].VIEPGCVR.[V]	1xiodoTMT6plex [C6(100)]	High	0.00753906	0.000304634	1	1	3	O60884	O60884 [303-310]	0	1201.69	1627.2	1683.2	1403.6		0.000361	0.004594	2.12
[K].NVLCSACSGQGGK.[S]	2xiodoTMT6plex [C4(100); C7(100)]	High	5.22124e-10	0	1	1	8	O60884	O60884 [140-152]	0	1882	1377.3	1429.1	1297		0	1.589e-10	4.32
[R].YVTSCLR.[K]	1xiodoTMT6plex [C5(100)]	High	0.18088	0.0057567	1	1	3	O60885	O60885 [670-676]	0	1170.65	593.3	615.8	582		0.006348	0.166	0.95
[R].GTGGIFEVCWNAR.[G]	1xiodoTMT6plex [C9(100)]	High	1.68123e-05	0	1	1	1	O60907	O60907 [545-557]	0	1738.89				No Quan Values	0	2.309e-06	3.29
[K].TGVFLTWNECR.[A]	1xiodoTMT6plex [C10(100)]	High	9.0119e-06	0	1	1	2	O60930	O60930 [37-47]	0	1654.86	211.3	178.5	229.1		0	1.174e-06	3.05
[R].IETSCSLLEQTQPATPSLWK.[N]	1xiodoTMT6plex [C5(100)]	High	9.69612e-05	0	1	1	2	O60934	O60934 [483-502]	0	2561.35	181.1	195	183.8		0	1.569e-05	3.89
[R].LITEENEEEHNFFLAPGTCVVDTGITNSQTLIPDCQK.[K]	2xiodoTMT6plex [C19(100); C35(100)]	High	0.00278595	6.47684e-05	1	1	1	O60934	O60934 [251-287]	0	4764.39	97.4	93.8	85.1		3.483e-05	0.0006128	2.47
[R].SYDPPCPGHWTPEAPGSGTTCPGLPR.[A]	2xiodoTMT6plex [C6(100); C21(100)]	High	6.51266e-10	0	1	1	2	O60936	O60936 [104-129]	0	3338.65	1047.8	850.1	902.6		0	3.443e-11	5.05
[K].EPHLNYSPTCLEPPVLSIHPGAID.[-]	1xiodoTMT6plex [C10(100)]	High	0.0427389	0.00159479	1	1	1	O75054	O75054 [1171-1194]	0	2928.51				No Quan Values	0.0007812	0.01145	1.81
[R].WEYDESYCDAVK.[K]	1xiodoTMT6plex [C8(100)]	High	1.79081e-05	0	1	1	1	O75063	O75063 [250-261]	0	1836.83				No Quan Values	0	2.484e-06	2.49
[K].CYYCR.[E]	2xiodoTMT6plex [C1(100); C4(100)]	High	0.146402	0.00446916	1	1	1	O75063	O75063 [201-205]	0	1365.72				No Quan Values	0.002333	0.04731	1.1
[K].CFSIDNPGYEPEVVAVHPGGDTVAIGGVDGNVR.[L]	1xiodoTMT6plex [C1(100)]	High	1.50019e-10	0	1	1	1	O75083	O75083 [438-470]	0	3669.82	73.8	75	97.5		0	6.907e-12	5.55
[R].MTVDESGQLISCSMDDTVR.[Y]	1xiodoTMT6plex [C12(100)]	High	6.02543e-06	0	1	1	1	O75083	O75083 [371-389]	0	2416.14				No Quan Values	0	7.513e-07	3.12
[K].GPVTDVAYSHDGAFLAVCDASK.[V]	1xiodoTMT6plex [C18(100)]	High	1.13167e-09	0	1	1	2	O75083	O75083 [490-511]	0	2552.27				No Quan Values	0	6.331e-11	5.94
[K].VCALGGSK.[A]	1xiodoTMT6plex [C2(100)]	High	0.000249951	0	1	1	2	O75083	O75083 [224-231]	0	1063.61	558.2	547.3	566.5		0	4.434e-05	2.78
[K].SIQCLTVHK.[N]	1xiodoTMT6plex [C4(100)]	High	0.027494	0.00107045	1	1	4	O75083	O75083 [322-330]	0	1357.78	368.1	313.6	293.4		0.0005114	0.007118	2.01
[R].LATGSDDNCAAFFEGPPFK.[F]	1xiodoTMT6plex [C9(100)]	High	3.99698e-06	0	1	1	3	O75083	O75083 [162-180]	0	2316.12	487.4	532.6	460.1		0	2.714e-06	4.28
[K].LTCAVGDGGNDVSMIQESDCGVGVEGK.[E]	2xiodoTMT6plex [C3(100); C20(100)]	High	1.67928e-09	0	1	1	2	O75110	O75110 [779-805]	0	3298.61	103.7	107.8	93.1		0	9.745e-11	4.35
[K].LTCAVGDGGNDVSMIQESDCGVGVEGK.[E]	2xiodoTMT6plex [C3(100); C20(100)]; 1xOxidation [M14(100)]	High	0.000175245	0	1	1	2	O75110	O75110 [779-805]	0	3314.61	49.3	46.7	43.3		0	3.01e-05	2.56
[K].HEVWGSNQNYICNTDPETDGLSPSVASPSPK.[E]	1xiodoTMT6plex [C12(100)]	High	6.26064e-10	0	1	1	2	O75113	O75113 [472-502]	0	3658.73	93.6	100.9	106.7		0	5.157e-10	5.4
[R].CLTQNDLK.[M]	1xiodoTMT6plex [C1(100)]	High	0.000257965	0	1	1	1	O75116	O75116 [804-811]	0	1263.69	157.7	146	170.6		0	4.594e-05	2.6
[R].ENLLLSDSPSCR.[E]	1xiodoTMT6plex [C11(100)]	High	3.99698e-06	0	1	1	1	O75116	O75116 [418-429]	0	1662.87				No Quan Values	0	4.794e-07	3.28
[K].NCLLETAK.[L]	1xiodoTMT6plex [C2(100)]	High	0.00381421	6.47684e-05	1	1	1	O75116	O75116 [606-613]	0	1220.69				No Quan Values	6.826e-05	0.0008579	2.38
[K].NSLCFPEDAEISK.[H]	1xiodoTMT6plex [C4(100)]	High	3.18631e-05	0	1	1	1	O75116	O75116 [311-323]	0	1781.89				No Quan Values	0	4.672e-06	2.93
[K].SNYICHK.[G]	1xiodoTMT6plex [C5(100)]	High	0.0560003	0.00196236	1	1	2	O75116	O75116 [1253-1259]	0	1193.63	451.2	436.6	478.3		0.001017	0.01552	1.33
[R].NTPYWYFLQCK.[H]	1xiodoTMT6plex [C10(100)]	High	2.32366e-05	0	1	1	1	O75127	O75127 [134-144]	0	1791.91				No Quan Values	0	3.295e-06	3.46
[R].DLEPSDATYTALFNVCAESPWK.[D]	1xiodoTMT6plex [C16(100)]	High	0.0235836	0.000971707	1	1	2	O75127	O75127 [203-224]	0	2786.35	82.9	84.5	75.7		0.0004592	0.005968	1.97
[R].DCGLGDPQVASELLLKPR.[E]	1xiodoTMT6plex [C2(100)]	High	1.56242e-06	0	1	1	1	O75127	O75127 [331-348]	0	2240.23				No Quan Values	0	1.719e-07	4.06
[K].NCLNPQFSK.[T]	1xiodoTMT6plex [C2(100)]	High	0.000407641	0	1	1	3	O75131	O75131 [53-61]	0	1379.73	715.9	666.7	582.5		0	7.588e-05	2.55
[K].VECYDYDNDGSHDLIGTFQTTMTK.[L]	1xiodoTMT6plex [C3(100)]	High	2.69359e-06	0	1	1	1	O75131	O75131 [212-235]	0	3082.4				No Quan Values	0	3.116e-07	3.34
[K].SDPLCVLFLNTSGQQWYEVER.[T]	1xiodoTMT6plex [C5(100)]	High	5.56158e-10	0	1	1	5	O75131	O75131 [27-47]	0	2813.41	235.5	217.5	192		0	5.237e-11	5.02
[K].EALAQCVLAEIPQQVVGYFNTYK.[L]	1xiodoTMT6plex [C6(100)]	High	1.86921e-07	0	1	1	2	O75131	O75131 [501-523]	0	2913.54	35.8	35.3	35.3		0	1.679e-08	4.1
[K].VALNVSCANLLDKDIGSK.[S]	1xiodoTMT6plex [C7(100)]	High	2.0159e-05	0	1	1	1	O75131	O75131 [9-26]	1	2189.22				No Quan Values	0	2.832e-06	3.25
[K].ISLNSLCYGDMDK.[T]	1xiodoTMT6plex [C7(100)]; 1xOxidation [M11(100)]	High	0.000766044	0	1	1	1	O75131	O75131 [196-208]	0	1803.88				No Quan Values	0	0.0001507	1.97
[R].SSPVEFECINEK.[K]	1xiodoTMT6plex [C8(100)]	High	6.31766e-06	0	1	1	2	O75131	O75131 [242-253]	0	1710.86	196.1	204.3	238.2		0	5.012e-06	3.28
[K].TIELSDDDFLGECECTLGQIVSSK.[K]	2xiodoTMT6plex [C13(100); C15(100)]	High	4.9966e-05	0	1	1	9	O75131	O75131 [86-109]	0	3260.64	647.9	699.4	1311.6		0	7.59e-06	3.01
[R].CTSSPDYLVSR.[A]	1xiodoTMT6plex [C1(100)]	High	9.17498e-05	0	1	1	1	O75146	O75146 [650-660]	0	1556.79	170	199.6	198		0	1.479e-05	2.98
[K].QGECLNFGIK.[T]	1xiodoTMT6plex [C4(100)]	High	0.0153075	0.00041293	1	1	1	O75152	O75152 [206-215]	0	1437.77				No Quan Values	0.0002758	0.003768	2.07
[R].GDVASCNTQVAEKPVLTAVPGITR.[H]	1xiodoTMT6plex [C6(100)]	High	9.19617e-11	0	1	1	1	O75152	O75152 [583-606]	0	2755.5	81.3	77.4	82.6		0	4.042e-12	5.08
[R].SEIPCYWENQPTGCQK.[L]	2xiodoTMT6plex [C5(100); C14(100)]	High	6.87515e-07	0	1	1	6	O75152	O75152 [62-77]	0	2541.26	878.4	799.9	828.6		0	4.6e-06	4.06
[R].TFPPDLNFLPVPGEELPEECAR.[A]	1xiodoTMT6plex [C20(100)]	High	1.39263e-08	0	1	1	10	O75153	O75153 [569-590]	0	2799.42	248	255.8	884.9		0	1.687e-09	3.94
[R].IATPFQVYSWTAPQAEHAMDCVR.[A]	1xiodoTMT6plex [C21(100)]; 1xOxidation [M19(100)]	High	0.00916355	0.000304634	1	1	1	O75153	O75153 [313-335]	0	2966.45				No Quan Values	0.000207	0.00218	1.6
[R].ERPLCPLQPQNR.[D]	1xiodoTMT6plex [C5(100)]	High	0.00103352	0	1	1	1	O75153	O75153 [196-207]	0	1779.98				No Quan Values	0	0.0002088	2.4
[R].DWKPLQCLK.[V]	1xiodoTMT6plex [C7(100)]	High	0.000434193	0	1	1	1	O75153	O75153 [208-216]	0	1459.83				No Quan Values	0	8.08e-05	2.47
[K].DAAAFLLSCQIPGLVK.[D]	1xiodoTMT6plex [C9(100)]	High	0.00874458	0.000304634	1	1	1	O75153	O75153 [745-760]	0	1975.12	98	88.7	88		0.000207	0.002068	2.33
[K].NYFDFDLECETVDQAVETYGLQK.[I]	1xiodoTMT6plex [C9(100)]	High	0.00116316	0	1	1	3	O75153	O75153 [904-926]	0	3056.44	103.3	108.5	86.2		3.483e-05	0.0007048	2.23
[K].GLEMDPIDCTPPEYILPGSR.[E]	1xiodoTMT6plex [C9(100)]; 1xOxidation [M4(100)]	High	9.75206e-06	0	1	1	2	O75153	O75153 [176-195]	0	2548.26	100.5	129.8	118		0	1.275e-06	3.06
[R].HQVLNDRDEEVELCSSVECK.[G]	2xiodoTMT6plex [C14(100); C19(100)]	High	1.38796e-06	0	1	1	2	O75153	O75153 [533-552]	1	2990.51	226.4	214.7	269.7		0	2.521e-06	4.33
[R].SLQYGEQVNEILCR.[S]	1xiodoTMT6plex [C13(100)]	High	1.25396e-09	0	1	1	4	O75165	O75165 [2169-2182]	0	1981.04	407.2	377.2	398.1		0	8.008e-10	3.92
[R].VLCSYDYR.[N]	1xiodoTMT6plex [C3(100)]	High	0.0188624	0.000696366	1	1	2	O75165	O75165 [147-154]	0	1347.69				No Quan Values	0.000361	0.004702	2.12
[K].AYEFLCTK.[S]	1xiodoTMT6plex [C6(100)]	High	0.00191006	6.47684e-05	1	1	1	O75165	O75165 [1349-1356]	0	1303.69	319.6	331.4	301.6		1.846e-05	0.0004069	1.82
[R].ADTVGLACEAINR.[M]	1xiodoTMT6plex [C8(100)]	High	6.38167e-05	0	1	1	1	O75165	O75165 [2103-2115]	0	1661.88	138.1	147.8	123		0	9.94e-06	2.44
[R].VLALTETCLVER.[D]	1xiodoTMT6plex [C8(100)]	High	9.90723e-06	0	1	1	1	O75165	O75165 [254-265]	0	1675.96	173.7	177.9	158.6		0	1.297e-06	2.24
[K].CYSVAAQFEECR.[E]	2xiodoTMT6plex [C1(100); C11(100)]	High	3.0116e-09	0	1	1	3	O75165	O75165 [1480-1491]	0	2064.04	848.7	831	808.5		0	1.838e-10	4.08
[K].LLDFLCR.[Q]	1xiodoTMT6plex [C6(100)]	High	0.0742032	0.00257635	1	1	1	O75170	O75170 [44-50]	0	1208.7	345.5	456.1	295.3		0.001342	0.02115	1.13
[K].DGSELILHFVTQCNTR.[L]	1xiodoTMT6plex [C13(100)]	High	4.22865e-09	0	1	1	2	O75208	O75208 [141-156]	0	2162.12	178.7	149.1	155		0	2.669e-10	4.79
[R].NPSAAFFCVAR.[L]	1xiodoTMT6plex [C8(100)]	High	2.83054e-05	0	1	1	4	O75223	O75223 [35-45]	0	1511.8	658.8	706.3	646.4		0	9.148e-06	2.79
[R].YVVSMGSCANGGGYYHYSYSVVR.[G]	1xiodoTMT6plex [C8(100)]	High	0.00471388	0.000190562	1	1	1	O75251	O75251 [146-168]	0	2848.34	100.1	126.8	105.9		0.0001184	0.001074	2.35
[R].YVVSMGSCANGGGYYHYSYSVVR.[G]	1xiodoTMT6plex [C8(100)]; 1xOxidation [M5(100)]	High	0.00239944	6.47684e-05	1	1	1	O75251	O75251 [146-168]	0	2864.33				No Quan Values	3.483e-05	0.0005184	1.87
[R].IIAQCLNK.[M]	1xiodoTMT6plex [C5(100)]	High	0.0200633	0.000810644	1	1	3	O75306	O75306 [343-350]	0	1231.74	960.1	980.7	843.1		0.0004049	0.005029	1.66
[R].NEVLQFSTNCPECNAPAQTNMK.[L]	2xiodoTMT6plex [C10(100); C13(100)]	High	0.000451658	0	1	1	1	O75312	O75312 [250-271]	0	3097.53				No Quan Values	0	8.487e-05	2.53
[R].NEVLQFSTNCPECNAPAQTNMK.[L]	2xiodoTMT6plex [C10(100); C13(100)]; 1xOxidation [M21(100)]	High	0.153645	0.00476921	1	1	1	O75312	O75312 [250-271]	0	3113.52	89.2	88.3	82.5		0.002482	0.0504	1.74
[K].LAPEECFSPLDLFNK.[I]	1xiodoTMT6plex [C6(100)]	High	4.0376e-05	0	1	1	1	O75319	O75319 [65-79]	0	2052.07	91.6	108.5	85.8		0	6.015e-06	2.29
[R].TGYLICR.[Y]	1xiodoTMT6plex [C6(100)]	High	0.261955	0.00971583	1	1	2	O75319	O75319 [159-165]	0	1154.66	212.1	228.9	352.5		0.007481	0.197	1.2
[R].LSYPACWEWTQ.[-]	1xiodoTMT6plex [C6(100)]	High	0.11782	0.00383242	1	1	1	O75319	O75319 [320-330]	0	1712.83				No Quan Values	0.001974	0.0363	1.74
[K].ICQEVLPK.[I]	1xiodoTMT6plex [C2(100)]	High	0.0367343	0.00139381	1	1	1	O75323	O75323 [92-99]	0	1258.74	475.5	472.6	442.1		0.0006743	0.009649	1.52
[R].GQIAFDDFIQGCIVLQR.[L]	1xiodoTMT6plex [C12(100)]	High	8.67267e-09	0	1	1	3	O75340	O75340 [144-160]	0	2252.21	606.7	667.2	451.1		0	1.552e-09	4.7
[R].MMIPDCQR.[R]	1xiodoTMT6plex [C6(100)]; 2xOxidation [M1(100); M2(100)]	High	0.00639762	0.000249259	1	1	10	O75347	O75347 [62-69]	0	1354.65	452	336.4	324.1		0.0009517	0.01476	1.68
[R].ENKPSIIFIDEIDSLCGSR.[S]	1xiodoTMT6plex [C16(100)]	High	6.43981e-08	0	1	1	2	O75351	O75351 [225-243]	0	2465.29	218.5	229.2	185		0	5.239e-09	4.62
[K].YQYGGNQEGEVGFEPCYAEVLR.[V]	1xiodoTMT6plex [C16(100)]	High	0.000326853	0	1	1	1	O75356	O75356 [288-309]	0	2837.34	35	39.1	32.6		0	5.939e-05	2.16
[K].CEELLEK.[T]	1xiodoTMT6plex [C1(100)]	High	0.00538554	0.000190562	1	1	1	O75367	O75367 [286-292]	0	1192.64	413.2	418.1	403		0.0001339	0.001233	2.46
[K].NCLALADDK.[K]	1xiodoTMT6plex [C2(100)]	High	4.13435e-05	0	1	1	1	O75367	O75367 [296-304]	0	1291.69	134.2	162.2	180.2		0	6.184e-06	2.79
[K].NCLALADDKK.[L]	1xiodoTMT6plex [C2(100)]	High	0.000512405	0	1	1	2	O75367	O75367 [296-305]	1	1419.78	459.7	488	560.9		0	9.664e-05	3.1
[K].FVIHCNSPVWGADK.[C]	1xiodoTMT6plex [C5(100)]	High	1.31335e-06	0	1	1	6	O75367	O75367 [272-285]	0	1901.99	1067.8	995.3	916.9		0	1.421e-07	3.67
[K].FVIHCNSPVWGADKCEELLEK.[T]	2xiodoTMT6plex [C5(100); C15(100)]	High	1.18527e-06	0	1	1	3	O75367	O75367 [272-292]	1	3075.62	183.8	165.1	125.4		0	1.623e-06	3.84
[K].CLATGPGIASTVK.[T]	1xiodoTMT6plex [C1(100)]	High	3.04926e-07	0	1	1	3	O75369	O75369 [1617-1629]	0	1546.88	273.1	245.1	238.5		0	3.624e-08	4.37
[K].IEYNDQNDGSCDVK.[Y]	1xiodoTMT6plex [C11(100)]	High	0.00130903	0	1	1	1	O75369	O75369 [594-607]	0	1928.89				No Quan Values	0	0.0002687	1.66
[R].APSVATVGSICDLNLK.[I]	1xiodoTMT6plex [C11(100)]	High	3.03546e-09	0	1	1	2	O75369	O75369 [2105-2120]	0	1917.07	262.2	266.2	255.5		0	1.86e-10	5.58
[K].VGEAGLLSVDCSEAGPGALGLEAVSDSGTK.[A]	1xiodoTMT6plex [C11(100)]	High	1.20413e-06	0	1	1	2	O75369	O75369 [1148-1177]	0	3118.58	33.6	39.5	38		0	1.293e-07	3.32
[K].ANEPTHFTVDCTEAGEGDVSVGIK.[C]	1xiodoTMT6plex [C11(100)]	High	9.7956e-11	0	1	1	1	O75369	O75369 [759-782]	0	2805.36	58.8	62.6	71.1		0	4.347e-12	4.58
[K].AHIANPSGASTECFVTDNADGTYQVEYTPFEK.[G]	1xiodoTMT6plex [C13(100)]	High	1.83576e-08	0	1	1	3	O75369	O75369 [1268-1299]	0	3791.77	97.6	120.5	112		0	1.326e-09	4.56
[K].SGCIVNNLAEFTVDPK.[D]	1xiodoTMT6plex [C3(100)]	High	1.51895e-08	0	1	1	4	O75369	O75369 [658-673]	0	2036.07	110.6	134.4	173.1		0	7.487e-08	4.2
[K].VVPCLVTPVTGR.[E]	1xiodoTMT6plex [C4(100)]	High	4.0376e-05	0	1	1	1	O75369	O75369 [988-999]	0	1569.93				No Quan Values	0	6.017e-06	2.41
[K].NGSCGVSYIAQEPGNYEVSIK.[F]	1xiodoTMT6plex [C4(100)]	High	2.46958e-06	0	1	1	2	O75369	O75369 [2245-2265]	0	2544.26	71.4	71.3	77.6		0	2.838e-07	4.17
[K].DGTCTVTYLPTLPGDYSILVK.[Y]	1xiodoTMT6plex [C4(100)]	High	5.22738e-06	0	1	1	4	O75369	O75369 [1873-1893]	0	2585.37	159.5	156.5	125.5		0	8.618e-07	3.51
[K].DGSCSAEYIPFAPGDYDVNITYGGAHIPGSPFR.[V]	1xiodoTMT6plex [C4(100)]	High	2.71493e-06	0	1	1	2	O75369	O75369 [1380-1412]	0	3802.8	81.3	74	60.7		0	3.393e-07	4.81
[R].SSTETCYSAIPK.[A]	1xiodoTMT6plex [C6(100)]	High	0.0020182	6.47684e-05	1	1	5	O75369	O75369 [2496-2507]	0	1615.82	363.9	368.9	407.8		0.000361	0.004605	2.12
[K].VAVTEGCQPSR.[V]	1xiodoTMT6plex [C7(100)]	High	1.28551e-05	0	1	1	1	O75369	O75369 [1320-1330]	0	1475.78	523.2	535.2	497.1		0	1.724e-06	2.96
[K].SSFLVDCSK.[A]	1xiodoTMT6plex [C7(100)]	High	0.000462473	0	1	1	5	O75369	O75369 [2531-2539]	0	1314.69	693.6	706.3	973.9		0	8.674e-05	2.72
[R].MDGTYACSYTPVK.[A]	1xiodoTMT6plex [C7(100)]	High	0.000156916	0	1	1	2	O75369	O75369 [700-712]	0	1764.85	304.7	333.1	324.7		0	2.653e-05	2.6
[R].MDGTYACSYTPVK.[A]	1xiodoTMT6plex [C7(100)]; 1xOxidation [M1(100)]	High	1.47011e-05	0	1	1	4	O75369	O75369 [700-712]	0	1780.84	264.2	262.2	246.8		0	1.997e-06	2.94
[K].SPFVVQVGEACNPNACR.[A]	2xiodoTMT6plex [C11(100); C16(100)]	High	4.76017e-09	0	1	1	15	O75369	O75369 [440-456]	0	2449.28	2978.8	2956.3	3002		0	1.465e-09	5.02
[K].ALGALVDSCAPGLCPDWESWDPQKPVDNAR.[E]	2xiodoTMT6plex [C9(100); C14(100)]	High	9.52384e-06	0	1	1	2	O75369	O75369 [170-199]	0	3868.95	486.8	520.8	388.9		0	1.246e-06	3.79
[R].ESPVSAPLEGLICR.[A]	1xiodoTMT6plex [C13(100)]	High	5.58687e-08	0	1	1	2	O75376	O75376 [1262-1275]	0	1799.99	283.6	295.4	284.2		0	4.512e-09	3.36
[K].SVPDCVLYYYLTK.[K]	1xiodoTMT6plex [C5(100)]	High	0.00208271	6.47684e-05	1	1	2	O75376	O75376 [470-482]	0	1893	153.2	150.9	144.9		3.483e-05	0.0005947	2.1
[R].VIACDGGGGALGHPK.[V]	1xiodoTMT6plex [C4(100)]	High	0.000143869	0	1	1	2	O75380	O75380 [84-98]	0	1680.91	706.1	678.2	641.2		0	2.426e-05	3.4
[K].TGTCGYCGLQFR.[Q]	2xiodoTMT6plex [C4(100); C7(100)]	High	5.58037e-05	0	1	1	5	O75380	O75380 [109-120]	0	1964.02	1443.2	1302.9	1903.3		0	0.0002714	3
[K].LPCVAAK.[I]	1xiodoTMT6plex [C3(100)]	High	0.00753906	0.000304634	1	1	2	O75390	O75390 [209-215]	0	1030.63	692.4	618.4	541.1		0.0002489	0.002438	1.95
[R].GFSIPECQK.[L]	1xiodoTMT6plex [C7(100)]	High	0.0135213	0.00041293	1	1	3	O75390	O75390 [95-103]	0	1337.71	988.8	995.4	852.7		0.0005114	0.007021	2.3
[K].TYGCVPVANKR.[D]	1xiodoTMT6plex [C4(100)]	High	0.000100864	0	1	1	2	O75391	O75391 [188-198]	1	1536.85	480.7	515.9	694.7		0	1.648e-05	2.44
[K].TYGCVPVANK.[R]	1xiodoTMT6plex [C4(100)]	High	0.00341724	6.47684e-05	1	1	4	O75391	O75391 [188-197]	0	1380.75	629.9	528.4	787.9		0.0002608	0.003693	1.66
[R].MVSEAGTGFCFNTK.[R]	1xiodoTMT6plex [C10(100)]; 1xOxidation [M1(100)]	High	0.000251931	0	1	1	3	O75394	O75394 [20-33]	0	1836.88	159.3	160.8	151.3		0	4.464e-05	2.15
[K].HETQSLALDACSR.[D]	1xiodoTMT6plex [C11(100)]	High	3.26635e-08	0	1	1	1	O75410	O75410 [472-484]	0	1759.9	181.7	160.5	198.4		0	2.49e-09	4.07
[K].APVSVSCGGESPLDGICLSESDK.[T]	2xiodoTMT6plex [C7(100); C17(100)]	High	9.21705e-10	0	1	1	1	O75410	O75410 [581-603]	0	2908.48				No Quan Values	0	5.024e-11	5.13
[R].CGPVCYSPEGGVHYVAGTGGLGPA.[-]	2xiodoTMT6plex [C1(100); C5(100)]	High	1.12409e-05	0	1	1	2	O75414	O75414 [163-186]	0	2906.47				No Quan Values	0	1.485e-06	4.59
[K].SFVCSTK.[N]	1xiodoTMT6plex [C4(100)]	High	0.0150722	0.00041293	1	1	1	O75419	O75419 [476-482]	0	1100.6	179.1	180.3	226.6		0.0002608	0.003706	1.39
[R].IPVSFCR.[L]	1xiodoTMT6plex [C6(100)]	High	0.190824	0.00620289	1	1	1	O75427	O75427 [219-225]	0	1150.66				No Quan Values	0.003167	0.06679	1.22
[K].NVESFLEACR.[K]	1xiodoTMT6plex [C9(100)]	High	0.0138398	0.00041293	1	1	1	O75427	O75427 [603-612]	0	1496.77	117.7	106.3	98.6		0.0002608	0.003387	1.53
[K].NYSNLLAFCR.[R]	1xiodoTMT6plex [C9(100)]	High	4.79265e-06	0	1	1	7	O75431	O75431 [238-247]	0	1529.81	2091.4	1871.5	1524.8		0	1.993e-06	3.18
[K].TLDQVLEDVDQCCQALSQR.[L]	2xiodoTMT6plex [C12(100); C13(100)]	High	2.26153e-10	0	1	1	4	O75431	O75431 [178-196]	0	2822.45	671.2	678.5	1406.4		0	9.452e-10	5
[R].VASEDSGLSTCTVGLWIDAGSR.[Y]	1xiodoTMT6plex [C11(100)]	High	5.02509e-06	0	1	1	1	O75439	O75439 [69-90]	0	2553.28	100.3	108	103.2		0	6.152e-07	3.57
[K].TNMLLQLDGSTPICEDIGR.[Q]	1xiodoTMT6plex [C14(100)]	High	4.74422e-07	0	1	1	2	O75439	O75439 [406-424]	0	2405.24	70.1	66.5	118.1		0	4.66e-08	3.64
[K].TNMLLQLDGSTPICEDIGR.[Q]	1xiodoTMT6plex [C14(100)]; 1xOxidation [M3(100)]	High	1.34324e-10	0	1	1	11	O75439	O75439 [406-424]	0	2421.23	577.4	612	1362		0	2.814e-11	5.27
[K].FHFGDSLCTHK.[G]	1xiodoTMT6plex [C8(100)]	High	0.0144991	0.00041293	1	1	6	O75439	O75439 [258-268]	0	1620.82	1581.5	1506	1354.1		0.0004592	0.005692	2.53
[K].GEIPALPPCK.[F]	1xiodoTMT6plex [C9(100)]	High	0.000125807	0	1	1	8	O75439	O75439 [269-278]	0	1353.78	1035.9	1049.6	877.7		0	4.29e-05	2.89
[R].HLYICDYHK.[N]	1xiodoTMT6plex [C5(100)]	High	0.125555	0.00392042	1	1	1	O75446	O75446 [108-116]	0	1520.79				No Quan Values	0.002044	0.03914	1.07
[K].AQLVEIVGCHFR.[S]	1xiodoTMT6plex [C9(100)]	High	0.000183742	0	1	1	2	O75446	O75446 [176-187]	0	1700.95	314.8	328.5	278.6		0	3.176e-05	2.64
[K].WIFEFGSC.[-]	*	High	0.00039498	0	1	1	2	O75449	O75449 [484-491]	0	1317.65	493.3	460.4	393.7		0	7.326e-05	1.93
[R].FYSPATIFIDEIDSICSR.[R]	1xiodoTMT6plex [C16(100)]	High	1.53099e-08	0	1	1	2	O75449	O75449 [299-316]	0	2406.22				No Quan Values	0	1.093e-09	3.47
[K].HAYCSNLSFR.[L]	1xiodoTMT6plex [C4(100)]	High	0.00055445	0	1	1	1	O75462	O75462 [377-386]	0	1526.77				No Quan Values	0	0.0001057	1.83
[R].TAGITNFCSAR.[T]	1xiodoTMT6plex [C8(100)]	High	0.102889	0.00358368	1	1	1	O75478	O75478 [291-301]	0	1469.77				No Quan Values	0.00184	0.03092	1.34
[R].ATFHTPFSHLGQSPEGCSSYTFPK.[I]	1xiodoTMT6plex [C17(100)]	High	1.33425e-06	0	1	1	3	O75521	O75521 [266-289]	0	2955.43	223	230.2	226.8		0	1.45e-07	5.3
[R].WLSDECTNAVVNFLSR.[K]	1xiodoTMT6plex [C6(100)]	High	1.86921e-07	0	1	1	7	O75521	O75521 [375-390]	0	2183.11	586.5	609.5	528.2		0	1.691e-08	4.35
[K].QATEGPCNMPKPGVFDLINK.[A]	1xiodoTMT6plex [C7(100)]	High	0.00605664	0.000249259	1	1	1	O75521	O75521 [71-90]	0	2488.29	124.5	105.7	100.4		0.0001649	0.0014	2.45
[K].LTAGEACAQGLVTEVFPDSTFQK.[E]	1xiodoTMT6plex [C7(100)]	High	2.48915e-06	0	1	1	2	O75521	O75521 [306-328]	0	2741.4	127.8	150.4	159.6		0	2.872e-07	3.59
[K].KLTAGEACAQGLVTEVFPDSTFQK.[E]	1xiodoTMT6plex [C8(100)]	High	3.82909e-11	0	1	1	1	O75521	O75521 [305-328]	1	2869.5	83.7	92.8	95.3		0	1.552e-12	5.45
[K].LHAVNAEECNVLQGR.[W]	1xiodoTMT6plex [C9(100)]	High	2.70265e-08	0	1	1	4	O75521	O75521 [360-374]	0	1982.04	449	476.7	436.6		0	1.214e-05	4.06
[R].FWASVEPYCADITSEEVR.[T]	1xiodoTMT6plex [C9(100)]	High	5.31637e-09	0	1	1	1	O75528	O75528 [154-171]	0	2431.18				No Quan Values	0	3.438e-10	3.65
[R].YLQSDNNTALCK.[V]	1xiodoTMT6plex [C11(100)]	High	2.54302e-07	0	1	1	1	O75529	O75529 [178-189]	0	1698.87				No Quan Values	0	2.368e-08	3.09
[K].CVNSLK.[E]	1xiodoTMT6plex [C1(100)]	High	0.171377	0.0052069	1	1	1	O75530	O75530 [84-89]	0	992.576	284.8	321.4	295		0.002794	0.05778	1.52
[R].EWLKDTCGANAK.[Q]	1xiodoTMT6plex [C7(100)]	High	0.000253926	0	1	1	2	O75531	O75531 [61-72]	1	1664.86	232.9	229.2	236.2		0	4.501e-05	2.56
[R].DCFGCLR.[E]	2xiodoTMT6plex [C2(100); C5(100)]	High	0.111308	0.00368593	1	1	1	O75531	O75531 [76-82]	0	1471.79	796.3	750.7	620		0.001914	0.03384	1.28
[K].VQENCIDLVGR.[I]	1xiodoTMT6plex [C5(100)]	High	0.000537234	0	1	1	5	O75533	O75533 [1031-1041]	0	1574.85	715	900.5	698		0	0.0001102	2.74
[R].MLQYCLQGLFHPAR.[K]	1xiodoTMT6plex [C5(100)]; 1xOxidation [M1(100)]	High	4.4289e-06	0	1	1	1	O75533	O75533 [1246-1259]	0	2022.06	70.1	96.6	82.8		0	5.381e-07	2.99
[K].QCCGTDGVEANYIK.[T]	2xiodoTMT6plex [C2(100); C3(100)]	High	1.06126e-06	0	1	1	2	O75533	O75533 [794-807]	0	2159.1	397.2	542.8	416.9		0	1.125e-07	4.96
[K].QRPGQQVATCVR.[L]	1xiodoTMT6plex [C10(100)]	High	6.42522e-09	0	1	1	2	O75534	O75534 [497-508]	0	1671.93	293.7	300.5	269.1		0	4.238e-10	4.32
[K].LLTSYGFIQCSER.[Q]	1xiodoTMT6plex [C10(100)]	High	2.92462e-08	0	1	1	1	O75534	O75534 [33-45]	0	1845.97	323.7	327.1	270.2		0	2.221e-09	3.89
[R].LFFHCSQYNGNLQDLK.[V]	1xiodoTMT6plex [C5(100)]	High	0.00101736	0	1	1	1	O75534	O75534 [49-64]	0	2256.14				No Quan Values	0	0.0002042	2.31
[K].CSACNVWR.[V]	2xiodoTMT6plex [C1(100); C4(100)]	High	0.00172432	6.47684e-05	1	1	4	O75534	O75534 [730-737]	0	1596.85	755.7	699	548.9		1.846e-05	0.0003622	2.74
[R].CQGVVCAMK.[E]	2xiodoTMT6plex [C1(100); C6(100)]; 1xOxidation [M8(100)]	High	0.00034541	0	1	1	2	O75534	O75534 [186-194]	0	1612.87	243.2	208.2	200.5		0	6.283e-05	2.59
[K].KFCDYCK.[C]	2xiodoTMT6plex [C3(100); C6(100)]	High	0.000484884	0	1	1	1	O75554	O75554 [11-17]	1	1564.84				No Quan Values	0	9.155e-05	1.95
[R].EYTTICR.[L]	1xiodoTMT6plex [C6(100)]	High	0.0598838	0.00211667	1	1	2	O75569	O75569 [158-164]	0	1214.64				No Quan Values	0.00107	0.01656	1.21
[K].NIPVYECER.[S]	1xiodoTMT6plex [C7(100)]	High	0.000599942	0	1	1	2	O75569	O75569 [48-56]	0	1451.75				No Quan Values	0	0.0001149	2.32
[R].VTVGDITCTGEGTSK.[K]	1xiodoTMT6plex [C8(100)]	High	1.50196e-06	0	1	1	1	O75569	O75569 [70-84]	0	1796.93				No Quan Values	0	1.648e-07	2.81
[R].TTGGDICQQFTR.[E]	1xiodoTMT6plex [C7(100)]	High	0.000140503	0	1	1	1	O75570	O75570 [194-205]	0	1655.84				No Quan Values	0	2.354e-05	2.3
[R].CGWPTTITVQTK.[D]	1xiodoTMT6plex [C1(100)]	High	0.000947706	0	1	1	1	O75592	O75592 [2243-2254]	0	1663.9				No Quan Values	0	0.0001896	2.45
[R].SGTELSAVGSVCSDADCQEYAK.[I]	2xiodoTMT6plex [C12(100); C17(100)]	High	1.6016e-09	0	1	1	1	O75592	O75592 [4325-4346]	0	2878.4	132.4	141.7	152.9		0	9.242e-11	5.31
[R].ELICGACSDVSR.[A]	2xiodoTMT6plex [C4(100); C7(100)]	High	0.00393584	6.47684e-05	1	1	1	O75592	O75592 [4534-4545]	0	1911.02	390.8	387.2	346.6		6.826e-05	0.0008882	1.78
[R].VPAPVTMDSFFFGCELSGHTR.[S]	1xiodoTMT6plex [C14(100)]	High	4.675e-10	0	1	1	3	O75607	O75607 [28-48]	0	2627.29	283	320.2	265.5		0	1.698e-10	5.81
[K].VEEEDDAEHVLALTMLCLTEGAK.[D]	1xiodoTMT6plex [C17(100)]	High	7.67847e-07	0	1	1	2	O75607	O75607 [54-76]	0	2845.42	35.8	43.3	33.1		0	7.896e-08	3.9
[K].LSCQPMLSLDDFQLQPPVTFR.[L]	1xiodoTMT6plex [C3(100)]; 1xOxidation [M6(100)]	High	7.91543e-11	0	1	1	3	O75607	O75607 [103-123]	0	2780.43	95.6	95.4	97.2		0	3.427e-12	4.73
[K].TYEGMMHSSCQQEMMDVK.[Q]	1xiodoTMT6plex [C10(100)]; 1xOxidation [M14(94.4)]	High	0.247525	0.00920348	1	1	7	O75608	O75608 [202-219]	0	2480.06	42.5	36	56.3		0.004939	0.1136	1.23
[K].TYEGMMHSSCQQEMMDVK.[Q]	1xiodoTMT6plex [C10(100)]; 2xOxidation [M]	High	0.0235836	0.000971707	1	1	11	O75608	O75608 [202-219]	0	2496.05	195.7	196.5	333.8		0.0005114	0.007023	1.66
[R].DISILQCHGDCDPLVPLMFGSLTVEK.[L]	2xiodoTMT6plex [C7(100); C11(100)]	High	8.34593e-05	0	1	1	1	O75608	O75608 [163-188]	0	3488.84	44.1	46.4	38.7		0	1.336e-05	2.77
[R].DISILQCHGDCDPLVPLMFGSLTVEK.[L]	2xiodoTMT6plex [C7(100); C11(100)]; 1xOxidation [M18(100)]	High	2.28726e-05	0	1	1	1	O75608	O75608 [163-188]	0	3504.83	50.7	74.5	71.7		0	3.232e-06	3.7
[R].CQLPDGSFR.[R]	1xiodoTMT6plex [C1(100)]	High	0.000138303	0	1	1	8	O75643	O75643 [428-436]	0	1351.7	1517.4	1517.1	1749.5		0	2.398e-05	3
[R].CTLSANLVASGELMSSK.[K]	1xiodoTMT6plex [C1(100)]	High	3.41328e-06	0	1	1	1	O75643	O75643 [238-254]	0	2040.07				No Quan Values	0	4.029e-07	3.79
[R].LTAIDILTTCAADIQR.[Q]	1xiodoTMT6plex [C10(100)]	High	4.97973e-10	0	1	1	3	O75643	O75643 [1571-1586]	0	2047.14	677	815.9	753		0	3.465e-10	5.11
[K].EEISATQIIVCTPEK.[W]	1xiodoTMT6plex [C11(100)]	High	4.56063e-07	0	1	1	2	O75643	O75643 [578-592]	0	1990.07	55.8	69.2	80.6		0	4.481e-08	4.26
[R].AALETDENLLLCAPTGAGK.[T]	1xiodoTMT6plex [C12(100)]	High	5.15114e-09	0	1	1	3	O75643	O75643 [491-509]	0	2216.18	52.8	70.2	64		0	3.306e-10	4.43
[R].LATYGITVAELTGDHQLCK.[E]	1xiodoTMT6plex [C18(100)]	High	2.9478e-08	0	1	1	5	O75643	O75643 [559-577]	0	2362.26	663.1	683.2	587.9		0	3.324e-09	5.78
[K].TICAEFAILR.[M]	1xiodoTMT6plex [C3(100)]	High	5.58037e-05	0	1	1	9	O75643	O75643 [1357-1366]	0	1465.84	918.4	1053.6	1858.1		0	3.112e-05	2.88
[R].WLSCETQLPVSFR.[H]	1xiodoTMT6plex [C4(100)]	High	3.04926e-07	0	1	1	6	O75643	O75643 [1275-1287]	0	1895	890.5	900.3	803.8		0	3.032e-07	3.42
[R].DILCGAADEVLAVLK.[N]	1xiodoTMT6plex [C4(100)]	High	0.000105755	0	1	1	2	O75643	O75643 [130-144]	0	1859.05	18.6	33.2	18.8		0	1.736e-05	2.25
[R].FLHCTEK.[D]	1xiodoTMT6plex [C4(100)]	High	0.0630794	0.00221934	1	1	5	O75643	O75643 [1589-1595]	0	1206.65	1210.9	1229.8	1054.5		0.001175	0.01764	1.29
[K].TLNLCK.[M]	1xiodoTMT6plex [C5(100)]	High	0.0834211	0.00298643	1	1	7	O75643	O75643 [1111-1116]	0	1020.61	520	598.8	933.7		0.002034	0.03826	1.75
[R].CVIMCQGSK.[K]	2xiodoTMT6plex [C1(100); C5(100)]	High	3.44032e-06	0	1	1	1	O75643	O75643 [1702-1710]	0	1626.89	200.1	183.6	191.2		0	4.067e-07	3.2
[R].CVIMCQGSK.[K]	2xiodoTMT6plex [C1(100); C5(100)]; 1xOxidation [M4(100)]	High	0.000147316	0	1	1	15	O75643	O75643 [1702-1710]	0	1642.88	2726.1	2770.7	2529.5		6.826e-05	0.0008734	2.23
[R].TPNPDIVCNK.[H]	1xiodoTMT6plex [C8(100)]	High	2.11367e-05	0	1	1	1	O75648	O75648 [94-103]	0	1429.77	242.2	218.3	316.5		0	2.965e-06	3.62
[R].CGYEYSLSVFFPESGLAK.[E]	1xiodoTMT6plex [C1(100)]	High	0.00150835	6.47684e-05	1	1	1	O75665	O75665 [85-102]	0	2326.16	81.1	85.9	63.2		1.846e-05	0.0003132	2.47
[K].HIYFINCGDSR.[A]	1xiodoTMT6plex [C7(100)]	High	1.11525e-05	0	1	1	4	O75688	O75688 [143-153]	0	1653.84	455.3	464.5	531.2		0	1.371e-05	2.92
[R].NGQVCFSTQDHKPCNPR.[E]	2xiodoTMT6plex [C5(100); C14(100)]	High	9.65356e-07	0	1	1	1	O75688	O75688 [159-175]	0	2589.32	110.8	115.1	171.4		0	1.019e-07	2.88
[K].CQSFNQLVYHQNEIVQSLK.[T]	1xiodoTMT6plex [C1(100)]	High	1.27392e-09	0	1	1	2	O75691	O75691 [75-93]	0	2607.36	278.6	265	236.1		0	7.179e-11	5.71
[K].VEGVGQLLFEMCK.[G]	1xiodoTMT6plex [C12(100)]	High	2.75813e-06	0	1	1	1	O75691	O75691 [221-233]	0	1781.95	131.2	155.1	137.4		0	3.198e-07	3.9
[K].HENITTAATEIIGAICK.[H]	1xiodoTMT6plex [C16(100)]	High	2.93765e-13	0	1	1	4	O75691	O75691 [1629-1645]	0	2114.15	399.1	365.6	372.1		0	7.446e-14	6.39
[K].ESECITKPVSFLPQNK.[E]	1xiodoTMT6plex [C4(100)]	High	0.000141616	0	1	1	1	O75691	O75691 [1754-1769]	0	2149.15	62.9	65.6	65.1		0	2.376e-05	3.38
[R].LPPQSCLLLPPTPVR.[G]	1xiodoTMT6plex [C6(100)]	High	1.35548e-06	0	1	1	1	O75691	O75691 [2053-2067]	0	1960.16				No Quan Values	0	1.475e-07	3.69
[R].NMFHSCTGQAVK.[L]	1xiodoTMT6plex [C6(100)]; 1xOxidation [M2(100)]	High	0.012707	0.00041293	1	1	2	O75691	O75691 [237-248]	0	1667.82				No Quan Values	0.0002489	0.003084	1.79
[K].SISLASCHQLHSK.[F]	1xiodoTMT6plex [C7(100)]	High	0.000148483	0	1	1	3	O75691	O75691 [2531-2543]	0	1739.94				No Quan Values	0	3.988e-05	1.8
[K].IPTPADVCK.[V]	1xiodoTMT6plex [C8(100)]	High	0.000200403	0	1	1	3	O75691	O75691 [338-346]	0	1272.72	410.8	412	519.9		0	3.471e-05	2.8
[K].TNCCESSEQIK.[R]	2xiodoTMT6plex [C3(100); C4(100)]	High	0.000324284	0	1	1	1	O75691	O75691 [310-320]	0	1899.97				No Quan Values	0	5.914e-05	2.43
[K].CITDTLQELVNQSK.[A]	1xiodoTMT6plex [C1(100)]	High	2.29502e-07	0	1	1	2	O75694	O75694 [974-987]	0	1921.03	308.9	312.9	353.1		0	2.66e-08	5.5
[R].YVENPSQVLNCER.[R]	1xiodoTMT6plex [C11(100)]	High	1.59623e-07	0	1	1	3	O75694	O75694 [1334-1346]	0	1879.95	370.8	466.5	403.8		0	1.415e-08	3.92
[K].ISNQVDLSNVCAQYR.[Q]	1xiodoTMT6plex [C11(100)]	High	2.35257e-10	0	1	1	3	O75694	O75694 [907-921]	0	2039.05	771.2	1000.7	771.8		0	6.733e-11	4.77
[K].DGCLYEVAYQAEAGWFSQR.[C]	1xiodoTMT6plex [C3(100)]	High	1.73708e-08	0	1	1	3	O75694	O75694 [232-250]	0	2522.2	134.6	131.1	107.4		0	2.862e-09	5.26
[R].LYFSTCPFR.[Q]	1xiodoTMT6plex [C6(100)]	High	0.00654952	0.000249259	1	1	1	O75694	O75694 [368-376]	0	1462.77				No Quan Values	0.00018	0.00152	1.43
[R].DNAAVDGISLHLQDICPLLYSTDDAICSK.[A]	2xiodoTMT6plex [C16(100); C27(100)]	High	8.09629e-08	0	1	1	1	O75694	O75694 [848-876]	0	3748.93	196.3	191.4	158.9		0	6.763e-09	5.44
[K].SSDESCLVVLFAGDYTIANAR.[K]	1xiodoTMT6plex [C6(100)]	High	3.15766e-09	0	1	1	2	O75695	O75695 [231-251]	0	2560.29	30.3	25.9	25.1		0	6.554e-09	3.94
[K].CTLACQQFR.[V]	2xiodoTMT6plex [C1(100); C5(100)]	High	0.00110946	0	1	1	3	O75695	O75695 [110-118]	0	1727.94				No Quan Values	0	0.0002258	2.46
[R].GLGNTWTPICNTR.[E]	1xiodoTMT6plex [C10(100)]	High	8.30912e-07	0	1	1	1	O75717	O75717 [653-665]	0	1761.93	186	196.3	158.8		0	8.65e-08	3.03
[K].NVLSETPAICPPQNTENQRPK.[T]	1xiodoTMT6plex [C10(100)]	High	8.73181e-06	0	1	1	1	O75717	O75717 [999-1019]	0	2665.39				No Quan Values	0	1.125e-06	3.22
[R].ISYTDAEGNLGLLENVCDPSGK.[T]	1xiodoTMT6plex [C17(100)]	High	6.05946e-07	0	1	1	2	O75717	O75717 [288-309]	0	2624.31	91.4	83.9	80.4		0	6.102e-08	3.36
[R].GTGFDGDQCLGVQLLELGK.[K]	1xiodoTMT6plex [C9(100)]	High	0.00301369	6.47684e-05	1	1	1	O75717	O75717 [590-608]	0	2279.19				No Quan Values	3.483e-05	0.0006664	1.78
[R].CIPCK.[G]	2xiodoTMT6plex [C1(100); C4(100)]	High	0.0890639	0.00329285	1	1	5	O75717	O75717 [689-693]	0	1221.72	948.1	917.2	803.7		0.001654	0.02609	1.61
[R].NCSAAPQPEPAAGLASYPELR.[L]	1xiodoTMT6plex [C2(100)]	High	1.84612e-09	0	1	1	1	O75718	O75718 [87-107]	0	2471.26				No Quan Values	0	1.075e-10	3.95
[K].IQCEENLTPVIGGYPVEK.[F]	1xiodoTMT6plex [C3(100)]	High	1.047e-05	0	1	1	1	O75718	O75718 [275-292]	0	2318.23				No Quan Values	0	1.379e-06	3.05
[K].NAAPCAVSYLLFDQNDK.[V]	1xiodoTMT6plex [C5(100)]	High	0.00011626	0	1	1	1	O75718	O75718 [313-329]	0	2198.11	183.2	173.7	165.9		0	1.912e-05	2.99
[K].AFYECLAACEGSR.[E]	2xiodoTMT6plex [C5(100); C9(100)]	High	0.0211754	0.000923049	1	1	1	O75718	O75718 [239-251]	0	2078.06				No Quan Values	0.0004592	0.005336	0.86
[R].DIPFSAIYFPVYAHCK.[L]	1xiodoTMT6plex [C15(100)]	High	2.58349e-07	0	1	1	1	O75746	O75746 [491-506]	0	2200.15	63.3	71.5	62.8		0	2.396e-08	3.21
[R].LSSPVPAVCR.[K]	1xiodoTMT6plex [C9(100)]	High	1.42442e-05	0	1	1	3	O75792	O75792 [16-25]	0	1357.78				No Quan Values	0	1.931e-06	3.13
[R].CIQDFFK.[K]	1xiodoTMT6plex [C1(100)]	High	0.0196044	0.000810644	1	1	3	O75794	O75794 [212-218]	0	1229.65	608.1	610.7	628.3		0.001304	0.01986	1.83
[R].CTNSEVTVQPSPYLSYR.[L]	1xiodoTMT6plex [C1(100)]	High	3.59477e-11	0	1	1	4	O75794	O75794 [289-305]	0	2273.14	227.8	234.7	242.3		0	3.205e-11	5.73
[K].WCELIPGAEFR.[C]	1xiodoTMT6plex [C2(100)]	High	3.98794e-07	0	1	1	4	O75794	O75794 [169-179]	0	1649.87	267.5	242.9	190.4		0	1.445e-07	3.52
[R].CTFLNPAGQR.[Q]	1xiodoTMT6plex [C1(100)]	High	0.00387455	6.47684e-05	1	1	1	O75808	O75808 [12-21]	0	1435.77				No Quan Values	6.826e-05	0.0008672	2.69
[R].GQNACSEIYIHGLGLAINR.[A]	1xiodoTMT6plex [C5(100)]	High	5.18628e-06	0	1	1	1	O75817	O75817 [62-80]	0	2358.25	229.5	213.4	185.4		0	6.383e-07	3.02
[R].HLLVCEK.[S]	1xiodoTMT6plex [C5(100)]	High	0.0072502	0.000304634	1	1	3	O75818	O75818 [13-19]	0	1170.69	333.2	306	323.7		0.0001957	0.001705	2.03
[R].VSFLIPECGILSEELK.[N]	1xiodoTMT6plex [C8(100)]	High	0.000342696	0	1	1	1	O75818	O75818 [42-57]	0	2106.17				No Quan Values	0	6.235e-05	1.67
[R].DLQCPVLQSSELEGTPEVSCR.[A]	2xiodoTMT6plex [C4(100); C20(100)]	High	5.18583e-13	0	1	1	8	O75818	O75818 [216-236]	0	2948.52	1464.3	1319.8	1203.2		0	1.4e-14	6.74
[K].CVTSELLK.[G]	1xiodoTMT6plex [C1(100)]	High	0.00960237	0.000304634	1	1	2	O75821	O75821 [25-32]	0	1221.71				No Quan Values	0.000207	0.002284	1.86
[R].CPYKDTLGPMQK.[E]	1xiodoTMT6plex [C1(100)]; 1xOxidation [M10(100)]	High	0.0116657	0.00041293	1	1	1	O75821	O75821 [169-180]	1	1725.89				No Quan Values	0.0002489	0.002824	2.15
[K].KITNSLTVLCSEK.[Q]	1xiodoTMT6plex [C10(100)]	High	0.0202186	0.000867934	1	1	1	O75822	O75822 [198-210]	1	1765.01				No Quan Values	0.0004346	0.005054	1.87
[K].ITNSLTVLCSEK.[Q]	1xiodoTMT6plex [C9(100)]	High	1.30302e-06	0	1	1	3	O75822	O75822 [199-210]	0	1636.91	104.1	121	111.2		0	1.408e-07	3.99
[K].GAQVNAVNQNGCTPLHYAASK.[N]	1xiodoTMT6plex [C12(100)]	High	2.56899e-06	0	1	1	4	O75832	O75832 [96-116]	0	2472.26	173.9	167.3	150.3		0	3.071e-05	3.37
[K].CATITPDEKR.[V]	1xiodoTMT6plex [C1(100)]	High	0.000629007	0	1	1	1	O75874	O75874 [73-82]	1	1462.79				No Quan Values	0	0.000121	3.49
[R].EAIICK.[N]	1xiodoTMT6plex [C5(100)]	High	0.11616	0.00383242	1	1	3	O75874	O75874 [110-115]	0	1005.6	660.3	638.6	558.5		0.002622	0.05283	1.73
[K].DLAACIK.[G]	1xiodoTMT6plex [C5(100)]	High	0.0361807	0.00128425	1	1	1	O75874	O75874 [375-381]	0	1062.62	195.1	217.5	242.2		0.0006466	0.009466	1.94
[K].SEGGFIWACK.[N]	1xiodoTMT6plex [C9(100)]	High	0.00208271	6.47684e-05	1	1	9	O75874	O75874 [261-270]	0	1426.74	797.7	772.2	762.5		0.0001649	0.001298	2.55
[K].QQPPAQPGTCI.[-]	1xiodoTMT6plex [C10(100)]	High	0.00010328	0	1	1	1	O75882	O75882 [1419-1429]	0	1468.78	90.6	87.7	98.2		0	1.693e-05	1.85
[R].KQQPPAQPGTCI.[-]	1xiodoTMT6plex [C11(100)]	High	0.0243195	0.00102324	1	1	1	O75882	O75882 [1418-1429]	1	1596.87				No Quan Values	0.0004725	0.006153	3.19
[R].CVWNTGSSQCISWALATDEQEEK.[L]	2xiodoTMT6plex [C1(100); C10(100)]	High	3.87275e-06	0	1	1	1	O75882	O75882 [666-688]	0	3243.58	60.9	63.2	62.1		0	4.641e-07	2.9
[K].CINQSICEK.[C]	2xiodoTMT6plex [C1(100); C7(100)]	High	0.000784376	0	1	1	1	O75882	O75882 [1071-1079]	0	1695.93				No Quan Values	0	0.0001546	2
[K].ANCPYIVQFGSTDDPFLPWK.[E]	1xiodoTMT6plex [C3(100)]	High	0.00112708	0	1	1	2	O75884	O75884 [125-144]	0	2627.32	61.5	55.2	39		0	0.0002289	2.54
[K].IPGFQCLAK.[N]	1xiodoTMT6plex [C6(100)]	High	0.0141657	0.00041293	1	1	1	O75884	O75884 [34-42]	0	1305.76				No Quan Values	0.0002608	0.003472	1.3
[R].DVNSWCR.[R]	1xiodoTMT6plex [C6(100)]	High	0.0585617	0.00201285	1	1	1	O75907	O75907 [213-219]	0	1208.6	791.1	783.1	648.8		0.001043	0.01612	1.65
[R].TCPSLSPTSPLNNK.[G]	1xiodoTMT6plex [C2(100)]	High	9.85038e-05	0	1	1	1	O75925	O75925 [480-493]	0	1787.95				No Quan Values	0	1.596e-05	2.69
[K].NDITAWQECVNNSMAQLEHQAVR.[I]	1xiodoTMT6plex [C9(100)]	High	1.13167e-09	0	1	1	1	O75934	O75934 [98-120]	0	2986.45				No Quan Values	0	6.305e-11	5.46
[R].CPLIFIISDSLSGDNNQR.[L]	1xiodoTMT6plex [C1(100)]	High	2.11367e-05	0	1	1	1	O75943	O75943 [252-269]	0	2321.21				No Quan Values	0	2.975e-06	3.05
[K].TSLELLCQGCSGDIR.[S]	2xiodoTMT6plex [C7(100); C10(100)]	High	0.000185198	0	1	1	1	O75943	O75943 [320-334]	0	2253.21	140.3	135.6	167.4		0	3.193e-05	2.45
[K].SCAEWVSLSK.[A]	1xiodoTMT6plex [C2(100)]	High	2.28726e-05	0	1	1	12	O75947	O75947 [100-109]	0	1438.76	1592	1628.9	1767.8		0	2.793e-05	3.38
[R].LISYLACIPSEEVCK.[R]	2xiodoTMT6plex [C7(100); C14(100)]	High	1.30007e-07	0	1	1	1	O75962	O75962 [107-121]	0	2326.29				No Quan Values	0	1.134e-08	3.86
[R].KAVDALLTHCK.[S]	1xiodoTMT6plex [C10(100)]	High	1.15753e-06	0	1	1	9	O76021	O76021 [38-48]	1	1527.89	1672.5	1311.8	1099.1		0	0.0001514	3.5
[R].EINDCIGGTVLNISK.[S]	1xiodoTMT6plex [C5(100)]	High	2.5145e-05	0	1	1	6	O76021	O76021 [193-207]	0	1905.03	816.3	977.4	949.3		0	1.641e-05	3
[R].SDSEDICLFTK.[D]	1xiodoTMT6plex [C7(100)]	High	2.5145e-05	0	1	1	8	O76021	O76021 [90-100]	0	1586.79	672	731.9	748.6		0	1.795e-05	3.01
[K].AVDALLTHCK.[S]	1xiodoTMT6plex [C9(100)]	High	1.2957e-05	0	1	1	6	O76021	O76021 [39-48]	0	1399.79	893.8	832	787.9		0	1.748e-06	3.1
[R].CLYGEAYPACSPGNTSTAEEELCR.[L]	3xiodoTMT6plex [C1(100); C10(100); C23(100)]	High	1.87753e-12	0	1	1	2	O76024	O76024 [733-756]	0	3551.75	438.3	375	365.5		0	5.719e-14	5.2
[K].CGDLCTHVETFVSSTR.[F]	2xiodoTMT6plex [C1(100); C5(100)]	High	1.16406e-07	0	1	1	3	O76031	O76031 [108-123]	0	2413.24	239	222.6	201.4		0	1.006e-08	4.38
[K].CLDVPFAICDCTTLTQAGYVGEDIESVIAK.[L]	3xiodoTMT6plex [C1(100); C9(100); C11(100)]	High	1.66607e-09	0	1	1	3	O76031	O76031 [309-338]	0	4162.18	222.6	208.9	166.9		0	9.677e-11	4.29
[R].IWGTEGDSWICK.[S]	1xiodoTMT6plex [C11(100)]	High	2.0712e-07	0	1	1	5	O76071	O76071 [42-53]	0	1723.87	448	452.5	368.2		0	1.888e-08	3.69
[R].QYLPGNEQGVACSGSDPSWK.[C]	1xiodoTMT6plex [C12(100)]	High	0.000264144	0	1	1	3	O76071	O76071 [223-242]	0	2452.18	264.4	285.2	270.2		0	4.695e-05	2.23
[K].SVAWAPSGNLLATCSR.[D]	1xiodoTMT6plex [C14(100)]	High	3.63149e-10	0	1	1	4	O76071	O76071 [110-125]	0	1962.04	629.3	647.3	684.7		0	1.815e-11	4.66
[K].EPGLLASCSDDGEVAFWK.[Y]	1xiodoTMT6plex [C8(100)]	High	0.000730655	0	1	1	2	O76071	O76071 [315-332]	0	2253.11	133.4	158.4	129.8		0	0.0001432	2.24
[R].TIYDIAWCQLTGALATACGDDAIR.[V]	2xiodoTMT6plex [C8(100); C18(100)]	High	1.82745e-10	0	1	1	1	O76071	O76071 [254-277]	0	3199.66	196.3	233.8	315.3		0	8.578e-12	5.74
[R].CEDGGFTCVPLCSEDVR.[L]	3xiodoTMT6plex [C1(100); C8(100); C12(100)]	High	1.37705e-06	0	1	1	2	O76076	O76076 [123-139]	0	2817.43	511.3	505.5	438.9		0	1.492e-07	3.71
[K].VGLTGFDCR.[C]	1xiodoTMT6plex [C8(100)]	High	0.000414123	0	1	1	1	O76080	O76080 [161-169]	0	1296.69				No Quan Values	0	7.688e-05	2.24
[K].ALLAMYTNQAEQCR.[K]	1xiodoTMT6plex [C13(100)]	High	7.74775e-10	0	1	1	1	O76094	O76094 [311-324]	0	1940.99				No Quan Values	0	4.177e-11	3.79
[K].ALLAMYTNQAEQCR.[K]	1xiodoTMT6plex [C13(100)]; 1xOxidation [M5(100)]	High	3.13283e-09	0	1	1	5	O76094	O76094 [311-324]	0	1956.98	645.5	691.9	616.8		0	4.064e-09	3.45
[K].ILQINKDDVTALHCK.[V]	1xiodoTMT6plex [C14(100)]	High	6.1906e-08	0	1	1	2	O76094	O76094 [37-51]	1	2040.15	484.4	413.5	350.1		0	5.017e-09	5.16
[K].AYCEYR.[L]	1xiodoTMT6plex [C3(100)]	High	0.157922	0.00491783	1	1	3	O76094	O76094 [85-90]	0	1133.56	329.3	356.7	294.9		0.004963	0.1144	1.6
[R].YDECLAVYR.[D]	1xiodoTMT6plex [C4(100)]	High	0.00192514	6.47684e-05	1	1	4	O76094	O76094 [125-133]	0	1460.74	389.2	464.9	348.8		3.483e-05	0.000786	2.75
[K].VVPENLGLQEGTHELCYNTACALIGQGQLNQAMK.[I]	2xiodoTMT6plex [C16(100); C21(100)]; 1xOxidation [M33(100)]	High	0.185796	0.00585502	1	1	1	O76094	O76094 [164-197]	0	4317.22				No Quan Values	0.003043	0.06415	1.62
[R].LGSHPLLFSGEVDCTDPQAPSTQPPTCYVELK.[T]	2xiodoTMT6plex [C14(100); C27(100)]	High	5.4809e-06	0	1	1	1	O77932	O77932 [224-255]	0	4088.09	133.8	136.1	110.1		0	6.775e-07	5.04
[K].SFCSMAGPNLIAIGSSESAQK.[A]	1xiodoTMT6plex [C3(100)]	High	1.24976e-07	0	1	1	1	O94760	O94760 [176-196]	0	2427.22				No Quan Values	0	1.088e-08	3.49
[K].SFCSMAGPNLIAIGSSESAQK.[A]	1xiodoTMT6plex [C3(100)]; 1xOxidation [M5(100)]	High	1.55013e-06	0	1	1	1	O94760	O94760 [176-196]	0	2443.22	67.7	76.5	88.8		0	1.701e-07	3.4
[K].VDGLLTCCSVLINK.[K]	2xiodoTMT6plex [C7(100); C8(100)]	High	0.000107437	0	1	1	1	O94760	O94760 [268-281]	0	2136.23	113.8	144.5	123.1		0	1.767e-05	2.83
[K].TTAEAYHAGMCSR.[E]	1xiodoTMT6plex [C11(100)]; 1xOxidation [M10(100)]	High	0.051579	0.00180549	1	1	1	O94761	O94761 [739-751]	0	1742.82				No Quan Values	0.0009252	0.01406	1.16
[K].TCIGPSQGNGFDPELYEGGR.[K]	1xiodoTMT6plex [C2(100)]	High	1.7588e-06	0	1	1	1	O94762	O94762 [456-475]	0	2426.16	56.6	44.3	93.8		0	1.965e-07	2.93
[R].EACEQLAIELSCR.[G]	2xiodoTMT6plex [C3(100); C12(100)]	High	8.30912e-07	0	1	1	1	O94762	O94762 [270-282]	0	2123.14	252.5	231	214.7		0	8.592e-08	4.39
[K].AMSTLVPQGGPVLCR.[D]	1xiodoTMT6plex [C14(100)]	High	3.15421e-06	0	1	1	1	O94776	O94776 [248-262]	0	1858.02				No Quan Values	0	3.707e-07	2.93
[K].AMSTLVPQGGPVLCR.[D]	1xiodoTMT6plex [C14(100)]; 1xOxidation [M2(100)]	High	1.15491e-07	0	1	1	11	O94776	O94776 [248-262]	0	1874.02	741.7	734.9	696		0	9.987e-09	3.72
[K].EDCFFYSLVFDPVQK.[T]	1xiodoTMT6plex [C3(100)]	High	1.32675e-05	0	1	1	4	O94776	O94776 [124-138]	0	2166.08	357.4	309.3	243		0	1.784e-06	4.13
[R].ALDCSSSIR.[Q]	1xiodoTMT6plex [C4(100)]	High	0.0268695	0.00107045	1	1	1	O94776	O94776 [206-214]	0	1280.68				No Quan Values	0.0005114	0.006885	1.74
[K].CFAASGLEFDCYGGGLSK.[I]	2xiodoTMT6plex [C1(100); C11(100)]	High	1.56767e-08	0	1	1	1	O94782	O94782 [534-551]	0	2483.25				No Quan Values	0	1.124e-09	4.64
[R].GLTEPQIQVVCR.[Q]	1xiodoTMT6plex [C11(100)]	High	7.20859e-07	0	1	1	2	O94804	O94804 [128-139]	0	1671.94				No Quan Values	0	7.392e-08	3.68
[R].TCTLENVK.[N]	1xiodoTMT6plex [C2(100)]	High	0.00292045	6.47684e-05	1	1	1	O94808	O94808 [225-232]	0	1236.68	107.3	115.4	157.9		3.483e-05	0.00064	2.31
[R].SAYFELVSALCQR.[I]	1xiodoTMT6plex [C11(100)]	High	3.73541e-08	0	1	1	1	O94822	O94822 [273-285]	0	1815.96	214.5	193.4	257.9		0	2.892e-09	4.17
[K].LSEAESSDSSVSFICDVAYNYFSSAK.[G]	1xiodoTMT6plex [C15(100)]	High	0.00209916	6.47684e-05	1	1	1	O94822	O94822 [810-835]	0	3135.47				No Quan Values	3.483e-05	0.0004493	1.77
[K].THLPDFLICK.[L]	1xiodoTMT6plex [C9(100)]	High	1.24275e-06	0	1	1	1	O94822	O94822 [861-870]	0	1515.86	243.4	210.4	249.2		0	1.334e-07	3.37
[K].LVNLADCLCNEDLESR.[V]	2xiodoTMT6plex [C7(100); C9(100)]	High	7.39804e-06	0	1	1	1	O94822	O94822 [745-760]	0	2465.29	419.5	418.3	366.5		0	9.409e-07	3.04
[K].CIDLEPDNATTYVHK.[G]	1xiodoTMT6plex [C1(100)]	High	4.56063e-07	0	1	1	3	O94826	O94826 [502-516]	0	2048.03	123.5	141.7	138		0	9.734e-08	3.9
[K].CDFAYETMGTIEVQR.[G]	1xiodoTMT6plex [C1(100)]	High	1.99557e-06	0	1	1	1	O94826	O94826 [544-558]	0	2092				No Quan Values	0	2.24e-07	4.04
[R].CAEGYALYAQALTDQQQFGK.[A]	1xiodoTMT6plex [C1(100)]	High	3.85069e-12	0	1	1	11	O94826	O94826 [475-494]	0	2534.25	635.4	601.8	617.3		0	1.258e-13	5.98
[K].CFALYR.[Q]	1xiodoTMT6plex [C1(100)]	High	0.0164124	0.000528294	1	1	6	O94826	O94826 [442-447]	0	1101.61	1303.7	1188.3	1219.8		0.00032	0.004043	2.31
[K].CDFAYETMGTIEVQR.[G]	1xiodoTMT6plex [C1(100)]; 1xOxidation [M8(100)]	High	6.10748e-07	0	1	1	6	O94826	O94826 [544-558]	0	2108	92.4	104.9	110.6		0	6.164e-08	3.4
[K].IISECSK.[E]	1xiodoTMT6plex [C5(100)]	High	0.00854227	0.000304634	1	1	1	O94826	O94826 [313-319]	0	1108.62	138.3	170.6	154.1		0.000207	0.002025	1.17
[K].WKEVAQDCTK.[A]	1xiodoTMT6plex [C8(100)]	High	6.31766e-06	0	1	1	2	O94826	O94826 [169-178]	1	1536.8	219.3	209.7	228.2		0	1.332e-06	3.78
[K].AGKYEQAIQCYTEAISLCPTEK.[N]	2xiodoTMT6plex [C10(100); C18(100)]	High	4.9075e-06	0	1	1	2	O94826	O94826 [127-148]	1	3104.62	132.6	130.8	143.8		0	6.007e-07	3.5
[K].ECLEDVTAVCILEGFQNQQSMLLADK.[V]	2xiodoTMT6plex [C2(100); C10(100)]	High	1.55888e-07	0	1	1	1	O94826	O94826 [205-230]	0	3555.83	49.9	56.5	52		0	1.379e-08	3.94
[K].ECLEDVTAVCILEGFQNQQSMLLADK.[V]	2xiodoTMT6plex [C2(100); C10(100)]; 1xOxidation [M21(100)]	High	1.28985e-07	0	1	1	2	O94826	O94826 [205-230]	0	3571.82	55.6	62.9	49.5		0	1.12e-08	3.05
[K].YEQAIQCYTEAISLCPTEK.[N]	2xiodoTMT6plex [C7(100); C15(100)]	High	2.33937e-09	0	1	1	13	O94826	O94826 [130-148]	0	2848.46	2608.5	2560.3	2296.4		0	1.248e-09	5.31
[K].EFTLLCR.[G]	1xiodoTMT6plex [C6(100)]	High	0.0903649	0.00329285	1	1	1	O94829	O94829 [946-952]	0	1210.68	489.8	487	364.3		0.001665	0.02663	1.45
[R].SGCENPPIVSK.[D]	1xiodoTMT6plex [C3(100)]	High	0.000420708	0	1	1	2	O94842	O94842 [575-585]	0	1459.78				No Quan Values	0	7.823e-05	2.58
[K].DWDNEYCSNECVVK.[H]	2xiodoTMT6plex [C7(100); C11(100)]	High	1.49351e-05	0	1	1	2	O94842	O94842 [586-599]	0	2362.12	215.3	219.5	183.8		0	2.029e-06	3.35
[K].QAQAGQVFENFVQASTCK.[G]	1xiodoTMT6plex [C17(100)]	High	0.000376721	0	1	1	1	O94851	O94851 [9-26]	0	2285.15				No Quan Values	0	6.931e-05	2.46
[K].SFPLNLGGSDTCYFCK.[K]	2xiodoTMT6plex [C12(100); C15(100)]	High	0.00164479	6.47684e-05	1	1	1	O94851	O94851 [991-1006]	0	2410.23				No Quan Values	1.846e-05	0.0003462	2.38
[K].DIPLDCDCVLTGEDILGEVANR.[T]	2xiodoTMT6plex [C6(100); C8(100)]	High	2.95449e-07	0	1	1	1	O94854	O94854 [277-298]	0	3018.56	61.5	76.6	47		0	2.782e-08	3.54
[K].LSEDSGALIQCAVLYTTISGQR.[R]	1xiodoTMT6plex [C11(100)]	High	1.1667e-06	0	1	1	1	O94855	O94855 [737-758]	0	2654.4	81.1	109.7	80.3		0	1.245e-07	3.8
[K].SCETDALINFFAK.[S]	1xiodoTMT6plex [C2(100)]	High	5.06491e-06	0	1	1	3	O94855	O94855 [779-791]	0	1787.92	322.9	327.6	376.9		0	7.802e-07	4.05
[K].TEESEPLPSCPGSPPLPDDLLPLDCK.[N]	2xiodoTMT6plex [C10(100); C25(100)]	High	1.38796e-06	0	1	1	1	O94864	O94864 [96-121]	0	3407.75	120.3	114.6	119		0	1.506e-07	4.11
[K].LQESGQVTISELCK.[T]	1xiodoTMT6plex [C13(100)]	High	1.02595e-07	0	1	1	2	O94874	O94874 [131-144]	0	1864	131	154.7	124.1		0	8.736e-09	3.76
[R].NCIEIVNK.[L]	1xiodoTMT6plex [C2(100)]	High	0.0220065	0.000971707	1	1	1	O94874	O94874 [31-38]	0	1261.71				No Quan Values	0.0004592	0.005538	1.8
[K].FINDCTELFR.[E]	1xiodoTMT6plex [C5(100)]	High	0.00402958	6.47684e-05	1	1	2	O94874	O94874 [368-377]	0	1586.82				No Quan Values	0.00018	0.001523	1.85
[K].SIEDFISCLDSAAEACDIMVK.[R]	2xiodoTMT6plex [C8(100); C16(100)]	High	8.52747e-06	0	1	1	1	O94874	O94874 [634-654]	0	2918.47				No Quan Values	0	1.103e-06	2.26
[K].SIEDFISCLDSAAEACDIMVK.[R]	2xiodoTMT6plex [C8(100); C16(100)]; 1xOxidation [M19(100)]	High	2.5145e-05	0	1	1	1	O94874	O94874 [634-654]	0	2934.47	121.7	112	113		0	3.596e-06	2.29
[R].KNYLALQSYCK.[M]	1xiodoTMT6plex [C10(100)]	High	6.04573e-08	0	1	1	1	O94880	O94880 [509-519]	1	1659.91				No Quan Values	0	4.909e-09	3.76
[K].EGLLSEAAAEEDIADPFFAYCK.[Q]	1xiodoTMT6plex [C21(100)]	High	4.47389e-05	0	1	1	3	O94880	O94880 [475-496]	0	2718.32	21.6	17.8	22.4		0	6.749e-06	2.57
[R].AYFHVTCAQK.[E]	1xiodoTMT6plex [C7(100)]	High	0.0108768	0.00041293	1	1	1	O94880	O94880 [465-474]	0	1496.79	241.6	241.8	238.9		0.0002489	0.002603	1.9
[K].NYLALQSYCK.[M]	1xiodoTMT6plex [C9(100)]	High	8.19748e-06	0	1	1	1	O94880	O94880 [510-519]	0	1531.81	347.5	329.6	301.9		0	1.05e-06	3.6
[R].TECATCK.[G]	2xiodoTMT6plex [C3(100); C6(100)]	High	0.000434193	0	1	1	2	O94880	O94880 [869-875]	0	1413.76	129.4	125.7	164.7		1.846e-05	0.0003138	2.33
[K].CGVSPSCELCPNQDGIFK.[E]	3xiodoTMT6plex [C1(100); C7(100); C10(100)]	High	8.41206e-05	0	1	1	5	O94880	O94880 [379-396]	0	2884.51	662.7	660.7	652.7		0	1.343e-05	3.9
[R].HGELWCAVSK.[D]	1xiodoTMT6plex [C6(100)]	High	1.81931e-05	0	1	1	12	O94906	O94906 [908-917]	0	1458.77	1986.8	1695	1829.7		0	4.682e-05	3.25
[R].AGSVATCQAVMR.[A]	1xiodoTMT6plex [C7(100)]; 1xOxidation [M11(100)]	High	0.0148403	0.00041293	1	1	1	O94906	O94906 [516-527]	0	1538.8				No Quan Values	0.0002608	0.003639	1.38
[R].AVECCPTSVELWLALAR.[L]	2xiodoTMT6plex [C4(100); C5(100)]	High	7.46484e-09	0	1	1	1	O94906	O94906 [426-442]	0	2519.39	92.4	114.4	96.2		0	4.987e-10	4.74
[R].CSPPETLASTPDSGYSIDSK.[I]	1xiodoTMT6plex [C1(100)]	High	5.62459e-05	0	1	1	1	O94915	O94915 [888-907]	0	2384.15	100.1	92	83.5		0	8.677e-06	2.99
[R].DCSNWINVVCR.[Y]	2xiodoTMT6plex [C2(100); C10(100)]	High	6.74417e-05	0	1	1	1	O94915	O94915 [2159-2169]	0	1967.04				No Quan Values	0	1.057e-05	2.28
[R].ALTPQCGSGEDLYILTGTVPSDYR.[V]	1xiodoTMT6plex [C6(100)]	High	9.69612e-05	0	1	1	1	O94919	O94919 [185-208]	0	2885.46	48.7	53.8	54.8		0	1.578e-05	3.02
[K].FSPDLWGVSVCTVDGQR.[H]	1xiodoTMT6plex [C11(100)]	High	5.38286e-07	0	1	1	4	O94925	O94925 [256-272]	0	2195.11	475.1	478.4	471.5		0	5.356e-08	3.62
[K].GDTPLELGDDCSLALVWR.[N]	1xiodoTMT6plex [C11(100)]	High	4.464e-06	0	1	1	1	O94966	O94966 [1007-1024]	0	2289.17				No Quan Values	0	5.442e-07	2.92
[K].TVFEALQAPACHENLVK.[V]	1xiodoTMT6plex [C11(100)]	High	3.42089e-05	0	1	1	2	O94973	O94973 [481-497]	0	2199.18	47.9	36.2	103.1		0	5.054e-06	3.11
[K].TTQIGCLLR.[L]	1xiodoTMT6plex [C6(100)]	High	0.00110075	0	1	1	1	O94973	O94973 [898-906]	0	1333.78	129.4	128.8	270		0	0.0002225	1.67
[R].SDQLQQAVQSQGFINYCQK.[K]	1xiodoTMT6plex [C17(100)]	High	1.20818e-08	0	1	1	5	O94979	O94979 [442-460]	0	2514.26	554.3	535.9	673.7		0	2.25e-09	5
[K].SCATFSSSHR.[Y]	1xiodoTMT6plex [C2(100)]	High	0.129136	0.00396623	1	1	1	O94979	O94979 [59-68]	0	1411.69				No Quan Values	0.002067	0.0407	1.78
[K].ILCSNPNTGEVLYELPTNTQWCFDIQWCPR.[N]	1xiodoTMT6plex [C3(100)]	High	0.205237	0.00674479	1	1	1	O94979	O94979 [285-314]	0	3869.87				No Quan Values	0.003426	0.07341	1.06
[K].LVACWTK.[A]	1xiodoTMT6plex [C4(100)]	High	0.0858867	0.00303625	1	1	2	O94979	O94979 [701-707]	0	1149.67	707.6	647.2	580		0.001561	0.02513	1.2
[K].TQPPEDISCIAWNR.[Q]	1xiodoTMT6plex [C9(100)]	High	5.9982e-08	0	1	1	10	O94979	O94979 [165-178]	0	1959	1473.1	1467.7	3557.7		0	9.741e-09	4.27
[R].LENEGDSLLQTQACLCYICAGNVEK.[L]	3xiodoTMT6plex [C14(100); C16(100); C19(100)]	High	9.31119e-09	0	1	1	8	O94979	O94979 [676-700]	0	3701.93	1571.6	1712.1	1437.2		0	8.539e-06	3.79
[R].VEAVDADCSPQFSQICSYEIITPDVPFTVDK.[D]	2xiodoTMT6plex [C8(100); C16(100)]	High	0.00644786	0.000249259	1	1	1	O94985	O94985 [185-215]	0	4075.04	43.9	33.9	28.2		0.0001649	0.001495	1.7
[K].EVTAVQECYLEVCR.[E]	2xiodoTMT6plex [C8(100); C13(100)]	High	3.75239e-06	0	1	1	1	O94986	O94986 [725-738]	0	2300.21	200.5	170.3	180.6		0	4.49e-07	2.51
[R].AFPQLGGRPGPEGEGSLESQPPPLQTQACPESSCLR.[E]	2xiodoTMT6plex [C29(100); C34(100)]	High	3.88136e-05	0	1	1	1	O94992	O94992 [51-86]	0	4379.23	61.9	57.5	52.2		0	5.763e-06	3.47
[K].VCLEFQDCGVGLNAAQFK.[Q]	2xiodoTMT6plex [C2(100); C8(100)]	High	0.257075	0.00948935	1	1	1	O95059	O95059 [24-41]	0	2600.37				No Quan Values	0.004545	0.09988	1.15
[R].NCLEVLPTK.[M]	1xiodoTMT6plex [C2(100)]	High	0.00173795	6.47684e-05	1	1	1	O95071	O95071 [2093-2101]	0	1345.77				No Quan Values	1.846e-05	0.0003675	2.67
[R].YCIFDLATGK.[A]	1xiodoTMT6plex [C2(100)]	High	9.46925e-05	0	1	1	2	O95071	O95071 [768-777]	0	1459.78	143.5	158.9	124.9		0	1.539e-05	2.51
[K].VPDCFQR.[T]	1xiodoTMT6plex [C4(100)]	High	0.173712	0.00535819	1	1	1	O95071	O95071 [727-733]	0	1193.63				No Quan Values	0.002845	0.05869	1.32
[K].LPNLECIQNANK.[G]	1xiodoTMT6plex [C6(100)]	High	0.00182198	6.47684e-05	1	1	1	O95071	O95071 [2309-2320]	0	1685.92				No Quan Values	1.846e-05	0.0003856	2.71
[R].CDYEACR.[Q]	2xiodoTMT6plex [C1(100); C6(100)]	High	0.000458839	0	1	1	2	O95071	O95071 [883-889]	0	1517.76	1720.2	1681.1	1521.9		0	8.591e-05	2.63
[K].FPGTSSNTNCQNSSGPDADPSSLLQDCR.[L]	2xiodoTMT6plex [C10(100); C27(100)]	High	1.03633e-13	0	1	1	5	O95071	O95071 [682-709]	0	3556.68	1056.3	1016.2	940.3		0	2.408e-15	6.18
[R].TSPTAYCDCWEK.[C]	2xiodoTMT6plex [C7(100); C9(100)]	High	4.23341e-05	0	1	1	4	O95071	O95071 [1226-1237]	0	2062.01	224.4	196.2	386.3		0	6.528e-06	2.93
[K].AEAEAASEVWCR.[R]	1xiodoTMT6plex [C11(100)]	High	2.23623e-08	0	1	1	1	O95081	O95081 [20-31]	0	1650.81				No Quan Values	0	1.646e-09	3.32
[R].HCFECAQR.[G]	2xiodoTMT6plex [C2(100); C5(100)]	High	0.0846456	0.00303625	1	1	1	O95081	O95081 [46-53]	0	1651.86				No Quan Values	0.001561	0.02466	1.43
[K].DETYDLLYQQCDAQPGASGSGVYVR.[M]	1xiodoTMT6plex [C11(100)]	High	2.03188e-05	0	1	1	1	O95084	O95084 [299-323]	0	3064.45				No Quan Values	0	2.851e-06	2.83
[R].FCDVKDETYDLLYQQCDAQPGASGSGVYVR.[M]	2xiodoTMT6plex [C2(100); C16(100)]	High	2.8273e-09	0	1	1	1	O95084	O95084 [294-323]	1	3985.95				No Quan Values	0	1.717e-10	5.56
[K].NITATFQYLYLCPSEDK.[S]	1xiodoTMT6plex [C12(100)]	High	2.98466e-06	0	1	1	2	O95104	O95104 [91-107]	0	2335.18	201.8	191.6	165.1		0	3.5e-07	3.36
[R].CTSFLVDELGVVDR.[S]	1xiodoTMT6plex [C1(100)]	High	1.46348e-07	0	1	1	2	O95140	O95140 [281-294]	0	1881.99				No Quan Values	0	1.29e-08	3.97
[K].VLPSGIGHTTNCFLR.[V]	1xiodoTMT6plex [C12(100)]	High	0.000230987	0	1	1	1	O95140	O95140 [121-135]	0	1944.07				No Quan Values	0	4.057e-05	2.59
[R].QCFSLNYDLNCDK.[L]	2xiodoTMT6plex [C2(100); C11(100)]	High	3.24067e-08	0	1	1	1	O95140	O95140 [520-532]	0	2221.11				No Quan Values	0	2.471e-09	4.77
[K].SGYCVNR.[F]	1xiodoTMT6plex [C4(100)]	High	0.242855	0.00901108	1	1	1	O95149	O95149 [145-151]	0	1127.58	249.7	282.4	362.5		0.004241	0.09163	1.22
[R].GHPFYDCQTDFR.[F]	1xiodoTMT6plex [C7(100)]	High	0.00124861	0	1	1	1	O95149	O95149 [193-204]	0	1814.85				No Quan Values	0	0.0002566	2.1
[K].ACADAGLLDESFLR.[R]	1xiodoTMT6plex [C2(100)]	High	5.18628e-06	0	1	1	1	O95155	O95155 [828-841]	0	1809.94	47.7	54.3	42.5		0	6.412e-07	3.27
[R].SLSDKEPSSGPEVSEEQALQLVCK.[I]	1xiodoTMT6plex [C23(100)]	High	5.75301e-09	0	1	1	1	O95155	O95155 [141-164]	1	2889.47	43.1	51.2	48.9		0	3.741e-10	5.05
[R].SQCISHTALVLQGSLTQPR.[S]	1xiodoTMT6plex [C3(100)]	High	2.19383e-06	0	1	1	1	O95155	O95155 [462-480]	0	2368.3				No Quan Values	0	2.486e-07	3.9
[K].VTNLFCFEHR.[V]	1xiodoTMT6plex [C6(100)]	High	0.0112207	0.00041293	1	1	2	O95159	O95159 [11-20]	0	1594.84				No Quan Values	0.00032	0.004025	2.03
[K].CIVQSYLQWLQDSDYNPNCR.[L]	2xiodoTMT6plex [C1(100); C19(100)]	High	3.99698e-06	0	1	1	1	O95159	O95159 [35-54]	0	3103.55				No Quan Values	0	4.812e-07	4.03
[R].VNVCEHCLVANHAK.[C]	2xiodoTMT6plex [C4(100); C7(100)]	High	2.14969e-08	0	1	1	1	O95159	O95159 [21-34]	0	2195.19	206.4	216	163.6		0	1.587e-09	4.43
[R].GDGQFFAVSVVCPETGAR.[K]	1xiodoTMT6plex [C12(100)]	High	1.63078e-08	0	1	1	1	O95163	O95163 [202-219]	0	2169.1	295.8	343	268.3		0	1.173e-09	5.07
[K].QSLSFSTCGK.[S]	1xiodoTMT6plex [C8(100)]	High	4.76549e-05	0	1	1	1	O95163	O95163 [334-343]	0	1386.72				No Quan Values	0	7.205e-06	2.41
[K].CGDCPSADPTVK.[L]	2xiodoTMT6plex [C1(100); C4(100)]	High	0.000189634	0	1	1	1	O95163	O95163 [453-464]	0	1850.95				No Quan Values	0	3.281e-05	3.54
[K].CGPEYFPECLNLIK.[D]	2xiodoTMT6plex [C1(100); C9(100)]	High	9.35353e-07	0	1	1	7	O95163	O95163 [953-966]	0	2284.22	990	887.8	846.9		0	1.903e-06	3.83
[K].CGPEYFPECLNLIKDK.[N]	2xiodoTMT6plex [C1(100); C9(100)]	High	1.50534e-05	0	1	1	1	O95163	O95163 [953-968]	1	2527.35	270.5	235.2	236.6		0	2.053e-06	3.55
[R].FPYPCTQTELAMIGEEECVLGLTDR.[C]	2xiodoTMT6plex [C5(100); C18(100)]	High	6.53458e-05	0	1	1	1	O95163	O95163 [603-627]	0	3473.75				No Quan Values	0	1.021e-05	3.25
[R].FPYPCTQTELAMIGEEECVLGLTDR.[C]	2xiodoTMT6plex [C5(100); C18(100)]; 1xOxidation [M12(100)]	High	4.87968e-05	0	1	1	2	O95163	O95163 [603-627]	0	3489.75	294.7	260.4	256.6		0	7.446e-06	3.4
[K].LSNNYYCTR.[D]	1xiodoTMT6plex [C7(100)]	High	8.9603e-05	0	1	1	5	O95182	O95182 [49-57]	0	1462.73	750.8	658.2	716.9		0	8.977e-05	2.52
[K].TPVCSIDGSTPITK.[S]	1xiodoTMT6plex [C4(100)]	High	0.0018655	6.47684e-05	1	1	1	O95197	O95197 [387-400]	0	1747.95	92.8	81.4	95.5		1.846e-05	0.0003966	2.18
[K].LFEDELTLDNLTRPQLVALCK.[L]	1xiodoTMT6plex [C20(100)]	High	1.53099e-08	0	1	1	3	O95202	O95202 [311-331]	0	2760.52	94.8	110	77.3		0	1.093e-09	4.56
[K].CGNVNFAR.[R]	1xiodoTMT6plex [C1(100)]	High	0.00402958	6.47684e-05	1	1	1	O95218	O95218 [20-27]	0	1209.64				No Quan Values	6.826e-05	0.000904	2.21
[R].GLFSANDWQCK.[T]	1xiodoTMT6plex [C10(100)]	High	8.52747e-06	0	1	1	10	O95218	O95218 [62-72]	0	1597.8	1303.7	1388	1152.6		0	1.572e-06	3.62
[K].TCSNVNWAR.[R]	1xiodoTMT6plex [C2(100)]	High	0.000123837	0	1	1	5	O95218	O95218 [73-81]	0	1379.71	551.9	536.7	1367		0	0.0001505	3.01
[R].VSDGDWICPDK.[K]	1xiodoTMT6plex [C8(100)]	High	0.00211574	6.47684e-05	1	1	1	O95218	O95218 [8-18]	0	1563.77	201.1	191.1	216		3.483e-05	0.0004522	1.98
[R].VSDGDWICPDKK.[C]	1xiodoTMT6plex [C8(100)]	High	0.0028976	6.47684e-05	1	1	1	O95218	O95218 [8-19]	1	1691.86	185.6	222.9	194.6		3.483e-05	0.0006344	2.05
[R].SECNMCNTPK.[Y]	2xiodoTMT6plex [C3(100); C6(100)]	High	0.0126086	0.00041293	1	1	1	O95218	O95218 [83-92]	0	1784.89	272.5	266.4	236.4		0.0002489	0.003061	1.85
[K].QMEVCEVCGAFLIVGDAQSR.[V]	2xiodoTMT6plex [C5(100); C8(100)]	High	1.46348e-07	0	1	1	1	O95232	O95232 [188-207]	0	2813.45	220	223.4	200.2		0	1.295e-08	5.49
[K].QMEVCEVCGAFLIVGDAQSR.[V]	2xiodoTMT6plex [C5(100); C8(100)]; 1xOxidation [M2(100)]	High	1.92266e-05	0	1	1	3	O95232	O95232 [188-207]	0	2829.45				No Quan Values	0	4.124e-06	3.31
[R].TPTCQSSTDCSPYAR.[I]	2xiodoTMT6plex [C4(100); C10(100)]	High	3.00831e-06	0	1	1	2	O95235	O95235 [857-871]	0	2275.12	305.7	336.1	511.2		0	3.525e-07	3.27
[K].EISEGCQMCLSFVPGEPQVVVGTDK.[S]	2xiodoTMT6plex [C6(100); C9(100)]	High	2.09235e-06	0	1	1	1	O95239	O95239 [23-47]	0	3310.69	94.4	109.3	117		0	2.362e-07	3.3
[R].SSECNPLLQEPIASAQFGATAGTECR.[K]	2xiodoTMT6plex [C4(100); C25(100)]	High	8.69157e-15	0	1	1	4	O95243	O95243 [58-83]	0	3338.69	796.5	699.2	752.9		0	1.604e-16	8.3
[R].SCTFQLLK.[M]	1xiodoTMT6plex [C2(100)]	High	0.0523573	0.00180549	1	1	1	O95248	O95248 [985-992]	0	1268.72	335.8	312.9	307.4		0.0009391	0.01434	1.52
[K].LDIQCDLK.[T]	1xiodoTMT6plex [C5(100)]	High	0.00827971	0.000304634	1	1	1	O95260	O95260 [134-141]	0	1276.71				No Quan Values	0.000207	0.001962	2.04
[K].EDSQSDGFWWACDR.[A]	1xiodoTMT6plex [C12(100)]	High	6.94532e-06	0	1	1	2	O95263	O95263 [141-154]	0	2030.89	122.7	149.3	117.6		0	4.719e-05	2.72
[R].TPESALECFLDK.[H]	1xiodoTMT6plex [C8(100)]	High	1.37705e-06	0	1	1	1	O95263	O95263 [164-175]	0	1681.87	65.7	72	151		0	1.496e-07	3.75
[R].DGVTGPGFTLSGSCCQGSR.[C]	2xiodoTMT6plex [C14(100); C15(100)]	High	6.47613e-09	0	1	1	1	O95274	O95274 [202-220]	0	2487.25	279.4	257.4	226.6		0	4.25e-10	4.22
[R].GCVQDEFCTR.[D]	2xiodoTMT6plex [C2(100); C8(100)]	High	0.00039498	0	1	1	1	O95274	O95274 [192-201]	0	1815.92				No Quan Values	0	7.329e-05	2.35
[R].CVFELPAENDKPHDVEINK.[I]	1xiodoTMT6plex [C1(100)]	High	3.34462e-08	0	1	1	1	O95292	O95292 [121-139]	0	2526.29				No Quan Values	0	2.573e-09	4
[R].DYTGCSTSESLSPVK.[Q]	1xiodoTMT6plex [C5(100)]	High	2.41178e-06	0	1	1	2	O95297	O95297 [199-213]	0	1902.93	223.6	257.1	227.7		0	5.71e-07	3.44
[K].RDYTGCSTSESLSPVK.[Q]	1xiodoTMT6plex [C6(100)]	High	0.0810215	0.00283114	1	1	1	O95297	O95297 [198-213]	1	2059.03				No Quan Values	0.001498	0.02339	1.74
[K].CEVLQYSAR.[E]	1xiodoTMT6plex [C1(100)]	High	5.66916e-05	0	1	1	4	O95299	O95299 [253-261]	0	1397.74	478.5	505.5	538.7		0	8.731e-06	3.51
[K].HFPEAGIHYPDSTTGDGKPLATDYNGNCSLEK.[F]	1xiodoTMT6plex [C28(100)]	High	3.37878e-07	0	1	1	2	O95299	O95299 [85-116]	0	3763.79	112.2	96.1	102.6		0	3.214e-08	4.79
[K].SVTICDYLPPHLVIYIDVPVPEVQR.[R]	1xiodoTMT6plex [C5(100)]	High	0.00200238	6.47684e-05	1	1	1	O95299	O95299 [192-216]	0	3194.75				No Quan Values	3.483e-05	0.000429	1.85
[R].VITVDGNICTGK.[G]	1xiodoTMT6plex [C9(100)]	High	3.68526e-07	0	1	1	2	O95299	O95299 [59-70]	0	1548.86				No Quan Values	0	3.54e-08	3.46
[R].FVPDECPR.[T]	1xiodoTMT6plex [C6(100)]	High	0.0147257	0.00041293	1	1	1	O95302	O95302 [42-49]	0	1291.67				No Quan Values	0.0002608	0.003594	1.89
[K].LCWFLDEAAAR.[L]	1xiodoTMT6plex [C2(100)]	High	5.61224e-06	0	1	1	6	O95336	O95336 [236-246]	0	1623.85	325.7	334.1	267.8		0	4.704e-06	3.43
[R].WTLGFCDER.[L]	1xiodoTMT6plex [C6(100)]	High	0.00163189	6.47684e-05	1	1	9	O95336	O95336 [73-81]	0	1455.73	1517.2	1504.6	1201.1		1.846e-05	0.0003434	2.02
[R].AACCLAGAR.[A]	2xiodoTMT6plex [C3(100); C4(100)]	High	0.00333768	6.47684e-05	1	1	2	O95336	O95336 [30-38]	0	1493.84				No Quan Values	3.483e-05	0.0007397	1.38
[K].TTISFALEEYLVSHAIPCYSLDGDNVR.[H]	1xiodoTMT6plex [C18(100)]	High	7.95992e-05	0	1	1	1	O95340	O95340 [56-82]	0	3342.69				No Quan Values	0	1.273e-05	3.21
[R].VWGTTCTK.[H]	1xiodoTMT6plex [C6(100)]	High	0.00253519	6.47684e-05	1	1	3	O95340	O95340 [345-352]	0	1224.66	222.4	234.7	214.7		3.483e-05	0.0005514	2
[K].TNLSTVSDCVHQVVELLQEQNIVPYTIIK.[D]	1xiodoTMT6plex [C9(100)]	High	0.00790079	0.000304634	1	1	1	O95340	O95340 [194-222]	0	3612.95				No Quan Values	0.000207	0.001858	1.66
[R].CIAPETLR.[V]	1xiodoTMT6plex [C1(100)]	High	0.00261617	6.47684e-05	1	1	3	O95347	O95347 [585-592]	0	1231.7	253.1	249.2	274.2		3.483e-05	0.0007639	2.63
[K].DAEALAAAQQHFNAVSAGLSSNEDGAEATLAGQMMACK.[N]	1xiodoTMT6plex [C37(100)]	High	8.80101e-06	0	1	1	1	O95347	O95347 [369-406]	0	4107.94	29.3	31.9	34.6		0	1.145e-06	3.37
[R].CCPAIGTLYNTNTLESFK.[T]	2xiodoTMT6plex [C1(100); C2(100)]	High	2.25395e-08	0	1	1	3	O95352	O95352 [80-97]	0	2633.38	93.8	106.3	88.2		0	1.67e-09	4.68
[K].LGCYFCNDVVAPGDSTR.[D]	2xiodoTMT6plex [C3(100); C6(100)]	High	0.000528827	0	1	1	1	O95352	O95352 [548-564]	0	2475.25	127.6	130.1	121.6		0	0.0001002	2.9
[R].CAQEYLSR.[V]	1xiodoTMT6plex [C1(100)]	High	0.000545774	0	1	1	1	O95359	O95359 [2859-2866]	0	1298.67	288.5	306.5	316		0	0.000104	1.92
[R].HPGASEAADGCSPLWGLSK.[R]	1xiodoTMT6plex [C11(100)]	High	6.21871e-06	0	1	1	2	O95359	O95359 [1014-1032]	0	2212.1	132	134.1	139.9		0	7.786e-07	3.25
[K].LPQQSYNFDPDTCDESVDPFK.[T]	1xiodoTMT6plex [C13(100)]	High	0.00542789	0.000190562	1	1	1	O95359	O95359 [2362-2382]	0	2774.28	35.6	55.5	40.9		0.0001339	0.001248	2.08
[R].DASSIGSVGLGGFCTASESSASLDPCLVSPEVTEPR.[K]	2xiodoTMT6plex [C14(100); C26(100)]	High	2.76431e-05	0	1	1	1	O95359	O95359 [46-81]	0	4184.09	156.3	146.6	154.6		0	3.991e-06	2.97
[R].TFSVVAGDLVLPGSCQDPACSDK.[A]	2xiodoTMT6plex [C15(100); C20(100)]	High	0.000123837	0	1	1	1	O95359	O95359 [1732-1754]	0	2967.53				No Quan Values	0	2.061e-05	3.33
[R].MAAISNTVQFLEEYCK.[F]	1xiodoTMT6plex [C15(100)]	High	2.60987e-06	0	1	1	1	O95361	O95361 [272-287]	0	2176.1	263.4	270.3	227.1		0	3.017e-07	3.86
[R].MAAISNTVQFLEEYCK.[F]	1xiodoTMT6plex [C15(100)]; 1xOxidation [M1(100)]	High	1.12788e-07	0	1	1	4	O95361	O95361 [272-287]	0	2192.09	494.5	452	432.7		0	9.687e-09	3.68
[K].EVLCDFCLDDTR.[R]	2xiodoTMT6plex [C4(100); C7(100)]	High	0.000481075	0	1	1	1	O95361	O95361 [74-85]	0	2087.07	321	352.9	313.9		0	9.073e-05	2.21
[K].QFCVSNINQK.[V]	1xiodoTMT6plex [C3(100)]	High	0.0170597	0.000584299	1	1	2	O95363	O95363 [342-351]	0	1509.8	153.4	149.9	141.4		0.0003333	0.004217	1.53
[R].THTGEKPYECNICK.[V]	2xiodoTMT6plex [C10(100); C13(100)]	High	0.00442729	6.47684e-05	1	1	1	O95365	O95365 [403-416]	0	2281.18	134.4	150.8	159.1		6.826e-05	0.001003	1.87
[K].TYPGVMHSSCPQEMAAVK.[E]	1xiodoTMT6plex [C10(100)]; 1xOxidation [M6(100)]	High	0.00189509	6.47684e-05	1	1	7	O95372	O95372 [204-221]	0	2281.1	450.2	437.4	499.1		3.483e-05	0.0007334	2.05
[K].YICPHAPR.[I]	1xiodoTMT6plex [C3(100)]	High	0.00505838	0.000190562	1	1	2	O95372	O95372 [54-61]	0	1285.7	790.4	782.1	664.3		0.0001957	0.00171	2.42
[K].DLAILQCHGELDPMVPVR.[F]	1xiodoTMT6plex [C7(100)]; 1xOxidation [M14(100)]	High	2.39819e-05	0	1	1	1	O95372	O95372 [165-182]	0	2351.24	70.1	74	60.5		0	3.409e-06	3.36
[K].VLTGVAGEDAECHAAK.[L]	1xiodoTMT6plex [C12(100)]	High	0.00143876	6.47684e-05	1	1	1	O95373	O95373 [725-740]	0	1899.98				No Quan Values	1.846e-05	0.0002984	1.52
[R].RCLIDDR.[E]	1xiodoTMT6plex [C2(100)]	High	0.0424174	0.00159479	1	1	1	O95373	O95373 [503-509]	1	1219.68				No Quan Values	0.0007674	0.01128	2.34
[R].MKFDVFEDFISPTTAAQTLLFTACSK.[R]	1xiodoTMT6plex [C24(100)]; 1xOxidation [M1(100)]	High	3.62754e-07	0	1	1	1	O95373	O95373 [378-403]	1	3256.65				No Quan Values	0	3.479e-08	3.59
[R].GIDQCIPLFVEAALER.[L]	1xiodoTMT6plex [C5(100)]	High	1.92916e-07	0	1	1	7	O95373	O95373 [753-768]	0	2103.15	294.8	330.6	293.2		0	5.704e-08	4
[K].TMGFCYQILTEPNADPR.[K]	1xiodoTMT6plex [C5(100)]	High	4.35953e-06	0	1	1	4	O95373	O95373 [411-427]	0	2285.13	105.9	95.3	191		0	9.649e-05	2.93
[K].TMGFCYQILTEPNADPR.[K]	1xiodoTMT6plex [C5(100)]; 1xOxidation [M2(100)]	High	4.39408e-06	0	1	1	35	O95373	O95373 [411-427]	0	2301.12	3143.2	3181	4788.2		0	9.755e-06	3.37
[R].VQLTTCIHHIIK.[H]	1xiodoTMT6plex [C6(100)]	High	0.220533	0.00778175	1	1	1	O95373	O95373 [108-119]	0	1735.03	80.3	76.5	70.5		0.003733	0.08086	1.03
[K].YLEMIYSMCK.[K]	1xiodoTMT6plex [C9(100)]; 1xOxidation [M4(100)]	High	0.00344418	6.47684e-05	1	1	1	O95373	O95373 [714-723]	0	1625.79				No Quan Values	3.483e-05	0.0007685	1.72
[K].YLEMIYSMCK.[K]	1xiodoTMT6plex [C9(100)]; 2xOxidation [M4(100); M8(100)]	High	0.034046	0.00128425	1	1	2	O95373	O95373 [714-723]	0	1641.79				No Quan Values	0.004592	0.1016	0.94
[K].CNICIEK.[N]	2xiodoTMT6plex [C1(100); C4(100)]	High	0.0292293	0.00107045	1	1	1	O95376	O95376 [300-306]	0	1480.84				No Quan Values	0.000524	0.007502	1.61
[K].VPVYCTK.[T]	1xiodoTMT6plex [C5(100)]	High	0.00542789	0.000190562	1	1	1	O95394	O95394 [344-350]	0	1138.65	167	168.1	205.7		0.0001339	0.001253	1.8
[R].CCSFDGDADR.[I]	2xiodoTMT6plex [C1(100); C2(100)]	High	4.91834e-05	0	1	1	2	O95394	O95394 [272-281]	0	1746.83	756.7	790.3	712.5		0	7.47e-06	2.65
[K].QGTQEGAAVPIYVICK.[L]	1xiodoTMT6plex [C15(100)]	High	7.65193e-05	0	1	1	1	O95396	O95396 [398-413]	0	2006.09	164.2	145.5	137.6		0	1.209e-05	3.54
[K].WENTGDAELYGPFTSAQMQTWVSEGYFPDGVYCR.[K]	1xiodoTMT6plex [C33(100)]; 1xOxidation [M18(100)]	High	0.106641	0.00358368	1	1	1	O95400	O95400 [287-320]	0	4249.91				No Quan Values	0.00185	0.03222	0.88
[R].YPANSIVVVGGCPVCR.[V]	2xiodoTMT6plex [C12(100); C15(100)]	High	2.03414e-08	0	1	1	3	O95415	O95415 [67-82]	0	2292.27	632	604.7	521.8		0	1.491e-09	4.3
[K].EDELYEAAIIETNCIYR.[L]	1xiodoTMT6plex [C14(100)]	High	3.28477e-09	0	1	1	1	O95425	O95425 [1551-1567]	0	2374.18	58.6	64.6	48.7		0	2.022e-10	4.15
[K].CPVTIPEDQKK.[F]	1xiodoTMT6plex [C1(100)]	High	0.00091109	0	1	1	1	O95453	O95453 [169-179]	1	1586.88				No Quan Values	0	0.0001817	3.3
[K].IEDLLQSEENKNLDLEPCTGFQR.[K]	1xiodoTMT6plex [C18(100)]	High	3.87275e-06	0	1	1	1	O95453	O95453 [188-210]	1	3020.52				No Quan Values	0	4.653e-07	3.18
[K].FVCQSSSIDFLASQGFDFNK.[V]	1xiodoTMT6plex [C3(100)]	High	1.33425e-06	0	1	1	2	O95453	O95453 [106-125]	0	2569.26	142.3	138.2	137.5		0	1.454e-07	3.57
[K].EMTTCVFPR.[L]	1xiodoTMT6plex [C5(100)]; 1xOxidation [M2(100)]	High	0.038737	0.0015559	1	1	1	O95453	O95453 [313-321]	0	1428.72				No Quan Values	0.0007142	0.01025	1.86
[K].NLDLEPCTGFQR.[K]	1xiodoTMT6plex [C7(100)]	High	5.39506e-06	0	1	1	2	O95453	O95453 [199-210]	0	1721.88	370.6	406.9	364.7		0	1.27e-06	2.74
[R].TTDTTHLSSTEAFCVFYHLK.[S]	1xiodoTMT6plex [C14(100)]	High	6.16982e-06	0	1	1	4	O95456	O95456 [108-127]	0	2630.31	201.8	219.1	276.8		0	7.742e-07	3.61
[K].SNPSVFLCQCSCYVAEDQQYQWLEK.[V]	3xiodoTMT6plex [C8(100); C10(100); C12(100)]	High	0.00139415	6.47684e-05	1	1	2	O95456	O95456 [128-152]	0	3955.97	250.3	311.8	267.8		1.846e-05	0.0002887	1.88
[K].VCFVGDGFTR.[K]	1xiodoTMT6plex [C2(100)]	High	0.000203591	0	1	1	3	O95478	O95478 [153-162]	0	1429.75	299.6	312.9	271.4		0	3.554e-05	2.55
[K].ATFCLPILGVK.[K]	1xiodoTMT6plex [C4(100)]	High	0.000639005	0	1	1	1	O95478	O95478 [190-200]	0	1490.9	66.1	81.6	79.5		0	0.0001235	2.29
[K].HWAAAQSQCLPR.[Q]	1xiodoTMT6plex [C9(100)]	High	0.270243	0.00995804	1	1	1	O95479	O95479 [385-396]	0	1696.89				No Quan Values	0.004735	0.107	0.98
[K].LNCNPELFR.[C]	1xiodoTMT6plex [C3(100)]	High	0.00189509	6.47684e-05	1	1	3	O95486	O95486 [379-387]	0	1434.77				No Quan Values	1.846e-05	0.0004016	2.24
[R].CTLTNIPQTQALLNK.[A]	1xiodoTMT6plex [C1(100)]	High	3.38644e-06	0	1	1	1	O95487	O95487 [562-576]	0	1987.12				No Quan Values	0	4.022e-07	3.56
[R].TEAAFSYYEFLLHVQQQICK.[-]	1xiodoTMT6plex [C19(100)]	High	2.23623e-08	0	1	1	2	O95487	O95487 [1249-1268]	0	2747.41	103.9	136.7	147.2		0	1.647e-09	5
[R].LTLSCEEFVK.[I]	1xiodoTMT6plex [C5(100)]	High	0.000649161	0	1	1	2	O95571	O95571 [215-224]	0	1497.82	119.9	131.4	134.6		0	0.000126	2.02
[R].SLLPGCQSVISR.[L]	1xiodoTMT6plex [C6(100)]	High	0.00352627	6.47684e-05	1	1	2	O95571	O95571 [93-104]	0	1588.9				No Quan Values	3.483e-05	0.0007856	2.08
[R].TDFQQGCAK.[T]	1xiodoTMT6plex [C7(100)]	High	0.00104169	0	1	1	3	O95571	O95571 [164-172]	0	1326.67	892.3	935.2	1248.9		0	0.00021	2.32
[R].QMFEPVSCTFTYLLGDR.[E]	1xiodoTMT6plex [C8(100)]; 1xOxidation [M2(100)]	High	1.69455e-05	0	1	1	1	O95571	O95571 [27-43]	0	2352.16	95.4	88.7	91.4		0	2.339e-06	2.46
[R].SVNSLDGLASVLYPGCDTLDK.[V]	1xiodoTMT6plex [C16(100)]	High	1.07815e-06	0	1	1	5	O95573	O95573 [70-90]	0	2496.29	397	362.6	521.1		0	1.146e-07	4.23
[R].LLLCGGAPLSATTQR.[F]	1xiodoTMT6plex [C4(100)]	High	3.80347e-07	0	1	1	2	O95573	O95573 [447-461]	0	1830.05	238.1	244.6	221.9		0	5.334e-08	3.46
[R].NTPLCDSFVFR.[K]	1xiodoTMT6plex [C5(100)]	High	0.00128857	0	1	1	4	O95573	O95573 [425-435]	0	1627.85	1162.2	1273.9	1076.2		3.483e-05	0.0004602	3.16
[K].TNIAIFCETR.[A]	1xiodoTMT6plex [C7(100)]	High	5.80499e-05	0	1	1	4	O95573	O95573 [160-169]	0	1496.81				No Quan Values	0	8.374e-05	2.74
[R].WLCTGDIGEFEPDGCLK.[I]	2xiodoTMT6plex [C3(100); C15(100)]	High	1.74688e-09	0	1	1	11	O95573	O95573 [559-575]	0	2541.29	1928	1863.2	1582.5		0	1.831e-10	4.42
[K].GTWEELCNSCEMENEVLK.[V]	2xiodoTMT6plex [C7(100); C10(100)]	High	1.2754e-05	0	1	1	4	O95573	O95573 [643-660]	0	2772.34	376.6	405.2	331.4		0	1.037e-05	4.15
[K].GTWEELCNSCEMENEVLK.[V]	2xiodoTMT6plex [C7(100); C10(100)]; 1xOxidation [M12(100)]	High	0.012511	0.00041293	1	1	4	O95573	O95573 [643-660]	0	2788.34	193.1	215.7	177.8		0.0002489	0.003043	3.14
[R].VGAPLVCCEIK.[L]	2xiodoTMT6plex [C7(100); C8(100)]	High	0.00916355	0.000304634	1	1	4	O95573	O95573 [497-507]	0	1790.04	1312.4	1320.9	1184.6		0.0002489	0.002842	2.8
[K].CLRPEDILR.[F]	1xiodoTMT6plex [C1(100)]	High	0.00066996	0	1	1	2	O95602	O95602 [1332-1340]	0	1443.83	577.8	584.6	576.3		0	0.0001303	2.47
[R].CLLNETTNNK.[N]	1xiodoTMT6plex [C1(100)]	High	0.000691425	0	1	1	1	O95602	O95602 [1562-1571]	0	1478.78	164.8	204.1	208.1		0	0.0001349	2.54
[R].CLLNETTNNKNEK.[E]	1xiodoTMT6plex [C1(100)]	High	3.65628e-07	0	1	1	1	O95602	O95602 [1562-1574]	1	1849.96				No Quan Values	0	3.499e-08	3.61
[R].SVPGFNPDSMCESQVIIR.[E]	1xiodoTMT6plex [C11(100)]	High	1.54662e-07	0	1	1	1	O95602	O95602 [723-740]	0	2308.16				No Quan Values	0	1.369e-08	2.77
[R].SVPGFNPDSMCESQVIIR.[E]	1xiodoTMT6plex [C11(100)]; 1xOxidation [M10(100)]	High	0.000117181	0	1	1	3	O95602	O95602 [723-740]	0	2324.16	138.9	149.4	176.7		0	1.928e-05	2.01
[K].SLPCFEPYEFTPR.[A]	1xiodoTMT6plex [C4(100)]	High	4.43872e-05	0	1	1	2	O95602	O95602 [934-946]	0	1914.96	188.2	172.4	209.1		0	7.637e-06	2.74
[R].SPSACLVVGK.[V]	1xiodoTMT6plex [C5(100)]	High	0.130046	0.00396623	1	1	2	O95602	O95602 [1695-1704]	0	1289.74				No Quan Values	0.006372	0.1669	1.57
[R].LHYANCK.[A]	1xiodoTMT6plex [C6(100)]	High	0.0659463	0.00232352	1	1	4	O95602	O95602 [577-583]	0	1177.63	503.6	510.1	481.6		0.003796	0.08236	1.32
[R].IIEESTHCGPQAVR.[A]	1xiodoTMT6plex [C8(100)]	High	6.12131e-06	0	1	1	1	O95602	O95602 [815-828]	0	1868.98				No Quan Values	0	7.65e-07	2.67
[R].AEAYVLACTDQQYLVPK.[D]	1xiodoTMT6plex [C8(100)]	High	0.0317901	0.00112456	1	1	1	O95602	O95602 [606-622]	0	2241.18	55.8	56.6	64.6		0.0005942	0.008236	1.99
[K].GAVSSHEAVVDLSGFCK.[A]	1xiodoTMT6plex [C16(100)]	High	3.02858e-10	0	1	1	1	O95625	O95625 [247-263]	0	2035.05				No Quan Values	0	1.491e-11	5.5
[K].LTDHGLEEISSCR.[Q]	1xiodoTMT6plex [C12(100)]	High	1.32376e-06	0	1	1	1	O95630	O95630 [379-391]	0	1788.91				No Quan Values	0	1.436e-07	4.03
[R].GPRPLEQVTCYK.[C]	1xiodoTMT6plex [C10(100)]	High	4.12519e-06	0	1	1	1	O95639	O95639 [236-247]	0	1719.94				No Quan Values	0	4.964e-07	3.39
[K].SGAAVCEFFLK.[A]	1xiodoTMT6plex [C6(100)]	High	0.000417402	0	1	1	4	O95639	O95639 [36-46]	0	1500.81	474.5	458.7	488.6		0	7.791e-05	2.75
[R].DPLPSAELYVLCR.[I]	1xiodoTMT6plex [C12(100)]	High	4.73347e-08	0	1	1	1	O95671	O95671 [513-525]	0	1804.98				No Quan Values	0	3.758e-09	3.57
[R].EHSVFTGVAIVHCSSK.[D]	1xiodoTMT6plex [C13(100)]	High	0.000410869	0	1	1	1	O95671	O95671 [118-133]	0	2030.07				No Quan Values	0	7.658e-05	2.77
[R].HCLQSR.[A]	1xiodoTMT6plex [C2(100)]	High	0.0630794	0.00221934	1	1	1	O95696	O95696 [260-265]	0	1072.59				No Quan Values	0.001175	0.01766	1.28
[R].CASESSISSSNSPLCDSSFNAPK.[C]	2xiodoTMT6plex [C1(100); C15(100)]	High	1.98654e-08	0	1	1	1	O95696	O95696 [850-872]	0	2976.44				No Quan Values	0	1.454e-09	4.64
[K].TININPSDTTVPLLNDCTEYHR.[Y]	1xiodoTMT6plex [C17(100)]	High	2.78302e-09	0	1	1	1	O95714	O95714 [2865-2886]	0	2845.44				No Quan Values	0	1.691e-10	3.46
[R].SWCTLGFVR.[S]	1xiodoTMT6plex [C3(100)]	High	0.00232514	6.47684e-05	1	1	1	O95714	O95714 [2023-2031]	0	1397.76				No Quan Values	3.483e-05	0.0005004	1.64
[R].FQSIICR.[K]	1xiodoTMT6plex [C6(100)]	High	0.0804317	0.00283114	1	1	3	O95714	O95714 [344-350]	0	1195.68				No Quan Values	0.001485	0.02329	1.09
[R].LIDGSEPCWQSSGSQGK.[H]	1xiodoTMT6plex [C8(100)]	High	9.22785e-06	0	1	1	2	O95714	O95714 [2801-2817]	0	2108.03	108.4	117.2	116.4		0	1.307e-05	2.1
[R].VVDIACGSGDAQTLCLTDDDTVWSWGDGDYGK.[L]	2xiodoTMT6plex [C6(100); C15(100)]	High	0.000685996	0	1	1	1	O95714	O95714 [4145-4176]	0	4020.9				No Quan Values	0	0.0001338	1.82
[K].TYSWDNAQVILVGNKCDLEDER.[V]	1xiodoTMT6plex [C16(100)]	High	0.0792641	0.00283114	1	1	1	O95716	O95716 [122-143]	1	2897.43				No Quan Values	0.001485	0.02281	1.69
[R].DDYELQEVIGSGATAVVQAAYCAPK.[K]	1xiodoTMT6plex [C22(100)]	High	4.91834e-05	0	1	1	3	O95747	O95747 [15-39]	0	2927.47	49.3	66.4	51		0	9.257e-06	2.78
[R].NFDEALVDYFCDEFK.[T]	1xiodoTMT6plex [C11(100)]	High	2.02732e-06	0	1	1	2	O95757	O95757 [235-249]	0	2184.02	57	61.3	43.8		0	4.694e-06	2.76
[K].SIDLPIQSSLCR.[Q]	1xiodoTMT6plex [C11(100)]	High	2.44461e-07	0	1	1	6	O95757	O95757 [579-590]	0	1660.93	815.9	781.1	874.5		0	5.613e-08	3.5
[R].SVMAAAQVAGLNCLR.[L]	1xiodoTMT6plex [C13(100)]; 1xOxidation [M3(100)]	High	7.09569e-07	0	1	1	2	O95757	O95757 [155-169]	0	1849	146.6	158	166.7		0	7.251e-08	3.95
[K].KPVADCVISIPSFFTDAER.[R]	1xiodoTMT6plex [C6(100)]	High	1.33726e-05	0	1	1	1	O95757	O95757 [135-153]	0	2424.28				No Quan Values	0	1.799e-06	3.96
[R].CTPACISLGSR.[T]	2xiodoTMT6plex [C1(100); C5(100)]	High	0.000302058	0	1	1	6	O95757	O95757 [34-44]	0	1765.98	888.9	843.4	758.7		3.483e-05	0.0004703	3
[K].TSFEDGSGECEVFCK.[N]	2xiodoTMT6plex [C10(100); C14(100)]	High	9.21705e-10	0	1	1	13	O95757	O95757 [408-422]	0	2296.1	1876	1845.6	2590.3		0	6.793e-11	4.47
[K].NLFIEAGCSVK.[A]	1xiodoTMT6plex [C8(100)]	High	0.00283009	6.47684e-05	1	1	2	O95758	O95758 [493-503]	0	1509.83				No Quan Values	3.483e-05	0.0006214	2.63
[K].MALDGQNIYNACCTLR.[I]	2xiodoTMT6plex [C12(100); C13(100)]	High	1.51386e-06	0	1	1	1	O95758	O95758 [237-252]	0	2444.26				No Quan Values	0	1.663e-07	3.59
[K].MALDGQNIYNACCTLR.[I]	2xiodoTMT6plex [C12(100); C13(100)]; 1xOxidation [M1(100)]	High	3.49507e-06	0	1	1	1	O95758	O95758 [237-252]	0	2460.26	168	181.5	204.8		0	4.151e-07	3.35
[K].TVFEALQAPACHENMVK.[V]	1xiodoTMT6plex [C11(100)]	High	4.9352e-07	0	1	1	3	O95782	O95782 [482-498]	0	2217.14	175.7	180.8	310.3		0	4.882e-08	3.08
[K].TVFEALQAPACHENMVK.[V]	1xiodoTMT6plex [C11(100)]; 1xOxidation [M15(100)]	High	9.67539e-06	0	1	1	12	O95782	O95782 [482-498]	0	2233.13	504.8	520.8	754.8		0	1.265e-06	2.52
[K].TCVSLAVSR.[L]	1xiodoTMT6plex [C2(100)]	High	0.00214928	6.47684e-05	1	1	2	O95782	O95782 [224-232]	0	1264.72	528.9	470.3	796.2		3.483e-05	0.0007778	2.63
[R].HLCELLAQQF.[-]	1xiodoTMT6plex [C3(100)]	High	0.0266645	0.00107045	1	1	10	O95782	O95782 [968-977]	0	1530.83	491.2	478.1	452		0.0005114	0.006796	2.46
[R].LVECLETVLNK.[A]	1xiodoTMT6plex [C4(100)]	High	0.000172501	0	1	1	1	O95782	O95782 [280-290]	0	1589.91	112.8	96.4	92.7		0	2.945e-05	2.55
[R].LLQCYPPPEDAAVK.[G]	1xiodoTMT6plex [C4(100)]	High	5.70154e-06	0	1	1	2	O95782	O95782 [264-277]	0	1873.01				No Quan Values	0	7.069e-07	2.65
[K].ALQVGCLLR.[L]	1xiodoTMT6plex [C6(100)]	High	0.00228886	6.47684e-05	1	1	3	O95782	O95782 [936-944]	0	1301.79	293.5	376	320		0.0001019	0.001025	2.25
[R].AADLLYAMCDR.[S]	1xiodoTMT6plex [C9(100)]	High	3.47532e-05	0	1	1	1	O95782	O95782 [389-399]	0	1570.79	169	168.8	164.3		0	5.124e-06	3.47
[R].FCEVEFQGPLSIQEEWVR.[H]	1xiodoTMT6plex [C2(100)]	High	8.53684e-09	0	1	1	1	O95785	O95785 [1600-1617]	0	2525.27				No Quan Values	0	5.75e-10	3.46
[R].CEFCGEFFENR.[K]	2xiodoTMT6plex [C1(100); C4(100)]	High	0.0020182	6.47684e-05	1	1	1	O95785	O95785 [1045-1055]; [1229-1239]	0	2038.99	350.5	351.6	327.5		3.483e-05	0.0004303	2.02
[K].TSHSSTEACCELCGLYFENR.[K]	3xiodoTMT6plex [C9(100); C10(100); C13(100)]	High	0.000326853	0	1	1	3	O95785	O95785 [1390-1409]	0	3237.61	716.9	734.2	1053.4		0.0002489	0.002837	2.38
[R].ENPDLACLQSIIFDEER.[S]	1xiodoTMT6plex [C7(100)]	High	9.16535e-09	0	1	1	1	O95801	O95801 [57-73]	0	2321.16	29.5	37.5	48.4		0	6.235e-10	3.41
[K].HFAEAVNWCDEGLQIDAK.[E]	1xiodoTMT6plex [C9(100)]	High	5.49297e-05	0	1	1	1	O95801	O95801 [166-183]	0	2375.17	56.4	54.2	65.7		0	8.417e-06	3.35
[R].CSECIDWGEK.[R]	2xiodoTMT6plex [C1(100); C4(100)]	High	7.89735e-05	0	1	1	2	O95807	O95807 [10-19]	0	1827.91				No Quan Values	0	1.259e-05	3.1
[K].SHLMSLYSACSSEVPHGPVDQK.[F]	1xiodoTMT6plex [C10(100)]	High	2.45283e-09	0	1	1	2	O95816	O95816 [133-154]	0	2701.33	195.3	201.1	201.2		0	1.477e-10	4.29
[K].SHLMSLYSACSSEVPHGPVDQK.[F]	1xiodoTMT6plex [C10(100)]; 1xOxidation [M4(100)]	High	2.12796e-09	0	1	1	9	O95816	O95816 [133-154]	0	2717.32	622.9	646.7	618.3		0	1.202e-07	4.33
[K].FQSIVIGCALEDQK.[K]	1xiodoTMT6plex [C8(100)]	High	1.18527e-06	0	1	1	4	O95816	O95816 [155-168]	0	1880.01	257.8	265.5	296.1		0	4.461e-07	3.66
[K].FQSIVIGCALEDQKK.[I]	1xiodoTMT6plex [C8(100)]	High	0.00482604	0.000190562	1	1	1	O95816	O95816 [155-169]	1	2008.11				No Quan Values	0.0001184	0.001101	2.42
[R].SQSPAASDCSSSSSSASLPSSGR.[S]	1xiodoTMT6plex [C9(100)]	High	1.63998e-09	0	1	1	1	O95817	O95817 [171-193]	0	2472.15	43.3	43.4	80.9		0	9.47e-11	4.12
[K].TPAPAEGQCADFVSFYGGLAETAQR.[A]	1xiodoTMT6plex [C9(100)]	High	6.23966e-08	0	1	1	2	O95822	O95822 [60-84]	0	2915.42	108.4	109.8	209.3		0	5.068e-09	4.15
[K].CLIATGGTPR.[S]	1xiodoTMT6plex [C1(100)]	High	0.00033468	0	1	1	9	O95831	O95831 [256-265]	0	1317.75	871.5	856.2	1046.7		0	8.776e-05	3.02
[R].SNIWVAGDAACFYDIK.[L]	1xiodoTMT6plex [C11(100)]	High	2.53726e-08	0	1	1	16	O95831	O95831 [431-446]	0	2102.06	2061	2030.5	2420.3		0	1.902e-09	4.27
[K].CLAIHPDMVTIATGQVAGTTK.[E]	1xiodoTMT6plex [C1(100)]	High	5.20375e-08	0	1	1	1	O95834	O95834 [110-130]	0	2456.32				No Quan Values	0	4.167e-09	3.87
[K].CLAIHPDMVTIATGQVAGTTK.[E]	1xiodoTMT6plex [C1(100)]; 1xOxidation [M8(100)]	High	0.00109212	0	1	1	1	O95834	O95834 [110-130]	0	2472.32	134.8	132.8	106		0	0.0002214	3.05
[R].ITQAVLGAHDGGVFGLCALR.[D]	1xiodoTMT6plex [C17(100)]	High	1.97754e-10	0	1	1	2	O95834	O95834 [285-304]	0	2327.29	102.9	124	106		0	9.371e-12	4.45
[R].AQFVTCGQDK.[L]	1xiodoTMT6plex [C6(100)]	High	0.000172501	0	1	1	3	O95834	O95834 [390-399]	0	1425.74	381.5	371.7	366.6		0	2.947e-05	2.89
[K].CSNEAVLVATFHPTDPTVLITCGK.[S]	2xiodoTMT6plex [C1(100); C22(100)]	High	2.11583e-15	0	1	1	8	O95834	O95834 [203-226]	0	3174.71	571.3	625.9	492		0	9.952e-11	6.78
[K].SDHSCSPCAPIIGEYAGEVLR.[F]	2xiodoTMT6plex [C5(100); C8(100)]	High	2.57763e-08	0	1	1	1	O95857	O95857 [147-167]	0	2862.46				No Quan Values	0	1.924e-09	3.88
[R].SVNPNDTCLASCVK.[S]	2xiodoTMT6plex [C8(100); C12(100)]	High	9.13464e-07	0	1	1	4	O95857	O95857 [133-146]	0	2109.12	567.7	561.3	562.8		0	9.553e-08	3.29
[K].ASAYVFASPGCK.[K]	1xiodoTMT6plex [C11(100)]	High	8.11467e-07	0	1	1	5	O95861	O95861 [233-244]	0	1529.8	250.5	241.4	248.5		0	6.258e-07	3.85
[K].TCATDLQTK.[A]	1xiodoTMT6plex [C2(100)]	High	6.53458e-05	0	1	1	1	O95861	O95861 [41-49]	0	1309.7	108	113	285.6		0	1.023e-05	2.78
[K].QPCPSQYSAIKEEDLVVWVDPLDGTK.[E]	1xiodoTMT6plex [C3(100)]	High	0.00860918	0.000304634	1	1	1	O95861	O95861 [98-123]	1	3246.66				No Quan Values	0.000207	0.002037	2.52
[K].WDTCAPEVILHAVGGK.[L]	1xiodoTMT6plex [C4(100)]	High	5.61224e-06	0	1	1	2	O95861	O95861 [246-261]	0	2025.08	314.8	340.2	275.1		0	6.994e-07	3.92
[R].QHLNLNNAEQLCR.[Y]	1xiodoTMT6plex [C12(100)]	High	0.00208271	6.47684e-05	1	1	1	O95870	O95870 [405-417]	0	1881.99				No Quan Values	3.483e-05	0.0004444	3.71
[K].SWCGACK.[A]	2xiodoTMT6plex [C3(100); C6(100)]	High	0.00108355	0	1	1	5	O95881	O95881 [64-70]	0	1412.75	1594.6	1577.5	1930.7		0	0.0002188	2.1
[K].TTAVCTQVR.[R]	1xiodoTMT6plex [C5(100)]	High	0.00624921	0.000249259	1	1	1	O95900	O95900 [248-256]	0	1307.73				No Quan Values	0.0001649	0.001452	2.23
[K].LATMEDTVEYCLFLIPDESR.[D]	1xiodoTMT6plex [C11(100)]; 1xOxidation [M4(100)]	High	0.00542789	0.000190562	1	1	1	O95905	O95905 [7-26]	0	2690.33				No Quan Values	0.0001339	0.001247	1.4
[K].CSPHFSDCK.[K]	2xiodoTMT6plex [C1(100); C8(100)]	High	1.99105e-07	0	1	1	2	O95905	O95905 [315-323]	0	1681.86	612.1	551.1	550.7		0	1.813e-08	3.1
[K].NPGVWLNTTQPLCK.[A]	1xiodoTMT6plex [C13(100)]	High	9.45935e-09	0	1	1	3	O95983	O95983 [203-216]	0	1900.03	737.1	620.7	584.5		0	6.425e-10	4.7
[R].CPLDDFELVLWSSGSR.[G]	1xiodoTMT6plex [C1(100)]	High	9.88488e-07	0	1	1	1	O95985	O95985 [666-681]	0	2153.09	55	47.7	45.2		0	1.047e-07	3.48
[K].YGDLDSSLISFGPCQTPTLGFCVER.[H]	2xiodoTMT6plex [C14(100); C22(100)]	High	1.12155e-06	0	1	1	1	O95985	O95985 [204-228]	0	3363.71	171.2	144	125.3		0	1.2e-07	4.66
[K].CSSCEPFPDGATNNLSR.[S]	2xiodoTMT6plex [C1(100); C4(100)]	High	1.21499e-09	0	1	1	2	O95999	O95999 [119-135]	0	2456.21	477.9	483.2	459.3		0	6.837e-11	3.81
[R].VPDITECK.[E]	1xiodoTMT6plex [C7(100)]	High	0.000533014	0	1	1	1	O96000	O96000 [65-72]	0	1233.67	472.4	493.9	449.3		0	0.0001009	2.47
[R].RVPDITECK.[E]	1xiodoTMT6plex [C8(100)]	High	3.51479e-07	0	1	1	6	O96000	O96000 [64-72]	1	1389.77	1471.3	1422.3	1304.5		0	1.17e-06	3.78
[R].EGQNYQQNCIK.[E]	1xiodoTMT6plex [C9(100)]	High	0.000255938	0	1	1	1	O96000	O96000 [111-121]	0	1653.82	110.2	130.3	148.7		0	4.542e-05	2.28
[K].YFGFDTNAEGCILQWK.[K]	1xiodoTMT6plex [C11(100)]	High	0.0816153	0.0028831	1	1	1	O96006	O96006 [28-43]	0	2221.09				No Quan Values	0.001525	0.02365	1.2
[R].TPGAATASASGAAEDGACGCLPNPGTFEECHR.[K]	3xiodoTMT6plex [C18(100); C20(100); C30(100)]	High	1.31621e-12	0	1	1	8	O96008	O96008 [57-88]	0	4035.97	2000.2	1897.1	2356.9		0	3.893e-14	7.41
[R].NACDLFIPLDK.[L]	1xiodoTMT6plex [C3(100)]	High	0.00113599	0	1	1	2	O96011	O96011 [214-224]	0	1577.86	78	84.9	74.9		1.846e-05	0.0003167	2.19
[R].LWALQDGFANLECVNDNYWFGR.[D]	1xiodoTMT6plex [C13(100)]	High	0.0188624	0.000696366	1	1	1	O96017	O96017 [96-117]	0	2960.44				No Quan Values	0.000361	0.004693	1.5
[R].DLKPENVLLSSQEEDCLIK.[I]	1xiodoTMT6plex [C16(100)]	High	4.3057e-08	0	1	1	1	O96017	O96017 [347-365]	0	2502.33	45.7	54.8	41.8		0	3.392e-09	4.28
[R].TLCGTPTYLAPEVLVSVGTAGYNR.[A]	1xiodoTMT6plex [C3(100)]	High	0.014612	0.00041293	1	1	1	O96017	O96017 [383-406]	0	2811.49	21.2	33.5	38.4		0.0002608	0.003581	1.64
[K].TLGSGACGEVK.[L]	1xiodoTMT6plex [C7(100)]	High	0.00137236	6.47684e-05	1	1	1	O96017	O96017 [225-235]	0	1350.72	108.4	108.2	165.9		1.846e-05	0.0002843	1.81
[K].SCEYCFDEPLLK.[R]	2xiodoTMT6plex [C2(100); C5(100)]	High	0.000201991	0	1	1	3	O96017	O96017 [120-131]	0	2105.08				No Quan Values	0	4.028e-05	2.8
[K].SPLAGDFITMQCR.[E]	1xiodoTMT6plex [C12(100)]	High	3.2044e-06	0	1	1	1	O96019	O96019 [195-207]	0	1767.91	245.6	237.8	225.5		0	3.768e-07	3.24
[K].SPLAGDFITMQCR.[E]	1xiodoTMT6plex [C12(100)]; 1xOxidation [M10(100)]	High	0.000232817	0	1	1	7	O96019	O96019 [195-207]	0	1783.9	1138.6	1129.4	1041.8		1.846e-05	0.0004056	2.92
[K].LTELMFEHYNIPAFFLCK.[T]	1xiodoTMT6plex [C17(100)]; 1xOxidation [M5(100)]	High	9.48083e-08	0	1	1	2	O96019	O96019 [136-153]	0	2561.31	64.1	66.7	63		0	8.022e-09	3.88
[K].FYHEACVK.[K]	1xiodoTMT6plex [C6(100)]	High	0.00449727	0.000190562	1	1	1	O96028	O96028 [738-745]	0	1325.69				No Quan Values	0.0001019	0.001021	1.61
[R].CGDGGQLVLCDR.[K]	2xiodoTMT6plex [C1(100); C10(100)]	High	1.17595e-06	0	1	1	1	O96028	O96028 [1245-1256]	0	1894				No Quan Values	0	1.261e-07	3.85
[R].CVVTQCGK.[F]	2xiodoTMT6plex [C1(100); C6(100)]	High	1.48677e-07	0	1	1	2	O96028	O96028 [730-737]	0	1495.85	560	567.9	472.2		0	1.314e-08	2.84
[R].VGLFAVCDIPAGTELTFNYNLDCLGNEK.[T]	2xiodoTMT6plex [C7(100); C23(100)]	High	0.000100071	0	1	1	1	O96028	O96028 [1161-1188]	0	3674.9	82.9	68.5	58.2		0	1.635e-05	2.78
[K].GLYGIKDDVFLSVPCILGQNGISDLVK.[V]	1xiodoTMT6plex [C15(100)]	High	9.39481e-05	0	1	1	2	P00338	P00338 [279-305]	1	3192.75	42.5	59.3	61.3		0	1.516e-05	3.86
[K].YSPNCK.[L]	1xiodoTMT6plex [C5(100)]	High	0.0630794	0.00221934	1	1	8	P00338	P00338 [127-132]	0	1040.54	2145.1	1974.9	1819		0.002521	0.05132	1.58
[K].DDVFLSVPCILGQNGISDLVK.[V]	1xiodoTMT6plex [C9(100)]	High	7.5582e-07	0	1	1	4	P00338	P00338 [285-305]	0	2561.38	213.5	239.4	228.4		0	7.752e-08	3.62
[K].AKPYEGSILEADCDILIPAASEK.[Q]	1xiodoTMT6plex [C13(100)]	High	2.25907e-07	0	1	1	5	P00367	P00367 [364-386]	0	2762.45	351.2	433.6	420.8		0	2.083e-08	4.55
[R].SFDSMISTNCTEELENAGVEVLK.[F]	1xiodoTMT6plex [C10(100)]	High	0.000340003	0	1	1	2	P00390	P00390 [269-291]	0	2845.38	24.9	25.9	32.4		0	6.212e-05	2.18
[R].SFDSMISTNCTEELENAGVEVLK.[F]	1xiodoTMT6plex [C10(100)]; 1xOxidation [M5(100)]	High	7.94271e-06	0	1	1	3	P00390	P00390 [269-291]	0	2861.37	92.2	101.7	198.6		0	1.019e-06	2.95
[K].GIYAVGDVCGK.[A]	1xiodoTMT6plex [C9(100)]	High	0.154705	0.00481936	1	1	1	P00390	P00390 [369-379]	0	1410.76				No Quan Values	0.002495	0.05105	0.6
[K].LGGTCVNVGCVPK.[K]	2xiodoTMT6plex [C5(100); C10(100)]	High	5.31056e-06	0	1	1	4	P00390	P00390 [98-110]	0	1905.08	585.7	610.5	535.3		0	1.634e-06	3.2
[K].VLMVEEPSMNLEWLYGCPPPYHTFEEPVYMK.[S]	1xiodoTMT6plex [C17(100)]; 1xOxidation [M30(96.3)]	High	0.0635489	0.00221934	1	1	6	P00395	P00395 [482-512]	0	4073.94	58.8	53	44.5		0.00185	0.03204	1.36
[K].VLMVEEPSMNLEWLYGCPPPYHTFEEPVYMK.[S]	1xiodoTMT6plex [C17(100)]; 2xOxidation [M3(100); M30(100)]	High	0.027494	0.00107045	1	1	14	P00395	P00395 [482-512]	0	4089.93	383.9	388.6	328.3		0.0006606	0.009485	1.32
[K].VLMVEEPSMNLEWLYGCPPPYHTFEEPVYMK.[S]	1xiodoTMT6plex [C17(100)]; 3xOxidation [M3(100); M9(100); M30(100)]	High	0.00930757	0.000304634	1	1	7	P00395	P00395 [482-512]	0	4105.93	143.9	120.7	107.2		0.0008461	0.01273	1.81
[K].DGVADVSIEDSVISLSGDHCIIGR.[T]	1xiodoTMT6plex [C20(100)]	High	1.14323e-08	0	1	1	1	P00441	P00441 [93-116]	0	2786.42	30.1	35.8	36.8		0	7.898e-10	3.86
[K].GLTEGLHGFHVHEFGDNTAGCTSAGPHFNPLSR.[K]	1xiodoTMT6plex [C21(100)]	High	2.03174e-12	0	1	1	3	P00441	P00441 [38-70]	0	3791.83	498.7	462.2	466		0	6.248e-14	8.2
[R].LACGVIGIAQ.[-]	1xiodoTMT6plex [C3(100)]	High	0.00916355	0.000304634	1	1	9	P00441	P00441 [145-154]	0	1273.75	567.1	628.3	574.9		0.000207	0.002177	2.73
[K].AVCVLK.[G]	1xiodoTMT6plex [C3(100)]	High	0.195964	0.0064965	1	1	3	P00441	P00441 [5-10]	0	961.607	524	559.3	523.2		0.003251	0.06924	1.93
[R].ELQEGTYVMVAGPSFETVAECR.[V]	1xiodoTMT6plex [C21(100)]	High	1.95986e-07	0	1	1	1	P00491	P00491 [186-207]	0	2745.34				No Quan Values	0	1.78e-08	3.33
[R].ELQEGTYVMVAGPSFETVAECR.[V]	1xiodoTMT6plex [C21(100)]; 1xOxidation [M9(100)]	High	7.15192e-07	0	1	1	3	P00491	P00491 [186-207]	0	2761.34	76	77	68.6		0	7.308e-08	3.04
[R].SPGVVISDDEPGYDLDLFCIPNHYAEDLER.[V]	1xiodoTMT6plex [C19(100)]	High	1.85031e-08	0	1	1	3	P00492	P00492 [5-34]	0	3707.77	133.6	137.4	168.3		0	1.719e-09	5.46
[K].EYLPIGGLAEFCK.[A]	1xiodoTMT6plex [C12(100)]	High	7.46484e-09	0	1	1	12	P00505	P00505 [95-107]	0	1768.95	1601.7	1593.9	1322.6		0	2.69e-08	4.46
[K].NLDKEYLPIGGLAEFCK.[A]	1xiodoTMT6plex [C16(100)]	High	1.87975e-08	0	1	1	24	P00505	P00505 [91-107]	1	2239.2	2911.5	3181.7	2608.6		0	2.408e-09	6.22
[K].TCGFDFTGAVEDISK.[I]	1xiodoTMT6plex [C2(100)]	High	2.56318e-07	0	1	1	20	P00505	P00505 [186-200]	0	1918.94	1221	1228.6	2854.5		0	2.761e-07	5.1
[R].VGAFTMVCK.[D]	1xiodoTMT6plex [C8(100)]; 1xOxidation [M6(100)]	High	0.000319208	0	1	1	55	P00505	P00505 [288-296]	0	1300.7	13537.1	12945.4	12335.3		1.846e-05	0.0003248	2.21
[R].HFIEQGINVCLCQSYAK.[N]	2xiodoTMT6plex [C10(100); C12(100)]	High	4.111e-11	0	1	1	26	P00505	P00505 [263-279]	0	2611.39	3026.9	3608.1	3746.1		0	6.398e-12	5.72
[K].CNLLEGEPR.[E]	1xiodoTMT6plex [C1(100)]	High	0.000385743	0	1	1	1	P00533	P00533 [539-547]	0	1359.73				No Quan Values	0	7.098e-05	2.92
[R].NYVVTDHGSCVR.[A]	1xiodoTMT6plex [C10(100)]	High	3.48716e-07	0	1	1	3	P00533	P00533 [298-309]	0	1678.85	655.8	619.4	605		0	3.346e-08	3.36
[R].TPLLSSLSATSNNSTVACIDR.[N]	1xiodoTMT6plex [C18(100)]	High	3.41297e-13	0	1	1	2	P00533	P00533 [1032-1052]	0	2479.3	149.2	183.3	370.9		0	8.89e-15	6.36
[K].DTCPPLMLYNPTTYQMDVNPEGK.[Y]	1xiodoTMT6plex [C3(100)]; 2xOxidation [M7(100); M16(100)]	High	0.041467	0.00159479	1	1	1	P00533	P00533 [262-284]	0	2988.4				No Quan Values	0.0007258	0.01104	1.17
[K].YSFGATCVK.[K]	1xiodoTMT6plex [C7(100)]	High	0.00036502	0	1	1	3	P00533	P00533 [285-293]	0	1304.69				No Quan Values	0	6.68e-05	2.64
[R].FSNNPALCNVESIQWR.[D]	1xiodoTMT6plex [C8(100)]	High	8.44133e-07	0	1	1	1	P00533	P00533 [150-165]	0	2207.12	183.8	170.6	144.5		0	8.794e-08	3.67
[R].DCVSCR.[N]	2xiodoTMT6plex [C2(100); C5(100)]	High	0.26857	0.00991044	1	1	2	P00533	P00533 [522-527]	0	1340.72	2123.1	2089.1	1847.5		0.004687	0.1054	1.05
[K].IICAQQCSGR.[C]	2xiodoTMT6plex [C3(100); C7(100)]	High	2.63644e-05	0	1	1	2	P00533	P00533 [213-222]	0	1736.97	347.9	330.8	288.8		0	3.794e-06	2.04
[R].ESDCLVCR.[K]	2xiodoTMT6plex [C4(100); C7(100)]	High	0.219105	0.0076318	1	1	2	P00533	P00533 [245-252]	0	1582.84	313.1	321.9	302.6		0.003685	0.07965	1.4
[K].TGQATVASGIPAGWMGLDCGPESSK.[K]	1xiodoTMT6plex [C19(100)]	High	3.78625e-09	0	1	1	8	P00558	P00558 [298-322]	0	2749.35	763.2	751.4	1515.1		0	3.495e-09	5.91
[K].TGQATVASGIPAGWMGLDCGPESSKK.[Y]	1xiodoTMT6plex [C19(100)]	High	6.64638e-08	0	1	1	3	P00558	P00558 [298-323]	1	2877.44	159.9	130.3	278		0	2.046e-08	5.57
[K].TGQATVASGIPAGWMGLDCGPESSK.[K]	1xiodoTMT6plex [C19(100)]; 1xOxidation [M15(100)]	High	3.1082e-09	0	1	1	102	P00558	P00558 [298-322]	0	2765.34	6543.1	6648.7	15328.2		0	2.592e-09	5.07
[K].TGQATVASGIPAGWMGLDCGPESSKK.[Y]	1xiodoTMT6plex [C19(100)]; 1xOxidation [M15(100)]	High	2.09939e-08	0	1	1	32	P00558	P00558 [298-323]	1	2893.44	2450.4	2312.2	2978.6		0	7.705e-09	6.06
[K].ACANPAAGSVILLENLR.[F]	1xiodoTMT6plex [C2(100)]	High	6.24645e-11	0	1	1	10	P00558	P00558 [107-123]	0	2041.14	1108.9	1143.4	1066.1		0	2.563e-11	6.33
[K].DCVGPEVEK.[A]	1xiodoTMT6plex [C2(100)]	High	0.00149652	6.47684e-05	1	1	3	P00558	P00558 [98-106]	0	1304.67	305.3	275.4	257.3		1.846e-05	0.0003106	2.11
[K].FCLDNGAK.[S]	1xiodoTMT6plex [C2(100)]	High	0.000297329	0	1	1	20	P00558	P00558 [49-56]	0	1196.63	6336.3	6213.3	5123.4		0	5.341e-05	2.43
[R].GCITIIGGGDTATCCAK.[W]	3xiodoTMT6plex [C2(100); C14(100); C15(100)]	High	9.85086e-12	0	1	1	65	P00558	P00558 [366-382]	0	2571.4	11516.1	11626.4	9572.5		0	6.065e-11	4.96
[K].FDYYMPAIAGCR.[E]	1xiodoTMT6plex [C11(100)]	High	3.8423e-06	0	1	1	1	P00813	P00813 [65-76]	0	1735.85	246.6	237.3	200.4		0	4.599e-07	3.02
[K].FDYYMPAIAGCR.[E]	1xiodoTMT6plex [C11(100)]; 1xOxidation [M5(100)]	High	0.0118485	0.00041293	1	1	1	P00813	P00813 [65-76]	0	1751.84				No Quan Values	0.0002489	0.002863	1.88
[K].GNDQVRFELSCYSLAPQIK.[V]	1xiodoTMT6plex [C11(100)]	High	0.000132952	0	1	1	1	P00966	P00966 [122-140]	1	2497.31	85.5	189.1	82		0	2.228e-05	3.51
[K].FAELVYTGFWHSPECEFVR.[H]	1xiodoTMT6plex [C15(100)]	High	8.98096e-11	0	1	1	56	P00966	P00966 [317-335]	0	2646.3	4634.1	5157.2	4025.3		0	1.237e-11	6.36
[R].FELSCYSLAPQIK.[V]	1xiodoTMT6plex [C5(100)]	High	0.000104924	0	1	1	16	P00966	P00966 [128-140]	0	1827.99	1764.1	1638	1523.7		0	9.932e-05	2.84
[K].VYAYYNLEESCTR.[F]	1xiodoTMT6plex [C11(100)]	High	1.06725e-07	0	1	1	1	P01024	P01024 [1479-1491]	0	1939.94	170.4	168.1	151.9		0	9.12e-09	3.88
[R].CAEENCFIQK.[S]	2xiodoTMT6plex [C1(100); C6(100)]	High	0.00654952	0.000249259	1	1	1	P01024	P01024 [1513-1522]	0	1842.96				No Quan Values	0.00018	0.001519	2.59
[K].QCQDLGAFTESMVVFGCPN.[-]	2xiodoTMT6plex [C2(100); C17(100)]	High	0.000496493	0	1	1	1	P01024	P01024 [1645-1663]	0	2704.33	103.9	122.4	104.7		0	9.402e-05	3.29
[K].QCQDLGAFTESMVVFGCPN.[-]	2xiodoTMT6plex [C2(100); C17(100)]; 1xOxidation [M12(100)]	High	0.00471388	0.000190562	1	1	1	P01024	P01024 [1645-1663]	0	2720.32				No Quan Values	0.0001184	0.001077	2.07
[R].EPGLCTWQSLR.[S]	1xiodoTMT6plex [C5(100)]	High	0.00086901	0	1	1	1	P01033	P01033 [193-203]	0	1618.86	179.7	200	144.7		0	0.0001732	2.2
[R].TGEGFLCVFAINNSK.[S]	1xiodoTMT6plex [C7(100)]	High	5.5365e-05	0	1	1	4	P01111	P01111 [74-88]	0	1929.01	216.7	209.6	414		0	1.41e-05	3.49
[K].IGYECLCPDGFQLVAQR.[R]	2xiodoTMT6plex [C5(100); C7(100)]	High	6.17657e-09	0	1	1	4	P01130	P01130 [334-350]	0	2570.36	684.3	622.7	547.5		0	6.912e-10	4.43
[K].AQNTWGCGNSLR.[T]	1xiodoTMT6plex [C7(100)]	High	1.30597e-05	0	1	1	35	P02545	P02545 [516-527]	0	1635.82	3707.8	3683.4	3140.8		0	1.265e-05	2.9
[R].TVLCGTCGQPADK.[A]	2xiodoTMT6plex [C4(100); C7(100)]	High	1.89254e-05	0	1	1	34	P02545	P02545 [585-597]	0	1951.05	4660	4924.2	7116.7		0	2.632e-06	3.49
[K].LFGNMEGDCPSDWK.[T]	1xiodoTMT6plex [C9(100)]; 1xOxidation [M5(100)]	High	2.4309e-06	0	1	1	7	P02786	P02786 [345-358]	0	1943.88	607.5	650.5	557.9		0	2.798e-07	3.01
[R].TDPHLCDFLETHFLDEEVK.[L]	1xiodoTMT6plex [C6(100)]	High	2.96782e-05	0	1	1	5	P02792	P02792 [122-140]	0	2617.28	115.8	143.5	202.8		0	4.314e-06	3.76
[K].LATDKNDPHLCDFIETHYLNEQVK.[A]	1xiodoTMT6plex [C11(100)]	High	0.000168465	0	1	1	2	P02794	P02794 [121-144]	1	3172.59	177.1	182.6	173.5		0	2.875e-05	4.36
[K].NDPHLCDFIETHYLNEQVK.[A]	1xiodoTMT6plex [C6(100)]	High	7.53209e-05	0	1	1	2	P02794	P02794 [126-144]	0	2644.3	144.1	174.4	158.2		0	1.191e-05	3.76
[K].KPDCDDWESGLNAMECALHLEK.[N]	2xiodoTMT6plex [C4(100); C16(100)]	High	1.98433e-05	0	1	1	1	P02794	P02794 [88-109]	0	3162.54				No Quan Values	0	2.774e-06	3.12
[K].STPYECGFDPMSPAR.[V]	1xiodoTMT6plex [C6(100)]	High	0.00015204	0	1	1	1	P03897	P03897 [34-48]	0	1986.93	167.8	191.1	226.2		0	2.569e-05	2.55
[K].STPYECGFDPMSPAR.[V]	1xiodoTMT6plex [C6(100)]; 1xOxidation [M11(100)]	High	0.000229172	0	1	1	16	P03897	P03897 [34-48]	0	2002.92	1044.4	1113.4	1307		0	0.0001472	2.12
[K].ICSLHSLPPQS.[-]	1xiodoTMT6plex [C2(100)]	High	0.0156674	0.000470267	1	1	3	P03928	P03928 [58-68]	0	1510.82	443.7	413	388.6		0.0003052	0.003842	3.24
[K].CLDPVDTPNPTR.[R]	1xiodoTMT6plex [C1(100)]	High	8.41206e-05	0	1	1	1	P03973	P03973 [72-83]	0	1656.86				No Quan Values	0	1.349e-05	2.79
[R].HSGEENFYAYGFSVTYSCDPR.[F]	1xiodoTMT6plex [C18(100)]	High	0.000146158	0	1	1	1	P04003	P04003 [186-206]	0	2758.24				No Quan Values	0	2.468e-05	2.93
[K].CEWETPEGCEQVLTGK.[R]	2xiodoTMT6plex [C1(100); C9(100)]	High	1.14197e-05	0	1	1	1	P04003	P04003 [538-553]	0	2467.24	202.8	186.8	171.9		0	1.52e-06	3.85
[K].DQYVEPENVTIQCDSGYGVVGPQSITCSGNR.[T]	2xiodoTMT6plex [C13(100); C27(100)]	High	3.03546e-09	0	1	1	1	P04003	P04003 [499-529]	0	3973.94	144.1	144.7	156.7		0	1.855e-10	4.82
[R].TPSCGDICNFPPK.[I]	2xiodoTMT6plex [C4(100); C8(100)]	High	0.000481075	0	1	1	1	P04003	P04003 [419-431]	0	2037.07				No Quan Values	0	9.021e-05	1.87
[R].SHSTQTLTCNSDGEWVYNTFCIYK.[R]	2xiodoTMT6plex [C9(100); C21(100)]	High	9.59932e-06	0	1	1	1	P04003	P04003 [88-111]	0	3455.68				No Quan Values	0	1.253e-06	2.81
[R].WTPYQGCEALCCPEPK.[L]	3xiodoTMT6plex [C7(100); C11(100); C12(100)]	High	0.00577878	0.000249259	1	1	1	P04003	P04003 [354-369]	0	2812.46	187.8	180.8	140.3		0.0001649	0.001331	1.9
[K].LVNANGEAVYCK.[F]	1xiodoTMT6plex [C11(100)]	High	1.65673e-08	0	1	1	4	P04040	P04040 [222-233]	0	1609.86	648.5	637.6	517.5		0	1.194e-09	4.28
[R].LGPNYLHIPVNCPYR.[A]	1xiodoTMT6plex [C12(100)]	High	3.9789e-08	0	1	1	5	P04040	P04040 [366-380]	0	2085.13	710.2	736.8	619		0	4.464e-09	4.48
[R].LCENIAGHLK.[D]	1xiodoTMT6plex [C2(100)]	High	0.0160357	0.000470267	1	1	1	P04040	P04040 [459-468]	0	1426.8				No Quan Values	0.0003052	0.003954	1.4
[R].VNPCIGGVILFHETLYQK.[A]	1xiodoTMT6plex [C4(100)]	High	1.63819e-06	0	1	1	6	P04075	P04075 [70-87]	0	2360.3	475.1	585.1	477.3		0	7.764e-07	4.89
[R].ALANSLACQGK.[Y]	1xiodoTMT6plex [C8(100)]	High	3.93437e-06	0	1	1	15	P04075	P04075 [332-342]	0	1404.78	1955.7	2048.4	1884.7		0	7.261e-06	3.59
[K].RALANSLACQGK.[Y]	1xiodoTMT6plex [C9(100)]	High	9.55597e-08	0	1	1	2	P04075	P04075 [331-342]	1	1560.88				No Quan Values	0	8.105e-09	4.12
[K].CLTAIVK.[C]	1xiodoTMT6plex [C1(100)]	High	0.0235836	0.000971707	1	1	10	P04083	P04083 [263-269]	0	1076.67	3158	2633.9	2752.3		0.0005114	0.007119	2.6
[K].CATSKPAFFAEK.[L]	1xiodoTMT6plex [C1(100)]	High	5.99118e-05	0	1	1	6	P04083	P04083 [270-281]	0	1628.87	272.9	295.1	279.2		1.846e-05	0.000347	3.2
[K].ILVALCGGN.[-]	1xiodoTMT6plex [C6(100)]	High	0.00084204	0	1	1	4	P04083	P04083 [338-346]	0	1188.7	1167.9	1282.1	1119.5		0	0.0001666	2.49
[K].MYGISLCQAILDETK.[G]	1xiodoTMT6plex [C7(100)]	High	0.000198828	0	1	1	1	P04083	P04083 [318-332]	0	2014.06	297.2	287.5	244.3		0	3.439e-05	3
[K].MYGISLCQAILDETKGDYEK.[I]	1xiodoTMT6plex [C7(100)]	High	7.22491e-06	0	1	1	2	P04083	P04083 [318-337]	1	2606.3	156.7	179.8	160.9		0	9.149e-07	2.9
[K].MYGISLCQAILDETKGDYEK.[I]	1xiodoTMT6plex [C7(100)]; 1xOxidation [M1(100)]	High	2.9478e-08	0	1	1	1	P04083	P04083 [318-337]	1	2622.3	63.1	68.7	65.5		0	2.227e-09	3.61
[K].MYGISLCQAILDETK.[G]	1xiodoTMT6plex [C7(100)]; 1xOxidation [M1(100)]	High	3.26266e-05	0	1	1	5	P04083	P04083 [318-332]	0	2030.05	473.9	450	429.8		0	7.036e-06	3.31
[R].CQGSGDDNLTSLGTLNFPGR.[T]	1xiodoTMT6plex [C1(100)]	High	1.04228e-07	0	1	1	1	P04150	P04150 [367-386]	0	2381.17	108.8	105	111.9		0	8.874e-09	5.26
[K].TEKEDFIELCTPGVIK.[Q]	1xiodoTMT6plex [C10(100)]	High	3.58679e-05	0	1	1	2	P04150	P04150 [278-293]	1	2151.16	63.5	57.6	116		0	5.312e-06	3.67
[K].LGTVYCQASFPGANIIGNK.[M]	1xiodoTMT6plex [C6(100)]	High	7.53209e-05	0	1	1	1	P04150	P04150 [297-315]	0	2282.22				No Quan Values	0	1.198e-05	2.52
[K].VLPMNTGVEAGETACK.[L]	1xiodoTMT6plex [C15(100)]	High	3.83778e-10	0	1	1	1	P04181	P04181 [136-151]	0	1949	96.6	107.8	97.3		0	1.928e-11	3.68
[K].VLPMNTGVEAGETACK.[L]	1xiodoTMT6plex [C15(100)]; 1xOxidation [M4(100)]	High	2.12314e-10	0	1	1	1	P04181	P04181 [136-151]	0	1965	118.7	126.7	98.8		0	1.014e-11	5.38
[R].YSSSFCTHDR.[N]	1xiodoTMT6plex [C6(100)]	High	0.0023435	6.47684e-05	1	1	1	P04183	P04183 [61-70]	0	1531.72				No Quan Values	3.483e-05	0.000507	2.26
[R].VPTANVSVVDLTCR.[L]	1xiodoTMT6plex [C13(100)]	High	4.24287e-11	0	1	1	83	P04406	P04406 [235-248]	0	1803	10353.5	10791.2	9497.3		0	1.562e-11	5.27
[K].LTGMAFRVPTANVSVVDLTCR.[L]	1xiodoTMT6plex [C20(100)]; 1xOxidation [M4(100)]	High	7.23283e-09	0	1	1	2	P04406	P04406 [228-248]	1	2595.39	71	161.8	75.1		0	1.241e-08	4.1
[K].YDNSLKIISNASCTTNCLAPLAK.[V]	2xiodoTMT6plex [C13(100); C17(100)]	High	0.000255938	0	1	1	1	P04406	P04406 [140-162]	1	3098.67				No Quan Values	0	4.533e-05	3
[K].IISNASCTTNCLAPLAK.[V]	2xiodoTMT6plex [C7(100); C11(100)]	High	1.16406e-07	0	1	1	87	P04406	P04406 [146-162]	0	2378.33	8714.7	9714.6	6296.5		0	1.155e-06	3.59
[R].AVTSANIQEFAGCK.[K]	1xiodoTMT6plex [C13(100)]	High	1.99105e-07	0	1	1	1	P04626	P04626 [355-368]	0	1767.93				No Quan Values	0	1.807e-08	3.39
[K].DPPFCVAR.[C]	1xiodoTMT6plex [C5(100)]	High	0.0433889	0.00159479	1	1	1	P04626	P04626 [592-599]	0	1233.66				No Quan Values	0.0007947	0.01155	1.17
[R].CWGESSEDCQSLTR.[T]	2xiodoTMT6plex [C1(100); C9(100)]	High	1.32675e-05	0	1	1	1	P04626	P04626 [204-217]	0	2259.09	222.6	185.1	173.7		0	1.793e-06	2.73
[R].YSDESGNMDFDNFISCLVR.[L]	1xiodoTMT6plex [C16(100)]	High	7.5582e-07	0	1	1	2	P04632	P04632 [217-235]	0	2541.16	67.3	66.7	43.1		0	7.75e-08	3.23
[R].YSDESGNMDFDNFISCLVR.[L]	1xiodoTMT6plex [C16(100)]; 1xOxidation [M8(100)]	High	4.33982e-08	0	1	1	8	P04632	P04632 [217-235]	0	2557.15	363.9	337.2	305.4		0	3.631e-09	4.38
[K].TDGFGIDTCR.[S]	1xiodoTMT6plex [C9(100)]	High	3.50286e-05	0	1	1	8	P04632	P04632 [136-145]	0	1413.7	1772.5	1685.7	2817.9		0	5.506e-05	2.53
[K].VACITEQVLTLVNK.[R]	1xiodoTMT6plex [C3(100)]	High	7.24926e-08	0	1	1	4	P04843	P04843 [475-488]	0	1860.08	93.4	113.4	121.6		0	5.993e-09	4.16
[R].LKTEGSDLCDR.[V]	1xiodoTMT6plex [C9(100)]	High	0.00916355	0.000304634	1	1	1	P04843	P04843 [537-547]	1	1565.82	343.9	353.1	339.8		0.000207	0.002174	2.49
[R].SNLDPSNVDSLFYAAQASQALSGCEISISNETK.[D]	1xiodoTMT6plex [C24(100)]	High	0.000696898	0	1	1	3	P04844	P04844 [77-109]	0	3788.85	63.1	55.3	99.6		0	0.0001353	3.4
[R].QLFALSCTAEEQGVLPDDLSGVIR.[R]	1xiodoTMT6plex [C7(100)]	High	1.78679e-06	0	1	1	1	P04899	P04899 [106-129]	0	2890.52	49.5	45.4	48.8		0	1.988e-07	2.7
[R].CSSILLHGK.[E]	1xiodoTMT6plex [C1(100)]	High	0.000434193	0	1	1	3	P05023	P05023 [518-526]	0	1286.75	264	310.5	302.8		0	8.104e-05	3.53
[R].DGPNALTPPPTTPEWIKFCR.[Q]	1xiodoTMT6plex [C19(100)]	High	0.000292674	0	1	1	1	P05023	P05023 [75-94]	1	2569.34				No Quan Values	0	5.281e-05	2.95
[R].IISANGCK.[V]	1xiodoTMT6plex [C7(100)]	High	0.00050838	0	1	1	5	P05023	P05023 [205-212]	0	1134.65	675	669.3	546.7		0	9.63e-05	3.08
[R].NIAFFSTNCVEGTAR.[G]	1xiodoTMT6plex [C9(100)]	High	2.85618e-08	0	1	1	10	P05023	P05023 [241-255]	0	1959	1537.2	1665.2	1603.3		0	7.235e-09	4.14
[K].CIELCCGSVK.[E]	3xiodoTMT6plex [C1(100); C5(100); C6(100)]	High	1.77673e-05	0	1	1	9	P05023	P05023 [459-468]	0	2042.15	4800.5	4631.9	3977.1		0	2.46e-06	2.68
[K].YNPNVLPVQCTGK.[R]	1xiodoTMT6plex [C10(100)]	High	2.17165e-07	0	1	1	8	P05026	P05026 [204-216]	0	1761.95	803.4	908.1	766.4		0	1.981e-08	3.61
[K].LEWLGNCSGLNDETYGYK.[E]	1xiodoTMT6plex [C7(100)]	High	2.58349e-07	0	1	1	1	P05026	P05026 [153-170]	0	2391.15				No Quan Values	0	2.393e-08	3.17
[R].FKLEWLGNCSGLNDETYGYK.[E]	1xiodoTMT6plex [C9(100)]	High	2.59515e-05	0	1	1	1	P05026	P05026 [151-170]	1	2666.31	155.7	160.7	160.5		0	3.721e-06	4.09
[R].CLVGEFVSDALLVPDK.[C]	1xiodoTMT6plex [C1(100)]	High	1.40211e-05	0	1	1	1	P05067	P05067 [117-132]	0	2034.11				No Quan Values	0	1.9e-06	2.93
[K].CAPFFYGGCGGNR.[N]	2xiodoTMT6plex [C1(100); C9(100)]	High	0.000163231	0	1	1	1	P05067	P05067 [316-328]	0	2007.01				No Quan Values	0	2.773e-05	2.62
[R].EVCSEQAETGPCR.[A]	2xiodoTMT6plex [C3(100); C12(100)]	High	3.48304e-11	0	1	1	3	P05067	P05067 [289-301]	0	2067.04	963.3	907.3	909.8		0	1.395e-12	4.21
[K].EGILQYCQEVYPELQITNVVEANQPVTIQNWCK.[R]	2xiodoTMT6plex [C7(100); C32(100)]	High	1.29713e-08	0	1	1	1	P05067	P05067 [67-99]	0	4508.34	176.1	112	104.4		0	9.078e-10	6.07
[K].GTDIMYTGTLDCWR.[K]	1xiodoTMT6plex [C12(100)]	High	5.84456e-09	0	1	1	4	P05141	P05141 [246-259]	0	1960.95	1376.7	1343.2	1081.8		0	6.518e-10	4.72
[K].GTDIMYTGTLDCWR.[K]	1xiodoTMT6plex [C12(100)]; 1xOxidation [M5(100)]	High	1.86497e-08	0	1	1	36	P05141	P05141 [246-259]	0	1976.94	7943.7	7963.4	6265.7		0	2.587e-08	4.72
[K].GTDIMYTGTLDCWRK.[I]	1xiodoTMT6plex [C12(100)]; 1xOxidation [M5(100)]	High	0.0206916	0.000923049	1	1	1	P05141	P05141 [246-260]	1	2105.04	109.8	127.2	89.9		0.0004482	0.005184	1.7
[R].KGTDIMYTGTLDCWR.[K]	1xiodoTMT6plex [C13(100)]	High	2.15946e-06	0	1	1	6	P05141	P05141 [245-259]	1	2089.04	1628.4	1663.9	1562.1		0	2.45e-07	4.54
[R].KGTDIMYTGTLDCWR.[K]	1xiodoTMT6plex [C13(100)]; 1xOxidation [M6(100)]	High	2.27697e-07	0	1	1	45	P05141	P05141 [245-259]	1	2105.04	4816.7	4498.8	3881.7		0	1.517e-07	4.24
[R].SFPTYCQQK.[S]	1xiodoTMT6plex [C6(100)]	High	0.0482117	0.00164795	1	1	2	P05156	P05156 [81-89]	0	1430.73				No Quan Values	0.00184	0.03147	1.79
[K].CDEPLSILVR.[N]	1xiodoTMT6plex [C1(100)]	High	4.98559e-06	0	1	1	3	P05161	P05161 [78-87]	0	1473.83	202.2	244.7	241.9		0	6.115e-07	3.27
[R].AFENDVDALCNLR.[D]	1xiodoTMT6plex [C10(100)]	High	3.73117e-05	0	1	1	1	P05166	P05166 [260-272]	0	1808.92				No Quan Values	0	5.54e-06	2.34
[R].NECVVVIR.[V]	1xiodoTMT6plex [C3(100)]	High	0.023046	0.000971707	1	1	2	P05198	P05198 [68-75]	0	1260.73	538	584.4	553.1		0.0004592	0.005845	2.39
[R].AGLNCSTENMPIK.[I]	1xiodoTMT6plex [C5(100)]; 1xOxidation [M10(100)]	High	0.000179443	0	1	1	1	P05198	P05198 [214-226]	0	1722.87				No Quan Values	0	3.095e-05	1.99
[R].ADIEVACYGYEGIDAVK.[E]	1xiodoTMT6plex [C7(100)]	High	3.43254e-07	0	1	1	4	P05198	P05198 [193-209]	0	2145.07	702.1	756	661.2		0	3.277e-08	4.31
[R].SFSCSATLEVAGQLIHK.[N]	1xiodoTMT6plex [C4(100)]	High	0.000324284	0	1	1	1	P05362	P05362 [368-384]	0	2120.14	60.8	72.3	73.7		0	5.902e-05	2.4
[R].DLEGTYLCR.[A]	1xiodoTMT6plex [C8(100)]	High	0.000496493	0	1	1	3	P05362	P05362 [450-458]	0	1398.72	1712.9	1768.3	1385.2		0	9.363e-05	2.2
[K].VYELSNVQEDSQPMCYSNCPDGQSTAK.[T]	2xiodoTMT6plex [C15(100); C19(100)]	High	2.93126e-07	0	1	1	1	P05362	P05362 [78-104]	0	3651.71	217.9	234.2	191.7		0	2.762e-08	3.43
[K].VYELSNVQEDSQPMCYSNCPDGQSTAK.[T]	2xiodoTMT6plex [C15(100); C19(100)]; 1xOxidation [M14(100)]	High	0.000370824	0	1	1	5	P05362	P05362 [78-104]	0	3667.71	263.4	279.6	237		0.000207	0.00198	1.94
[R].DCPGNWTWPENSQQTPMCQAWGNPLPELK.[C]	2xiodoTMT6plex [C2(100); C18(100)]	High	0.00753906	0.000304634	1	1	1	P05362	P05362 [402-430]	0	3985.92	68.5	54.2	53.7		0.000207	0.001772	2.01
[R].GGSVLVTCSTSCDQPK.[L]	2xiodoTMT6plex [C8(100); C12(100)]	High	3.7439e-07	0	1	1	5	P05362	P05362 [41-56]	0	2240.18	619.8	679	556.3		0	3.59e-08	3.62
[K].LAENACTLADLTEGQVGK.[L]	1xiodoTMT6plex [C6(100)]	High	2.11367e-05	0	1	1	1	P05423	P05423 [311-328]	0	2162.13	48.9	64.7	62.4		0	2.984e-06	3.17
[K].FSGDLDDQTCR.[E]	1xiodoTMT6plex [C10(100)]	High	4.00586e-05	0	1	1	2	P05455	P05455 [236-246]	0	1585.75	262	258.1	230.1		0	5.968e-06	2.68
[K].ICHQIEYYFGDFNLPR.[D]	1xiodoTMT6plex [C2(100)]	High	4.10653e-08	0	1	1	11	P05455	P05455 [17-32]	0	2344.17	530.5	532.6	573.1		0	8.963e-08	4.64
[K].DNLFGGVVNPNEVFCSVPGR.[L]	1xiodoTMT6plex [C15(100)]	High	3.71851e-10	0	1	1	2	P05549	P05549 [198-217]	0	2449.25	373	399	322.8		0	1.874e-11	4.91
[R].CDDLEALK.[K]	1xiodoTMT6plex [C1(100)]	High	0.0101407	0.00041293	1	1	1	P05556	P05556 [64-71]	0	1235.65				No Quan Values	0.0002489	0.002433	1.63
[R].CDDLEALKK.[K]	1xiodoTMT6plex [C1(100)]	High	0.00119097	0	1	1	1	P05556	P05556 [64-72]	1	1363.75				No Quan Values	0	0.0002441	2.31
[R].DKLPQPVQPDPVSHCK.[E]	1xiodoTMT6plex [C15(100)]	High	7.73932e-07	0	1	1	4	P05556	P05556 [677-692]	1	2117.14	75.6	93.1	85.6		0	8.007e-08	4.49
[K].ECVQCR.[A]	2xiodoTMT6plex [C2(100); C5(100)]	High	0.0626132	0.00216951	1	1	5	P05556	P05556 [645-650]	0	1395.76	3031	3300.6	2712.5		0.002508	0.05131	1.41
[K].DTCTQECSYFNITK.[V]	2xiodoTMT6plex [C3(100); C7(100)]	High	5.03619e-05	0	1	1	2	P05556	P05556 [659-672]	0	2311.15				No Quan Values	0	7.792e-06	1.9
[R].NPCTSEQNCTSPFSYK.[N]	2xiodoTMT6plex [C3(100); C9(100)]	High	2.82422e-06	0	1	1	1	P05556	P05556 [205-220]	0	2464.2	185.8	169.8	134.5		0	3.278e-07	3.95
[K].KDTCTQECSYFNITK.[V]	2xiodoTMT6plex [C4(100); C8(100)]	High	0.000220306	0	1	1	1	P05556	P05556 [658-672]	1	2439.24				No Quan Values	0	3.865e-05	3.15
[R].SNGLICGGNGVCK.[C]	2xiodoTMT6plex [C6(100); C12(100)]	High	4.59677e-07	0	1	1	16	P05556	P05556 [563-575]	0	1880.02	1600.5	1598.4	1586.3		0	1.267e-07	4.25
[K].CHEGNGTFECGACR.[C]	3xiodoTMT6plex [C1(100); C10(100); C13(100)]	High	1.11648e-08	0	1	1	3	P05556	P05556 [477-490]	0	2471.23	684.7	588.1	505.5		0	4.902e-08	2.6
[K].FCECDNFNCDR.[S]	3xiodoTMT6plex [C2(100); C4(100); C9(100)]	High	5.66916e-05	0	1	1	12	P05556	P05556 [552-562]	0	2353.15	4736.2	4519.5	3825.5		0	0.0002692	2.74
[R].GICECGVCK.[C]	3xiodoTMT6plex [C3(100); C5(100); C8(100)]	High	7.18372e-05	0	1	1	10	P05556	P05556 [611-619]	0	1899.06	4011.1	4285.8	3712.3		0	1.132e-05	2.36
[K].TVTLQGNLDPCALYASEEEIGQLVK.[Q]	1xiodoTMT6plex [C11(100)]	High	0.101423	0.00358368	1	1	1	P06132	P06132 [298-322]	0	3020.58				No Quan Values	0.00184	0.03042	0.92
[R].AAWGEETDYTPVWCMR.[Q]	1xiodoTMT6plex [C14(100)]	High	5.13387e-07	0	1	1	1	P06132	P06132 [22-37]	0	2244.04	99.5	102.5	86.2		0	5.091e-08	3.07
[R].AAWGEETDYTPVWCMR.[Q]	1xiodoTMT6plex [C14(100)]; 1xOxidation [M15(100)]	High	0.00916355	0.000304634	1	1	3	P06132	P06132 [22-37]	0	2260.04	460.1	432	376.8		0.000207	0.002179	1.99
[R].AAQDFFSTCR.[S]	1xiodoTMT6plex [C9(100)]	High	1.03877e-05	0	1	1	7	P06132	P06132 [51-60]	0	1474.73				No Quan Values	0	3.103e-06	3
[R].SPEACCELTLQPLRR.[F]	2xiodoTMT6plex [C5(100); C6(100)]	High	0.000342696	0	1	1	2	P06132	P06132 [61-75]	1	2374.31	416.4	404.1	351.1		0	6.259e-05	2.92
[R].SPEACCELTLQPLR.[R]	2xiodoTMT6plex [C5(100); C6(100)]	High	1.2014e-07	0	1	1	6	P06132	P06132 [61-74]	0	2218.21	925.9	911.1	883		0	1.037e-08	5.05
[K].TNCPATVINGQFVER.[C]	1xiodoTMT6plex [C3(100)]	High	1.92916e-07	0	1	1	1	P06213	P06213 [194-208]	0	1978.04	146.8	151.3	187		0	1.747e-08	4.04
[K].VCPTICK.[S]	2xiodoTMT6plex [C2(100); C6(100)]	High	0.00156891	6.47684e-05	1	1	1	P06213	P06213 [218-224]	0	1421.84				No Quan Values	1.846e-05	0.0003284	2.04
[R].SANILVGNGLICK.[I]	1xiodoTMT6plex [C12(100)]	High	2.28982e-08	0	1	1	1	P06241	P06241 [393-405]	0	1630.95				No Quan Values	0	1.694e-09	4.72
[K].DAGYEYLCIDDCWMAPQR.[D]	2xiodoTMT6plex [C8(100); C12(100)]	High	1.48176e-05	0	1	1	1	P06280	P06280 [83-100]	0	2807.34				No Quan Values	0	2.009e-06	3.82
[K].IAIWTTECENR.[E]	1xiodoTMT6plex [C8(100)]	High	1.14843e-06	0	1	1	4	P06730	P06730 [163-173]	0	1664.86	478.9	488	450.4		0	3.439e-07	4.14
[K].SCNCLLLK.[V]	2xiodoTMT6plex [C2(100); C4(100)]	High	0.0169282	0.000584299	1	1	6	P06733	P06733 [336-343]	0	1551.91	1843.3	1909	1852.5		0.0006068	0.008596	2.08
[K].MIPCDFLIPVQTQHPIR.[K]	1xiodoTMT6plex [C4(100)]	High	6.67655e-06	0	1	1	6	P06744	P06744 [401-417]	0	2337.28	359.6	353.7	312.8		0	2.6e-05	3.57
[K].MIPCDFLIPVQTQHPIR.[K]	1xiodoTMT6plex [C4(100)]; 1xOxidation [M1(100)]	High	1.64744e-07	0	1	1	26	P06744	P06744 [401-417]	0	2353.27	1987.2	1964.6	1795.4		0	2.29e-06	3.79
[K].DQYYCGVLYFTGSDIFNK.[N]	1xiodoTMT6plex [C5(100)]	High	0.00020683	0	1	1	1	P06746	P06746 [263-280]	0	2462.19				No Quan Values	0	3.605e-05	2.61
[K].CDWSSTR.[R]	1xiodoTMT6plex [C1(100)]	High	0.0199092	0.000810644	1	1	1	P06756	P06756 [89-95]	0	1183.57				No Quan Values	0.0004049	0.004986	2.04
[R].SQDIDADGQGFCQGGFSIDFTK.[A]	1xiodoTMT6plex [C12(100)]	High	0.000128821	0	1	1	2	P06756	P06756 [174-195]	0	2665.24	175.1	192.7	212.3		0	2.148e-05	2.78
[K].TCSLPGTALK.[V]	1xiodoTMT6plex [C2(100)]	High	0.0135213	0.00041293	1	1	2	P06756	P06756 [490-499]	0	1319.76				No Quan Values	0.0002608	0.003295	2
[K].IVCQVGR.[L]	1xiodoTMT6plex [C3(100)]	High	0.0950584	0.00339078	1	1	2	P06756	P06756 [912-918]	0	1103.66	299.8	300.5	285.9		0.001742	0.02814	1.32
[R].GGLMQCEELIAYLR.[D]	1xiodoTMT6plex [C6(100)]	High	0.0153075	0.00041293	1	1	1	P06756	P06756 [560-573]	0	1925.02				No Quan Values	0.0002758	0.003768	1.74
[K].TVEYAPCR.[S]	1xiodoTMT6plex [C7(100)]	High	0.000644063	0	1	1	4	P06756	P06756 [166-173]	0	1267.67	971	870.9	1615.2		0	0.0001242	1.96
[R].DLALSEGDIHTLGCGVAQCLK.[I]	2xiodoTMT6plex [C14(100); C19(100)]	High	1.66986e-08	0	1	1	1	P06756	P06756 [891-911]	0	2801.51	317.2	304.5	249.9		0	1.205e-09	4.95
[R].RGVQAQPLNVGFCEQEFEQT.[-]	1xiodoTMT6plex [C13(100)]	High	0.000240282	0	1	1	2	P06865	P06865 [510-529]	1	2609.3	175.5	186.1	172.9		0	4.26e-05	3.52
[K].ALVIGGEACMWGEYVDNTNLVPR.[L]	1xiodoTMT6plex [C9(100)]	High	0.00551357	0.000190562	1	1	1	P06865	P06865 [450-472]	0	2836.43	63.7	71	65.7		0.0001339	0.001267	1.69
[K].ALVIGGEACMWGEYVDNTNLVPR.[L]	1xiodoTMT6plex [C9(100)]; 1xOxidation [M10(100)]	High	0.0103804	0.00041293	1	1	1	P06865	P06865 [450-472]	0	2852.43				No Quan Values	0.0002489	0.002489	1.66
[K].NHGLSDEHVFEVICPSIPGYGFSEASSK.[K]	1xiodoTMT6plex [C14(100)]	High	6.14862e-11	0	1	1	4	P07099	P07099 [169-196]	0	3335.62	375.8	388.1	359.7		0	3.843e-09	6.55
[R].FTPPLEDSCFHYGFNSNYLK.[K]	1xiodoTMT6plex [C9(100)]	High	8.11467e-07	0	1	1	7	P07099	P07099 [72-91]	0	2708.3	628.3	610.7	526.6		0	6.404e-05	3.67
[K].ITVVGVGQVGMACAISILGK.[S]	1xiodoTMT6plex [C13(100)]; 1xOxidation [M11(100)]	High	3.25539e-06	0	1	1	4	P07195	P07195 [24-43]	0	2261.29	191.4	178.5	216.9		0	3.855e-07	3.81
[K].GMYGIENEVFLSLPCILNAR.[G]	1xiodoTMT6plex [C15(100)]	High	1.82546e-07	0	1	1	3	P07195	P07195 [280-299]	0	2568.35	144.7	138.7	127.5		0	1.637e-08	4.14
[K].GMYGIENEVFLSLPCILNAR.[G]	1xiodoTMT6plex [C15(100)]; 1xOxidation [M2(100)]	High	6.81305e-11	0	1	1	15	P07195	P07195 [280-299]	0	2584.35	621.6	561.1	528.6		0	2.915e-12	5.13
[K].HRVIGSGCNLDSAR.[F]	1xiodoTMT6plex [C8(100)]	High	2.31845e-06	0	1	1	4	P07195	P07195 [157-170]	1	1813.97	872.5	1196.2	821.7		0	1.199e-06	4.9
[R].HGVVSCSGVAR.[A]	1xiodoTMT6plex [C6(100)]	High	2.49473e-05	0	1	1	4	P07199	P07199 [130-140]	0	1400.76	3240.4	2813.3	3246.5		0	7.948e-06	2.86
[K].YGVASTCR.[K]	1xiodoTMT6plex [C7(100)]	High	0.00582419	0.000249259	1	1	1	P07199	P07199 [59-66]	0	1185.62	486.8	433.6	374.6		0.0001649	0.001341	1.27
[R].AGQAGLPCDYTANSK.[G]	1xiodoTMT6plex [C8(100)]	High	0.000120939	0	1	1	1	P07199	P07199 [252-266]	0	1824.91				No Quan Values	0	2e-05	2.11
[K].LITWSPVCR.[N]	1xiodoTMT6plex [C8(100)]	High	0.00156891	6.47684e-05	1	1	2	P07203	P07203 [149-157]	0	1403.8	284.6	266.9	223.3		1.846e-05	0.0003268	2.51
[K].YCLDNGAK.[A]	1xiodoTMT6plex [C2(100)]	High	0.014276	0.00041293	1	1	9	P07205	P07205 [49-56]	0	1212.62				No Quan Values	0.0009905	0.01533	1.43
[K].KEECPAVR.[L]	1xiodoTMT6plex [C4(100)]	High	0.155771	0.00486982	1	1	1	P07237	P07237 [309-316]	1	1260.69				No Quan Values	0.002495	0.05109	1.46
[R].ITEFCHR.[F]	1xiodoTMT6plex [C5(100)]	High	0.0290067	0.00107045	1	1	15	P07237	P07237 [339-345]	0	1234.66	10965.6	10929.4	8523.2		0.002758	0.05685	1.62
[K].AIGAVPLIQGEYMIPCEK.[V]	1xiodoTMT6plex [C16(100)]	High	0.000283582	0	1	1	1	P07339	P07339 [314-331]	0	2261.22				No Quan Values	0	5.089e-05	2.08
[K].AIGAVPLIQGEYMIPCEK.[V]	1xiodoTMT6plex [C16(100)]; 1xOxidation [M13(100)]	High	7.41413e-05	0	1	1	1	P07339	P07339 [314-331]	0	2277.22				No Quan Values	0	1.168e-05	2.49
[K].GDLENAFLNLVQCIQNKPLYFADR.[L]	1xiodoTMT6plex [C13(100)]	High	0.0350976	0.00128425	1	1	1	P07355	P07355 [250-273]	0	3110.63	14.6	11.2	18.6		0.0006466	0.009149	1.68
[R].CLQSGTLFR.[D]	1xiodoTMT6plex [C1(100)]	High	0.00482604	0.000190562	1	1	1	P07384	P07384 [49-57]	0	1353.75	213.3	224.9	231.2		0.0001184	0.001103	2.03
[R].LEICNLTPDALK.[S]	1xiodoTMT6plex [C4(100)]	High	8.88986e-05	0	1	1	2	P07384	P07384 [348-359]	0	1658.93				No Quan Values	0	1.427e-05	2.66
[K].GFSLESCR.[S]	1xiodoTMT6plex [C7(100)]	High	0.03758	0.0014476	1	1	5	P07384	P07384 [584-591]	0	1227.64	1154.3	1182.4	918.9		0.0006873	0.009936	1.99
[R].TKGFSLESCR.[S]	1xiodoTMT6plex [C9(100)]	High	0.0132101	0.00041293	1	1	1	P07384	P07384 [582-591]	1	1456.78	271.3	246.1	269.4		0.0002608	0.003203	1.76
[R].YSEPDLAVDFDNFVCCLVR.[L]	2xiodoTMT6plex [C15(100); C16(100)]	High	7.90682e-08	0	1	1	1	P07384	P07384 [663-681]	0	2863.45	86.3	107.8	83.8		0	6.6e-09	3.41
[R].GSAVWCQNVK.[T]	1xiodoTMT6plex [C6(100)]	High	0.00478836	0.000190562	1	1	1	P07602	P07602 [28-37]	0	1420.76	230.3	248.7	203.6		0.0001184	0.00109	2.09
[K].EICALVGFCDEVK.[E]	2xiodoTMT6plex [C3(100); C9(100)]	High	2.00005e-05	0	1	1	1	P07602	P07602 [263-275]	0	2084.13	197.5	218	173.8		0	2.789e-06	3.33
[K].SLPCDICK.[D]	2xiodoTMT6plex [C4(100); C7(100)]	High	0.00195568	6.47684e-05	1	1	10	P07602	P07602 [60-67]	0	1536.86	864	776.6	632.8		0.000207	0.002037	2.16
[K].DGGFCEVCK.[K]	2xiodoTMT6plex [C5(100); C8(100)]	High	0.000240282	0	1	1	3	P07602	P07602 [405-413]	0	1615.83	1391.9	1378.1	1217.1		0	4.255e-05	2.66
[K].SDVYCEVCEFLVK.[E]	2xiodoTMT6plex [C5(100); C8(100)]	High	0.000109147	0	1	1	2	P07602	P07602 [311-323]	0	2192.15				No Quan Values	0	1.791e-05	2.43
[K].CWESNPK.[I]	1xiodoTMT6plex [C1(100)]	High	0.0117568	0.00041293	1	1	5	P07686	P07686 [360-366]	0	1192.6	697.1	752.5	700.9		0.001742	0.02786	2.3
[R].GIAAQPLYAGYCNHENM.[-]	1xiodoTMT6plex [C12(100)]	High	0.00198669	6.47684e-05	1	1	14	P07686	P07686 [540-556]	0	2197.04	1476.4	1501.1	1451.4		0.0003333	0.004109	2.42
[R].NHCGIASAASYPTV.[-]	1xiodoTMT6plex [C3(100)]	High	2.9612e-06	0	1	1	3	P07711	P07711 [320-333]	0	1719.87	187.4	199.6	214.4		0	3.473e-07	4.92
[K].CSVIRDSLLQDGEFSMDLR.[T]	1xiodoTMT6plex [C1(100)]; 1xOxidation [M16(100)]	High	0.00153229	6.47684e-05	1	1	1	P07737	P07737 [71-89]	1	2529.26	100.7	144.7	110.8		1.846e-05	0.0003189	3.37
[R].VVVVDDLLATGGTMNAACELLGR.[L]	1xiodoTMT6plex [C18(100)]	High	0.0489413	0.00164795	1	1	1	P07741	P07741 [123-145]	0	2646.42				No Quan Values	0.0008724	0.01325	1.05
[R].VVVVDDLLATGGTMNAACELLGR.[L]	1xiodoTMT6plex [C18(100)]; 1xOxidation [M14(100)]	High	0.106641	0.00358368	1	1	1	P07741	P07741 [123-145]	0	2662.41				No Quan Values	0.00185	0.03227	1.12
[R].LQAEVLECVSLVELTSLK.[G]	1xiodoTMT6plex [C8(100)]	High	0.00681068	0.000249259	1	1	1	P07741	P07741 [146-163]	0	2303.31	75.8	77.1	52.7		0.00018	0.001587	1.66
[K].HEELMLGDPCLK.[D]	1xiodoTMT6plex [C10(100)]	High	2.02493e-10	0	1	1	2	P07814	P07814 [651-662]	0	1713.89	233.1	242.3	231.8		0	9.598e-12	4.46
[K].HEELMLGDPCLK.[D]	1xiodoTMT6plex [C10(100)]; 1xOxidation [M5(100)]	High	7.34792e-09	0	1	1	28	P07814	P07814 [651-662]	0	1729.88	2844.6	2789.2	2703.8		0	4.875e-10	4.23
[K].YNVYPTYDFACPIVDSIEGVTHALR.[T]	1xiodoTMT6plex [C11(100)]	High	5.7986e-09	0	1	1	3	P07814	P07814 [371-395]	0	3172.6	283.8	237.8	207.7		0	6.235e-09	5.28
[K].ERPTPSLNNNCTTSEDSLVLYNR.[V]	1xiodoTMT6plex [C11(100)]	High	6.86704e-11	0	1	1	3	P07814	P07814 [734-756]	0	2952.47	300.6	372.1	290.7		0	3.2e-12	7.2
[K].SCQFVAVR.[R]	1xiodoTMT6plex [C2(100)]	High	0.00425704	6.47684e-05	1	1	11	P07814	P07814 [1376-1383]	0	1238.69	2551.5	2365.1	3604.2		0.0004592	0.005384	2.69
[K].EAPCVLIYIPDGHTK.[E]	1xiodoTMT6plex [C4(100)]	High	0.000145009	0	1	1	5	P07814	P07814 [694-708]	0	1985.07	217.5	206.1	186.3		0	2.441e-05	3.29
[K].LNQWCNVVR.[W]	1xiodoTMT6plex [C5(100)]	High	0.000481075	0	1	1	6	P07814	P07814 [1144-1152]	0	1460.8	1403	1326.2	1328.9		1.846e-05	0.0003275	2.58
[K].LGVENCYFPMFVSQSALEK.[E]	1xiodoTMT6plex [C6(100)]	High	4.4892e-07	0	1	1	2	P07814	P07814 [1071-1089]	0	2491.26	245.2	230	171.5		0	4.45e-07	3.82
[K].LGVENCYFPMFVSQSALEK.[E]	1xiodoTMT6plex [C6(100)]; 1xOxidation [M10(100)]	High	6.02543e-06	0	1	1	19	P07814	P07814 [1071-1089]	0	2507.25	1551.6	1482.1	1195.1		0	7.563e-07	3.58
[K].INEAVECLLSLK.[A]	1xiodoTMT6plex [C7(100)]	High	5.05346e-07	0	1	1	5	P07814	P07814 [850-861]	0	1660.95	145.4	141.2	159.6		0	5.48e-08	4.99
[K].KLGVENCYFPMFVSQSALEK.[E]	1xiodoTMT6plex [C7(100)]; 1xOxidation [M11(100)]	High	0.000815907	0	1	1	1	P07814	P07814 [1070-1089]	1	2635.35	139.7	132.9	121.6		0	0.0001609	2.11
[K].SLCIPFKPLCELQPGAK.[C]	2xiodoTMT6plex [C3(100); C10(100)]	High	9.39481e-05	0	1	1	2	P07814	P07814 [1478-1494]	0	2502.43	124.7	124	98.5		0	1.517e-05	2.51
[R].VACVQVVIIPCGITNALSEEDKEALIAK.[C]	2xiodoTMT6plex [C3(100); C11(100)]	High	0.000458839	0	1	1	1	P07814	P07814 [1299-1326]	1	3585.02				No Quan Values	0	8.577e-05	3.05
[R].VACVQVVIIPCGITNALSEEDK.[E]	2xiodoTMT6plex [C3(100); C11(100)]	High	3.99698e-06	0	1	1	1	P07814	P07814 [1299-1320]	0	2959.64	78.8	92.3	79.8		0	4.787e-07	3.24
[K].LSSCDSFTSTINELNHCLSLR.[T]	2xiodoTMT6plex [C4(100); C17(100)]	High	6.26064e-10	0	1	1	5	P07814	P07814 [89-109]	0	2998.55	790.9	742.1	606.7		0	3.311e-11	5.88
[R].GFFICDQPYEPVSPYSCK.[E]	2xiodoTMT6plex [C5(100); C17(100)]	High	2.84971e-09	0	1	1	25	P07814	P07814 [676-693]	0	2738.37	3821.2	3528.8	3109.9		0	6.628e-09	4.99
[R].RGFFICDQPYEPVSPYSCK.[E]	2xiodoTMT6plex [C6(100); C18(100)]	High	4.57596e-09	0	1	1	8	P07814	P07814 [675-693]	1	2894.47	860.4	1248.4	689.4		0	4.231e-10	5.58
[K].IVQIPFCGEIDCEDWIK.[K]	2xiodoTMT6plex [C7(100); C12(100)]	High	8.59505e-06	0	1	1	9	P07814	P07814 [1442-1458]	0	2666.41	1596.7	1561.4	1313.7		0	1.111e-06	3.59
[K].IVQIPFCGEIDCEDWIKK.[T]	2xiodoTMT6plex [C7(100); C12(100)]	High	0.00198669	6.47684e-05	1	1	5	P07814	P07814 [1442-1459]	1	2794.5	556.1	532.6	375.3		1.846e-05	0.0004251	2.68
[K].GSQFGQSCCLR.[A]	2xiodoTMT6plex [C8(100); C9(100)]	High	0.000784376	0	1	1	12	P07814	P07814 [329-339]	0	1843.97	2878.6	3042.6	2470.2		0.000207	0.002103	2.3
[K].KGSQFGQSCCLR.[A]	2xiodoTMT6plex [C9(100); C10(100)]	High	0.00660095	0.000249259	1	1	1	P07814	P07814 [328-339]	1	1972.06				No Quan Values	0.00018	0.00154	1.71
[K].ICEPGYSPTYK.[Q]	1xiodoTMT6plex [C2(100)]	High	0.000285828	0	1	1	3	P07858	P07858 [210-220]	0	1586.81	289.9	300.7	282.8		0	5.138e-05	2.61
[R].GQDHCGIESEVVAGIPR.[T]	1xiodoTMT6plex [C5(100)]	High	3.21156e-05	0	1	1	1	P07858	P07858 [315-331]	0	2096.08	44.3	57.1	47.7		0	4.706e-06	3.07
[R].EQWPQCPTIK.[E]	1xiodoTMT6plex [C6(100)]	High	0.000234661	0	1	1	3	P07858	P07858 [88-97]	0	1558.82				No Quan Values	0	4.157e-05	2.75
[R].DQGSCGSCWAFGAVEAISDR.[I]	2xiodoTMT6plex [C5(100); C8(100)]	High	4.41888e-07	0	1	1	1	P07858	P07858 [101-120]	0	2717.32				No Quan Values	0	4.312e-08	3.41
[K].CLELFTELAEDKENYKK.[F]	1xiodoTMT6plex [C1(100)]	High	1.05054e-07	0	1	1	7	P07900	P07900 [420-436]	2	2402.25	864.4	933.2	809.1		0	8.964e-09	4.7
[K].CLELFTELAEDKENYK.[K]	1xiodoTMT6plex [C1(100)]	High	1.13424e-08	0	1	1	5	P07900	P07900 [420-435]	1	2274.15	263.2	293.4	336.9		0	8.014e-10	4.58
[K].HGLEVIYMIEPIDEYCVQQLK.[E]	1xiodoTMT6plex [C16(100)]	High	1.85653e-10	0	1	1	22	P07900	P07900 [514-534]	0	2849.48	1824.1	1596.4	1501.8		0	8.717e-12	6.07
[K].HGLEVIYMIEPIDEYCVQQLK.[E]	1xiodoTMT6plex [C16(100)]; 1xOxidation [M8(100)]	High	7.25715e-11	0	1	1	124	P07900	P07900 [514-534]	0	2865.47	11054.1	9812.2	9270.2		0	8.92e-12	5.87
[R].KHGLEVIYMIEPIDEYCVQQLK.[E]	1xiodoTMT6plex [C17(100)]	High	0.00318405	6.47684e-05	1	1	1	P07900	P07900 [513-534]	1	2977.57	193.7	165.8	136.8		3.483e-05	0.0007028	3.5
[R].YYTSASGDEMVSLKDYCTR.[M]	1xiodoTMT6plex [C17(100)]	High	9.41653e-11	0	1	1	5	P07900	P07900 [465-483]	1	2518.18	765	765.9	683.7		0	3.259e-10	5.11
[R].YYTSASGDEMVSLKDYCTR.[M]	1xiodoTMT6plex [C17(100)]; 1xOxidation [M10(100)]	High	7.00803e-09	0	1	1	10	P07900	P07900 [465-483]	1	2534.17	507.8	536	484.5		0	4.631e-10	4.49
[R].VFIMDNCEELIPEYLNFIR.[G]	1xiodoTMT6plex [C7(100)]	High	7.20859e-07	0	1	1	6	P07900	P07900 [368-386]	0	2687.38	149.2	175.9	143.3		0	7.408e-08	3.68
[R].VFIMDNCEELIPEYLNFIR.[G]	1xiodoTMT6plex [C7(100)]; 1xOxidation [M4(100)]	High	1.31335e-06	0	1	1	40	P07900	P07900 [368-386]	0	2703.37	1259.1	1389.3	1081.3		0	1.222e-06	3.55
[R].RVFIMDNCEELIPEYLNFIR.[G]	1xiodoTMT6plex [C8(100)]	High	7.43982e-07	0	1	1	1	P07900	P07900 [367-386]	1	2843.48	59.6	81.2	61.8		0	7.612e-08	4.31
[R].RVFIMDNCEELIPEYLNFIR.[G]	1xiodoTMT6plex [C8(100)]; 1xOxidation [M5(100)]	High	2.60396e-07	0	1	1	7	P07900	P07900 [367-386]	1	2859.47	361.5	452.1	363.8		0	5.556e-08	4.43
[R].LVTSPCCIVTSTYGWTANMER.[I]	2xiodoTMT6plex [C6(100); C7(100)]	High	6.26064e-10	0	1	1	1	P07900	P07900 [592-612]	0	2990.53	169.8	196.2	112.3		0	3.308e-11	4.97
[R].LVTSPCCIVTSTYGWTANMER.[I]	2xiodoTMT6plex [C6(100); C7(100)]; 1xOxidation [M19(100)]	High	4.52477e-07	0	1	1	3	P07900	P07900 [592-612]	0	3006.53	323.9	335.6	230.2		0	4.453e-08	3.91
[R].HDPLNPLCPGAIR.[A]	1xiodoTMT6plex [C8(100)]	High	1.49351e-05	0	1	1	3	P07902	P07902 [68-80]	0	1731.95	172.8	171.6	185.2		0	2.04e-06	2.92
[R].SHTEEDCTEELFDFLHAR.[D]	1xiodoTMT6plex [C7(100)]	High	4.31038e-11	0	1	1	6	P07919	P07919 [61-78]	0	2508.17	285.7	277.3	297.8		0	1.764e-12	4.89
[R].CGNTIPDDDNQVVSLSPGSR.[Y]	1xiodoTMT6plex [C1(100)]	High	4.88531e-08	0	1	1	1	P07942	P07942 [643-662]	0	2403.18	37.4	52.5	64.1		0	3.899e-09	5
[K].EGFYDLSSEDPFGCK.[S]	1xiodoTMT6plex [C14(100)]	High	1.49855e-07	0	1	1	3	P07942	P07942 [442-456]	0	2022.93	171	179.3	155.9		0	1.329e-08	4.15
[R].LELPQYTSSDSDVESPYTLIDSLVLMPYCK.[S]	1xiodoTMT6plex [C29(100)]; 1xOxidation [M26(100)]	High	0.216272	0.00748793	1	1	1	P07942	P07942 [682-711]	0	3751.85				No Quan Values	0.003661	0.07882	0.67
[R].YFAYDCEASFPGISTGPMK.[K]	1xiodoTMT6plex [C6(100)]; 1xOxidation [M18(100)]	High	0.0335316	0.00117819	1	1	1	P07942	P07942 [165-183]	0	2429.14	129	101.2	94.8		0.000621	0.008725	1.32
[K].VAVYSTCL.[-]	1xiodoTMT6plex [C7(100)]	High	0.00708218	0.000249259	1	1	3	P07942	P07942 [1779-1786]	0	1184.65	310.5	318.1	280.1		0.0004049	0.004878	2.53
[K].LNVEGEHCDVCK.[E]	2xiodoTMT6plex [C8(100); C11(100)]	High	1.48176e-05	0	1	1	1	P07942	P07942 [430-441]	0	2004.04	291.3	271.8	305.7		0	2.018e-06	3.15
[R].SCYQDPVTLQLACVCDPGYIGSR.[C]	3xiodoTMT6plex [C2(100); C13(100); C15(100)]	High	2.35001e-07	0	1	1	2	P07942	P07942 [932-954]	0	3475.81	819	641.7	599.1		0	2.158e-08	4.92
[R].TCSECQELFWGDPDVECR.[A]	3xiodoTMT6plex [C2(100); C5(100); C17(100)]	High	5.85783e-08	0	1	1	3	P07942	P07942 [1113-1130]	0	3104.52				No Quan Values	0	7.814e-06	3.63
[K].ATGQCLCLPNVIGQNCDR.[C]	3xiodoTMT6plex [C5(100); C7(100); C16(100)]	High	0.0036103	6.47684e-05	1	1	1	P07942	P07942 [1050-1067]	0	2892.56	145	159.2	136.1		5.216e-05	0.000808	2.37
[R].GIETPQCDQSTGQCVCVEGVEGPR.[C]	3xiodoTMT6plex [C7(100); C14(100); C16(100)]	High	2.36327e-08	0	1	1	1	P07942	P07942 [1138-1161]	0	3479.76	202.8	223.3	208.1		0	1.751e-09	4.02
[R].ITFPCISDMIK.[H]	1xiodoTMT6plex [C5(100)]; 1xOxidation [M9(100)]	High	0.0985474	0.00358368	1	1	1	P07948	P07948 [199-209]	0	1612.86				No Quan Values	0.00184	0.0294	1.15
[K].CTSYPDGSWK.[C]	1xiodoTMT6plex [C1(100)]	High	0.000145009	0	1	1	2	P07996	P07996 [562-571]	0	1472.7	391.2	345.3	346		0	2.435e-05	3.19
[R].SSSTGSSSSTGGGGQESQPSPLALLAATCSR.[I]	1xiodoTMT6plex [C29(100)]	High	5.55553e-07	0	1	1	1	P08047	P08047 [40-70]	0	3197.55	38	45.2	78.4		0	5.546e-08	4.6
[K].FACPECPK.[R]	2xiodoTMT6plex [C3(100); C6(100)]	High	0.00486401	0.000190562	1	1	6	P08047	P08047 [686-693]	0	1552.84	1021.5	1037.7	879.5		0.0001649	0.001498	1.98
[K].KFACPECPK.[R]	2xiodoTMT6plex [C4(100); C7(100)]	High	0.000604691	0	1	1	2	P08047	P08047 [685-693]	1	1680.93	1063.4	1059.2	967.6		0	0.0001162	2.6
[R].EACTCPYCK.[D]	3xiodoTMT6plex [C3(100); C5(100); C8(100)]	High	5.62459e-05	0	1	1	4	P08047	P08047 [602-610]	0	2005.06	1964.4	1879.4	1592		1.846e-05	0.0003731	2.51
[R].CWTTNR.[C]	1xiodoTMT6plex [C1(100)]	High	0.0564197	0.00196236	1	1	1	P08069	P08069 [205-210]	0	1109.57	502	492.8	578		0.001004	0.01547	1.62
[K].CLIEILASR.[T]	1xiodoTMT6plex [C1(100)]	High	0.000155682	0	1	1	7	P08133	P08133 [114-122]	0	1346.8	596.2	651	717.7		0	5.167e-05	3.37
[R].LIVGLMRPPAYCDAK.[E]	1xiodoTMT6plex [C12(100)]; 1xOxidation [M6(100)]	High	0.000138303	0	1	1	1	P08133	P08133 [85-99]	0	1992.1				No Quan Values	0	2.328e-05	1.81
[R].ISAFGYLECSAK.[T]	1xiodoTMT6plex [C9(100)]	High	6.01182e-07	0	1	1	4	P08134	P08134 [151-162]	0	1617.85	349.9	363.6	275.9		0	6.059e-08	3.82
[K].CEESFVK.[I]	1xiodoTMT6plex [C1(100)]	High	0.00341724	6.47684e-05	1	1	2	P08174	P08174 [65-71]	0	1170.6	519.3	538.3	614.3		3.483e-05	0.0007591	2.6
[K].IPGEKDSVICLK.[G]	1xiodoTMT6plex [C10(100)]	High	6.72946e-06	0	1	1	2	P08174	P08174 [72-83]	1	1630.94	173.3	207.9	193.3		0	8.515e-07	3.64
[K].GSQWSDIEEFCNR.[S]	1xiodoTMT6plex [C11(100)]	High	1.60888e-07	0	1	1	8	P08174	P08174 [84-96]	0	1899.89	1445.7	1673.2	1345.7		0	1.768e-07	4.27
[K].QPYITQNYFPVGTVVEYECRPGYR.[R]	1xiodoTMT6plex [C19(100)]	High	4.46888e-09	0	1	1	7	P08174	P08174 [111-134]	0	3208.61	544.4	490.3	394.7		0	2.243e-09	5.17
[K].SCPNPGEIR.[N]	1xiodoTMT6plex [C2(100)]	High	0.00110946	0	1	1	6	P08174	P08174 [162-170]	0	1301.68	1290.2	1324.7	1667.8		8.529e-05	0.001006	2.41
[R].SCEVPTR.[L]	1xiodoTMT6plex [C2(100)]	High	0.0786863	0.00278256	1	1	1	P08174	P08174 [97-103]	0	1120.6	321.6	347.1	478.4		0.001459	0.02267	1.36
[K].KSCPNPGEIR.[N]	1xiodoTMT6plex [C3(100)]	High	0.00390507	6.47684e-05	1	1	3	P08174	P08174 [161-170]	1	1429.78				No Quan Values	6.826e-05	0.0008737	2.22
[K].LTCLQNLK.[W]	1xiodoTMT6plex [C3(100)]	High	0.0178696	0.000640904	1	1	7	P08174	P08174 [143-150]	0	1261.75	1328.8	1391.9	1215.9		0.0005114	0.007238	1.98
[R].EIYCPAPPQIDNGIIQGER.[D]	1xiodoTMT6plex [C4(100)]	High	3.69765e-09	0	1	1	8	P08174	P08174 [222-240]	0	2442.26	921.2	1057.2	915.9		0	2.655e-10	5.51
[K].DSVICLK.[G]	1xiodoTMT6plex [C5(100)]	High	0.107406	0.00358368	1	1	2	P08174	P08174 [77-83]	0	1106.64	1332	1470.2	1273		0.001862	0.03263	1.65
[R].QSVTYACNK.[G]	1xiodoTMT6plex [C7(100)]	High	0.000114439	0	1	1	6	P08174	P08174 [247-255]	0	1342.7	680.9	685.2	676.4		0.0002608	0.003621	2.66
[K].WSTAVEFCK.[K]	1xiodoTMT6plex [C8(100)]	High	3.01504e-05	0	1	1	16	P08174	P08174 [151-159]	0	1399.72	1053.3	1025.2	793.1		0	5.881e-05	3.15
[K].GFTMIGEHSIYCTVNNDEGEWSGPPPECR.[G]	2xiodoTMT6plex [C12(100); C28(100)]	High	7.80914e-10	0	1	1	20	P08174	P08174 [256-284]	0	3883.82	3522	3223.8	2988.4		0	2.516e-09	6.74
[K].GFTMIGEHSIYCTVNNDEGEWSGPPPECR.[G]	2xiodoTMT6plex [C12(100); C28(100)]; 1xOxidation [M4(100)]	High	2.11833e-11	0	1	1	64	P08174	P08174 [256-284]	0	3899.82	14165	12894.2	11930.8		0	8.39e-09	6.24
[K].LFGSTSSFCLISGSSVQWSDPLPECR.[E]	2xiodoTMT6plex [C9(100); C25(100)]	High	5.87113e-07	0	1	1	1	P08174	P08174 [196-221]	0	3461.76	85.9	161.8	108.6		0	5.89e-08	3.45
[K].VQSGQTVALVGNSGCGK.[S]	1xiodoTMT6plex [C15(100)]	High	4.87424e-09	0	1	1	1	P08183	P08183 [417-433]	0	1934.03				No Quan Values	0	3.12e-10	3.99
[R].WCSWSLSQAR.[L]	1xiodoTMT6plex [C2(100)]	High	2.00005e-05	0	1	1	8	P08195	P08195 [430-439]	0	1552.79	2026.1	2289	1653.4		0	6.272e-06	2.82
[K].SQCLENSLFT.[-]	1xiodoTMT6plex [C3(100)]	High	0.145392	0.00446916	1	1	2	P08236	P08236 [642-651]	0	1470.75	157.7	151.6	201.3		0.002333	0.047	2.09
[K].CNENYTTDFIFNLYSEEGK.[G]	1xiodoTMT6plex [C1(100)]	High	1.12788e-07	0	1	1	2	P08237	P08237 [631-649]	0	2616.21	145.4	136.4	136		0	1.088e-08	4.73
[R].IFANTPDSGCVLGMR.[K]	1xiodoTMT6plex [C10(100)]; 1xOxidation [M14(100)]	High	0.000414123	0	1	1	1	P08237	P08237 [700-714]	0	1925.98				No Quan Values	0	7.672e-05	1.42
[R].LPLMECVQVTK.[D]	1xiodoTMT6plex [C6(100)]	High	0.00475097	0.000190562	1	1	1	P08237	P08237 [346-356]	0	1589.9	112.6	128.8	119.1		0.0001184	0.001084	2.31
[R].GITNLCVIGGDGSLTGADTFR.[S]	1xiodoTMT6plex [C6(100)]	High	0.000173868	0	1	1	1	P08237	P08237 [109-129]	0	2396.24				No Quan Values	0	2.975e-05	2.62
[K].CLELFSELAEDKENYKK.[F]	1xiodoTMT6plex [C1(100)]	High	6.71426e-07	0	1	1	5	P08238	P08238 [412-428]	2	2388.23	331.9	377.8	305.1		0	7.571e-07	4.12
[K].CLELFSELAEDKENYK.[K]	1xiodoTMT6plex [C1(100)]	High	2.22369e-07	0	1	1	5	P08238	P08238 [412-427]	1	2260.14	260.2	299.1	313.3		0	3.903e-08	4.23
[R].GFEVVYMTEPIDEYCVQQLK.[E]	1xiodoTMT6plex [C15(100)]	High	9.48083e-08	0	1	1	14	P08238	P08238 [507-526]	0	2720.35	366.5	346.5	280		0	8.043e-09	4.8
[R].GFEVVYMTEPIDEYCVQQLK.[E]	1xiodoTMT6plex [C15(100)]; 1xOxidation [M7(100)]	High	3.63973e-09	0	1	1	68	P08238	P08238 [507-526]	0	2736.35	5385.4	5573.7	4246.5		0	1.762e-09	5.08
[K].RGFEVVYMTEPIDEYCVQQLK.[E]	1xiodoTMT6plex [C16(100)]	High	4.3643e-09	0	1	1	2	P08238	P08238 [506-526]	1	2876.45	186.6	204.8	154.4		0	2.766e-10	5.14
[K].RGFEVVYMTEPIDEYCVQQLK.[E]	1xiodoTMT6plex [C16(100)]; 1xOxidation [M8(100)]	High	1.2526e-06	0	1	1	21	P08238	P08238 [506-526]	1	2892.45	1284.1	1395.1	1226.3		0	1.348e-07	4.59
[R].KRGFEVVYMTEPIDEYCVQQLK.[E]	1xiodoTMT6plex [C17(100)]; 1xOxidation [M9(100)]	High	1.07209e-05	0	1	1	1	P08238	P08238 [505-526]	2	3020.54	68.7	105.9	61		0	1.412e-06	4.18
[R].VFIMDSCDELIPEYLNFIR.[G]	1xiodoTMT6plex [C7(100)]	High	3.31832e-08	0	1	1	8	P08238	P08238 [360-378]	0	2646.35	361.9	419.3	331.2		0	2.544e-09	4.79
[R].VFIMDSCDELIPEYLNFIR.[G]	1xiodoTMT6plex [C7(100)]; 1xOxidation [M4(100)]	High	5.87113e-07	0	1	1	62	P08238	P08238 [360-378]	0	2662.35	2987.5	3376	2644.1		0	7.911e-08	3.86
[R].RVFIMDSCDELIPEYLNFIR.[G]	1xiodoTMT6plex [C8(100)]	High	1.04464e-06	0	1	1	4	P08238	P08238 [359-378]	1	2802.45	235.5	310.1	226.5		0	1.106e-07	4.22
[R].RVFIMDSCDELIPEYLNFIR.[G]	1xiodoTMT6plex [C8(100)]; 1xOxidation [M5(100)]	High	2.66032e-08	0	1	1	40	P08238	P08238 [359-378]	1	2818.45	1204.1	1547.5	1285.6		0	7.052e-09	4.85
[R].LVSSPCCIVTSTYGWTANMER.[I]	2xiodoTMT6plex [C6(100); C7(100)]	High	1.2811e-10	0	1	1	3	P08238	P08238 [584-604]	0	2976.51	149	193.9	90.3		0	4.536e-10	5.02
[R].LVSSPCCIVTSTYGWTANMER.[I]	2xiodoTMT6plex [C6(100); C7(100)]; 1xOxidation [M19(100)]	High	1.418e-07	0	1	1	22	P08238	P08238 [584-604]	0	2992.51	2532.3	2718.5	1755.1		0	3.583e-07	3.99
[R].VWELGGCANK.[E]	1xiodoTMT6plex [C7(100)]	High	2.37934e-05	0	1	1	4	P08240	P08240 [247-256]	0	1405.75	462.7	445.9	419.5		0	6.258e-06	2.88
[K].AMTEDGFLAVCSEAK.[G]	1xiodoTMT6plex [C11(100)]	High	4.4539e-07	0	1	1	1	P08243	P08243 [148-162]	0	1900.93	108.4	118.2	123.9		0	4.373e-08	3.22
[K].AMTEDGFLAVCSEAK.[G]	1xiodoTMT6plex [C11(100)]; 1xOxidation [M2(100)]	High	1.32076e-07	0	1	1	3	P08243	P08243 [148-162]	0	1916.93	106.1	127.8	111.4		0	1.148e-08	3.71
[R].FENVNGYTNCCFGFHR.[L]	2xiodoTMT6plex [C10(100); C11(100)]	High	2.12083e-07	0	1	1	3	P08243	P08243 [34-49]	0	2566.25	433.4	544.5	311.3		0	1.943e-08	4.12
[K].DLPTVLPPGFTIGAICK.[R]	1xiodoTMT6plex [C16(100)]	High	1.53099e-08	0	1	1	5	P08397	P08397 [99-115]	0	2071.18	320.6	324.3	296.2		0	1.493e-08	4.14
[K].NFYGGNGIVGAQVPLGAGIALACK.[Y]	1xiodoTMT6plex [C23(100)]	High	5.85783e-08	0	1	1	7	P08559	P08559 [159-182]	0	2619.43	521.8	541	418.1		0	3.073e-08	4.3
[R].FAAAYCR.[S]	1xiodoTMT6plex [C6(100)]	High	0.00834459	0.000304634	1	1	12	P08559	P08559 [268-274]	0	1130.6	8881.3	8064.6	6493.2		0.00184	0.03131	1.48
[R].VDGMDILCVR.[E]	1xiodoTMT6plex [C8(100)]	High	2.92133e-05	0	1	1	1	P08559	P08559 [254-263]	0	1449.78	276.4	345	296.9		0	4.234e-06	3.09
[R].VDGMDILCVR.[E]	1xiodoTMT6plex [C8(100)]; 1xOxidation [M4(100)]	High	0.000257965	0	1	1	5	P08559	P08559 [254-263]	0	1465.77	410.6	441.1	392.3		0	4.583e-05	2.31
[K].LPCIFICENNR.[Y]	2xiodoTMT6plex [C3(100); C7(100)]	High	2.43635e-05	0	1	1	5	P08559	P08559 [216-226]	0	1980.09	899.8	1478.3	981.9		0	1.186e-05	2.92
[R].HGGEDYVFSLLTGYCEPPTGVSLR.[E]	1xiodoTMT6plex [C15(100)]	High	1.16269e-11	0	1	1	25	P08574	P08574 [205-228]	0	2926.46	3786.5	3085.6	3358.1		0	1.982e-11	6.37
[R].ARHGGEDYVFSLLTGYCEPPTGVSLR.[E]	1xiodoTMT6plex [C17(100)]	High	2.05026e-08	0	1	1	1	P08574	P08574 [203-228]	1	3153.6	183.2	161.3	142.7		0	1.504e-09	5.57
[K].DVCTFLR.[W]	1xiodoTMT6plex [C3(100)]	High	0.0555839	0.00196236	1	1	9	P08574	P08574 [269-275]	0	1182.65	3298.3	3536.4	3054.5		0.003733	0.08158	1.59
[R].HLVGVCYTEDEAK.[E]	1xiodoTMT6plex [C6(100)]	High	1.28693e-08	0	1	1	25	P08574	P08574 [134-146]	0	1792.91	2722.3	2453.4	2660.6		0	3.563e-09	3.66
[K].CVAPYPSLLSSEDNADDEVDTRPASFWETS.[-]	1xiodoTMT6plex [C1(100)]	High	0.0971378	0.00349524	1	1	1	P08581	P08581 [1361-1390]	0	3630.67	13.7	21.3	19.2		0.001807	0.0289	1.71
[R].ATFPEDQFPNSSQNGSCR.[Q]	1xiodoTMT6plex [C17(100)]	High	4.80879e-08	0	1	1	4	P08581	P08581 [1005-1022]	0	2314.07	355.6	408.7	316.4		0	3.814e-09	4.11
[R].GHFGCVYHGTLLDNDGK.[K]	1xiodoTMT6plex [C5(100)]	High	0.247525	0.00920348	1	1	1	P08581	P08581 [1087-1103]	0	2162.07				No Quan Values	0.004363	0.09471	0.48
[R].LLQPEYCPDPLYEVMLK.[C]	1xiodoTMT6plex [C7(100)]; 1xOxidation [M15(100)]	High	0.00216626	6.47684e-05	1	1	1	P08581	P08581 [1302-1318]	0	2396.24	85.1	82.9	84.9		3.483e-05	0.0004663	1.47
[R].SEECLSGTWTQQICLPAIYK.[V]	2xiodoTMT6plex [C4(100); C14(100)]	High	3.04236e-08	0	1	1	2	P08581	P08581 [548-567]	0	2928.54	253.9	274	265.8		0	2.312e-09	4.33
[R].SNSEIICCTTPSLQQLNLQLPLK.[T]	2xiodoTMT6plex [C7(100); C8(100)]	High	9.63169e-08	0	1	1	2	P08581	P08581 [794-816]	0	3201.77	220	205.8	244.2		0	8.159e-09	6.01
[K].AVSDYFGGSCVPGAGETSYSESLCR.[L]	2xiodoTMT6plex [C10(100); C24(100)]	High	6.08645e-12	0	1	1	4	P08582	P08582 [163-187]	0	3200.54	687.5	591	524.5		0	3.502e-13	5.41
[K].HHNQPYCGIAPYIR.[E]	1xiodoTMT6plex [C7(100)]	High	6.8211e-07	0	1	1	20	P08621	P08621 [33-46]	0	1998.03	2257.7	1953.2	1265.9		0	6.93e-08	4.57
[R].QVQSLTCEVDALKGTNESLER.[Q]	1xiodoTMT6plex [C7(100)]	High	2.56015e-11	0	1	1	3	P08670	P08670 [322-342]	1	2649.37	322.8	407.4	395.4		0	1.002e-12	5.74
[R].QVQSLTCEVDALK.[G]	1xiodoTMT6plex [C7(100)]	High	1.16014e-05	0	1	1	16	P08670	P08670 [322-334]	0	1762.96	1300.1	1407.5	1460.9		0	2.315e-06	3.08
[R].RQVQSLTCEVDALK.[G]	1xiodoTMT6plex [C8(100)]	High	2.87882e-08	0	1	1	4	P08670	P08670 [321-334]	1	1919.06	303.8	318.2	302.1		0	8.153e-09	4.48
[R].VCEEIAIIPSKK.[L]	1xiodoTMT6plex [C2(100)]	High	0.000772107	0	1	1	6	P08708	P08708 [34-45]	1	1658.97	594.2	568.9	522.8		0	0.0001565	3.36
[R].VCEEIAIIPSK.[K]	1xiodoTMT6plex [C2(100)]	High	5.26881e-06	0	1	1	8	P08708	P08708 [34-44]	0	1530.88	847.9	862	817.9		0	4.407e-06	3.68
[K].RVCEEIAIIPSK.[K]	1xiodoTMT6plex [C3(100)]	High	0.000182298	0	1	1	1	P08708	P08708 [33-44]	1	1686.98	194.7	206.1	196.3		0	3.134e-05	3.8
[K].IIHEDGYSEDECK.[Q]	1xiodoTMT6plex [C12(100)]	High	1.54141e-05	0	1	1	1	P08754	P08754 [55-67]	0	1866.87				No Quan Values	0	2.11e-06	2.49
[R].DGGVQACFSR.[S]	1xiodoTMT6plex [C7(100)]	High	0.00155661	6.47684e-05	1	1	4	P08754	P08754 [133-142]	0	1368.69	2212.4	2315.4	1908.3		3.483e-05	0.0006619	2.51
[R].SPLTICYPEYTGSNTYEEAAAYIQCQFEDLNR.[R]	2xiodoTMT6plex [C6(100); C25(100)]	High	2.56597e-10	0	1	1	7	P08754	P08754 [281-312]	0	4348.09	1163.6	919	814.6		0	1.25e-11	6.59
[K].RSPLTICYPEYTGSNTYEEAAAYIQCQFEDLNR.[R]	2xiodoTMT6plex [C7(100); C26(100)]	High	4.06058e-06	0	1	1	1	P08754	P08754 [280-312]	1	4504.2	74.6	63.7	55.8		0	4.895e-07	3.98
[K].ALLLLCGEDD.[-]	1xiodoTMT6plex [C6(100)]	High	0.00867662	0.000304634	1	1	6	P08758	P08758 [311-320]	0	1390.74	1041.9	1298.3	1091.7		0.001561	0.02479	2.29
[R].ADHQPLTEASYVNLPTIALCNTDSPLR.[Y]	1xiodoTMT6plex [C20(100)]	High	3.09413e-11	0	1	1	6	P08865	P08865 [129-155]	0	3268.68	608.5	704	696.7		0	1.232e-12	6.91
[R].YVDIAIPCNNK.[G]	1xiodoTMT6plex [C8(100)]	High	1.7489e-05	0	1	1	22	P08865	P08865 [156-166]	0	1578.85	1823.1	1916.6	1641.2		0	2.411e-06	2.96
[K].CCGAANYTDWEK.[I]	2xiodoTMT6plex [C1(100); C2(100)]	High	2.37401e-06	0	1	1	8	P08962	P08962 [145-156]	0	2018.98	2052.5	2031.7	1909.8		0	3.982e-06	3.65
[R].VPDSCCINVTVGCGINFNEK.[A]	3xiodoTMT6plex [C5(100); C6(100); C13(100)]	High	1.92266e-05	0	1	1	12	P08962	P08962 [165-184]	0	3099.64	1816.6	2012.7	1976		0	5.612e-06	4.47
[K].HVVTLLQVQDCHVLK.[Y]	1xiodoTMT6plex [C11(100)]	High	0.000104099	0	1	1	3	P09001	P09001 [117-131]	0	2061.18	204.8	238.6	210		0	1.697e-05	4.26
[K].CVTDECFFFER.[L]	2xiodoTMT6plex [C1(100); C6(100)]	High	1.49351e-05	0	1	1	1	P09038	P09038 [229-239]	0	2054.02				No Quan Values	0	2.025e-06	2.85
[K].VNPLGGAVALGHPLGCTGAR.[Q]	1xiodoTMT6plex [C16(100)]	High	2.75488e-10	0	1	1	1	P09110	P09110 [366-385]	0	2189.22				No Quan Values	0	1.341e-11	4.49
[K].CSFGCK.[V]	2xiodoTMT6plex [C1(100); C5(100)]	High	0.0122227	0.00041293	1	1	2	P09131	P09131 [205-210]	0	1302.71				No Quan Values	0.0002489	0.002951	1.76
[K].QEDGSLCLVQFPSR.[K]	1xiodoTMT6plex [C7(100)]	High	2.18147e-05	0	1	1	1	P09132	P09132 [88-101]	0	1907.98				No Quan Values	0	3.071e-06	3.68
[K].FYCDYCDTYLTHDSPSVR.[K]	2xiodoTMT6plex [C3(100); C6(100)]	High	4.23826e-08	0	1	1	10	P09234	P09234 [4-21]	0	2843.35	2986.5	2671.9	2221.7		0	1.75e-08	4.74
[R].FNAHGDANTIVCNSK.[D]	1xiodoTMT6plex [C12(100)]	High	7.53219e-12	0	1	1	14	P09382	P09382 [50-64]	0	1919.96	2368.7	2357	2023.5		0	2.623e-13	5.11
[R].EAVFPFQPGSVAEVCITFDQANLTVK.[L]	1xiodoTMT6plex [C15(100)]	High	0.0266645	0.00107045	1	1	3	P09382	P09382 [75-100]	0	3139.63	73.4	66.7	43.9		0.0005114	0.006843	1.73
[K].DSNNLCLHFNPR.[F]	1xiodoTMT6plex [C6(100)]	High	1.70798e-05	0	1	1	8	P09382	P09382 [38-49]	0	1758.89	1261.9	1226.6	1111.5		0	2.36e-06	3.47
[K].VDAILCVAGGWAGGNAK.[S]	1xiodoTMT6plex [C6(100)]	High	0.00030445	0	1	1	1	P09417	P09417 [80-96]	0	1931.04	200.3	197.5	174.2		0	5.515e-05	2.66
[K].GAVHQLCQSLAGK.[N]	1xiodoTMT6plex [C7(100)]	High	1.08059e-05	0	1	1	2	P09417	P09417 [155-167]	0	1640.91				No Quan Values	0	1.43e-06	3.22
[R].LWGDSGIQECFNR.[S]	1xiodoTMT6plex [C10(100)]	High	0.00191006	6.47684e-05	1	1	1	P09471	P09471 [131-143]	0	1853.92				No Quan Values	1.846e-05	0.0004051	1.75
[R].LCDFNPK.[S]	1xiodoTMT6plex [C2(100)]	High	0.0262589	0.00102324	1	1	3	P09496	P09496 [217-223]	0	1165.62	1450.3	1640.1	1398.5		0.0005114	0.006723	1.8
[K].VAQLCDFNPK.[S]	1xiodoTMT6plex [C5(100)]	High	0.000730655	0	1	1	2	P09497	P09497 [195-204]	0	1463.79	614	524	506.1		0	0.0001433	2.29
[K].FLTVLCSR.[N]	1xiodoTMT6plex [C6(100)]	High	0.00292045	6.47684e-05	1	1	3	P09525	P09525 [193-200]	0	1267.74				No Quan Values	3.483e-05	0.0006396	2.08
[K].VLLVLCGGDD.[-]	1xiodoTMT6plex [C6(100)]	High	0.0747502	0.00257635	1	1	2	P09525	P09525 [310-319]	0	1332.74				No Quan Values	0.001355	0.02133	1.46
[K].GAGTDEGCLIEILASR.[T]	1xiodoTMT6plex [C8(100)]	High	7.86246e-07	0	1	1	5	P09525	P09525 [101-116]	0	1934.02	469.8	520.8	518		0	1.903e-07	4.04
[K].RLDEDLAAYCR.[R]	1xiodoTMT6plex [C10(100)]	High	3.12233e-07	0	1	1	3	P09543	P09543 [102-112]	1	1653.86	544.2	555.8	482.2		0	2.943e-08	3.72
[K].FCDYGK.[A]	1xiodoTMT6plex [C2(100)]	High	0.0203751	0.000923049	1	1	1	P09543	P09543 [256-261]	0	1061.53	473.1	430.7	356.9		0.0004482	0.005121	2.11
[K].DKPELQFPFLQDEDTVATLLECK.[T]	1xiodoTMT6plex [C22(100)]	High	1.19596e-09	0	1	1	5	P09543	P09543 [28-50]	0	3008.55	221.8	263.2	223.5		0	1.683e-10	5.56
[R].LDEDLAAYCR.[R]	1xiodoTMT6plex [C9(100)]	High	2.58935e-06	0	1	1	3	P09543	P09543 [103-112]	0	1497.76	315.4	348.9	272.2		0	3.088e-07	3.08
[R].VCHAHPTLSEAFR.[E]	1xiodoTMT6plex [C2(100)]	High	3.29971e-07	0	1	1	6	P09622	P09622 [483-495]	0	1796.94	1067	1042.8	863.2		0	3.126e-08	4.75
[R].VLGAHILGPGAGEMVNEAALALEYGASCEDIAR.[V]	1xiodoTMT6plex [C28(100)]	High	3.66457e-06	0	1	1	1	P09622	P09622 [450-482]	0	3626.85				No Quan Values	0	4.378e-07	3.66
[K].TVCIEK.[N]	1xiodoTMT6plex [C3(100)]	High	0.0396271	0.0015559	1	1	4	P09622	P09622 [67-72]	0	1021.59	826.6	863.8	1447.3		0.0008588	0.01306	2.07
[K].AEVITCDVLLVCIGR.[R]	2xiodoTMT6plex [C6(100); C12(100)]	High	7.54108e-08	0	1	1	4	P09622	P09622 [301-315]	0	2262.31	665.1	795.8	618.7		0	1.064e-08	4.25
[K].NETLGGTCLNVGCIPSK.[A]	2xiodoTMT6plex [C8(100); C13(100)]	High	8.90066e-08	0	1	1	7	P09622	P09622 [73-89]	0	2364.28	1264.7	1411.4	1118.3		0	2.719e-08	4.41
[K].YHTVNGHNCEVR.[K]	1xiodoTMT6plex [C9(100)]	High	7.43982e-07	0	1	1	14	P09651	P09651 [167-178]	0	1757.87	2074.8	2243.4	1595.4		0	2.146e-06	3.22
[K].VCSTNDLK.[E]	1xiodoTMT6plex [C2(100)]	High	0.0170597	0.000584299	1	1	1	P09874	P09874 [255-262]	0	1208.65				No Quan Values	0.0003333	0.004236	1.85
[K].ASLCISTK.[K]	1xiodoTMT6plex [C4(100)]	High	0.0107088	0.00041293	1	1	3	P09874	P09874 [426-433]	0	1151.67				No Quan Values	0.0002489	0.002571	1.64
[K].SANYCHTSQGDPIGLILLGEVALGNMYELK.[H]	1xiodoTMT6plex [C5(100)]	High	3.28477e-09	0	1	1	1	P09874	P09874 [904-933]	0	3535.81				No Quan Values	0	2.02e-10	3.84
[K].SDAYYCTGDVTAWTK.[C]	1xiodoTMT6plex [C6(100)]	High	5.79226e-06	0	1	1	12	P09874	P09874 [306-320]	0	2009.95	902.4	920.6	1141.3		0	5.019e-06	3.19
[R].VADGMVFGALLPCEECSGQLVFK.[S]	2xiodoTMT6plex [C13(100); C16(100)]	High	6.90576e-05	0	1	1	4	P09874	P09874 [283-305]	0	3071.61	546.4	591.8	474.1		0	1.086e-05	3.84
[R].VADGMVFGALLPCEECSGQLVFK.[S]	2xiodoTMT6plex [C13(100); C16(100)]; 1xOxidation [M5(100)]	High	3.35221e-07	0	1	1	9	P09874	P09874 [283-305]	0	3087.61	1101.8	1168.2	917.2		0	3.195e-08	4.31
[K].AGDTVSYVICQDGSNLTASQR.[A]	1xiodoTMT6plex [C10(100)]	High	7.11955e-09	0	1	1	1	P09884	P09884 [1171-1191]	0	2514.25	125.9	144	153.1		0	4.722e-10	3.91
[K].SPQLLNQPVSWCK.[V]	1xiodoTMT6plex [C12(100)]	High	3.61932e-08	0	1	1	3	P09884	P09884 [503-515]	0	1828.99	501.6	449.7	469.3		0	2.789e-09	4.86
[K].DCIFPYAFK.[E]	1xiodoTMT6plex [C2(100)]	High	0.00195568	6.47684e-05	1	1	1	P09884	P09884 [591-599]	0	1432.75				No Quan Values	1.846e-05	0.0004164	2.39
[R].DWCDLAK.[D]	1xiodoTMT6plex [C3(100)]	High	0.11616	0.00383242	1	1	1	P09884	P09884 [1083-1089]	0	1179.6	186.4	196.2	145.9		0.001974	0.03584	1.21
[K].GPCWLEVK.[S]	1xiodoTMT6plex [C3(100)]	High	0.0370141	0.00139381	1	1	2	P09884	P09884 [495-502]	0	1260.7	248.1	251.5	228.4		0.0006873	0.009745	1.66
[K].SLYTQLCFYR.[Y]	1xiodoTMT6plex [C7(100)]	High	6.23234e-05	0	1	1	3	P09884	P09884 [1387-1396]	0	1622.86	315.6	436.5	327.4		0	5.283e-05	2.26
[K].YYDGWLICEEPTCR.[N]	2xiodoTMT6plex [C8(100); C13(100)]	High	4.98559e-06	0	1	1	1	P09884	P09884 [1341-1354]	0	2406.2				No Quan Values	0	6.111e-07	3.6
[R].CAGEVAAVANNGVCGVGVAYNAR.[I]	2xiodoTMT6plex [C1(100); C14(100)]	High	1.10269e-10	0	1	1	1	P09958	P09958 [198-220]	0	2823.48	174.1	163.5	167.2		0	4.927e-12	5.22
[R].CSVDFTR.[R]	1xiodoTMT6plex [C1(100)]	High	0.00399809	6.47684e-05	1	1	1	P09960	P09960 [26-32]	0	1156.6	293.7	321.9	352.3		6.826e-05	0.0008989	1.7
[R].AILPCQDTPSVK.[L]	1xiodoTMT6plex [C5(100)]	High	0.00104993	0	1	1	2	P09960	P09960 [143-154]	0	1600.89				No Quan Values	1.846e-05	0.0003025	2.08
[R].SCALVCK.[H]	2xiodoTMT6plex [C2(100); C6(100)]	High	0.00066996	0	1	1	1	P0C2W1	P0C2W1 [58-64]	0	1381.81				No Quan Values	0	0.0001297	2.92
[K].QPFCDGSHFFQR.[T]	1xiodoTMT6plex [C4(100)]	High	0.0424174	0.00159479	1	1	1	P0C7P0	P0C7P0 [68-79]	0	1797.87				No Quan Values	0.0007674	0.01131	1.46
[R].MVALCTCK.[A]	2xiodoTMT6plex [C5(100); C7(100)]; 1xOxidation [M1(100)]	High	0.0264609	0.00107045	1	1	1	P0C7P0	P0C7P0 [94-101]	0	1542.86				No Quan Values	0.0005114	0.006759	1.07
[K].SELFNPVSLDCK.[L]	1xiodoTMT6plex [C11(100)]	High	1.52585e-06	0	1	1	1	P0CAP2	P0CAP2 [72-83]	0	1680.88				No Quan Values	0	1.674e-07	2.94
[R].EVLFGVTSWGDGCGEPGKPGVYTR.[V]	1xiodoTMT6plex [C13(100)]	High	6.13468e-12	0	1	1	6	P0CW18	P0CW18 [301-324]	0	2840.42	789.2	774.2	682.5		0	2.6e-11	4.72
[R].LCAFYAR.[L]	1xiodoTMT6plex [C2(100)]	High	0.0564197	0.00196236	1	1	2	P0CW18	P0CW18 [365-371]	0	1172.64				No Quan Values	0.001215	0.01843	1.91
[R].GEANGCPGLEPLR.[Q]	1xiodoTMT6plex [C6(100)]	High	3.39399e-05	0	1	1	2	P0CW18	P0CW18 [468-480]	0	1641.86	123.5	127.3	114.2		0	9.999e-06	2.99
[R].LAHQQCLQR.[R]	1xiodoTMT6plex [C6(100)]	High	0.000760029	0	1	1	2	P0CW18	P0CW18 [383-391]	0	1425.79				No Quan Values	0	0.0001491	2.38
[R].VPLLSTDTCRR.[A]	1xiodoTMT6plex [C9(100)]	High	0.258694	0.00958703	1	1	1	P0CW18	P0CW18 [248-258]	1	1589.9				No Quan Values	0.004558	0.1001	1.49
[R].VPLLSTDTCR.[R]	1xiodoTMT6plex [C9(100)]	High	5.52434e-06	0	1	1	5	P0CW18	P0CW18 [248-257]	0	1433.8	1131.5	1147.2	1012.6		0	2.394e-06	2.88
[R].LCPGSQGACAR.[L]	2xiodoTMT6plex [C2(100); C9(100)]	High	1.7489e-05	0	1	1	6	P0CW18	P0CW18 [372-382]	0	1720.94	1210.5	1258.2	954.8		3.483e-05	0.0004715	2.33
[K].CQEVISWLDANTLAEK.[D]	1xiodoTMT6plex [C1(100)]	High	2.4199e-08	0	1	1	2	P0DMV9	P0DMV9 [574-589]	0	2149.12	172.4	173.6	175.9		0	1.798e-09	4.45
[K].CQEVISWLDANTLAEKDEFEHK.[R]	1xiodoTMT6plex [C1(100)]	High	1.11395e-09	0	1	1	3	P0DMV9	P0DMV9 [574-595]	1	2934.45	212.5	232.5	190.2		0	6.216e-11	5.81
[K].AAAIGIDLGTTYSCVGVFQHGK.[V]	1xiodoTMT6plex [C14(100)]	High	4.69086e-05	0	1	1	1	P0DMV9	P0DMV9 [4-25]	0	2537.34				No Quan Values	0	7.124e-06	3.39
[K].ELEQVCNPIISGLYQGAGGPGPGGFGAQGPK.[G]	1xiodoTMT6plex [C6(100)]	High	4.49408e-10	0	1	1	7	P0DMV9	P0DMV9 [598-628]	0	3327.7	189.6	207.1	214.5		0	7.495e-11	6.74
[R].KELEQVCNPIISGLYQGAGGPGPGGFGAQGPK.[G]	1xiodoTMT6plex [C7(100)]	High	1.18785e-12	0	1	1	3	P0DMV9	P0DMV9 [597-628]	1	3455.79	221.8	200.1	188.3		0	3.491e-14	7.52
[K].RKELEQVCNPIISGLYQGAGGPGPGGFGAQGPK.[G]	1xiodoTMT6plex [C8(100)]	High	1.28262e-06	0	1	1	1	P0DMV9	P0DMV9 [596-628]	2	3611.9				No Quan Values	0	1.381e-07	4.67
[R].CIIVMPEK.[M]	1xiodoTMT6plex [C1(100)]	High	0.00429056	6.47684e-05	1	1	1	P0DN79	P0DN79 [165-172]	0	1261.72	243.8	266.9	301		6.826e-05	0.0009718	2.13
[K].CEFFNAGGSVK.[D]	1xiodoTMT6plex [C1(100)]	High	1.83993e-07	0	1	1	3	P0DN79	P0DN79 [109-119]	0	1487.75	284.4	269.2	295.4		0	1.662e-08	3.72
[R].CVVILPDSVR.[N]	1xiodoTMT6plex [C1(100)]	High	3.91212e-05	0	1	1	2	P0DN79	P0DN79 [370-379]	0	1429.84				No Quan Values	0	5.834e-06	3.5
[R].VQELGLSAPLTVLPTITCGHTIEILR.[E]	1xiodoTMT6plex [C18(100)]	High	0.00577878	0.000249259	1	1	1	P0DN79	P0DN79 [414-439]	0	3103.78	25.9	35.5	26.3		0.0001649	0.001334	1.6
[R].NASNPLAHYDTTADEILQQCDGK.[L]	1xiodoTMT6plex [C20(100)]	High	1.11769e-11	0	1	1	2	P0DN79	P0DN79 [225-247]	0	2833.36	194.1	226.4	213.2		0	4.046e-13	6.86
[R].LGCQICLTK.[S]	2xiodoTMT6plex [C3(100); C6(100)]	High	0.0169282	0.000584299	1	1	1	P10109	P10109 [150-158]	0	1636.96				No Quan Values	0.0003333	0.004179	1.79
[K].MTANSVLEPGNSEVSLVCEK.[L]	1xiodoTMT6plex [C18(100)]; 1xOxidation [M1(100)]	High	2.92133e-05	0	1	1	1	P10155	P10155 [288-307]	0	2452.23				No Quan Values	0	4.229e-06	3.4
[R].FLCFGSEGGTYYIK.[E]	1xiodoTMT6plex [C3(100)]	High	3.81209e-06	0	1	1	1	P10155	P10155 [36-49]	0	1913.97	160.9	169.3	145.4		0	4.571e-07	3.19
[R].TQADELPACLLSAAR.[L]	1xiodoTMT6plex [C9(100)]	High	1.59623e-07	0	1	1	2	P10398	P10398 [589-603]	0	1888.02				No Quan Values	0	1.413e-08	3.28
[R].GLNQDCCVVYR.[L]	2xiodoTMT6plex [C6(100); C7(100)]	High	0.00269973	6.47684e-05	1	1	1	P10398	P10398 [53-63]	0	1928.02				No Quan Values	3.483e-05	0.0005913	1.68
[K].NFSAIINPPQACILAIGASEDK.[L]	1xiodoTMT6plex [C12(100)]	High	6.26799e-06	0	1	1	2	P10515	P10515 [575-596]	0	2601.39	148.4	188.4	201.9		0	7.841e-07	3.63
[K].GFDVASMMSVTLSCDHR.[V]	1xiodoTMT6plex [C14(100)]	High	1.92266e-05	0	1	1	1	P10515	P10515 [605-621]	0	2185.04	98.7	111.8	81.1		0	2.673e-06	2.91
[K].ASALACLK.[V]	1xiodoTMT6plex [C6(100)]	High	0.0277053	0.00107045	1	1	1	P10515	P10515 [483-490]	0	1105.66				No Quan Values	0.0005114	0.007133	1.57
[R].DVPLGTPLCIIVEK.[E]	1xiodoTMT6plex [C9(100)]	High	1.77673e-05	0	1	1	3	P10515	P10515 [283-296]	0	1826.07	232.9	249.4	227.1		0	2.468e-06	2.71
[R].TQRPAMVQTEDQYQLCYR.[A]	1xiodoTMT6plex [C16(100)]	High	2.51731e-08	0	1	1	1	P10586	P10586 [1876-1893]	0	2559.26	188.4	184.8	232.2		0	1.882e-09	4.04
[R].TQRPAMVQTEDQYQLCYR.[A]	1xiodoTMT6plex [C16(100)]; 1xOxidation [M6(100)]	High	1.65673e-08	0	1	1	2	P10586	P10586 [1876-1893]	0	2575.26				No Quan Values	0	3.977e-09	3.94
[R].LQVDSAEYGCLK.[A]	1xiodoTMT6plex [C10(100)]	High	0.00055884	0	1	1	1	P10588	P10588 [295-306]	0	1654.87				No Quan Values	0	0.0001067	2.74
[K].HYGVFTCEGCK.[S]	2xiodoTMT6plex [C7(100); C10(100)]	High	0.000183742	0	1	1	1	P10588	P10588 [67-77]	0	1901.98	266.7	268.8	300.3		0	3.162e-05	2.7
[K].CMPTFQFFK.[K]	1xiodoTMT6plex [C1(100)]	High	0.000292674	0	1	1	2	P10599	P10599 [73-81]	0	1477.75	474.5	486.7	436.4		0	5.264e-05	2.33
[K].CMPTFQFFK.[K]	1xiodoTMT6plex [C1(100)]; 1xOxidation [M2(100)]	High	0.000128821	0	1	1	59	P10599	P10599 [73-81]	0	1493.75	4835.3	5244.4	4604.1		3.483e-05	0.0004426	2.51
[K].LVVVDFSATWCGPCK.[M]	2xiodoTMT6plex [C11(100); C14(100)]	High	6.72157e-10	0	1	1	1	P10599	P10599 [22-36]	0	2283.24	140.1	174.7	124		0	3.578e-11	4.53
[K].TAFQEALDAAGDKLVVVDFSATWCGPCK.[M]	2xiodoTMT6plex [C24(100); C27(100)]	High	3.73541e-08	0	1	1	3	P10599	P10599 [9-36]	1	3600.86	165.6	216	210.5		0	2.907e-09	5.48
[K].CNFYDNK.[D]	1xiodoTMT6plex [C1(100)]	High	0.0169282	0.000584299	1	1	2	P10619	P10619 [246-252]	0	1232.59	654.8	671.4	595.5		0.001342	0.02118	2.07
[K].CNFYDNKDLECVTNLQEVAR.[I]	2xiodoTMT6plex [C1(100); C11(100)]	High	9.48083e-08	0	1	1	3	P10619	P10619 [246-265]	1	3032.53	139.1	140.9	132.5		0	5.55e-07	4.7
[K].VFANPEDCVAFGK.[G]	1xiodoTMT6plex [C8(100)]	High	5.25689e-07	0	1	1	9	P10620	P10620 [43-55]	0	1725.88	555.3	665.5	535.3		0	6.705e-08	3.71
[R].KVFANPEDCVAFGK.[G]	1xiodoTMT6plex [C9(100)]	High	2.45283e-09	0	1	1	8	P10620	P10620 [42-55]	1	1853.98	800	819.9	709.3		0	6.303e-10	4.88
[R].VLGPCSDILK.[R]	1xiodoTMT6plex [C5(100)]	High	0.0999757	0.00358368	1	1	2	P10644	P10644 [358-367]	0	1373.8	447	409	386.6		0.00184	0.0298	1.9
[K].YGGCLGNMNNFETLEECK.[N]	2xiodoTMT6plex [C4(100); C17(100)]	High	1.5224e-07	0	1	1	1	P10646	P10646 [155-172]	0	2680.29				No Quan Values	0	1.343e-08	4.62
[K].CFGGLQK.[V]	1xiodoTMT6plex [C1(100)]	High	0.00815144	0.000304634	1	1	1	P10768	P10768 [11-17]	0	1081.6				No Quan Values	0.000207	0.00193	1.82
[K].VFEHDSVELNCK.[M]	1xiodoTMT6plex [C11(100)]	High	1.14843e-06	0	1	1	2	P10768	P10768 [18-29]	0	1748.88	265.6	297.2	238.3		0	1.232e-07	4.55
[K].DDQFLLDGQLLPDNFIAACTEK.[K]	1xiodoTMT6plex [C19(100)]	High	0.00777834	0.000304634	1	1	2	P10768	P10768 [225-246]	0	2795.41	16.2	18	15		0.000207	0.001824	2.27
[K].SYPGSQLDILIDQGKDDQFLLDGQLLPDNFIAACTEK.[K]	1xiodoTMT6plex [C34(100)]	High	0.0816153	0.0028831	1	1	1	P10768	P10768 [210-246]	1	4410.24				No Quan Values	0.001511	0.02354	1.46
[R].CIPALDSLTPANEDQK.[I]	1xiodoTMT6plex [C1(100)]	High	6.42522e-09	0	1	1	21	P10809	P10809 [447-462]	0	2044.06	1294.6	1463.1	1834.4		0	4.225e-10	4.68
[K].CEFQDAYVLLSEKK.[I]	1xiodoTMT6plex [C1(100)]	High	6.75214e-08	0	1	1	5	P10809	P10809 [237-250]	1	2002.05	359.2	470.3	319.2		0	1.19e-08	4.78
[K].CEFQDAYVLLSEK.[K]	1xiodoTMT6plex [C1(100)]	High	1.63078e-08	0	1	1	33	P10809	P10809 [237-249]	0	1873.96	2836.5	3104.2	3169.1		0	1.18e-08	4.85
[R].AAVEEGIVLGGGCALLR.[C]	1xiodoTMT6plex [C13(100)]	High	3.43628e-10	0	1	1	11	P10809	P10809 [430-446]	0	1957.11	1847.7	2201.4	1982.4		0	3.674e-10	4.86
[R].EILSVDCSTNNPSQAK.[L]	1xiodoTMT6plex [C7(100)]	High	4.12519e-06	0	1	1	1	P10909	P10909 [307-322]	0	2035.03				No Quan Values	0	4.963e-07	2.92
[K].EDVGTVVGIDLGTTYSCVGVFK.[N]	1xiodoTMT6plex [C17(100)]	High	3.12573e-10	0	1	1	3	P11021	P11021 [25-46]	0	2588.35	262.6	303.7	277.3		0	1.541e-11	5.75
[K].KEDVGTVVGIDLGTTYSCVGVFK.[N]	1xiodoTMT6plex [C18(100)]	High	0.000148483	0	1	1	1	P11021	P11021 [24-46]	1	2716.44	93.6	90.7	118.8		0	2.511e-05	3.11
[R].CKPGFFNLESSNPR.[G]	1xiodoTMT6plex [C1(100)]	High	0.00249564	6.47684e-05	1	1	2	P11047	P11047 [477-490]	0	1924.99	129.6	135.4	135.5		3.483e-05	0.0005425	2.25
[R].EDGPWIPYQYYSGSCENTYSK.[A]	1xiodoTMT6plex [C15(100)]	High	0.0370141	0.00139381	1	1	1	P11047	P11047 [168-188]	0	2816.27	122.5	140	105.6		0.0006873	0.009735	2.25
[R].TREDGPWIPYQYYSGSCENTYSK.[A]	1xiodoTMT6plex [C17(100)]	High	3.68927e-10	0	1	1	2	P11047	P11047 [166-188]	1	3073.42	169.2	146.3	257.8		0	1.854e-11	5.36
[R].SQECYFDPELYR.[S]	1xiodoTMT6plex [C4(100)]	High	1.69455e-05	0	1	1	2	P11047	P11047 [348-359]	0	1878.89				No Quan Values	0	5.257e-06	3.3
[K].TLPSGCFNTPSIEKP.[-]	1xiodoTMT6plex [C6(100)]	High	0.00509817	0.000190562	1	1	3	P11047	P11047 [1595-1609]	0	1920.01	335.4	340.3	504		0.0001339	0.001169	2.06
[K].HNTYGVDCEK.[C]	1xiodoTMT6plex [C8(100)]	High	5.09351e-07	0	1	1	4	P11047	P11047 [309-318]	0	1494.72	364.7	359	442.6		0	5.035e-08	3.93
[K].CIYNTAGFYCDR.[C]	2xiodoTMT6plex [C1(100); C10(100)]	High	1.10149e-07	0	1	1	4	P11047	P11047 [852-863]	0	2084.05	502.4	451.5	402.3		0	1.312e-08	3.62
[R].CELCDDGYFGDPLGR.[N]	2xiodoTMT6plex [C1(100); C4(100)]	High	2.50319e-07	0	1	1	4	P11047	P11047 [804-818]	0	2318.13	582.6	603.4	612.4		0	2.322e-08	4.22
[R].CDQCEENYFYNR.[S]	2xiodoTMT6plex [C1(100); C4(100)]	High	1.07571e-07	0	1	1	8	P11047	P11047 [1012-1023]	0	2242.04	408.4	382.5	364.9		0	8.573e-07	3.41
[K].EVVCTNCPTGTTGK.[R]	2xiodoTMT6plex [C4(100); C7(100)]	High	6.20466e-07	0	1	1	1	P11047	P11047 [789-802]	0	2068.09				No Quan Values	0	6.248e-08	3.21
[K].TKEVVCTNCPTGTTGK.[R]	2xiodoTMT6plex [C6(100); C9(100)]	High	1.84825e-05	0	1	1	1	P11047	P11047 [787-802]	1	2297.24	113.4	136.4	210.8		0	2.559e-06	2.42
[R].LCQCSDNIDPNAVGNCNR.[L]	3xiodoTMT6plex [C2(100); C4(100); C16(100)]	High	1.55888e-07	0	1	1	3	P11047	P11047 [827-844]	0	2923.49	524	495.1	452.9		0	1.386e-08	4.3
[R].CPLQDFLR.[L]	1xiodoTMT6plex [C1(100)]	High	0.000401261	0	1	1	3	P11117	P11117 [349-356]	0	1320.73	670.6	709.3	703.2		0	0.0001243	2.94
[K].CNEIINWLDKNQTAEK.[E]	1xiodoTMT6plex [C1(100)]	High	5.45613e-08	0	1	1	3	P11142	P11142 [574-589]	1	2248.16	291.5	275.6	283.3		0	6.694e-09	4.2
[K].CNEIINWLDK.[N]	1xiodoTMT6plex [C1(100)]	High	2.59515e-05	0	1	1	17	P11142	P11142 [574-583]	0	1576.84	1538.2	1522.1	1450.4		0	6.624e-06	3.78
[K].GPAVGIDLGTTYSCVGVFQHGK.[V]	1xiodoTMT6plex [C14(100)]	High	6.23966e-08	0	1	1	5	P11142	P11142 [4-25]	0	2535.32	488.6	468	509.4		0	3.422e-08	5.84
[K].VCNPIITK.[L]	1xiodoTMT6plex [C2(100)]	High	0.00783933	0.000304634	1	1	16	P11142	P11142 [602-609]	0	1216.73	5877.8	5764.6	5422.5		0.001342	0.02126	2.05
[K].ILDKCNEIINWLDK.[N]	1xiodoTMT6plex [C5(100)]	High	0.000189634	0	1	1	3	P11142	P11142 [570-583]	1	2046.13	190.6	174.2	152.8		0	3.273e-05	2.85
[K].VSLLDDTVYECVVEK.[H]	1xiodoTMT6plex [C11(100)]	High	2.70879e-07	0	1	1	1	P11171	P11171 [214-228]	0	2041.07	73.2	90.5	85.4		0	2.522e-08	3.51
[K].CHEFLIFEDR.[K]	1xiodoTMT6plex [C1(100)]	High	0.00050838	0	1	1	2	P11172	P11172 [304-313]	0	1637.83	249.3	269	202.8		0	9.598e-05	3.03
[R].LHSVCTLSK.[M]	1xiodoTMT6plex [C5(100)]	High	0.11616	0.00383242	1	1	1	P11172	P11172 [170-178]	0	1316.76				No Quan Values	0.001974	0.03584	1.71
[K].TNHLVTVEGGWPQFGVGAEICAR.[I]	1xiodoTMT6plex [C21(100)]	High	2.78934e-08	0	1	1	1	P11177	P11177 [286-308]	0	2770.43	127.6	145.3	165.4		0	2.105e-09	4.98
[K].AASLGLLQFPILNASVDENCQNITYK.[A]	1xiodoTMT6plex [C20(100)]	High	0.121203	0.00387968	1	1	1	P11182	P11182 [314-339]	0	3151.67	30.1	48.9	43.9		0.002024	0.03764	1.4
[K].NVQICSIFDIATELNR.[L]	1xiodoTMT6plex [C5(100)]	High	2.86916e-06	0	1	1	1	P11182	P11182 [361-376]	0	2165.16				No Quan Values	0	3.336e-07	2.83
[R].TCFETFPDK.[V]	1xiodoTMT6plex [C2(100)]	High	0.00230693	6.47684e-05	1	1	1	P11216	P11216 [325-333]	0	1416.7				No Quan Values	3.483e-05	0.0004999	2.5
[R].MTEEPLMCAYCVTEPGAGSDVAGIK.[T]	2xiodoTMT6plex [C8(100); C11(100)]	High	3.34462e-08	0	1	1	3	P11310	P11310 [149-173]	0	3230.6	434.8	517.5	424.4		0	2.563e-09	4.67
[R].MTEEPLMCAYCVTEPGAGSDVAGIK.[T]	2xiodoTMT6plex [C8(100); C11(100)]; 1xOxidation [M1(100)]	High	5.12224e-08	0	1	1	21	P11310	P11310 [149-173]	0	3246.59	2551.3	2695	2418.5		0	6.826e-09	4.87
[R].MTEEPLMCAYCVTEPGAGSDVAGIK.[T]	2xiodoTMT6plex [C8(100); C11(100)]; 2xOxidation [M1(100); M7(100)]	High	4.24788e-07	0	1	1	25	P11310	P11310 [149-173]	0	3262.59	2624	2761.6	2558.1		0	3.39e-07	3.74
[K].CDFTQMSQYFK.[A]	1xiodoTMT6plex [C1(100)]	High	2.57475e-05	0	1	1	3	P11387	P11387 [300-310]	0	1726.81	391.2	369.4	358		0	3.688e-06	3.5
[K].CDFTQMSQYFK.[A]	1xiodoTMT6plex [C1(100)]; 1xOxidation [M6(100)]	High	7.53209e-05	0	1	1	7	P11387	P11387 [300-310]	0	1742.81	166.8	174.7	158.2		0	1.192e-05	2.7
[R].IMPEDIIINCSK.[D]	1xiodoTMT6plex [C10(100)]; 1xOxidation [M2(100)]	High	8.57565e-07	0	1	1	3	P11387	P11387 [377-388]	0	1720.92	197.9	196.8	183.5		0	1.078e-07	2.99
[R].ITVAWCK.[K]	1xiodoTMT6plex [C6(100)]	High	0.01022	0.00041293	1	1	7	P11387	P11387 [728-734]	0	1149.67	258.2	250.3	219.7		0.0003333	0.00432	2.25
[R].AVAILCNHQR.[A]	1xiodoTMT6plex [C6(100)]	High	0.000120939	0	1	1	3	P11387	P11387 [625-634]	0	1453.83	322.8	382.6	318.2		0	2.002e-05	2.46
[K].EEGETADTVGCCSLR.[V]	2xiodoTMT6plex [C11(100); C12(100)]	High	9.23799e-09	0	1	1	2	P11387	P11387 [494-508]	0	2228.11	344.5	419.1	388.7		0	1.447e-08	3.6
[R].AGNEKEEGETADTVGCCSLR.[V]	2xiodoTMT6plex [C16(100); C17(100)]	High	2.77672e-10	0	1	1	1	P11387	P11387 [489-508]	1	2727.34	93.2	108	93		0	1.362e-11	4.67
[R].AGEMELKPFNGEDYTCITFQPDLSK.[F]	1xiodoTMT6plex [C16(100)]; 1xOxidation [M4(100)]	High	0.000154459	0	1	1	1	P11388	P11388 [201-225]	0	3178.53	61.9	74.6	75.7		0	2.624e-05	3.03
[R].WEVCLTMSEK.[G]	1xiodoTMT6plex [C4(100)]; 1xOxidation [M7(100)]	High	0.00283009	6.47684e-05	1	1	1	P11388	P11388 [297-306]	0	1570.78				No Quan Values	3.483e-05	0.0006225	2.02
[R].NSTECTLILTEGDSAK.[T]	1xiodoTMT6plex [C5(100)]	High	2.36863e-07	0	1	1	1	P11388	P11388 [451-466]	0	2011.02	103.1	99.9	111		0	2.179e-08	3.14
[K].LQTSLTCNSMVLFDHVGCLK.[K]	2xiodoTMT6plex [C7(100); C18(100)]	High	0.00211574	6.47684e-05	1	1	1	P11388	P11388 [991-1010]	0	2867.53	78.8	90.2	71.8		3.483e-05	0.0004534	1.85
[K].CISEVQANNVVLGQYVGNPDGEGEATK.[G]	1xiodoTMT6plex [C1(100)]	High	4.03744e-12	0	1	1	6	P11413	P11413 [294-320]	0	3120.55	160.3	165.1	210.8		0	8.071e-12	6.44
[R].LQFHDVAGDIFHQQCK.[R]	1xiodoTMT6plex [C15(100)]	High	1.57652e-09	0	1	1	11	P11413	P11413 [371-386]	0	2215.13	1897.1	1924.5	1547		0	8.782e-10	5.89
[R].TQVCGILR.[E]	1xiodoTMT6plex [C4(100)]	High	0.0769762	0.00267806	1	1	11	P11413	P11413 [10-17]	0	1218.72	3879.3	3512	7058.3		0.003969	0.08666	1.9
[R].DNIACVILTFK.[E]	1xiodoTMT6plex [C5(100)]	High	0.00107504	0	1	1	3	P11413	P11413 [228-238]	0	1565.89	190	204.4	140.1		3.483e-05	0.0006456	2.27
[R].DNIACVILTFKEPFGTEGR.[G]	1xiodoTMT6plex [C5(100)]	High	9.33234e-08	0	1	1	2	P11413	P11413 [228-246]	1	2439.29	67.7	61.1	47.4		0	7.911e-09	4.15
[K].NIHESCMSQIGWNR.[I]	1xiodoTMT6plex [C6(100)]	High	3.34084e-05	0	1	1	4	P11413	P11413 [153-166]	0	2003.97	654.6	651.8	564		0	1.412e-05	2.88
[K].NIHESCMSQIGWNR.[I]	1xiodoTMT6plex [C6(100)]; 1xOxidation [M7(100)]	High	3.36731e-05	0	1	1	28	P11413	P11413 [153-166]	0	2019.97	3093.9	2913.8	2708.7		0	1.711e-05	3.04
[R].LILDVFCGSQMHFVR.[S]	1xiodoTMT6plex [C7(100)]; 1xOxidation [M11(100)]	High	1.97988e-06	0	1	1	3	P11413	P11413 [440-454]	0	2110.11	61.7	83.9	73.4		0	2.233e-07	2.56
[R].ECSLQVPEDELVSTLK.[Q]	1xiodoTMT6plex [C2(100)]	High	1.86921e-07	0	1	1	1	P11441	P11441 [12-27]	0	2119.12				No Quan Values	0	1.681e-08	4.27
[R].ACTELGIR.[T]	1xiodoTMT6plex [C2(100)]	High	0.00960237	0.000304634	1	1	1	P11498	P11498 [55-62]	0	1191.67				No Quan Values	0.000207	0.002296	2.32
[K].FCEVAK.[E]	1xiodoTMT6plex [C2(100)]	High	0.0489413	0.00164795	1	1	2	P11498	P11498 [662-667]	0	1025.57	832.5	796	855.3		0.0008724	0.01329	1.81
[R].FLYECPWR.[R]	1xiodoTMT6plex [C5(100)]	High	0.00130903	0	1	1	11	P11498	P11498 [618-625]	0	1442.75	3523.7	3158.4	2613.5		1.846e-05	0.0003772	2.12
[R].ADFAQACQDAGVR.[F]	1xiodoTMT6plex [C7(100)]	High	8.80101e-06	0	1	1	3	P11498	P11498 [125-137]	0	1680.83	855.5	892.6	830		0	2.176e-06	3.18
[R].INGCAIQCR.[V]	2xiodoTMT6plex [C4(100); C8(100)]	High	0.00100937	0	1	1	5	P11498	P11498 [369-377]	0	1635.92	2733.8	2685	1952.9		0	0.0002036	2.63
[K].ECPIIGFR.[Y]	1xiodoTMT6plex [C2(100)]	High	0.0353654	0.00128425	1	1	1	P11532	P11532 [3318-3325]	0	1263.71	379.1	382.3	341.5		0.0006466	0.009257	2.02
[K].QVASSTGFCDQR.[R]	1xiodoTMT6plex [C9(100)]	High	0.000105755	0	1	1	1	P11532	P11532 [3221-3232]	0	1627.81				No Quan Values	0	1.727e-05	2.22
[K].CTHWAEGGK.[G]	1xiodoTMT6plex [C1(100)]	High	0.000437631	0	1	1	1	P11586	P11586 [785-793]	0	1317.66	165.6	173.6	166.8		0	8.178e-05	1.95
[K].GEWIKPGAIVIDCGINYVPDDK.[K]	1xiodoTMT6plex [C13(100)]	High	0.219105	0.0076318	1	1	1	P11586	P11586 [224-245]	0	2731.43				No Quan Values	0.00371	0.08	1.17
[K].GCLELIK.[E]	1xiodoTMT6plex [C2(100)]	High	0.146402	0.00446916	1	1	2	P11586	P11586 [151-157]	0	1104.66	1241.9	1211.8	972.4		0.002333	0.04729	1.96
[K].QGFGNLPICMAK.[T]	1xiodoTMT6plex [C9(100)]; 1xOxidation [M10(100)]	High	0.00241838	6.47684e-05	1	1	3	P11586	P11586 [855-866]	0	1623.85	291.3	306.3	256.5		3.483e-05	0.0005226	1.79
[R].GDLNDCFIPCTPK.[G]	2xiodoTMT6plex [C6(100); C10(100)]	High	4.30077e-05	0	1	1	5	P11586	P11586 [138-150]	0	2081.09	772.9	717.4	554.5		0	6.488e-06	3.24
[K].TASSVIELTCTK.[T]	1xiodoTMT6plex [C10(100)]	High	4.464e-06	0	1	1	2	P11717	P11717 [2087-2098]	0	1581.87				No Quan Values	0	5.412e-07	3.47
[R].SLLEFNTTVSCDQQGTNHR.[V]	1xiodoTMT6plex [C11(100)]	High	1.42122e-06	0	1	1	2	P11717	P11717 [107-125]	0	2479.22	266.7	288.5	293.7		0	4.743e-07	3.55
[R].YEIEWITEYACHR.[D]	1xiodoTMT6plex [C11(100)]	High	3.77357e-07	0	1	1	3	P11717	P11717 [308-320]	0	2042	397.4	365.4	291.7		0	5.419e-08	4.05
[K].TLGTPEFVTATECVHYFEWR.[T]	1xiodoTMT6plex [C13(100)]	High	1.16142e-08	0	1	1	2	P11717	P11717 [137-156]	0	2715.34				No Quan Values	0	8.054e-10	5.05
[R].YSDGDLTLIYFGGDECSSGFQR.[M]	1xiodoTMT6plex [C16(100)]	High	1.66986e-08	0	1	1	2	P11717	P11717 [405-426]	0	2759.28	182.3	198.5	130.6		0	1.203e-09	3.87
[R].GCDVTFEWK.[T]	1xiodoTMT6plex [C2(100)]	High	0.000533014	0	1	1	2	P11717	P11717 [1974-1982]	0	1413.7	167.8	194.5	172.1		0	0.0001014	2.31
[K].TGPVVEDSGSLLLEYVNGSACTTSDGR.[Q]	1xiodoTMT6plex [C21(100)]	High	0.00265763	6.47684e-05	1	1	1	P11717	P11717 [855-881]	0	3056.5				No Quan Values	3.483e-05	0.0005778	1.35
[K].LSGAYLVDDSDPDTSLFINVCR.[D]	1xiodoTMT6plex [C21(100)]	High	4.01954e-07	0	1	1	1	P11717	P11717 [192-213]	0	2729.37	114	123.2	115.4		0	3.887e-08	3.27
[R].YSDNWEAITGTGDPEHYLINVCK.[S]	1xiodoTMT6plex [C22(100)]	High	2.27429e-11	0	1	1	2	P11717	P11717 [1387-1409]	0	2954.42	265.2	275	236.8		0	8.808e-13	6.27
[K].LWCSTTADYDR.[D]	1xiodoTMT6plex [C3(100)]	High	0.000404438	0	1	1	1	P11717	P11717 [1925-1935]	0	1659.8	257.3	265.7	227.6		0	7.477e-05	2.62
[R].FVCNDDVYSGPLK.[F]	1xiodoTMT6plex [C3(100)]	High	6.26799e-06	0	1	1	3	P11717	P11717 [1040-1052]	0	1785.9	71.8	83.1	76.1		0	7.853e-07	2.83
[K].EVPCYVFDEELR.[K]	1xiodoTMT6plex [C4(100)]	High	8.81998e-05	0	1	1	2	P11717	P11717 [171-182]	0	1827.91				No Quan Values	0	1.413e-05	2.88
[K].GPLGCSER.[A]	1xiodoTMT6plex [C5(100)]	High	0.149469	0.00456763	1	1	1	P11717	P11717 [2035-2042]	0	1147.61				No Quan Values	0.002369	0.0485	1.55
[K].ETSDCSYLFEWR.[T]	1xiodoTMT6plex [C5(100)]	High	5.5365e-05	0	1	1	3	P11717	P11717 [1345-1356]	0	1864.87	267.3	274.5	215.8		0	8.492e-06	3.13
[R].TVEACPVVR.[V]	1xiodoTMT6plex [C5(100)]	High	0.00513827	0.000190562	1	1	4	P11717	P11717 [1213-1221]	0	1302.74	226.8	234.5	498.3		0.00018	0.001531	2.04
[R].FDIDSCTYYFSWDSR.[A]	1xiodoTMT6plex [C6(100)]	High	7.05584e-06	0	1	1	2	P11717	P11717 [2108-2122]	0	2234.01	118.1	117.2	89.1		0	1.038e-06	3
[K].SNEHDDCQVTNPSTGHLFDLSSLSGR.[A]	1xiodoTMT6plex [C7(100)]	High	6.52746e-09	0	1	1	1	P11717	P11717 [1510-1535]	0	3145.48				No Quan Values	0	4.305e-10	5.62
[R].DHEWGFCR.[H]	1xiodoTMT6plex [C7(100)]	High	0.0258593	0.00102324	1	1	1	P11717	P11717 [1936-1943]	0	1378.65				No Quan Values	0.0004995	0.006611	1.89
[K].TNITLVCKPGDLESAPVLR.[T]	1xiodoTMT6plex [C7(100)]	High	1.42277e-09	0	1	1	1	P11717	P11717 [580-598]	0	2355.33				No Quan Values	0	8.077e-11	4.13
[R].ATLITFLCDR.[D]	1xiodoTMT6plex [C8(100)]	High	6.08651e-05	0	1	1	2	P11717	P11717 [724-733]	0	1481.83				No Quan Values	0	9.456e-06	2.56
[R].STAIFFYCDR.[G]	1xiodoTMT6plex [C8(100)]	High	6.13474e-05	0	1	1	2	P11717	P11717 [1326-1335]	0	1551.78	705.3	777.3	859.9		0	9.509e-06	2.78
[R].VQSSIAFLCGK.[T]	1xiodoTMT6plex [C9(100)]	High	1.51727e-05	0	1	1	2	P11717	P11717 [126-136]	0	1481.83	258.6	278.6	271.7		0	7.3e-06	2.77
[R].CPPETDDGVPCVFPFIFNGK.[S]	2xiodoTMT6plex [C1(100); C11(100)]	High	4.3643e-09	0	1	1	2	P11717	P11717 [1893-1912]	0	2840.45	413.6	563.6	364.8		0	2.775e-10	4.44
[K].SLAPQAGTEPCPPEAAACLLGGSKPVNLGR.[V]	2xiodoTMT6plex [C11(100); C18(100)]	High	3.3108e-09	0	1	1	3	P11717	P11717 [1410-1439]	0	3562.92	142.5	134.1	139.3		0	1.208e-07	5.81
[K].GTPVFTGEVDCTYFFTWDTEYACVK.[E]	2xiodoTMT6plex [C11(100); C23(100)]	High	4.27184e-08	0	1	1	6	P11717	P11717 [444-468]	0	3537.71	922.3	912.7	679.2		0	3.362e-09	5.03
[R].NTYFEFETALACVPSPVDCQVTDLAGNEYDLTGLSTVR.[K]	2xiodoTMT6plex [C12(100); C19(100)]	High	0.000306861	0	1	1	1	P11717	P11717 [1066-1103]	0	4797.38	36.6	38.5	26.3		0	5.554e-05	1.83
[R].GCPEDAAVCAVDK.[N]	2xiodoTMT6plex [C2(100); C9(100)]	High	2.0759e-06	0	1	1	3	P11717	P11717 [530-542]	0	1936	433.8	423.6	382.7		0	2.354e-07	3.81
[R].ACPPGTAACLVR.[G]	2xiodoTMT6plex [C2(100); C9(100)]	High	1.34786e-05	0	1	1	3	P11717	P11717 [227-238]	0	1817.03	1408.3	1364.9	1200.4		0	1.824e-06	3.07
[R].TSECDFVFEWETPVVCPDEVR.[M]	2xiodoTMT6plex [C4(100); C16(100)]	High	1.36152e-11	0	1	1	12	P11717	P11717 [1780-1800]	0	3145.54	1440	1425.5	1630.6		0	1.591e-10	6.48
[K].LDFCDGHSPAVTITFVCPSER.[R]	2xiodoTMT6plex [C4(100); C17(100)]	High	1.38482e-07	0	1	1	4	P11717	P11717 [272-292]	0	2952.51	844.2	818.4	693.2		0	1.491e-08	5.1
[R].TQYACPPFDLTECSFK.[D]	2xiodoTMT6plex [C5(100); C13(100)]	High	4.15299e-10	0	1	1	3	P11717	P11717 [1357-1372]	0	2508.27	413.4	352.4	499.2		0	2.106e-11	4.75
[R].ITFECAQISGSPAFQLQDGCEYVFIWR.[T]	2xiodoTMT6plex [C5(100); C20(100)]	High	0.000218575	0	1	1	1	P11717	P11717 [1186-1212]	0	3766.91	64.9	67.4	49.8		0	3.823e-05	2.3
[R].WYTSYACPEEPLECVVTDPSTLEQYDLSSLAK.[S]	2xiodoTMT6plex [C7(100); C14(100)]	High	7.33987e-06	0	1	1	3	P11717	P11717 [754-785]	0	4296.11	325.5	321.9	269.1		0	9.374e-07	3.14
[R].TYSVGVCTFAVGPEQGGCK.[D]	2xiodoTMT6plex [C7(100); C18(100)]	High	1.14968e-09	0	1	1	11	P11717	P11717 [1833-1851]	0	2561.33	1255	1233.6	1521.8		0	6.439e-11	4.89
[R].TSGEGGCFYEFEWHTAAACVLSK.[T]	2xiodoTMT6plex [C7(100); C19(100)]	High	2.86267e-07	0	1	1	3	P11717	P11717 [599-621]	0	3151.54	324.3	315.4	327.2		0	2.69e-08	4.41
[K].AGDTVIPLYIPQCGECK.[F]	2xiodoTMT6plex [C13(100); C16(100)]	High	5.95104e-08	0	1	1	8	P11766	P11766 [85-101]	0	2465.33	1329.6	1231.1	1075.7		0	3.488e-08	3.94
[K].LKAGDTVIPLYIPQCGECK.[F]	2xiodoTMT6plex [C15(100); C18(100)]	High	6.85147e-05	0	1	1	2	P11766	P11766 [83-101]	1	2706.51	339.2	328.8	233.9		0	1.081e-05	2.7
[K].EFGATECINPQDFSKPIQEVLIEMTDGGVDYSFECIGNVK.[V]	2xiodoTMT6plex [C7(100); C35(100)]	High	2.06182e-09	0	1	1	3	P11766	P11766 [234-273]	0	5081.5	456.3	450.5	320.5		0	1.215e-10	6.43
[K].EFGATECINPQDFSKPIQEVLIEMTDGGVDYSFECIGNVK.[V]	2xiodoTMT6plex [C7(100); C35(100)]; 1xOxidation [M24(100)]	High	0.0105433	0.00041293	1	1	4	P11766	P11766 [234-273]	0	5097.49	82.5	65.9	57.8		0.0002489	0.002521	1.48
[K].CAGNEDIITLR.[A]	1xiodoTMT6plex [C1(100)]	High	9.86249e-08	0	1	1	6	P12004	P12004 [81-91]	0	1533.83	491.5	575.2	562.4		0	8.372e-09	4.34
[R].DLSHIGDAVVISCAK.[D]	1xiodoTMT6plex [C13(100)]	High	5.20941e-11	0	1	1	5	P12004	P12004 [150-164]	0	1857.01	434.4	565.3	495.8		0	2.178e-12	5.84
[K].LMDLDVEQLGIPEQEYSCVVK.[M]	1xiodoTMT6plex [C18(100)]	High	0.000149659	0	1	1	4	P12004	P12004 [118-138]	0	2737.4	254.3	294.8	275.6		0	2.523e-05	3.44
[K].LMDLDVEQLGIPEQEYSCVVK.[M]	1xiodoTMT6plex [C18(100)]; 1xOxidation [M2(100)]	High	6.71426e-07	0	1	1	28	P12004	P12004 [118-138]	0	2753.39	890.5	1001.6	972.5		0	6.821e-08	4.45
[R].TICSSVDKLDK.[V]	1xiodoTMT6plex [C3(100)]	High	0.0050189	0.000190562	1	1	2	P12081	P12081 [233-243]	1	1537.85				No Quan Values	0.0001339	0.001146	1.77
[R].TICSSVDK.[L]	1xiodoTMT6plex [C3(100)]	High	0.00681068	0.000249259	1	1	1	P12081	P12081 [233-240]	0	1181.64				No Quan Values	0.00018	0.001585	2.29
[R].KVPCVGLSIGVER.[I]	1xiodoTMT6plex [C4(100)]	High	0.010062	0.00041293	1	1	2	P12081	P12081 [376-388]	1	1685.99	136.9	143.7	126.8		0.0002489	0.002409	2.41
[R].EFYQCDFDIAGNFDPMIPDAECLK.[I]	2xiodoTMT6plex [C5(100); C22(100)]	High	4.9966e-05	0	1	1	2	P12081	P12081 [170-193]	0	3439.64	75	70.3	58.1		0	7.636e-06	3.88
[R].EFYQCDFDIAGNFDPMIPDAECLK.[I]	2xiodoTMT6plex [C5(100); C22(100)]; 1xOxidation [M16(100)]	High	6.38167e-05	0	1	1	19	P12081	P12081 [170-193]	0	3455.64	1374.1	1183.5	993.7		0	2.596e-05	3.65
[R].TGQPLCIC.[-]	2xiodoTMT6plex [C6(100); C8(100)]	High	0.0223478	0.000971707	1	1	9	P12081	P12081 [502-509]	0	1492.84	1725.4	1631.9	2680.9		0.000581	0.008006	2.03
[R].YREFYQCDFDIAGNFDPMIPDAECLK.[I]	2xiodoTMT6plex [C7(100); C24(100)]	High	4.92402e-08	0	1	1	1	P12081	P12081 [168-193]	1	3758.81	229.3	192.4	179.9		0	3.925e-09	4.56
[R].YREFYQCDFDIAGNFDPMIPDAECLK.[I]	2xiodoTMT6plex [C7(100); C24(100)]; 1xOxidation [M18(100)]	High	2.54879e-06	0	1	1	3	P12081	P12081 [168-193]	1	3774.8	388.8	331.9	327.2		0	4.168e-07	4.37
[R].EFHGLGDCIIK.[I]	1xiodoTMT6plex [C8(100)]	High	0.0134168	0.00041293	1	1	1	P12235	P12235 [153-163]	0	1560.84				No Quan Values	0.0002608	0.003255	2.44
[K].FVPYLIAGIQHSCQDIGAK.[S]	1xiodoTMT6plex [C13(100)]	High	1.805e-05	0	1	1	1	P12268	P12268 [456-474]	0	2389.29				No Quan Values	0	2.491e-06	3.89
[R].HGFCGIPITDTGR.[M]	1xiodoTMT6plex [C4(100)]	High	5.3585e-09	0	1	1	18	P12268	P12268 [137-149]	0	1702.89	2707.5	2451.5	2878.3		0	3.447e-10	3.63
[R].VGMGSGSICITQEVLACGRPQATAVYK.[V]	2xiodoTMT6plex [C9(100); C17(100)]; 1xOxidation [M3(100)]	High	0.000292674	0	1	1	2	P12268	P12268 [323-349]	0	3413.81	142.1	130	107.7		0	5.242e-05	3.01
[K].AESQLLECK.[A]	1xiodoTMT6plex [C8(100)]	High	0.00084204	0	1	1	4	P12270	P12270 [1120-1128]	0	1349.73				No Quan Values	1.846e-05	0.000345	2.42
[R].FCTGLTQIETLFK.[S]	1xiodoTMT6plex [C2(100)]	High	1.73515e-05	0	1	1	3	P12277	P12277 [253-265]	0	1830	388.4	423.7	377.1		0	2.392e-06	3.31
[R].WGTDEDKFTEILCLR.[S]	1xiodoTMT6plex [C13(100)]	High	1.54662e-07	0	1	1	4	P12429	P12429 [190-204]	1	2155.11	318.2	270.2	226.2		0	1.78e-08	4.35
[K].TTPTGWTLDQCIQTGVDNPGHPFIK.[T]	1xiodoTMT6plex [C11(100)]	High	2.37401e-06	0	1	1	2	P12532	P12532 [79-103]	0	3055.55	155.9	148	187.6		0	2.73e-07	3.74
[R].DYPLELFMAQCYGNISDLGK.[G]	1xiodoTMT6plex [C11(100)]	High	8.13303e-06	0	1	1	2	P12694	P12694 [168-187]	0	2606.28	90.4	85.4	92.9		0	1.048e-06	2.77
[R].DYPLELFMAQCYGNISDLGK.[G]	1xiodoTMT6plex [C11(100)]; 1xOxidation [M8(100)]	High	0.000796839	0	1	1	7	P12694	P12694 [168-187]	0	2622.28	198.3	168.9	174.1		0	0.0001577	1.89
[R].QMPVHYGCK.[E]	1xiodoTMT6plex [C8(100)]	High	0.000340003	0	1	1	1	P12694	P12694 [190-198]	0	1391.71	496.3	453.8	471.5		0	6.178e-05	2.06
[R].QMPVHYGCK.[E]	1xiodoTMT6plex [C8(100)]; 1xOxidation [M2(100)]	High	0.000223811	0	1	1	1	P12694	P12694 [190-198]	0	1407.71	350.3	329.3	313.4		0	3.912e-05	2.52
[R].MVSDINNAWGCLEQVEK.[G]	1xiodoTMT6plex [C11(100)]	High	7.07122e-05	0	1	1	1	P12814	P12814 [360-376]	0	2265.12	177.9	183.6	162.9		0	1.113e-05	3.4
[R].MVSDINNAWGCLEQVEK.[G]	1xiodoTMT6plex [C11(100)]; 1xOxidation [M1(100)]	High	6.48321e-05	0	1	1	1	P12814	P12814 [360-376]	0	2281.12	83.7	78.6	80.1		0	1.01e-05	2.57
[K].ICDQWDNLGALTQK.[R]	1xiodoTMT6plex [C2(100)]	High	1.1667e-06	0	1	1	2	P12814	P12814 [479-492]	0	1934	125.9	137.4	116.9		0	1.253e-07	3.86
[K].ACLISLGYDIGNDPQGEAEFAR.[I]	1xiodoTMT6plex [C2(100)]	High	4.1859e-10	0	1	1	2	P12814	P12814 [773-794]	0	2668.32	69.9	75.6	80.2		0	4.653e-10	4.76
[K].DGLGFCALIHR.[H]	1xiodoTMT6plex [C6(100)]	High	0.000524673	0	1	1	1	P12814	P12814 [175-185]	0	1530.84				No Quan Values	0	9.926e-05	3.22
[R].GVNTDSGSVCR.[E]	1xiodoTMT6plex [C10(100)]	High	0.0031099	6.47684e-05	1	1	1	P12955	P12955 [149-159]	0	1423.72				No Quan Values	3.483e-05	0.0006848	2.2
[K].EYELESLFEHYCYSR.[G]	1xiodoTMT6plex [C12(100)]	High	3.417e-09	0	1	1	2	P12955	P12955 [219-233]	0	2297.07	321.4	328.6	260.4		0	7.688e-10	4.4
[K].FEVNNTILHPEIVECR.[V]	1xiodoTMT6plex [C15(100)]	High	9.45935e-09	0	1	1	5	P12955	P12955 [169-184]	0	2242.19	288.9	284.5	236.9		0	1.199e-09	4.54
[R].TVEEIEACMAGCDK.[A]	2xiodoTMT6plex [C8(100); C12(100)]	High	4.13907e-08	0	1	1	2	P12955	P12955 [471-484]	0	2157.08	100.7	91.3	155.8		0	3.236e-09	3.55
[K].AMFESQSEDELTPFDMSIQCIQSVYISK.[I]	1xiodoTMT6plex [C20(100)]; 2xOxidation [M2(100); M16(100)]	High	0.0325255	0.00117819	1	1	2	P12956	P12956 [47-74]	0	3587.68				No Quan Values	0.0006068	0.00847	0.78
[K].EVAALCR.[Y]	1xiodoTMT6plex [C6(100)]	High	0.0327742	0.00117819	1	1	6	P12956	P12956 [393-399]	0	1090.62	2241.4	2325.3	1882.4		0.001974	0.03585	1.46
[K].ETVYCLNDDDETEVLKEDIIQGFR.[Y]	1xiodoTMT6plex [C5(100)]	High	9.78495e-08	0	1	1	3	P13010	P13010 [292-315]	1	3173.55	84.7	120.4	74.9		0	8.324e-09	3.98
[K].HNYECLVYVQLPFMEDLR.[Q]	1xiodoTMT6plex [C5(100)]	High	7.66107e-08	0	1	1	4	P13010	P13010 [414-431]	0	2598.3	125.7	132.6	139.5		0	6.327e-09	4.76
[K].HNYECLVYVQLPFMEDLR.[Q]	1xiodoTMT6plex [C5(100)]; 1xOxidation [M14(100)]	High	2.16673e-08	0	1	1	19	P13010	P13010 [414-431]	0	2614.3	634.4	632.5	655.9		0	5.006e-08	4.73
[K].CFSVLGFCK.[S]	2xiodoTMT6plex [C1(100); C8(100)]	High	1.0553e-05	0	1	1	7	P13010	P13010 [339-347]	0	1661.93	1217.4	1810.6	1121.2		0	1.506e-05	3.3
[R].HYGAVTCEGCK.[G]	2xiodoTMT6plex [C7(100); C10(100)]	High	8.68185e-05	0	1	1	1	P13056	P13056 [124-134]	0	1825.95	436.5	352.2	433		0	1.39e-05	1.91
[R].SLPLCLQLYAPGLSPDTIMECAMGDR.[G]	2xiodoTMT6plex [C5(100); C21(100)]	High	5.90425e-08	0	1	1	1	P13284	P13284 [158-183]	0	3452.78	63.1	51.2	72.4		0	4.789e-09	3.84
[R].SLPLCLQLYAPGLSPDTIMECAMGDR.[G]	2xiodoTMT6plex [C5(100); C21(100)]; 1xOxidation [M19(98.9)]	High	0.0166684	0.000584299	1	1	3	P13284	P13284 [158-183]	0	3468.78	113.6	102.5	128.7		0.0003333	0.004122	1.48
[R].SLPLCLQLYAPGLSPDTIMECAMGDR.[G]	2xiodoTMT6plex [C5(100); C21(100)]; 2xOxidation [M19(100); M23(100)]	High	0.012707	0.00041293	1	1	2	P13284	P13284 [158-183]	0	3484.77	226	215.8	234.3		0.002907	0.06016	2.24
[R].CNSLSTLEK.[N]	1xiodoTMT6plex [C1(100)]	High	0.00091109	0	1	1	4	P13473	P13473 [153-161]	0	1323.71				No Quan Values	0	0.0001818	2.64
[K].TVTISDHGTVTYNGSICGDDQNGPK.[I]	1xiodoTMT6plex [C17(100)]	High	6.52746e-09	0	1	1	1	P13473	P13473 [63-87]	0	2908.39	58.8	58	88.5		0	4.296e-10	4.35
[K].VASVININPNTTHSTGSCR.[S]	1xiodoTMT6plex [C18(100)]	High	7.23283e-09	0	1	1	2	P13473	P13473 [248-266]	0	2300.2	246.6	240.9	217.1		0	1.851e-07	4.48
[K].LGDVGMAELCPGLLHPSSR.[L]	1xiodoTMT6plex [C10(100)]	High	1.45198e-07	0	1	1	1	P13489	P13489 [239-257]	0	2281.2	108.4	105.7	108.5		0	1.275e-08	4.17
[K].LGDVGMAELCPGLLHPSSR.[L]	1xiodoTMT6plex [C10(100)]; 1xOxidation [M6(100)]	High	1.93354e-06	0	1	1	1	P13489	P13489 [239-257]	0	2297.19				No Quan Values	0	2.179e-07	4.17
[R].WAELLPLLQQCQVVR.[L]	1xiodoTMT6plex [C11(100)]	High	5.47447e-10	0	1	1	3	P13489	P13489 [20-34]	0	2125.22	140.1	158.2	123		0	2.844e-11	3.78
[R].DLCGIVASK.[A]	1xiodoTMT6plex [C3(100)]	High	0.00874458	0.000304634	1	1	2	P13489	P13489 [218-226]	0	1234.7	344.3	348.1	296.1		0.000207	0.002069	2.22
[R].ELCQGLGQPGSVLR.[V]	1xiodoTMT6plex [C3(100)]	High	8.9712e-08	0	1	1	4	P13489	P13489 [360-373]	0	1785.98	156.5	157.4	160.1		0	7.55e-09	3.8
[K].DSPCQLEALK.[L]	1xiodoTMT6plex [C4(100)]	High	0.00582419	0.000249259	1	1	2	P13489	P13489 [196-205]	0	1432.77	167.6	163.7	142.4		0.0001649	0.001342	2.25
[R].TLWIWECGITAK.[G]	1xiodoTMT6plex [C7(100)]	High	1.047e-05	0	1	1	8	P13489	P13489 [260-271]	0	1749.96	275.3	324	483		0	3.774e-06	3.18
[R].ELDLSNNCLGDAGILQLVESVR.[Q]	1xiodoTMT6plex [C8(100)]	High	0.0124142	0.00041293	1	1	1	P13489	P13489 [402-423]	0	2687.42				No Quan Values	0.0002489	0.003009	1.46
[R].SNELGDVGVHCVLQGLQTPSCK.[I]	2xiodoTMT6plex [C11(100); C21(100)]	High	1.85653e-10	0	1	1	16	P13489	P13489 [65-86]	0	2942.56	2123.3	1916.1	1870.6		0	1.29e-09	5.74
[K].GCGDLCR.[V]	2xiodoTMT6plex [C2(100); C6(100)]	High	0.0828151	0.00298643	1	1	3	P13489	P13489 [272-278]	0	1381.74	4433.4	4439.4	3598.5		0.00155	0.02403	1.98
[R].TLPTLQELHLSDNLLGDAGLQLLCEGLLDPQCR.[L]	2xiodoTMT6plex [C24(100); C32(100)]	High	0.00134032	0	1	1	2	P13489	P13489 [111-143]	0	4247.29	106.1	111.6	126.7		0.000207	0.002184	1.9
[R].LLCETLLEPGCQLESLWVK.[S]	2xiodoTMT6plex [C3(100); C11(100)]	High	0.000685996	0	1	1	1	P13489	P13489 [303-321]	0	2832.58				No Quan Values	0	0.0001339	2.83
[K].LESCGVTSDNCR.[D]	2xiodoTMT6plex [C4(100); C11(100)]	High	1.98654e-08	0	1	1	11	P13489	P13489 [206-217]	0	1941.99	2298.4	2162.1	1925.4		0	1.455e-09	3.25
[K].LQLEYCSLSAASCEPLASVLR.[A]	2xiodoTMT6plex [C6(100); C13(100)]	High	1.50701e-08	0	1	1	3	P13489	P13489 [147-167]	0	2911.58	918.6	857.9	712.7		0	1.073e-09	4.44
[R].VLWLADCDVSDSSCSSLAATLLANHSLR.[E]	2xiodoTMT6plex [C7(100); C14(100)]	High	2.9612e-06	0	1	1	1	P13489	P13489 [374-401]	0	3605.88	38.2	58.1	57.5		0	3.461e-07	2.88
[R].CEAACGGFLTK.[L]	2xiodoTMT6plex [C1(100); C5(100)]	High	0.00874458	0.000304634	1	1	1	P13497	P13497 [587-597]	0	1757.94				No Quan Values	0.000207	0.002064	2.15
[R].CELLYEGPPDDEAAMGIK.[S]	1xiodoTMT6plex [C1(100)]	High	6.72157e-10	0	1	1	5	P13639	P13639 [369-386]	0	2280.11	269.7	323.2	296.4		0	1.096e-09	5.03
[R].CLYASVLTAQPR.[L]	1xiodoTMT6plex [C1(100)]	High	4.73347e-08	0	1	1	25	P13639	P13639 [728-739]	0	1650.92	1778.8	1828.1	1794.8		0	3.38e-08	4.63
[R].CELLYEGPPDDEAAMGIK.[S]	1xiodoTMT6plex [C1(100)]; 1xOxidation [M15(100)]	High	7.23283e-09	0	1	1	39	P13639	P13639 [369-386]	0	2296.1	2846.8	3274.7	3325		0	4.84e-09	4.72
[R].YVEPIEDVPCGNIVGLVGVDQFLVK.[T]	1xiodoTMT6plex [C10(100)]	High	7.53209e-05	0	1	1	9	P13639	P13639 [457-481]	0	3031.64	522.8	581.6	505.3		0	1.196e-05	2.53
[R].SNTGGQAFPQCVFDHWQILPGDPFDNSSRPSQVVAETR.[K]	1xiodoTMT6plex [C11(100)]	High	3.03215e-06	0	1	1	6	P13639	P13639 [802-839]	0	4517.19	349.3	291.5	407.4		0	3.55e-07	4.75
[R].ETVSEESNVLCLSK.[S]	1xiodoTMT6plex [C11(100)]	High	1.01789e-07	0	1	1	8	P13639	P13639 [581-594]	0	1866.97	808	937.1	805.1		0	8.698e-09	4.15
[R].LMEPIYLVEIQCPEQVVGGIYGVLNR.[K]	1xiodoTMT6plex [C12(100)]	High	9.39481e-05	0	1	1	2	P13639	P13639 [740-765]	0	3261.76	116.8	111.3	67.1		0	1.514e-05	3.16
[R].LMEPIYLVEIQCPEQVVGGIYGVLNR.[K]	1xiodoTMT6plex [C12(100)]; 1xOxidation [M2(100)]	High	1.7928e-08	0	1	1	17	P13639	P13639 [740-765]	0	3277.75	580.6	496.4	345.9		0	1.3e-09	5.27
[K].IWCFGPDGTGPNILTDITK.[G]	1xiodoTMT6plex [C3(100)]	High	7.68683e-10	0	1	1	8	P13639	P13639 [649-667]	0	2377.24	668.7	626.2	557.9		0	4.134e-11	6.25
[R].TFCQLILDPIFK.[V]	1xiodoTMT6plex [C3(100)]	High	3.12942e-06	0	1	1	11	P13639	P13639 [288-299]	0	1767.01	414.4	404.4	924.7		0	3.674e-07	3.53
[R].KIWCFGPDGTGPNILTDITK.[G]	1xiodoTMT6plex [C4(100)]	High	1.67365e-07	0	1	1	6	P13639	P13639 [648-667]	1	2505.34	361.7	424.6	369.9		0	4.382e-07	4.79
[K].EGALCEENMR.[G]	1xiodoTMT6plex [C5(100)]; 1xOxidation [M9(100)]	High	0.0225203	0.000971707	1	1	1	P13639	P13639 [689-698]	0	1496.7				No Quan Values	0.0004592	0.005683	1.23
[K].DLEEDHACIPIK.[K]	1xiodoTMT6plex [C8(100)]	High	0.000404438	0	1	1	1	P13639	P13639 [560-571]	0	1711.89	90.8	99.7	105.3		0	7.479e-05	2.07
[K].DLEEDHACIPIKK.[S]	1xiodoTMT6plex [C8(100)]	High	0.241313	0.00891472	1	1	1	P13639	P13639 [560-572]	1	1839.98	212.9	253	221.5		0.004216	0.09123	2.04
[K].STLTDSLVCK.[A]	1xiodoTMT6plex [C9(100)]	High	3.44032e-06	0	1	1	27	P13639	P13639 [33-42]	0	1395.77	5272.6	5112.8	5067.9		0	9.858e-07	3.43
[R].VTDGALVVVDCVSGVCVQTETVLR.[Q]	2xiodoTMT6plex [C11(100); C16(100)]	High	1.32821e-08	0	1	1	1	P13639	P13639 [121-144]	0	3120.72	305.3	367.8	316.4		0	9.321e-10	5.89
[K].SDPMVQCIIEESGEHIIAGAGELHLEICLK.[D]	2xiodoTMT6plex [C7(100); C28(100)]	High	1.96431e-06	0	1	1	5	P13639	P13639 [530-559]	0	3893.04	538	424.2	331.6		0	4.1e-06	4.06
[K].SDPMVQCIIEESGEHIIAGAGELHLEICLK.[D]	2xiodoTMT6plex [C7(100); C28(100)]; 1xOxidation [M4(100)]	High	1.98433e-05	0	1	1	4	P13639	P13639 [530-559]	0	3909.03	317.8	268.3	211.6		0	2.771e-06	4.76
[K].KDVLIEFYAPWCGHCK.[Q]	2xiodoTMT6plex [C12(100); C15(100)]	High	2.22873e-06	0	1	1	2	P13667	P13667 [544-559]	1	2567.37				No Quan Values	0	2.541e-07	3.57
[K].DTVLLEFYAPWCGHCK.[Q]	2xiodoTMT6plex [C12(100); C15(100)]	High	1.79687e-07	0	1	1	1	P13667	P13667 [80-95]	0	2540.32				No Quan Values	0	1.621e-08	3.22
[K].ENFDEVVNDADIILVEFYAPWCGHCK.[K]	2xiodoTMT6plex [C22(100); C25(100)]	High	3.33704e-09	0	1	1	15	P13667	P13667 [185-210]	0	3684.82	2085.9	1517.9	738.6		0	2.22e-10	6.3
[R].HAACPVLVGNK.[W]	1xiodoTMT6plex [C4(100)]	High	1.10399e-06	0	1	1	8	P13674	P13674 [500-510]	0	1437.82	846.4	794.1	898.7		0	2.062e-07	3.42
[K].SFLTAEDCFELGK.[V]	1xiodoTMT6plex [C8(100)]	High	7.98757e-07	0	1	1	6	P13674	P13674 [160-172]	0	1788.9	409.4	424.1	524.5		0	8.28e-08	3.37
[R].EIADGLCLEVEGK.[M]	1xiodoTMT6plex [C7(100)]	High	0.000208468	0	1	1	2	P13693	P13693 [22-34]	0	1704.9				No Quan Values	0	3.648e-05	2.63
[R].CVLIFGVPSR.[V]	1xiodoTMT6plex [C1(100)]	High	0.00301369	6.47684e-05	1	1	1	P13716	P13716 [75-84]	0	1419.83	68.1	76.5	74.5		3.483e-05	0.0006658	2.54
[K].VDLNSNGFICDYELHELFK.[E]	1xiodoTMT6plex [C10(100)]	High	1.81111e-07	0	1	1	5	P13797	P13797 [24-42]	0	2585.29	577.8	591	455.7		0	2.819e-08	4.47
[K].TISSSLAVVDLIDAIQPGCINYDLVK.[S]	1xiodoTMT6plex [C19(100)]	High	0.00111823	0	1	1	6	P13797	P13797 [548-573]	0	3076.68	147.8	136.2	395.8		1.846e-05	0.0003038	2.49
[K].AVGDGIVLCK.[M]	1xiodoTMT6plex [C9(100)]	High	5.5365e-05	0	1	1	11	P13797	P13797 [159-168]	0	1303.76	2567.4	2637.1	2328.9		0	1.878e-05	3.29
[K].CELLSDDSLAVSSPR.[L]	1xiodoTMT6plex [C1(100)]	High	9.58809e-10	0	1	1	2	P13798	P13798 [292-306]	0	1920.99	133.6	157.4	169.6		0	5.284e-11	5.54
[R].LSPDQCR.[I]	1xiodoTMT6plex [C6(100)]	High	0.146402	0.00446916	1	1	1	P13798	P13798 [307-313]	0	1147.61				No Quan Values	0.002333	0.04728	1.4
[R].QPALSAACLGPEVTTQYGGQYR.[T]	1xiodoTMT6plex [C8(100)]	High	2.97116e-08	0	1	1	2	P13798	P13798 [23-44]	0	2639.34	258	289	265.3		0	2.252e-09	4.6
[K].VAQDLCK.[V]	1xiodoTMT6plex [C6(100)]	High	0.00369633	6.47684e-05	1	1	6	P13804	P13804 [63-69]	0	1105.62	1051.4	1085.3	1054.2		0.00018	0.001651	1.92
[R].LGGEVSCLVAGTK.[C]	1xiodoTMT6plex [C7(100)]	High	8.24379e-07	0	1	1	3	P13804	P13804 [47-59]	0	1562.88	175.1	170.9	187.2		0	8.54e-08	4.13
[K].QFNYTHICAGASAFGK.[N]	1xiodoTMT6plex [C8(100)]	High	4.91834e-05	0	1	1	6	P13804	P13804 [102-117]	0	2044.03	794.1	828.5	728.3		0	7.498e-06	3.32
[R].TIYAGNALCTVK.[C]	1xiodoTMT6plex [C9(100)]	High	1.20413e-06	0	1	1	14	P13804	P13804 [147-158]	0	1582.88	755.5	670.9	1240.9		0	1.687e-07	3.37
[K].CDKVAQDLCK.[V]	2xiodoTMT6plex [C1(100); C9(100)]	High	0.000790583	0	1	1	1	P13804	P13804 [60-69]	1	1780.98				No Quan Values	0	0.0001561	2.03
[R].YLCAGAVDFYNNLENFNVDK.[E]	1xiodoTMT6plex [C3(100)]	High	3.90344e-06	0	1	1	2	P13807	P13807 [212-231]	0	2638.28	246	258.8	243.5		0	4.666e-07	3.82
[K].GELWDTCNIGVPWYDR.[E]	1xiodoTMT6plex [C7(100)]	High	3.04926e-07	0	1	1	1	P13807	P13807 [131-146]	0	2253.1				No Quan Values	0	2.874e-08	3.36
[R].SLDDSCSQLTSFLYSFCQQSR.[R]	2xiodoTMT6plex [C6(100); C17(100)]	High	1.14448e-11	0	1	1	2	P13807	P13807 [559-579]	0	3073.51	440.3	545.9	451.8		0	4.159e-13	5.68
[K].FEHCNFNDVTTR.[L]	1xiodoTMT6plex [C4(100)]	High	0.00033468	0	1	1	6	P13987	P13987 [67-78]	0	1811.87	747.2	775.3	728.6		0	0.0001548	3.22
[R].LRENELTYYCCK.[K]	2xiodoTMT6plex [C10(100); C11(100)]	High	3.92547e-07	0	1	1	17	P13987	P13987 [79-90]	1	2193.16	3784.6	3538.9	2705.7		0	3.803e-08	4.42
[K].TAVNCSSDFDACLITK.[A]	2xiodoTMT6plex [C5(100); C12(100)]	High	2.75189e-07	0	1	1	5	P13987	P13987 [40-55]	0	2346.22	918	902	1123.7		0	1.679e-07	4.11
[R].ENELTYYCCK.[K]	2xiodoTMT6plex [C8(100); C9(100)]	High	5.5365e-05	0	1	1	9	P13987	P13987 [81-90]	0	1923.97	2123.5	2243	1774.3		0	2.903e-05	2.58
[K].LLCGLLAER.[L]	1xiodoTMT6plex [C3(100)]	High	0.0020182	6.47684e-05	1	1	34	P14174	P14174 [79-87]	0	1316.79	4996	5880.3	5350		0.0001184	0.001068	2.81
[R].NLEQEISFDFGPNGEFAYLYSQCYELTTNEYVYR.[L]	1xiodoTMT6plex [C23(100)]	High	4.464e-06	0	1	1	1	P14314	P14314 [393-426]	0	4432.06				No Quan Values	0	5.444e-07	3
[K].YEQGTGCWQGPNR.[S]	1xiodoTMT6plex [C7(100)]	High	3.50286e-05	0	1	1	34	P14314	P14314 [465-477]	0	1824.86	6562.9	6755.6	5673.8		0	7.239e-05	3.11
[R].CEYLMELMTPAACPEPPPEAPTEDDHDEL.[-]	2xiodoTMT6plex [C1(100); C13(100)]	High	6.95293e-09	0	1	1	10	P14314	P14314 [500-528]	0	3901.8	1095.9	1034.6	945		0	4.598e-10	5.39
[R].CEYLMELMTPAACPEPPPEAPTEDDHDEL.[-]	2xiodoTMT6plex [C1(100); C13(100)]; 1xOxidation [M5(100)]	High	3.61112e-09	0	1	1	67	P14314	P14314 [500-528]	0	3917.8	6472	6371.5	5578.8		0	1.092e-09	5.2
[R].CEYLMELMTPAACPEPPPEAPTEDDHDEL.[-]	2xiodoTMT6plex [C1(100); C13(100)]; 2xOxidation [M5(100); M8(100)]	High	4.20494e-08	0	1	1	65	P14314	P14314 [500-528]	0	3933.79	5197.3	5021.6	4697.6		0	3.867e-07	5.24
[K].DGSDEPGTAACPNGSFHCTNTGYKPLYIPSNR.[V]	2xiodoTMT6plex [C11(100); C18(100)]	High	5.62459e-05	0	1	1	3	P14314	P14314 [60-91]	0	4027.94	417.5	326.3	243.2		0	3.59e-05	3.12
[K].WTIGVCEDSVCR.[K]	2xiodoTMT6plex [C6(100); C11(100)]	High	3.01504e-05	0	1	1	5	P14373	P14373 [383-394]	0	2026.06	2027.9	2028.4	1653.3		0	4.399e-06	2.42
[R].CWGTAETNVSCPQCR.[E]	3xiodoTMT6plex [C1(100); C11(100); C14(100)]	High	6.68387e-09	0	1	1	3	P14373	P14373 [43-57]	0	2642.36	398.1	324.3	326.9		0	4.418e-10	3.17
[R].HIDCAAIYGNEPEIGEALKEDVGPGK.[A]	1xiodoTMT6plex [C4(100)]	High	5.53038e-09	0	1	1	1	P14550	P14550 [43-68]	1	3054.54	80.3	75.6	72.5		0	3.584e-10	6.34
[R].HIDCAAIYGNEPEIGEALK.[E]	1xiodoTMT6plex [C4(100)]	High	4.23826e-08	0	1	1	3	P14550	P14550 [43-61]	0	2372.21	39.6	38.8	47.5		0	3.311e-09	4.39
[K].CDENILWLDYK.[N]	1xiodoTMT6plex [C1(100)]	High	5.09351e-07	0	1	1	34	P14618	P14618 [152-162]	0	1740.88	2481.1	2703.4	2409.8		0	2.383e-07	3.97
[R].AEGSDVANAVLDGADCIMLSGETAK.[G]	1xiodoTMT6plex [C16(100)]	High	1.79687e-07	0	1	1	6	P14618	P14618 [343-367]	0	2766.35	208.6	250.7	276.8		0	4.147e-08	3.91
[R].AEGSDVANAVLDGADCIMLSGETAK.[G]	1xiodoTMT6plex [C16(100)]; 1xOxidation [M18(100)]	High	2.23374e-05	0	1	1	25	P14618	P14618 [343-367]	0	2782.34	503.6	670.6	673.8		0	3.155e-06	3.15
[R].NTGIICTIGPASR.[S]	1xiodoTMT6plex [C6(100)]	High	5.55553e-07	0	1	1	26	P14618	P14618 [44-56]	0	1631.91	1960.8	2039.6	2279		0	3.755e-06	3.51
[R].GIFPVLCK.[D]	1xiodoTMT6plex [C7(100)]	High	0.00152027	6.47684e-05	1	1	31	P14618	P14618 [468-475]	0	1205.73	5859.4	5753	4941.8		0.000207	0.001756	2.41
[R].GIFPVLCKDPVQEAWAEDVDLR.[V]	1xiodoTMT6plex [C7(100)]	High	3.35982e-06	0	1	1	7	P14618	P14618 [468-489]	1	2829.48	313.6	369.9	328.1		0	3.969e-07	4.34
[R].AGKPVICATQMLESMIK.[K]	1xiodoTMT6plex [C7(100)]; 2xOxidation [M11(100); M15(100)]	High	0.159008	0.00496751	1	1	1	P14618	P14618 [320-336]	0	2181.16				No Quan Values	0.002622	0.05287	0.88
[K].CDENILWLDYKNICK.[V]	2xiodoTMT6plex [C1(100); C14(100)]	High	2.78934e-08	0	1	1	8	P14618	P14618 [152-166]	1	2528.34	722.5	2866.8	808.3		0	1.524e-08	5.65
[K].CCSGAIIVLTK.[S]	2xiodoTMT6plex [C1(100); C2(100)]	High	2.93791e-06	0	1	1	17	P14618	P14618 [423-433]	0	1766.04	3418.7	4436.2	3521.9		0	5.921e-07	3.56
[R].LAPITSDPTEATAVGAVEASFKCCSGAIIVLTK.[S]	2xiodoTMT6plex [C23(100); C24(100)]	High	0.0264609	0.00107045	1	1	1	P14618	P14618 [401-433]	1	3922.14	44.1	159.2	60.2		0.0005114	0.006766	1.73
[K].GYEVIYLTEPVDEYCIQALPEFDGK.[R]	1xiodoTMT6plex [C15(100)]	High	6.67655e-06	0	1	1	20	P14625	P14625 [562-586]	0	3220.6	838.4	817.6	563.3		0	8.453e-07	3.16
[K].GYEVIYLTEPVDEYCIQALPEFDGKR.[F]	1xiodoTMT6plex [C15(100)]	High	2.74565e-08	0	1	1	15	P14625	P14625 [562-587]	1	3376.7	1493.4	1487.7	824.4		0	8.963e-08	5.83
[K].KGYEVIYLTEPVDEYCIQALPEFDGK.[R]	1xiodoTMT6plex [C16(100)]	High	3.70605e-08	0	1	1	14	P14625	P14625 [561-586]	1	3348.69	787.6	833.6	702.5		0	4.561e-09	5.05
[K].KGYEVIYLTEPVDEYCIQALPEFDGKR.[F]	1xiodoTMT6plex [C16(100)]	High	3.04926e-07	0	1	1	6	P14625	P14625 [561-587]	2	3504.79	513.1	553.9	409.3		0	2.891e-08	5.85
[R].LTESPCALVASQYGWSGNMER.[I]	1xiodoTMT6plex [C6(100)]	High	6.82853e-10	0	1	1	11	P14625	P14625 [640-660]	0	2628.27	685.7	674.9	605.3		0	1.669e-10	5.19
[R].LTESPCALVASQYGWSGNMER.[I]	1xiodoTMT6plex [C6(100)]; 1xOxidation [M19(100)]	High	4.4539e-07	0	1	1	66	P14625	P14625 [640-660]	0	2644.27	4565.8	4701.1	4060.8		0	4.858e-06	3.83
[R].AEGPQEWVFQECK.[D]	1xiodoTMT6plex [C12(100)]	High	2.56318e-07	0	1	1	3	P14735	P14735 [403-415]	0	1879.92	140.9	146	112		0	2.375e-08	4.26
[R].NCWQNYLDFHR.[C]	1xiodoTMT6plex [C2(100)]	High	2.99133e-05	0	1	1	21	P14854	P14854 [29-39]	0	1824.88	2775.3	2421.2	2243.3		0	1.579e-05	3.66
[R].VYQSLCPTSWVTDWDEQR.[A]	1xiodoTMT6plex [C6(100)]	High	2.4584e-08	0	1	1	12	P14854	P14854 [60-77]	0	2542.22	1539.7	1455.8	1161.3		0	2.7e-09	4.54
[K].GGDISVCEWYQR.[V]	1xiodoTMT6plex [C7(100)]	High	0.000324284	0	1	1	8	P14854	P14854 [48-59]	0	1741.85	2002	1922.7	1488.3		0	8.521e-05	2.85
[K].QPAIMPGQSYGLEDGSCSYKDFSESR.[N]	1xiodoTMT6plex [C17(100)]	High	3.22249e-07	0	1	1	1	P14866	P14866 [456-481]	1	3181.48	89.4	98.9	87.7		0	3.068e-08	4.42
[K].QPAIMPGQSYGLEDGSCSYK.[D]	1xiodoTMT6plex [C17(100)]	High	6.77484e-10	0	1	1	4	P14866	P14866 [456-475]	0	2460.17	261	276.3	265		0	4.446e-10	4.29
[K].QPAIMPGQSYGLEDGSCSYKDFSESR.[N]	1xiodoTMT6plex [C17(100)]; 1xOxidation [M5(100)]	High	2.95449e-07	0	1	1	1	P14866	P14866 [456-481]	1	3197.47	58	66.5	78.4		0	2.789e-08	3.79
[K].QPAIMPGQSYGLEDGSCSYK.[D]	1xiodoTMT6plex [C17(100)]; 1xOxidation [M5(100)]	High	4.27649e-11	0	1	1	27	P14866	P14866 [456-475]	0	2476.17	2482.1	2723.1	2492		0	3.796e-12	5.51
[K].LCFSTAQHAS.[-]	1xiodoTMT6plex [C2(100)]	High	0.0248861	0.00102324	1	1	15	P14866	P14866 [580-589]	0	1393.71	2269.5	2277.7	1972.3		0.0006873	0.009732	1.88
[R].IQHPSNVLHFFNAPLEVTEENFFEICDELGVK.[R]	1xiodoTMT6plex [C26(100)]	High	1.69828e-11	0	1	1	2	P14866	P14866 [496-527]	0	4045.04	237.3	205.3	88		0	6.399e-13	6.72
[R].VFNVFCLYGNVEK.[V]	1xiodoTMT6plex [C6(100)]	High	2.49473e-05	0	1	1	3	P14866	P14866 [399-411]	0	1860.99	35	62.4	40.4		0	3.568e-06	3.16
[K].ASLNGADIYSGCCTLK.[I]	2xiodoTMT6plex [C12(100); C13(100)]	High	2.87882e-08	0	1	1	10	P14866	P14866 [249-264]	0	2274.2	1155.6	1280.3	966.1		0	2.245e-07	3.96
[K].QCFLVLR.[Q]	1xiodoTMT6plex [C2(100)]	High	0.0327742	0.00117819	1	1	2	P14868	P14868 [75-81]	0	1207.72	883	1197.1	808.4		0.0006068	0.008554	1.93
[K].IGSCTQQDVELHVQK.[I]	1xiodoTMT6plex [C4(100)]	High	8.15064e-05	0	1	1	1	P14868	P14868 [127-141]	0	2014.06	94	83.9	88.5		0	1.296e-05	3.04
[R].LEYCEALAMLR.[E]	1xiodoTMT6plex [C4(100)]	High	0.000155682	0	1	1	4	P14868	P14868 [346-356]	0	1640.87	684.1	699.5	606.6		0	6.266e-05	2.7
[R].LEYCEALAMLR.[E]	1xiodoTMT6plex [C4(100)]; 1xOxidation [M9(100)]	High	0.000875886	0	1	1	10	P14868	P14868 [346-356]	0	1656.87	408.4	406.4	336.6		0	0.0001739	2.17
[R].LQSGICHLFR.[E]	1xiodoTMT6plex [C6(100)]	High	0.0325255	0.00117819	1	1	1	P14868	P14868 [198-207]	0	1502.85				No Quan Values	0.0006068	0.008472	1.16
[R].AGDKDDITEPAVCALR.[H]	1xiodoTMT6plex [C13(100)]	High	0.00122909	0	1	1	1	P14923	P14923 [445-460]	1	2003.04	121.9	116.9	120.4		0	0.0002526	3.27
[K].VTEWQQTYTYDSGIHSGANTCVPSVSSK.[G]	1xiodoTMT6plex [C21(100)]	High	1.6016e-09	0	1	1	3	P14923	P14923 [13-40]	0	3374.62	221.4	229.2	220.7		0	9.204e-11	5.77
[R].EAMCPGVSGEDSSLLLATQVEGQATNLQR.[L]	1xiodoTMT6plex [C4(100)]; 1xOxidation [M3(100)]	High	2.21865e-08	0	1	1	1	P14923	P14923 [87-115]	0	3349.66	6.9	23.1	16.1		0	1.645e-09	4.5
[K].ILVNQLSVDDVNVLTCATGTLSNLTCNNSK.[N]	2xiodoTMT6plex [C16(100); C26(100)]	High	0.00191006	6.47684e-05	1	1	1	P14923	P14923 [395-424]	0	3808.03				No Quan Values	1.846e-05	0.0004071	2.73
[R].GLIPECCAVYR.[I]	2xiodoTMT6plex [C6(100); C7(100)]	High	0.00945384	0.000304634	1	1	2	P15056	P15056 [189-199]	0	1882.04	227.6	269.8	198.8		0.000207	0.002254	1.97
[R].TCLLNETGDEPFQYKN.[-]	1xiodoTMT6plex [C2(100)]	High	0.00916355	0.000304634	1	1	1	P15104	P15104 [358-373]	1	2201.07				No Quan Values	0.000207	0.002187	2.54
[K].YKPAVNQIECHPYLTQEK.[L]	1xiodoTMT6plex [C10(100)]	High	4.01043e-08	0	1	1	5	P15121	P15121 [178-195]	0	2490.3	441.3	502	387.7		0	2.639e-08	5.09
[K].LWCTYHEK.[G]	1xiodoTMT6plex [C3(100)]	High	0.0287858	0.00107045	1	1	4	P15121	P15121 [79-86]	0	1408.72	1285.7	1229.8	1076.2		0.0008857	0.01355	1.49
[R].HIDCAHVYQNENEVGVAIQEK.[L]	1xiodoTMT6plex [C4(100)]	High	2.63629e-12	0	1	1	7	P15121	P15121 [42-62]	0	2725.36	425.5	449.5	433.1		0	8.029e-13	7.68
[K].LIQYCQSK.[G]	1xiodoTMT6plex [C5(100)]	High	0.00228886	6.47684e-05	1	1	4	P15121	P15121 [196-203]	0	1311.73	829.9	975.5	849.5		0.0004592	0.005637	1.9
[K].LESGSICK.[G]	1xiodoTMT6plex [C7(100)]	High	0.000504386	0	1	1	5	P15170	P15170 [321-328]	0	1165.64	1898.7	2016	1672.9		0	9.571e-05	2.62
[K].GIEEEEILPGFILCDPNNLCHSGR.[T]	2xiodoTMT6plex [C14(100); C20(100)]	High	8.91035e-11	0	1	1	3	P15170	P15170 [368-391]	0	3313.71	1278.9	1665.9	1301.8		0	4.319e-10	4.01
[R].CFSQPR.[H]	1xiodoTMT6plex [C1(100)]	High	0.0437174	0.00159479	1	1	2	P15291	P15291 [262-267]	0	1066.57	1013.2	1023.5	1160.5		0.0008067	0.01164	2.14
[K].DYDYTCFVFSDVDLIPMNDHNAYR.[C]	1xiodoTMT6plex [C6(100)]; 1xOxidation [M17(100)]	High	0.0181479	0.000640904	1	1	1	P15291	P15291 [238-261]	0	3258.47				No Quan Values	0.0003475	0.00451	2
[K].EGILSDEIYCPPETAVLLGSYAVQAK.[F]	1xiodoTMT6plex [C10(100)]	High	7.38133e-07	0	1	1	8	P15311	P15311 [108-133]	0	3095.62	433	481.4	399.7		0	7.597e-08	4.08
[R].ILQLCMGNHELYMR.[R]	1xiodoTMT6plex [C5(100)]; 2xOxidation [M6(100); M13(100)]	High	0.131882	0.00396623	1	1	1	P15311	P15311 [280-293]	0	2082.05	173	180.2	147.6		0.00208	0.04187	1.54
[R].CIQMWFDPAQGNPNEEVAR.[F]	1xiodoTMT6plex [C1(100)]	High	6.79022e-09	0	1	1	1	P15328	P15328 [209-227]	0	2534.21	111.6	96.8	110.9		0	4.498e-10	4.61
[R].CIQMWFDPAQGNPNEEVAR.[F]	1xiodoTMT6plex [C1(100)]; 1xOxidation [M4(100)]	High	6.36026e-10	0	1	1	21	P15328	P15328 [209-227]	0	2550.21	1219.4	1285.4	1434.6		0	1.006e-09	4.21
[K].LHEQCRPWR.[K]	1xiodoTMT6plex [C5(100)]	High	0.169068	0.00515858	1	1	1	P15328	P15328 [53-61]	0	1553.83	465.6	472.3	355.1		0.002758	0.05697	1.43
[R].TELLNVCMNAK.[H]	1xiodoTMT6plex [C7(100)]	High	6.12131e-06	0	1	1	2	P15328	P15328 [31-41]	0	1564.84	119.9	113.6	185		0	7.684e-07	3.27
[R].VLNVPLCK.[E]	1xiodoTMT6plex [C7(100)]	High	0.00143876	6.47684e-05	1	1	9	P15328	P15328 [129-136]	0	1214.75	5652.2	5673.1	5357.6		0.0001339	0.001251	2.3
[R].TELLNVCMNAK.[H]	1xiodoTMT6plex [C7(100)]; 1xOxidation [M8(100)]	High	5.58037e-05	0	1	1	7	P15328	P15328 [31-41]	0	1580.83	401.5	408.1	591.7		0	9.375e-06	2.79
[K].EDCEQWWEDCR.[T]	2xiodoTMT6plex [C3(100); C10(100)]	High	4.24788e-07	0	1	1	11	P15328	P15328 [137-147]	0	2156.99	2584.8	2490.8	1901.8		0	9.884e-08	4.08
[R].FNWNHCGEMAPACK.[R]	2xiodoTMT6plex [C6(100); C13(100)]	High	0.00945384	0.000304634	1	1	1	P15328	P15328 [84-97]	0	2266.11				No Quan Values	0.000207	0.002253	1.93
[R].FNWNHCGEMAPACK.[R]	2xiodoTMT6plex [C6(100); C13(100)]; 1xOxidation [M9(100)]	High	0.00509817	0.000190562	1	1	7	P15328	P15328 [84-97]	0	2282.1	409	399.1	329.5		0.0001339	0.001171	2.26
[R].HFIQDTCLYECSPNLGPWIQQVDQSWR.[K]	2xiodoTMT6plex [C7(100); C11(100)]	High	7.6181e-07	0	1	1	2	P15328	P15328 [99-125]	0	3921.96	106.7	142	160.2		0	3.136e-07	3.82
[R].NHTWLPVSDDACYR.[E]	1xiodoTMT6plex [C12(100)]	High	4.29594e-09	0	1	1	4	P15529	P15529 [83-96]	0	2005.98	520.6	512.7	415.6		0	2.708e-10	3.89
[K].GFYLDGSDTIVCDSNSTWDPPVPK.[C]	1xiodoTMT6plex [C12(100)]	High	0.0440483	0.00159479	1	1	1	P15529	P15529 [259-282]	0	2942.41	93	108	83.5		0.0008067	0.01177	1.03
[K].GYFYIPPLATHTICDR.[N]	1xiodoTMT6plex [C14(100)]	High	3.56263e-08	0	1	1	1	P15529	P15529 [67-82]	0	2196.15	94.4	109.5	71.3		0	2.739e-09	4.2
[R].ETCPYIR.[D]	1xiodoTMT6plex [C3(100)]	High	0.233721	0.00842033	1	1	1	P15529	P15529 [97-103]	0	1210.65				No Quan Values	0.004006	0.08707	1.46
[K].VLCTPPPK.[I]	1xiodoTMT6plex [C3(100)]	High	0.109732	0.00363586	1	1	1	P15529	P15529 [160-167]	0	1183.71	132.8	138.5	125.2		0.001914	0.03352	1.55
[K].EIGLWFHPEELVDYTSCAQNWIYE.[-]	1xiodoTMT6plex [C17(100)]	High	0.00172432	6.47684e-05	1	1	6	P15531	P15531 [129-152]	0	3271.56	455.1	419.9	334.2		3.483e-05	0.0005777	3.73
[R].SMCGYQTFFAGK.[Y]	1xiodoTMT6plex [C3(100)]; 1xOxidation [M2(100)]	High	0.0154266	0.00041293	1	1	1	P15586	P15586 [138-149]	0	1684.8				No Quan Values	0.0002758	0.003795	1.12
[K].HLFVQDPQTCK.[C]	1xiodoTMT6plex [C10(100)]	High	0.0372961	0.0014476	1	1	1	P15692	P15692 [193-203]	0	1644.87				No Quan Values	0.0006873	0.009813	1.22
[R].HLIDNCAFR.[L]	1xiodoTMT6plex [C6(100)]	High	0.000978054	0	1	1	2	P15735	P15735 [348-356]	0	1417.76	569.7	559.2	533.9		3.483e-05	0.000761	2.15
[K].SNQHNQQLPGCSGFTGSLTNLQNQENAK.[L]	1xiodoTMT6plex [C11(100)]	High	2.37934e-05	0	1	1	1	P15822	P15822 [294-321]	0	3344.62				No Quan Values	0	3.372e-06	2.11
[R].IELLHNIDPNFVDSSPCPR.[N]	1xiodoTMT6plex [C17(100)]	High	0.0130065	0.00041293	1	1	1	P15848	P15848 [389-407]	0	2495.29	385.5	417.5	337.6		0.0002608	0.003149	1.04
[R].CGSVLVR.[L]	1xiodoTMT6plex [C1(100)]	High	0.0178696	0.000640904	1	1	6	P15880	P15880 [188-194]	0	1062.63	5576.8	6015.9	6514.1		0.0004865	0.006243	1.73
[K].LLMMAGIDDCYTSAR.[G]	1xiodoTMT6plex [C10(100)]; 1xOxidation [M3(100)]	High	1.76276e-05	0	1	1	3	P15880	P15880 [213-227]	0	2004.98	238.8	245.1	213.3		0	1.314e-05	2.62
[K].LLMMAGIDDCYTSAR.[G]	1xiodoTMT6plex [C10(100)]; 2xOxidation [M3(100); M4(100)]	High	9.37468e-06	0	1	1	10	P15880	P15880 [213-227]	0	2020.97	651.6	624.4	573.7		0	6.949e-06	2.78
[R].GCTATLGNFAK.[A]	1xiodoTMT6plex [C2(100)]	High	2.43635e-05	0	1	1	10	P15880	P15880 [228-238]	0	1411.76	1254	1216.6	977		0	1.75e-05	3.25
[K].IGKPHTVPCK.[V]	1xiodoTMT6plex [C9(100)]	High	7.57531e-06	0	1	1	12	P15880	P15880 [174-183]	0	1408.83	2200.7	2586.7	2046		0	1.471e-06	3.05
[R].IKDFLQGSSCIAGIYNETTK.[Q]	1xiodoTMT6plex [C10(100)]	High	0.219105	0.0076318	1	1	1	P15924	P15924 [2250-2269]	1	2517.32				No Quan Values	0.00371	0.08019	1.14
[R].GVITDQNSDGYCQTGTMSR.[H]	1xiodoTMT6plex [C12(100)]	High	8.65302e-10	0	1	1	1	P15924	P15924 [46-64]	0	2362.1	93.4	107.5	98.6		0	4.716e-11	3.76
[R].GVITDQNSDGYCQTGTMSR.[H]	1xiodoTMT6plex [C12(100)]; 1xOxidation [M17(100)]	High	0.000441096	0	1	1	8	P15924	P15924 [46-64]	0	2378.09	186.2	219.6	180.5		0	8.273e-05	1.96
[R].RGVITDQNSDGYCQTGTMSR.[H]	1xiodoTMT6plex [C13(100)]; 1xOxidation [M18(100)]	High	0.0115753	0.00041293	1	1	1	P15924	P15924 [45-64]	1	2534.19	33.4	50.4	51.6		0.0002489	0.002789	2.24
[K].YCYLQNEVFGLFQK.[L]	1xiodoTMT6plex [C2(100)]	High	3.72288e-06	0	1	1	2	P15924	P15924 [739-752]	0	2081.07	211.1	245.6	210.8		0	4.452e-07	3.42
[R].ALCDYK.[Q]	1xiodoTMT6plex [C3(100)]	High	0.247525	0.00920348	1	1	1	P15924	P15924 [465-470]	0	1041.56	454.1	474.4	424.6		0.004363	0.0945	1.68
[K].ILTCPK.[T]	1xiodoTMT6plex [C4(100)]	High	0.217685	0.0076318	1	1	1	P15924	P15924 [2773-2778]	0	1003.62	519.3	526.3	471.8		0.003685	0.07925	1.37
[K].YQAECSQFK.[A]	1xiodoTMT6plex [C5(100)]	High	0.0350976	0.00128425	1	1	3	P15924	P15924 [1065-1073]	0	1432.71	510.7	536.7	504.4		0.0006466	0.009162	1.81
[R].ELDECFAQANDQMEILDSLIR.[E]	1xiodoTMT6plex [C5(100)]; 1xOxidation [M13(100)]	High	0.00221798	6.47684e-05	1	1	2	P15924	P15924 [106-126]	0	2798.35	57	71.2	50.6		3.483e-05	0.0004776	2.48
[K].HVTSECLGWMR.[Q]	1xiodoTMT6plex [C6(100)]; 1xOxidation [M10(100)]	High	0.0916836	0.00329285	1	1	7	P15924	P15924 [186-196]	0	1663.82	869.5	813.5	817.2		0.008033	0.2148	1.03
[K].DEETGLCLLPLK.[E]	1xiodoTMT6plex [C7(100)]	High	0.00182198	6.47684e-05	1	1	1	P15924	P15924 [2436-2447]	0	1659.92	76.2	97.1	83.1		1.846e-05	0.0003853	2.31
[truncated: 7,969 more rows]

## Sheet: 1b
Supplemental Data 1b: Summary of background peptides identified with iodoTMT in the iodoTMT vs Cys-BOOST comparison for detection of total Cys in HeLa lysate.. * = Proteome Discoverer did not assign the unambiguous iodoTMT site correctly for C-terminal Cys peptides on PeptideGroups level.
identified peptide sequence with amino acids N- and C-terminal of the cleavage; modified amino acids are in small letters	modifications detected in the peptide, ptmRS-based site localization probabilities	peptide confidence, high is <1% false discovery rate	Qvality-based posterior error probabilities (PEP) and q-values		number of protein groups/proteins that share the sequence. Here = 1		number of peptide-spectrum-matches (PSM) for the peptide	Uniprot protein accession	amino acid stretch in the master protein corresponding to the detected peptide	number of missed tryptic cleavages	theoretical peptide mass in Da	TMT reporter ion based abundances			quan info (referring to protein quantification criteria)	Percolator q-Value	Percolator posterior error probability (PEP)	Sequest HT XCorr value
Annotated Sequence	Modifications	Confidence	Qvality PEP	Qvality q-value	# Protein Groups	# Proteins	# PSMs	Master Protein Accessions	Positions in Master Proteins	# Missed Cleavages	Theo. MH+ [Da]	Abundances: 129 (iodoTMT1)	Abundance: 130 (iodoTMT2)	Abundance: 131 (iodoTMT3)	Quan Info	Percolator q-Value (by Search Engine): Sequest HT	Percolator PEP (by Search Engine): Sequest HT	XCorr (by Search Engine): Sequest HT
[R].NYYEQWGK.[L]		High	0.105881	0.00358368	1	1	1	P22626	P22626 [39-46]	0	1087.48				No Quan Labels	0.00185	0.03186	0.76
[R].ESPGNVQIVNGYFVHFFAPQGLPVVPK.[N]		High	0.212079	0.00729474	1	1	1	Q06033	Q06033 [257-283]	0	2940.54				No Quan Labels	0.003588	0.07636	0.81
[R].FDVQLK.[D]		High	0.20932	0.00719719	1	1	1	P62244	P62244 [79-84]	0	749.419				No Quan Labels	0.003551	0.07542	0.85
[R].TLGPSVDPEIPSFSGLR.[D]		High	0.140433	0.00437014	1	1	1	Q6Y2X3	Q6Y2X3 [24-40]	0	1771.92				No Quan Labels	0.00227	0.04508	0.85
[K].DFLDGVYAFEYYPSTPGR.[Y]		High	0.145392	0.00446916	1	1	1	O75369	O75369 [505-522]	0	2096.96				No Quan Labels	0.002333	0.04712	0.86
[K].TFIIDYYFEVVQK.[L]		High	0.167924	0.00515858	1	1	1	O75131	O75131 [62-74]	0	1664.86				No Quan Labels	0.002733	0.0562	0.87
[K].TYAFSENPLPTVEIAIR.[N]		High	0.0482117	0.00164795	1	1	1	Q12824	Q12824 [325-341]	0	1921.01				No Quan Labels	0.0008588	0.01302	0.87
[R].TLALLAFDSPEESPFGDLLHTMQR.[Q]		High	0.0992591	0.00358368	1	1	1	Q9NWU2	Q9NWU2 [146-169]	0	2688.33				No Quan Labels	0.00184	0.02974	0.88
[R].QLYAWDDGYQIVYK.[L]		High	0.219105	0.0076318	1	1	1	Q9NRN5	Q9NRN5 [383-396]	0	1761.85				No Quan Labels	0.003722	0.08026	0.89
[K].GADFLVTEVENGGSLGSK.[K]		High	0.0504324	0.0017552	1	1	1	P14618	P14618 [189-206]	0	1779.88				No Quan Labels	0.0009252	0.01373	0.9
[R].TSTSAVPNLFVPLNTNPK.[E]		High	0.252265	0.0092938	1	1	1	P35611	P35611 [480-497]	0	1900.02				No Quan Labels	0.00441	0.09719	0.9
[R].WEVLIIGPPDTLYEGGVFK.[A]		High	0.14844	0.00451763	1	1	1	P62253	P62253 [38-56]	0	2133.13				No Quan Labels	0.002357	0.04838	0.93
[K].DAVITVPVFFNQAER.[R]		High	0.106641	0.00358368	1	1	1	Q9Y4L1	Q9Y4L1 [171-185]	0	1705.89				No Quan Labels	0.00185	0.03238	0.94
[K].TVFLSGLPPPPAEPEPEPEPEPEPALDLAALR.[A]		High	0.0531468	0.00185759	1	1	1	Q9NP92	Q9NP92 [112-143]	0	3375.74				No Quan Labels	0.0009517	0.01448	0.94
[R].NFVDSPIIVDITK.[D]		High	0.112104	0.00378881	1	1	1	P04062	P04062 [435-447]	0	1460.8				No Quan Labels	0.00194	0.03426	0.94
[R].TLWSLVAFPK.[L]		High	0.126442	0.00392042	1	1	1	Q93034	Q93034 [633-642]	0	1161.67				No Quan Labels	0.002044	0.03975	0.94
[K].DDGVSIPGEYTSFLAPISSSK.[L]		High	0.144388	0.00442061	1	1	1	O14744	O14744 [459-479]	0	2170.06				No Quan Labels	0.002321	0.04653	0.95
[K].LFPDIPIGYSGHETGIAISVAAVALGAK.[V]		High	0.199895	0.00654584	1	1	1	Q9NR45	Q9NR45 [206-233]	0	2767.5				No Quan Labels	0.003301	0.07062	0.95
[R].EDFFFYSLVYDPQQK.[T]		High	0.212079	0.00729474	1	1	1	Q13330	Q13330 [144-158]	0	1925.9				No Quan Labels	0.003614	0.07674	0.95
[R].TALLSVGPDAVFGPEGSPWEGR.[L]		High	0.190824	0.00620289	1	1	1	O75054	O75054 [1031-1052]	0	2242.11				No Quan Labels	0.003167	0.06666	0.95
[K].SELPLDPLPVPTEEGNPLLK.[H]		High	0.0367343	0.00139381	1	1	1	Q15758	Q15758 [503-522]	0	2158.16				No Quan Labels	0.0006743	0.009682	0.96
[K].DIIHNPQALSPQFTGILQLLQSR.[T]		High	0.03758	0.0014476	1	1	1	Q68E01	Q68E01 [274-296]	0	2589.41				No Quan Labels	0.0006873	0.009895	0.97
[R].EGDETPNSIPADIVFIIK.[D]		High	0.0292293	0.00107045	1	1	1	Q9UDY4	Q9UDY4 [219-236]	0	1958.01				No Quan Labels	0.000524	0.007552	0.98
[R].TDADSESDNSDNNTIFVQGLGEGVSTDQVGEFFK.[Q]		High	0.0478509	0.00164795	1	1	2	Q92804	Q92804 [222-255]	0	3622.59				No Quan Labels	0.0008588	0.01291	0.99
[K].TGASYYGEQTLHYIATNGESAVVQLPK.[N]		High	0.0285664	0.00107045	1	1	1	Q9BY44	Q9BY44 [246-272]	0	2897.43				No Quan Labels	0.000524	0.00736	1
[K].TSTSNVEQYQAMVTSLEESLNK.[E]		High	0.0356352	0.00128425	1	1	2	P12270	P12270 [957-978]	0	2459.16				No Quan Labels	0.001368	0.02166	1
[R].EDAVLYLLEIPK.[G]		High	0.183324	0.0057567	1	1	1	Q9UDY2	Q9UDY2 [569-580]	0	1402.78				No Quan Labels	0.002992	0.06321	1
[R].IQLYDNDIYFIPR.[N]		High	0.0834211	0.00298643	1	1	1	Q6PCB5	Q6PCB5 [657-669]	0	1669.86				No Quan Labels	0.00155	0.02413	1.01
[K].ETAIELGYLTAEQFDEWVKPK.[D]		High	0.0443816	0.00159479	1	1	2	P07954	P07954 [484-504]	0	2467.24				No Quan Labels	0.0008067	0.01188	1.02
[R].SLTGLIR.[N]		High	0.197267	0.0064965	1	1	1	Q9Y446	Q9Y446 [674-680]	0	759.472				No Quan Labels	0.003251	0.06965	1.02
[K].IPVTDEEQTNVPYIYAIGDILEDK.[V]		High	0.0810215	0.00283114	1	1	1	Q16881	Q16881 [466-489]	0	2735.37				No Quan Labels	0.001498	0.02342	1.03
[K].SFESTVGQGSDTYIYIFR.[V]		High	0.00697232	0.000249259	1	1	1	P20645	P20645 [59-76]	0	2069.98				No Quan Labels	0.00018	0.001626	1.03
[K].TDVLILPEEVEWIK.[F]		High	0.219105	0.0076318	1	1	1	Q9NZ08	Q9NZ08 [586-599]	0	1683.92				No Quan Labels	0.003697	0.07994	1.03
[R].WYNHIK.[S]		High	0.235224	0.00856603	1	1	1	P24534	P24534 [55-60]	0	860.441				No Quan Labels	0.004055	0.08837	1.03
[K].GYGFGLIK.[L]		High	0.0679254	0.00242839	1	1	1	P21796	P21796 [21-28]	0	854.477				No Quan Labels	0.00128	0.01911	1.04
[K].ITGEAFVQFASQELAEK.[A]		High	0.197267	0.0064965	1	1	1	P52597	P52597 [151-167]	0	1867.94				No Quan Labels	0.003251	0.06969	1.04
[R].SLAEDFAEQPIKDAVITVPVFFNQAER.[R]		High	0.221968	0.00782938	1	1	1	Q9Y4L1	Q9Y4L1 [159-185]	1	3034.55				No Quan Labels	0.003733	0.08127	1.05
[K].AQQLWYAIIESQTETGTPYMLYK.[D]		High	0.0621503	0.00216951	1	1	1	P23921	P23921 [386-408]	0	2734.34				No Quan Labels	0.001164	0.01731	1.06
[K].SVPNQPSTNEILQAVLK.[E]		High	0.0241335	0.00102324	1	1	1	Q5VYK3	Q5VYK3 [1606-1622]	0	1838				No Quan Labels	0.0004725	0.006108	1.06
[K].TFYWR.[E]		High	0.238253	0.00861436	1	1	1	Q8N0Y2	Q8N0Y2 [258-262]	0	772.378				No Quan Labels	0.004141	0.08996	1.07
[K].TITTLYVGGLGDTITETDLR.[N]		High	0.216272	0.00748793	1	1	1	Q9NW64	Q9NW64 [230-249]	0	2139.12				No Quan Labels	0.003648	0.07863	1.07
[R].LFYLALPPTVYEAVTK.[N]		High	0.0659463	0.00232352	1	1	2	P11413	P11413 [137-152]	0	1825.01				No Quan Labels	0.001215	0.01844	1.07
[R].TPEDFVFPLLPNEELR.[E]		High	0.0381543	0.0014476	1	1	1	O95376	O95376 [192-207]	0	1915.98				No Quan Labels	0.0007014	0.0101	1.07
[K].SSIVWR.[F]		High	0.132809	0.00401502	1	1	1	Q9UL26	Q9UL26 [19-24]	0	747.415				No Quan Labels	0.002092	0.04222	1.08
[K].HIAWLAEQAK.[L]		High	0.126442	0.00392042	1	1	1	Q13425	Q13425 [328-337]	0	1166.63				No Quan Labels	0.002044	0.03977	1.09
[K].YSQFINFPIYVWSSK.[T]		High	0.0129059	0.00041293	1	1	2	P14625	P14625 [271-285]	0	1878.94				No Quan Labels	0.0004592	0.005327	1.1
[R].GQELAFPLSPDWQVDYESYTWR.[K]		High	0.0188624	0.000696366	1	1	1	P26641	P26641 [379-400]	0	2687.24				No Quan Labels	0.000361	0.004714	1.1
[R].LAALPENPPAIDWAYYK.[A]		High	0.00296671	6.47684e-05	1	1	1	O75947	O75947 [42-58]	0	1931.99				No Quan Labels	3.483e-05	0.0006514	1.1
[R].LLNNAFEELVAFQR.[A]		High	0.00874458	0.000304634	1	1	1	P25205	P25205 [65-78]	0	1663.88				No Quan Labels	0.000207	0.002071	1.1
[R].NLVLAAGAYSPQ.[-]		High	0.236735	0.00856603	1	1	1	Q15542	Q15542 [789-800]	0	1203.64				No Quan Labels	0.004067	0.08892	1.1
[K].IPNPDFFEDLEPFR.[M]		High	0.0786863	0.00278256	1	1	1	P27824	P27824 [402-415]	0	1735.83				No Quan Labels	0.001459	0.02267	1.11
[K].SETSGSFEDALLAIVK.[C]		High	0.250678	0.0092938	1	1	1	P09525	P09525 [226-241]	0	1666.85				No Quan Labels	0.004398	0.09572	1.11
[R].TFEGIDPK.[K]		High	0.076414	0.00267806	1	1	1	P50395	P50395 [157-164]	0	906.457				No Quan Labels	0.001394	0.02186	1.11
[R].TVVDESENFFSAFLSPTDVQTIQK.[S]		High	0.0241335	0.00102324	1	1	1	P82094	P82094 [88-111]	0	2702.32				No Quan Labels	0.0004725	0.006139	1.11
[R].TWGADVINMTTVPEVVLAK.[E]		High	0.0190086	0.000696366	1	1	1	Q13126	Q13126 [188-206]	0	2044.08				No Quan Labels	0.000361	0.004722	1.11
[R].VDIGDTIIYLVH.[-]		High	0.0828151	0.00298643	1	1	2	Q9P2J5	Q9P2J5 [1165-1176]	0	1357.74				No Quan Labels	0.00155	0.02395	1.11
[R].TSYEEFTHK.[D]		High	0.011941	0.00041293	1	1	1	Q6P2Q9	Q6P2Q9 [1202-1210]	0	1141.52				No Quan Labels	0.0002489	0.002878	1.12
[K].DSYIEVLLPLGSEPELR.[E]		High	0.0616906	0.00211667	1	1	1	Q9Y305	Q9Y305 [85-101]	0	1930.02				No Quan Labels	0.00115	0.01714	1.13
[K].TLPQLLAK.[L]		High	0.194668	0.00645383	1	1	1	O15230	O15230 [2689-2696]	0	883.561				No Quan Labels	0.003217	0.06809	1.13
[K].VILGQYNWLSYEDVFVR.[A]		High	0.0890639	0.00329285	1	1	1	O95573	O95573 [127-143]	0	2101.08				No Quan Labels	0.001654	0.0262	1.13
[R].DIIILFTPDFTASR.[V]		High	0.0396271	0.0015559	1	1	1	Q92545	Q92545 [1063-1076]	0	1608.86				No Quan Labels	0.0007142	0.01046	1.13
[R].YLQEIYNSNNQK.[I]		High	0.0317901	0.00112456	1	1	1	P02679	P02679 [135-146]	0	1513.73				No Quan Labels	0.0005942	0.008248	1.13
[K].SGYAFVDYPDQNWAIR.[A]		High	0.0361807	0.00128425	1	1	1	Q9Y6M1	Q9Y6M1 [38-53]	0	1901.88				No Quan Labels	0.0006466	0.009457	1.14
[K].SLFPGLETK.[T]		High	0.0216703	0.000971707	1	1	1	Q96PZ0	Q96PZ0 [213-221]	0	991.546				No Quan Labels	0.0004592	0.005469	1.14
[R].SALFAGNEWR.[R]		High	0.195964	0.0064965	1	1	1	Q14134	Q14134 [67-76]	0	1150.56				No Quan Labels	0.003251	0.06912	1.14
[K].AFIPAIDSFGFETDLR.[T]		High	0.0202186	0.000867934	1	1	1	Q15029	Q15029 [873-888]	0	1798.9				No Quan Labels	0.0004346	0.005045	1.15
[K].NIGWGTDQGIGGFGEEPGIK.[S]		High	0.0694463	0.0024762	1	1	1	Q9Y5U9	Q9Y5U9 [30-49]	0	2031.98				No Quan Labels	0.001304	0.01964	1.15
[K].YLNFVK.[G]		High	0.207952	0.00694437	1	1	3	P14625	P14625 [429-434]	0	783.44				No Quan Labels	0.005413	0.134	1.15
[R].SFLALDWDPDLK.[K]		High	0.0798459	0.00283114	1	1	1	Q9Y4E8	Q9Y4E8 [747-758]	0	1419.72				No Quan Labels	0.001485	0.0231	1.15
[K].LLDEVFFSEK.[I]		High	0.00834459	0.000304634	1	1	1	P25789	P25789 [55-64]	0	1226.63				No Quan Labels	0.000207	0.001978	1.16
[K].LLYDTFSAFGVILQTPK.[I]		High	0.0957469	0.00339078	1	1	1	Q15427	Q15427 [115-131]	0	1913.04				No Quan Labels	0.001754	0.02844	1.16
[K].NVWSFLK.[V]		High	0.220533	0.00778175	1	1	1	O94979	O94979 [472-478]	0	893.488				No Quan Labels	0.003733	0.08102	1.16
[K].SGIPISWYR.[D]		High	0.0684289	0.0024762	1	1	1	Q7L592	Q7L592 [192-200]	0	1078.57				No Quan Labels	0.00128	0.01935	1.16
[K].SPPFFENLTLDLQPPK.[S]		High	0.118657	0.00387968	1	1	1	P21399	P21399 [645-660]	0	1842.96				No Quan Labels	0.001999	0.03676	1.17
[R].EEEEFNTGPLSVLTQSVK.[N]		High	0.0747502	0.00257635	1	1	1	P62316	P62316 [20-37]	0	2006.99				No Quan Labels	0.001355	0.02137	1.17
[R].LFVGNLPTDITEEDFK.[R]		High	0.0350976	0.00128425	1	1	1	Q8WXF1	Q8WXF1 [84-99]	0	1837.92				No Quan Labels	0.0006466	0.009207	1.17
[R].LGTPVLQALGDGDFVK.[C]		High	0.162303	0.00511378	1	1	1	Q16822	Q16822 [194-209]	0	1629.88				No Quan Labels	0.00267	0.05421	1.17
[R].TAFETIILLTK.[E]		High	0.034306	0.00128425	1	1	1	A4D1E9	A4D1E9 [249-259]	0	1249.74				No Quan Labels	0.0006466	0.008994	1.17
[R].TTPDQELVPASEPVWERPWSVEEIR.[R]		High	0.00665277	0.000249259	1	1	1	Q9Y4E1	Q9Y4E1 [5-29]	0	2950.46				No Quan Labels	0.00018	0.001551	1.17
[K].HNNLYLVATSK.[K]		High	0.00796272	0.000304634	1	1	1	Q9BXS5	Q9BXS5 [62-72]	0	1259.67				No Quan Labels	0.000207	0.001869	1.18
[K].TLNDELEIIEGMK.[F]		High	0.108952	0.00358368	1	1	1	P10809	P10809 [206-218]	0	1504.76				No Quan Labels	0.001875	0.03315	1.18
[K].YEETVFYGLQYILNK.[Y]		High	0.216272	0.00748793	1	1	1	P43490	P43490 [54-68]	0	1879.95				No Quan Labels	0.003648	0.07867	1.18
[R].NYFESTDGLIWVVDSADR.[Q]		High	0.00654952	0.000249259	1	1	1	P36404	P36404 [79-96]	0	2086.97				No Quan Labels	0.00018	0.001521	1.18
[R].SSLFELAK.[K]		High	0.00998389	0.00041293	1	1	1	Q9H2H9	Q9H2H9 [377-384]	0	894.493				No Quan Labels	0.0002489	0.002382	1.18
[K].EFFMSFGNVVELR.[I]		High	0.0950584	0.00339078	1	1	1	Q9UN86	Q9UN86 [349-361]	0	1574.77				No Quan Labels	0.001742	0.02819	1.2
[K].TKYPTQSGKPPLLVSAPSK.[S]		High	0.0417815	0.00159479	1	1	1	Q9GZR7	Q9GZR7 [807-825]	1	1999.12				No Quan Labels	0.0007397	0.01113	1.2
[K].TLAPTWEELSK.[K]		High	0.0539476	0.00185759	1	1	1	Q8NBS9	Q8NBS9 [355-365]	0	1274.66				No Quan Labels	0.0009637	0.01482	1.2
[K].TLNSNDPVQNVVQVLEK.[Q]		High	0.0116657	0.00041293	1	1	1	Q9H1H9	Q9H1H9 [591-607]	0	1897				No Quan Labels	0.0002489	0.002813	1.2
[R].FVNLGIEPPK.[G]		High	0.109732	0.00363586	1	1	1	P35998	P35998 [201-210]	0	1113.63				No Quan Labels	0.001875	0.03336	1.2
[R].SGLGELILPENEPGSSIMPGK.[V]		High	0.00783933	0.000304634	1	1	1	P07954	P07954 [351-371]	0	2125.08				No Quan Labels	0.000207	0.001842	1.2
[K].LTFLLR.[D]		High	0.261955	0.00971583	1	1	5	Q9NS87	Q9NS87 [320-325]	0	762.487				No Quan Labels	0.004602	0.1026	1.21
[R].DLELLIQTATR.[D]		High	0.0865136	0.00303625	1	1	1	Q02818	Q02818 [153-163]	0	1272.72				No Quan Labels	0.001602	0.0253	1.21
[R].IGDEDVGRVIFGLFGK.[T]		High	0.252265	0.0092938	1	1	1	P23284	P23284 [52-67]	1	1721.92				No Quan Labels	0.00441	0.09701	1.21
[R].LALVTGGEIASTFDHPELVK.[L]		High	0.242855	0.00901108	1	1	1	P78371	P78371 [323-342]	0	2097.12				No Quan Labels	0.004264	0.09226	1.21
[R].NTTIPTKQTQTFTTYSDNQPGVLIQVYEGER.[A]		High	0.136574	0.00416938	1	1	1	P11142	P11142 [417-447]	1	3529.74				No Quan Labels	0.002169	0.04348	1.21
[R].TLIGFLR.[S]		High	0.0306002	0.00107045	1	1	1	O15116	O15116 [27-33]	0	819.509				No Quan Labels	0.0005523	0.00788	1.21
[K].VAVLGASGGIGQPLSLLLK.[N]		High	0.263597	0.00971583	1	1	1	P40926	P40926 [27-45]	0	1793.09				No Quan Labels	0.004602	0.1034	1.22
[R].DLGFFGIYK.[G]		High	0.179668	0.00571047	1	1	1	Q9UJS0	Q9UJS0 [476-484]	0	1059.55				No Quan Labels	0.002992	0.06146	1.22
[R].GKLPGPTLWASYSLEYGK.[A]		High	0.164531	0.00511378	1	1	1	P07741	P07741 [90-107]	1	1967.03				No Quan Labels	0.00267	0.05489	1.22
[R].SGNQVSEFISNTFLDK.[Q]		High	0.0353654	0.00128425	1	1	1	Q08499	Q08499 [325-340]	0	1785.87				No Quan Labels	0.0006466	0.009225	1.22
[K].AIFAGYK.[R]		High	0.141413	0.00437014	1	1	1	P18077	P18077 [9-15]	0	769.424				No Quan Labels	0.00227	0.04536	1.23
[K].TEASGNIAIR.[K]		High	0.220533	0.00778175	1	1	1	A4FU69	A4FU69 [83-92]	0	1031.55				No Quan Labels	0.003722	0.08038	1.23
[K].TTEAEEVFVPVLNIK.[R]		High	0.00399809	6.47684e-05	1	1	1	Q86TP1	Q86TP1 [45-59]	0	1688.91				No Quan Labels	6.826e-05	0.000901	1.23
[K].TTWAIK.[H]		High	0.221968	0.00782938	1	1	1	Q9BUJ2	Q9BUJ2 [435-440]	0	719.409				No Quan Labels	0.003733	0.08138	1.24
[R].TNLWQGK.[F]		High	0.0978403	0.00354769	1	1	1	Q8NBJ7	Q8NBJ7 [193-199]	0	846.447				No Quan Labels	0.001833	0.02914	1.24
[K].SVFGGLVNYFK.[S]		High	0.0144991	0.00041293	1	1	1	O95721	O95721 [114-124]	0	1230.65				No Quan Labels	0.0002608	0.003555	1.25
[R].DAVTYTEHAK.[R]		High	0.0266645	0.00107045	1	1	1	P62805	P62805 [69-78]	0	1134.54				No Quan Labels	0.0005114	0.006825	1.25
[R].LNVVAFLNELPK.[T]		High	0.127334	0.00392042	1	1	1	Q9UBU9	Q9UBU9 [460-471]	0	1356.79				No Quan Labels	0.002044	0.03989	1.25
[R].SQALIEELLLYK.[R]		High	0.0500556	0.00170136	1	1	1	Q5VT52	Q5VT52 [190-201]	0	1419.81				No Quan Labels	0.0008857	0.01354	1.25
[R].TESDDLHTFLLEIK.[E]		High	0.188296	0.006002	1	1	1	P35658	P35658 [742-755]	0	1660.84				No Quan Labels	0.003131	0.0654	1.25
[R].TISETIER.[L]		High	0.0467837	0.00159479	1	1	1	P26639	P26639 [700-707]	0	948.5				No Quan Labels	0.0008461	0.0126	1.25
[K].SFLFEPVVK.[A]		High	0.00390507	6.47684e-05	1	1	1	Q6IN85	Q6IN85 [577-585]	0	1065.6				No Quan Labels	6.826e-05	0.0008807	1.26
[K].YYYIPQYK.[N]		High	0.0155466	0.00041293	1	1	1	Q8N183	Q8N183 [32-39]	0	1137.56				No Quan Labels	0.0003052	0.003831	1.26
[R].FGPYYTEPVIAGLDPK.[T]		High	0.0936949	0.00339078	1	1	1	P49720	P49720 [100-115]	0	1766.9				No Quan Labels	0.001742	0.02769	1.26
[R].NITYLPAGQSVLLQLPQ.[-]		High	0.187042	0.00590146	1	1	3	P35232	P35232 [256-272]	0	1855.03				No Quan Labels	0.003079	0.06507	1.26
[K].APSIIFIDELDAIGTK.[R]		High	0.263597	0.00971583	1	1	1	P17980	P17980 [279-294]	0	1702.93				No Quan Labels	0.004602	0.1031	1.27
[K].TLIGHVPDQR.[E]		High	0.227784	0.00807413	1	1	1	Q16822	Q16822 [235-244]	0	1135.62				No Quan Labels	0.003857	0.08422	1.27
[R].NIGVVVVGFPATPIIESR.[A]		High	0.121203	0.00387968	1	1	1	O15270	O15270 [490-507]	0	1868.06				No Quan Labels	0.002024	0.03757	1.27
[R].TLLQLK.[W]		High	0.149469	0.00456763	1	1	1	O95602	O95602 [1194-1199]	0	715.471				No Quan Labels	0.002369	0.04854	1.27
[R].TVGLGDAISAEGLFYSEVHPHY.[-]		High	0.041467	0.00159479	1	1	1	Q9BRR6	Q9BRR6 [476-497]	0	2362.14				No Quan Labels	0.0007258	0.01104	1.27
[R].TVWLPGK.[S]		High	0.124673	0.00392042	1	1	2	O15027	O15027 [1388-1394]	0	800.466				No Quan Labels	0.002044	0.03907	1.27
[K].EVWDYVFFK.[E]		High	0.00269973	6.47684e-05	1	1	2	Q9P2J5	Q9P2J5 [633-641]	0	1232.6				No Quan Labels	3.483e-05	0.00059	1.28
[K].FIIPNVVK.[Y]		High	0.0107925	0.00041293	1	1	5	P00338	P00338 [119-126]	0	929.582				No Quan Labels	0.00115	0.01714	1.28
[K].LEVAPISDIIAIK.[S]		High	0.0187173	0.000696366	1	1	1	P13804	P13804 [127-139]	0	1381.83				No Quan Labels	0.000361	0.004657	1.28
[K].NLILAGVK.[G]		High	0.0539476	0.00185759	1	1	1	Q9UBE0	Q9UBE0 [54-61]	0	827.535				No Quan Labels	0.0009637	0.01479	1.28
[K].SLDIFIK.[A]		High	0.0612341	0.00211667	1	1	1	Q9H583	Q9H583 [1081-1087]	0	835.492				No Quan Labels	0.001137	0.01708	1.28
[R].AYILNLVK.[Q]		High	0.035907	0.00128425	1	1	1	P50991	P50991 [281-288]	0	933.577				No Quan Labels	0.0006466	0.009417	1.28
[R].IFAPNHVVAK.[S]		High	0.0747502	0.00257635	1	1	1	Q02543	Q02543 [32-41]	0	1095.63				No Quan Labels	0.001355	0.02135	1.28
[R].STTPDITGYR.[I]		High	0.0148403	0.00041293	1	1	1	P02751	P02751 [1198-1207]	0	1110.54				No Quan Labels	0.0002608	0.003653	1.28
[K].AVAFFLESIAMHDIIAAEK.[C]		High	0.00990641	0.00041293	1	1	1	P78527	P78527 [1293-1311]	0	2076.08				No Quan Labels	0.0002489	0.002363	1.29
[K].LEAYQHLFYLLQTNPTYLAK.[L]		High	0.00586996	0.000249259	1	1	1	P46940	P46940 [969-988]	0	2426.28				No Quan Labels	0.0001649	0.001358	1.29
[K].NDSEQFAALLLVTK.[A]		High	0.0547599	0.00191081	1	1	1	Q9UBB6	Q9UBB6 [48-61]	0	1548.83				No Quan Labels	0.0009637	0.01502	1.29
[K].SYSFIAR.[M]		High	0.0916836	0.00329285	1	1	1	Q8IWX8	Q8IWX8 [902-908]	0	843.436				No Quan Labels	0.001705	0.02698	1.29
[K].TVAGIPNFILK.[M]		High	0.0211754	0.000923049	1	1	2	Q5VW36	Q5VW36 [809-819]	0	1172.7				No Quan Labels	0.0004482	0.005304	1.29
[R].AASAIYSGYIFDYDYYR.[D]		High	0.154705	0.00481936	1	1	1	Q9UKM9	Q9UKM9 [104-120]	0	2037.92				No Quan Labels	0.002482	0.05068	1.29
[R].AQLGVQAFADALLIIPK.[V]		High	0.232225	0.00837248	1	1	2	P40227	P40227 [433-449]	0	1768.04				No Quan Labels	0.004483	0.099	1.29
[R].SILTAIPNDDPYFHITK.[T]		High	0.0188624	0.000696366	1	1	1	Q96MW5	Q96MW5 [257-273]	0	1945.01				No Quan Labels	0.000361	0.004692	1.29
[R].TFDFYK.[K]		High	0.071524	0.00252764	1	1	1	Q96DV4	Q96DV4 [300-305]	0	820.388				No Quan Labels	0.001316	0.0203	1.29
[R].VNILFDFVK.[K]		High	0.00605664	0.000249259	1	1	1	P55010	P55010 [240-248]	0	1094.62				No Quan Labels	0.0001649	0.001402	1.29
[K].TILDPLTLVQGNQNEDK.[H]		High	0.116987	0.00383242	1	1	1	Q5W0B1	Q5W0B1 [126-142]	0	1897.99				No Quan Labels	0.001974	0.03603	1.3
[R].SILGLPPLPEDSIK.[V]		High	0.133741	0.00401502	1	1	1	Q5VSL9	Q5VSL9 [313-326]	0	1478.85				No Quan Labels	0.002105	0.0426	1.31
[K].AAQFVDLLGYFSLK.[T]		High	0.040537	0.00159479	1	1	1	Q5T4S7	Q5T4S7 [3465-3478]	0	1571.85				No Quan Labels	0.0007258	0.01077	1.32
[K].FLIDGFPR.[N]		High	0.0296795	0.00107045	1	1	1	P30085	P30085 [89-96]	0	964.525				No Quan Labels	0.000524	0.007647	1.32
[K].GWEWEGEWIVDPER.[S]		High	0.012806	0.00041293	1	1	1	Q9NZM1	Q9NZM1 [904-917]	0	1787.8				No Quan Labels	0.0002489	0.003109	1.32
[K].IVVVTAGVR.[Q]		High	0.0775424	0.00267806	1	1	1	P07195	P07195 [92-100]	0	913.583				No Quan Labels	0.001434	0.02221	1.32
[K].TAPVASTPSSTPIPALSPPTK.[V]		High	0.0411547	0.00159479	1	1	1	Q7Z3K3	Q7Z3K3 [429-449]	0	2020.1				No Quan Labels	0.0007258	0.01092	1.32
[K].TFSYPLDLLLK.[L]		High	0.000500424	0	1	1	3	Q9Y296	Q9Y296 [31-41]	0	1309.74				No Quan Labels	0.00018	0.001599	1.32
[R].FGFPEGSVELYAEK.[V]		High	0.0178696	0.000640904	1	1	1	P23396	P23396 [77-90]	0	1572.76				No Quan Labels	0.0003475	0.004436	1.32
[R].GYIVIEDLWK.[E]		High	0.0010254	0	1	1	1	Q9BUR5	Q9BUR5 [173-182]	0	1235.67				No Quan Labels	0	0.0002069	1.32
[R].SIVDYKPNLDLLEQQHQLIQEALIFDNK.[H]		High	0.0171921	0.000584299	1	1	1	O43707	O43707 [696-723]	0	3324.75				No Quan Labels	0.0003333	0.004252	1.32
[R].YSIAITWGGHHIPK.[S]		High	0.153645	0.00476921	1	1	1	O75369	O75369 [523-536]	0	1579.84				No Quan Labels	0.002482	0.05061	1.32
[K].TAMNVNEIFMAIAK.[K]		High	0.0433889	0.00159479	1	1	1	P51148	P51148 [167-180]	0	1552.79				No Quan Labels	0.0007947	0.0116	1.33
[K].YEISSVPTFLFFK.[N]		High	0.120349	0.00387968	1	1	2	O76003	O76003 [80-92]	0	1577.83				No Quan Labels	0.002024	0.03721	1.33
[R].AWNPFR.[S]		High	0.0936949	0.00339078	1	1	1	P22087	P22087 [136-141]	0	790.399				No Quan Labels	0.001742	0.02769	1.33
[R].SIFDGFR.[D]		High	0.169068	0.00515858	1	1	1	O94888	O94888 [106-112]	0	841.42				No Quan Labels	0.002758	0.057	1.33
[R].SRPFTVAASFQSTSVK.[S]		High	0.187042	0.00590146	1	1	1	Q9UHB6	Q9UHB6 [588-603]	0	1712.9				No Quan Labels	0.003067	0.06488	1.33
[R].TLVGLVR.[D]		High	0.0731204	0.00257635	1	1	1	Q9UIA9	Q9UIA9 [718-724]	0	757.493				No Quan Labels	0.001342	0.02072	1.33
[R].VIWGKVTR.[A]		High	0.0315486	0.00112456	1	1	3	P18077	P18077 [69-76]	1	958.583				No Quan Labels	0.0006466	0.009422	1.33
[K].SFFEGHFK.[C]		High	0.0137328	0.00041293	1	1	1	P57678	P57678 [776-783]	0	998.473				No Quan Labels	0.0002608	0.003355	1.34
[K].SVEEVASEIQPFLR.[G]		High	0.249098	0.00924899	1	1	1	P15924	P15924 [2000-2013]	0	1603.83				No Quan Labels	0.004363	0.09505	1.34
[K].TYGLWK.[C]		High	0.106641	0.00358368	1	1	8	Q9Y3F4	Q9Y3F4 [299-304]	0	767.409				No Quan Labels	0.004747	0.1073	1.34
[R].EVPGYFFFFGGYELSR.[S]		High	0.00909237	0.000304634	1	1	1	Q9Y619	Q9Y619 [180-195]	0	1914.91				No Quan Labels	0.000207	0.002154	1.34
[R].SAAASNLSGLSLQEAQQILNVSK.[L]		High	0.0103804	0.00041293	1	1	1	Q9Y3D7	Q9Y3D7 [45-67]	0	2329.24				No Quan Labels	0.0002489	0.002483	1.34
[R].TLWINR.[I]		High	0.127334	0.00392042	1	1	2	Q9BYC9	Q9BYC9 [66-71]	0	802.457				No Quan Labels	0.002044	0.04	1.34
[K].STIGAYFLKPK.[E]		High	0.0781123	0.00278256	1	1	1	Q8NI36	Q8NI36 [478-488]	0	1224.7				No Quan Labels	0.001459	0.02237	1.35
[R].FNVLQYVVPEVK.[D]		High	0.226319	0.00807413	1	1	1	Q14152	Q14152 [377-388]	0	1434.8				No Quan Labels	0.003832	0.08357	1.35
[K].SLYSFIK.[G]		High	0.14844	0.00451763	1	1	2	P09525	P09525 [294-300]	0	857.477				No Quan Labels	0.002344	0.04816	1.36
[K].TFDFWK.[D]		High	0.0674255	0.00237564	1	1	1	Q5TFE4	Q5TFE4 [155-160]	0	843.404				No Quan Labels	0.001254	0.01894	1.36
[K].TFWQSVSK.[E]		High	0.112104	0.00378881	1	1	1	Q9UKT5	Q9UKT5 [33-40]	0	982.499				No Quan Labels	0.00194	0.03428	1.36
[K].TLLFVR.[L]		High	0.213469	0.00748793	1	1	1	Q9Y5M8	Q9Y5M8 [78-83]	0	748.472				No Quan Labels	0.003638	0.07716	1.36
[R].TLGTPDEVVWPGVTSMPDYKPSFPK.[W]		High	0.0478509	0.00164795	1	1	2	P24941	P24941 [218-242]	0	2748.36				No Quan Labels	0.008822	0.2363	1.36
[R].TPEIIDLYSNFPIGEK.[Q]		High	0.0226942	0.000971707	1	1	2	O14976	O14976 [228-243]	0	1835.94				No Quan Labels	0.0007258	0.01105	1.36
[R].TTTVIFYPK.[D]		High	0.0110474	0.00041293	1	1	1	Q8WUX2	Q8WUX2 [89-97]	0	1069.59				No Quan Labels	0.0002489	0.002646	1.36
[K].APNTPDILEIEFK.[K]		High	0.0810215	0.00283114	1	1	1	P00966	P00966 [216-228]	0	1486.78				No Quan Labels	0.001498	0.02345	1.37
[K].LQQWYR.[E]		High	0.0964401	0.00339078	1	1	1	P06744	P06744 [13-18]	0	893.463				No Quan Labels	0.001754	0.02859	1.37
[K].TILATGELGTLTNVYK.[A]		High	0.0260583	0.00102324	1	1	1	Q9Y315	Q9Y315 [189-204]	0	1693.94				No Quan Labels	0.0004995	0.006663	1.37
[K].TTYLEDLPPPPEYELAPSK.[L]		High	0.0460849	0.00159479	1	1	1	Q12849	Q12849 [123-141]	0	2160.07				No Quan Labels	0.0008329	0.01236	1.37
[R].TVWSAHSGPTR.[M]		High	0.0674255	0.00237564	1	1	1	Q8NBP7	Q8NBP7 [459-469]	0	1198.6				No Quan Labels	0.001254	0.01898	1.37
[K].GFAFISFHR.[R]		High	0.112104	0.00378881	1	1	1	O75821	O75821 [281-289]	0	1081.56				No Quan Labels	0.00194	0.03419	1.38
[K].TFIFLNAK.[Q]		High	0.0205327	0.000923049	1	1	1	O60934	O60934 [226-233]	0	953.545				No Quan Labels	0.0004482	0.005158	1.38
[K].TFPYQHR.[Y]		High	0.145392	0.00446916	1	1	1	Q8NI27	Q8NI27 [514-520]	0	948.469				No Quan Labels	0.002333	0.04711	1.38
[K].TLFPLR.[S]		High	0.0679254	0.00242839	1	1	1	O00255	O00255 [9-14]	0	746.456				No Quan Labels	0.001268	0.01909	1.38
[R].ALGTEVIQLFPEK.[G]		High	0.136574	0.00416938	1	1	1	O95831	O95831 [325-337]	0	1444.8				No Quan Labels	0.002182	0.04365	1.38
[R].NLYSLDLSDLPLDK.[L]		High	0.00415804	6.47684e-05	1	1	1	Q6GYQ0	Q6GYQ0 [676-689]	0	1605.84				No Quan Labels	6.826e-05	0.0009396	1.38
[R].SALIPPVEETVFYPSPYPIR.[S]		High	0.0232238	0.000971707	1	1	1	Q9H300	Q9H300 [77-96]	0	2275.2				No Quan Labels	0.0004592	0.005861	1.38
[R].SIFSPVVK.[L]		High	0.0353654	0.00128425	1	1	2	Q9NZM1	Q9NZM1 [1230-1237]	0	876.519				No Quan Labels	0.0006466	0.009272	1.38
[R].TFGYFPK.[D]		High	0.0184305	0.000696366	1	1	1	Q5JRA6	Q5JRA6 [93-99]	0	859.435				No Quan Labels	0.000361	0.004579	1.38
[R].YLNTNPVGGLLEYAR.[S]		High	0.189556	0.00615462	1	1	1	P55265	P55265 [722-736]	0	1679.88				No Quan Labels	0.003155	0.06574	1.38
[K].SFAFVGPSR.[Y]		High	0.0539476	0.00185759	1	1	1	Q16795	Q16795 [262-270]	0	967.5				No Quan Labels	0.0009637	0.01481	1.39
[K].SLLFNAR.[I]		High	0.0345679	0.00128425	1	1	1	Q6KC79	Q6KC79 [39-45]	0	820.468				No Quan Labels	0.0006466	0.009057	1.39
[K].STLFVPR.[L]		High	0.26857	0.00991044	1	1	1	P12955	P12955 [93-99]	0	819.472				No Quan Labels	0.004687	0.1054	1.39
[K].TLLAAIR.[A]		High	0.0523573	0.00180549	1	1	1	O15230	O15230 [2277-2283]	0	757.493				No Quan Labels	0.0009252	0.01422	1.39
[R].DAGYEFDICLTSVQK.[R]		High	0.0581272	0.00201285	1	1	1	Q8N0Y7	Q8N0Y7 [47-61]	0	1688.78				No Quan Labels	0.001043	0.01607	1.39
[R].QILLYSATFPLSVQK.[F]		High	0.194668	0.00645383	1	1	1	P26196	P26196 [272-286]	0	1707.97				No Quan Labels	0.003229	0.06847	1.39
[R].TFSFTK.[D]		High	0.195964	0.0064965	1	1	1	Q99574	Q99574 [201-206]	0	730.377				No Quan Labels	0.003251	0.06919	1.39
[R].TVYFSEQWVSSLNER.[E]		High	0.0136267	0.00041293	1	1	1	P52732	P52732 [826-840]	0	1844.88				No Quan Labels	0.0002608	0.003333	1.39
[R].VIFGLFGK.[T]		High	0.00564463	0.000190562	1	1	3	P23284	P23284 [60-67]	0	880.529				No Quan Labels	0.0001504	0.001296	1.39
[R].YTILIK.[Y]		High	0.270243	0.00995804	1	1	1	P21333	P21333 [1616-1621]	0	750.476				No Quan Labels	0.004735	0.1066	1.39
[K].EQGYDVIAYLANIGQK.[E]		High	0.0187173	0.000696366	1	1	1	P00966	P00966 [26-41]	0	1781.91				No Quan Labels	0.000361	0.004669	1.4
[K].HGKPTDSTPATWK.[Q]		High	0.0134168	0.00041293	1	1	6	O60832	O60832 [401-413]	0	1425.71				No Quan Labels	0.0002608	0.003272	1.4
[K].NLGPINEWWITGFDGGEK.[A]		High	0.11782	0.00383242	1	1	1	P26358	P26358 [457-474]	0	2032.98				No Quan Labels	0.001974	0.03627	1.4
[R].ILDWHVANTDK.[K]		High	0.0250779	0.00102324	1	1	1	P37837	P37837 [193-203]	0	1311.67				No Quan Labels	0.0004865	0.006361	1.4
[R].SLLNWR.[T]		High	0.0897122	0.00329285	1	1	2	Q8IY81	Q8IY81 [307-312]	0	788.441				No Quan Labels	0.001665	0.02643	1.4
[R].SVVALHNLINNK.[I]		High	0.147418	0.00451763	1	1	1	P51665	P51665 [268-279]	0	1321.76				No Quan Labels	0.002344	0.04804	1.4
[R].TLTPSYYR.[G]		High	0.0384446	0.0015559	1	1	1	Q9NP72	Q9NP72 [72-79]	0	1000.51				No Quan Labels	0.0007142	0.01014	1.4
[R].TLYTQIR.[N]		High	0.0440483	0.00159479	1	1	1	Q13098	Q13098 [364-370]	0	894.504				No Quan Labels	0.0008067	0.01175	1.4
[R].VINEPTAAALAYGLDK.[S]		High	0.0356352	0.00128425	1	1	1	P38646	P38646 [219-234]	0	1645.88				No Quan Labels	0.0006466	0.009352	1.4
[K].AGQVVTIWAAGAGATHSPPTDLVWK.[A]		High	0.0816153	0.0028831	1	1	1	P02545	P02545 [491-515]	0	2533.32				No Quan Labels	0.001511	0.0236	1.41
[K].SLFLGQK.[L]		High	0.0758556	0.0026285	1	1	7	O75367	O75367 [190-196]	0	792.461				No Quan Labels	0.005188	0.1239	1.41
[K].TFNLEK.[Q]		High	0.184556	0.00580487	1	1	1	Q15233	Q15233 [6-11]	0	751.398				No Quan Labels	0.003017	0.06373	1.41
[K].VIVDFSSPNIAK.[E]		High	0.000379705	0	1	1	1	P54136	P54136 [194-205]	0	1289.71				No Quan Labels	0	6.985e-05	1.41
[R].NLVDSYVAIINK.[S]		High	0.00429056	6.47684e-05	1	1	1	P50570	P50570 [658-669]	0	1348.75				No Quan Labels	6.826e-05	0.0009721	1.41
[R].SILEYLR.[V]		High	0.126442	0.00392042	1	1	1	Q8N1G4	Q8N1G4 [253-259]	0	893.509				No Quan Labels	0.002044	0.03948	1.41
[R].TLAHPISQEYLK.[D]		High	0.00930757	0.000304634	1	1	1	Q8WTW3	Q8WTW3 [337-348]	0	1399.76				No Quan Labels	0.000207	0.00221	1.41
[R].TLYFLPR.[E]		High	0.0237655	0.000971707	1	1	2	P09884	P09884 [386-392]	0	909.519				No Quan Labels	0.0006068	0.008708	1.41
[K].DLPDVQELITQVR.[S]		High	0.0025552	6.47684e-05	1	1	1	Q9UHB9	Q9UHB9 [509-521]	0	1525.82				No Quan Labels	3.483e-05	0.0005544	1.42
[K].SFTFVVFK.[N]		High	0.0228694	0.000971707	1	1	1	P50416	P50416 [456-463]	0	974.535				No Quan Labels	0.0004592	0.005774	1.42
[K].STAPIAKPLATR.[N]		High	0.261955	0.00971583	1	1	1	Q15022	Q15022 [369-380]	0	1225.73				No Quan Labels	0.004592	0.1025	1.42
[K].SWLYLR.[T]		High	0.0897122	0.00329285	1	1	1	Q13093	Q13093 [202-207]	0	837.462				No Quan Labels	0.001665	0.02634	1.42
[R].SLPFFSAR.[A]		High	0.0223478	0.000971707	1	1	1	Q9Y5R8	Q9Y5R8 [136-143]	0	924.494				No Quan Labels	0.0004592	0.005645	1.42
[R].SVNGLAFYDWDNTELIR.[R]		High	0.0124142	0.00041293	1	1	1	P35606	P35606 [443-459]	0	2012.97				No Quan Labels	0.0002489	0.003016	1.42
[R].SYYLKPSK.[M]		High	0.0202186	0.000867934	1	1	1	Q9UFN0	Q9UFN0 [41-48]	0	985.535				No Quan Labels	0.0004482	0.005081	1.42
[R].TYFVANEWNEIQTVR.[K]		High	0.00143876	6.47684e-05	1	1	1	Q5HYA8	Q5HYA8 [670-684]	0	1869.91				No Quan Labels	1.846e-05	0.0002995	1.42
[K].DQLGGWFQSSLLTSVAAR.[K]		High	0.0169282	0.000584299	1	1	1	Q9NSE4	Q9NSE4 [626-643]	0	1935.99				No Quan Labels	0.0003333	0.004186	1.43
[K].TLSDIFLLFK.[S]		High	0.000599942	0	1	1	2	O75794	O75794 [126-135]	0	1196.69				No Quan Labels	0	0.000115	1.43
[K].TYYVFGR.[H]		High	0.0177321	0.000584299	1	1	1	Q15058	Q15058 [1106-1112]	0	905.452				No Quan Labels	0.0003475	0.004415	1.43
[R].QSVENDIHGLRK.[V]		High	0.0056006	0.000190562	1	1	1	P05783	P05783 [176-187]	1	1395.73				No Quan Labels	0.0001504	0.001286	1.43
[R].SVPTWLK.[L]		High	0.129136	0.00396623	1	1	7	P62277	P62277 [21-27]	0	830.477				No Quan Labels	0.003808	0.08255	1.43
[R].SYETWIGIYTVK.[D]		High	0.0101407	0.00041293	1	1	1	Q9UM22	Q9UM22 [159-170]	0	1459.75				No Quan Labels	0.0002489	0.002435	1.43
[R].TLDQISDADNIPGLLVLK.[S]		High	0.0131079	0.00041293	1	1	2	Q6PGP7	Q6PGP7 [375-392]	0	1925.06				No Quan Labels	0.0002608	0.003179	1.43
[K].DLPELALDTPRAPQLVGQFIAR.[A]		High	0.00259569	6.47684e-05	1	1	1	Q53EL6	Q53EL6 [246-267]	1	2420.33				No Quan Labels	3.483e-05	0.0005653	1.44
[K].FVLSSGK.[F]		High	0.129136	0.00396623	1	1	1	P27797	P27797 [49-55]	0	737.419				No Quan Labels	0.002067	0.04067	1.44
[K].HYPYISTR.[S]		High	0.0725846	0.00252764	1	1	1	P61764	P61764 [498-505]	0	1036.52				No Quan Labels	0.001316	0.02065	1.44
[K].SLFHYR.[Q]		High	0.156844	0.00491783	1	1	5	P31327	P31327 [1487-1492]	0	822.426				No Quan Labels	0.002545	0.0519	1.44
[R].SDPGLLTNTMDVFVK.[E]		High	0.00425704	6.47684e-05	1	1	1	P78527	P78527 [3993-4007]	0	1636.83				No Quan Labels	6.826e-05	0.0009597	1.44
[R].TLLLTHR.[V]		High	0.066436	0.00232352	1	1	1	Q9Y2Z2	Q9Y2Z2 [62-68]	0	853.525				No Quan Labels	0.001228	0.01869	1.44
[R].TVISNWIK.[Y]		High	0.0283488	0.00107045	1	1	2	Q9BZJ0	Q9BZJ0 [240-247]	0	960.551				No Quan Labels	0.0009905	0.01544	1.44
[K].GNKPWISLPR.[G]		High	0.07366	0.00257635	1	1	1	P62701	P62701 [231-240]	0	1167.66				No Quan Labels	0.001342	0.02101	1.45
[K].SIDTFFGVK.[N]		High	0.0140562	0.00041293	1	1	1	Q5TBB1	Q5TBB1 [296-304]	0	1013.53				No Quan Labels	0.0002608	0.003447	1.45
[K].SIQFALR.[Q]		High	0.0992591	0.00358368	1	1	1	Q8NEY8	Q8NEY8 [329-335]	0	834.483				No Quan Labels	0.00184	0.02974	1.45
[K].TKENILEEFSK.[V]		High	0.00634777	0.000249259	1	1	1	O43390	O43390 [258-268]	1	1337.69				No Quan Labels	0.0001649	0.001476	1.45
[K].TLGVQRPK.[L]		High	0.00320916	6.47684e-05	1	1	1	Q9BQG0	Q9BQG0 [1141-1148]	0	898.547				No Quan Labels	3.483e-05	0.0007109	1.45
[K].TRPGLLNSK.[L]		High	0.258694	0.00958703	1	1	1	Q86WA8	Q86WA8 [843-851]	0	985.579				No Quan Labels	0.004582	0.1008	1.45
[K].TWFQEYMNSK.[D]		High	0.0013616	0	1	1	1	Q8N1F7	Q8N1F7 [350-359]	0	1333.59				No Quan Labels	1.846e-05	0.0002811	1.45
[K].TYDLLFK.[L]		High	0.00449727	0.000190562	1	1	2	P61026	P61026 [5-11]	0	899.487				No Quan Labels	0.0001019	0.00102	1.45
[K].YTVNFLEAK.[E]		High	0.0134168	0.00041293	1	1	1	Q86X55	Q86X55 [355-363]	0	1084.57				No Quan Labels	0.0002608	0.003265	1.45
[R].SQALNAFGSGDYTAAIAFLDK.[I]		High	0.00306142	6.47684e-05	1	1	1	Q13217	Q13217 [159-179]	0	2160.06				No Quan Labels	3.483e-05	0.0006773	1.45
[R].TIFSYFK.[G]		High	0.0999757	0.00358368	1	1	1	Q9UJV9	Q9UJV9 [360-366]	0	905.477				No Quan Labels	0.00184	0.02991	1.45
[K].TSWINLK.[Q]		High	0.0220065	0.000971707	1	1	1	P46939	P46939 [2422-2428]	0	861.483				No Quan Labels	0.0004592	0.005562	1.46
[K].TVTIPTQPYQDIVTALK.[C]		High	0.0111337	0.00041293	1	1	2	Q7Z5K2	Q7Z5K2 [608-624]	0	1888.04				No Quan Labels	0.0002489	0.002688	1.46
[R].SILTISR.[H]		High	0.226319	0.00807413	1	1	1	P56192	P56192 [707-713]	0	789.483				No Quan Labels	0.003832	0.08367	1.46
[R].SLLTYGR.[R]		High	0.153645	0.00476921	1	1	1	P31930	P31930 [416-422]	0	809.452				No Quan Labels	0.002471	0.05027	1.46
[R].TALYDLLGVPSTATQAQIK.[A]		High	0.0440483	0.00159479	1	1	1	Q96LL9	Q96LL9 [48-66]	0	1990.09				No Quan Labels	0.0008067	0.01175	1.46
[R].TYLPDFR.[F]		High	0.0162858	0.000528294	1	1	2	Q13630	Q13630 [291-297]	0	911.462				No Quan Labels	0.00032	0.004012	1.46
[K].GAAFLSITTIYAETGSGFVVPSASAK.[A]		High	0.0160357	0.000470267	1	1	1	Q16698	Q16698 [189-214]	0	2545.32				No Quan Labels	0.0003052	0.003941	1.47
[K].HGLVGLWR.[G]		High	0.197267	0.0064965	1	1	1	Q3KQZ1	Q3KQZ1 [160-167]	0	937.537				No Quan Labels	0.003251	0.06971	1.47
[K].SFDLLILK.[E]		High	0.0132101	0.00041293	1	1	2	Q8NI27	Q8NI27 [673-680]	0	948.576				No Quan Labels	0.0002608	0.003203	1.47
[K].TLPYFIR.[N]		High	0.11616	0.00383242	1	1	1	Q96QU8	Q96QU8 [101-107]	0	909.519				No Quan Labels	0.001974	0.03583	1.47
[K].TTYDSSLSSYTVPLEK.[D]		High	0.0350976	0.00128425	1	1	1	Q8WWM7	Q8WWM7 [268-283]	0	1790.87				No Quan Labels	0.0006466	0.00916	1.47
[K].TVPINLIK.[D]		High	0.076414	0.00267806	1	1	1	O43708	O43708 [33-40]	0	897.577				No Quan Labels	0.001394	0.02189	1.47
[R].EIFITFR.[V]		High	0.0213391	0.000971707	1	1	1	Q96EY1	Q96EY1 [326-332]	0	925.514				No Quan Labels	0.0004592	0.005376	1.47
[R].FYAFGR.[V]		High	0.142398	0.00437014	1	1	5	P13639	P13639 [410-415]	0	760.378				No Quan Labels	0.004592	0.1012	1.47
[R].NYLDWLTSIPWGK.[Y]		High	0.0424174	0.00159479	1	1	2	P36776	P36776 [460-472]	0	1592.81				No Quan Labels	0.0007674	0.0113	1.47
[R].TLTVWK.[K]		High	0.174889	0.00546009	1	1	1	P19525	P19525 [535-540]	0	747.44				No Quan Labels	0.002896	0.0595	1.47
[R].TWTQVYK.[E]		High	0.0370141	0.00139381	1	1	1	Q02880	Q02880 [951-957]	0	925.478				No Quan Labels	0.0006873	0.009739	1.47
[R].TYEEGLKHEANNPQLK.[E]		High	0.0519668	0.00180549	1	1	1	P31948	P31948 [94-109]	1	1870.93				No Quan Labels	0.0009252	0.01421	1.47
[K].DIVPGDIVEIAVGDKVPADIR.[L]		High	0.0943744	0.00339078	1	1	1	P16615	P16615 [144-164]	1	2191.2				No Quan Labels	0.001742	0.02796	1.48
[K].SGILPILVK.[C]		High	0.0104615	0.00041293	1	1	1	O00505	O00505 [113-121]	0	939.624				No Quan Labels	0.0002489	0.002505	1.48
[K].TSLVGALAK.[A]		High	0.0182887	0.000640904	1	1	1	Q9NU22	Q9NU22 [1760-1768]	0	859.525				No Quan Labels	0.0003475	0.004554	1.48
[R].AGHGALQAGQNHEALNNFQR.[A]		High	0.250678	0.0092938	1	1	4	A2A3L6	A2A3L6 [42-61]	0	2133.03				No Quan Labels	0.005413	0.1337	1.48
[R].FLLYNR.[S]		High	0.0858867	0.00303625	1	1	2	O95445	O95445 [144-149]	0	825.462				No Quan Labels	0.002558	0.05238	1.48
[R].IFLITLDNSDPSLK.[S]		High	0.00296671	6.47684e-05	1	1	1	Q14139	Q14139 [91-104]	0	1575.86				No Quan Labels	3.483e-05	0.0006534	1.48
[R].TSDVSQATLASVAPVFTVTK.[F]		High	0.00577878	0.000249259	1	1	1	Q9HD23	Q9HD23 [71-90]	0	2022.08				No Quan Labels	0.0001649	0.001332	1.48
[K].EGPYDVVVLPGGNLGAQNLSESAAVK.[E]		High	0.00363875	6.47684e-05	1	1	1	Q99497	Q99497 [64-89]	0	2584.33				No Quan Labels	6.826e-05	0.0008168	1.49
[K].SISIGPISK.[T]		High	0.00697232	0.000249259	1	1	1	P48449	P48449 [332-340]	0	901.535				No Quan Labels	0.00018	0.001629	1.49
[K].TYTWNTK.[E]		High	0.0543523	0.00191081	1	1	2	O75400	O75400 [387-393]	0	913.441				No Quan Labels	0.0009637	0.01492	1.49
[R].SSYDVFQLEFNDGAYNIK.[D]		High	0.0129059	0.00041293	1	1	3	Q16658	Q16658 [409-426]	0	2109.98				No Quan Labels	0.0002608	0.003123	1.49
[R].TYLLDFR.[S]		High	0.0112207	0.00041293	1	1	3	Q13131	Q13131 [469-475]	0	927.493				No Quan Labels	0.0004049	0.0049	1.49
[R].TYYYNTETK.[Q]		High	0.00644786	0.000249259	1	1	2	O75400	O75400 [156-164]	0	1182.53				No Quan Labels	0.0001649	0.001501	1.49
[K].TLWNGQK.[L]		High	0.0325255	0.00117819	1	1	1	Q01518	Q01518 [459-465]	0	846.447				No Quan Labels	0.0006068	0.008425	1.5
[K].TPVDGQYVWFNIGSVDTFER.[N]		High	0.000473546	0	1	1	1	Q9Y4W6	Q9Y4W6 [205-224]	0	2330.11				No Quan Labels	0	8.907e-05	1.5
[R].TGEIQFSR.[E]		High	0.108952	0.00358368	1	1	1	Q86SJ6	Q86SJ6 [443-450]	0	937.474				No Quan Labels	0.001862	0.03299	1.5
[R].TLTFALR.[A]		High	0.0301364	0.00107045	1	1	5	Q96C86	Q96C86 [316-322]	0	821.488				No Quan Labels	0.000524	0.007758	1.5
[K].AQDADVGSNSISSYR.[L]		High	0.173712	0.00535819	1	1	1	Q9Y5F7	Q9Y5F7 [157-171]	0	1569.71				No Quan Labels	0.002845	0.05872	1.51
[K].EEGFPIRPHYFWPLLVGR.[R]		High	0.249098	0.00924899	1	1	1	P42704	P42704 [432-449]	0	2213.17				No Quan Labels	0.004398	0.09566	1.51
[K].FYEAFSK.[N]		High	0.0457393	0.00159479	1	1	2	P08238	P08238 [429-435]	0	891.425				No Quan Labels	0.0008329	0.0123	1.51
[K].IFINLPR.[S]		High	0.0143872	0.00041293	1	1	1	O43396	O43396 [196-202]	0	872.535				No Quan Labels	0.0002608	0.003528	1.51
[K].SNPYFEFVLK.[A]		High	0.000925564	0	1	1	2	Q8WUM0	Q8WUM0 [1136-1145]	0	1243.64				No Quan Labels	1.846e-05	0.0003209	1.51
[K].TGTVSLEVR.[L]		High	0.000685996	0	1	1	1	P49327	P49327 [928-936]	0	961.531				No Quan Labels	0	0.0001336	1.51
[K].TTIFTDAK.[E]		High	0.0485752	0.00164795	1	1	1	Q15370	Q15370 [12-19]	0	896.472				No Quan Labels	0.0008588	0.01318	1.51
[R].TLYDFPGNDAEDLPFK.[K]		High	0.00960237	0.000304634	1	1	1	P46109	P46109 [130-145]	0	1841.86				No Quan Labels	0.000207	0.002292	1.51
[K].IYVLLR.[R]		High	0.120349	0.00387968	1	1	1	P84090	P84090 [91-96]	0	776.503				No Quan Labels	0.002024	0.03739	1.52
[K].SIELFYK.[F]		High	0.041467	0.00159479	1	1	2	P78527	P78527 [1187-1193]	0	899.487				No Quan Labels	0.0007258	0.01105	1.52
[K].TGLSSEQTVNVLAQILK.[R]		High	0.0107925	0.00041293	1	1	1	P35269	P35269 [482-498]	0	1801.01				No Quan Labels	0.0002489	0.002581	1.52
[R].FEELNADLFRGTLDPVEK.[A]		High	0.0654601	0.00232352	1	1	1	P11142	P11142 [302-319]	1	2093.05				No Quan Labels	0.001215	0.01831	1.52
[R].SASSASSLFSPSSTLFSSSR.[L]		High	0.0169282	0.000584299	1	1	1	Q14671	Q14671 [797-816]	0	1992.95				No Quan Labels	0.0003333	0.004181	1.52
[R].SQFYFLTK.[S]		High	0.0258593	0.00102324	1	1	1	Q8IWA0	Q8IWA0 [654-661]	0	1033.54				No Quan Labels	0.0004995	0.00659	1.52
[R].SYGPAPGAGHVQEESNLSLQALESR.[Q]		High	0.0272843	0.00107045	1	1	1	Q13155	Q13155 [34-58]	0	2597.26				No Quan Labels	0.0005114	0.006968	1.52
[R].TLATDILMGVLK.[E]		High	0.0581272	0.00201285	1	1	2	O43143	O43143 [266-277]	0	1274.74				No Quan Labels	0.00103	0.01599	1.52
[R].TLGAIVR.[Q]		High	0.0353654	0.00128425	1	1	1	P51659	P51659 [252-258]	0	729.462				No Quan Labels	0.0006466	0.009237	1.52
[R].TPLEPPPIVVVVMGPPK.[V]		High	0.0167978	0.000584299	1	1	1	Q14692	Q14692 [76-92]	0	1770.02				No Quan Labels	0.0003333	0.004148	1.52
[R].TTSDYFLLQVLLK.[F]		High	0.00697232	0.000249259	1	1	1	Q9UBE0	Q9UBE0 [236-248]	0	1540.86				No Quan Labels	0.00018	0.001623	1.52
[K].DFPLSGYVELR.[Y]		High	0.000484884	0	1	1	1	O75489	O75489 [201-211]	0	1295.66				No Quan Labels	0	9.134e-05	1.53
[K].FAYLGR.[L]		High	0.199895	0.00654584	1	1	2	P40429	P40429 [135-140]	0	726.393				No Quan Labels	0.003314	0.07066	1.53
[K].HLPGHPYVR.[R]		High	0.0742032	0.00257635	1	1	1	Q9UIG0	Q9UIG0 [1443-1451]	0	1075.58				No Quan Labels	0.001342	0.02123	1.53
[K].LLWAPLVDAVYVK.[N]		High	0.0964401	0.00339078	1	1	1	O00400	O00400 [123-135]	0	1486.87				No Quan Labels	0.001754	0.02861	1.53
[K].SQLLQYVYNLVPR.[G]		High	0.0210129	0.000923049	1	1	2	P33991	P33991 [517-529]	0	1592.88				No Quan Labels	0.001914	0.03363	1.53
[K].YFPYYGK.[K]		High	0.0237655	0.000971707	1	1	1	P54709	P54709 [214-220]	0	937.445				No Quan Labels	0.0004725	0.00603	1.53
[R].EIFNFVLK.[A]		High	0.034046	0.00128425	1	1	1	P78527	P78527 [247-254]	0	1009.57				No Quan Labels	0.0006466	0.008881	1.53
[R].GAQAAIVVYDITNQETFAR.[A]		High	0.00126843	0	1	1	1	P61020	P61020 [92-110]	0	2067.05				No Quan Labels	0	0.0002596	1.53
[R].SEWSDLLSDLQK.[A]		High	3.64386e-05	0	1	1	2	P08237	P08237 [130-141]	0	1420.7				No Quan Labels	0	5.384e-06	1.53
[R].STLNELVDYITISR.[G]		High	0.00135092	0	1	1	1	Q16537	Q16537 [91-104]	0	1623.86				No Quan Labels	0	0.0002784	1.53
[R].TFYLIK.[D]		High	0.0725846	0.00252764	1	1	7	O00541	O00541 [63-68]	0	784.46				No Quan Labels	0.00133	0.02071	1.53
[K].DATNVGDEGGFAPNILENNEALELLK.[T]		High	0.00294349	6.47684e-05	1	1	1	P13929	P13929 [203-228]	0	2743.34				No Quan Labels	3.483e-05	0.0006482	1.54
[K].ELGIWEPLAVK.[L]		High	0.0471368	0.00159479	1	1	1	P49368	P49368 [492-502]	0	1254.71				No Quan Labels	0.0008461	0.01273	1.54
[K].HLIYYR.[F]		High	0.0798459	0.00283114	1	1	2	Q6P2Q9	Q6P2Q9 [610-615]	0	864.473				No Quan Labels	0.001485	0.02304	1.54
[K].SAFLLQNLLVGHPEHK.[G]		High	0.0279182	0.00107045	1	1	1	Q9NZL4	Q9NZL4 [253-268]	0	1802.99				No Quan Labels	0.0005114	0.007139	1.54
[K].SWWTLPGK.[E]		High	0.0144991	0.00041293	1	1	1	P54852	P54852 [27-34]	0	974.509				No Quan Labels	0.0002608	0.003554	1.54
[K].TIIQNPTDQQKK.[D]		High	0.210696	0.00729474	1	1	2	Q9UQ80	Q9UQ80 [200-211]	1	1413.77				No Quan Labels	0.003576	0.07589	1.54
[K].TLLDSLR.[S]		High	0.0205327	0.000923049	1	1	1	Q5JTH9	Q5JTH9 [820-826]	0	817.478				No Quan Labels	0.0004482	0.005149	1.54
[K].TTLAHIIASNSK.[K]		High	0.00854227	0.000304634	1	1	1	Q96S55	Q96S55 [275-286]	0	1255.7				No Quan Labels	0.000207	0.002025	1.54
[R].SIFDYALR.[S]		High	0.006705	0.000249259	1	1	2	Q99570	Q99570 [727-734]	0	984.515				No Quan Labels	0.00018	0.001559	1.54
[R].TFGENYVQELLEK.[A]		High	0.00104169	0	1	1	1	O94903	O94903 [64-76]	0	1569.78				No Quan Labels	0	0.0002094	1.54
[R].TFLEGFR.[L]		High	0.0496815	0.00170136	1	1	1	Q9Y6D5	Q9Y6D5 [728-734]	0	869.452				No Quan Labels	0.0008857	0.01347	1.54
[R].TPLHNDNSWIR.[Q]		High	0.038737	0.0015559	1	1	1	Q8WWI1	Q8WWI1 [1478-1488]	0	1352.67				No Quan Labels	0.0007142	0.01026	1.54
[R].TVWIAR.[N]		High	0.182098	0.0057567	1	1	3	Q16629	Q16629 [39-44]	0	745.436				No Quan Labels	0.003204	0.068	1.54
[R].YQGVNLYIK.[N]		High	0.0254657	0.00102324	1	1	1	Q13310	Q13310 [291-299]	0	1097.6				No Quan Labels	0.0004995	0.006485	1.54
[K].YSDIDIILLK.[G]		High	0.00895164	0.000304634	1	1	1	Q92973	Q92973 [318-327]	0	1192.68				No Quan Labels	0.000207	0.002116	1.55
[R].NVIFQPVAELK.[K]		High	0.00352627	6.47684e-05	1	1	1	Q01813	Q01813 [726-736]	0	1257.72				No Quan Labels	3.483e-05	0.0007874	1.55
[R].SEVTFLAPVTRPDK.[V]		High	0.245961	0.00910484	1	1	1	Q96GK7	Q96GK7 [94-107]	0	1559.84				No Quan Labels	0.004301	0.09361	1.55
[R].TILLNTK.[R]		High	0.0630794	0.00221934	1	1	3	P46940	P46940 [1383-1389]	0	802.503				No Quan Labels	0.0061	0.1556	1.55
[R].TVYVELLPK.[N]		High	0.00702703	0.000249259	1	1	1	Q4G0J3	Q4G0J3 [126-134]	0	1061.62				No Quan Labels	0.00018	0.001646	1.55
[K].HVPGGGNVQIQNK.[K]		High	0.00101736	0	1	1	1	P27816	P27816 [1016-1028]	0	1347.71				No Quan Labels	0	0.0002053	1.56
[K].IEFSLPDLEGR.[T]		High	0.00596258	0.000249259	1	1	1	P35998	P35998 [341-351]	0	1275.66				No Quan Labels	0.0001649	0.001375	1.56
[K].IQLHSSQVLR.[N]		High	0.190824	0.00620289	1	1	1	Q9UQB3	Q9UQB3 [704-713]	0	1180.68				No Quan Labels	0.003167	0.0668	1.56
[K].ITIPYGR.[K]		High	0.0202186	0.000867934	1	1	1	Q9UBU9	Q9UBU9 [122-128]	0	819.472				No Quan Labels	0.0004346	0.005059	1.56
[K].SIDFPLTK.[V]		High	0.0226942	0.000971707	1	1	1	O75844	O75844 [244-251]	0	920.509				No Quan Labels	0.0004592	0.005714	1.56
[K].SKITVTSEVPFSK.[R]		High	0.012707	0.00041293	1	1	1	P35268	P35268 [68-80]	1	1422.78				No Quan Labels	0.0002489	0.003093	1.56
[K].TSDPTQDLHFTPLLSPSSSTSASSTAK.[T]		High	0.000427397	0	1	1	1	Q9C0D5	Q9C0D5 [451-477]	0	2763.33				No Quan Labels	0	7.944e-05	1.56
[K].TSLFSSK.[L]		High	0.105126	0.00358368	1	1	1	Q9BTX1	Q9BTX1 [431-437]	0	769.409				No Quan Labels	0.00184	0.03165	1.56
[R].GIYKDDIAQVDYVEPSQNTISLK.[M]		High	0.0221765	0.000971707	1	1	1	O00267	O00267 [284-306]	1	2596.31				No Quan Labels	0.0004592	0.005594	1.56
[R].SYYFPVK.[N]		High	0.0474926	0.00159479	1	1	8	Q15393	Q15393 [1165-1171]	0	903.461				No Quan Labels	0.001175	0.01765	1.56
[R].TIPVVFK.[D]		High	0.130961	0.00396623	1	1	5	P25685	P25685 [280-286]	0	803.503				No Quan Labels	0.002067	0.04146	1.56
[R].TLFTDLFEK.[K]		High	0.00230693	6.47684e-05	1	1	1	Q9HCP0	Q9HCP0 [309-317]	0	1113.58				No Quan Labels	3.483e-05	0.0004992	1.56
[K].AAYLTSLNSADLLK.[S]		High	0.0117568	0.00041293	1	1	1	Q9Y623	Q9Y623 [387-400]	0	1479.81				No Quan Labels	0.0002489	0.002833	1.57
[K].SFVPFPR.[V]		High	0.130961	0.00396623	1	1	1	P0CG12	P0CG12 [488-494]	0	849.462				No Quan Labels	0.002067	0.04118	1.57
[K].TSILVFK.[D]		High	0.0185733	0.000696366	1	1	2	Q9BRS2	Q9BRS2 [212-218]	0	807.497				No Quan Labels	0.0005942	0.008163	1.57
[K].TWTVVDAK.[T]		High	0.0143872	0.00041293	1	1	4	P13010	P13010 [275-282]	0	919.488				No Quan Labels	0.0005381	0.007833	1.57
[R].TGLYNYYDDEKEK.[L]		High	0.0144991	0.00041293	1	1	1	P50454	P50454 [240-252]	1	1637.73				No Quan Labels	0.0002608	0.003539	1.57
[R].TIQTAESLGVPYEQWK.[I]		High	0.000609478	0	1	1	2	O60825	O60825 [307-322]	0	1849.93				No Quan Labels	3.483e-05	0.0006912	1.57
[R].TLFGFLGK.[I]		High	0.0211754	0.000923049	1	1	6	Q05519	Q05519 [51-58]	0	882.508				No Quan Labels	0.0006466	0.00889	1.57
[K].LAFVIR.[I]		High	0.111308	0.00368593	1	1	2	P18124	P18124 [89-94]	0	718.461				No Quan Labels	0.001927	0.03389	1.58
[K].LSSLDVFIIGAVAK.[A]		High	0.0482117	0.00164795	1	1	1	O43808	O43808 [200-213]	0	1432.84				No Quan Labels	0.0008588	0.01298	1.58
[K].NYIFLR.[N]		High	0.0430627	0.00159479	1	1	1	P78406	P78406 [351-356]	0	825.462				No Quan Labels	0.0007947	0.01152	1.58
[K].TINWTLLEK.[R]		High	0.00742217	0.000304634	1	1	1	Q05655	Q05655 [605-613]	0	1117.63				No Quan Labels	0.000207	0.001735	1.58
[R].DALVNAVIDSLSAYR.[S]		High	0.0877802	0.00324768	1	1	1	O95486	O95486 [865-879]	0	1606.84				No Quan Labels	0.001628	0.02572	1.58
[R].RRQTYLCYEVER.[L]		High	0.170219	0.0052069	1	1	1	Q9UH17	Q9UH17 [211-222]	2	1615.8				No Quan Labels	0.002782	0.05756	1.58
[R].TDYWLQPEIIVK.[I]		High	0.0036103	6.47684e-05	1	1	2	O60870	O60870 [277-288]	0	1504.8				No Quan Labels	5.216e-05	0.0008075	1.58
[R].TTPTFFPK.[D]		High	0.0361807	0.00128425	1	1	1	P10253	P10253 [155-162]	0	938.498				No Quan Labels	0.0006606	0.009485	1.58
[R].TTYQIENFAQAFGSQFK.[S]		High	0.257075	0.00948935	1	1	1	Q9Y2X9	Q9Y2X9 [824-840]	0	1979.95				No Quan Labels	0.004534	0.09952	1.58
[R].TVFSADPNVVDLHK.[M]		High	0.000481075	0	1	1	1	Q9BRX5	Q9BRX5 [98-111]	0	1541.8				No Quan Labels	0	9.035e-05	1.58
[K].SFSISVR.[K]		High	0.0299071	0.00107045	1	1	1	Q9Y672	Q9Y672 [420-426]	0	795.436				No Quan Labels	0.000524	0.007706	1.59
[K].SLVHDLFQK.[V]		High	0.0156674	0.000470267	1	1	1	Q9NTJ3	Q9NTJ3 [574-582]	0	1086.59				No Quan Labels	0.0003052	0.003853	1.59
[K].VLNYVDWIK.[K]		High	0.0144991	0.00041293	1	1	1	P00736	P00736 [690-698]	0	1149.63				No Quan Labels	0.0002608	0.003537	1.59
[R].ILIFSSR.[G]		High	0.0260583	0.00102324	1	1	1	Q8TDN6	Q8TDN6 [62-68]	0	835.504				No Quan Labels	0.0004995	0.006663	1.59
[R].NVLLDPQLVPGGGASEMAVAHALTEK.[S]		High	0.0846456	0.00303625	1	1	1	P49368	P49368 [400-425]	0	2617.37				No Quan Labels	0.001561	0.02456	1.59
[R].RIPWTAASSQLK.[E]		High	0.161198	0.00506532	1	1	1	Q9GZT3	Q9GZT3 [25-36]	1	1357.76				No Quan Labels	0.002634	0.05344	1.59
[R].SINGELYAPLQHVSAVLPGGAADR.[A]		High	0.0440483	0.00159479	1	1	1	Q96L92	Q96L92 [69-92]	0	2435.27				No Quan Labels	0.0008067	0.01175	1.59
[R].SSWYWGR.[L]		High	0.023046	0.000971707	1	1	3	P46108	P46108 [11-17]	0	941.426				No Quan Labels	0.0005942	0.008222	1.59
[R].TALVANTSNMPVAAR.[E]		High	0.000161948	0	1	1	1	P38606	P38606 [309-323]	0	1515.79				No Quan Labels	0	2.765e-05	1.59
[K].EEPPTTLLWVQYYLAQHYDK.[I]		High	0.0804317	0.00283114	1	1	1	Q9BXJ9	Q9BXJ9 [367-386]	0	2494.23				No Quan Labels	0.001485	0.02329	1.6
[K].EQGFLSFWR.[G]		High	0.00390507	6.47684e-05	1	1	1	P12235	P12235 [64-72]	0	1169.57				No Quan Labels	6.826e-05	0.00088	1.6
[K].LDSVIEFSIPDSLLIR.[R]		High	0.0485752	0.00164795	1	1	1	P54819	P54819 [122-137]	0	1817.01				No Quan Labels	0.0008588	0.01309	1.6
[K].TGESTVLSSIPLPSDDFK.[G]		High	0.00390507	6.47684e-05	1	1	1	Q9NP74	Q9NP74 [186-203]	0	1892.95				No Quan Labels	6.826e-05	0.0008793	1.6
[R].SEAANGNLDFVLSFLK.[S]		High	0.0279182	0.00107045	1	1	2	P42704	P42704 [514-529]	0	1724.89				No Quan Labels	0.0005114	0.007164	1.6
[R].TFTWLVGK.[I]		High	0.00644786	0.000249259	1	1	12	O00159	O00159 [389-396]	0	951.53				No Quan Labels	0.0002489	0.002795	1.6
[R].TLTDLLLR.[F]		High	0.00564463	0.000190562	1	1	1	O76024	O76024 [376-383]	0	944.578				No Quan Labels	0.0001649	0.001304	1.6
[R].TQDTPAFGPALPAGGGPFAANADFR.[A]		High	0.00263682	6.47684e-05	1	1	1	Q96FS4	Q96FS4 [480-504]	0	2446.18				No Quan Labels	3.483e-05	0.0005767	1.6
[K].FIIPQIVK.[Y]		High	0.0153075	0.00041293	1	1	4	P07195	P07195 [120-127]	0	957.613				No Quan Labels	0.0002608	0.003759	1.61
[K].LFDFPGR.[G]		High	0.00888209	0.000304634	1	1	2	Q9P258	Q9P258 [378-384]	0	851.441				No Quan Labels	0.000207	0.0021	1.61
[R].DFVNYLVR.[I]		High	0.00874458	0.000304634	1	1	1	Q08211	Q08211 [64-71]	0	1025.54				No Quan Labels	0.000207	0.002073	1.61
[R].SGPKPFSAPKPQTSPSPK.[R]		High	0.03758	0.0014476	1	1	1	Q01518	Q01518 [295-312]	0	1837.98				No Quan Labels	0.0006873	0.009894	1.61
[R].SVDGPIRLPIVDK.[Y]		High	0.00257537	6.47684e-05	1	1	2	P15170	P15170 [297-309]	1	1408.82				No Quan Labels	3.483e-05	0.0005592	1.61
[R].SWVFTYAQR.[K]		High	0.0181479	0.000640904	1	1	1	Q8WW59	Q8WW59 [121-129]	0	1157.57				No Quan Labels	0.0003475	0.004518	1.61
[R].TFNLTAGSLESTEPIYVYK.[A]		High	0.00998389	0.00041293	1	1	3	Q6P996	Q6P996 [662-680]	0	2133.08				No Quan Labels	0.0002489	0.002389	1.61
[R].TSLEVPEINALLLVPK.[E]		High	0.0684289	0.0024762	1	1	2	Q86W42	Q86W42 [122-137]	0	1736.02				No Quan Labels	0.00128	0.01927	1.61
[R].TVEALYK.[F]		High	0.0193042	0.000696366	1	1	3	Q00325	Q00325 [241-247]	0	823.456				No Quan Labels	0.001717	0.02712	1.61
[K].SVLLTGYLEYLIK.[H]		High	0.00960237	0.000304634	1	1	2	Q16719	Q16719 [361-373]	0	1511.87				No Quan Labels	0.000207	0.00228	1.62
[R].AVTIFIR.[G]		High	0.046433	0.00159479	1	1	1	P48643	P48643 [382-388]	0	819.509				No Quan Labels	0.0008329	0.01247	1.62
[R].AYNHYFDLIIINDNLDK.[A]		High	0.0992591	0.00358368	1	1	1	Q9NZW5	Q9NZW5 [499-515]	0	2081.03				No Quan Labels	0.00184	0.02952	1.62
[R].HYYFLGR.[M]		High	0.0113966	0.00041293	1	1	1	Q15386	Q15386 [817-823]	0	955.478				No Quan Labels	0.0002489	0.002754	1.62
[R].IFQIHTSR.[M]		High	0.00888209	0.000304634	1	1	1	P62191	P62191 [364-371]	0	1001.55				No Quan Labels	0.000207	0.002108	1.62
[R].LVYLVENPGGYVAYSK.[A]		High	0.0285664	0.00107045	1	1	1	P02786	P02786 [209-224]	0	1771.93				No Quan Labels	0.000524	0.007361	1.62
[R].NLYVTFPIPDLQK.[Y]		High	0.012806	0.00041293	1	1	1	P14735	P14735 [312-324]	0	1547.85				No Quan Labels	0.0002489	0.003096	1.62
[R].TGIFPLNFVEPVEDYPTSGANVLSTK.[V]		High	0.00352627	6.47684e-05	1	1	1	Q5HYK7	Q5HYK7 [617-642]	0	2795.41				No Quan Labels	3.483e-05	0.0007835	1.62
[R].TLINELVK.[G]		High	0.0332773	0.00117819	1	1	1	Q14204	Q14204 [4450-4457]	0	929.567				No Quan Labels	0.0006068	0.008648	1.62
[K].EIQGFFSFPVDNLR.[A]		High	0.0143872	0.00041293	1	1	1	Q14558	Q14558 [139-152]	0	1668.84				No Quan Labels	0.0002608	0.003508	1.63
[K].FNLILR.[Q]		High	0.147418	0.00451763	1	1	2	P49411	P49411 [406-411]	0	775.482				No Quan Labels	0.004625	0.1042	1.63
[K].NNAYLAQSPQLYK.[Q]		High	0.0118485	0.00041293	1	1	1	P14868	P14868 [242-254]	0	1509.77				No Quan Labels	0.0002489	0.002859	1.63
[K].SAFTLDGWFK.[T]		High	0.00164479	6.47684e-05	1	1	1	Q4G176	Q4G176 [445-454]	0	1171.58				No Quan Labels	1.846e-05	0.000345	1.63
[K].SDPFLEFFR.[Q]		High	0.00446214	0.000129491	1	1	3	Q99829	Q99829 [158-166]	0	1157.56				No Quan Labels	0.0001184	0.001074	1.63
[K].SIQTPQSHGTLTAELWDNK.[V]		High	0.00415804	6.47684e-05	1	1	1	Q9Y520	Q9Y520 [1977-1995]	0	2126.05				No Quan Labels	6.826e-05	0.0009408	1.63
[K].SLAYVDNILK.[K]		High	0.000766044	0	1	1	1	Q16513	Q16513 [78-87]	0	1135.64				No Quan Labels	0	0.0001508	1.63
[K].SYFLIVR.[K]		High	0.0184305	0.000696366	1	1	3	O00429	O00429 [653-659]	0	897.519				No Quan Labels	0.000361	0.00458	1.63
[K].TVWLVGR.[R]		High	0.0313088	0.00112456	1	1	2	P22570	P22570 [222-228]	0	830.488				No Quan Labels	0.001511	0.02361	1.63
[K].YKETDLLILFK.[D]		High	0.012707	0.00041293	1	1	1	P05455	P05455 [175-185]	1	1382.79				No Quan Labels	0.0002489	0.003086	1.63
[R].AVPLALALISVSNPR.[L]		High	0.00292045	6.47684e-05	1	1	1	Q13200	Q13200 [689-703]	0	1520.92				No Quan Labels	3.483e-05	0.0006418	1.63
[R].GFGFILFK.[D]		High	0.0135213	0.00041293	1	1	5	Q99729	Q99729 [111-118]	0	928.529				No Quan Labels	0.000524	0.007638	1.63
[R].GLFIIDPNGVIK.[H]		High	0.000279143	0	1	1	2	P30048	P30048 [185-196]	0	1285.75				No Quan Labels	3.483e-05	0.0005453	1.63
[R].NLVVIPK.[S]		High	0.263597	0.00971583	1	1	2	P15121	P15121 [257-263]	0	782.513				No Quan Labels	0.004602	0.1028	1.63
[R].SPWWVR.[V]		High	0.0543523	0.00191081	1	1	1	Q03154	Q03154 [192-197]	0	830.431				No Quan Labels	0.0009637	0.01483	1.63
[R].TFPVLLR.[L]		High	0.0250779	0.00102324	1	1	26	P78527	P78527 [965-971]	0	845.524				No Quan Labels	0.00194	0.03425	1.63
[R].TLFLELIR.[A]		High	0.00158131	6.47684e-05	1	1	1	Q96GM8	Q96GM8 [175-182]	0	1004.61				No Quan Labels	1.846e-05	0.0003301	1.63
[R].TVFQTYAK.[L]		High	0.0408447	0.00159479	1	1	1	Q14146	Q14146 [455-462]	0	957.504				No Quan Labels	0.0007258	0.01081	1.63
[R].WIVNLIR.[N]		High	0.01022	0.00041293	1	1	2	P60228	P60228 [370-376]	0	913.562				No Quan Labels	0.0002489	0.002449	1.63
[R].YPVNSVNILK.[A]		High	0.00344418	6.47684e-05	1	1	1	P17987	P17987 [190-199]	0	1146.65				No Quan Labels	3.483e-05	0.0007665	1.63
[K].SETEDSILHQLFIVR.[F]		High	0.0114856	0.00041293	1	1	1	Q9UKG1	Q9UKG1 [491-505]	0	1786.93				No Quan Labels	0.0002489	0.002773	1.64
[K].SLLEQYHLGLDQK.[R]		High	0.00358207	6.47684e-05	1	1	1	P08236	P08236 [564-576]	0	1543.81				No Quan Labels	5.216e-05	0.0007997	1.64
[K].STLLLLLTGK.[L]		High	0.00127846	0	1	1	1	Q8NE71	Q8NE71 [665-674]	0	1058.68				No Quan Labels	0	0.0002638	1.64
[K].TIPVQAFEVK.[L]		High	0.000815907	0	1	1	1	O15357	O15357 [306-315]	0	1131.64				No Quan Labels	0	0.0001613	1.64
[R].EFLLIFR.[K]		High	0.112104	0.00378881	1	1	2	Q96C19	Q96C19 [152-158]	0	937.551				No Quan Labels	0.001952	0.03439	1.64
[R].SPGAPGPLTLK.[E]		High	0.010062	0.00041293	1	1	1	Q15942	Q15942 [344-354]	0	1037.6				No Quan Labels	0.0002489	0.00241	1.64
[R].TEDPLLSWADFTK.[R]		High	0.000537234	0	1	1	1	P52630	P52630 [531-543]	0	1522.74				No Quan Labels	0	0.0001018	1.64
[R].TLFPGTDHIDQLK.[L]		High	0.00148479	6.47684e-05	1	1	2	Q16539	Q16539 [221-233]	0	1484.77				No Quan Labels	1.846e-05	0.0003101	1.64
[K].ANLSLLR.[R]		High	0.0170597	0.000584299	1	1	1	P23246	P23246 [280-286]	0	786.483				No Quan Labels	0.0003333	0.004234	1.65
[K].HLWFQGIR.[R]		High	0.0241335	0.00102324	1	1	1	P58107	P58107 [2171-2178]	0	1056.57				No Quan Labels	0.0004725	0.006126	1.65
[K].IPYSFFK.[T]		High	0.0213391	0.000971707	1	1	1	O00391	O00391 [366-372]	0	901.482				No Quan Labels	0.0004592	0.00536	1.65
[K].QYYALEVSYFK.[S]		High	0.00938042	0.000304634	1	1	1	Q92905	Q92905 [220-230]	0	1410.69				No Quan Labels	0.000207	0.002226	1.65
[K].SWIPEGVVR.[S]		High	0.00336399	6.47684e-05	1	1	2	P51159	P51159 [192-200]	0	1042.57				No Quan Labels	3.483e-05	0.0007446	1.65
[K].SWLKPR.[L]		High	0.212079	0.00729474	1	1	1	P53396	P53396 [83-88]	0	786.462				No Quan Labels	0.003588	0.07646	1.65
[K].TTLALHHLSSGHLK.[W]		High	0.123797	0.00392042	1	1	1	Q8N766	Q8N766 [149-162]	0	1514.84				No Quan Labels	0.002034	0.03867	1.65
[R].AENFFILR.[R]		High	0.00534352	0.000190562	1	1	3	P59998	P59998 [98-105]	0	1009.55				No Quan Labels	0.0001339	0.001223	1.65
[R].FDEISFVNFAR.[G]		High	0.219105	0.0076318	1	1	1	Q08945	Q08945 [371-381]	0	1344.66				No Quan Labels	0.00371	0.08005	1.65
[R].GPYHFR.[A]		High	0.114522	0.00383242	1	1	1	P40429	P40429 [69-74]	0	776.384				No Quan Labels	0.001974	0.03512	1.65
[R].ISVYYNEATGGK.[Y]		High	0.000772107	0	1	1	1	P07437	P07437 [47-58]	0	1301.64				No Quan Labels	0	0.0001523	1.65
[R].TALFIR.[D]		High	0.0992591	0.00358368	1	1	2	Q9H9J2	Q9H9J2 [211-216]	0	720.44				No Quan Labels	0.00184	0.02963	1.65
[R].TLPGPSWVR.[G]		High	0.00967751	0.000304634	1	1	1	Q9BT30	Q9BT30 [11-19]	0	1012.56				No Quan Labels	0.000207	0.002307	1.65
[R].TNLPPPFR.[N]		High	0.0113966	0.00041293	1	1	1	Q3KRA6	Q3KRA6 [50-57]	0	941.52				No Quan Labels	0.0002489	0.002745	1.65
[R].TPNLNPNPLINVR.[D]		High	0.00123881	0	1	1	1	Q4ZIN3	Q4ZIN3 [29-41]	0	1461.82				No Quan Labels	0	0.0002548	1.65
[R].TQILSPNTQDVLIFK.[L]		High	0.00128857	0	1	1	1	Q01415	Q01415 [313-327]	0	1716.95				No Quan Labels	0	0.0002639	1.65
[R].TVGTPIASVPGSTNTGTVPGSEK.[D]		High	0.00759818	0.000304634	1	1	1	Q99460	Q99460 [270-292]	0	2157.1				No Quan Labels	0.000207	0.001782	1.65
[K].DNFFEVFTPVFER.[N]		High	0.00713775	0.000249259	1	1	1	Q99543	Q99543 [176-188]	0	1646.78				No Quan Labels	0.0001957	0.001672	1.66
[K].FVADGIFK.[A]		High	0.00344418	6.47684e-05	1	1	2	P23396	P23396 [11-18]	0	896.488				No Quan Labels	3.483e-05	0.0007689	1.66
[K].GTYFPTWEGLFWEK.[A]		High	0.0188624	0.000696366	1	1	1	Q6P2Q9	Q6P2Q9 [1492-1505]	0	1760.83				No Quan Labels	0.000361	0.004682	1.66
[K].IQLLDLPGIIEGAK.[D]		High	0.0262589	0.00102324	1	1	1	Q9Y295	Q9Y295 [113-126]	0	1479.88				No Quan Labels	0.0004995	0.006697	1.66
[K].SYWLDNFAK.[D]		High	0.00815144	0.000304634	1	1	2	Q6NUK1	Q6NUK1 [370-378]	0	1143.55				No Quan Labels	0.000207	0.002306	1.66
[K].TIVFVETK.[R]		High	0.0199092	0.000810644	1	1	1	P17844	P17844 [344-351]	0	936.54				No Quan Labels	0.0004049	0.004988	1.66
[K].VDLGGFAGLFDLK.[A]		High	0.00555692	0.000190562	1	1	1	P22102	P22102 [468-480]	0	1351.73				No Quan Labels	0.0001504	0.001283	1.66
[R].NLIEWLNK.[Y]		High	0.00586996	0.000249259	1	1	1	Q96DG6	Q96DG6 [236-243]	0	1029.57				No Quan Labels	0.0001649	0.001362	1.66
[R].NRGPPPSWGR.[R]		High	0.0527506	0.00180549	1	1	1	P84103	P84103 [89-98]	1	1123.58				No Quan Labels	0.0009391	0.01434	1.66
[R].NYIVEDGDIIFFK.[F]		High	0.0105433	0.00041293	1	1	2	Q9NTK5	Q9NTK5 [374-386]	0	1572.79				No Quan Labels	0.0002489	0.002589	1.66
[R].SLVSGLIR.[L]		High	0.00753906	0.000304634	1	1	1	Q92616	Q92616 [2192-2199]	0	844.525				No Quan Labels	0.000207	0.001764	1.66
[R].TFGHLLR.[Y]		High	0.0272843	0.00107045	1	1	2	Q13200	Q13200 [674-680]	0	843.484				No Quan Labels	0.0005114	0.00699	1.66
[R].TIFLLHR.[I]		High	0.0283488	0.00107045	1	1	1	Q99598	Q99598 [70-76]	0	899.546				No Quan Labels	0.0005114	0.00731	1.66
[R].TLASAGGPDNLVLLNPEK.[Y]		High	0.00195568	6.47684e-05	1	1	1	P35611	P35611 [331-348]	0	1808.98				No Quan Labels	1.846e-05	0.000415	1.66
[K].HQKPVLTGQR.[F]		High	0.00708218	0.000249259	1	1	1	Q9Y6E2	Q9Y6E2 [4-13]	0	1163.66				No Quan Labels	0.00018	0.001661	1.67
[K].TVLLVGGLPLPPQLYR.[L]		High	0.0138398	0.00041293	1	1	2	Q5T1V6	Q5T1V6 [303-318]	0	1736.05				No Quan Labels	0.0002608	0.003382	1.67
[R].HVVFSGSGR.[A]		High	0.00742217	0.000304634	1	1	1	Q8N5L8	Q8N5L8 [54-62]	0	945.49				No Quan Labels	0.000207	0.001736	1.67
[R].LIFIVDVWHPELTPQQR.[R]		High	0.00349869	6.47684e-05	1	1	1	Q12797	Q12797 [736-752]	0	2091.14				No Quan Labels	3.483e-05	0.0007794	1.67
[R].NIIGYFEQK.[D]		High	0.00649849	0.000249259	1	1	1	Q9BS26	Q9BS26 [162-170]	0	1111.58				No Quan Labels	0.00018	0.001515	1.67
[R].TFLVPEIK.[S]		High	0.0130065	0.00041293	1	1	1	Q9P1Y5	Q9P1Y5 [15-22]	0	946.561				No Quan Labels	0.0002608	0.003149	1.67
[K].DASSFLAEWQNITK.[G]		High	0.0141657	0.00041293	1	1	2	P08195	P08195 [355-368]	0	1609.79				No Quan Labels	0.0002608	0.003467	1.68
[K].SLPPFIYR.[M]		High	0.0237655	0.000971707	1	1	1	Q6NZY4	Q6NZY4 [305-312]	0	992.556				No Quan Labels	0.0004725	0.006015	1.68
[K].SVFEAFGK.[I]		High	0.0508119	0.00180549	1	1	3	Q9UHX1	Q9UHX1 [244-251]	0	884.451				No Quan Labels	0.0009252	0.01383	1.68
[K].TFALPGIIK.[K]		High	0.00156891	6.47684e-05	1	1	1	Q0JRZ9	Q0JRZ9 [289-297]	0	959.592				No Quan Labels	1.846e-05	0.0003288	1.68
[K].TLTGLFR.[A]		High	0.0327742	0.00117819	1	1	5	P0CW18	P0CW18 [516-522]	0	807.472				No Quan Labels	0.001952	0.03438	1.68
[R].GVSFTFGADVVSK.[F]		High	0.00323446	6.47684e-05	1	1	1	P62140	P62140 [221-233]	0	1313.67				No Quan Labels	3.483e-05	0.0007183	1.68
[R].LLELQYFISR.[D]		High	0.00099359	0	1	1	1	Q92896	Q92896 [546-555]	0	1281.72				No Quan Labels	0	0.0002001	1.68
[R].QLNYTIGEVPISFVDR.[V]		High	0.00975322	0.000365139	1	1	1	O60762	O60762 [219-234]	0	1850.96				No Quan Labels	0.0002386	0.002319	1.68
[R].SIFDFSALK.[E]		High	0.00393584	6.47684e-05	1	1	3	P36871	P36871 [201-209]	0	1027.55				No Quan Labels	6.826e-05	0.0008823	1.68
[R].SPPIPLAK.[V]		High	0.0151894	0.00041293	1	1	1	P13667	P13667 [227-234]	0	822.508				No Quan Labels	0.0002608	0.003726	1.68
[R].THINYGVK.[G]		High	0.0225203	0.000971707	1	1	1	P40939	P40939 [39-46]	0	931.5				No Quan Labels	0.0004592	0.005681	1.68
[R].TSYEWYIPK.[G]		High	0.005689	0.000249259	1	1	1	Q7Z392	Q7Z392 [70-78]	0	1186.58				No Quan Labels	0.0001649	0.001311	1.68
[R].TVWQYHFR.[T]		High	0.00475097	0.000190562	1	1	1	Q06124	Q06124 [418-425]	0	1136.56				No Quan Labels	0.0001184	0.001081	1.68
[R].VGIGAFPTEQDNEIGELLQTR.[G]		High	0.012707	0.00041293	1	1	1	P30520	P30520 [304-324]	0	2287.16				No Quan Labels	0.0002489	0.003075	1.68
[R].VLIALLAR.[N]		High	0.0136267	0.00041293	1	1	1	Q8NBJ5	Q8NBJ5 [54-61]	0	868.598				No Quan Labels	0.0002608	0.003332	1.68
[K].AFAISGPFNVQFLVK.[G]		High	0.000437631	0	1	1	2	P31327	P31327 [1233-1247]	0	1637.9				No Quan Labels	0	8.138e-05	1.69
[K].NILAFR.[D]		High	0.0742032	0.00257635	1	1	2	P78527	P78527 [3319-3324]	0	733.436				No Quan Labels	0.001342	0.02114	1.69
[K].QLWGLLIEETEK.[R]		High	0.000760029	0	1	1	1	Q01082	Q01082 [1572-1583]	0	1458.78				No Quan Labels	0	0.0001489	1.69
[K].SALALAIK.[V]		High	0.00456835	0.000190562	1	1	2	P25789	P25789 [188-195]	0	786.508				No Quan Labels	0.0001019	0.00104	1.69
[K].TGYYFDGISR.[M]		High	0.00759818	0.000304634	1	1	1	P23142	P23142 [386-395]	0	1178.55				No Quan Labels	0.000207	0.001778	1.69
[K].TVISQSLSK.[Y]		High	0.00975322	0.000365139	1	1	1	P38606	P38606 [257-265]	0	962.552				No Quan Labels	0.0002386	0.002322	1.69
[K].TVTIVVR.[G]		High	0.0654601	0.00232352	1	1	1	P50991	P50991 [385-391]	0	787.504				No Quan Labels	0.001215	0.0184	1.69
[K].VLIQVGYEPLPPTIGR.[N]		High	0.00308556	6.47684e-05	1	1	1	Q9Y6C9	Q9Y6C9 [26-41]	0	1752.01				No Quan Labels	3.483e-05	0.0006791	1.69
[R].GKEDPWNSITSGALTGAILAAR.[N]		High	0.212079	0.00729474	1	1	1	Q99595	Q99595 [85-106]	1	2228.17				No Quan Labels	0.003614	0.07665	1.69
[R].GSQAQPDSPSAQLALIAASQSFLQPGGK.[M]		High	0.0182887	0.000640904	1	1	1	Q9Y490	Q9Y490 [972-999]	0	2754.41				No Quan Labels	0.0003475	0.004532	1.69
[R].NPQSYLYLVK.[G]		High	0.00975322	0.000365139	1	1	1	O00159	O00159 [260-269]	0	1224.66				No Quan Labels	0.0002386	0.002334	1.69
[R].SNLIWNFK.[T]		High	0.0320334	0.00112456	1	1	1	O75165	O75165 [772-779]	0	1021.55				No Quan Labels	0.0006068	0.008343	1.69
[R].TFQFQPSK.[S]		High	0.00259569	6.47684e-05	1	1	3	Q8WTV0	Q8WTV0 [118-125]	0	982.499				No Quan Labels	3.483e-05	0.0006917	1.69
[R].TLLVADPR.[R]		High	0.170219	0.0052069	1	1	4	P62249	P62249 [118-125]	0	884.52				No Quan Labels	0.002782	0.05727	1.69
[R].TVDLSSHLAK.[V]		High	0.0173256	0.000584299	1	1	2	P04843	P04843 [39-48]	0	1070.58				No Quan Labels	0.0007258	0.01086	1.69
[K].FFTTPSK.[S]		High	0.0447174	0.00159479	1	1	1	O76021	O76021 [462-468]	0	827.43				No Quan Labels	0.0008067	0.012	1.7
[K].GFGFGLVK.[L]		High	0.0320334	0.00112456	1	1	1	P45880	P45880 [32-39]	0	824.466				No Quan Labels	0.0006068	0.008308	1.7
[K].SFVLNLGK.[D]		High	0.0193042	0.000696366	1	1	11	P09382	P09382 [30-37]	0	877.514				No Quan Labels	0.00107	0.01647	1.7
[K].SIILEGFK.[S]		High	0.0155466	0.00041293	1	1	2	O95347	O95347 [5-12]	0	906.529				No Quan Labels	0.0003052	0.003829	1.7
[K].SYVAWDR.[E]		High	0.0177321	0.000584299	1	1	1	P78527	P78527 [882-888]	0	896.426				No Quan Labels	0.0003333	0.004381	1.7
[K].TAWLDGK.[H]		High	0.0450556	0.00159479	1	1	5	P23284	P23284 [159-165]	0	790.409				No Quan Labels	0.0008067	0.01208	1.7
[R].ILEFFGLK.[K]		High	0.0015444	6.47684e-05	1	1	2	P07237	P07237 [301-308]	0	966.566				No Quan Labels	1.846e-05	0.0004245	1.7
[R].SDEAVKPFGLK.[V]		High	0.0250779	0.00102324	1	1	1	P49327	P49327 [523-533]	0	1190.64				No Quan Labels	0.0004995	0.006398	1.7
[R].TPFGAYGGLLKDFTATDLSEFAAK.[A]		High	0.0241335	0.00102324	1	1	1	P42765	P42765 [15-38]	1	2520.27				No Quan Labels	0.0004725	0.006131	1.7
[K].EISLWFKPEELVDYK.[S]		High	0.0010254	0	1	1	1	P22392	P22392 [129-143]	0	1895.98				No Quan Labels	0	0.0002066	1.71
[K].GVTLGFR.[Y]		High	0.146402	0.00446916	1	1	3	P32969	P32969 [83-89]	0	749.43				No Quan Labels	0.005823	0.146	1.71
[K].NVPYVFVR.[S]		High	0.0157892	0.000470267	1	1	2	P55769	P55769 [77-84]	0	993.552				No Quan Labels	0.0003052	0.003874	1.71
[K].SLLDFLPR.[E]		High	0.00697232	0.000249259	1	1	1	P53992	P53992 [529-536]	0	960.551				No Quan Labels	0.00018	0.001622	1.71
[K].SVFFGPDFITVTK.[E]		High	1.73515e-05	0	1	1	1	Q9UMS0	Q9UMS0 [111-123]	0	1457.77				No Quan Labels	0	2.393e-06	1.71
[K].TAISLLR.[N]		High	0.0237655	0.000971707	1	1	2	Q99959	Q99959 [748-754]	0	773.488				No Quan Labels	0.0004725	0.006035	1.71
[K].TGVLAAVLASQPSIPR.[S]		High	0.0254657	0.00102324	1	1	1	Q96D71	Q96D71 [724-739]	0	1579.92				No Quan Labels	0.0004995	0.006486	1.71
[K].TIIFVETK.[R]		High	0.034046	0.00128425	1	1	2	Q92841	Q92841 [421-428]	0	950.556				No Quan Labels	0.001561	0.02495	1.71
[K].TVDQYFYGIK.[N]		High	0.000590554	0	1	1	2	O00754	O00754 [80-89]	0	1233.62				No Quan Labels	0	0.0002126	1.71
[R].DADVQNFVSFISK.[D]		High	0.0325255	0.00117819	1	1	1	P42126	P42126 [271-283]	0	1469.73				No Quan Labels	0.0006068	0.00845	1.71
[R].DISEASVFDAYVLPKLYVK.[L]		High	0.0424174	0.00159479	1	1	1	P62854	P62854 [52-70]	1	2157.15				No Quan Labels	0.0007674	0.01129	1.71
[R].DSAAAVVVYDITNVNSFQQTTK.[W]		High	0.0024761	6.47684e-05	1	1	1	Q9H0N0	Q9H0N0 [85-106]	0	2371.18				No Quan Labels	3.483e-05	0.0005358	1.71
[R].LLVVTDPR.[A]		High	0.0471368	0.00159479	1	1	2	P08865	P08865 [121-128]	0	912.551				No Quan Labels	0.0008461	0.01273	1.71
[R].SFWELIGEAAK.[S]		High	6.23234e-05	0	1	1	1	Q9HCY8	Q9HCY8 [83-93]	0	1250.64				No Quan Labels	0	9.677e-06	1.71
[R].SHTALLR.[L]		High	0.141413	0.00437014	1	1	1	P13473	P13473 [267-273]	0	797.463				No Quan Labels	0.00227	0.04546	1.71
[R].YLNFFTK.[A]		High	0.0113083	0.00041293	1	1	4	P12004	P12004 [211-217]	0	932.488				No Quan Labels	0.000524	0.00754	1.71
[K].ALEIIPR.[Q]		High	0.0607808	0.00211667	1	1	1	Q99832	Q99832 [441-447]	0	811.504				No Quan Labels	0.00111	0.01687	1.72
[K].HSLFIR.[H]		High	0.190824	0.00620289	1	1	2	O75629	O75629 [169-174]	0	772.446				No Quan Labels	0.003251	0.06958	1.72
[K].SAEFLLHMLK.[N]		High	0.0523573	0.00180549	1	1	1	P18621	P18621 [87-96]	0	1188.64				No Quan Labels	0.0009252	0.01428	1.72
[K].TELIGLPPEFSIGR.[I]		High	0.00358207	6.47684e-05	1	1	1	Q9H0K6	Q9H0K6 [152-165]	0	1528.84				No Quan Labels	5.216e-05	0.0008012	1.72
[K].TSVPVLDAELFIPPK.[I]		High	0.0191558	0.000696366	1	1	3	O95163	O95163 [1305-1319]	0	1625.91				No Quan Labels	0.000361	0.004768	1.72
[K].YYGLQILENVIK.[T]		High	0.00551357	0.000190562	1	1	1	O14980	O14980 [77-88]	0	1452.81				No Quan Labels	0.0001504	0.00127	1.72
[R].ALLFIPR.[R]		High	0.014276	0.00041293	1	1	6	P08238	P08238 [331-337]	0	829.529				No Quan Labels	0.0007258	0.01106	1.72
[R].FSNTGEDWYVLVGVAK.[D]		High	0.0018655	6.47684e-05	1	1	3	Q15393	Q15393 [896-911]	0	1784.89				No Quan Labels	1.846e-05	0.0003974	1.72
[R].SQEGRPVQVIGALIGK.[Q]		High	0.13468	0.00401502	1	1	1	Q7L5N1	Q7L5N1 [60-75]	0	1651.95				No Quan Labels	0.002131	0.04293	1.72
[K].SKPGQFIR.[S]		High	0.0816153	0.0028831	1	1	1	O14745	O14745 [173-180]	0	932.531				No Quan Labels	0.001525	0.02363	1.73
[K].TGIPLNVLPK.[K]		High	0.00393584	6.47684e-05	1	1	2	Q96GA3	Q96GA3 [382-391]	0	1051.65				No Quan Labels	6.826e-05	0.0008827	1.73
[R].NNFEGEVTKENLLDFIK.[H]		High	0.00399809	6.47684e-05	1	1	1	P07237	P07237 [214-230]	1	2010.02				No Quan Labels	6.826e-05	0.0009006	1.73
[R].TYSAPAINAIQGGSFESPK.[K]		High	0.00490228	0.000190562	1	1	1	Q9H4L5	Q9H4L5 [249-267]	0	1937.96				No Quan Labels	0.0001339	0.001121	1.73
[K].ILVVIEPLLIDEDYYAR.[V]		High	0.015912	0.000470267	1	1	2	O75533	O75533 [574-590]	0	2034.12				No Quan Labels	0.0003052	0.003903	1.74
[K].LTAQFVAR.[N]		High	0.0121281	0.00041293	1	1	1	Q15459	Q15459 [169-176]	0	905.52				No Quan Labels	0.0002489	0.002937	1.74
[K].SAFAPFGK.[I]		High	0.0437174	0.00159479	1	1	1	Q01085	Q01085 [115-122]	0	824.43				No Quan Labels	0.0008067	0.01165	1.74
[K].SIFSLDTPEQYQEAFQK.[L]		High	0.0105433	0.00041293	1	1	1	Q8TEQ6	Q8TEQ6 [1166-1182]	0	2030.97				No Quan Labels	0.0002489	0.002527	1.74
[K].SPLFGQYFVLENPGTIK.[V]		High	0.00189509	6.47684e-05	1	1	2	Q5VT66	Q5VT66 [311-327]	0	1910.01				No Quan Labels	1.846e-05	0.0004015	1.74
[K].SYESLFIR.[A]		High	0.00272104	6.47684e-05	1	1	2	O75718	O75718 [205-212]	0	1014.53				No Quan Labels	3.483e-05	0.0005929	1.74
[K].TGLSSEQTVNVLAQILKR.[L]		High	0.0155466	0.00041293	1	1	1	P35269	P35269 [482-499]	1	1957.11				No Quan Labels	0.000291	0.003812	1.74
[K].TIPGDTAWLLYDTYGFPVDLTGLIAEEK.[G]		High	0.263597	0.00971583	1	1	1	P49588	P49588 [405-432]	0	3098.56				No Quan Labels	0.004602	0.1028	1.74
[K].TISLVIR.[G]		High	0.0235836	0.000971707	1	1	7	Q15149	Q15149 [1227-1233]	0	801.519				No Quan Labels	0.001342	0.02115	1.74
[K].TLEWLSLK.[T]		High	0.00109212	0	1	1	1	Q9BVG9	Q9BVG9 [264-271]	0	989.567				No Quan Labels	0	0.0002221	1.74
[K].TLSAILR.[I]		High	0.0191558	0.000696366	1	1	1	O95059	O95059 [70-76]	0	773.488				No Quan Labels	0.000361	0.004794	1.74
[K].TVYSILR.[H]		High	0.0877802	0.00324768	1	1	2	P05198	P05198 [107-113]	0	851.499				No Quan Labels	0.001628	0.02561	1.74
[K].YLDPSFFQHR.[I]		High	0.00534352	0.000190562	1	1	2	Q9HD45	Q9HD45 [211-220]	0	1309.63				No Quan Labels	0.0001649	0.001483	1.74
[R].DYIWNTLNSGR.[V]		High	7.95992e-05	0	1	1	1	O75390	O75390 [330-340]	0	1338.64				No Quan Labels	0	1.268e-05	1.74
[R].EEAAEHIPLLFFAFPSAK.[D]		High	0.000790583	0	1	1	1	Q6NUM9	Q6NUM9 [429-446]	0	2017.04				No Quan Labels	0	0.0001563	1.74
[R].HFPYAQR.[Q]		High	0.0270762	0.00107045	1	1	1	Q9H173	Q9H173 [299-305]	0	918.458				No Quan Labels	0.0005114	0.006923	1.74
[R].TAQNFLSIFLK.[K]		High	0.000772107	0	1	1	2	Q6KC79	Q6KC79 [1537-1547]	0	1281.72				No Quan Labels	0	0.0001519	1.74
[R].TFEESFQK.[A]		High	0.000784376	0	1	1	3	P31327	P31327 [804-811]	0	1015.47				No Quan Labels	0	0.0001541	1.74
[R].TVVAPSAVAGK.[R]		High	0.00011626	0	1	1	1	Q9NX14	Q9NX14 [36-46]	0	999.583				No Quan Labels	0	1.915e-05	1.74
[R].WQFLTLR.[E]		High	0.00478836	0.000190562	1	1	1	Q9P2J5	Q9P2J5 [220-226]	0	963.541				No Quan Labels	0.0001184	0.001089	1.74
[R].YAITVWYFDADER.[A]		High	0.0235836	0.000971707	1	1	1	Q9GZT9	Q9GZT9 [384-396]	0	1648.76				No Quan Labels	0.0004592	0.005949	1.74
[K].NFYVEVPELAK.[M]		High	0.000533014	0	1	1	1	Q7L014	Q7L014 [334-344]	0	1308.68				No Quan Labels	0	0.0001012	1.75
[K].NIGLGFK.[T]		High	0.0411547	0.00159479	1	1	3	P62280	P62280 [39-45]	0	748.435				No Quan Labels	0.0007258	0.0109	1.75
[R].ALLLAQWAWQEGSVTR.[L]		High	0.00586996	0.000249259	1	1	1	Q12788	Q12788 [87-102]	0	1828.97				No Quan Labels	0.0001649	0.00136	1.75
[R].STVAQLVK.[R]		High	0.0370141	0.00139381	1	1	2	P25705	P25705 [254-261]	0	845.509				No Quan Labels	0.0006873	0.009763	1.75
[R].TAWNPLGEAAPPGELYR.[R]		High	0.0865136	0.00303625	1	1	1	Q9BW71	Q9BW71 [509-525]	0	1841.92				No Quan Labels	0.001628	0.02534	1.75
[R].TFLVDPNLDLSIR.[E]		High	0.00435839	6.47684e-05	1	1	2	Q9BSJ2	Q9BSJ2 [245-257]	0	1502.82				No Quan Labels	6.826e-05	0.0009894	1.75
[R].WAPNENKFAVGSGSR.[V]		High	0.242855	0.00901108	1	1	1	O15143	O15143 [104-118]	1	1619.79				No Quan Labels	0.004253	0.09175	1.75
[R].WFGFLEAQQAFQSVGTK.[W]		High	0.00530183	0.000190562	1	1	1	P07814	P07814 [150-166]	0	1943.97				No Quan Labels	0.0001339	0.001218	1.75
[K].EVVDYIIFGTVIQEVK.[T]		High	0.0287858	0.00107045	1	1	4	P55084	P55084 [96-111]	0	1852.01				No Quan Labels	0.000524	0.007402	1.76
[K].HDVVFLITK.[Y]		High	0.00998389	0.00041293	1	1	1	Q00610	Q00610 [270-278]	0	1071.62				No Quan Labels	0.0002489	0.002396	1.76
[K].IISAASEGGANVFTVSYFKNNAYLAQSPQLYK.[Q]		High	0.011941	0.00041293	1	1	1	P14868	P14868 [223-254]	1	3451.75				No Quan Labels	0.0002489	0.002891	1.76
[K].NLILVVR.[G]		High	0.0188624	0.000696366	1	1	3	Q00610	Q00610 [831-837]	0	826.551				No Quan Labels	0.000524	0.007687	1.76
[K].SKEFAQIIK.[I]		High	0.00591609	0.000249259	1	1	1	P07954	P07954 [222-230]	1	1063.61				No Quan Labels	0.0001649	0.001367	1.76
[K].SLPVSVPVWGFK.[E]		High	4.43872e-05	0	1	1	2	Q96B36	Q96B36 [183-194]	0	1315.74				No Quan Labels	0	6.705e-06	1.76
[K].VFVFPR.[E]		High	0.034306	0.00128425	1	1	37	P02743	P02743 [27-32]	0	764.445				No Quan Labels	0.001342	0.02102	1.76
[R].GLFIIDGK.[G]		High	0.024507	0.00102324	1	1	1	P32119	P32119 [128-135]	0	862.503				No Quan Labels	0.0004865	0.006248	1.76
[R].IPLDLVPK.[T]		High	0.00624921	0.000249259	1	1	2	P01031	P01031 [963-970]	0	894.566				No Quan Labels	0.0001649	0.001446	1.76
[R].NFIVWLEDQK.[I]		High	0.00243747	6.47684e-05	1	1	1	Q9Y224	Q9Y224 [27-36]	0	1291.67				No Quan Labels	3.483e-05	0.0005272	1.76
[R].NFQPVIIFSFSK.[K]		High	0.00253519	6.47684e-05	1	1	1	P42285	P42285 [385-396]	0	1426.77				No Quan Labels	3.483e-05	0.0005506	1.76
[R].SFIPSLVEK.[E]		High	0.00551357	0.000190562	1	1	2	Q14137	Q14137 [245-253]	0	1019.58				No Quan Labels	0.0001504	0.001269	1.76
[R].SFVEFILEPLYK.[I]		High	0.00344418	6.47684e-05	1	1	1	Q15029	Q15029 [368-379]	0	1484.8				No Quan Labels	3.483e-05	0.0007641	1.76
[R].SLDNFFAK.[R]		High	0.00141628	6.47684e-05	1	1	2	Q9UKY7	Q9UKY7 [8-15]	0	941.473				No Quan Labels	1.846e-05	0.0002933	1.76
[R].SLPDLGLR.[Q]		High	0.0433889	0.00159479	1	1	1	P11498	P11498 [356-363]	0	870.504				No Quan Labels	0.0007947	0.01163	1.76
[R].SLWFPSDLAELR.[E]		High	0.00802514	0.000304634	1	1	1	Q96HV5	Q96HV5 [41-52]	0	1433.74				No Quan Labels	0.000207	0.001888	1.76
[R].TIPWLEDR.[V]		High	0.00821533	0.000304634	1	1	4	O43707	O43707 [312-319]	0	1029.54				No Quan Labels	0.000207	0.001946	1.76
[R].TVYVGNLNSQTTTADQLLEFFK.[Q]		High	0.00034541	0	1	1	2	Q8WXA9	Q8WXA9 [67-88]	0	2489.26				No Quan Labels	0	6.291e-05	1.76
[K].AILVVFANK.[Q]		High	0.00399809	6.47684e-05	1	1	1	P40616	P40616 [119-127]	0	974.603				No Quan Labels	6.826e-05	0.0008972	1.77
[K].SNVIDSMLFVFGYR.[A]		High	0.000362152	0	1	1	1	Q9NTJ3	Q9NTJ3 [120-133]	0	1647.82				No Quan Labels	0	6.625e-05	1.77
[K].TAMNVNDLFLAIAK.[K]		High	0.00109212	0	1	1	2	P61020	P61020 [166-179]	0	1520.81				No Quan Labels	0	0.0002215	1.77
[K].TFSPDVFR.[F]		High	0.00263682	6.47684e-05	1	1	2	Q9HA77	Q9HA77 [334-341]	0	968.484				No Quan Labels	0.0001019	0.001046	1.77
[K].VIAVYDLGGGTFDISILEIQK.[G]		High	0.00402958	6.47684e-05	1	1	1	P38646	P38646 [239-259]	0	2251.22				No Quan Labels	6.826e-05	0.0009091	1.77
[R].AAYFGIYDTAK.[G]		High	0.0006543	0	1	1	1	P05141	P05141 [189-199]	0	1219.6				No Quan Labels	0	0.0001264	1.77
[R].GGIVDEGALLR.[A]		High	0.00125848	0	1	1	1	O43175	O43175 [237-247]	0	1099.61				No Quan Labels	0	0.000258	1.77
[R].IFVFEPPPGVK.[A]		High	0.0164124	0.000528294	1	1	1	Q14204	Q14204 [4144-4154]	0	1229.69				No Quan Labels	0.00032	0.004056	1.77
[R].LDYLSSLK.[V]		High	0.00577878	0.000249259	1	1	1	P08195	P08195 [248-255]	0	938.519				No Quan Labels	0.0001649	0.001337	1.77
[R].TIFVLTK.[V]		High	0.0589993	0.00201285	1	1	5	O60313	O60313 [462-468]	0	821.513				No Quan Labels	0.004916	0.1125	1.77
[R].VLYAYGYYTGEPSKR.[S]		High	0.0709992	0.0024762	1	1	1	O14880	O14880 [98-112]	1	1766.87				No Quan Labels	0.001304	0.02007	1.77
[K].HQFYPTVVYLTK.[S]		High	0.0576958	0.00201285	1	1	1	Q86TM6	Q86TM6 [27-38]	0	1495.79				No Quan Labels	0.00103	0.01593	1.78
[K].TDLVPAFQNLMK.[D]		High	0.000135067	0	1	1	1	P30153	P30153 [281-292]	0	1376.72				No Quan Labels	0	2.259e-05	1.78
[K].TFVSDLLPPTDKELR.[E]		High	0.0792641	0.00283114	1	1	1	Q7Z4Q2	Q7Z4Q2 [340-354]	1	1730.93				No Quan Labels	0.001473	0.02274	1.78
[K].TIPIKYPLK.[E]		High	0.185796	0.00585502	1	1	6	P41252	P41252 [840-848]	1	1072.68				No Quan Labels	0.004771	0.1081	1.78
[K].TLLGLSK.[L]		High	0.0496815	0.00170136	1	1	1	Q8WUM0	Q8WUM0 [969-975]	0	731.466				No Quan Labels	0.0008857	0.01348	1.78
[K].TYIQLLIR.[E]		High	0.000822363	0	1	1	1	P57740	P57740 [575-582]	0	1019.62				No Quan Labels	0	0.0001621	1.78
[K].YVFTDISYSIPHR.[E]		High	0.00195568	6.47684e-05	1	1	1	P82650	P82650 [156-168]	0	1597.8				No Quan Labels	1.846e-05	0.000416	1.78
[R].EHLELFWSR.[V]		High	0.139459	0.00432299	1	1	1	Q00610	Q00610 [1334-1342]	0	1216.61				No Quan Labels	0.002259	0.04478	1.78
[R].SILLSVPLLVVDNK.[Q]		High	0.00393584	6.47684e-05	1	1	2	P53621	P53621 [1031-1044]	0	1509.93				No Quan Labels	6.826e-05	0.0008869	1.78
[R].SLFDYFLTDLK.[C]		High	0.000146158	0	1	1	2	Q9NQ88	Q9NQ88 [204-214]	0	1361.7				No Quan Labels	0	2.471e-05	1.78
[R].TFVGAGLR.[G]		High	0.0118485	0.00041293	1	1	1	O00468	O00468 [1510-1517]	0	820.468				No Quan Labels	0.0002489	0.002859	1.78
[R].TGQLFLK.[I]		High	0.166787	0.00515858	1	1	1	Q6P2Q9	Q6P2Q9 [1814-1820]	0	806.477				No Quan Labels	0.002707	0.05603	1.78
[R].TVSEWLESIK.[M]		High	0.000373761	0	1	1	1	P29317	P29317 [908-917]	0	1191.63				No Quan Labels	0	6.886e-05	1.78
[R].YVAPPSLR.[M]		High	0.00990641	0.00041293	1	1	1	P27708	P27708 [2103-2110]	0	902.509				No Quan Labels	0.0002489	0.002371	1.78
[K].ETDLLILFK.[D]		High	0.000691425	0	1	1	1	P05455	P05455 [177-185]	0	1091.63				No Quan Labels	0	0.0001348	1.79
[K].NIYVLQELDNPGAK.[R]		High	0.00505838	0.000190562	1	1	1	P12956	P12956 [101-114]	0	1573.82				No Quan Labels	0.0001339	0.001161	1.79
[K].SIFLVAHR.[K]		High	0.0220065	0.000971707	1	1	1	Q15005	Q15005 [138-145]	0	942.552				No Quan Labels	0.0004592	0.005549	1.79
[K].SVVANFIVK.[D]		High	0.0117568	0.00041293	1	1	1	Q29RF7	Q29RF7 [797-805]	0	976.583				No Quan Labels	0.0002489	0.002828	1.79
[R].AGGPGLERAEAGVPAEFSIWTR.[E]		High	0.0199092	0.000810644	1	1	1	P21333	P21333 [2243-2264]	1	2271.15				No Quan Labels	0.0004049	0.004964	1.79
[R].HFWGLR.[V]		High	0.0551704	0.00191081	1	1	18	P62269	P62269 [125-130]	0	815.431				No Quan Labels	0.003131	0.06542	1.79
[R].VIVSDVQESFIWVR.[Y]		High	0.00442729	6.47684e-05	1	1	1	Q15393	Q15393 [1000-1013]	0	1676.9				No Quan Labels	6.826e-05	0.001001	1.79
[K].AIPQLQGYLR.[S]		High	0.00419078	6.47684e-05	1	1	1	Q02878	Q02878 [263-272]	0	1158.66				No Quan Labels	6.826e-05	0.0009482	1.8
[K].GQVYILGR.[E]		High	0.0260583	0.00102324	1	1	1	P00966	P00966 [356-363]	0	905.52				No Quan Labels	0.0004995	0.006675	1.8
[K].HLPNFFYK.[G]		High	0.00265763	6.47684e-05	1	1	1	Q9UBP6	Q9UBP6 [144-151]	0	1065.55				No Quan Labels	3.483e-05	0.0005796	1.8
[K].SESPKEPEQLR.[K]		High	0.00923528	0.000304634	1	1	1	P09651	P09651 [4-14]	1	1299.65				No Quan Labels	0.000207	0.002201	1.8
[K].SPTDWALFTYEGNSNDIR.[V]		High	0.000220306	0	1	1	1	Q9UJU6	Q9UJU6 [24-41]	0	2085.95				No Quan Labels	0	3.846e-05	1.8
[K].TIFQGIAAK.[V]		High	0.00482604	0.000190562	1	1	5	P52209	P52209 [155-163]	0	948.551				No Quan Labels	0.0002489	0.002354	1.8
[K].TVATFILQK.[I]		High	0.00605664	0.000249259	1	1	1	Q92600	Q92600 [180-188]	0	1020.61				No Quan Labels	0.0001649	0.001405	1.8
[R].GITGVDLFGTTDAVVK.[H]		High	0.000778217	0	1	1	1	P53621	P53621 [183-198]	0	1592.85				No Quan Labels	0	0.0001528	1.8
[R].GYSFSLTTFSPSGK.[L]		High	0.000124818	0	1	1	1	P25787	P25787 [5-18]	0	1478.72				No Quan Labels	0	2.072e-05	1.8
[R].LFLIYYISTQQAPSEADLEQYK.[K]		High	0.000809501	0	1	1	1	Q8WVM8	Q8WVM8 [456-477]	0	2620.32				No Quan Labels	0	0.0001598	1.8
[R].STLIPILHQK.[A]		High	0.263597	0.00971583	1	1	1	Q29RF7	Q29RF7 [718-727]	0	1149.7				No Quan Labels	0.004602	0.1034	1.8
[R].SVIEQGGIQTVDQLIK.[E]		High	0.0050189	0.000190562	1	1	1	Q8WUM4	Q8WUM4 [423-438]	0	1727.95				No Quan Labels	0.0001339	0.001146	1.8
[R].TLLEFLK.[R]		High	0.0220065	0.000971707	1	1	3	Q14232	Q14232 [29-35]	0	863.524				No Quan Labels	0.0004592	0.005559	1.8
[K].GSVDSNWIVGATLEK.[K]		High	0.0393282	0.0015559	1	1	1	O96008	O96008 [316-330]	0	1575.8				No Quan Labels	0.0007142	0.01043	1.81
[K].SLLIDFFR.[G]		High	0.00697232	0.000249259	1	1	1	Q9H7B2	Q9H7B2 [161-168]	0	1010.57				No Quan Labels	0.00018	0.001634	1.81
[K].TFPLPAVGLER.[A]		High	0.000736437	0	1	1	1	Q9BSJ5	Q9BSJ5 [92-102]	0	1199.68				No Quan Labels	0	0.000144	1.81
[R].SILPTAPR.[A]		High	0.0384446	0.0015559	1	1	1	P23588	P23588 [71-78]	0	854.509				No Quan Labels	0.0007142	0.01015	1.81
[R].TAPLLLSYYLIK.[W]		High	0.000105755	0	1	1	3	Q12769	Q12769 [766-777]	0	1394.83				No Quan Labels	0	1.729e-05	1.81
[R].TEVNGFDPLFNAITGLNGSGK.[S]		High	0.00223549	6.47684e-05	1	1	2	O95347	O95347 [18-38]	0	2151.07				No Quan Labels	3.483e-05	0.0004794	1.81
[R].TFPVDILFSK.[T]		High	0.000385743	0	1	1	7	Q92620	Q92620 [708-717]	0	1166.65				No Quan Labels	0.000207	0.001867	1.81
[K].AGAGSATLSMAYAGAR.[F]		High	0.00119097	0	1	1	1	P40926	P40926 [242-257]	0	1454.71				No Quan Labels	0	0.0002423	1.82
[K].AQAYQTGKDISTNYYASQK.[K]		High	0.000520551	0	1	1	1	P14625	P14625 [664-682]	1	2137.02				No Quan Labels	0	9.834e-05	1.82
[K].HSLPSAYR.[T]		High	0.00369633	6.47684e-05	1	1	1	Q12872	Q12872 [790-797]	0	930.479				No Quan Labels	6.826e-05	0.0008265	1.82
[K].STLQTLPEIVAK.[E]		High	0.000659479	0	1	1	1	O95202	O95202 [435-446]	0	1299.75				No Quan Labels	0	0.0001275	1.82
[K].SYLYFTQFK.[A]		High	0.00336399	6.47684e-05	1	1	5	Q969H8	Q969H8 [101-109]	0	1196.6				No Quan Labels	0.0002489	0.002716	1.82
[K].TFGSSLPVK.[V]		High	0.000736437	0	1	1	2	Q8WUM0	Q8WUM0 [83-91]	0	935.52				No Quan Labels	0	0.000258	1.82
[K].TIKDVFHNHGIHATTIQPEFASVGSK.[S]		High	0.00399809	6.47684e-05	1	1	1	Q9Y6M5	Q9Y6M5 [402-427]	1	2834.46				No Quan Labels	6.826e-05	0.0009013	1.82
[K].TVQVVPHITDAIQEWVMR.[Q]		High	0.000760029	0	1	1	1	P17812	P17812 [110-127]	0	2122.11				No Quan Labels	0	0.000149	1.82
[K].VPVNLLR.[A]		High	0.0299071	0.00107045	1	1	1	Q14204	Q14204 [4134-4140]	0	810.52				No Quan Labels	0.000524	0.007725	1.82
[R].AQFEGIVTDLIRR.[T]		High	0.00422378	6.47684e-05	1	1	1	P38646	P38646 [349-361]	1	1517.84				No Quan Labels	6.826e-05	0.0009524	1.82
[R].DTSFEQHVLWHTGGK.[G]		High	0.0169282	0.000584299	1	1	1	P49327	P49327 [1725-1739]	0	1741.83				No Quan Labels	0.0003333	0.004171	1.82
[R].SVFINNVLSK.[I]		High	0.000778217	0	1	1	1	Q8WYP5	Q8WYP5 [1052-1061]	0	1120.64				No Quan Labels	0	0.0001534	1.82
[R].SYISFDILR.[R]		High	0.000581314	0	1	1	3	P49589	P49589 [70-78]	0	1113.59				No Quan Labels	3.483e-05	0.0004839	1.82
[R].TLAFPLTIR.[C]		High	0.0320334	0.00112456	1	1	1	Q9UNN8	Q9UNN8 [105-113]	0	1031.62				No Quan Labels	0.0006068	0.008307	1.82
[R].TTPLLEYIK.[N]		High	0.00179353	6.47684e-05	1	1	1	Q9H1J1	Q9H1J1 [214-222]	0	1077.62				No Quan Labels	1.846e-05	0.0003796	1.82
[K].AYLPVNESFGFTADLR.[S]		High	0.00902173	0.000304634	1	1	1	P13639	P13639 [786-801]	0	1799.9				No Quan Labels	0.000207	0.002145	1.83
[K].FMETVAEKALQEYR.[K]		High	0.00759818	0.000304634	1	1	1	P10909	P10909 [430-443]	1	1714.85				No Quan Labels	0.000207	0.00179	1.83
[K].HLFNLK.[F]		High	0.0313088	0.00112456	1	1	1	Q7LBR1	Q7LBR1 [7-12]	0	771.451				No Quan Labels	0.0005942	0.008141	1.83
[K].LLQDFFNGR.[D]		High	0.00055884	0	1	1	1	P0DMV9	P0DMV9 [349-357]	0	1109.57				No Quan Labels	0	0.0001066	1.83
[K].TFSVTGWK.[L]		High	0.00909237	0.000304634	1	1	2	Q6YP21	Q6YP21 [281-288]	0	925.478				No Quan Labels	0.000207	0.002161	1.83
[K].TLAGLPLLVAYK.[E]		High	0.00494085	0.000190562	1	1	3	O60841	O60841 [941-952]	0	1258.78				No Quan Labels	0.0001339	0.001129	1.83
[K].TLATWATK.[E]		High	0.0105433	0.00041293	1	1	6	Q14974	Q14974 [860-867]	0	891.493				No Quan Labels	0.0002489	0.00252	1.83
[R].AFSYYGPLR.[T]		High	0.0104615	0.00041293	1	1	1	Q16629	Q16629 [30-38]	0	1073.54				No Quan Labels	0.0002489	0.002497	1.83
[R].HIFLIR.[H]		High	0.0731204	0.00257635	1	1	2	Q96HS1	Q96HS1 [99-104]	0	798.498				No Quan Labels	0.001342	0.02089	1.83
[R].TIIHQAIK.[S]		High	0.0213391	0.000971707	1	1	1	Q96PZ0	Q96PZ0 [205-212]	0	923.567				No Quan Labels	0.0004592	0.00537	1.83
[R].TLDPSWLR.[G]		High	0.0062983	0.000249259	1	1	1	Q9NUT2	Q9NUT2 [540-547]	0	987.526				No Quan Labels	0.0001649	0.001463	1.83
[R].TLLFSGQK.[G]		High	0.0126086	0.00041293	1	1	1	Q07954	Q07954 [1735-1742]	0	893.509				No Quan Labels	0.0002489	0.003064	1.83
[R].TPAAAAAMNLASPR.[T]		High	0.131882	0.00396623	1	1	1	Q9UQ35	Q9UQ35 [2261-2274]	0	1341.69				No Quan Labels	0.00208	0.04187	1.83
[R].TPEFLR.[K]		High	0.0612341	0.00211667	1	1	1	P26641	P26641 [46-51]	0	762.414				No Quan Labels	0.001137	0.01708	1.83
[K].GFVEFAAKPPAR.[K]		High	0.120349	0.00387968	1	1	1	Q8WXF1	Q8WXF1 [199-210]	0	1289.7				No Quan Labels	0.002024	0.03741	1.84
[K].GILAADESTGSIAK.[R]		High	0.000388797	0	1	1	1	P04075	P04075 [29-42]	0	1332.7				No Quan Labels	0	7.182e-05	1.84
[K].LGAVFNQVAFPLQYTPR.[K]		High	0.0162858	0.000528294	1	1	1	Q15393	Q15393 [770-786]	0	1921.03				No Quan Labels	0.00032	0.004006	1.84
[K].STFVLDEFK.[R]		High	0.00158131	6.47684e-05	1	1	1	P26641	P26641 [286-294]	0	1085.55				No Quan Labels	1.846e-05	0.0003319	1.84
[K].TQTIFLK.[Y]		High	0.26857	0.00991044	1	1	1	Q9NZM1	Q9NZM1 [813-819]	0	850.503				No Quan Labels	0.004699	0.106	1.84
[K].TYAVGIQQVLLK.[I]		High	0.000230987	0	1	1	2	O15397	O15397 [296-307]	0	1332.79				No Quan Labels	0	4.057e-05	1.84
[K].VAFSAIR.[S]		High	0.0110474	0.00041293	1	1	16	P23435	P23435 [62-68]	0	763.446				No Quan Labels	0.000524	0.007576	1.84
[R].ILGPGLNK.[A]		High	0.0211754	0.000923049	1	1	1	P62906	P62906 [123-130]	0	811.504				No Quan Labels	0.0004592	0.005339	1.84
[R].LGSTVFVANLDYK.[V]		High	0.00796272	0.000304634	1	1	1	P52272	P52272 [202-214]	0	1426.76				No Quan Labels	0.000207	0.001881	1.84
[R].NALLSLAK.[G]		High	0.00591609	0.000249259	1	1	1	P04083	P04083 [178-185]	0	829.514				No Quan Labels	0.0001649	0.001372	1.84
[R].SGKYDLDFK.[S]		High	0.213469	0.00748793	1	1	2	P06733	P06733 [254-262]	1	1072.53				No Quan Labels	0.004735	0.107	1.84
[R].TLETLIR.[L]		High	0.00802514	0.000304634	1	1	2	P25205	P25205 [617-623]	0	845.509				No Quan Labels	0.000207	0.001892	1.84
[K].AVGHPFVIQLGR.[I]		High	0.0277053	0.00107045	1	1	1	O14980	O14980 [701-712]	0	1293.74				No Quan Labels	0.0005114	0.007085	1.85
[K].EPLFGISTGNLITGLAAGAK.[T]		High	0.00390507	6.47684e-05	1	1	1	P31327	P31327 [288-307]	0	1930.06				No Quan Labels	6.826e-05	0.0008759	1.85
[K].IEFPLPDRR.[Q]		High	0.0303674	0.00107045	1	1	1	P43686	P43686 [331-339]	1	1142.63				No Quan Labels	0.0005381	0.007853	1.85
[K].LGGSAVISLEGKPL.[-]		High	0.224861	0.00807413	1	1	1	P23528	P23528 [153-166]	0	1340.78				No Quan Labels	0.003808	0.08283	1.85
[K].NSTFSEIFKK.[E]		High	0.00429056	6.47684e-05	1	1	1	P29401	P29401 [344-353]	1	1200.63				No Quan Labels	6.826e-05	0.0009745	1.85
[K].SLLQQLENVTK.[E]		High	0.000504386	0	1	1	1	Q9UPN9	Q9UPN9 [379-389]	0	1272.72				No Quan Labels	0	9.53e-05	1.85
[K].SYVIDYYLPK.[L]		High	0.000132952	0	1	1	1	Q6YHU6	Q6YHU6 [543-552]	0	1260.65				No Quan Labels	0	2.226e-05	1.85
[R].AFITNIPFDVK.[W]		High	5.99118e-05	0	1	1	1	P52272	P52272 [73-83]	0	1264.69				No Quan Labels	0	9.293e-06	1.85
[R].LAPITSDPTEATAVGAVEASFK.[C]		High	0.000609478	0	1	1	1	P14618	P14618 [401-422]	0	2175.12				No Quan Labels	0	0.0001174	1.85
[R].LYLINSPVVR.[A]		High	0.0151894	0.00041293	1	1	1	P41252	P41252 [625-634]	0	1173.7				No Quan Labels	0.0002608	0.003735	1.85
[R].SLLSILQR.[S]		High	0.0213391	0.000971707	1	1	1	Q7Z6Z7	Q7Z6Z7 [3225-3232]	0	929.578				No Quan Labels	0.0004592	0.005371	1.85
[R].THQALGILSK.[T]		High	0.166787	0.00515858	1	1	1	P42166	P42166 [611-620]	0	1067.62				No Quan Labels	0.002707	0.05595	1.85
[K].GLVLGPIHK.[N]		High	0.0131079	0.00041293	1	1	1	P08195	P08195 [258-266]	0	933.588				No Quan Labels	0.0002608	0.003183	1.86
[K].SNWYLGTIK.[K]		High	0.00406132	6.47684e-05	1	1	1	Q6PL18	Q6PL18 [1170-1178]	0	1081.57				No Quan Labels	6.826e-05	0.0009186	1.86
[K].TFDQLTPDESK.[E]		High	0.00188023	6.47684e-05	1	1	1	Q15293	Q15293 [71-81]	0	1280.6				No Quan Labels	1.846e-05	0.0003996	1.86
[R].SSTPTTIFPIR.[A]		High	0.00697232	0.000249259	1	1	1	Q86W42	Q86W42 [248-258]	0	1219.67				No Quan Labels	0.00018	0.001629	1.86
[R].STYNYSLPITVK.[K]		High	0.000119045	0	1	1	1	Q9Y5Q8	Q9Y5Q8 [343-354]	0	1385.73				No Quan Labels	0	1.969e-05	1.86
[K].DFSWSPGGNIIAFWVPEDKDIPAR.[V]		High	0.000918298	0	1	1	1	P55884	P55884 [469-492]	1	2717.34				No Quan Labels	0	0.000184	1.87
[K].HPLTFR.[L]		High	0.195964	0.0064965	1	1	1	Q8N556	Q8N556 [405-410]	0	770.431				No Quan Labels	0.003251	0.06921	1.87
[K].SYGANFSWNK.[R]		High	0.00339051	6.47684e-05	1	1	2	O43181	O43181 [159-168]	0	1173.53				No Quan Labels	3.483e-05	0.000754	1.87
[K].TESLIQQYEAISLLNSER.[Y]		High	0.00211574	6.47684e-05	1	1	1	Q9UPN3	Q9UPN3 [5754-5771]	0	2094.07				No Quan Labels	3.483e-05	0.0004519	1.87
[K].THLTELQR.[L]		High	0.0254657	0.00102324	1	1	1	Q02218	Q02218 [1001-1008]	0	997.543				No Quan Labels	0.0004995	0.006462	1.87
[truncated: 2,755 more rows]
