# Supplementary material for: Proteome-wide detection of S-nitrosylation targets and motifs using bioorthogonal cleavable-linker-based enrichment and switch technique
Source: Nat Commun. 2019 May 16;10:2195. doi: 10.1038/s41467-019-10182-4 (PMC6522481; doi:10.1038/s41467-019-10182-4)
Supplement: Supplementary file 5 — Supplementary Data 2 [file 41467_2019_10182_MOESM5_ESM.xlsx]

## Sheet: 2a
Supplemental Data 2a: Summary of the Cys peptides identified with Cys-BOOST in the iodoTMT vs Cys-BOOST comparison, using HeLa lysate. Cys peptides (Cl-DDE). * = Proteome Discoverer did not assign the unambiguous Cl-DDE site correctly for C-terminal Cys peptides on PeptideGroups level.
identified peptide sequence with amino acids N- and C-terminal of the cleavage; modified amino acids are in small letters	modifications detected in the peptide, ptmRS-based site localization probabilities	peptide confidence, high is <1% false discovery rate	Qvality-based posterior error probabilities (PEP) and q-values		number of protein groups/proteins that share the sequence. Here = 1		number of peptide-spectrum-matches (PSM) for the peptide	Uniprot protein accession	amino acid stretch in the master protein corresponding to the detected peptide	number of missed tryptic cleavages	theoretical peptide mass in Da	TMT reporter ion based abundances			quan info (referring to protein quantification criteria)	Percolator q-Value	Percolator posterior error probability (PEP)	Sequest HT XCorr value
Annotated Sequence	Modifications	Confidence	Qvality PEP	Qvality q-value	# Protein Groups	# Proteins	# PSMs	Master Protein Accessions	Positions in Master Proteins	# Missed Cleavages	Theo. MH+ [Da]	Abundance: 129N (Cys-BOOST 1)	Abundance: 130C (Cys-BOOST 2)	Abundance: 131 (Cys-BOOST 3)	Quan Info	Percolator q-Value (by Search Engine): Sequest HT	Percolator PEP (by Search Engine): Sequest HT	XCorr (by Search Engine): Sequest HT
[R].GGGAAEAAQQPSYVYSCDPYTLAYYGYPYNALIGPNR.[D]	1xCl-DDE [C17(100)]	High	9.58389e-09	0	1	1	2	A0AV96	A0AV96 [333-369]	0	4385.09	136.7	163.8	164.9		0	1.632e-08	6.59
[K].SFGQFNPGCVER.[V]	1xCl-DDE [C9(100)]	High	9.61689e-06	0	1	1	2	A0AV96	A0AV96 [265-276]	0	1764.88	747.4	758.6	747.8		0	9.087e-06	3.81
[R].VASTNPAVQAFDIWLNSTEYGELCEK.[L]	1xCl-DDE [C24(100)]	High	5.89545e-08	0	1	1	1	A0AVI4	A0AVI4 [214-239]	0	3538.8	200.7	207.5	193.9		0	8.615e-08	4.62
[R].VPCPTCR.[A]	2xCl-DDE [C3(100); C6(100)]	High	0.0261718	0.00107409	1	1	1	A0AVI4	A0AVI4 [344-350]	0	1394.75	1827.9	1843.6	1892		0.0006359	0.01255	1.91
[K].CLIVDFSNPEAPLEIHTAMLALDQFQEK.[Y]	1xCl-DDE [C1(100)]	High	0.000161335	4.09057e-05	1	1	1	A0AVT1	A0AVT1 [311-338]	0	3826.01	128.9	99.5	102.7		3.12e-05	0.0001199	3.63
[K].CQAWDLGTNFFLSEDDVVNKR.[N]	1xCl-DDE [C1(100)]	High	2.69894e-09	0	1	1	1	A0AVT1	A0AVT1 [96-116]	1	3110.59	798.7	778.7	840		0	5.139e-09	7.33
[K].CQAWDLGTNFFLSEDDVVNK.[R]	1xCl-DDE [C1(100)]	High	1.20714e-06	0	1	1	1	A0AVT1	A0AVT1 [96-115]	0	2954.49	384.3	366	350.5		0	1.366e-06	3.57
[K].CLIVDFSNPEAPLEIHTAMLALDQFQEK.[Y]	1xCl-DDE [C1(100)]; 1xOxidation [M19(100)]	High	2.65422e-05	0	1	1	1	A0AVT1	A0AVT1 [311-338]	0	3842	261.3	252.7	253.9		0	2.302e-05	4.18
[R].DPPEEEIPFCTLK.[S]	1xCl-DDE [C10(100)]	High	0.000353617	7.16355e-05	1	1	1	A0AVT1	A0AVT1 [616-628]	0	2171.16	231	242.7	242		7.249e-05	0.0002399	3.45
[K].VCPTTETIYNDEFYTK.[Q]	1xCl-DDE [C2(100)]	High	0.00422922	0.000226284	1	1	1	A0AVT1	A0AVT1 [545-560]	0	2577.31	143	158.2	172.6		0.0001753	0.002132	2.5
[R].SQCPPIK.[F]	1xCl-DDE [C3(100)]	High	0.00836574	0.000468527	1	1	1	A0AVT1	A0AVT1 [176-182]	0	1425.84	2532.9	2523.1	2498		0.0002924	0.00415	2.31
[R].LFCDFGDEFEVLDTTGEEPK.[E]	1xCl-DDE [C3(100)]	High	2.09341e-07	0	1	1	2	A0AVT1	A0AVT1 [195-214]	0	2944.44	545.2	552.8	515.9		0	2.743e-07	3.82
[K].YQCVVLTEMK.[L]	1xCl-DDE [C3(100)]	High	0.000227452	4.09057e-05	1	1	1	A0AVT1	A0AVT1 [154-163]	0	1867.03				No Quan Values	3.12e-05	0.000163	3.21
[K].YQCVVLTEMK.[L]	1xCl-DDE [C3(100)]; 1xOxidation [M9(100)]	High	0.000275215	7.16355e-05	1	1	1	A0AVT1	A0AVT1 [154-163]	0	1883.03				No Quan Values	6.003e-05	0.0001929	2.48
[K].KINDFCR.[S]	1xCl-DDE [C6(100)]	High	0.101108	0.00366649	1	1	2	A0AVT1	A0AVT1 [169-175]	1	1548.88				No Quan Values	0.00212	0.0498	2.22
[R].KPNVGCQQDSEELLK.[L]	1xCl-DDE [C6(100)]	High	4.72589e-06	0	1	1	5	A0AVT1	A0AVT1 [342-356]	0	2570.43	3552.6	3576.2	3670		0	4.744e-06	4.04
[K].ALQLLHCFPLDIR.[L]	1xCl-DDE [C7(100)]	High	0.000125634	4.09057e-05	1	1	1	A0AVT1	A0AVT1 [715-727]	0	1963.13	118.3	109.3	110.9		3.12e-05	9.567e-05	2.57
[R].ACIGDTLCQK.[L]	2xCl-DDE [C2(100); C8(100)]	High	0.000998334	0.000104718	1	1	1	A0AVT1	A0AVT1 [448-457]	0	1900.04	661.1	667.4	661.1		0.0001158	0.0005723	1.71
[R].ACDLPAWVHFPDTER.[A]	1xCl-DDE [C2(100)]	High	8.59501e-09	0	1	1	3	A0FGR8	A0FGR8 [180-194]	0	2181.09	2210.5	2155.7	2210.2		0	1.479e-08	5.31
[R].DEQHQCSLGNLK.[V]	1xCl-DDE [C6(100)]	High	2.74629e-05	0	1	1	5	A0FGR8	A0FGR8 [606-617]	0	2025.07	1143.5	1182.9	1241.6		0	2.946e-05	3.54
[K].SGAGCGPFYLMR.[E]	1xCl-DDE [C5(100)]	High	0.000467072	7.16355e-05	1	1	1	A0JLT2	A0JLT2 [58-69]	0	1682.85				No Quan Values	8.405e-05	0.0003034	2.84
[R].YAESQKEPQTCNQVSLNTSQSESSDLAGR.[L]	1xCl-DDE [C11(100)]	High	6.41303e-08	0	1	1	1	A0JNW5	A0JNW5 [734-762]	1	3810.87	685.6	756.4	730.5		0	9.296e-08	5.72
[K].VTFQPPSSIGCR.[K]	1xCl-DDE [C11(100)]	High	4.52221e-05	0	1	1	4	A0MZ66	A0MZ66 [555-566]	0	1715.92	899.6	947.3	908.9		0	4e-05	3.67
[K].GCESAVDELK.[G]	1xCl-DDE [C2(100)]	High	8.25443e-06	0	1	1	4	A0MZ66	A0MZ66 [441-450]	0	1703.92	293.8	285.1	288.8		0	1.025e-05	3.89
[R].KLEGCTSSK.[V]	1xCl-DDE [C5(100)]	High	2.4912e-05	0	1	1	4	A0MZ66	A0MZ66 [546-554]	1	1835.08	5380.5	5316	5570		0	2.83e-05	3.94
[K].LGPDVITEEINIDDEDSTTDTDGAAETCVSVQCQK.[Q]	2xCl-DDE [C28(100); C33(100)]	High	6.11201e-05	0	1	1	1	A0MZ66	A0MZ66 [108-142]	0	4560.19	240.3	219.5	205.8		0	4.929e-05	4.43
[K].LEELAALQTLCSSSISK.[Q]	1xCl-DDE [C11(100)]	High	1.74307e-07	0	1	1	1	A0PK00	A0PK00 [33-49]	0	2446.37				No Quan Values	0	2.324e-07	4.53
[K].TCNEVDLENSADWEVK.[T]	1xCl-DDE [C2(100)]	High	3.78374e-06	0	1	1	1	A1A4S6	A1A4S6 [438-453]	0	2505.24				No Quan Values	0	3.87e-06	3.79
[R].CVEILSR.[A]	1xCl-DDE [C1(100)]	High	0.00353401	0.000226284	1	1	3	A1L0T0	A1L0T0 [276-282]	0	1243.71	566.9	597.6	588.5		0.001314	0.02696	2.55
[R].AAVETLGVPCFLGGMAR.[G]	1xCl-DDE [C10(100)]	High	5.69467e-08	0	1	1	3	A1L0T0	A1L0T0 [306-322]	0	2116.14	368.6	358.4	353.4		0	8.36e-08	4.91
[R].AAVETLGVPCFLGGMAR.[G]	1xCl-DDE [C10(100)]; 1xOxidation [M15(100)]	High	8.88787e-06	0	1	1	10	A1L0T0	A1L0T0 [306-322]	0	2132.13	703.4	750.7	710.5		0	8.479e-06	3.77
[K].ADVIVLAGTVCDFR.[L]	1xCl-DDE [C11(100)]	High	4.97782e-07	0	1	1	1	A1L0T0	A1L0T0 [344-357]	0	1903.04	160.5	172.2	177		0	6.074e-07	3.99
[K].KADVIVLAGTVCDFR.[L]	1xCl-DDE [C12(100)]	High	1.68371e-07	0	1	1	1	A1L0T0	A1L0T0 [343-357]	1	2260.3				No Quan Values	0	2.247e-07	5.21
[R].EQVPSLGSNVACGLAYTDYHK.[A]	1xCl-DDE [C12(100)]	High	1.61834e-07	0	1	1	1	A1L0T0	A1L0T0 [557-577]	0	2905.5	131.2	146	154.2		0	2.173e-07	4.9
[R].GALQAVDQLSLFRPLCK.[F]	1xCl-DDE [C16(100)]	High	8.81039e-09	0	1	1	2	A1L0T0	A1L0T0 [158-174]	0	2512.46	427.9	418.4	434.6		0	1.514e-08	5.42
[K].FCVSVR.[R]	1xCl-DDE [C2(100)]	High	0.0880213	0.00328385	1	1	2	A1L0T0	A1L0T0 [175-180]	0	1134.64	620.5	601.9	624.3		0.001941	0.04324	1.92
[K].VLHDAQQQCR.[D]	1xCl-DDE [C9(100)]	High	6.73217e-07	0	1	1	4	A1L0T0	A1L0T0 [600-609]	0	1621.85	741.4	790.3	829.8		0	7.98e-07	4.38
[K].TLEGGC.[-]	*	High	0.246763	0.00782323	1	1	1	A1L188	A1L188 [69-74]	0	1003.52				No Quan Values	0.004799	0.1222	1.64
[K].SPTVPCLQEEAGEPLGGK.[G]	1xCl-DDE [C6(100)]	High	2.91147e-05	0	1	1	1	A1L390	A1L390 [962-979]	0	2465.32	688.7	692	665.1		0	2.506e-05	3.4
[R].DLDSCNSDPVAVASCFVER.[S]	2xCl-DDE [C5(100); C15(100)]	High	6.23121e-06	0	1	1	1	A1L390	A1L390 [155-173]	0	2646.27				No Quan Values	0	6.12e-06	4.94
[K].ALIQLPPYISQCDEVLQFFETRPEDLNPPK.[E]	1xCl-DDE [C12(100)]	High	0.000162071	4.09057e-05	1	1	1	A1X283	A1X283 [104-133]	0	4154.21	167	172.3	165		3.12e-05	0.0001202	3.26
[K].TEPPQGEDQVDICNLR.[S]	1xCl-DDE [C13(100)]	High	2.83366e-08	0	1	1	2	A1X283	A1X283 [652-667]	0	2238.11	504	526.1	513.2		0	4.414e-08	5.61
[R].GPQCEGHESR.[A]	1xCl-DDE [C4(100)]	High	0.000374612	7.16355e-05	1	1	1	A1X283	A1X283 [780-789]	0	1523.73	276.4	267.6	273		7.249e-05	0.000252	2.59
[R].LIPIDEYCK.[A]	1xCl-DDE [C8(100)]	High	0.000153461	4.09057e-05	1	1	3	A1X283	A1X283 [95-103]	0	1747	238.7	247.8	242.8		3.12e-05	0.0001144	2.72
[K].IPFGDNCFK.[C]	1xCl-DDE [C7(100)]	High	0.00242729	0.000199723	1	1	1	A2RRD8	A2RRD8 [490-498]	0	1693.92				No Quan Values	0.0001453	0.001266	2.1
[K].CHPLYR.[A]	1xCl-DDE [C1(100)]	High	0.0672988	0.00251181	1	1	1	A2RRP1	A2RRP1 [1594-1599]	0	1212.66	1102.4	1188	1245.8		0.001487	0.03234	1.82
[K].CGGAYQIGTTANEDLEK.[Q]	1xCl-DDE [C1(100)]	High	9.52261e-06	0	1	1	2	A2RRP1	A2RRP1 [1453-1469]	0	2423.24	492.7	475.9	458.6		0	9.034e-06	2.89
[R].CSGALTVSSVK.[T]	1xCl-DDE [C1(100)]	High	6.84812e-05	0	1	1	2	A2RRP1	A2RRP1 [406-416]	0	1704.98				No Quan Values	0	5.483e-05	3.09
[K].CVSTPFYPR.[I]	1xCl-DDE [C1(100)]	High	0.000101338	0	1	1	2	A2RRP1	A2RRP1 [2303-2311]	0	1493.79				No Quan Values	0	7.833e-05	3.25
[R].QVDCALSLIR.[L]	1xCl-DDE [C4(100)]	High	0.000612117	7.16355e-05	1	1	1	A2RRP1	A2RRP1 [859-868]	0	1541.88				No Quan Values	9.274e-05	0.0003801	2.74
[K].SWDVCSQLGQSEGYQDLATR.[Q]	1xCl-DDE [C5(100)]	High	3.74653e-06	0	1	1	2	A2RRP1	A2RRP1 [1315-1334]	0	2667.28	1103.6	1094.3	1081.3		0	3.836e-06	3.99
[R].SWVLHECLER.[V]	1xCl-DDE [C7(100)]	High	0.000938554	7.16355e-05	1	1	1	A2RRP1	A2RRP1 [582-591]	0	1695.9				No Quan Values	9.274e-05	0.0005437	2.24
[K].IIPDQDQLMAIALECIYTCER.[N]	2xCl-DDE [C15(100); C19(100)]	High	7.74193e-06	0	1	1	1	A2RRP1	A2RRP1 [984-1004]	0	3057.56	220.7	204	203.9		0	7.449e-06	5.02
[R].LCLAEER.[S]	1xCl-DDE [C2(100)]	High	0.267215	0.00852333	1	1	1	A2RTX5	A2RTX5 [73-79]	0	1257.69				No Quan Values	0.005265	0.1325	1.61
[K].LWCALSEGK.[V]	1xCl-DDE [C3(100)]	High	0.00110562	0.000104718	1	1	1	A2RUS2	A2RUS2 [917-925]	0	1659.94				No Quan Values	0.0001158	0.0006249	2.31
[R].TLCSAEDR.[Y]	1xCl-DDE [C3(100)]	High	0.00030808	7.16355e-05	1	1	1	A2RUS2	A2RUS2 [1172-1179]	0	1318.67				No Quan Values	6.003e-05	0.0002127	1.98
[K].VCQQLK.[G]	1xCl-DDE [C2(100)]	High	0.23886	0.00758146	1	1	4	A2VDJ0	A2VDJ0 [241-246]	0	1371.83	1953.9	1820.2	1970.9		0.00557	0.1401	2.08
[K].CEVTSGTLR.[I]	1xCl-DDE [C1(100)]	High	1.59588e-05	0	1	1	3	A3KMH1	A3KMH1 [724-732]	0	1389.75	1370	1337.1	1383.2		0	1.443e-05	2.98
[R].AGTAFYIDQCAVR.[A]	1xCl-DDE [C10(100)]	High	1.088e-06	0	1	1	4	A3KMH1	A3KMH1 [153-165]	0	1838.95	1473.2	1460.3	1424.2		0	1.241e-06	4.15
[K].LGHILVVDEADKAPTNVTCILK.[T]	1xCl-DDE [C19(100)]	High	6.69893e-07	0	1	1	2	A3KMH1	A3KMH1 [840-861]	1	3231.89	1213	1489.6	1525.1		0	7.963e-07	6.04
[K].LLCPVETHHIDIK.[G]	1xCl-DDE [C3(100)]	High	0.00133729	0.000104718	1	1	1	A3KMH1	A3KMH1 [1063-1075]	0	2171.25	1762	1783	1874.7		0.0001158	0.0007361	2.78
[K].DICLIGGK.[G]	1xCl-DDE [C3(100)]	High	0.00738842	0.000409141	1	1	2	A3KMH1	A3KMH1 [442-449]	0	1471.88	10988.6	11170.5	11018.2		0.0002714	0.003662	2.22
[K].QSNCVTLLDTNQVVR.[I]	1xCl-DDE [C4(100)]	High	2.18346e-05	0	1	1	1	A3KMH1	A3KMH1 [1413-1427]	0	2114.13				No Quan Values	0	1.927e-05	3.01
[K].APTNVTCILK.[T]	1xCl-DDE [C7(100)]	High	0.00040287	7.16355e-05	1	1	1	A3KMH1	A3KMH1 [852-861]	0	1713.02				No Quan Values	7.249e-05	0.0002676	2.74
[R].SLNFTEECASWR.[I]	1xCl-DDE [C8(100)]	High	2.28512e-06	0	1	1	1	A3KMH1	A3KMH1 [1094-1105]	0	1866.91	601.1	626.6	604		0	2.448e-06	4.13
[K].NLCPVGSSKPTK.[T]	1xCl-DDE [C3(100)]	High	0.000101338	0	1	1	1	A3KN83	A3KN83 [443-454]	0	2113.25				No Quan Values	0	7.83e-05	3.08
[K].ASLGLVCEIGLR.[C]	1xCl-DDE [C7(100)]	High	9.7121e-06	0	1	1	2	A3KN83	A3KN83 [1289-1300]	0	1654.96	1264.1	1329.9	1273.7		0	1.083e-05	4.48
[R].KELFSTTTSQCAEK.[K]	1xCl-DDE [C11(100)]	High	1.67329e-06	0	1	1	1	A4D1P6	A4D1P6 [341-354]	1	2455.36	1344.4	1432.8	1454.9		0	1.841e-06	5.35
[R].GSLECLR.[Q]	1xCl-DDE [C5(100)]	High	0.0814296	0.00318181	1	1	1	A4D2P6	A4D2P6 [998-1004]	0	1201.67	303.5	287.1	266		0.001887	0.03993	1.87
[R].TYEYDDIAQVCVVSSAIK.[V]	1xCl-DDE [C11(100)]	High	0.000312477	7.16355e-05	1	1	1	A5PLN9	A5PLN9 [397-414]	0	2657.4				No Quan Values	6.003e-05	0.0002153	2.42
[R].LTKPTLFTNIPVTCEEK.[D]	1xCl-DDE [C14(100)]	High	1.69831e-06	0	1	1	3	A5PLN9	A5PLN9 [19-35]	0	2816.63	1040.5	999.1	1053.9		0	5.18e-06	5.2
[K].VSLEPSIMYNVTELNSVSQAGECVSTFGSR.[A]	1xCl-DDE [C23(100)]	High	3.38909e-09	0	1	1	1	A5PLN9	A5PLN9 [211-240]	0	3628.79	131.1	135	143.6		0	6.305e-09	5.82
[R].QYLYCLKPK.[N]	1xCl-DDE [C5(100)]	High	0.023513	0.000961435	1	1	1	A5PLN9	A5PLN9 [250-258]	0	2038.22				No Quan Values	0.0005878	0.01132	2.06
[R].CLFSHVDFSGDGK.[S]	1xCl-DDE [C1(100)]	High	4.43193e-06	0	1	1	2	A5YKK6	A5YKK6 [50-62]	0	2065.07	1203.9	1216.7	1213.8		0	4.486e-06	4.41
[K].CYHNLDAFVR.[L]	1xCl-DDE [C1(100)]	High	0.000234936	4.09057e-05	1	1	1	A5YKK6	A5YKK6 [1932-1941]	0	1661.85	1339	1433.2	1364.6		3.12e-05	0.0001677	3.63
[K].CITELEQHLHAIPPTLAMNPQAQALR.[S]	1xCl-DDE [C1(100)]	High	0.000737021	7.16355e-05	1	1	1	A5YKK6	A5YKK6 [1615-1640]	0	3319.77				No Quan Values	9.274e-05	0.0004437	3.24
[R].CPSILGGLAPEK.[D]	1xCl-DDE [C1(100)]	High	2.16222e-05	0	1	1	3	A5YKK6	A5YKK6 [624-635]	0	1838.07	429.4	443.5	452.6		0	1.906e-05	4.06
[R].CPVVLAPLLYPEK.[R]	1xCl-DDE [C1(100)]	High	1.03655e-07	0	1	1	3	A5YKK6	A5YKK6 [219-231]	0	2095.25	860.4	944.1	920.6		0	1.442e-07	4.8
[R].NLTAGMAMITCR.[E]	1xCl-DDE [C11(100)]	High	2.96866e-05	0	1	1	1	A5YKK6	A5YKK6 [1447-1458]	0	1705.89	115.4	108.2	107.6		0	2.554e-05	3.5
[R].NLTAGMAMITCR.[E]	1xCl-DDE [C11(100)]; 1xOxidation [M8(100)]	High	8.22553e-05	0	1	1	1	A5YKK6	A5YKK6 [1447-1458]	0	1721.88				No Quan Values	0	6.474e-05	3.13
[R].YCDPVVLTYQAER.[M]	1xCl-DDE [C2(100)]	High	1.91326e-05	0	1	1	1	A5YKK6	A5YKK6 [1540-1552]	0	1981.02	426.7	434.1	405.3		0	1.709e-05	2.86
[R].ECHLLVLK.[A]	1xCl-DDE [C2(100)]	High	0.00192537	0.000199723	1	1	1	A5YKK6	A5YKK6 [1686-1693]	0	1607.98	1838.4	2367.8	2187.2		0.0001453	0.001019	2.57
[R].RYCDPVVLTYQAER.[M]	1xCl-DDE [C3(100)]	High	6.08304e-05	0	1	1	2	A5YKK6	A5YKK6 [1539-1552]	1	2137.12				No Quan Values	0	4.915e-05	3.91
[R].EVFNCMLR.[N]	1xCl-DDE [C5(100)]	High	0.301698	0.0097807	1	1	1	A5YKK6	A5YKK6 [886-893]	0	1435.75				No Quan Values	0.006079	0.1508	1.62
[R].EVFNCMLR.[N]	1xCl-DDE [C5(100)]; 1xOxidation [M6(100)]	High	0.112236	0.00408117	1	1	1	A5YKK6	A5YKK6 [886-893]	0	1451.74				No Quan Values	0.00233	0.05565	1.57
[K].IAMTTCEQIVR.[K]	1xCl-DDE [C6(100)]	High	0.000125634	4.09057e-05	1	1	2	A5YKK6	A5YKK6 [1415-1425]	0	1688.91				No Quan Values	3.12e-05	9.548e-05	3.16
[K].IAMTTCEQIVR.[K]	1xCl-DDE [C6(100)]; 1xOxidation [M3(100)]	High	9.63293e-05	0	1	1	2	A5YKK6	A5YKK6 [1415-1425]	0	1704.91	146.3	145.3	135.7		6.003e-05	0.0002058	2.34
[R].AYGSPWCNK.[Q]	1xCl-DDE [C7(100)]	High	0.00044664	7.16355e-05	1	1	1	A5YKK6	A5YKK6 [1700-1708]	0	1678.89	612.4	638.9	619.2		7.249e-05	0.0002917	3.08
[R].CLIECR.[D]	2xCl-DDE [C1(100); C5(100)]	High	0.0403077	0.00155995	1	1	2	A5YKK6	A5YKK6 [1713-1718]	0	1355.73	2372.3	2236.2	2239.5		0.0009908	0.01918	1.93
[R].EMMDQAAAQLAQDNCELACCFIQK.[T]	3xCl-DDE [C15(100); C19(100); C20(100)]	High	1.46406e-06	0	1	1	1	A5YKK6	A5YKK6 [1486-1509]	0	3717.81	557.9	463	461.6		0	1.628e-06	4.15
[K].NCLQEGSQLK.[A]	1xCl-DDE [C2(100)]	High	0.00052178	7.16355e-05	1	1	1	A6H8Y1	A6H8Y1 [688-697]	0	1772.98				No Quan Values	8.405e-05	0.0003335	2.64
[K].VACEGVNNDPDESMSSR.[I]	1xCl-DDE [C3(100)]; 1xOxidation [M14(100)]	High	1.02021e-06	0	1	1	1	A6H8Y1	A6H8Y1 [408-424]	0	2250.01	573.5	450.9	426.3		0	1.169e-06	2.36
[K].LTSCPQPLNETSYSK.[I]	1xCl-DDE [C4(100)]	High	5.00189e-05	0	1	1	1	A6H8Y1	A6H8Y1 [1794-1808]	0	2321.23	750.8	767	801.9		0	4.114e-05	4.37
[K].EKQPCSDR.[Y]	1xCl-DDE [C5(100)]	High	0.00494458	0.000321688	1	1	1	A6H8Y1	A6H8Y1 [135-142]	1	1615.87	1801.4	1840.2	1830.5		0.0002324	0.00248	1.84
[R].GSEEICVTEEK.[V]	1xCl-DDE [C6(100)]	High	0.000280419	7.16355e-05	1	1	1	A6H8Y1	A6H8Y1 [1294-1304]	0	1876.98				No Quan Values	6.003e-05	0.0001959	2.67
[R].NLSPSNSCEPK.[E]	1xCl-DDE [C8(100)]	High	0.0814296	0.00318181	1	1	1	A6H8Y1	A6H8Y1 [1522-1532]	0	1828.97				No Quan Values	0.001867	0.03969	2.1
[R].NEEAVILPCTQTER.[N]	1xCl-DDE [C9(100)]	High	5.7865e-06	0	1	1	1	A6H8Y1	A6H8Y1 [1508-1521]	0	2027.05	505.5	483.8	467.3		0	5.719e-06	3.41
[R].LDTDILLGATCGLK.[T]	1xCl-DDE [C11(100)]	High	3.5407e-08	0	1	1	8	A6NDG6	A6NDG6 [262-275]	0	2086.21	5656	5918	5957.8		0	9.465e-08	4.46
[R].TVMVGDRLDTDILLGATCGLK.[T]	1xCl-DDE [C18(100)]	High	2.72137e-07	0	1	1	2	A6NDG6	A6NDG6 [255-275]	1	2844.58				No Quan Values	0	3.485e-07	5.69
[K].TILTLTGVSTLGDVKNNQESDCVSK.[K]	1xCl-DDE [C22(100)]	High	4.1768e-06	0	1	1	1	A6NDG6	A6NDG6 [276-300]	1	3504.93	466.8	394.1	698.6		0	4.243e-06	4.69
[R].FIFDCVSQEYGINPER.[T]	1xCl-DDE [C5(100)]	High	5.6176e-06	0	1	1	5	A6NDG6	A6NDG6 [239-254]	0	2341.16	262	281.6	296.7		0	9.688e-06	3.89
[R].FIAGTGCLVR.[A]	1xCl-DDE [C7(100)]	High	3.95137e-05	0	1	1	3	A6NDG6	A6NDG6 [211-220]	0	1460.84	655.3	638.8	679.7		0	4.996e-05	3.77
[K].NNQESDCVSKK.[K]	1xCl-DDE [C7(100)]	High	0.00109308	0.000104718	1	1	1	A6NDG6	A6NDG6 [291-301]	1	2134.16				No Quan Values	0.0001158	0.0006199	2.59
[K].NNQESDCVSK.[K]	1xCl-DDE [C7(100)]	High	1.5572e-05	0	1	1	9	A6NDG6	A6NDG6 [291-300]	0	1776.91	5790.8	5786.4	5747.7		0	6.477e-05	3.29
[R].YLQQPGCLLVGTNMDNR.[L]	1xCl-DDE [C7(100)]	High	7.89503e-08	0	1	1	5	A6NDG6	A6NDG6 [187-203]	0	2346.2	1079.7	1020.9	1044.2		0	1.124e-07	4.27
[R].YLQQPGCLLVGTNMDNR.[L]	1xCl-DDE [C7(100)]; 1xOxidation [M14(100)]	High	0.000116267	4.09057e-05	1	1	20	A6NDG6	A6NDG6 [187-203]	0	2362.2	3243.5	3348.1	3463.7		3.12e-05	8.881e-05	2.77
[R].CPIQLNEGVSFQDLDTAK.[L]	1xCl-DDE [C1(100)]	High	7.35941e-07	0	1	1	5	A6NDU8	A6NDU8 [179-196]	0	2631.4	1745.7	1888.6	1820.5		0	8.668e-07	5.31
[K].ECSNPSNLLELYTQAILDMTYFEENKLVDEDFPEDSSSQK.[V]	1xCl-DDE [C2(100)]; 1xOxidation [M19(100)]	High	6.25887e-05	0	1	1	1	A6NDU8	A6NDU8 [56-95]	1	5540.7	298.2	302.3	350.2		0	5.043e-05	3.84
[K].LLCGEEK.[E]	1xCl-DDE [C3(100)]	High	0.131434	0.00459973	1	1	3	A6NDU8	A6NDU8 [49-55]	0	1444.83	3298.8	3309.2	3294.2		0.002633	0.06544	2.19
[K].YVSVCEGPLKEQEWNTTNAK.[Q]	1xCl-DDE [C5(100)]	High	6.91312e-05	0	1	1	3	A6NDU8	A6NDU8 [264-283]	1	3178.69	1818.1	1945.8	2026.9		3.12e-05	9.181e-05	3.94
[K].YVSVCEGPLK.[E]	1xCl-DDE [C5(100)]	High	0.00129895	0.000104718	1	1	1	A6NDU8	A6NDU8 [264-273]	0	1747.99				No Quan Values	0.0001158	0.0007176	2.34
[K].KYVSVCEGPLK.[E]	1xCl-DDE [C6(100)]	High	0.00030808	7.16355e-05	1	1	1	A6NDU8	A6NDU8 [263-273]	1	2105.25				No Quan Values	6.003e-05	0.0002124	2.9
[K].KYVSVCEGPLKEQEWNTTNAK.[Q]	1xCl-DDE [C6(100)]	High	1.07702e-05	0	1	1	1	A6NDU8	A6NDU8 [263-283]	2	3535.95	1054.6	1059.2	1133.2		0	1.01e-05	4.57
[K].HCNLLGDELLECLSWR.[R]	2xCl-DDE [C2(100); C12(100)]	High	6.08304e-05	0	1	1	1	A6NDU8	A6NDU8 [119-134]	0	2520.29	364.8	421.5	434.9		0	4.909e-05	4
[K].YCADQQPENHEVDTSVSGAGCTTYK.[E]	2xCl-DDE [C2(100); C21(100)]	High	0.000418933	7.16355e-05	1	1	1	A6NDU8	A6NDU8 [224-248]	0	3551.68				No Quan Values	7.249e-05	0.0002769	2.88
[R].CKDAWASEGLLAVLR.[A]	1xCl-DDE [C1(100)]	High	2.62449e-06	0	1	1	1	A6NED2	A6NED2 [73-87]	1	2285.3	662.9	626.7	657.6		0	2.775e-06	3.4
[R].LPLLPCAR.[A]	1xCl-DDE [C6(100)]	High	0.00269079	0.000199723	1	1	2	A6NED2	A6NED2 [134-141]	0	1306.8	514.6	490.4	496.7		0.0002324	0.002496	2.18
[K].RPPCK.[A]	1xCl-DDE [C4(100)]	High	0.139816	0.00473026	1	1	3	A6NEV1	A6NEV1 [254-258]	0	1253.77	2289.7	2377.6	2360.9		0.002735	0.07001	1.72
[K].EVLAEEECPALGTQER.[L]	1xCl-DDE [C8(100)]	High	5.81514e-06	0	1	1	2	A6NFI3	A6NFI3 [88-103]	0	2198.11				No Quan Values	0	1.793e-05	4.05
[R].GSPCSPTPR.[K]	1xCl-DDE [C4(100)]	High	0.00360701	0.000226284	1	1	1	A6NHQ4	A6NHQ4 [18-26]	0	1325.69				No Quan Values	0.000166	0.001839	1.84
[K].CNDSLR.[H]	1xCl-DDE [C1(100)]	High	0.0185389	0.000788439	1	1	3	A6NHR9	A6NHR9 [1967-1972]	0	1131.59	755.5	743.1	748.5		0.0004965	0.009021	1.91
[K].CQVEEAR.[L]	1xCl-DDE [C1(100)]	High	0.000943818	7.16355e-05	1	1	7	A6NHR9	A6NHR9 [1656-1662]	0	1258.65	4188.3	3987.5	3989.3		0.0001375	0.0008411	2.56
[K].IKDNDKEDGCFYFR.[D]	1xCl-DDE [C10(100)]	High	0.00219348	0.000199723	1	1	1	A6NHR9	A6NHR9 [1436-1449]	2	2632.39	1518	1529.4	1676.7		0.0001453	0.001151	3.36
[K].LKDEDDEDDCFILEK.[A]	1xCl-DDE [C10(100)]	High	9.3829e-06	0	1	1	2	A6NHR9	A6NHR9 [449-463]	1	2709.4	2461.4	2496.4	2468.9		0	8.893e-06	4.01
[R].DLQNPIIVQLCDQWDNPAPVQHVK.[I]	1xCl-DDE [C11(100)]	High	1.92603e-08	0	1	1	1	A6NHR9	A6NHR9 [1276-1299]	0	3423.84	385.1	395.2	388.8		0	3.097e-08	5.77
[R].DLLTFPDNVEHCETVFGMLLGDTIILDNLDAANHYR.[K]	1xCl-DDE [C12(100)]; 1xOxidation [M18(100)]	High	5.77462e-07	0	1	1	1	A6NHR9	A6NHR9 [1812-1847]	0	4515.23	155.3	159.1	154.3		0	6.956e-07	6.31
[R].LIPYTSVEDFDWCTPPK.[K]	1xCl-DDE [C13(100)]	High	2.35748e-07	0	1	1	5	A6NHR9	A6NHR9 [480-496]	0	2664.39	2026	2051.8	1987.6		0	8.631e-07	5.2
[K].FSGAPNLPVYVVDCSSSGTSILTGSAIQVQNIK.[K]	1xCl-DDE [C14(100)]	High	4.86044e-08	0	1	1	5	A6NHR9	A6NHR9 [972-1004]	0	4006.15	225.1	257.7	263		0	7.217e-08	4.87
[K].LSTSGNRPPANAETFSCNK.[I]	1xCl-DDE [C17(100)]	High	8.88208e-07	0	1	1	6	A6NHR9	A6NHR9 [1417-1435]	0	2647.38	2157.8	2216.5	2200.3		0	1.03e-06	5.44
[K].QCLILGEQIDLLQQYR.[S]	1xCl-DDE [C2(100)]	High	3.30363e-08	0	1	1	2	A6NHR9	A6NHR9 [1898-1913]	0	2357.3	260.5	254.3	272		0	5.078e-08	5.72
[R].KCNDSLR.[H]	1xCl-DDE [C2(100)]	High	0.105597	0.00383031	1	1	1	A6NHR9	A6NHR9 [1966-1972]	1	1488.85	1093.2	1125.8	1118.6		0.002195	0.05249	1.88
[R].SCTLPNYTK.[G]	1xCl-DDE [C2(100)]	High	0.0012259	0.000104718	1	1	2	A6NHR9	A6NHR9 [1709-1717]	0	1679.93	596.7	669	680.6		0.0001158	0.0006838	2.85
[R].YCQVSFQDDHVSLESAFTVRPLPDEPK.[H]	1xCl-DDE [C2(100)]	High	3.94806e-08	0	1	1	1	A6NHR9	A6NHR9 [1123-1149]	0	3760.92	947.4	925	964.2		0	5.968e-08	6.15
[K].DLCFTWR.[E]	1xCl-DDE [C3(100)]	High	0.0417814	0.00161665	1	1	3	A6NHR9	A6NHR9 [1233-1239]	0	1364.71	5498.9	5554.3	5422.5		0.00102	0.01992	2.09
[K].ITHCPTLLTR.[D]	1xCl-DDE [C4(100)]	High	0.000393189	7.16355e-05	1	1	3	A6NHR9	A6NHR9 [1853-1862]	0	1578.91	1856.4	1953.8	2023		9.274e-05	0.0004839	3.19
[K].EITCDNFDETVK.[D]	1xCl-DDE [C4(100)]	High	0.000844619	7.16355e-05	1	1	1	A6NHR9	A6NHR9 [81-92]	0	2067.06				No Quan Values	9.274e-05	0.0004971	2.55
[K].GPNCVIR.[G]	1xCl-DDE [C4(100)]	High	0.00353401	0.000226284	1	1	2	A6NHR9	A6NHR9 [880-886]	0	1182.67	2528.6	2588.1	2582.9		0.000166	0.001799	2.33
[K].LIVHCK.[F]	1xCl-DDE [C5(100)]	High	0.00580505	0.000380091	1	1	1	A6NHR9	A6NHR9 [966-971]	0	1365.86				No Quan Values	0.0002528	0.002905	2.69
[K].GPVNSCQGK.[N]	1xCl-DDE [C6(100)]	High	0.000680144	7.16355e-05	1	1	5	A6NHR9	A6NHR9 [892-900]	0	1542.86	5625.8	5677.6	5685.7		9.274e-05	0.0005139	2.78
[R].IEIPSCK.[D]	1xCl-DDE [C6(100)]	High	0.00151287	0.000138483	1	1	4	A6NHR9	A6NHR9 [1013-1019]	0	1442.86	576.9	590.4	593.1		0.000166	0.001667	2.85
[K].VETTDCPVPPK.[R]	1xCl-DDE [C6(100)]	High	0.000380079	7.16355e-05	1	1	3	A6NHR9	A6NHR9 [1977-1987]	0	1839.02				No Quan Values	9.274e-05	0.0004461	2.65
[K].VETTDCPVPPKR.[M]	1xCl-DDE [C6(100)]	High	0.000147979	4.09057e-05	1	1	1	A6NHR9	A6NHR9 [1977-1988]	1	1995.12	1425.7	1459.2	1437.4		3.12e-05	0.0001108	3.58
[R].GLAPIECYNR.[I]	1xCl-DDE [C7(100)]	High	6.56273e-05	0	1	1	3	A6NHR9	A6NHR9 [499-508]	0	1559.83	2633.9	2686.1	2782.5		0	5.267e-05	3.38
[R].ETYPDDPCFPSK.[L]	1xCl-DDE [C8(100)]	High	0.00378432	0.000226284	1	1	3	A6NHR9	A6NHR9 [437-448]	0	2052.03	935.8	973.9	986.6		0.0003026	0.004434	2.46
[K].DEDDEDDCFILEK.[A]	1xCl-DDE [C8(100)]	High	0.000110062	4.09057e-05	1	1	1	A6NHR9	A6NHR9 [451-463]	0	2239.06	918.5	942.8	855.5		3.12e-05	8.465e-05	2.98
[R].ACVCQTLGISPEEK.[F]	2xCl-DDE [C2(100); C4(100)]	High	0.00531584	0.000351492	1	1	1	A6NHR9	A6NHR9 [58-71]	0	2326.25				No Quan Values	0.0002419	0.002663	1.6
[R].VTENYLCKPEDNIYSIDFTR.[F]	1xCl-DDE [C7(100)]	High	0.0015771	0.000170601	1	1	1	A6NIH7	A6NIH7 [79-98]	0	3073.58				No Quan Values	0.0001375	0.0008534	2.23
[K].NFDFDFGFCIPSSR.[N]	1xCl-DDE [C9(100)]	High	1.79329e-06	0	1	1	1	A6NIH7	A6NIH7 [185-198]	0	2076	814.9	755.1	751.3		0	1.955e-06	4.54
[R].QLQDSCEEDLSEK.[E]	1xCl-DDE [C6(100)]	High	0.000817226	7.16355e-05	1	1	1	A6NKD9	A6NKD9 [368-380]	0	2177.09				No Quan Values	9.274e-05	0.000483	2.04
[R].YVEEGLPPASTCK.[V]	1xCl-DDE [C12(100)]	High	1.65164e-05	0	1	1	1	A6NKF1	A6NKF1 [360-372]	0	2047.1				No Quan Values	0	1.49e-05	3.34
[R].ACPPLR.[K]	1xCl-DDE [C2(100)]	High	0.288547	0.0090811	1	1	2	A6NKF1	A6NKF1 [255-260]	0	1080.63	2186.8	2058.3	2040.2		0.00568	0.1433	1.68
[R].DLCQAHGLPLDGEER.[V]	1xCl-DDE [C3(100)]	High	4.16676e-05	0	1	1	1	A6NKF1	A6NKF1 [338-352]	0	2077.04	578.8	622.3	584.6		0	3.48e-05	4.64
[R].LEVVPGCR.[Q]	1xCl-DDE [C7(100)]	High	0.00539393	0.000351492	1	1	1	A6NKF1	A6NKF1 [78-85]	0	1296.74				No Quan Values	0.0002419	0.0027	2.11
[R].TGCFPFIK.[Y]	1xCl-DDE [C3(100)]	High	0.000717463	7.16355e-05	1	1	1	A6NNL5	A6NNL5 [82-89]	0	1565.9	569.1	547.6	535		9.274e-05	0.000434	2.83
[R].EGATSCSASGIR.[A]	1xCl-DDE [C6(100)]	High	1.9703e-05	0	1	1	1	A7E2V4	A7E2V4 [1436-1447]	0	1562.79				No Quan Values	0	1.75e-05	3.49
[K].LCVEK.[S]	1xCl-DDE [C2(100)]	High	0.279918	0.00900153	1	1	1	A7MCY6	A7MCY6 [137-141]	0	1244.75				No Quan Values	0.005561	0.1392	1.68
[R].AQLAQDGVQLCALDDLDSK.[R]	1xCl-DDE [C11(100)]	High	4.35513e-07	0	1	1	1	A8MPS7	A8MPS7 [284-302]	0	2656.41	483.5	513	492.6		0	5.361e-07	4.5
[R].AFACAVER.[D]	1xCl-DDE [C4(100)]	High	0.123579	0.0044378	1	1	1	A8MPS7	A8MPS7 [179-186]	0	1290.69				No Quan Values	0.00253	0.06143	1.68
[K].RPGEEVPCEPTLEPFLEPSLL.[-]	1xCl-DDE [C8(100)]	High	0.0627725	0.00234411	1	1	1	A8MPS7	A8MPS7 [303-323]	0	2776.45				No Quan Values	0.001398	0.03014	2.78
[R].TGLCSPEDNSLTPLLDEVAAPEGR.[A]	1xCl-DDE [C4(100)]	High	5.82809e-05	0	1	1	1	A8MVW0	A8MVW0 [739-762]	0	2908.47				No Quan Values	0	4.72e-05	3.38
[K].EETSTCIATPDVEK.[K]	1xCl-DDE [C6(100)]	High	0.000152072	4.09057e-05	1	1	1	A8MW92	A8MW92 [216-229]	0	2176.13	659	649.3	646.9		3.12e-05	0.0001138	3.27
[K].KEETSTCIATPDVEK.[K]	1xCl-DDE [C7(100)]	High	8.57967e-07	0	1	1	1	A8MW92	A8MW92 [215-229]	1	2533.39	852.4	801.7	848.8		0	9.975e-07	4.95
[R].MCYAIIQAESK.[Q]	1xCl-DDE [C2(100)]	High	0.000133289	4.09057e-05	1	1	1	A9UHW6	A9UHW6 [58-68]	0	1910.04				No Quan Values	3.12e-05	0.0001007	2.85
[K].EEEVDCLVLQLHR.[V]	1xCl-DDE [C6(100)]	High	5.00189e-05	0	1	1	1	A9UHW6	A9UHW6 [145-157]	0	2007.06	687.7	663	661.8		0	4.112e-05	4.08
[K].SALATLVPPQASGCTFLP.[-]	1xCl-DDE [C14(100)]	High	0.00219348	0.000199723	1	1	1	A9YTQ3	A9YTQ3 [684-701]	0	2197.2	116.2	110.7	112.6		0.0001453	0.001148	2.48
[R].CAATMASSDEDGTNGGASEAGEDR.[E]	1xCl-DDE [C1(100)]; 1xOxidation [M5(100)]	High	1.74307e-07	0	1	1	4	B0YJ81	B0YJ81 [36-59]	0	2742.15	180.5	182	180.8		0	2.326e-07	3.53
[K].ELSSCDGHDGLR.[R]	1xCl-DDE [C5(100)]	High	0.000474123	7.16355e-05	1	1	1	B1AK53	B1AK53 [488-499]	0	1712.83	486.1	462.5	401.2		8.405e-05	0.0003077	1.98
[R].CPDTTDPLQSVQDISK.[T]	1xCl-DDE [C1(100)]	High	0.00024723	4.09057e-05	1	1	1	B2RTY4	B2RTY4 [2220-2235]	0	2400.26	444.7	427.3	452.4		3.12e-05	0.0001753	2.79
[R].IGECLVAPSSYQSK.[Q]	1xCl-DDE [C4(100)]	High	3.14693e-05	0	1	1	1	B2RTY4	B2RTY4 [1538-1551]	0	2135.17				No Quan Values	0	2.692e-05	2.92
[R].ESSVDCLK.[E]	1xCl-DDE [C6(100)]	High	0.0565168	0.00223608	1	1	1	B2RTY4	B2RTY4 [1221-1228]	0	1533.85				No Quan Values	0.001323	0.02713	1.55
[K].HCSDIFSK.[E]	1xCl-DDE [C2(100)]	High	0.0109839	0.000588319	1	1	1	B7ZAP0	B7ZAP0 [145-152]	0	1589.86				No Quan Values	0.0003547	0.005406	2.02
[K].QICSQLSTR.[L]	1xCl-DDE [C3(100)]	High	0.011633	0.000616442	1	1	1	B7ZAP0	B7ZAP0 [113-121]	0	1459.8	1196.3	1169.2	1149.8		0.000386	0.005731	2.19
[R].FWYDFTLENSVLCDS.[-]	1xCl-DDE [C13(100)]	High	0.000498541	7.16355e-05	1	1	1	C9J7I0	C9J7I0 [88-102]	0	2263.07	351.3	349.8	338		8.405e-05	0.0003209	3.18
[R].CDEALQSR.[D]	1xCl-DDE [C1(100)]	High	0.0032807	0.000226284	1	1	1	D6RGH6	D6RGH6 [291-298]	0	1345.68				No Quan Values	0.000166	0.001674	2.19
[K].WCVSPK.[G]	1xCl-DDE [C2(100)]	High	0.0339709	0.00124478	1	1	4	O00115	O00115 [298-303]	0	1372.79	3325.1	3271	3330.8		0.00102	0.01971	2.23
[K].GPWTCVGDMNR.[N]	1xCl-DDE [C5(100)]; 1xOxidation [M9(100)]	High	0.006845	0.000409141	1	1	3	O00115	O00115 [304-314]	0	1675.8	1134.1	1060.3	1066.4		0.0002714	0.003422	2.23
[R].GGGTLCAQLPALWK.[A]	1xCl-DDE [C6(100)]	High	2.94059e-06	0	1	1	2	O00115	O00115 [322-335]	0	2068.19	374.6	358	360.8		0	3.072e-06	3.79
[R].CAPASIR.[L]	1xCl-DDE [C1(100)]	High	0.00779871	0.000439723	1	1	3	O00116	O00116 [413-419]	0	1141.65	3797.3	3558.2	3628.6		0.000282	0.003884	2.35
[K].GVQFAPFSTCR.[V]	1xCl-DDE [C10(100)]	High	4.22746e-05	0	1	1	4	O00116	O00116 [556-566]	0	1636.86	104.5	114.5	121.6		0	3.797e-05	3.38
[R].IPDIVLWPTCHDDVVK.[I]	1xCl-DDE [C10(100)]	High	3.28454e-07	0	1	1	4	O00116	O00116 [205-220]	0	2503.39	1903.7	1872.2	1909		0	6.778e-06	4.59
[K].EKGVQFAPFSTCR.[V]	1xCl-DDE [C12(100)]	High	0.000112094	4.09057e-05	1	1	1	O00116	O00116 [554-566]	1	2123.16				No Quan Values	3.12e-05	8.618e-05	3.12
[K].YGSVAFPNFEQGVACLR.[E]	1xCl-DDE [C15(100)]	High	4.08726e-08	0	1	1	6	O00116	O00116 [390-406]	0	2282.17	1140.2	1208	1232.8		0	6.17e-08	5.01
[R].VVDLCR.[N]	1xCl-DDE [C5(100)]	High	0.0611506	0.00234411	1	1	2	O00116	O00116 [537-542]	0	1128.65				No Quan Values	0.001959	0.04431	1.92
[K].ESGYCTGHEPDSLEFSTVGGWVSTR.[A]	1xCl-DDE [C5(100)]	High	1.54908e-08	0	1	1	1	O00116	O00116 [293-317]	0	3125.46	251.7	216.4	261.2		0	2.534e-08	5.96
[K].IVNLACK.[Y]	1xCl-DDE [C6(100)]	High	0.000897621	7.16355e-05	1	1	6	O00116	O00116 [221-227]	0	1413.88	4663.8	4775.8	4636.4		9.274e-05	0.0005228	3.11
[R].EALSTNECK.[A]	1xCl-DDE [C8(100)]	High	0.00823571	0.000468527	1	1	1	O00116	O00116 [51-59]	0	1647.89				No Quan Values	0.0002924	0.00407	1.56
[R].CPSGNVLR.[R]	1xCl-DDE [C1(100)]	High	0.0245842	0.000989447	1	1	2	O00124	O00124 [198-205]	0	1269.7	1044	1028.1	1056.2		0.007177	0.174	1.93
[K].SQNLPKPLTEFPSPAEQPTCK.[E]	1xCl-DDE [C20(100)]	High	1.76041e-07	0	1	1	3	O00124	O00124 [155-175]	0	3194.76	1118.7	1095.8	1142.5		0	2.344e-07	5.21
[K].CVEDVLK.[L]	1xCl-DDE [C1(100)]	High	0.000254224	4.09057e-05	1	1	2	O00139	O00139 [406-412]	0	1458.85	610	640.3	660.7		3.12e-05	0.0001798	3.03
[R].AQDVDATNPNYEIMCMIR.[D]	1xCl-DDE [C15(100)]; 1xOxidation [M16(100)]	High	0.00143461	0.000138483	1	1	2	O00139	O00139 [185-202]	0	2524.19	399.2	407	419.7		0.0001273	0.000785	2.66
[R].AQDVDATNPNYEIMCMIR.[D]	1xCl-DDE [C15(100)]; 2xOxidation [M14(100); M16(100)]	High	0.000303749	7.16355e-05	1	1	1	O00139	O00139 [185-202]	0	2540.19				No Quan Values	6.003e-05	0.0002098	2.62
[K].LIDIGNSCR.[T]	1xCl-DDE [C8(100)]	High	0.000393189	7.16355e-05	1	1	2	O00139	O00139 [413-421]	0	1414.78				No Quan Values	7.249e-05	0.0002666	1.52
[R].TCMIATISPGMASCENTLNTLR.[Y]	2xCl-DDE [C2(100); C14(100)]	High	2.92566e-05	0	1	1	1	O00139	O00139 [524-545]	0	2946.47				No Quan Values	0	2.52e-05	3.34
[R].TCMIATISPGMASCENTLNTLR.[Y]	2xCl-DDE [C2(100); C14(100)]; 1xOxidation [M11(100)]	High	4.61059e-06	0	1	1	1	O00139	O00139 [524-545]	0	2962.47				No Quan Values	0	4.644e-06	2.76
[R].TCMIATISPGMASCENTLNTLR.[Y]	2xCl-DDE [C2(100); C14(100)]; 2xOxidation [M3(100); M11(100)]	High	0.00131414	0.000104718	1	1	1	O00139	O00139 [524-545]	0	2978.46				No Quan Values	0.0001158	0.0007265	1.83
[R].CFLEPR.[A]	1xCl-DDE [C1(100)]	High	0.16105	0.00543872	1	1	1	O00141	O00141 [193-198]	0	1188.65	1540.9	1625.7	1591		0.00319	0.0807	1.7
[R].DLKPENILLDSQGHIVLTDFGLCK.[E]	1xCl-DDE [C23(100)]	High	1.59703e-09	0	1	1	1	O00141	O00141 [222-245]	0	3551				No Quan Values	0	3.168e-09	6.5
[K].IANNSYACK.[H]	1xCl-DDE [C8(100)]	High	0.000516509	7.16355e-05	1	1	2	O00141	O00141 [42-50]	0	1636.9	1815.3	1766.2	1645.2		8.405e-05	0.0003464	3.04
[K].TTCLEFFSNATDVEVLTEPVSK.[W]	1xCl-DDE [C3(100)]	High	5.50774e-06	0	1	1	1	O00142	O00142 [64-85]	0	3083.61	612.2	554.7	539.2		0	5.47e-06	3.57
[K].SVICVEGNIASGK.[T]	1xCl-DDE [C4(100)]	High	0.000365698	7.16355e-05	1	1	1	O00142	O00142 [51-63]	0	1930.09				No Quan Values	7.249e-05	0.0002468	2.8
[R].TNPETCYQR.[L]	1xCl-DDE [C6(100)]	High	0.000127361	4.09057e-05	1	1	1	O00142	O00142 [184-192]	0	1535.76				No Quan Values	3.12e-05	9.672e-05	3.1
[K].QCMMFSATLSK.[D]	1xCl-DDE [C2(100)]	High	3.4508e-05	0	1	1	1	O00148	O00148 [222-232]	0	1900				No Quan Values	0	2.921e-05	3.07
[K].NCPHVVVGTPGR.[I]	1xCl-DDE [C2(100)]	High	1.7152e-06	0	1	1	7	O00148	O00148 [163-174]	0	1659.91	725.3	747.5	780.5		0.0001453	0.001214	3.42
[K].QCMMFSATLSK.[D]	1xCl-DDE [C2(100)]; 1xOxidation [M3(100)]	High	4.16676e-05	0	1	1	1	O00148	O00148 [222-232]	0	1916	1253.4	1195.8	1213.8		0	3.483e-05	3.29
[K].QCMMFSATLSK.[D]	1xCl-DDE [C2(100)]; 2xOxidation [M3(100); M4(100)]	High	0.000519137	7.16355e-05	1	1	13	O00148	O00148 [222-232]	0	1931.99	5394	5534.5	5650.1		0.0001273	0.0007493	2.77
[K].KNCPHVVVGTPGR.[I]	1xCl-DDE [C3(100)]	High	0.000907661	7.16355e-05	1	1	2	O00148	O00148 [162-174]	1	2017.16	2197.8	2194.7	2284.5		9.274e-05	0.0005286	3.64
[K].DIRPVCR.[K]	1xCl-DDE [C6(100)]	High	0.00212588	0.000199723	1	1	5	O00148	O00148 [233-239]	0	1282.74	3966.2	4088.3	4087.1		0.0001453	0.001119	2.14
[K].HFVLDECDK.[M]	1xCl-DDE [C7(100)]	High	0.000140762	4.09057e-05	1	1	5	O00148	O00148 [191-199]	0	1758.94	6218.9	6080	6303		6.003e-05	0.0002307	2.55
[K].CGTGIVGVFVK.[L]	1xCl-DDE [C1(100)]	High	1.98959e-06	0	1	1	7	O00151	O00151 [263-273]	0	1733.03	2491.1	2556.4	2536.3		0	8.757e-06	4.16
[K].GHFFVEDQIYCEK.[H]	1xCl-DDE [C11(100)]	High	3.75417e-07	0	1	1	6	O00151	O00151 [297-309]	0	2268.16	393.9	396.8	426.4		0	4.694e-07	4.47
[K].GCTDNLTLTVAR.[S]	1xCl-DDE [C2(100)]	High	1.50818e-06	0	1	1	5	O00151	O00151 [72-83]	0	1687.91	3499.4	3492	3527.3		0	2.225e-06	4.53
[R].IKGCTDNLTLTVAR.[S]	1xCl-DDE [C4(100)]	High	3.54828e-06	0	1	1	3	O00151	O00151 [70-83]	1	2158.25	3394.1	3367.6	3631.1		0	3.656e-06	4.68
[K].LPMCDK.[C]	1xCl-DDE [C4(100)]	High	0.0786604	0.00312905	1	1	2	O00151	O00151 [257-262]	0	1359.76	5032.8	4620.2	4257.3		0.002016	0.04648	1.76
[K].AALANLCIGDVITAIDGENTSNMTHLEAQNR.[I]	1xCl-DDE [C7(100)]	High	2.42854e-07	0	1	1	2	O00151	O00151 [39-69]	0	3679.85	377	325.3	294.3		0	3.143e-07	6.04
[K].AALANLCIGDVITAIDGENTSNMTHLEAQNR.[I]	1xCl-DDE [C7(100)]; 1xOxidation [M23(100)]	High	2.75969e-05	0	1	1	5	O00151	O00151 [39-69]	0	3695.84	92.1	91.8	81.3		3.12e-05	8.332e-05	3.91
[R].HPECYVCTDCGTNLK.[Q]	3xCl-DDE [C4(100); C7(100); C10(100)]	High	0.0296775	0.00113158	1	1	1	O00151	O00151 [280-294]	0	2726.36				No Quan Values	0.0006658	0.01419	1.4
[K].GCVITISGR.[M]	1xCl-DDE [C2(100)]	High	0.000385635	7.16355e-05	1	1	2	O00154	O00154 [287-295]	0	1329.76				No Quan Values	7.249e-05	0.0002585	2.74
[R].KGCVITISGR.[M]	1xCl-DDE [C3(100)]	High	7.96058e-05	0	1	1	2	O00154	O00154 [286-295]	1	1687.02	729.2	711.9	689.5		0	6.29e-05	3.01
[R].CIKPNDAK.[Q]	1xCl-DDE [C1(100)]	High	0.000581109	7.16355e-05	1	1	6	O00159	O00159 [625-632]	0	1771.06	5831.7	6075.2	6184.7		0.000166	0.00159	2.65
[R].CPENAFFLDHVR.[T]	1xCl-DDE [C1(100)]	High	1.57256e-05	0	1	1	4	O00159	O00159 [802-813]	0	1871.95	1170.4	1179	1157.6		0	4.711e-05	3.91
[K].GIISILDEECLRPGEATDLTFLEK.[L]	1xCl-DDE [C10(100)]	High	1.20118e-06	0	1	1	4	O00159	O00159 [489-512]	0	3315.8	1224.8	1258	1240.8		0	2.001e-06	4.58
[K].IICDLVEEK.[F]	1xCl-DDE [C3(100)]	High	7.56031e-05	0	1	1	4	O00159	O00159 [478-486]	0	1714.99	5143.4	5096	5177.4		0	6.005e-05	4.05
[K].SLCPETWPTWAGRPQDGVAVLVR.[H]	1xCl-DDE [C3(100)]	High	1.05083e-05	0	1	1	2	O00159	O00159 [677-699]	0	2962.57	645	653.5	623.2		0	9.85e-06	4.19
[R].SAICIQSWWR.[G]	1xCl-DDE [C4(100)]	High	0.00201025	0.000199723	1	1	1	O00159	O00159 [760-769]	0	1673.89				No Quan Values	0.0001453	0.001061	2.42
[K].ETMCSSK.[N]	1xCl-DDE [C4(100)]	High	0.000672956	7.16355e-05	1	1	3	O00159	O00159 [572-578]	0	1438.75	2577.4	2325.3	2177.4		9.274e-05	0.0004112	2.72
[K].ETMCSSK.[N]	1xCl-DDE [C4(100)]; 1xOxidation [M3(100)]	High	0.0410382	0.00161665	1	1	3	O00159	O00159 [572-578]	0	1454.75	3049.2	3077.9	2915.9		0.003019	0.07658	2.38
[K].NPIMSQCFDR.[S]	1xCl-DDE [C7(100)]	High	0.000132684	4.09057e-05	1	1	1	O00159	O00159 [579-588]	0	1634.81	734.1	684.8	635.7		3.12e-05	0.0001004	2.82
[R].NLKETMCSSK.[N]	1xCl-DDE [C7(100)]	High	0.00103274	0.000104718	1	1	1	O00159	O00159 [569-578]	1	2023.14	3241.2	2890.4	2953.4		0.0001158	0.0005907	2.73
[K].NPIMSQCFDR.[S]	1xCl-DDE [C7(100)]; 1xOxidation [M4(100)]	High	5.09866e-05	0	1	1	7	O00159	O00159 [579-588]	0	1650.8	578.9	566.9	596.7		0	4.178e-05	3.01
[R].NLKETMCSSK.[N]	1xCl-DDE [C7(100)]; 1xOxidation [M6(100)]	High	0.00477033	0.00029012	1	1	2	O00159	O00159 [569-578]	1	2039.13	935.1	883.5	879.1		0.0002209	0.002407	2.8
[R].LLQFYAETCPAPER.[G]	1xCl-DDE [C9(100)]	High	3.06464e-07	0	1	1	5	O00159	O00159 [153-166]	0	2062.07	1197.9	1262.3	1294.2		0	3.015e-06	5.27
[K].TTWGDGGENSPCNVVSK.[Q]	1xCl-DDE [C12(100)]	High	1.76041e-07	0	1	1	7	O00161	O00161 [101-117]	0	2404.21	2479.2	2657.7	2759.5		0	6.032e-07	4.5
[K].LVVEEYYEVLDHCSSILNK.[Y]	1xCl-DDE [C13(100)]	High	5.81316e-09	0	1	1	1	O00170	O00170 [242-260]	0	2906.55				No Quan Values	0	1.034e-08	5.2
[K].YYDAIACLK.[N]	1xCl-DDE [C7(100)]	High	0.000569224	7.16355e-05	1	1	3	O00170	O00170 [202-210]	0	1712.96	2465.3	2468.2	2629.5		8.405e-05	0.0003578	2.82
[R].EGEIAQFLCDIK.[H]	1xCl-DDE [C9(100)]	High	3.62204e-05	0	1	1	1	O00170	O00170 [82-93]	0	2019.11	1110.3	1135.1	1210.7		0	3.062e-05	3.38
[K].EQPGSPEWIQLDQQITPLLLNYCQCK.[L]	2xCl-DDE [C23(100); C25(100)]	High	2.77579e-07	0	1	1	3	O00170	O00170 [216-241]	0	3893.04	626.1	602.8	621.3		0	3.547e-07	4.53
[R].QTATILSMDKDCLR.[T]	1xCl-DDE [C12(100)]; 1xOxidation [M8(100)]	High	0.000123366	4.09057e-05	1	1	1	O00178	O00178 [520-533]	1	2264.23	698.3	687.6	732		3.12e-05	9.375e-05	3.48
[R].MCPIFQISNVTGENLDLLK.[M]	1xCl-DDE [C2(100)]; 1xOxidation [M1(100)]	High	0.000157706	4.09057e-05	1	1	1	O00178	O00178 [359-377]	0	2804.52	560.3	441	497.2		3.12e-05	0.0001176	3.64
[R].MDEGCGETIYVIGQGSDGTEYGLSEADMEASYATVK.[S]	1xCl-DDE [C5(100)]; 2xOxidation [M1(100); M28(100)]	High	0.000998334	0.000104718	1	1	2	O00178	O00178 [86-121]	0	4462.04	196.2	209.6	207.7		0.0001158	0.0005741	2.62
[R].YQAMVHCGSIR.[Q]	1xCl-DDE [C7(100)]; 1xOxidation [M4(100)]	High	0.000142048	4.09057e-05	1	1	1	O00178	O00178 [509-519]	0	1704.86	1138.5	1169.8	1282.1		3.12e-05	0.0001066	2.82
[K].SQGACVTPASGC.[-]	2xCl-DDE [C5(100); C12(100)]	High	4.14672e-05	0	1	1	3	O00178	O00178 [658-669]	0	1699.83	1915.7	2041.2	2098.1		0	3.469e-05	3.98
[K].QNEPFVATQSSACVDGPANH.[-]	1xCl-DDE [C13(100)]	High	3.2302e-06	0	1	1	3	O00180	O00180 [317-336]	0	2496.19	306.5	301.2	333.1		0	3.357e-06	4.11
[K].EDQKQNEPFVATQSSACVDGPANH.[-]	1xCl-DDE [C17(100)]	High	6.91159e-06	0	1	1	2	O00180	O00180 [313-336]	1	3225.57	1514.5	1560.7	1573.3		0	6.731e-06	5.06
[R].FLEEHECLSEQQLEQFLGR.[V]	1xCl-DDE [C7(100)]	High	2.08016e-06	0	1	1	1	O00180	O00180 [63-81]	0	2759.38	90.1	78.3	85.2		0	2.246e-06	5
[R].CAYEVSQAHK.[S]	1xCl-DDE [C1(100)]	High	3.94466e-07	0	1	1	1	O00186	O00186 [546-555]	0	1788.96				No Quan Values	0	4.894e-07	3.97
[K].AAYIYFTDFCPDNLFNK.[I]	1xCl-DDE [C10(100)]	High	1.3327e-06	0	1	1	3	O00186	O00186 [105-121]	0	2695.37	828	851.8	831.7		0	1.492e-06	4.12
[K].DAIMETMADQIVTVCATLDENPGVR.[Y]	1xCl-DDE [C15(100)]	High	6.79913e-07	0	1	1	2	O00186	O00186 [171-195]	0	3116.54				No Quan Values	0	8.071e-07	5.18
[K].GKDAIMETMADQIVTVCATLDENPGVR.[Y]	1xCl-DDE [C17(100)]	High	7.30541e-10	0	1	1	3	O00186	O00186 [169-195]	1	3530.82	1213.6	1122.5	1127.9		0	1.55e-09	7.52
[K].GKDAIMETMADQIVTVCATLDENPGVR.[Y]	1xCl-DDE [C17(100)]; 1xOxidation [M6(100)]	High	1.73225e-06	0	1	1	1	O00186	O00186 [169-195]	1	3546.81				No Quan Values	0	1.901e-06	4.67
[K].SCEVIIGSTHVLTPK.[K]	1xCl-DDE [C2(100)]	High	1.70673e-06	0	1	1	1	O00186	O00186 [556-570]	0	2237.28				No Quan Values	0	1.873e-06	3.95
[K].SVDCFLHDFASK.[S]	1xCl-DDE [C4(100)]	High	8.07314e-05	0	1	1	3	O00186	O00186 [87-98]	0	2022.06	4919.3	5273.8	5667.5		3.12e-05	8.953e-05	2.78
[K].NHDNCDK.[I]	1xCl-DDE [C5(100)]	High	0.00082172	7.16355e-05	1	1	3	O00186	O00186 [398-404]	0	1498.76	563.3	791.6	800.1		9.274e-05	0.0004858	2.9
[K].ATVFDDCK.[K]	1xCl-DDE [C7(100)]	High	0.0055951	0.000351492	1	1	1	O00186	O00186 [20-27]	0	1551.84	845.1	867.5	861		0.0002419	0.002795	2.23
[K].ATVFDDCKK.[E]	1xCl-DDE [C7(100)]	High	0.000873072	7.16355e-05	1	1	2	O00186	O00186 [20-28]	1	1909.09	757.7	794.4	780.2		9.274e-05	0.0005118	3.02
[K].LLASCCK.[M]	2xCl-DDE [C5(100); C6(100)]	High	0.242791	0.00766191	1	1	2	O00186	O00186 [44-50]	0	1585.92	212.5	225.4	236.4		0.005499	0.1364	1.29
[R].CDLLSK.[S]	1xCl-DDE [C1(100)]	High	0.0927125	0.00339235	1	1	1	O00189	O00189 [319-324]	0	1331.79				No Quan Values	0.001996	0.04559	1.57
[R].NWMSQLQANAYCENPDIVLIGNK.[A]	1xCl-DDE [C12(100)]	High	5.69467e-08	0	1	1	1	O00194	O00194 [112-134]	0	3274.69	453	436.9	441.8		0	8.343e-08	5.03
[R].MEQCVEK.[T]	1xCl-DDE [C4(100)]; 1xOxidation [M1(100)]	High	0.131434	0.00459973	1	1	1	O00194	O00194 [185-191]	0	1535.81	1094.1	1030.2	993.7		0.002633	0.0654	1.49
[R].ASILWLIGENCER.[V]	1xCl-DDE [C11(100)]	High	9.19979e-06	0	1	1	3	O00203	O00203 [497-509]	0	1928.04	372.8	365.1	378.9		0	1.941e-05	3.59
[K].STLVAGSVVMAFEEVCPDR.[I]	1xCl-DDE [C16(100)]	High	1.44536e-08	0	1	1	1	O00203	O00203 [200-218]	0	2434.24	87.6	85.9	89.8		0	2.378e-08	5.08
[K].STLVAGSVVMAFEEVCPDR.[I]	1xCl-DDE [C16(100)]; 1xOxidation [M10(100)]	High	1.171e-05	0	1	1	1	O00203	O00203 [200-218]	0	2450.24				No Quan Values	0	1.09e-05	4.49
[K].DDCFNVNIQPPVGELLLPVAMSEK.[D]	1xCl-DDE [C3(100)]	High	4.23137e-08	0	1	1	3	O00203	O00203 [968-991]	0	3281.74	684.7	618.8	612		0	6.369e-08	5.23
[R].QPCIFGDK.[M]	1xCl-DDE [C3(100)]	High	0.000448858	7.16355e-05	1	1	1	O00203	O00203 [891-898]	0	1560.87	1179.1	1231.7	1149		7.249e-05	0.0002939	2.41
[K].DDCFNVNIQPPVGELLLPVAMSEK.[D]	1xCl-DDE [C3(100)]; 1xOxidation [M21(100)]	High	2.81732e-07	0	1	1	2	O00203	O00203 [968-991]	0	3297.74	495.3	446.1	428.8		0	3.609e-07	3.85
[K].VVLVGDGGCGK.[T]	1xCl-DDE [C9(100)]	High	0.000171956	4.09057e-05	1	1	1	O00212	O00212 [20-30]	0	1656.96				No Quan Values	3.12e-05	0.000127	3.51
[R].CIACK.[L]	2xCl-DDE [C1(100); C4(100)]	High	0.29949	0.00964724	1	1	2	O00217	O00217 [111-115]	0	1385.8	1020.1	944.9	938.4		0.007658	0.183	1.88
[K].LCEAICPAQAITIEAEPR.[A]	2xCl-DDE [C2(100); C6(100)]	High	1.95325e-07	0	1	1	5	O00217	O00217 [116-133]	0	2547.35	975.4	932.1	924.1		0	2.581e-07	5.62
[R].SPCTTTR.[N]	1xCl-DDE [C3(100)]	High	0.234972	0.0074503	1	1	1	O00220	O00220 [178-184]	0	1189.63				No Quan Values	0.004603	0.1173	1.57
[R].NTACQCKPGTFR.[N]	2xCl-DDE [C4(100); C6(100)]	High	0.000149331	4.09057e-05	1	1	1	O00220	O00220 [185-196]	0	2174.16	844	830.3	873.1		3.12e-05	0.0001117	1.93
[R].CLLEGRPEPGR.[G]	1xCl-DDE [C1(100)]	High	0.0565168	0.00223608	1	1	1	O00221	O00221 [345-355]	0	1650.91	1757.8	1761.7	1680.9		0.001314	0.02697	2.7
[R].QHLACAR.[C]	1xCl-DDE [C5(100)]	High	0.00126916	0.000104718	1	1	1	O00221	O00221 [338-344]	0	1222.68	970.4	1066.3	1045.1		0.0001158	0.0007038	2.4
[K].CVAQASK.[N]	1xCl-DDE [C1(100)]	High	0.00045559	7.16355e-05	1	1	7	O00231	O00231 [289-295]	0	1359.79	4683.6	4705	4706.1		0.0001158	0.0006133	2.98
[K].YMLLCK.[I]	1xCl-DDE [C5(100)]	High	0.0522092	0.00198058	1	1	1	O00231	O00231 [253-258]	0	1423.83				No Quan Values	0.001215	0.02494	1.82
[K].YMLLCK.[I]	1xCl-DDE [C5(100)]; 1xOxidation [M2(100)]	High	0.0433066	0.00167286	1	1	21	O00231	O00231 [253-258]	0	1439.83	7385.2	6984.4	6735.2		0.001049	0.02072	2.24
[R].TTANAIYCPPK.[L]	1xCl-DDE [C8(100)]	High	1.81289e-05	0	1	1	12	O00231	O00231 [195-205]	0	1832.03	3357.5	3615.6	3635.5		0	2.106e-05	3.23
[R].LCLAVKDYIR.[T]	1xCl-DDE [C2(100)]	High	0.00843165	0.000468527	1	1	1	O00232	O00232 [192-201]	1	1847.11	355.5	318	279.7		0.0002924	0.004188	1.58
[K].MCYEAK.[E]	1xCl-DDE [C2(100)]; 1xOxidation [M1(100)]	High	0.265127	0.00844339	1	1	1	O00232	O00232 [73-78]	0	1413.74				No Quan Values	0.005209	0.1318	1.42
[R].LPECAK.[L]	1xCl-DDE [C4(100)]	High	0.10745	0.0038581	1	1	3	O00232	O00232 [28-33]	0	1313.78	4372.4	4272	4322.6		0.002215	0.05308	1.92
[R].AIYDTPCIQAESEKWQQALK.[S]	1xCl-DDE [C7(100)]	High	3.33565e-05	0	1	1	2	O00232	O00232 [249-268]	1	3204.74				No Quan Values	0	2.84e-05	3.56
[R].AIYDTPCIQAESEK.[W]	1xCl-DDE [C7(100)]	High	4.16676e-05	0	1	1	2	O00232	O00232 [249-262]	0	2221.17	1122.1	1175.3	1122		0	3.473e-05	3.06
[K].MVQQCCTYVEEITDLPIK.[L]	2xCl-DDE [C5(100); C6(100)]	High	1.78643e-05	0	1	1	2	O00232	O00232 [104-121]	0	2961.55	1100.3	1062.5	1069.7		0	1.599e-05	3.65
[K].MVQQCCTYVEEITDLPIK.[L]	2xCl-DDE [C5(100); C6(100)]; 1xOxidation [M1(100)]	High	0.000211279	4.09057e-05	1	1	1	O00232	O00232 [104-121]	0	2977.55	828	825.7	797.9		3.12e-05	0.0001525	2.68
[K].GIGMNEPLVDCEGYPR.[S]	1xCl-DDE [C11(100)]	High	1.84974e-07	0	1	1	1	O00233	O00233 [49-64]	0	2174.07	189.2	177.1	174.2		0	2.456e-07	3.88
[K].GIGMNEPLVDCEGYPR.[S]	1xCl-DDE [C11(100)]; 1xOxidation [M4(100)]	High	5.25634e-07	0	1	1	4	O00233	O00233 [49-64]	0	2190.06	885.4	944.1	965.9		0	3.674e-06	4.35
[R].HNIICLQNDHK.[A]	1xCl-DDE [C5(100)]	High	0.000130886	4.09057e-05	1	1	3	O00233	O00233 [77-87]	0	1988.1	3391.2	3436.8	3708.1		3.12e-05	9.925e-05	3.41
[K].GLLGCNIIPLQR.[-]	1xCl-DDE [C5(100)]	High	1.4826e-05	0	1	1	3	O00233	O00233 [212-223]	0	1721.02	205.8	216.1	220.8		0	2.123e-05	3.89
[K].VCIESEHSMDTLLATLK.[K]	1xCl-DDE [C2(100)]	High	1.96028e-06	0	1	1	1	O00244	O00244 [40-56]	0	2543.37	1039.7	1029.1	1046		0	2.119e-06	3.87
[K].VCIESEHSMDTLLATLKK.[T]	1xCl-DDE [C2(100)]	High	5.02733e-07	0	1	1	2	O00244	O00244 [40-57]	1	2900.63	1479.3	1437.2	1424.4		0	6.109e-07	5.07
[K].LDSSGVAFAVVGACQALGLR.[D]	1xCl-DDE [C14(100)]	High	7.3781e-10	0	1	1	2	O00255	O00255 [157-176]	0	2358.29	70.2	64	61.6		0	1.565e-09	6.45
[R].EALQAWADTATVIQDYNYCR.[E]	1xCl-DDE [C19(100)]	High	8.01953e-09	0	1	1	1	O00255	O00255 [341-360]	0	2755.35	271.2	289.6	328.6		0	1.387e-08	5.4
[R].FYDGICK.[W]	1xCl-DDE [C6(100)]	High	0.0440889	0.00170101	1	1	1	O00255	O00255 [421-427]	0	1498.82	2261.9	2246.7	2238		0.001058	0.02106	2.23
[K].EAPSPTCPDLGAK.[S]	1xCl-DDE [C7(100)]	High	0.000107079	4.09057e-05	1	1	4	O00257	O00257 [179-191]	0	1939.05	2194.5	2199.8	2249.9		3.12e-05	8.265e-05	3.43
[R].CLSETHGEREPCK.[K]	2xCl-DDE [C1(100); C12(100)]	High	8.53838e-05	0	1	1	1	O00257	O00257 [413-425]	1	2337.21				No Quan Values	0	6.703e-05	2.78
[R].EHNFQPGDNVEVCEGELINLQGK.[I]	1xCl-DDE [C13(100)]	High	1.4826e-05	0	1	1	3	O00267	O00267 [417-439]	0	3222.64	989.2	1072	1085.6		0	1.353e-05	4.9
[R].VELHSTCQTISVDR.[Q]	1xCl-DDE [C7(100)]	High	3.01419e-06	0	1	1	1	O00267	O00267 [734-747]	0	2012.05	1240.1	1207	1271.4		0	3.145e-06	4.3
[R].SVTGGMCSVYLK.[D]	1xCl-DDE [C7(100)]	High	0.000201793	4.09057e-05	1	1	2	O00267	O00267 [1006-1017]	0	1898.04	503.9	491	465.9		3.12e-05	0.0001464	2.69
[R].SVTGGMCSVYLK.[D]	1xCl-DDE [C7(100)]; 1xOxidation [M6(100)]	High	0.000166559	4.09057e-05	1	1	3	O00267	O00267 [1006-1017]	0	1914.03	1938.1	2068.9	2092.5		3.12e-05	0.0001897	2.91
[R].KVDCPGPGSGAEGSGPGSVVPGSSGVGTPR.[Q]	1xCl-DDE [C4(100)]	High	0.000826242	7.16355e-05	1	1	1	O00268	O00268 [1019-1048]	1	3305.71	206.8	193.5	194.8		9.274e-05	0.0004879	4.05
[R].DLIFCLENER.[E]	1xCl-DDE [C5(100)]	High	0.000451089	7.16355e-05	1	1	1	O00268	O00268 [1062-1071]	0	1675.88	633.4	632.1	579.8		7.249e-05	0.0002943	2.6
[K].ACDILAIDK.[S]	1xCl-DDE [C2(100)]	High	3.02696e-05	0	1	1	5	O00273	O00273 [46-54]	0	1614.94	919.9	893.3	881.5		0	2.596e-05	3.24
[K].SLTPVTLVLAEDGTIVDDDDYFLCLPSNTK.[F]	1xCl-DDE [C24(100)]	High	0.000529806	7.16355e-05	1	1	1	O00273	O00273 [55-84]	0	3908.04	136.5	141.7	137.6		8.405e-05	0.0003378	3.87
[R].QSCATVQR.[L]	1xCl-DDE [C3(100)]	High	0.000166559	4.09057e-05	1	1	2	O00273	O00273 [163-170]	0	1316.71	3352.8	3345.8	3389.1		3.12e-05	0.0001734	3.1
[R].TLKPCLLR.[R]	1xCl-DDE [C5(100)]	High	0.0185389	0.000788439	1	1	1	O00273	O00273 [17-24]	0	1597.01				No Quan Values	0.0004965	0.009018	1.25
[K].TETVQEACER.[E]	1xCl-DDE [C8(100)]	High	3.40098e-05	0	1	1	1	O00273	O00273 [282-291]	0	1589.79				No Quan Values	0	2.89e-05	3.57
[K].KTETVQEACER.[E]	1xCl-DDE [C9(100)]	High	3.18843e-07	0	1	1	1	O00273	O00273 [281-291]	1	1947.05	2342.1	2348.8	2360.7		0	4.039e-07	5.43
[R].EQHGVAASCLEDLR.[S]	1xCl-DDE [C9(100)]	High	1.08915e-07	0	1	1	2	O00273	O00273 [30-43]	0	1952				No Quan Values	0	1.51e-07	4.99
[K].SDQALNCGGTASTGSAGNVK.[L]	1xCl-DDE [C7(100)]	High	8.9759e-06	0	1	1	1	O00287	O00287 [179-198]	0	2491.27	1399	1412.3	1407.9		0	8.547e-06	3.15
[K].KSDQALNCGGTASTGSAGNVK.[L]	1xCl-DDE [C8(100)]	High	1.14886e-06	0	1	1	1	O00287	O00287 [178-198]	1	2848.53				No Quan Values	0	1.304e-06	4.45
[K].TCTYEGCSETTSQVAK.[Q]	2xCl-DDE [C2(100); C7(100)]	High	0.00029252	7.16355e-05	1	1	3	O00287	O00287 [140-155]	0	2556.27	1262.5	1275.3	1263.1		9.274e-05	0.0004721	2.42
[R].SVSVTAAGQCR.[L]	1xCl-DDE [C10(100)]	High	2.77119e-06	0	1	1	2	O00291	O00291 [211-221]	0	1502.81	1018.2	976.6	1010.3		0	2.918e-06	3.87
[R].APPEPADSLTEACK.[Q]	1xCl-DDE [C13(100)]	High	0.0204105	0.00081558	1	1	1	O00291	O00291 [713-726]	0	2082.11				No Quan Values	0.0005165	0.009872	2.17
[R].TCILGTHHEK.[G]	1xCl-DDE [C2(100)]	High	0.0174469	0.000759257	1	1	1	O00291	O00291 [62-71]	0	1792.01	2802.9	2954.3	3061.6		0.0004763	0.008488	2.48
[R].QQAADDCEFLR.[A]	1xCl-DDE [C7(100)]	High	7.36936e-06	0	1	1	3	O00291	O00291 [424-434]	0	1719.84	669	610.4	626.9		0	7.132e-06	3.61
[K].LASTEESMCQLAK.[D]	1xCl-DDE [C9(100)]	High	3.69283e-05	0	1	1	1	O00291	O00291 [605-617]	0	2064.1	1286.5	1234.2	1181.6		0	3.113e-05	3.58
[K].LASTEESMCQLAK.[D]	1xCl-DDE [C9(100)]; 1xOxidation [M8(100)]	High	0.000253044	4.09057e-05	1	1	1	O00291	O00291 [605-617]	0	2080.09	1095.6	1035	953.8		3.12e-05	0.0001794	2.57
[K].IEEFLEAVLCPPR.[Y]	1xCl-DDE [C10(100)]	High	1.22049e-07	0	1	1	5	O00299	O00299 [80-92]	0	1940.06	442.9	438.4	450.4		0	5.356e-07	4.78
[K].FLDGNELTLADCNLLPK.[L]	1xCl-DDE [C12(100)]	High	6.76557e-07	0	1	1	9	O00299	O00299 [167-183]	0	2529.39	1373	1518.3	1511.9		0	1.653e-06	4.5
[R].KFLDGNELTLADCNLLPK.[L]	1xCl-DDE [C13(100)]	High	2.99223e-08	0	1	1	8	O00299	O00299 [166-183]	1	2886.65	4027.7	4124.1	4341.8		0	1.023e-07	5.7
[K].LCPGGQLPFLLYGTEVHTDTNK.[I]	1xCl-DDE [C2(100)]	High	3.71719e-07	0	1	1	2	O00299	O00299 [58-79]	0	3056.64	646.7	673.8	783.7		0	7.303e-07	5.91
[K].IGNCPFSQR.[L]	1xCl-DDE [C4(100)]	High	7.84949e-05	0	1	1	4	O00299	O00299 [21-29]	0	1445.76	1811	1673.8	1791.2		8.405e-05	0.0003396	3.06
[R].EEFASTCPDDEEIELAYEQVAK.[A]	1xCl-DDE [C7(100)]	High	1.26211e-06	0	1	1	8	O00299	O00299 [217-238]	0	3169.54	2413.8	2393.5	2642.7		0	1.422e-06	5
[K].LHIVQVVCK.[K]	1xCl-DDE [C8(100)]	High	3.67319e-06	0	1	1	10	O00299	O00299 [184-192]	0	1692.05	4214.8	4694.2	4856.4		0	3.78e-06	4.49
[K].TCFSPNR.[V]	1xCl-DDE [C2(100)]	High	0.00856528	0.000468527	1	1	6	O00303	O00303 [255-261]	0	1248.65	6824.7	6843.6	6975.7		0.0003026	0.004233	2.09
[K].HSVEVTNCFSVPHNESEDEVAVDMEFAK.[N]	1xCl-DDE [C8(100)]	High	2.48554e-06	0	1	1	1	O00303	O00303 [127-154]	0	3802.82	424.4	383.6	391.9		0	2.644e-06	4.81
[K].HSVEVTNCFSVPHNESEDEVAVDMEFAK.[N]	1xCl-DDE [C8(100)]; 1xOxidation [M24(100)]	High	0.000120588	4.09057e-05	1	1	2	O00303	O00303 [127-154]	0	3818.82	333.5	362.6	386.3		3.12e-05	9.19e-05	3.29
[R].HQPPSTNCFGGR.[S]	1xCl-DDE [C8(100)]	High	7.24694e-05	0	1	1	1	O00308	O00308 [179-190]	0	1724.86				No Quan Values	0	5.764e-05	3.46
[K].ASCLVQTPPGQYSGNSFK.[K]	1xCl-DDE [C3(100)]	High	2.13527e-07	0	1	1	2	O00311	O00311 [497-514]	0	2537.33	1240.2	1346.3	1397.1		0	2.79e-07	5.7
[R].AADGFLFVVGCDR.[G]	1xCl-DDE [C11(100)]	High	8.71437e-06	0	1	1	1	O00327	O00327 [154-166]	0	1793.93	1277.7	1260.8	1215.1		0	8.307e-06	3.81
[K].EGEAVSAGDALCEIETDKAVVTLDASDDGILAK.[I]	1xCl-DDE [C12(100)]	High	1.36091e-07	0	1	1	1	O00330	O00330 [80-112]	1	4188.19				No Quan Values	0	1.848e-07	4.28
[K].EGEAVSAGDALCEIETDK.[A]	1xCl-DDE [C12(100)]	High	1.19161e-08	0	1	1	4	O00330	O00330 [80-97]	0	2490.25	3009.5	3128.2	2997.3		0	1.996e-08	5.08
[K].STVPHAYATADCDLGAVLK.[V]	1xCl-DDE [C12(100)]	High	6.09771e-07	0	1	1	3	O00330	O00330 [296-314]	0	2585.39	1634.7	1626	1675.5		0	1.04e-06	4.06
[K].GICEALEDSDGR.[Q]	1xCl-DDE [C3(100)]	High	0.000125063	4.09057e-05	1	1	1	O00339	O00339 [833-844]	0	1688.82				No Quan Values	3.12e-05	9.494e-05	3.02
[R].ELCSACHNER.[L]	2xCl-DDE [C3(100); C6(100)]	High	0.000147979	4.09057e-05	1	1	1	O00391	O00391 [507-516]	0	1780.86				No Quan Values	3.12e-05	0.0001107	2.52
[K].IAPGAVVCVESEIR.[G]	1xCl-DDE [C8(100)]	High	2.5352e-06	0	1	1	2	O00399	O00399 [11-24]	0	1867.04				No Quan Values	0	2.688e-06	3.96
[R].NVILTSGCIIGACCNLNTFEVIPENTVIYGADCLR.[R]	2xCl-DDE [C33(100); C]	High	7.5885e-08	0	1	1	1	O00399	O00399 [116-150]	0	4348.2	109.8	93.7	100.8		0	1.085e-07	4.98
[R].TPDAVELCK.[K]	1xCl-DDE [C8(100)]	High	4.83679e-05	0	1	1	2	O00400	O00400 [489-497]	0	1628.92	1834.4	1793.3	1796		0	3.986e-05	3.41
[K].ECVGASNQNCR.[T]	2xCl-DDE [C2(100); C10(100)]	High	9.66163e-07	0	1	1	4	O00400	O00400 [478-488]	0	1799.87	1049.8	1028.8	976.9		0	3.291e-06	4.53
[K].CVTMSSAVVQLYAADR.[N]	1xCl-DDE [C1(100)]	High	2.54028e-05	0	1	1	1	O00401	O00401 [38-53]	0	2138.1				No Quan Values	0	2.215e-05	3.5
[R].GYFHTFAGDTCQVALNFANEEEAK.[K]	1xCl-DDE [C11(100)]	High	3.05923e-06	0	1	1	1	O00401	O00401 [105-128]	0	3315.63				No Quan Values	0	3.198e-06	5.06
[K].KVEQNSRPVSCSGR.[D]	1xCl-DDE [C11(100)]	High	1.52692e-05	0	1	1	2	O00401	O00401 [421-434]	1	2200.21				No Quan Values	0	1.387e-05	3.81
[R].NCMWSK.[K]	1xCl-DDE [C2(100)]	High	0.301698	0.0097807	1	1	1	O00401	O00401 [54-59]	0	1421.75				No Quan Values	0.006053	0.1498	1.6
[R].NILCFPIK.[N]	1xCl-DDE [C4(100)]	High	0.00419968	0.000226284	1	1	2	O00408	O00408 [501-508]	0	1600.98	459	447.9	473.1		0.0001753	0.002121	2.42
[R].NLSNAEICSVFLLDQNELVAK.[V]	1xCl-DDE [C8(100)]	High	2.13073e-05	0	1	1	1	O00408	O00408 [423-443]	0	2973.62	331.5	326.2	335.7		0	1.879e-05	3.89
[K].EEAVQTFNYLCDLIESNHPIVLGPNNTNLPK.[I]	1xCl-DDE [C11(100)]	High	7.7802e-06	0	1	1	1	O00410	O00410 [1007-1037]	0	4136.16				No Quan Values	0	7.503e-06	4.47
[K].TKENVNATENCISAVGK.[I]	1xCl-DDE [C11(100)]	High	5.55545e-08	0	1	1	11	O00410	O00410 [962-978]	1	2660.48	10063.4	10409	10509.5		0	8.145e-08	5.36
[R].QVQTSGGLWTECIAQLSPEQQAAIQELLNSA.[-]	1xCl-DDE [C12(100)]	High	0.000284392	7.16355e-05	1	1	2	O00410	O00410 [1067-1097]	0	3737.91	153.4	151.8	152.6		6.003e-05	0.000198	3.38
[R].VAAAESMPLLLECAR.[V]	1xCl-DDE [C13(100)]	High	4.76515e-08	0	1	1	7	O00410	O00410 [721-735]	0	1998.08	1275.2	1206.2	1214.6		0	3.579e-07	4.85
[R].VAAAESMPLLLECAR.[V]	1xCl-DDE [C13(100)]; 1xOxidation [M7(100)]	High	5.0393e-06	0	1	1	1	O00410	O00410 [721-735]	0	2014.08	617.5	649.3	659.8		0	5.028e-06	4.13
[K].YAEYFLRPMLQYVCDNSPEVR.[Q]	1xCl-DDE [C14(100)]; 1xOxidation [M9(100)]	High	7.4058e-06	0	1	1	3	O00410	O00410 [902-922]	0	3033.49	636.2	637.1	680.2		0	7.168e-06	4.47
[R].VQAHAAAALINFTEDCPK.[S]	1xCl-DDE [C16(100)]	High	6.54647e-09	0	1	1	6	O00410	O00410 [458-475]	0	2552.38	1131.2	1219.6	1156.9		0	1.154e-08	6.44
[K].HFADLLPGFLQAVNDSCYQNDDSVLK.[S]	1xCl-DDE [C17(100)]	High	5.83737e-08	0	1	1	3	O00410	O00410 [213-238]	0	3562.82	543.6	472.9	536.4		0	8.538e-08	5.77
[K].LCGDTSLNNMQR.[Q]	1xCl-DDE [C2(100)]	High	4.11534e-06	0	1	1	3	O00410	O00410 [265-276]	0	1775.88	3258.5	3136.9	2933.6		3.12e-05	0.0001425	4.03
[K].VCDIAAELAR.[N]	1xCl-DDE [C2(100)]	High	2.03897e-05	0	1	1	7	O00410	O00410 [109-118]	0	1484.82	4938	4978.9	5101.2		0	5.959e-05	4.16
[K].LCGDTSLNNMQR.[Q]	1xCl-DDE [C2(100)]; 1xOxidation [M10(100)]	High	1.5572e-05	0	1	1	4	O00410	O00410 [265-276]	0	1791.88	1717.8	1770.7	1583.8		6.003e-05	0.0001947	3.2
[R].QAAAYGLGVMAQYGGDNYRPFCTEALPLLVR.[V]	1xCl-DDE [C22(100)]; 1xOxidation [M10(100)]	High	1.71163e-09	0	1	1	2	O00410	O00410 [923-953]	0	3784.93	225	198.1	239.6		0	3.383e-09	6.72
[K].KVCDIAAELAR.[N]	1xCl-DDE [C3(100)]	High	1.44249e-06	0	1	1	2	O00410	O00410 [108-118]	1	1842.08	1191.8	1167.9	1244.9		0	1.606e-06	3.72
[R].MACGLGGK.[L]	1xCl-DDE [C3(100)]	High	0.00539393	0.000351492	1	1	3	O00410	O00410 [346-353]	0	1389.79	2329.5	2076.7	1957.8		0.0009702	0.01888	2.24
[R].MACGLGGK.[L]	1xCl-DDE [C3(100)]; 1xOxidation [M1(100)]	High	0.0138562	0.000673604	1	1	22	O00410	O00410 [346-353]	0	1405.78	5216.3	4981.2	4744.2		0.001128	0.02229	2.18
[R].YAACNAVGQMATDFAPGFQK.[K]	1xCl-DDE [C4(100)]	High	6.18893e-07	0	1	1	7	O00410	O00410 [417-436]	0	2743.38	2344.2	2196.5	2269.6		0	7.414e-07	5.85
[R].KKVCDIAAELAR.[N]	1xCl-DDE [C4(100)]	High	0.00120488	0.000104718	1	1	1	O00410	O00410 [107-118]	2	2199.34				No Quan Values	0.0001158	0.0006735	3.19
[K].TIECISLIGLAVGK.[E]	1xCl-DDE [C4(100)]	High	1.53258e-07	0	1	1	10	O00410	O00410 [557-570]	0	2070.25	2541.7	2574.2	2529.5		0	1.162e-06	4.56
[R].YAACNAVGQMATDFAPGFQK.[K]	1xCl-DDE [C4(100)]; 1xOxidation [M10(100)]	High	1.40889e-07	0	1	1	12	O00410	O00410 [417-436]	0	2759.38	3400	3406.8	3462.7		0	1.913e-07	4.97
[K].HEDPCAK.[R]	1xCl-DDE [C5(100)]	High	0.000634977	7.16355e-05	1	1	8	O00410	O00410 [1053-1059]	0	1452.78	9446.9	9551.8	9166.7		0.0001158	0.000676	2.91
[R].MLVQCMQDQEHPSIR.[T]	1xCl-DDE [C5(100)]; 1xOxidation [M1(100)]	High	8.80069e-06	0	1	1	3	O00410	O00410 [176-190]	0	2255.1	1218.6	1164.1	1246		0	8.383e-06	4.28
[R].MLVQCMQDQEHPSIR.[T]	1xCl-DDE [C5(100)]; 2xOxidation [M1(100); M6(100)]	High	4.69947e-05	0	1	1	2	O00410	O00410 [176-190]	0	2271.1	493.9	475.5	480.2		0	3.881e-05	2.79
[K].ENVNATENCISAVGK.[I]	1xCl-DDE [C9(100)]	High	1.03542e-05	0	1	1	2	O00410	O00410 [964-978]	0	2202.17	970.2	926.6	968.3		0	9.752e-06	3.94
[K].STACQMLVCYAK.[E]	2xCl-DDE [C4(100); C9(100)]	High	0.00100966	0.000104718	1	1	2	O00410	O00410 [679-690]	0	2166.15	311.6	276.4	275.7		0.0001158	0.0005783	2.53
[K].STACQMLVCYAK.[E]	2xCl-DDE [C4(100); C9(100)]; 1xOxidation [M6(100)]	High	0.000214216	4.09057e-05	1	1	11	O00410	O00410 [679-690]	0	2182.14	3989.3	3914.5	3883.5		3.12e-05	0.0001918	3.22
[R].CLEQMSQEGLK.[L]	1xCl-DDE [C1(100)]; 1xOxidation [M5(100)]	High	0.000431466	7.16355e-05	1	1	2	O00411	O00411 [319-329]	0	1935.02	901.8	890.8	918.7		9.274e-05	0.0005258	2.75
[K].AAEPTLTFEAVDVPMLCPPLPWTSPHSGAFLLSPTK.[L]	1xCl-DDE [C17(100)]; 1xOxidation [M15(100)]	High	1.48773e-07	0	1	1	1	O00411	O00411 [634-669]	0	4490.37	247.3	241.8	265.1		0	2.005e-07	6.73
[R].FCSEPQK.[I]	1xCl-DDE [C2(100)]	High	0.00213921	0.000199723	1	1	4	O00411	O00411 [1191-1197]	0	1491.81	709.7	715.2	700		0.000166	0.001773	2.39
[R].LPECGSGDGSLQPPR.[K]	1xCl-DDE [C4(100)]	High	1.65164e-05	0	1	1	7	O00411	O00411 [91-105]	0	1936.99	771.6	778.2	832.3		0	1.495e-05	3.54
[K].TLQCLFEK.[Q]	1xCl-DDE [C4(100)]	High	0.00919782	0.000499031	1	1	1	O00411	O00411 [395-402]	0	1634.95	548.3	535.7	517.9		0.0003132	0.004539	2.35
[R].TYPCPPHFNHLGSDVAR.[A]	1xCl-DDE [C4(100)]	High	7.11924e-06	0	1	1	1	O00411	O00411 [806-822]	0	2335.17				No Quan Values	0	6.9e-06	5.02
[R].ELAHCQK.[V]	1xCl-DDE [C5(100)]	High	0.00543348	0.000351492	1	1	3	O00411	O00411 [761-767]	0	1481.84	1212.3	1226.6	1261.3		0.0004458	0.00802	2.36
[K].DATPVPCGR.[W]	1xCl-DDE [C7(100)]	High	0.000367462	7.16355e-05	1	1	1	O00411	O00411 [113-121]	0	1339.71	1146.3	1112.4	1115.2		7.249e-05	0.0002474	2.81
[K].YLCLLASDAEVPEPCLPR.[Q]	2xCl-DDE [C3(100); C15(100)]	High	1.55362e-06	0	1	1	1	O00411	O00411 [533-550]	0	2608.37				No Quan Values	0	1.719e-06	3.8
[K].QMAGCLEDCTR.[Q]	2xCl-DDE [C5(100); C9(100)]; 1xOxidation [M2(100)]	High	0.000120588	4.09057e-05	1	1	2	O00411	O00411 [170-180]	0	1861.88				No Quan Values	3.12e-05	9.203e-05	2.76
[R].ICESMGLAPFDLSPR.[E]	1xCl-DDE [C2(100)]	High	3.17269e-07	0	1	1	1	O00418	O00418 [317-331]	0	2060.06				No Quan Values	0	4.022e-07	4.44
[K].TCPLLLR.[V]	1xCl-DDE [C2(100)]	High	0.0261718	0.00107409	1	1	13	O00422	O00422 [25-31]	0	1239.76	4178.9	4240	4260		0.0006359	0.01277	2.4
[K].SITILSTPEGTSAACK.[S]	1xCl-DDE [C15(100)]	High	4.67943e-06	0	1	1	2	O00425	O00425 [243-258]	0	2232.24	909.9	905.5	907.4		0	4.714e-06	4.36
[K].QKPCDLPLR.[L]	1xCl-DDE [C4(100)]	High	0.00223524	0.000199723	1	1	3	O00425	O00425 [191-199]	0	1723.02				No Quan Values	0.0001453	0.001169	2.48
[K].GNVETCAK.[A]	1xCl-DDE [C6(100)]	High	0.00124732	0.000104718	1	1	5	O00425	O00425 [331-338]	0	1474.82	9832.3	9794.9	9678.7		0.0001158	0.0006933	2.88
[K].ITGHFYACQVAQR.[K]	1xCl-DDE [C8(100)]	High	7.50655e-07	0	1	1	3	O00425	O00425 [539-551]	0	1918.01	845.7	938.9	961.3		0	8.838e-07	4.6
[K].TGYAFVDCPDESWALK.[A]	1xCl-DDE [C8(100)]	High	2.66371e-06	0	1	1	6	O00425	O00425 [37-52]	0	2455.25	2888.5	2917.7	2955		0	4.611e-06	4.12
[R].CVELVHEEMQR.[I]	1xCl-DDE [C1(100)]	High	0.00121885	0.000104718	1	1	1	O00429	O00429 [431-441]	0	1796.91				No Quan Values	0.0001158	0.0006793	2.78
[R].CVELVHEEMQR.[I]	1xCl-DDE [C1(100)]; 1xOxidation [M9(100)]	High	0.000745018	7.16355e-05	1	1	3	O00429	O00429 [431-441]	0	1812.9	1094.6	993.1	970.4		9.274e-05	0.0004482	2.89
[R].DCLPELK.[T]	1xCl-DDE [C2(100)]	High	0.00466923	0.000258208	1	1	4	O00429	O00429 [299-305]	0	1470.85	4347.5	4407	4253.2		0.0004763	0.008543	2.78
[R].DCEVIER.[L]	1xCl-DDE [C2(100)]	High	0.00182228	0.000170601	1	1	5	O00429	O00429 [643-649]	0	1287.67	3114.7	3192.2	3115.7		0.001996	0.04601	2.23
[R].IIQHCSNYSTQELLR.[F]	1xCl-DDE [C5(100)]	High	4.45742e-05	0	1	1	1	O00429	O00429 [442-456]	0	2229.18	686.1	708.9	705.1		0	3.692e-05	2.47
[K].FATEYCNTIEGTAK.[Y]	1xCl-DDE [C6(100)]	High	3.71074e-05	0	1	1	6	O00429	O00429 [340-353]	0	2201.14	2369.4	2482.5	2499.2		0	3.324e-05	3.8
[K].YIETSELCGGAR.[I]	1xCl-DDE [C8(100)]	High	2.20491e-05	0	1	1	2	O00429	O00429 [354-365]	0	1722.88	948.9	938.7	952		0	2.074e-05	3.68
[K].HPDFADACGLMNNNIEEQR.[R]	1xCl-DDE [C8(100)]	High	0.000117333	4.09057e-05	1	1	1	O00429	O00429 [498-516]	0	2598.21				No Quan Values	3.12e-05	8.988e-05	3.06
[K].HPDFADACGLMNNNIEEQR.[R]	1xCl-DDE [C8(100)]; 1xOxidation [M11(100)]	High	0.000987152	7.16355e-05	1	1	1	O00429	O00429 [498-516]	0	2614.21				No Quan Values	9.274e-05	0.0005662	1.43
[K].SEDEEDAAKDTYIIECQGIGMTNPNL.[-]	1xCl-DDE [C16(100)]; 1xOxidation [M21(100)]	High	0.000184138	4.09057e-05	1	1	1	O00442	O00442 [341-366]	1	3525.69				No Quan Values	3.12e-05	0.000135	3.12
[K].KSEDEEDAAKDTYIIECQGIGMTNPNL.[-]	1xCl-DDE [C17(100)]; 1xOxidation [M22(100)]	High	2.07279e-07	0	1	1	2	O00442	O00442 [340-366]	2	3882.95	862.2	968	1100.1		0	2.715e-07	5.71
[R].DLCDGQLEGAEIGSTEITFTPEK.[I]	1xCl-DDE [C3(100)]	High	1.65164e-05	0	1	1	3	O00442	O00442 [61-83]	0	3106.58	422.3	356.6	580.6		0	1.493e-05	3.42
[K].FGFIFNCDIK.[T]	1xCl-DDE [C7(100)]	High	0.000180804	4.09057e-05	1	1	1	O00442	O00442 [147-156]	0	1857.02	887	883.9	837.5		3.12e-05	0.0001331	2.86
[K].DTYIIECQGIGMTNPNL.[-]	1xCl-DDE [C7(100)]	High	0.0444851	0.00172904	1	1	1	O00442	O00442 [350-366]	0	2306.15	174.8	181.5	155.9		0.001058	0.02116	2.03
[K].DTYIIECQGIGMTNPNL.[-]	1xCl-DDE [C7(100)]; 1xOxidation [M12(100)]	High	0.0200553	0.00081558	1	1	1	O00442	O00442 [350-366]	0	2322.14	123.7	131.3	118.8		0.0005165	0.009686	2.45
[K].SCSFFSSNAVPLK.[V]	1xCl-DDE [C2(100)]	High	0.000998334	0.000104718	1	1	1	O00443	O00443 [1108-1120]	0	2040.11				No Quan Values	0.0001158	0.0005737	1.32
[K].ECPSSHPEPTR.[A]	1xCl-DDE [C2(100)]	High	0.282064	0.00900153	1	1	1	O00443	O00443 [12-22]	0	1663.82	167.6	159.6	174.8		0.005561	0.1398	1.69
[R].NICGENASVK.[V]	1xCl-DDE [C3(100)]	High	9.02842e-05	0	1	1	3	O00443	O00443 [416-425]	0	1687.93	1285.5	1324.3	1301.1		0	7.068e-05	3.41
[K].HPNCLPK.[I]	1xCl-DDE [C4(100)]	High	0.182088	0.00591798	1	1	1	O00443	O00443 [905-911]	0	1461.85				No Quan Values	0.003614	0.09082	1.68
[R].FLTCGTK.[L]	1xCl-DDE [C4(100)]	High	0.121429	0.0044378	1	1	1	O00443	O00443 [801-807]	0	1422.83	705	707.2	643.9		0.002492	0.06064	1.65
[R].SPTDCAQSSK.[S]	1xCl-DDE [C5(100)]	High	0.0585344	0.00226459	1	1	1	O00443	O00443 [665-674]	0	1676.88				No Quan Values	0.001353	0.02803	1.68
[R].AAAALASVLCIQLGPGIESEEILK.[T]	1xCl-DDE [C10(100)]	High	6.73217e-07	0	1	1	2	O00458	O00458 [144-167]	0	3049.75	296.9	267	269.7		0	7.998e-07	3.99
[K].IICDGSASMQAR.[Q]	1xCl-DDE [C3(100)]	High	0.0473533	0.00184265	1	1	1	O00458	O00458 [176-187]	0	1675.86				No Quan Values	0.001138	0.02267	1.47
[R].MYIDCWVK.[K]	1xCl-DDE [C5(100)]	High	0.0213292	0.0008738	1	1	1	O00458	O00458 [363-370]	0	1710.92	1185.7	1184	1087		0.0005364	0.01035	2.14
[K].LPSLLSCDDVNMR.[I]	1xCl-DDE [C7(100)]	High	3.91692e-06	0	1	1	1	O00458	O00458 [271-283]	0	1886.98	495.2	457	414		0	4.003e-06	3.7
[K].LPSLLSCDDVNMR.[I]	1xCl-DDE [C7(100)]; 1xOxidation [M12(100)]	High	0.110295	0.0040536	1	1	1	O00458	O00458 [271-283]	0	1902.97				No Quan Values	0.002311	0.05456	1.15
[R].GCYACSVVVDGDTK.[H]	2xCl-DDE [C2(100); C5(100)]	High	0.0130659	0.000644627	1	1	1	O00459	O00459 [653-666]	0	2265.16				No Quan Values	0.0003953	0.006408	2.28
[R].CEPGFWNFR.[G]	1xCl-DDE [C1(100)]	High	0.000387508	7.16355e-05	1	1	2	O00468	O00468 [826-834]	0	1579.78	1083.3	1075.3	1099		8.405e-05	0.0003618	3.34
[R].CEFGAR.[C]	1xCl-DDE [C1(100)]	High	0.038536	0.00144456	1	1	3	O00468	O00468 [906-911]	0	1106.57	2474.3	2451.8	2502.9		0.00094	0.01843	1.59
[R].GLYVAAQGACR.[G]	1xCl-DDE [C10(100)]	High	5.6176e-06	0	1	1	3	O00468	O00468 [741-751]	0	1532.83				No Quan Values	0	3.732e-05	3.48
[R].RPEMLLRPESCPAR.[Q]	1xCl-DDE [C11(100)]	High	0.000786552	7.16355e-05	1	1	2	O00468	O00468 [339-352]	0	2079.13	1125.6	1158.3	1091.9		9.274e-05	0.0004694	4.61
[K].TPSLDAEGSNCPATK.[V]	1xCl-DDE [C11(100)]	High	5.53034e-05	0	1	1	5	O00468	O00468 [1118-1132]	0	2144.12	2673.2	2794.4	2713.3		3.12e-05	0.0001073	3.76
[R].QVDVTSFAGHPCTR.[A]	1xCl-DDE [C12(100)]	High	4.85614e-07	0	1	1	2	O00468	O00468 [1811-1824]	0	1941.99	793.7	795.2	793.1		0	1.019e-06	4.58
[K].VVISGFGDPLICDNQVSTGDTR.[I]	1xCl-DDE [C12(100)]	High	7.97993e-09	0	1	1	2	O00468	O00468 [92-113]	0	2717.39	458.4	483.7	463.1		0	1.382e-08	5.66
[R].ESLLDGGNKVVISGFGDPLICDNQVSTGDTR.[I]	1xCl-DDE [C21(100)]	High	1.78675e-07	0	1	1	1	O00468	O00468 [83-113]	1	3860	369.3	300.7	394.6		0	2.379e-07	5.82
[R].EEEANVVLTGTVEEILNVDPVQHTYSCK.[V]	1xCl-DDE [C27(100)]	High	2.90467e-08	0	1	1	1	O00468	O00468 [40-67]	0	3769.95				No Quan Values	0	4.503e-08	6.33
[R].EAACLQQTQIEEAR.[A]	1xCl-DDE [C4(100)]	High	1.31958e-06	0	1	1	8	O00468	O00468 [647-660]	0	2014.03	1729.6	1688.1	1740		0	1.791e-06	4.45
[R].VGPTCADEK.[S]	1xCl-DDE [C5(100)]	High	0.0127428	0.000644627	1	1	2	O00468	O00468 [1581-1589]	0	1572.86	1675.9	1687.7	1684.6		0.0003953	0.006266	2.22
[R].GGAVCEK.[V]	1xCl-DDE [C5(100)]	High	0.00113766	0.000104718	1	1	2	O00468	O00468 [1362-1368]	0	1316.75	3341.5	3193.7	3306.7		0.0001158	0.0006408	2.45
[R].FGALCEAETGR.[C]	1xCl-DDE [C5(100)]	High	0.000383773	7.16355e-05	1	1	3	O00468	O00468 [542-552]	0	1577.81	2367.6	2352.8	2369.4		7.249e-05	0.0002655	2.62
[R].TYDSDCWR.[Q]	1xCl-DDE [C6(100)]	High	0.000194527	4.09057e-05	1	1	1	O00468	O00468 [435-442]	0	1469.68	908.1	943.4	942.5		3.12e-05	0.0001416	2.88
[K].AYGTGFVGCLR.[D]	1xCl-DDE [C9(100)]	High	1.03036e-06	0	1	1	1	O00468	O00468 [2030-2040]	0	1567.84	854.6	831	844.4		0	1.18e-06	3.74
[K].VCGSDGVTYGNECQLK.[T]	2xCl-DDE [C2(100); C13(100)]	High	1.14886e-06	0	1	1	4	O00468	O00468 [936-951]	0	2521.28	2863.1	2805.5	2766.7		0	1.301e-06	4.69
[R].VTCDGAYRPVCAQDGR.[T]	2xCl-DDE [C3(100); C11(100)]	High	4.95417e-05	0	1	1	4	O00468	O00468 [419-434]	0	2330.16	1420	1446.8	1488.9		0	4.069e-05	4.33
[R].ASCVCK.[K]	2xCl-DDE [C3(100); C5(100)]	High	0.128004	0.00454639	1	1	2	O00468	O00468 [193-198]	0	1458.82	896.3	911	903.6		0.002659	0.06651	1.95
[R].FHCQCPPGR.[V]	2xCl-DDE [C3(100); C5(100)]	High	0.000159148	4.09057e-05	1	1	1	O00468	O00468 [1572-1580]	0	1663.84	781.7	861	843.7		3.12e-05	0.0001186	2.89
[R].DQCPEPCR.[F]	2xCl-DDE [C3(100); C7(100)]	High	0.00447441	0.000226284	1	1	2	O00468	O00468 [393-400]	0	1566.76	500.5	474.9	458.3		0.0001753	0.002265	2.48
[R].GMLCGFGAVCEPNAEGPGR.[A]	2xCl-DDE [C4(100); C10(100)]	High	0.000275215	7.16355e-05	1	1	2	O00468	O00468 [174-192]	0	2484.2	698.6	650.7	681.2		6.003e-05	0.0001926	3.45
[R].GMLCGFGAVCEPNAEGPGR.[A]	2xCl-DDE [C4(100); C10(100)]; 1xOxidation [M2(100)]	High	0.0149523	0.000731	1	1	1	O00468	O00468 [174-192]	0	2500.2				No Quan Values	0.0004356	0.00729	1.28
[R].QAPVCGDDGVTYENDCVMGR.[S]	2xCl-DDE [C5(100); C16(100)]	High	5.93111e-06	0	1	1	1	O00468	O00468 [353-372]	0	2748.26				No Quan Values	0	5.86e-06	4.08
[R].QAPVCGDDGVTYENDCVMGR.[S]	2xCl-DDE [C5(100); C16(100)]; 1xOxidation [M18(100)]	High	0.00298836	0.000226284	1	1	2	O00468	O00468 [353-372]	0	2764.26	606.3	587.7	573.7		0.000166	0.001537	1.93
[K].FDGPCDPCQGALPDPSR.[S]	2xCl-DDE [C5(100); C8(100)]	High	8.73948e-05	0	1	1	1	O00468	O00468 [313-329]	0	2394.14	710.1	688	700.6		0	6.857e-05	2.8
[K].KFDGPCDPCQGALPDPSR.[S]	2xCl-DDE [C6(100); C9(100)]	High	6.91159e-06	0	1	1	2	O00468	O00468 [312-329]	1	2751.4	916.4	886	907		0	6.711e-06	3.62
[R].ALGPAGCEADASAPATCAEMR.[C]	2xCl-DDE [C7(100); C17(100)]	High	1.70673e-06	0	1	1	3	O00468	O00468 [885-905]	0	2611.25				No Quan Values	0	1.871e-06	5
[R].ALGPAGCEADASAPATCAEMR.[C]	2xCl-DDE [C7(100); C17(100)]; 1xOxidation [M20(100)]	High	7.04487e-05	0	1	1	1	O00468	O00468 [885-905]	0	2627.24	475.4	432	411		0	5.61e-05	2.58
[R].GAPEGTVCGSDGADYPGECQLLR.[R]	2xCl-DDE [C8(100); C19(100)]	High	1.62435e-06	0	1	1	4	O00468	O00468 [278-300]	0	2914.39	889.1	864	849.6		0	1.792e-06	4.61
[R].VLPEGGAQCECPLGR.[E]	2xCl-DDE [C9(100); C11(100)]	High	6.73217e-07	0	1	1	4	O00468	O00468 [1605-1619]	0	2148.11	1219.3	1196.6	1183.8		0	7.999e-07	3.84
[R].CEHPPPGPVCGSDGVTYGSACELR.[E]	3xCl-DDE [C1(100); C10(100); C21(100)]	High	3.91339e-05	0	1	1	2	O00468	O00468 [623-646]	0	3245.55				No Quan Values	0	3.285e-05	3.72
[R].AGPCEQAECGSGGSGSGEDGDCEQELCR.[Q]	3xCl-DDE [C22(100); C27(100); C]	High	0.000761318	7.16355e-05	1	1	1	O00468	O00468 [661-688]	0	3545.5	175.5	213.3	226.7		9.274e-05	0.0004562	2.65
[R].ASCYNSALGCCSDGK.[T]	3xCl-DDE [C3(100); C10(100); C11(100)]	High	0.000154863	4.09057e-05	1	1	2	O00468	O00468 [1103-1117]	0	2522.23	2207.7	2084.2	2100.4		3.12e-05	0.0001153	2.79
[K].SPCPSVVAPVCGSDASTYSNECELQR.[A]	3xCl-DDE [C3(100); C11(100); C22(100)]	High	0.185284	0.00596957	1	1	1	O00468	O00468 [200-225]	0	3513.67	98.7	121.6	115.6		0.003661	0.09242	1.67
[R].SGCTPCSCDPQGAVR.[D]	3xCl-DDE [C3(100); C6(100); C8(100)]	High	2.86928e-05	0	1	1	4	O00468	O00468 [842-856]	0	2295.1	2934.6	2488.7	2452.8		0	2.469e-05	2.4
[K].SPCQPNPCHGAAPCR.[V]	3xCl-DDE [C3(100); C8(100); C14(100)]	High	0.000835372	7.16355e-05	1	1	1	O00468	O00468 [1590-1604]	0	2352.14	684.7	643.4	648.9		9.274e-05	0.000492	2.66
[K].KSPCPSVVAPVCGSDASTYSNECELQR.[A]	3xCl-DDE [C4(100); C12(100); C23(100)]	High	4.62164e-07	0	1	1	1	O00468	O00468 [199-225]	1	3870.93				No Quan Values	0	5.666e-07	4.94
[R].EAAYVCLCPGGFSGPHCEK.[G]	3xCl-DDE [C6(100); C8(100); C17(100)]	High	0.000144654	4.09057e-05	1	1	1	O00468	O00468 [1840-1858]	0	3011.51				No Quan Values	3.12e-05	0.0001084	2.6
[R].SADGLTASCLCPATCR.[G]	3xCl-DDE [C9(100); C11(100); C15(100)]	High	7.14409e-07	0	1	1	3	O00468	O00468 [262-277]	0	2383.19	2040.4	1850.1	1943.1		0	3.22e-06	4.32
[K].CDYYFSVDADVVLTNPR.[T]	1xCl-DDE [C1(100)]	High	1.91496e-07	0	1	1	1	O00469	O00469 [385-401]	0	2401.18	114.6	116.9	106.7		0	2.529e-07	4.43
[R].DKLDPDMALCR.[N]	1xCl-DDE [C10(100)]	High	6.56273e-05	0	1	1	2	O00469	O00469 [485-495]	1	1930.04	772.6	758	732.6		3.12e-05	0.0001162	3.2
[R].DKLDPDMALCR.[N]	1xCl-DDE [C10(100)]; 1xOxidation [M7(100)]	High	0.00012393	4.09057e-05	1	1	2	O00469	O00469 [485-495]	1	1946.04	1549.3	1541.6	1529.7		6.003e-05	0.0002016	2.8
[K].ACDELVEEMEHYGK.[W]	1xCl-DDE [C2(100)]	High	1.4899e-05	0	1	1	2	O00469	O00469 [575-588]	0	2306.13	683.9	630.2	548.7		0	1.356e-05	4.11
[K].ACDELVEEMEHYGK.[W]	1xCl-DDE [C2(100)]; 1xOxidation [M9(100)]	High	0.000139488	4.09057e-05	1	1	2	O00469	O00469 [575-588]	0	2322.13	592.4	574.3	550.4		3.12e-05	0.000105	3.19
[R].YNCSIESPR.[K]	1xCl-DDE [C3(100)]	High	9.81236e-05	0	1	1	3	O00469	O00469 [695-703]	0	1492.75	2156.1	2135.8	2163.8		0	7.603e-05	3.09
[R].NDIFEDAGILCQR.[V]	1xCl-DDE [C11(100)]	High	1.39501e-07	0	1	1	1	O00471	O00471 [244-256]	0	1917.98	93.5	108.4	98.5		0	1.893e-07	4.59
[K].QCQEGAYLR.[N]	1xCl-DDE [C2(100)]	High	0.00674197	0.000380091	1	1	1	O00471	O00471 [235-243]	0	1491.77				No Quan Values	0.0002622	0.003367	2.51
[K].VCHLGDQLEGVNTPR.[Q]	1xCl-DDE [C2(100)]	High	0.000351928	7.16355e-05	1	1	1	O00471	O00471 [110-124]	0	2062.08	445.2	460.4	469.8		6.003e-05	0.0002388	3.04
[K].QVCSGEQLANLDK.[N]	1xCl-DDE [C3(100)]	High	0.00178935	0.000170601	1	1	2	O00471	O00471 [673-685]	0	2058.12	496.1	522.7	541.6		0.0001375	0.0009559	3.1
[K].LSECLQK.[K]	1xCl-DDE [C4(100)]	High	0.110295	0.0040536	1	1	1	O00471	O00471 [514-520]	0	1473.86	1045.4	1012.3	1039.8		0.002311	0.05463	1.81
[K].EQLEECRK.[S]	1xCl-DDE [C6(100)]	High	0.0156029	0.000731	1	1	1	O00471	O00471 [290-297]	1	1687.93	2419.2	2456.4	2450.8		0.0004356	0.007633	2.64
[K].EQLEECR.[K]	1xCl-DDE [C6(100)]	High	0.00116404	0.000104718	1	1	2	O00471	O00471 [290-296]	0	1330.67	1471.7	1458.9	1329.8		0.0001158	0.0006537	3.03
[K].YHDLECQLIQEFTSAQR.[R]	1xCl-DDE [C6(100)]	High	8.28754e-07	0	1	1	1	O00471	O00471 [189-205]	0	2505.25				No Quan Values	0	9.659e-07	4.49
[R].ILTLEPTALTICPA.[-]	1xCl-DDE [C12(100)]	High	0.000416885	7.16355e-05	1	1	2	O00481	O00481 [500-513]	0	1880.09	373.4	388.6	394.2		7.249e-05	0.0002752	3.07
[R].LALFNPDVCWDR.[N]	1xCl-DDE [C9(100)]	High	2.12034e-05	0	1	1	5	O00483	O00483 [36-47]	0	1872.97	790.5	714.5	733.7		0	1.876e-05	4.23
[K].SWMEGLTLQDYSEHCK.[H]	1xCl-DDE [C15(100)]	High	2.62869e-07	0	1	1	1	O00487	O00487 [224-239]	0	2580.27				No Quan Values	0	3.378e-07	5.61
[K].SWMEGLTLQDYSEHCK.[H]	1xCl-DDE [C15(100)]; 1xOxidation [M3(100)]	High	0.00705659	0.000409141	1	1	1	O00487	O00487 [224-239]	0	2596.27	536.1	591.7	625.8		0.0002714	0.003504	2.42
[R].CLACAR.[Y]	2xCl-DDE [C1(100); C4(100)]	High	0.18368	0.005943	1	1	1	O00488	O00488 [63-68]	0	1255.68	1122.8	1057.2	1069.5		0.003623	0.09148	1.36
[K].ADETKDEQFEQCVQNFNK.[Q]	1xCl-DDE [C12(100)]	High	7.66756e-05	0	1	1	1	O00499	O00499 [36-53]	1	3055.55	610.5	632.7	631.1		0	6.073e-05	3.94
[K].LNECLQEVYEPDWPGR.[D]	1xCl-DDE [C4(100)]	High	4.96518e-06	0	1	1	1	O00499	O00499 [82-97]	0	2372.17	349	381.3	392.4		0	4.961e-06	4.06
[K].LNECLQEVYEPDWPGRDEANK.[I]	1xCl-DDE [C4(100)]	High	0.0740359	0.00290655	1	1	1	O00499	O00499 [82-102]	1	3158.57				No Quan Values	0.001693	0.03588	2.38
[K].KLNECLQEVYEPDWPGRDEANK.[I]	1xCl-DDE [C5(100)]	High	8.79461e-07	0	1	1	2	O00499	O00499 [81-102]	2	3515.83	934.3	1001.1	991.6		0	1.538e-05	5.17
[K].KLNECLQEVYEPDWPGR.[D]	1xCl-DDE [C5(100)]	High	1.1731e-07	0	1	1	2	O00499	O00499 [81-97]	1	2729.42	975.8	1003.5	967.5		0	1.618e-07	5
[K].DEQFEQCVQNFNK.[Q]	1xCl-DDE [C7(100)]	High	9.32616e-05	0	1	1	1	O00499	O00499 [41-53]	0	2282.14				No Quan Values	0	7.28e-05	3.19
[K].DQVEYLVQQNVIPPFCNLLSVK.[D]	1xCl-DDE [C16(100)]	High	6.01334e-08	0	1	1	3	O00505	O00505 [402-423]	0	3199.77	475.1	492.4	498.1		0	8.79e-08	4.87
[R].KDQVEYLVQQNVIPPFCNLLSVK.[D]	1xCl-DDE [C17(100)]	High	5.23507e-08	0	1	1	2	O00505	O00505 [401-423]	1	3557.03	48.2	54.2	54.9		0	7.713e-08	4.5
[R].AVGNIVTGTDEQTQVVLNCDVLSHFPNLLSHPK.[E]	1xCl-DDE [C19(100)]	High	2.85535e-05	0	1	1	1	O00505	O00505 [307-339]	0	4199.24	84.9	89.1	97.8		0	2.46e-05	4.3
[R].SPHQNVCEQAVWALGNIIGDGPQCR.[D]	2xCl-DDE [C7(100); C24(100)]	High	7.3781e-10	0	1	1	1	O00505	O00505 [168-192]	0	3311.66	246.3	235.2	222.2		0	1.564e-09	6.56
[K].QSGGSVGALEELENAFSLAEESCPGISDK.[L]	1xCl-DDE [C23(100)]	High	6.45505e-10	0	1	1	2	O00506	O00506 [375-403]	0	3577.78				No Quan Values	0	1.387e-09	6.26
[K].QGGSASQSQPSPCDSK.[S]	1xCl-DDE [C13(100)]	High	2.92609e-06	0	1	1	1	O00512	O00512 [52-67]	0	2217.11				No Quan Values	0	3.058e-06	4.19
[R].SACEGDSELLSR.[L]	1xCl-DDE [C3(100)]	High	0.000154863	4.09057e-05	1	1	1	O00522	O00522 [295-306]	0	1690.84	956.3	878.2	872.5		3.12e-05	0.0001156	3.5
[K].ADTCIYNPLFGSDLQYTNR.[V]	1xCl-DDE [C4(100)]	High	1.86568e-06	0	1	1	1	O00522	O00522 [225-243]	0	2615.29	373.5	378.6	400.5		0	2.029e-06	3.95
[K].CEWELLER.[K]	1xCl-DDE [C1(100)]	High	0.000773816	7.16355e-05	1	1	1	O00534	O00534 [743-750]	0	1501.78	1188.8	1166.1	1137.2		9.274e-05	0.0004624	3.08
[K].CQSGFR.[K]	1xCl-DDE [C1(100)]	High	0.0740359	0.00290655	1	1	1	O00534	O00534 [624-629]	0	1121.58	1712.8	1740.7	1755.1		0.001702	0.03607	1.56
[K].VQSNCPLSPTEYLGEDK.[T]	1xCl-DDE [C5(100)]	High	0.0371734	0.00138636	1	1	1	O00534	O00534 [195-211]	0	2533.31	112.2	117.9	119.5		0.0008991	0.01775	1.93
[R].DVFSCNVGNLQPGSK.[A]	1xCl-DDE [C5(100)]	High	1.07702e-05	0	1	1	3	O00534	O00534 [108-122]	0	2218.18	1860.1	1914.3	1875.8		0	1.01e-05	3.53
[R].CYVQPQWVFDSVNAR.[L]	1xCl-DDE [C1(100)]	High	2.51416e-07	0	1	1	7	O00541	O00541 [391-405]	0	2236.13	906.2	871.9	865		0	3.755e-07	5.47
[K].AGEGTYALDSESCMEK.[L]	1xCl-DDE [C13(100)]	High	1.87493e-06	0	1	1	3	O00541	O00541 [260-275]	0	2344.13	1055.8	997.9	989.6		0	9.139e-06	4.14
[K].AGEGTYALDSESCMEK.[L]	1xCl-DDE [C13(100)]; 1xOxidation [M14(100)]	High	4.41009e-06	0	1	1	8	O00541	O00541 [260-275]	0	2360.13	3189.1	3169.2	3059.9		0	5.954e-06	4.11
[K].SLCIGATYDVTDSR.[I]	1xCl-DDE [C3(100)]	High	0.00011521	4.09057e-05	1	1	2	O00541	O00541 [359-372]	0	1924.97	314.5	323.3	281.9		3.12e-05	8.854e-05	2.78
[R].DLDDALSMCFLFSTFPR.[T]	1xCl-DDE [C9(100)]	High	5.00251e-07	0	1	1	1	O00541	O00541 [133-149]	0	2402.18	319.6	299.5	275.2		0	6.094e-07	4.58
[R].DLDDALSMCFLFSTFPR.[T]	1xCl-DDE [C9(100)]; 1xOxidation [M8(100)]	High	6.73217e-07	0	1	1	4	O00541	O00541 [133-149]	0	2418.18	1062.7	1093.7	1092.2		0	3.883e-06	4.22
[K].CHVQTIQLCR.[R]	2xCl-DDE [C1(100); C9(100)]	High	3.63706e-06	0	1	1	2	O00541	O00541 [153-162]	0	1819.98	1345.3	1235.9	1226.7		0	3.741e-06	4.18
[R].FGDQVLQINGENCAGWSSDK.[A]	1xCl-DDE [C13(100)]	High	1.81112e-06	0	1	1	3	O00560	O00560 [154-173]	0	2821.41	1025	1043.3	1061.4		0	1.976e-06	3.62
[R].EVILCK.[D]	1xCl-DDE [C5(100)]	High	0.12467	0.00446522	1	1	2	O00560	O00560 [114-119]	0	1357.84	3459.7	3666.1	3584.7		0.002587	0.06311	2.17
[R].EVILCKDQDGK.[I]	1xCl-DDE [C5(100)]	High	0.000532514	7.16355e-05	1	1	1	O00560	O00560 [114-124]	1	2130.23				No Quan Values	8.405e-05	0.0003387	2.69
[K].CNTGSEGSEAQPPGKPSTEAR.[S]	1xCl-DDE [C1(100)]	High	1.0678e-07	0	1	1	1	O00562	O00562 [259-279]	0	2756.38	794.1	829.1	842.6		0	1.481e-07	4.48
[R].YTCPFVEK.[F]	1xCl-DDE [C3(100)]	High	0.0028165	0.000226284	1	1	1	O00562	O00562 [99-106]	0	1639.9				No Quan Values	0.0001571	0.001452	2.61
[R].CLTEVGK.[A]	1xCl-DDE [C1(100)]	High	0.000737021	7.16355e-05	1	1	4	O00566	O00566 [14-20]	0	1402.82	6749.8	6796.7	6898.7		9.274e-05	0.0004762	2.87
[K].ATGRPECFLTIQEGLASK.[F]	1xCl-DDE [C7(100)]	High	3.54828e-06	0	1	1	2	O00566	O00566 [21-38]	0	2574.42				No Quan Values	0	3.655e-06	3.74
[K].CSIASR.[I]	1xCl-DDE [C1(100)]	High	0.0378487	0.00138636	1	1	5	O00567	O00567 [376-381]	0	1060.59	5397	5168.6	5154.9		0.001506	0.03287	2.01
[K].IGAAIQEELGYNCQTGGVIAEILR.[G]	1xCl-DDE [C13(100)]	High	9.87281e-09	0	1	1	3	O00567	O00567 [100-123]	0	2942.57	646	604.5	595.5		0	1.684e-08	6.08
[R].IDCFSEVPTSVFGEK.[L]	1xCl-DDE [C3(100)]	High	3.46166e-06	0	1	1	6	O00567	O00567 [382-396]	0	2311.22	1455.4	1477.3	1484.7		0	3.577e-06	4.3
[R].LVAFCPFASSQVALENANAVSEGVVHEDLR.[L]	1xCl-DDE [C5(100)]	High	1.79708e-08	0	1	1	3	O00567	O00567 [48-77]	0	3596.85	309.5	317.5	319.1		0	2.906e-08	6.23
[K].GLTDLSACK.[A]	1xCl-DDE [C8(100)]	High	0.000174324	4.09057e-05	1	1	4	O00567	O00567 [135-143]	0	1560.89	2317	2279.1	2283.9		3.12e-05	0.0001851	3.06
[K].IINDNATYCR.[L]	1xCl-DDE [C9(100)]	High	7.74193e-06	0	1	1	8	O00567	O00567 [203-212]	0	1606.83	1888.3	1980	1968.4		0	1.184e-05	4.13
[K].YDDIPVEATGNNCPPHIESFSDVEMGEIIMGNIELTR.[Y]	1xCl-DDE [C13(100)]	High	1.18572e-08	0	1	1	2	O00571	O00571 [163-199]	0	4530.16				No Quan Values	0	1.984e-08	5.76
[K].YDDIPVEATGNNCPPHIESFSDVEMGEIIMGNIELTR.[Y]	1xCl-DDE [C13(100)]; 1xOxidation [M30(100)]	High	1.18572e-08	0	1	1	8	O00571	O00571 [163-199]	0	4546.15				No Quan Values	0	1.99e-08	5.23
[K].YDDIPVEATGNNCPPHIESFSDVEMGEIIMGNIELTR.[Y]	1xCl-DDE [C13(100)]; 2xOxidation [M25(100); M30(100)]	High	0.00027393	4.09057e-05	1	1	1	O00571	O00571 [163-199]	0	4562.15				No Quan Values	4.678e-05	0.0001923	3.17
[R].WCDKSDEDDWSKPLPPSER.[L]	1xCl-DDE [C2(100)]	High	0.000225361	4.09057e-05	1	1	3	O00571	O00571 [127-145]	1	3172.61	1605.6	1713.9	1998.6		3.12e-05	0.0001619	3.12
[K].CEDLETQTQSEK.[Q]	1xCl-DDE [C1(100)]	High	2.65057e-06	0	1	1	13	O00592	O00592 [344-355]	0	2064.04	7194.8	7182.9	7164.5		0	2.802e-06	3.98
[K].QLVLNLTGNTLCAGGASDEK.[L]	1xCl-DDE [C12(100)]	High	5.78445e-09	0	1	1	4	O00592	O00592 [356-375]	0	2657.44	1842.5	1788.3	1914.8		0	1.03e-08	5.39
[K].LISLICR.[A]	1xCl-DDE [C6(100)]	High	0.00156773	0.000170601	1	1	3	O00592	O00592 [376-382]	0	1241.77	1151	1121.2	1162.7		0.0001375	0.000847	2.9
[K].CAPGVGLVR.[D]	1xCl-DDE [C1(100)]	High	0.000501063	7.16355e-05	1	1	1	O00622	O00622 [39-47]	0	1295.76	1226.9	1160	1217.8		8.405e-05	0.0003219	2.9
[K].GLECNFGASSTALK.[G]	1xCl-DDE [C4(100)]	High	0.000191874	4.09057e-05	1	1	1	O00622	O00622 [75-88]	0	2051.11				No Quan Values	3.12e-05	0.0001399	3.53
[K].TQPCDHTK.[G]	1xCl-DDE [C4(100)]	High	0.000231697	4.09057e-05	1	1	1	O00622	O00622 [67-74]	0	1582.85	1816.5	1786.3	1789		3.12e-05	0.0001659	3.13
[R].VTNDNPECR.[L]	1xCl-DDE [C8(100)]	High	0.000152765	4.09057e-05	1	1	1	O00622	O00622 [251-259]	0	1471.73	1101	1070.9	1039.4		3.12e-05	0.0001141	3.54
[R].CCTPQLTR.[T]	2xCl-DDE [C1(100); C2(100)]	High	0.00211266	0.000199723	1	1	2	O00622	O00622 [322-329]	0	1540.82				No Quan Values	0.0001453	0.001112	2.05
[K].YCGSCVDGR.[C]	2xCl-DDE [C2(100); C5(100)]	High	0.00441159	0.000226284	1	1	1	O00622	O00622 [313-321]	0	1578.76				No Quan Values	0.0001753	0.002226	1.59
[R].CVFHYVR.[S]	1xCl-DDE [C1(100)]	High	0.0200553	0.00081558	1	1	1	O00623	O00623 [328-334]	0	1347.73				No Quan Values	0.0005165	0.009759	1.74
[R].VNDTVLATSGYVFCYR.[C]	1xCl-DDE [C14(100)]	High	1.11645e-07	0	1	1	2	O00623	O00623 [312-327]	0	2232.14	334.9	330.2	339.6		0	1.545e-07	4.67
[K].TVCPLCR.[K]	2xCl-DDE [C3(100); C6(100)]	High	0.117248	0.00435945	1	1	1	O00623	O00623 [302-308]	0	1410.78	285.2	259.9	262.3		0.002446	0.05846	1.63
[R].GFETVSYLLEGGSMAHEDFCGHTGK.[M]	1xCl-DDE [C20(100)]	High	3.00708e-08	0	1	1	1	O00625	O00625 [60-84]	0	3325.61	521.7	466.3	495		0	4.647e-08	5.78
[R].GFETVSYLLEGGSMAHEDFCGHTGK.[M]	1xCl-DDE [C20(100)]; 1xOxidation [M14(100)]	High	1.36091e-07	0	1	1	2	O00625	O00625 [60-84]	0	3341.61	411	399.7	410.4		0	1.851e-07	4.9
[R].GILHAEMPCSEEPAHGLQLWVNLR.[S]	1xCl-DDE [C9(100)]	High	3.59367e-08	0	1	1	1	O00625	O00625 [98-121]	0	3124.61				No Quan Values	0	5.487e-08	6.29
[K].SGILPILVHCLER.[D]	1xCl-DDE [C10(100)]	High	3.81997e-05	0	1	1	1	O00629	O00629 [113-125]	0	1874.1				No Quan Values	0	3.207e-05	3.1
[K].DQVAYLIQQNVIPPFCNLLTVK.[D]	1xCl-DDE [C16(100)]	High	4.10755e-08	0	1	1	2	O00629	O00629 [402-423]	0	3169.8	89.9	87.1	90.2		0	6.196e-08	4.72
[K].MAEDEAETIGNLIEECGGLEK.[I]	1xCl-DDE [C16(100)]	High	9.3885e-08	0	1	1	2	O00629	O00629 [441-461]	0	2904.45	344.8	331	294.6		0	1.396e-07	4.6
[K].MAEDEAETIGNLIEECGGLEK.[I]	1xCl-DDE [C16(100)]; 1xOxidation [M1(100)]	High	1.70046e-07	0	1	1	3	O00629	O00629 [441-461]	0	2920.44	636.9	665.4	657.5		0	2.267e-07	5.06
[R].AVGNIVTGTDEQTQVVLNCDALSHFPALLTHPK.[E]	1xCl-DDE [C19(100)]	High	5.02733e-07	0	1	1	3	O00629	O00629 [307-339]	0	4142.22	209.9	213.7	211.8		0	6.129e-07	5.24
[R].NVPHEDICEDSDIDGDYR.[V]	1xCl-DDE [C8(100)]	High	3.92857e-08	0	1	1	9	O00629	O00629 [50-67]	0	2516.13	407.3	366.6	364.6		0	8.655e-07	4.63
[K].NLQCFLHEEEK.[S]	1xCl-DDE [C4(100)]	High	0.000476501	7.16355e-05	1	1	1	O00635	O00635 [185-195]	0	2043.08	1627.7	1603.1	1621.8		8.405e-05	0.0003084	3.69
[R].CGNIASIMVFK.[D]	1xCl-DDE [C1(100)]	High	5.47779e-05	0	1	1	1	O00743	O00743 [265-275]	0	1836.04				No Quan Values	0	4.472e-05	3.52
[R].CGNIASIMVFK.[D]	1xCl-DDE [C1(100)]; 1xOxidation [M8(100)]	High	0.000115737	4.09057e-05	1	1	1	O00743	O00743 [265-275]	0	1852.03				No Quan Values	3.12e-05	8.847e-05	3.11
[K].LVTVWSAPNYCYR.[C]	1xCl-DDE [C11(100)]	High	2.44894e-06	0	1	1	2	O00743	O00743 [252-264]	0	1996.04				No Quan Values	0	2.606e-06	3.44
[R].QITQVYGFYDECQTK.[Y]	1xCl-DDE [C12(100)]	High	3.67501e-05	0	1	1	3	O00743	O00743 [118-132]	0	2476.27	804.9	975.2	995.9		0	3.105e-05	3.12
[K].GAFCDLVWSDPEDVDTWAISPR.[G]	1xCl-DDE [C4(100)]	High	2.41855e-08	0	1	1	6	O00743	O00743 [189-210]	0	2903.4	1422.4	1397.4	1384.5		0	7.708e-08	4.96
[R].NVDVGDFVLKPCGLEEFLQNK.[H]	1xCl-DDE [C12(100)]	High	1.35934e-06	0	1	1	1	O00750	O00750 [418-438]	0	3246.79	321.7	328.1	353		0	1.522e-06	4.15
[R].DCSYFNSNAVPLK.[L]	1xCl-DDE [C2(100)]	High	6.53172e-05	0	1	1	1	O00750	O00750 [1053-1065]	0	2111.11				No Quan Values	0	5.245e-05	3.35
[K].TCNPTYNEMLVYDGIPK.[G]	1xCl-DDE [C2(100)]	High	0.00125456	0.000104718	1	1	1	O00750	O00750 [1564-1580]	0	2611.34				No Quan Values	0.0001158	0.0006953	2.57
[R].KTCNPTYNEMLVYDGIPK.[G]	1xCl-DDE [C3(100)]	High	0.0575174	0.00223608	1	1	1	O00750	O00750 [1563-1580]	1	2968.6				No Quan Values	0.001343	0.02756	2.61
[K].ELCSPLQTR.[R]	1xCl-DDE [C3(100)]	High	0.00102692	0.000104718	1	1	2	O00750	O00750 [664-672]	0	1470.8	474.2	489.6	495		0.000166	0.001874	2.41
[K].GSLSGDYLYIFDGSDGGVSSSPGPGDIEGSCK.[K]	1xCl-DDE [C31(100)]	High	4.5386e-09	0	1	1	1	O00750	O00750 [121-152]	0	3776.81	175.4	198.3	207.3		0	8.243e-09	4.91
[K].VTVLCDR.[L]	1xCl-DDE [C5(100)]	High	0.0124287	0.000644627	1	1	1	O00750	O00750 [380-386]	0	1229.7	1632.8	1760.1	1688.8		0.0003953	0.00609	2.25
[R].ETLLCATLYALPIPPPGSSSEANK.[Q]	1xCl-DDE [C5(100)]	High	3.66843e-09	0	1	1	3	O00750	O00750 [702-725]	0	3125.71	985.3	1007	1120.6		0	6.804e-09	5.18
[R].ISDVFLCR.[H]	1xCl-DDE [C7(100)]	High	0.000166559	4.09057e-05	1	1	4	O00750	O00750 [1367-1374]	0	1376.77	3772.7	3828.1	3802.6		3.12e-05	0.0001232	2.84
[R].QLAAGWGPCEVLLSNALAR.[L]	1xCl-DDE [C9(100)]	High	4.64457e-07	0	1	1	3	O00754	O00754 [464-482]	0	2393.31	103.4	108.7	113.5		0	5.696e-07	3.99
[R].NLCWDVLCVDQPLVEDPR.[S]	2xCl-DDE [C3(100); C8(100)]	High	2.6375e-06	0	1	1	2	O00754	O00754 [266-283]	0	2733.39	581.1	555.7	569.4		0	2.786e-06	4.15
[R].TIQCAK.[A]	1xCl-DDE [C4(100)]	High	0.138586	0.00470371	1	1	3	O00764	O00764 [270-275]	0	1316.79	4515.5	4454	4446		0.005867	0.147	1.89
[R].LVYVCDPVLGDKWDGEGSMYVPEDLLPVYK.[E]	1xCl-DDE [C5(100)]	High	7.17898e-05	0	1	1	4	O00764	O00764 [108-137]	1	4282.25	843.1	810.3	784.8		0	5.727e-05	3.89
[R].LVYVCDPVLGDK.[W]	1xCl-DDE [C5(100)]	High	2.07926e-05	0	1	1	4	O00764	O00764 [108-119]	0	1974.12	2105.9	2239.9	2294.9		0	2.674e-05	3.7
[R].LVYVCDPVLGDKWDGEGSMYVPEDLLPVYK.[E]	1xCl-DDE [C5(100)]; 1xOxidation [M19(100)]	High	6.65658e-05	0	1	1	12	O00764	O00764 [108-137]	1	4298.25	2198.8	2308.8	2363.6		0	5.348e-05	3.99
[R].GVFCNDESIK.[Y]	1xCl-DDE [C4(100)]	High	0.000803914	7.16355e-05	1	1	2	O14494	O14494 [37-46]	0	1764.95	2449.3	2558.8	2501.8		9.274e-05	0.00057	2.7
[R].GVFCNDESIKYPYK.[E]	1xCl-DDE [C4(100)]	High	0.000435739	7.16355e-05	1	1	1	O14494	O14494 [37-50]	1	2545.38				No Quan Values	7.249e-05	0.0002856	2.45
[R].GFYCNDESIKYPLK.[T]	1xCl-DDE [C4(100)]	High	0.000219208	4.09057e-05	1	1	1	O14495	O14495 [65-78]	1	2559.4	931.4	1007.6	1031.7		3.12e-05	0.0001579	3.18
[K].TELLPSRPHAPCPPAPR.[K]	1xCl-DDE [C12(100)]	High	9.81236e-05	0	1	1	2	O14497	O14497 [1863-1879]	0	2263.24	207.8	220.6	235.4		0	7.603e-05	3.93
[K].ILEDEPHSKDETPLCTLLDWQDSLAK.[R]	1xCl-DDE [C15(100)]	High	3.68058e-07	0	1	1	1	O14497	O14497 [1954-1979]	1	3879.06	641.2	631.7	637.1		0	4.602e-07	5.52
[K].DETPLCTLLDWQDSLAK.[R]	1xCl-DDE [C6(100)]	High	1.34596e-06	0	1	1	1	O14497	O14497 [1963-1979]	0	2601.37	725	736.8	698.6		0	1.507e-06	4.37
[K].NDPFVVDCSDK.[L]	1xCl-DDE [C8(100)]	High	3.97049e-05	0	1	1	2	O14497	O14497 [1820-1830]	0	1891.97	560	567.8	524.6		0	3.326e-05	3.19
[K].GPADMASQCWGAAAAAAAAAAASGGAQQR.[S]	1xCl-DDE [C9(100)]	High	5.81774e-10	0	1	1	2	O14497	O14497 [328-356]	0	3012.45	193.1	180.3	162.8		0	1.261e-09	5.88
[K].GPADMASQCWGAAAAAAAAAAASGGAQQR.[S]	1xCl-DDE [C9(100)]; 1xOxidation [M5(100)]	High	2.54329e-09	0	1	1	2	O14497	O14497 [328-356]	0	3028.44	214.7	214.9	200.7		0	4.857e-09	6.67
[R].CVCVSNTIR.[S]	2xCl-DDE [C1(100); C3(100)]	High	0.000676539	7.16355e-05	1	1	1	O14497	O14497 [1981-1989]	0	1613.87	1067.8	1001.4	965.7		9.274e-05	0.000413	2.67
[R].CQLSAEEVR.[F]	1xCl-DDE [C1(100)]	High	9.76722e-05	0	1	1	1	O14523	O14523 [154-162]	0	1458.77				No Quan Values	0	7.574e-05	3.09
[R].QLCPLTPGPGK.[A]	1xCl-DDE [C3(100)]	High	5.47779e-05	0	1	1	1	O14523	O14523 [383-393]	0	1764.04				No Quan Values	0	4.459e-05	3.4
[R].ALNEQACR.[N]	1xCl-DDE [C7(100)]	High	0.00669113	0.000380091	1	1	1	O14523	O14523 [109-116]	0	1328.71				No Quan Values	0.0002622	0.003336	2.17
[R].CPAITQNNFLT.[-]	1xCl-DDE [C1(100)]	High	0.246763	0.00782323	1	1	1	O14524	O14524 [434-444]	0	1645.87	749.7	745.6	732.4		0.004818	0.1223	1.44
[R].ASQQFCYTNVLIPK.[W]	1xCl-DDE [C6(100)]	High	8.65852e-05	0	1	1	4	O14524	O14524 [62-75]	0	2265.26	863.7	896.3	932.5		3.12e-05	0.0001769	2.89
[K].APFLCER.[L]	1xCl-DDE [C5(100)]	High	0.00444287	0.000226284	1	1	5	O14530	O14530 [131-137]	0	1259.69	5117.7	5170.3	5200.8		0.0003953	0.006547	2.45
[K].ESENVVCHFYR.[D]	1xCl-DDE [C7(100)]	High	1.56486e-05	0	1	1	1	O14530	O14530 [88-98]	0	1806.89				No Quan Values	0	1.423e-05	3.63
[K].EIPVFNFTIHEIHCQR.[N]	1xCl-DDE [C14(100)]	High	8.79461e-07	0	1	1	1	O14545	O14545 [19-34]	0	2407.27	981.9	1001.8	938.4		0	1.02e-06	4.25
[R].AVCEADQSHGGPR.[S]	1xCl-DDE [C3(100)]	High	4.78879e-08	0	1	1	7	O14545	O14545 [265-277]	0	1750.86	1142.2	1160.6	1131.5		0	7.122e-08	4.95
[K].HEETECPLR.[L]	1xCl-DDE [C6(100)]	High	6.81004e-06	0	1	1	1	O14545	O14545 [78-86]	0	1537.77	612.8	615.5	598.2		0	6.629e-06	4.19
[K].THPEVCGR.[E]	1xCl-DDE [C6(100)]	High	0.000691095	7.16355e-05	1	1	1	O14545	O14545 [130-137]	0	1322.69	791.7	800.6	795.6		9.274e-05	0.0004212	2.31
[K].KHEETECPLR.[L]	1xCl-DDE [C7(100)]	High	1.36382e-05	0	1	1	2	O14545	O14545 [77-86]	1	1895.03				No Quan Values	0	1.254e-05	3.59
[K].LKEHEDYCGAR.[T]	1xCl-DDE [C8(100)]	High	6.88055e-05	0	1	1	1	O14545	O14545 [102-112]	1	1974.04	2116.3	2144.5	2194.5		0	5.509e-05	3.62
[R].LCDNCKK.[E]	2xCl-DDE [C2(100); C5(100)]	High	0.0273716	0.00107409	1	1	1	O14545	O14545 [12-18]	1	1901.09	881	865.9	913.8		0.0006359	0.0132	1.93
[R].TELCGNCGR.[N]	2xCl-DDE [C4(100); C7(100)]	High	0.00419968	0.000226284	1	1	1	O14545	O14545 [113-121]	0	1571.78				No Quan Values	0.0001753	0.002126	2.4
[R].STSGPRPGCQPSSPCVPK.[L]	2xCl-DDE [C9(100); C15(100)]	High	0.000187535	4.09057e-05	1	1	1	O14545	O14545 [468-485]	0	2633.39	1030.1	1022.9	1011.9		3.12e-05	0.0001375	3.36
[K].LMCPQEIVDYIADK.[K]	1xCl-DDE [C3(100)]	High	1.65164e-05	0	1	1	6	O14561	O14561 [138-151]	0	2291.23	2668.3	2307.5	2235.1		0	1.744e-05	4.37
[K].LMCPQEIVDYIADKK.[D]	1xCl-DDE [C3(100)]	High	6.31267e-07	0	1	1	5	O14561	O14561 [138-152]	1	2648.49	1673.2	1675.6	1559		0	1.714e-06	4.91
[K].LMCPQEIVDYIADKK.[D]	1xCl-DDE [C3(100)]; 1xOxidation [M2(100)]	High	2.98453e-06	0	1	1	11	O14561	O14561 [138-152]	1	2664.48	6062.9	6102.1	5840.1		0	7.427e-06	4.99
[K].LMCPQEIVDYIADKKDVYE.[-]	1xCl-DDE [C3(100)]; 1xOxidation [M2(100)]	High	6.65658e-05	0	1	1	3	O14561	O14561 [138-156]	2	3170.68	1461.6	2444.9	1519.1		0	5.338e-05	4.02
[K].LMCPQEIVDYIADK.[K]	1xCl-DDE [C3(100)]; 1xOxidation [M2(100)]	High	2.02901e-05	0	1	1	6	O14561	O14561 [138-151]	0	2307.22	2800.9	2694.5	2676		0	1.798e-05	3.97
[K].AEENKKEPLCR.[Q]	1xCl-DDE [C10(100)]	High	0.0715139	0.00276576	1	1	1	O14562	O14562 [176-186]	2	2199.26	1904.6	2003.6	2222.5		0.001653	0.03479	2.06
[K].KEPLCR.[Q]	1xCl-DDE [C5(100)]	High	0.006845	0.000409141	1	1	3	O14562	O14562 [181-186]	1	1398.84	3506.4	3592.7	3489.8		0.002224	0.05318	2
[R].CAELEEALQK.[T]	1xCl-DDE [C1(100)]	High	3.56982e-05	0	1	1	1	O14578	O14578 [1272-1281]	0	1786.99	889.1	850.2	851		0	3.012e-05	3.85
[R].SLLEQDLATYITECSSLK.[R]	1xCl-DDE [C14(100)]	High	1.93141e-06	0	1	1	1	O14578	O14578 [501-518]	0	2667.44	451	504.2	509.8		0	2.095e-06	4.6
[K].GCHLFGAGK.[I]	1xCl-DDE [C2(100)]	High	0.00531584	0.000351492	1	1	1	O14578	O14578 [1687-1695]	0	1542.87				No Quan Values	0.0002419	0.002671	2.15
[R].ALCLVDVK.[K]	1xCl-DDE [C3(100)]	High	0.00226359	0.000199723	1	1	1	O14578	O14578 [1653-1660]	0	1513.93	377.3	419.8	416.2		0.0001453	0.001181	2.02
[R].ALHQGDSLECTAMTVQILLK.[L]	1xCl-DDE [C10(100)]	High	3.037e-08	0	1	1	1	O14579	O14579 [139-158]	0	2824.56				No Quan Values	0	4.707e-08	5.15
[R].ALHQGDSLECTAMTVQILLK.[L]	1xCl-DDE [C10(100)]; 1xOxidation [M13(100)]	High	7.43972e-08	0	1	1	3	O14579	O14579 [139-158]	0	2840.55	1123.7	1297.2	1335.8		0	1.064e-07	5.57
[K].NAFYIGSYQQCINEAQR.[V]	1xCl-DDE [C11(100)]	High	5.10709e-08	0	1	1	7	O14579	O14579 [24-40]	0	2429.2	1043.9	1116.5	1133.9		0	7.539e-08	5.08
[K].CVEALLAR.[G]	1xCl-DDE [C1(100)]	High	0.000694792	7.16355e-05	1	1	1	O14593	O14593 [205-212]	0	1298.76	600.6	602	589.7		9.274e-05	0.000422	2.72
[K].CSDSTLLSNLLEEMK.[A]	1xCl-DDE [C1(100)]	High	1.19656e-07	0	1	1	2	O14617	O14617 [1133-1147]	0	2336.24				No Quan Values	0	1.649e-07	4.9
[K].LEDPDPGVQSAAVNVICELAR.[R]	1xCl-DDE [C17(100)]	High	1.22753e-08	0	1	1	3	O14617	O14617 [192-212]	0	2620.37	131.5	128.2	130.1		0	2.051e-08	4.79
[K].DLSSPSQYDTGVALTGLSCFVTPDLAR.[D]	1xCl-DDE [C19(100)]	High	2.38665e-10	0	1	1	6	O14617	O14617 [119-145]	0	3237.64	316.4	329	326.8		0	5.757e-10	6.47
[K].EKLEDPDPGVQSAAVNVICELAR.[R]	1xCl-DDE [C19(100)]	High	3.6172e-10	0	1	1	1	O14617	O14617 [190-212]	1	3106.67				No Quan Values	0	8.17e-10	6.73
[R].KDLSSPSQYDTGVALTGLSCFVTPDLAR.[D]	1xCl-DDE [C20(100)]	High	6.08757e-11	0	1	1	2	O14617	O14617 [118-145]	1	3594.9	495	472.4	445.7		0	1.597e-10	6.93
[R].ASCILQLVK.[H]	1xCl-DDE [C3(100)]	High	2.99767e-05	0	1	1	5	O14617	O14617 [572-580]	0	1628.01	1745.6	1736.5	1739.5		0	3.882e-05	3.31
[R].VDSCASMYSR.[S]	1xCl-DDE [C4(100)]	High	0.00222121	0.000199723	1	1	1	O14617	O14617 [1100-1109]	0	1542.74				No Quan Values	0.0001453	0.001161	2.39
[R].VDSCASMYSR.[S]	1xCl-DDE [C4(100)]; 1xOxidation [M7(100)]	High	0.00849816	0.000468527	1	1	2	O14617	O14617 [1100-1109]	0	1558.73	780	806.2	761.9		0.0002924	0.004213	1.69
[K].YISQCIDEIK.[Q]	1xCl-DDE [C5(100)]	High	0.00711068	0.000409141	1	1	1	O14617	O14617 [35-44]	0	1865.04	414.6	420.1	406.5		0.0002714	0.003542	2.24
[K].YISQCIDEIKQELK.[Q]	1xCl-DDE [C5(100)]	High	0.000130292	4.09057e-05	1	1	2	O14617	O14617 [35-48]	1	2592.48				No Quan Values	3.12e-05	9.872e-05	3.56
[K].DLILQCLDDKDESIR.[L]	1xCl-DDE [C6(100)]	High	2.40097e-06	0	1	1	2	O14617	O14617 [343-357]	1	2429.32	1885.6	1895.6	1786.3		0	2.557e-06	4.51
[R].LACGIIAR.[S]	1xCl-DDE [C3(100)]	High	0.0139735	0.000673604	1	1	5	O14618	O14618 [225-232]	0	1240.75	1080.8	1051.6	1055.7		0.0004159	0.006824	1.97
[K].QICSCDGLTIWEER.[G]	2xCl-DDE [C3(100); C5(100)]	High	0.0727643	0.00282109	1	1	1	O14618	O14618 [242-255]	0	2272.13				No Quan Values	0.001653	0.03527	1.15
[R].YGTSPCSSAVTR.[T]	1xCl-DDE [C6(100)]	High	0.000327639	7.16355e-05	1	1	1	O14640	O14640 [377-388]	0	1652.84	1059.8	1039	1042.2		6.003e-05	0.000224	2.97
[K].CWDPSPQAYFTLPR.[N]	1xCl-DDE [C1(100)]	High	1.99946e-06	0	1	1	2	O14641	O14641 [354-367]	0	2105.06	698.4	670.3	721.4		0	2.16e-06	4.6
[K].SAAGYPDYYCK.[W]	1xCl-DDE [C10(100)]	High	0.00115738	0.000104718	1	1	2	O14646	O14646 [402-412]	0	1890.96				No Quan Values	0.0001158	0.0006512	2.74
[K].NASPEDVEYYNCQQELTDDLHK.[Q]	1xCl-DDE [C12(100)]	High	8.18718e-05	0	1	1	1	O14646	O14646 [365-386]	0	3264.56	132.8	159.2	155		0	6.452e-05	3.71
[K].QALDHFNAEGSEDFCFLLSTR.[A]	1xCl-DDE [C15(100)]	High	2.69456e-07	0	1	1	1	O14646	O14646 [845-865]	0	2824.37				No Quan Values	0	3.456e-07	4.38
[K].FQACIDEYFSR.[N]	1xCl-DDE [C4(100)]	High	0.000345261	7.16355e-05	1	1	1	O14646	O14646 [433-443]	0	1802.88	701.6	671.7	669.5		6.003e-05	0.0002348	2.49
[K].GNSCILADEMGLGK.[T]	1xCl-DDE [C4(100)]; 1xOxidation [M10(100)]	High	0.000897621	7.16355e-05	1	1	1	O14646	O14646 [499-512]	0	2077.09				No Quan Values	9.274e-05	0.000523	2.71
[K].KFQACIDEYFSR.[N]	1xCl-DDE [C5(100)]	High	0.000256602	4.09057e-05	1	1	1	O14646	O14646 [432-443]	1	2160.14				No Quan Values	3.12e-05	0.0001814	2.72
[K].TTPFKDCK.[V]	1xCl-DDE [C7(100)]	High	0.128004	0.00454639	1	1	1	O14646	O14646 [448-455]	1	1822.06				No Quan Values	0.002605	0.06397	2.15
[K].IGDHITECLK.[E]	1xCl-DDE [C8(100)]	High	0.00543348	0.000351492	1	1	1	O14646	O14646 [1454-1463]	0	1782.01	1562.6	1580.3	1638.3		0.0002419	0.00272	2.81
[K].VSPEDVEYFNCQQELASELNK.[Q]	1xCl-DDE [C11(100)]	High	0.00216614	0.000199723	1	1	1	O14647	O14647 [355-375]	0	3095.55	127	150.3	126.9		0.0001453	0.001134	2.42
[R].SQGPVHITAGSEPVPIGEDEDDDLDQETFSICK.[E]	1xCl-DDE [C32(100)]	High	6.32416e-06	0	1	1	1	O14647	O14647 [1441-1473]	0	4182.03				No Quan Values	0	6.209e-06	3.85
[K].FQNCIDSFHSR.[N]	1xCl-DDE [C4(100)]	High	0.000275215	7.16355e-05	1	1	1	O14647	O14647 [437-447]	0	1777.88				No Quan Values	6.003e-05	0.0001927	3.03
[K].YCLTCR.[V]	2xCl-DDE [C2(100); C5(100)]	High	0.0985099	0.00355579	1	1	1	O14647	O14647 [1246-1251]	0	1377.72	1528	1519.4	1515.7		0.002073	0.04843	1.72
[K].QVHEIQSCMGR.[L]	1xCl-DDE [C8(100)]	High	2.14118e-05	0	1	1	1	O14653	O14653 [11-21]	0	1711.87				No Quan Values	0	1.89e-05	3.18
[K].QVHEIQSCMGR.[L]	1xCl-DDE [C8(100)]; 1xOxidation [M9(100)]	High	0.000272651	4.09057e-05	1	1	1	O14653	O14653 [11-21]	0	1727.86	889.8	1035	826.7		3.12e-05	0.0001909	2.7
[R].IDYNVEQSCIK.[T]	1xCl-DDE [C9(100)]	High	0.000184981	4.09057e-05	1	1	1	O14662	O14662 [271-281]	0	1965.06	297.5	297.1	306.3		3.12e-05	0.0001356	2.76
[R].LSNCDPPPTYEEATGQVNLQR.[S]	1xCl-DDE [C4(100)]	High	5.55986e-09	0	1	1	3	O14668	O14668 [163-183]	0	2756.36	661.3	676.9	690.8		0	9.922e-09	5.67
[R].DFDDGVLGLAWVGAPSGSSGGICEK.[S]	1xCl-DDE [C23(100)]	High	1.87114e-09	0	1	1	1	O14672	O14672 [322-346]	0	3090.57				No Quan Values	0	3.675e-09	5.45
[K].FSLCSIR.[N]	1xCl-DDE [C4(100)]	High	0.0440889	0.00170101	1	1	1	O14672	O14672 [432-438]	0	1249.7				No Quan Values	0.001058	0.02099	2.08
[K].KMDPSTCASTGSVQWSR.[H]	1xCl-DDE [C7(100)]	High	0.000289783	7.16355e-05	1	1	1	O14672	O14672 [601-617]	1	2494.27				No Quan Values	6.003e-05	0.0002015	2.75
[K].YGPQGGCADHSVFER.[M]	1xCl-DDE [C7(100)]	High	0.000506151	7.16355e-05	1	1	1	O14672	O14672 [167-181]	0	2046.98				No Quan Values	8.405e-05	0.0003241	2.44
[K].DECCFDANQPEGR.[K]	2xCl-DDE [C3(100); C4(100)]	High	4.16676e-05	0	1	1	1	O14672	O14672 [481-493]	0	2102.94	418.9	398	383.2		0	3.473e-05	3.11
[K].YGLEECTCASSDGKDDK.[E]	2xCl-DDE [C6(100); C8(100)]	High	0.000127361	4.09057e-05	1	1	1	O14672	O14672 [575-591]	1	2898.44				No Quan Values	3.12e-05	9.652e-05	2.84
[K].DSIWGICTISK.[L]	1xCl-DDE [C7(100)]	High	0.000202721	4.09057e-05	1	1	2	O14681	O14681 [18-28]	0	1876.05				No Quan Values	3.12e-05	0.0001474	2.73
[R].HGGPQYCR.[S]	1xCl-DDE [C7(100)]	High	0.000203654	4.09057e-05	1	1	9	O14684	O14684 [53-60]	0	1341.68	3914.1	4042.3	4083.1		0.0001158	0.0005885	3.41
[R].SVAEQHTPVCSR.[F]	1xCl-DDE [C10(100)]	High	7.99794e-05	0	1	1	1	O14686	O14686 [360-371]	0	1737.9	1040.3	1045.2	1078.7		0	6.314e-05	3.22
[R].FSPPEPGDTPTDEPDALYVACQGQPK.[G]	1xCl-DDE [C21(100)]	High	0.000145313	4.09057e-05	1	1	1	O14686	O14686 [372-397]	0	3412.69	319.7	302	308.7		3.12e-05	0.0001088	3.28
[K].LPCEDPELDDDFDAHK.[A]	1xCl-DDE [C3(100)]	High	0.00031996	7.16355e-05	1	1	1	O14686	O14686 [2986-3001]	0	2512.22				No Quan Values	6.003e-05	0.00022	2.78
[K].EPGPLQCEAKPLGK.[A]	1xCl-DDE [C7(100)]	High	8.65852e-05	0	1	1	1	O14686	O14686 [408-421]	0	2349.37				No Quan Values	0	6.799e-05	2.31
[R].LGASIPCR.[S]	1xCl-DDE [C7(100)]	High	0.00250625	0.000199723	1	1	1	O14686	O14686 [178-185]	0	1240.71				No Quan Values	0.0001453	0.0013	2.33
[R].LQETPQDCSGGPVR.[R]	1xCl-DDE [C8(100)]	High	2.7867e-05	0	1	1	1	O14686	O14686 [51-64]	0	1910.97	560.6	565.4	535.6		0	2.411e-05	3.39
[K].QTAGQGSPCEEQEEPR.[A]	1xCl-DDE [C9(100)]	High	6.79913e-07	0	1	1	1	O14686	O14686 [1174-1189]	0	2170.01				No Quan Values	0	8.072e-07	4.52
[K].SSGQSNNNSDTCAEFR.[I]	1xCl-DDE [C12(100)]	High	1.06668e-06	0	1	1	1	O14713	O14713 [49-64]	0	2140.96	451	423.2	416.8		0	1.219e-06	4.52
[R].YALLLDIVQPTCR.[R]	1xCl-DDE [C12(100)]	High	4.30248e-06	0	1	1	1	O14717	O14717 [276-288]	0	1929.09				No Quan Values	0	4.359e-06	3.67
[K].SLLFCDR.[N]	1xCl-DDE [C5(100)]	High	0.0183784	0.000788439	1	1	1	O14727	O14727 [422-428]	0	1277.7				No Quan Values	0.0004865	0.008946	1.67
[K].VIPTECAIK.[V]	1xCl-DDE [C6(100)]	High	0.000998334	0.000104718	1	1	1	O14730	O14730 [282-290]	0	1626.98				No Quan Values	0.0001158	0.0005739	2.28
[R].QELEFGVIYHCTEER.[L]	1xCl-DDE [C11(100)]	High	0.000215205	4.09057e-05	1	1	1	O14732	O14732 [126-140]	0	2277.13				No Quan Values	3.12e-05	0.0001553	2.05
[R].EAGGIVIDTSGGPLDLMACR.[V]	1xCl-DDE [C19(100)]	High	7.01067e-08	0	1	1	1	O14732	O14732 [241-260]	0	2399.24				No Quan Values	0	1.01e-07	5.42
[R].EAGGIVIDTSGGPLDLMACR.[V]	1xCl-DDE [C19(100)]; 1xOxidation [M17(100)]	High	6.32352e-09	0	1	1	1	O14732	O14732 [241-260]	0	2415.23	431.2	409.9	368		0	1.116e-08	4.05
[K].LCDFGISGR.[L]	1xCl-DDE [C2(100)]	High	0.000773816	7.16355e-05	1	1	1	O14733	O14733 [259-267]	0	1391.74				No Quan Values	9.274e-05	0.000463	2.72
[R].SAGCAAYMAPER.[I]	1xCl-DDE [C4(100)]; 1xOxidation [M8(100)]	High	0.011165	0.000588319	1	1	2	O14733	O14733 [277-288]	0	1666.8	2083.5	2029.3	1946		0.0003656	0.005508	1.89
[R].QDGVLAVTCAQEGVIR.[V]	1xCl-DDE [C9(100)]	High	2.33425e-07	0	1	1	1	O14734	O14734 [294-309]	0	2083.13				No Quan Values	0	3.031e-07	5
[K].CLLDRVPEEEKDTNVQVLMVLGAGR.[G]	1xCl-DDE [C1(100)]	High	7.66595e-06	0	1	1	1	O14744	O14744 [344-368]	2	3437.88	696.7	638.8	663		0	7.391e-06	4.5
[K].ADIIVSELLGSFADNELSPECLDGAQHFLK.[D]	1xCl-DDE [C21(100)]	High	5.33497e-07	0	1	1	1	O14744	O14744 [429-458]	0	3885.03	158.5	152.2	140.1		0	6.449e-07	4.1
[R].TLCDYSK.[R]	1xCl-DDE [C3(100)]	High	0.0117292	0.000616442	1	1	3	O14744	O14744 [194-200]	0	1482.81	4494	4607.5	4603.1		0.001916	0.04033	2.21
[R].DLNCVPEIADTLGAVAK.[Q]	1xCl-DDE [C4(100)]	High	7.55336e-06	0	1	1	6	O14744	O14744 [19-35]	0	2382.32	638.7	647.3	661.2		0	7.294e-06	4.07
[R].EGQTICVR.[F]	1xCl-DDE [C6(100)]	High	0.00182228	0.000170601	1	1	1	O14744	O14744 [594-601]	0	1329.73				No Quan Values	0.0001375	0.0009698	2.41
[K].QGFDFLCMPVFHPR.[F]	1xCl-DDE [C7(100)]	High	4.05479e-06	0	1	1	1	O14744	O14744 [36-49]	0	2118.07				No Quan Values	0	4.122e-06	3.43
[K].QGFDFLCMPVFHPR.[F]	1xCl-DDE [C7(100)]; 1xOxidation [M8(100)]	High	2.47908e-05	0	1	1	2	O14744	O14744 [36-49]	0	2134.07	499	524.1	532.9		0	2.874e-05	3.68
[R].LCCLEK.[G]	2xCl-DDE [C2(100); C3(100)]	High	0.175839	0.00573094	1	1	4	O14745	O14745 [14-19]	0	1556.89	13342.2	12049.4	12071.6		0.003493	0.08778	1.51
[R].QCFDDFADLVPFDSWEPLMR.[K]	1xCl-DDE [C2(100)]	High	0.000462439	7.16355e-05	1	1	1	O14763	O14763 [340-359]	0	2855.35				No Quan Values	8.405e-05	0.0003005	2.63
[R].QCFDDFADLVPFDSWEPLMR.[K]	1xCl-DDE [C2(100)]; 1xOxidation [M19(100)]	High	3.21427e-06	0	1	1	1	O14763	O14763 [340-359]	0	2871.34	213.4	194.7	175.5		0	3.345e-06	2.98
[K].GICSGGGGDPER.[V]	1xCl-DDE [C3(100)]	High	0.000291148	7.16355e-05	1	1	2	O14763	O14763 [246-257]	0	1528.75				No Quan Values	6.003e-05	0.0002021	2.73
[R].CDSGEVELSPCTTTR.[N]	2xCl-DDE [C1(100); C11(100)]	High	8.28754e-07	0	1	1	2	O14763	O14763 [119-133]	0	2217.07	310.2	294.9	324.6		0	1.184e-06	5.59
[R].NTVCQCEEGTFR.[E]	2xCl-DDE [C4(100); C6(100)]	High	0.00022329	4.09057e-05	1	1	2	O14763	O14763 [134-145]	0	2005.96	1483.3	1580.5	1557.2		3.12e-05	0.0001604	2.84
[R].EPGVAGGDVCSSDSFNEDIAVFAK.[Q]	1xCl-DDE [C10(100)]	High	0.0655662	0.00248399	1	1	1	O14770	O14770 [105-128]	0	3067.52	101.9	116.4	95.9		0.001447	0.03151	2.3
[R].CSVAPGSVVEYSR.[L]	1xCl-DDE [C1(100)]	High	7.54379e-07	0	1	1	2	O14772	O14772 [411-423]	0	1777.92				No Quan Values	0	8.88e-07	4.39
[R].LGPDVSVGENCIISGSYILTK.[A]	1xCl-DDE [C11(100)]	High	1.59253e-06	0	1	1	3	O14772	O14772 [424-444]	0	2818.55	1590.1	1676.7	1800.8		0	1.757e-06	5.32
[K].SELGLQSITFSIFPDIPECSGK.[T]	1xCl-DDE [C19(100)]	High	4.64865e-08	0	1	1	2	O14772	O14772 [377-398]	0	3021.61	369.5	409.9	395.8		0	6.919e-08	5.21
[K].TSCIIQSILDSR.[C]	1xCl-DDE [C3(100)]	High	2.32665e-05	0	1	1	1	O14772	O14772 [399-410]	0	1759.97	447.6	446.4	445.4		0	2.036e-05	3.25
[R].IFPVCSSLSDSVITSLK.[M]	1xCl-DDE [C5(100)]	High	9.95425e-06	0	1	1	2	O14772	O14772 [527-543]	0	2449.39	421.9	465.6	424.9		0	7.402e-05	3.29
[K].IGTLSCEIDAYGDFLQALGPGATVEYTR.[N]	1xCl-DDE [C6(100)]	High	1.0529e-08	0	1	1	3	O14772	O14772 [291-318]	0	3384.71	84.6	88.6	96.3		0	1.785e-08	5.52
[R].GLTLLFASGDSGAGCWSVSGR.[H]	1xCl-DDE [C15(100)]	High	5.16199e-09	0	1	1	3	O14773	O14773 [351-371]	0	2465.26	257.4	229.6	226.1		0	9.265e-09	5.47
[K].AKPVATAPIPGTPWCVVWTGDER.[V]	1xCl-DDE [C15(100)]	High	4.84027e-09	0	1	1	5	O14776	O14776 [521-543]	0	3104.69	245.6	233	230.4		0	8.768e-09	6.63
[R].YLVLDCVPEER.[R]	1xCl-DDE [C6(100)]	High	2.81396e-05	0	1	1	3	O14776	O14776 [1057-1067]	0	1759.94	403.3	405.8	398.3		0	4.294e-05	3.55
[K].CASELESLEK.[H]	1xCl-DDE [C1(100)]	High	5.39986e-05	0	1	1	1	O14777	O14777 [528-537]	0	1761.96	785.9	788.5	740.4		0	4.413e-05	3.23
[K].FNPEAGANCLVK.[Y]	1xCl-DDE [C9(100)]	High	0.000360465	7.16355e-05	1	1	1	O14777	O14777 [441-452]	0	1916.06	253.2	248.4	261.7		7.249e-05	0.0002432	3.05
[K].CSAAALDVLANVFR.[E]	1xCl-DDE [C1(100)]	High	1.15953e-05	0	1	1	1	O14787	O14787 [375-388]	0	1874.03				No Quan Values	0	1.081e-05	3.83
[R].TQDHDENVALEACEFWLTLAEQPICK.[E]	2xCl-DDE [C13(100); C25(100)]	High	3.24142e-09	0	1	1	1	O14787	O14787 [263-288]	0	3851.94	609.9	572.2	569.9		0	6.059e-09	6.46
[R].DSCNDSMQSYDLDYPER.[R]	1xCl-DDE [C3(100)]; 1xOxidation [M7(100)]	High	2.47908e-05	0	1	1	1	O14795	O14795 [234-250]	0	2478.05	432.8	428.5	392.7		0	2.163e-05	3.89
[R].IDECVR.[Q]	1xCl-DDE [C4(100)]	High	0.117248	0.00435945	1	1	1	O14795	O14795 [1230-1235]	0	1158.63				No Quan Values	0.002426	0.05813	1.46
[K].DDEICGTR.[N]	1xCl-DDE [C5(100)]	High	0.0048046	0.000321688	1	1	1	O14795	O14795 [107-114]	0	1332.65	1029.1	853.3	837.2		0.0002209	0.002417	2.08
[K].CDEYIEALNTGK.[L]	1xCl-DDE [C1(100)]	High	7.08421e-06	0	1	1	1	O14802	O14802 [724-735]	0	2009.05				No Quan Values	0	6.877e-06	3.88
[K].SNSPLTMALCGSK.[G]	1xCl-DDE [C10(100)]	High	2.66371e-06	0	1	1	1	O14802	O14802 [774-786]	0	1962.07	218	212.7	213.1		0	2.814e-06	3.83
[K].SNSPLTMALCGSK.[G]	1xCl-DDE [C10(100)]; 1xOxidation [M7(100)]	High	4.28127e-06	0	1	1	1	O14802	O14802 [774-786]	0	1978.06				No Quan Values	0	4.346e-06	3.7
[K].GSFINISQMIACVGQQAISGSR.[V]	1xCl-DDE [C12(100)]; 1xOxidation [M9(100)]	High	1.78675e-07	0	1	1	1	O14802	O14802 [787-808]	0	2707.4				No Quan Values	0	2.379e-07	4.08
[R].AQMEPGSAVGALCAQSIGEPGTQMTLK.[T]	1xCl-DDE [C13(100)]; 1xOxidation [M3(100)]	High	0.131434	0.00459973	1	1	1	O14802	O14802 [1025-1051]	0	3344.72				No Quan Values	0.002633	0.06556	1.94
[K].ACQIIASILVGK.[D]	1xCl-DDE [C2(100)]	High	2.71966e-05	0	1	1	1	O14802	O14802 [564-575]	0	1869.15				No Quan Values	0	2.35e-05	3.57
[R].YSICTSK.[L]	1xCl-DDE [C4(100)]	High	0.150066	0.00516964	1	1	2	O14802	O14802 [1151-1157]	0	1454.82				No Quan Values	0.005472	0.1359	1.74
[K].FLETCR.[D]	1xCl-DDE [C5(100)]	High	0.0536105	0.002009	1	1	1	O14802	O14802 [1014-1019]	0	1192.65				No Quan Values	0.001255	0.0257	2.25
[K].AVFPCPSEPALSK.[N]	1xCl-DDE [C5(100)]	High	3.01228e-05	0	1	1	3	O14802	O14802 [930-942]	0	1999.12	1161.2	1205.2	1226.2		0	2.583e-05	3.54
[K].GEDLCANDSYVTIQNSELMSGSMDK.[G]	1xCl-DDE [C5(100)]; 2xOxidation [M19(100); M23(100)]	High	0.0139735	0.000673604	1	1	1	O14802	O14802 [628-652]	0	3392.58				No Quan Values	0.0004159	0.006848	1.73
[K].SLEDLCSQYDLTVR.[S]	1xCl-DDE [C6(100)]	High	1.87614e-05	0	1	1	1	O14802	O14802 [878-891]	0	2066.05	640.4	683.5	679		0	1.679e-05	3.28
[R].LLVPPLCIRPSVVSDLK.[S]	1xCl-DDE [C7(100)]	High	0.00015416	4.09057e-05	1	1	2	O14802	O14802 [255-271]	0	2502.54				No Quan Values	3.12e-05	0.0001387	2.81
[K].LQQQPGCTAEETLEALILK.[E]	1xCl-DDE [C7(100)]	High	1.4826e-05	0	1	1	2	O14802	O14802 [736-754]	0	2738.53	227.8	232.3	219.8		0	5.982e-05	3.35
[K].DRPCETCGK.[N]	2xCl-DDE [C4(100); C7(100)]; 1xTMT10plex [N-Term]; 1xTMT10plex [K9]	High	0.13028	0.00459973	1	1	1	O14802	O14802 [66-74]	0	1856.97				No Quan Values	0.002633	0.06491	1.72
[K].SEFLCCQDSFLQEIK.[K]	2xCl-DDE [C5(100); C6(100)]	High	0.00124732	0.000104718	1	1	1	O14802	O14802 [956-970]	0	2638.36	713.1	723.4	718.5		0.0001158	0.0006925	1.26
[K].KAIPPGCGDEVEEEDESILDTVIK.[Y]	1xCl-DDE [C7(100)]	High	0.000420992	7.16355e-05	1	1	2	O14810	O14810 [99-122]	1	3468.85	267.6	249	256.6		8.405e-05	0.0003027	3.39
[K].APCYETVK.[V]	1xCl-DDE [C3(100)]	High	0.00325874	0.000226284	1	1	3	O14817	O14817 [188-195]	0	1563.87	1561.9	1689.1	1629.3		0.000166	0.001662	2.33
[R].VECQSHR.[L]	1xCl-DDE [C3(100)]	High	0.00156773	0.000170601	1	1	3	O14818	O14818 [89-95]	0	1282.66	1291.5	1304.4	1287		0.0001375	0.0008494	2.31
[K].ICALDDNVCMAFAGLTADAR.[I]	2xCl-DDE [C2(100); C9(100)]	High	1.0731e-07	0	1	1	2	O14818	O14818 [62-81]	0	2689.33	604.2	600.4	604.7		0	1.491e-07	5.26
[K].ICALDDNVCMAFAGLTADAR.[I]	2xCl-DDE [C2(100); C9(100)]; 1xOxidation [M10(100)]	High	4.72209e-05	0	1	1	1	O14818	O14818 [62-81]	0	2705.33	501	499.4	512.7		0	3.906e-05	3.82
[R].KICALDDNVCMAFAGLTADAR.[I]	2xCl-DDE [C3(100); C10(100)]	High	9.44262e-09	0	1	1	2	O14818	O14818 [61-81]	1	3046.59	1613.5	1388.3	1324.3		0	1.613e-08	6.22
[R].KICALDDNVCMAFAGLTADAR.[I]	2xCl-DDE [C3(100); C10(100)]; 1xOxidation [M11(100)]	High	4.14841e-08	0	1	1	2	O14818	O14818 [61-81]	1	3062.59	1479.7	1376.5	1285.2		0	6.25e-08	5.68
[R].YCTLPEILK.[Y]	1xCl-DDE [C2(100)]	High	0.000839981	7.16355e-05	1	1	1	O14832	O14832 [133-141]	0	1733.02				No Quan Values	9.274e-05	0.0004957	2.9
[R].GGTFTDVFAQCPGGHVR.[V]	1xCl-DDE [C11(100)]	High	1.65889e-07	0	1	1	1	O14841	O14841 [15-31]	0	2173.09	519.4	519.4	532.6		0	2.216e-07	4.32
[R].SGLFVVGPESAGAHPGPACYR.[K]	1xCl-DDE [C19(100)]	High	6.04318e-08	0	1	1	1	O14841	O14841 [364-384]	0	2496.28				No Quan Values	0	8.815e-08	4.13
[K].VPNCSGTR.[N]	1xCl-DDE [C4(100)]	High	0.00360701	0.000226284	1	1	1	O14841	O14841 [907-914]	0	1257.67	601.6	604.2	617		0.000166	0.001834	1.77
[R].LEEQCVDALQAQGFPR.[S]	1xCl-DDE [C5(100)]	High	3.51832e-05	0	1	1	1	O14841	O14841 [554-569]	0	2228.14	197.4	184.1	187.3		0	2.983e-05	3.46
[R].YVQGFCR.[G]	1xCl-DDE [C6(100)]	High	0.00159601	0.000170601	1	1	1	O14841	O14841 [248-254]	0	1296.68				No Quan Values	0.0001375	0.0008624	2.27
[R].DIPLNQGCLAPVR.[V]	1xCl-DDE [C8(100)]	High	2.31532e-05	0	1	1	1	O14841	O14841 [1046-1058]	0	1820.02	853.6	864.7	856.3		0	2.029e-05	4.17
[R].APGKVPNCSGTR.[N]	1xCl-DDE [C8(100)]	High	0.000135735	4.09057e-05	1	1	1	O14841	O14841 [903-914]	1	1840.04				No Quan Values	3.12e-05	0.0001026	2.49
[R].LLPASFPCIFGPGENQPLSPEASR.[K]	1xCl-DDE [C8(100)]	High	4.73744e-07	0	1	1	2	O14841	O14841 [401-424]	0	2951.54	364.7	368.6	381.3		0	5.799e-07	5.53
[K].LHGPCLIIDSNSTILVEPGCQAEVTK.[T]	2xCl-DDE [C5(100); C20(100)]	High	2.11e-05	0	1	1	1	O14841	O14841 [688-713]	0	3585.94				No Quan Values	0	1.862e-05	3.59
[K].FLDSTADQQECPR.[K]	1xCl-DDE [C11(100)]	High	1.52692e-05	0	1	1	1	O14867	O14867 [130-142]	0	1933.94				No Quan Values	0	1.389e-05	3.12
[R].GQESQQMSTATSEQAGPAEQCR.[Q]	1xCl-DDE [C21(100)]	High	5.40566e-11	0	1	1	1	O14867	O14867 [695-716]	0	2748.26	139.7	116.4	113.6		0	1.434e-10	6.91
[R].GQESQQMSTATSEQAGPAEQCR.[Q]	1xCl-DDE [C21(100)]; 1xOxidation [M7(100)]	High	9.78325e-10	0	1	1	1	O14867	O14867 [695-716]	0	2764.26	300.3	284.8	273.5		0	2.029e-09	6.6
[K].STPDGELALPSIFSLSDRPPAVLPPCAR.[G]	1xCl-DDE [C26(100)]	High	1.12079e-06	0	1	1	2	O14867	O14867 [658-685]	0	3330.78	257.2	256.9	254.2		0	1.274e-06	6.07
[K].YSAADCPLSFLISEK.[D]	1xCl-DDE [C6(100)]	High	5.9969e-05	0	1	1	2	O14867	O14867 [641-655]	0	2297.24	564.3	607.3	626.8		0	4.858e-05	2.82
[K].NVQTPQCK.[L]	1xCl-DDE [C7(100)]	High	0.00817157	0.000468527	1	1	1	O14867	O14867 [178-185]	0	1570.89				No Quan Values	0.0002924	0.004056	2.63
[K].ENVDEVCK.[C]	1xCl-DDE [C7(100)]	High	0.000493542	7.16355e-05	1	1	1	O14867	O14867 [101-108]	0	1588.85				No Quan Values	8.405e-05	0.0003181	2.76
[K].LTPEQLDCIHDIR.[R]	1xCl-DDE [C8(100)]	High	5.63689e-05	0	1	1	1	O14867	O14867 [550-562]	0	1977.05	181	187.9	186.5		0	4.585e-05	3.54
[K].CFSSHCQK.[T]	2xCl-DDE [C1(100); C6(100)]	High	0.203716	0.00650727	1	1	1	O14867	O14867 [145-152]	0	1787.93	1339.5	1270.9	1327.4		0.004053	0.1014	1.03
[R].SENECLGGVPECR.[D]	2xCl-DDE [C5(100); C12(100)]	High	5.6176e-06	0	1	1	1	O14867	O14867 [259-271]	0	2011.98	519.9	467.9	475.1		0	5.552e-06	3.6
[K].LTDFPPIKDQADEAQYCQLVR.[Q]	1xCl-DDE [C17(100)]	High	5.33497e-07	0	1	1	1	O14874	O14874 [136-156]	1	3103.64	423.9	447.1	418.7		0	6.468e-07	3.45
[K].DQADEAQYCQLVR.[Q]	1xCl-DDE [C9(100)]	High	8.57967e-07	0	1	1	1	O14874	O14874 [144-156]	0	1962.97				No Quan Values	0	9.958e-07	4.35
[K].HLDGNNEAALECLR.[Q]	1xCl-DDE [C12(100)]	High	1.30912e-08	0	1	1	1	O14879	O14879 [62-75]	0	1979.01	587.9	586.7	587.9		0	2.171e-08	6.33
[K].FSNPYSIEYSELDCEEGWTQLK.[C]	1xCl-DDE [C14(100)]	High	1.26688e-05	0	1	1	1	O14879	O14879 [127-148]	0	3291.6	328.9	385.5	392.5		0	1.172e-05	3.79
[K].KFSNPYSIEYSELDCEEGWTQLK.[C]	1xCl-DDE [C15(100)]	High	6.37546e-07	0	1	1	1	O14879	O14879 [126-148]	1	3648.86				No Quan Values	0	7.62e-07	4.18
[R].YCNLQK.[Y]	1xCl-DDE [C2(100)]	High	0.0378487	0.00138636	1	1	1	O14879	O14879 [364-369]	0	1421.81	437.9	466.2	483		0.0008991	0.01806	2.18
[K].SPCQTDVLR.[S]	1xCl-DDE [C3(100)]	High	0.00222121	0.000199723	1	1	2	O14879	O14879 [237-245]	0	1442.77				No Quan Values	0.0001453	0.001163	2.58
[R].VLESTPNNGYLYHQIGCCYK.[A]	2xCl-DDE [C17(100); C18(100)]	High	0.0503928	0.00186735	1	1	2	O14879	O14879 [267-286]	0	3150.61				No Quan Values	0.001156	0.0241	1.27
[K].VEYPIMYSTDPENGHIFNCIQR.[A]	1xCl-DDE [C19(100)]	High	1.54018e-07	0	1	1	3	O14880	O14880 [38-59]	0	3050.48	183	205.8	208.3		0	2.074e-07	4.51
[K].VEYPIMYSTDPENGHIFNCIQR.[A]	1xCl-DDE [C19(100)]; 1xOxidation [M6(100)]	High	2.21055e-07	0	1	1	11	O14880	O14880 [38-59]	0	3066.48	2109.9	2215.6	2187.3		0	2.891e-07	4.98
[K].YKVEYPIMYSTDPENGHIFNCIQR.[A]	1xCl-DDE [C21(100)]	High	2.29038e-08	0	1	1	2	O14880	O14880 [36-59]	1	3570.8	932	907	1076.4		0	1.438e-06	5.98
[K].YKVEYPIMYSTDPENGHIFNCIQR.[A]	1xCl-DDE [C21(100)]; 1xOxidation [M8(100)]	High	5.49577e-07	0	1	1	2	O14880	O14880 [36-59]	1	3586.8	516.1	558.8	637		0	6.653e-07	5.12
[K].QSVNISLSGCQPAPEGYSPTLQWQQQQVAQFSTVR.[Q]	1xCl-DDE [C10(100)]	High	1.58789e-08	0	1	1	1	O14893	O14893 [80-114]	0	4287.16	135.9	124.5	111.3		0	2.6e-08	5.39
[R].KQSVNISLSGCQPAPEGYSPTLQWQQQQVAQFSTVR.[Q]	1xCl-DDE [C11(100)]	High	9.4034e-10	0	1	1	1	O14893	O14893 [79-114]	1	4644.41	105.1	123.5	122.1		0	1.96e-09	6.4
[R].LLPVEPCDLTEGFDPSVPPR.[T]	1xCl-DDE [C7(100)]	High	3.7728e-07	0	1	1	5	O14893	O14893 [28-47]	0	2605.36	1759.3	1598.3	1657.6		0	5.493e-07	3.99
[R].VQIEAAQCPDVVVAQIDPK.[K]	1xCl-DDE [C8(100)]	High	0.000416885	7.16355e-05	1	1	1	O14893	O14893 [56-74]	0	2676.49	142.5	145.1	151.1		7.249e-05	0.0002757	2.74
[R].RVQIEAAQCPDVVVAQIDPK.[K]	1xCl-DDE [C9(100)]	High	1.53258e-07	0	1	1	2	O14893	O14893 [55-74]	1	2832.59	1128.9	1052.3	1023.2		0	2.063e-07	5.83
[K].LLPLAPAPVFITSSQNCVPQVDFSR.[R]	1xCl-DDE [C17(100)]	High	0.000474123	7.16355e-05	1	1	1	O14901	O14901 [366-390]	0	3123.7	16.7	18.3	15.2		8.405e-05	0.0003073	2.5
[R].LPTAEVMFCTLNTHK.[V]	1xCl-DDE [C9(100)]	High	5.96046e-06	0	1	1	1	O14908	O14908 [92-106]	0	2358.28	124.5	149.1	138.7		0	5.879e-06	3.71
[R].EQDQSFTALDWSWLQTEEEEHSCLEQAS.[-]	1xCl-DDE [C23(100)]	High	4.47892e-05	0	1	1	1	O14920	O14920 [729-756]	0	3750.68	120.5	111.2	109.9		0	3.721e-05	4.2
[R].IQQDTGIPEEDQELLQEAGLALIPDKPATQCISDGK.[L]	1xCl-DDE [C31(100)]	High	0.00016281	4.09057e-05	1	1	1	O14920	O14920 [340-375]	0	4746.52	88.1	91.6	93.1		3.12e-05	0.0001207	3.19
[R].EMEQAVELCGR.[E]	1xCl-DDE [C9(100)]; 1xOxidation [M2(100)]	High	2.40097e-06	0	1	1	1	O14920	O14920 [516-526]	0	1704.84				No Quan Values	0	2.555e-06	4.38
[K].CNTNTAIELK.[L]	1xCl-DDE [C1(100)]	High	2.13073e-05	0	1	1	9	O14929	O14929 [27-36]	0	1759.99	3427.4	3457.9	3445.6		0	1.879e-05	3.65
[K].ADMTCR.[G]	1xCl-DDE [C5(100)]	High	0.0759842	0.00304786	1	1	2	O14929	O14929 [164-169]	0	1120.56				No Quan Values	0.004695	0.12	1.72
[K].VDENFDCVEADDVEGK.[I]	1xCl-DDE [C7(100)]	High	1.28098e-06	0	1	1	8	O14929	O14929 [95-110]	0	2437.17	4119.3	4074.1	3935.4		0	4.037e-06	4.13
[R].QIIPPGFCTNTNDFLSLLEK.[E]	1xCl-DDE [C8(100)]	High	0.000166559	4.09057e-05	1	1	7	O14929	O14929 [113-132]	0	2903.59	1141.6	1172	1123.3		3.12e-05	0.0001236	2.87
[K].LCQDLPCFSR.[E]	2xCl-DDE [C2(100); C7(100)]	High	2.46701e-05	0	1	1	4	O14929	O14929 [293-302]	0	1800.93	3975.4	3880.1	3848.2		0	2.154e-05	3.36
[R].HLEEAVELVCTAPQWVPVSWVY.[-]	1xCl-DDE [C10(100)]	High	0.000111583	4.09057e-05	1	1	4	O14936	O14936 [905-926]	0	2979.54	533	546.1	557.6		3.12e-05	9.036e-05	4.05
[R].AQFEYDPAKDDLIPCK.[E]	1xCl-DDE [C15(100)]	High	0.000165049	4.09057e-05	1	1	1	O14936	O14936 [619-634]	1	2735.48	331.5	363.2	360.9		3.12e-05	0.0001224	3.49
[R].YCHDNNIIHR.[D]	1xCl-DDE [C2(100)]	High	0.000127361	4.09057e-05	1	1	1	O14936	O14936 [131-140]	0	1708.87				No Quan Values	3.12e-05	9.67e-05	2.64
[R].VACIAMEK.[T]	1xCl-DDE [C3(100)]; 1xOxidation [M6(100)]	High	0.00257159	0.000199723	1	1	1	O14936	O14936 [682-689]	0	1533.86				No Quan Values	0.0001453	0.001329	2.14
[K].QEQQASCTWFGK.[K]	1xCl-DDE [C7(100)]	High	9.54434e-05	0	1	1	3	O14936	O14936 [692-703]	0	2066.06	1154.6	1152.5	1137.5		0	7.428e-05	3.42
[K].MNELNHCIVAR.[I]	1xCl-DDE [C7(100)]; 1xOxidation [M1(100)]	High	0.000306629	7.16355e-05	1	1	1	O14936	O14936 [507-517]	0	1739.9				No Quan Values	6.003e-05	0.0002119	2.83
[K].EVLEEISCYPENNDAK.[E]	1xCl-DDE [C8(100)]	High	4.05479e-06	0	1	1	1	O14936	O14936 [411-426]	0	2506.26				No Quan Values	0	4.124e-06	3.13
[K].TKQEQQASCTWFGK.[K]	1xCl-DDE [C9(100)]	High	3.27154e-05	0	1	1	2	O14936	O14936 [690-703]	1	2524.37	2643.1	2755.7	2761.5		3.12e-05	0.0001068	4.58
[K].STSTANQLPFTLPGGQCTTVQVLR.[S]	1xCl-DDE [C17(100)]	High	1.06123e-05	0	1	1	1	O14939	O14939 [585-608]	0	2943.57	37	35.7	35.5		0	9.968e-06	3.52
[R].APDWVDAEECHR.[C]	1xCl-DDE [C10(100)]	High	8.58646e-06	0	1	1	6	O14964	O14964 [157-168]	0	1851.88	3947.8	3826.9	3742.1		0	1.116e-05	3.84
[K].NCGQTVHDEVANK.[Q]	1xCl-DDE [C2(100)]	High	2.95517e-06	0	1	1	4	O14964	O14964 [74-86]	0	2068.08	1375.4	1458.9	1485.3		0	7.053e-06	4.56
[R].VCEPCYEQLNR.[K]	2xCl-DDE [C2(100); C5(100)]	High	0.000289783	7.16355e-05	1	1	5	O14964	O14964 [211-221]	0	1972.98	2391.3	2360.9	2366.2		6.003e-05	0.0002016	2.76
[R].ACGQIFCGK.[C]	2xCl-DDE [C2(100); C7(100)]	High	0.0976594	0.00350023	1	1	3	O14964	O14964 [184-192]	0	1774.97	2229.8	2108.2	2078.6		0.002111	0.04966	2.19
[R].EVLEHPWITANSSKPSNCQNK.[E]	1xCl-DDE [C18(100)]	High	0.000100873	0	1	1	2	O14965	O14965 [376-396]	0	3264.75	1530.9	1578.8	1672.4		0	7.813e-05	3.6
[R].VLCPSNSSQR.[V]	1xCl-DDE [C3(100)]	High	0.000540733	7.16355e-05	1	1	2	O14965	O14965 [47-56]	0	1514.81	1182.9	1195.3	1234.6		8.405e-05	0.0003436	2.28
[R].VLVTQQFPCQNPLPVNSGQAQR.[V]	1xCl-DDE [C9(100)]	High	9.43508e-08	0	1	1	3	O14965	O14965 [25-46]	0	2848.52	356.1	402.8	375.8		0	4.857e-06	4.8
[K].CDLSPWAVSR.[D]	1xCl-DDE [C1(100)]	High	0.00019995	4.09057e-05	1	1	1	O14966	O14966 [127-136]	0	1557.82				No Quan Values	3.12e-05	0.0001453	3.16
[K].LTLPNGEPVPCLLLANK.[C]	1xCl-DDE [C11(100)]	High	2.64131e-05	0	1	1	2	O14966	O14966 [110-126]	0	2445.44	235.1	238.1	237.4		0	2.295e-05	4.54
[K].FDDGAVFLAACSSGDTDEVLK.[L]	1xCl-DDE [C11(100)]	High	5.70143e-06	0	1	1	5	O14974	O14974 [38-58]	0	2813.42	644.7	553.4	585.8		0	6.833e-06	3.4
[R].GADINYANVDGLTALHQACIDDNVDMVK.[F]	1xCl-DDE [C19(100)]	High	7.22201e-08	0	1	1	1	O14974	O14974 [63-90]	0	3628.83	554.6	492.5	484.7		0	1.036e-07	4.99
[R].GADINYANVDGLTALHQACIDDNVDMVK.[F]	1xCl-DDE [C19(100)]; 1xOxidation [M26(100)]	High	2.4527e-07	0	1	1	1	O14974	O14974 [63-90]	0	3644.82	353.2	348.9	355.8		0	3.179e-07	4.06
[K].SCSFGR.[R]	1xCl-DDE [C2(100)]	High	0.0237232	0.000989447	1	1	3	O14974	O14974 [552-557]	0	1080.56	4484.3	4521.8	4525.4		0.0005978	0.0114	2
[K].FSASQFWDDCR.[K]	1xCl-DDE [C10(100)]	High	5.17241e-05	0	1	1	2	O14975	O14975 [292-302]	0	1785.83	184.2	183.6	184.3		0	4.232e-05	3.6
[K].FSASQFWDDCRK.[Y]	1xCl-DDE [C10(100)]	High	1.86697e-05	0	1	1	1	O14975	O14975 [292-303]	1	2143.09	864.7	933.7	917.1		0	1.666e-05	4.41
[K].DEPVRDENGYCVR.[V]	1xCl-DDE [C11(100)]	High	0.00016885	4.09057e-05	1	1	2	O14975	O14975 [404-416]	1	1975.96	1168	1242	1236.6		6.003e-05	0.0002103	4.22
[R].TKFSASQFWDDCR.[K]	1xCl-DDE [C12(100)]	High	1.18841e-05	0	1	1	1	O14975	O14975 [290-302]	1	2244.14	518.2	538.5	531.7		0	1.105e-05	4.43
[K].YDVEKDEPVRDENGYCVR.[V]	1xCl-DDE [C16(100)]	High	8.65852e-05	0	1	1	1	O14975	O14975 [399-416]	2	2839.42	917.3	973.8	991.3		0	6.79e-05	3.95
[R].YLCNSPQKPNDR.[D]	1xCl-DDE [C3(100)]	High	7.66595e-06	0	1	1	2	O14975	O14975 [318-329]	0	2088.12	789.8	751.5	728.8		6.003e-05	0.0001994	3.71
[R].FGDICIYEFYAATEGNIGFMNYAR.[K]	1xCl-DDE [C5(100)]; 1xOxidation [M20(100)]	High	0.0145765	0.000703789	1	1	1	O14975	O14975 [353-376]	0	3205.51				No Quan Values	0.0004356	0.00714	1.03
[R].DENGYCVR.[V]	1xCl-DDE [C6(100)]	High	0.00162488	0.000170601	1	1	1	O14975	O14975 [409-416]	0	1379.67				No Quan Values	0.0001375	0.0008751	2.31
[K].GEVGLLVCK.[I]	1xCl-DDE [C8(100)]	High	4.81364e-05	0	1	1	7	O14975	O14975 [420-428]	0	1570.95	5268.7	5388	5248.1		3.12e-05	0.0001717	3.28
[K].EESDTGQAEFLLLTELCK.[G]	1xCl-DDE [C17(100)]	High	9.3885e-08	0	1	1	2	O14976	O14976 [110-127]	0	2679.41	406.3	436	392.4		0	1.317e-07	5.54
[K].ACTQPRPNYASNFSVIGAR.[E]	1xCl-DDE [C2(100)]	High	1.82912e-06	0	1	1	1	O14976	O14976 [1141-1159]	0	2476.28	118.6	119.1	128		0	1.991e-06	3.83
[R].VSECGWAAR.[R]	1xCl-DDE [C4(100)]	High	0.00164446	0.000170601	1	1	1	O14976	O14976 [469-477]	0	1402.72	980.9	944.3	929.3		0.0001375	0.0008854	2.64
[R].GPLSCDTVLK.[I]	1xCl-DDE [C5(100)]	High	0.00391721	0.000226284	1	1	1	O14976	O14976 [141-150]	0	1685.98	930.1	981.7	1012.6		0.0001753	0.001981	2.28
[K].YDLDACDIQEK.[Y]	1xCl-DDE [C6(100)]	High	0.000236026	4.09057e-05	1	1	1	O14976	O14976 [686-696]	0	1966.01	1476.9	1464.8	1452.5		3.12e-05	0.0001683	2.52
[K].IFYQTCR.[A]	1xCl-DDE [C6(100)]	High	0.0276184	0.00107409	1	1	1	O14976	O14976 [151-157]	0	1354.73				No Quan Values	0.0006359	0.01328	2.24
[R].AIIQEVCFMK.[K]	1xCl-DDE [C7(100)]; 1xOxidation [M9(100)]	High	0.000563388	7.16355e-05	1	1	1	O14976	O14976 [81-90]	0	1851.04	1619.4	1624.2	1624.3		8.405e-05	0.0003544	2.57
[R].GFCFITYTDEEPVK.[K]	1xCl-DDE [C3(100)]	High	7.66595e-06	0	1	1	3	O14979	O14979 [275-288]	0	2302.19	516.5	517.2	520.3		0	3.919e-05	3.74
[R].GFCFITYTDEEPVKK.[L]	1xCl-DDE [C3(100)]	High	4.57611e-07	0	1	1	7	O14979	O14979 [275-289]	1	2659.45	1956.5	2132.7	2183.5		0	5.615e-07	4.6
[R].RGFCFITYTDEEPVK.[K]	1xCl-DDE [C4(100)]	High	3.37715e-06	0	1	1	2	O14979	O14979 [274-288]	1	2458.3	920.3	886.2	804.2		0	3.494e-06	4.37
[R].RGFCFITYTDEEPVKK.[L]	1xCl-DDE [C4(100)]	High	1.40725e-06	0	1	1	3	O14979	O14979 [274-289]	2	2815.55	1401.8	1376.2	1263.9		0	1.57e-06	5.25
[R].FGEVVDCTIKTDPVTGR.[S]	1xCl-DDE [C7(100)]	High	0.000395104	7.16355e-05	1	1	3	O14979	O14979 [171-187]	1	2490.35				No Quan Values	8.405e-05	0.0003685	3.16
[R].YHQIGSGKCEIK.[V]	1xCl-DDE [C9(100)]	High	3.27154e-05	0	1	1	1	O14979	O14979 [295-306]	1	2245.28				No Quan Values	0	2.783e-05	3.39
[K].CLSENISAAIQANGEMVTK.[Q]	1xCl-DDE [C1(100)]	High	0.000431466	7.16355e-05	1	1	1	O14980	O14980 [723-741]	0	2632.4	202.5	192.4	192.2		7.249e-05	0.0002834	2.55
[K].CLSENISAAIQANGEMVTK.[Q]	1xCl-DDE [C1(100)]; 1xOxidation [M16(100)]	High	0.00111831	0.000104718	1	1	3	O14980	O14980 [723-741]	0	2648.39	689.3	776.9	787.5		0.0004763	0.008518	3.1
[K].LDINLLDNVVNCLYHGEGAQQR.[M]	1xCl-DDE [C12(100)]	High	3.16218e-09	0	1	1	5	O14980	O14980 [23-44]	0	2908.5	653.9	629.1	621.3		0	2.086e-08	5.24
[R].QMSVPGIFNPHEIPEEMCD.[-]	1xCl-DDE [C18(100)]	High	0.000233851	4.09057e-05	1	1	1	O14980	O14980 [1053-1071]	0	2597.21	302	230.3	221.7		3.12e-05	0.0001672	3.53
[R].QMSVPGIFNPHEIPEEMCD.[-]	1xCl-DDE [C18(100)]; 1xOxidation [M2(100)]	High	0.00045786	7.16355e-05	1	1	3	O14980	O14980 [1053-1071]	0	2613.21	80.4	69.8	59.5		9.274e-05	0.0004896	2.69
[R].QMSVPGIFNPHEIPEEMCD.[-]	1xCl-DDE [C18(100)]; 2xOxidation [M2(100); M17(100)]	High	0.00109308	0.000104718	1	1	2	O14980	O14980 [1053-1071]	0	2629.2	480.2	458.8	449		0.0001158	0.0006177	2.18
[R].NQCEGIKK.[Y]	1xCl-DDE [C3(100)]	High	0.0345887	0.00133153	1	1	2	O14980	O14980 [97-104]	1	1802.07	964.7	1046.1	933.3		0.0008085	0.01648	1.86
[R].NQCEGIK.[K]	1xCl-DDE [C3(100)]	High	0.119319	0.00441388	1	1	4	O14980	O14980 [97-103]	0	1444.81	1593.1	1580.5	1500.3		0.006885	0.1683	2
[R].TSESLCQNNMVILK.[L]	1xCl-DDE [C6(100)]	High	9.19979e-06	0	1	1	4	O14980	O14980 [159-172]	0	2233.22	2020.4	1841	1759.4		0	8.754e-06	3.49
[K].DLLGLCEQK.[R]	1xCl-DDE [C6(100)]	High	0.00270834	0.000199723	1	1	1	O14980	O14980 [523-531]	0	1671.96				No Quan Values	0.0001453	0.001398	2.01
[R].TSESLCQNNMVILK.[L]	1xCl-DDE [C6(100)]; 1xOxidation [M10(100)]	High	0.000203654	4.09057e-05	1	1	14	O14980	O14980 [159-172]	0	2249.21	5592.1	5365.5	5325.2		3.12e-05	0.0001475	2.78
[K].TSSDPTCVEKEK.[V]	1xCl-DDE [C7(100)]	High	0.000155569	4.09057e-05	1	1	1	O14980	O14980 [113-124]	1	2206.21	1156.1	1161.5	1039.1		3.12e-05	0.0001158	2.37
[K].TSSDPTCVEK.[E]	1xCl-DDE [C7(100)]	High	7.88636e-05	0	1	1	9	O14980	O14980 [113-122]	0	1719.91	4083.6	4299.3	3961.1		0	7.666e-05	2.61
[K].CDVDETVSSATLSEETEKPK.[L]	1xCl-DDE [C1(100)]	High	1.20608e-05	0	1	1	1	O14981	O14981 [1542-1561]	0	3050.59	628	609.4	610.6		0	1.117e-05	4.57
[R].ETCAQTLGVVLK.[H]	1xCl-DDE [C3(100)]	High	7.11163e-05	0	1	1	2	O14981	O14981 [369-380]	0	1915.12				No Quan Values	0	5.68e-05	3.1
[R].LLCVFALDR.[F]	1xCl-DDE [C3(100)]	High	0.0048046	0.000321688	1	1	2	O14981	O14981 [346-354]	0	1473.86	234.9	198.5	215.2		0.0002209	0.002414	2.3
[R].AKCDVDETVSSATLSEETEKPK.[L]	1xCl-DDE [C3(100)]	High	6.75171e-05	0	1	1	1	O14981	O14981 [1540-1561]	1	3478.89	677.2	709	718.4		0	5.4e-05	3.59
[R].TPCPNSK.[I]	1xCl-DDE [C3(100)]	High	0.1869	0.00602355	1	1	2	O14981	O14981 [912-918]	0	1399.79				No Quan Values	0.003679	0.09283	2.02
[R].ILIFCQLK.[S]	1xCl-DDE [C5(100)]	High	0.00285367	0.000226284	1	1	2	O14981	O14981 [1647-1654]	0	1631.02	808.2	774.1	773.9		0.000166	0.00147	2.35
[K].LLQQCTTR.[T]	1xCl-DDE [C5(100)]	High	0.00115077	0.000104718	1	1	3	O14981	O14981 [904-911]	0	1386.78				No Quan Values	0.0001571	0.001449	2.47
[R].FMATQCFATLIR.[L]	1xCl-DDE [C6(100)]; 1xOxidation [M2(100)]	High	0.000140124	4.09057e-05	1	1	1	O14981	O14981 [1204-1215]	0	1841.97				No Quan Values	3.12e-05	0.0001055	2.2
[K].IIQDYYCTLSPLQVQLYEDFAK.[S]	1xCl-DDE [C7(100)]	High	8.33622e-06	0	1	1	1	O14981	O14981 [1516-1537]	0	3303.75	199.1	208	205.4		0	7.967e-06	3.15
[R].CNSIAALK.[A]	1xCl-DDE [C1(100)]	High	0.00202273	0.000199723	1	1	1	O14986	O14986 [411-418]	0	1472.88				No Quan Values	0.0001453	0.001067	2.42
[K].ASSALVVCGGQGHR.[R]	1xCl-DDE [C8(100)]	High	2.66718e-05	0	1	1	1	O15013	O15013 [1328-1341]	0	1765.94	385.2	401.2	411.7		0	2.313e-05	3.4
[R].SEGVGTCSEK.[D]	1xCl-DDE [C7(100)]	High	0.00156773	0.000170601	1	1	1	O15014	O15014 [172-181]	0	1649.87				No Quan Values	0.0001375	0.0008463	2.01
[R].SEGVGTCSEKDPGVLQPVPLGGR.[G]	1xCl-DDE [C7(100)]	High	2.74393e-06	0	1	1	1	O15014	O15014 [172-194]	1	2935.58	616.4	653.2	649.8		0	2.884e-06	4.62
[K].ESTSSDCK.[L]	1xCl-DDE [C7(100)]	High	0.0307655	0.00121621	1	1	1	O15014	O15014 [1185-1192]	0	1509.77				No Quan Values	0.0006965	0.01469	1.9
[R].ASPSVTCK.[S]	1xCl-DDE [C7(100)]	High	0.00321534	0.000226284	1	1	1	O15014	O15014 [1284-1291]	0	1445.83				No Quan Values	0.000166	0.001642	2.31
[K].TYVGTLLDCTR.[H]	1xCl-DDE [C9(100)]	High	2.60297e-05	0	1	1	1	O15014	O15014 [337-347]	0	1665.89				No Quan Values	0	2.261e-05	3.27
[R].GGCGVVGGGGSCSSVGGASGGER.[S]	2xCl-DDE [C3(100); C12(100)]	High	0.000498541	7.16355e-05	1	1	1	O15014	O15014 [1327-1349]	0	2473.17	681.1	626.9	643.7		8.405e-05	0.0003212	3.87
[K].HTEETPDCESVPDPR.[A]	1xCl-DDE [C8(100)]	High	0.000117333	4.09057e-05	1	1	1	O15015	O15015 [143-157]	0	2136	363.4	354.5	349.2		3.12e-05	8.969e-05	3.93
[R].TGEYQCSLCPR.[K]	2xCl-DDE [C6(100); C9(100)]	High	0.000546295	7.16355e-05	1	1	1	O15015	O15015 [489-499]	0	1875.93				No Quan Values	8.405e-05	0.0003462	2.33
[K].CNAHYNLQNAFNLAEK.[E]	1xCl-DDE [C1(100)]	High	4.90445e-07	0	1	1	1	O15020	O15020 [231-246]	0	2503.3				No Quan Values	0	5.992e-07	5.16
[R].DAGMAEAWLCSQEPLVR.[S]	1xCl-DDE [C10(100)]	High	2.56444e-07	0	1	1	1	O15020	O15020 [2021-2037]	0	2300.15	446.4	403.6	404.5		0	3.309e-07	4.67
[R].GPEPSAQEQMEGMLCR.[K]	1xCl-DDE [C15(100)]	High	1.32613e-06	0	1	1	1	O15020	O15020 [2212-2227]	0	2187.03	396.9	383.4	358.3		0	1.483e-06	3.33
[R].HCAYEHDIQALSPQVQQVQDDGHR.[L]	1xCl-DDE [C2(100)]	High	4.62936e-09	0	1	1	1	O15020	O15020 [1842-1865]	0	3198.54	263.9	268	273.2		0	8.418e-09	7.18
[R].FCNPGK.[E]	1xCl-DDE [C2(100)]	High	0.0490688	0.00186735	1	1	3	O15020	O15020 [597-602]	0	1318.75				No Quan Values	0.001897	0.04003	2.14
[R].FCALEK.[L]	1xCl-DDE [C2(100)]	High	0.121429	0.0044378	1	1	1	O15020	O15020 [2069-2074]	0	1363.79	1176.4	1157.2	1218.3		0.002492	0.06066	2.08
[K].EYRPCDPQLVSER.[V]	1xCl-DDE [C5(100)]	High	1.5803e-05	0	1	1	2	O15020	O15020 [603-615]	0	2016.03				No Quan Values	7.249e-05	0.0002713	3.45
[R].SAELGCTVDEVESLIK.[R]	1xCl-DDE [C6(100)]	High	1.03547e-06	0	1	1	2	O15020	O15020 [2038-2053]	0	2346.27	290.5	298.8	304.8		0	1.184e-06	4.49
[R].DQADPQCLFLR.[Q]	1xCl-DDE [C7(100)]	High	9.28308e-05	0	1	1	2	O15020	O15020 [1134-1144]	0	1729.9	197.4	184.6	188.5		0	7.245e-05	3.6
[K].LEQSYEALCELAAAR.[R]	1xCl-DDE [C9(100)]	High	2.07279e-07	0	1	1	2	O15020	O15020 [619-633]	0	2091.09	188.2	178.6	177.5		0	2.727e-07	5.03
[R].CSSMSSLSR.[E]	1xCl-DDE [C1(100)]	High	8.6183e-05	0	1	1	1	O15027	O15027 [2115-2123]	0	1381.69	1446.5	1701.2	1444.1		0	6.767e-05	2.52
[R].CSSMSSLSR.[E]	1xCl-DDE [C1(100)]; 1xOxidation [M4(100)]	High	0.0211419	0.0008738	1	1	1	O15027	O15027 [2115-2123]	0	1397.68	720.9	686.3	693.9		0.0005364	0.01028	1.6
[R].TEAYEYAQSLGAETCPLPSFQVFK.[F]	1xCl-DDE [C15(100)]	High	1.55676e-08	0	1	1	3	O15027	O15027 [1605-1628]	0	3332.7	296.8	294.7	268.9		0	2.55e-08	5.32
[R].YWCDAEYDAYR.[R]	1xCl-DDE [C3(100)]	High	0.000181632	4.09057e-05	1	1	1	O15027	O15027 [1113-1123]	0	1878.84	1230.9	1255.9	1297.4		3.12e-05	0.0001335	3.49
[K].FIYSCR.[L]	1xCl-DDE [C5(100)]	High	0.0211419	0.0008738	1	1	2	O15027	O15027 [1629-1634]	0	1212.65	146.2	155.4	133.2		0.001398	0.03033	2.2
[K].FSVPHVCAR.[F]	1xCl-DDE [C7(100)]	High	0.00315149	0.000226284	1	1	3	O15027	O15027 [1267-1275]	0	1439.79	1281.8	1312.7	1302.7		0.000166	0.001613	2.53
[R].MPAASTCCGDEK.[W]	2xCl-DDE [C7(100); C8(100)]	High	0.000271379	4.09057e-05	1	1	2	O15027	O15027 [1508-1519]	0	2061.02				No Quan Values	3.12e-05	0.0001907	2.28
[R].MPAASTCCGDEK.[W]	2xCl-DDE [C7(100); C8(100)]; 1xOxidation [M1(100)]	High	0.00597964	0.000380091	1	1	1	O15027	O15027 [1508-1519]	0	2077.01	1682.4	1554.2	1500.3		0.0002622	0.002986	1.51
[R].SSGGPGAGLCLFPLDK.[V]	1xCl-DDE [C10(100)]	High	1.61634e-06	0	1	1	3	O15031	O15031 [303-318]	0	2172.2	1127.6	1169.4	1201.9		0	5.554e-06	3.81
[R].DPDIHAAAFGTCLAASVAAPGSGR.[V]	1xCl-DDE [C12(100)]	High	1.55676e-08	0	1	1	1	O15031	O15031 [268-291]	0	2679.36	260	262.7	257.7		0	2.543e-08	6.28
[R].EDPNYYSYLEMDLQCR.[D]	1xCl-DDE [C15(100)]	High	3.45414e-08	0	1	1	1	O15031	O15031 [252-267]	0	2463.13	481.5	458.7	424.3		0	5.288e-08	4.29
[R].GNIFLTSYQYPFYDCR.[Q]	1xCl-DDE [C15(100)]	High	1.33931e-06	0	1	1	2	O15031	O15031 [601-616]	0	2411.18				No Quan Values	0	1.501e-06	4.74
[R].EDPNYYSYLEMDLQCR.[D]	1xCl-DDE [C15(100)]; 1xOxidation [M11(100)]	High	5.19722e-05	0	1	1	1	O15031	O15031 [252-267]	0	2479.12				No Quan Values	0	4.257e-05	2.61
[R].NCSFQPER.[Y]	1xCl-DDE [C2(100)]	High	0.011074	0.000588319	1	1	2	O15031	O15031 [844-851]	0	1404.7	432.2	403.8	433		0.0003547	0.00547	2.41
[K].SCVAVTSAQPQNMSR.[R]	1xCl-DDE [C2(100)]	High	3.85459e-09	0	1	1	2	O15031	O15031 [517-531]	0	2003.01	1021.8	957.1	949.9		0	7.104e-09	5.79
[K].SCVAVTSAQPQNMSR.[R]	1xCl-DDE [C2(100)]; 1xOxidation [M13(100)]	High	2.42854e-07	0	1	1	4	O15031	O15031 [517-531]	0	2019.01	1619	1362.8	1357.1		0	3.149e-07	4.33
[R].AQGEVQLTVSPLPALSEEDELLCLFGESPPHPAR.[V]	1xCl-DDE [C23(100)]	High	8.1251e-07	0	1	1	1	O15031	O15031 [533-566]	0	4054.09	62.1	59.7	64.9		0	9.506e-07	5.1
[R].NACYTGTR.[E]	1xCl-DDE [C3(100)]	High	0.00121885	0.000104718	1	1	4	O15031	O15031 [328-335]	0	1309.66	1926.3	2017.6	2022.7		0.0001158	0.0006785	2.4
[R].IVCVIEAAETPFTGGVEVDVFGK.[L]	1xCl-DDE [C3(100)]	High	1.25829e-08	0	1	1	2	O15031	O15031 [858-880]	0	3033.65	75.8	76	89		0	2.095e-08	6.91
[K].GICALR.[A]	1xCl-DDE [C3(100)]	High	0.0230986	0.000901745	1	1	2	O15031	O15031 [118-123]	0	1056.63				No Quan Values	0.0006454	0.01403	2.08
[R].WTCQWDLR.[Y]	1xCl-DDE [C3(100)]	High	0.00343934	0.000226284	1	1	3	O15031	O15031 [635-642]	0	1531.78				No Quan Values	0.000166	0.001749	2.17
[R].LVECGSLFK.[G]	1xCl-DDE [C4(100)]	High	0.0043498	0.000226284	1	1	1	O15031	O15031 [109-117]	0	1648.96	235.9	263.4	280.4		0.0001753	0.002192	2.03
[K].VLNCDTISQVK.[E]	1xCl-DDE [C4(100)]	High	4.02841e-05	0	1	1	3	O15031	O15031 [1481-1491]	0	1873.07				No Quan Values	7.249e-05	0.0002497	3.45
[R].SKSCVAVTSAQPQNMSR.[R]	1xCl-DDE [C4(100)]	High	3.7728e-07	0	1	1	1	O15031	O15031 [515-531]	1	2447.3	544.3	497.4	542		0	4.704e-07	5.17
[R].SKSCVAVTSAQPQNMSR.[R]	1xCl-DDE [C4(100)]; 1xOxidation [M15(100)]	High	0.000357022	7.16355e-05	1	1	1	O15031	O15031 [515-531]	1	2463.3	333.2	310.9	357.3		7.249e-05	0.0002415	3.4
[K].FGAQLQCVTGPQATR.[G]	1xCl-DDE [C7(100)]	High	2.12473e-07	0	1	1	6	O15031	O15031 [942-956]	0	2001.06	1971.7	2026.4	2019.7		0	2.784e-07	4.11
[K].TLTETDLYCEPPEVQPPPK.[R]	1xCl-DDE [C9(100)]	High	5.7865e-06	0	1	1	4	O15031	O15031 [1141-1159]	0	2810.48	1235.5	1217.6	1225.9		0	9.052e-06	4.49
[K].TLTETDLYCEPPEVQPPPKR.[R]	1xCl-DDE [C9(100)]	High	1.85647e-06	0	1	1	1	O15031	O15031 [1141-1160]	1	2966.58	106.7	118.5	118.5		0	2.022e-06	4.7
[K].CTPPIEASQCHEAEMTDNVNQLLLLDPPR.[K]	2xCl-DDE [C1(100); C10(100)]; 1xOxidation [M15(100)]	High	2.01911e-05	0	1	1	1	O15031	O15031 [78-106]	0	3869.9				No Quan Values	0	1.796e-05	3
[R].CAWCGGQSR.[C]	2xCl-DDE [C1(100); C4(100)]	High	0.00031996	7.16355e-05	1	1	2	O15031	O15031 [779-787]	0	1586.77	2536	2381.8	2385		6.003e-05	0.0002201	2.82
[R].QAMSLEENLPCISCVSNR.[W]	2xCl-DDE [C11(100); C14(100)]	High	8.45323e-07	0	1	1	1	O15031	O15031 [617-634]	0	2613.3	214.9	211.9	216.2		0	9.839e-07	5.3
[R].QAMSLEENLPCISCVSNR.[W]	2xCl-DDE [C11(100); C14(100)]; 1xOxidation [M3(100)]	High	5.81514e-06	0	1	1	1	O15031	O15031 [617-634]	0	2629.3				No Quan Values	0	5.744e-06	4.61
[R].SDCSLCR.[A]	2xCl-DDE [C3(100); C6(100)]	High	0.0016946	0.000170601	1	1	3	O15031	O15031 [765-771]	0	1402.7	1987.6	1853.7	1867.6		0.0001375	0.0009099	2.11
[R].DSQDPYCGWCVVEGR.[C]	2xCl-DDE [C7(100); C10(100)]	High	9.07041e-05	0	1	1	2	O15031	O15031 [480-494]	0	2333.09	139	128.5	140.4		0	7.095e-05	3.08
[R].LPVQECLSYPTCTQCR.[D]	3xCl-DDE [C6(100); C12(100); C15(100)]	High	1.29841e-05	0	1	1	2	O15031	O15031 [464-479]	0	2655.34	349.4	349.7	339.1		0	1.198e-05	3.98
[R].ESLDTGSMGPGDCR.[G]	1xCl-DDE [C13(100)]; 1xOxidation [M8(100)]	High	7.88739e-07	0	1	1	1	O15037	O15037 [233-246]	0	1864.85				No Quan Values	0	9.247e-07	4.45
[R].SSALLGAQCQGVR.[A]	1xCl-DDE [C9(100)]	High	1.4003e-06	0	1	1	1	O15037	O15037 [213-225]	0	1713.94	460.7	464.2	470.9		0	1.559e-06	4.25
[R].LESPNSGSCSLPER.[H]	1xCl-DDE [C9(100)]	High	8.88208e-07	0	1	1	1	O15040	O15040 [274-287]	0	1899.95				No Quan Values	0	1.028e-06	3.67
[R].NCGFVAFMNR.[R]	1xCl-DDE [C2(100)]	High	0.00163464	0.000170601	1	1	1	O15042	O15042 [319-328]	0	1582.79				No Quan Values	0.0001375	0.0008779	2.61
[K].LCQIFSDLNATYR.[T]	1xCl-DDE [C2(100)]	High	2.8034e-07	0	1	1	5	O15042	O15042 [623-635]	0	1968.03	990.5	1036.4	1042.8		0	3.591e-07	4.48
[R].NCGFVAFMNR.[R]	1xCl-DDE [C2(100)]; 1xOxidation [M8(100)]	High	0.00129143	0.000104718	1	1	3	O15042	O15042 [319-328]	0	1598.79				No Quan Values	0.0001158	0.0007138	2.85
[R].ESLCDSPHQNLSRPLLENK.[L]	1xCl-DDE [C4(100)]	High	0.000105132	4.09057e-05	1	1	1	O15042	O15042 [62-80]	0	2833.51	294.9	287.4	315.1		3.12e-05	8.116e-05	4.12
[R].VMTCFR.[A]	1xCl-DDE [C4(100)]	High	0.172786	0.00570555	1	1	1	O15042	O15042 [650-655]	0	1180.63	1376.4	1337.7	1242		0.003407	0.0865	1.6
[K].EKDECTPTR.[K]	1xCl-DDE [C5(100)]	High	0.000488602	7.16355e-05	1	1	1	O15042	O15042 [914-922]	1	1731.92	917.7	942.1	926.9		8.405e-05	0.0003149	2.23
[R].EEAPGSCETDDCK.[S]	2xCl-DDE [C7(100); C12(100)]	High	0.000129701	4.09057e-05	1	1	1	O15049	O15049 [436-448]	0	2232.05	467.4	445.3	412.9		3.12e-05	9.817e-05	2.94
[R].ACETLVER.[V]	1xCl-DDE [C2(100)]	High	0.0161461	0.000731	1	1	1	O15054	O15054 [920-927]	0	1344.73	807.9	812.2	814.4		0.0004458	0.007901	2.23
[R].GRDDCLLFEAGTVATLAPEEK.[E]	1xCl-DDE [C5(100)]	High	1.05602e-05	0	1	1	1	O15056	O15056 [27-47]	1	2888.53				No Quan Values	0	9.923e-06	2.53
[R].GNNFTANQNNDDNIPNTTSDCR.[L]	1xCl-DDE [C21(100)]	High	8.13952e-09	0	1	1	2	O15062	O15062 [418-439]	0	2849.28	261.8	254.5	265.1		0	1.406e-08	4.98
[K].SSFQCENPEVGLGEK.[E]	1xCl-DDE [C5(100)]	High	4.74482e-05	0	1	1	1	O15062	O15062 [308-322]	0	2277.17	561.7	533.9	540.9		0	3.918e-05	2.92
[K].YLDALNVFCR.[A]	1xCl-DDE [C9(100)]	High	0.000125063	4.09057e-05	1	1	1	O15063	O15063 [83-92]	0	1637.88				No Quan Values	3.12e-05	9.506e-05	2.18
[R].NWTLEGSC.[-]	*	High	0.00178935	0.000170601	1	1	2	O15067	O15067 [1331-1338]	0	1333.65	256.9	329.6	293.3		0.0001375	0.0009572	2.23
[R].CVAEEER.[G]	1xCl-DDE [C1(100)]	High	0.000981614	7.16355e-05	1	1	6	O15067	O15067 [1027-1033]	0	1259.64	3720.3	3707.9	3613.4		0.0001453	0.001076	2.69
[K].CSGNWMWAAK.[L]	1xCl-DDE [C1(100)]; 1xOxidation [M6(100)]	High	0.000122248	4.09057e-05	1	1	5	O15067	O15067 [764-773]	0	1822.92	1881.1	1839.2	1777.6		6.003e-05	0.0002075	2.59
[K].LPELQGVETELCYNVNWTAEALPSAEETK.[K]	1xCl-DDE [C12(100)]	High	3.3697e-08	0	1	1	2	O15067	O15067 [30-58]	0	3887.99	471.2	479.6	452.6		0	5.164e-08	5.79
[K].LPELQGVETELCYNVNWTAEALPSAEETKK.[L]	1xCl-DDE [C12(100)]	High	7.8685e-10	0	1	1	2	O15067	O15067 [30-59]	1	4245.25	445.7	440.2	467.8		0	1.664e-09	5.66
[K].LPGEGAALADACEAMVAVMAALGVAVDGGK.[D]	1xCl-DDE [C12(100)]; 1xOxidation [M15(99.5)]	High	1.83819e-06	0	1	1	2	O15067	O15067 [774-803]	0	3426.79	204.4	211.2	213.6		0	2.004e-06	4.43
[R].APGSLVISAYAVCPDITATVTPDLK.[H]	1xCl-DDE [C13(100)]	High	5.61073e-08	0	1	1	3	O15067	O15067 [819-843]	0	3155.75	227.4	270.2	227.4		0	9.221e-08	5.28
[R].APGSLVISAYAVCPDITATVTPDLKHPEGR.[G]	1xCl-DDE [C13(100)]	High	1.90856e-09	0	1	1	1	O15067	O15067 [819-848]	1	3732.03	296.4	275.6	306.5		0	3.729e-09	7.74
[R].LNFSTPTSTNIVSVCR.[A]	1xCl-DDE [C15(100)]	High	9.44262e-09	0	1	1	6	O15067	O15067 [94-109]	0	2163.15	688.3	679.3	706.5		0	4.472e-07	5.96
[R].HVVFTAETHNFPTGVCPFSGATTGTGGR.[I]	1xCl-DDE [C16(100)]	High	5.81316e-09	0	1	1	2	O15067	O15067 [303-330]	0	3272.62	512.5	515.3	503.8		0	1.037e-08	7.28
[K].FCDNSSAIQGK.[E]	1xCl-DDE [C2(100)]	High	1.88423e-06	0	1	1	10	O15067	O15067 [269-279]	0	1822.96	9035.6	8968.9	9098		0	1.081e-05	4.09
[R].ACVEAPK.[G]	1xCl-DDE [C2(100)]	High	0.00219348	0.000199723	1	1	3	O15067	O15067 [501-507]	0	1370.8	3987.3	3953.4	3992.7		0.0001453	0.001147	2.97
[R].DVQCTGR.[G]	1xCl-DDE [C4(100)]	High	0.00215262	0.000199723	1	1	5	O15067	O15067 [333-339]	0	1202.63	955.3	994.4	960.4		0.0001453	0.001133	2.03
[K].GNPICSLHDQGAGGNGNVLK.[E]	1xCl-DDE [C5(100)]	High	0.000132684	4.09057e-05	1	1	1	O15067	O15067 [508-527]	0	2604.38	239.1	256.5	263		3.12e-05	0.0001006	3.42
[R].IRDVQCTGR.[G]	1xCl-DDE [C6(100)]	High	0.000151382	4.09057e-05	1	1	1	O15067	O15067 [331-339]	1	1471.81	1581.4	1505.3	1230.4		3.12e-05	0.000113	3.48
[R].MGPSYCLPPTFPK.[A]	1xCl-DDE [C6(100)]	High	5.96046e-06	0	1	1	3	O15067	O15067 [1039-1051]	0	2091.13	394.2	374.3	401.5		0	5.885e-06	3.28
[R].MGPSYCLPPTFPK.[A]	1xCl-DDE [C6(100)]; 1xOxidation [M1(100)]	High	3.20864e-05	0	1	1	11	O15067	O15067 [1039-1051]	0	2107.12	3622.3	3713.3	3791.6		0	2.735e-05	3.03
[R].DAGLHCLELGHTGEAGPHAMVR.[V]	1xCl-DDE [C6(100)]; 1xOxidation [M20(100)]	High	2.2293e-06	0	1	1	1	O15067	O15067 [970-991]	0	2711.35	579.4	613.8	589.8		0	2.393e-06	4.19
[R].IVLVDDRECPVR.[R]	1xCl-DDE [C9(100)]	High	3.93233e-05	0	1	1	1	O15067	O15067 [598-609]	1	1838.03				No Quan Values	0	3.299e-05	3.74
[R].IVLVDDRECPVRR.[N]	1xCl-DDE [C9(100)]	High	0.0444851	0.00172904	1	1	2	O15067	O15067 [598-610]	2	1994.13	2089.8	2146	2271		0.001058	0.02131	2.7
[R].LGGTALAQCFSQLGEHPPDLDLPENLVR.[A]	1xCl-DDE [C9(100)]	High	3.83253e-08	0	1	1	3	O15067	O15067 [863-890]	0	3414.78	584.7	571.2	581.9		0	5.804e-08	6.08
[R].CPACFVGTITGDR.[R]	2xCl-DDE [C1(100); C4(100)]	High	0.000199035	4.09057e-05	1	1	4	O15067	O15067 [584-596]	0	1959	616.3	566.1	560		7.249e-05	0.0002897	3.61
[K].CLEYLLR.[N]	1xCl-DDE [C1(100)]	High	0.0101269	0.000559258	1	1	2	O15084	O15084 [487-493]	0	1333.76	794.3	846.2	836.2		0.0004763	0.008699	2.26
[R].GCTPLHYAATSDTDGK.[C]	1xCl-DDE [C2(100)]	High	1.01523e-05	0	1	1	1	O15084	O15084 [471-486]	0	2290.17	703.7	769.5	782.2		0	9.561e-06	3.44
[R].AVASCSEEAVQVLLK.[H]	1xCl-DDE [C5(100)]	High	0.000104172	4.09057e-05	1	1	1	O15084	O15084 [81-95]	0	2200.25				No Quan Values	1.825e-05	8.027e-05	3.54
[K].HQVLLEDPEQEGSAEEEELGVLPCPSTSLDGENR.[G]	1xCl-DDE [C24(100)]	High	3.96424e-07	0	1	1	1	O15085	O15085 [1143-1176]	0	4130.98	102.8	94.4	97		0	4.924e-07	5.49
[R].NSHELGPCPEDGSDAPLEDSTADAAASPGP.[-]	1xCl-DDE [C8(100)]	High	3.17764e-05	0	1	1	1	O15085	O15085 [1493-1522]	0	3331.5	108.3	181.2	154.1		0	2.718e-05	4.03
[K].TIESIQLSPEEYECLK.[G]	1xCl-DDE [C14(100)]	High	2.98973e-07	0	1	1	1	O15091	O15091 [354-369]	0	2535.35	733.1	735.8	712.8		0	3.799e-07	5.2
[K].SGQCSGCGK.[T]	2xCl-DDE [C4(100); C7(100)]	High	0.000830793	7.16355e-05	1	1	4	O15091	O15091 [345-353]	0	1674.87	1674.6	1635	1625.2		9.274e-05	0.0004903	2.42
[R].KSGQCSGCGK.[T]	2xCl-DDE [C5(100); C8(100)]	High	0.0128495	0.000644627	1	1	1	O15091	O15091 [344-353]	1	2032.13	249.7	234	246.6		0.0003953	0.006315	1.06
[R].SLSDCVNYIVQDSK.[I]	1xCl-DDE [C5(100)]	High	1.82179e-05	0	1	1	1	O15111	O15111 [402-415]	0	2224.18	455.1	483.9	502.6		0	1.634e-05	2.85
[R].CRPLTPEGK.[Q]	1xCl-DDE [C1(100)]	High	0.00129143	0.000104718	1	1	2	O15118	O15118 [979-987]	0	1653.96	1505.3	1506.7	1478.8		0.0001158	0.0007391	2.73
[R].GAEDGTSVQASESCLFR.[F]	1xCl-DDE [C14(100)]	High	1.65164e-05	0	1	1	2	O15118	O15118 [803-819]	0	2181.06				No Quan Values	0	1.493e-05	4.19
[R].YNCEYSGPPKPLPK.[D]	1xCl-DDE [C3(100)]	High	3.16225e-05	0	1	1	1	O15118	O15118 [40-53]	0	2475.38	1342.9	1416.9	1518		0	2.697e-05	3.59
[R].LDIFCCVR.[G]	2xCl-DDE [C5(100); C6(100)]	High	0.0414082	0.00161665	1	1	1	O15118	O15118 [795-802]	0	1587.86	887.9	854.1	866.2		0.00102	0.01975	1.55
[K].ISTTTSEEPCR.[D]	1xCl-DDE [C10(100)]	High	8.73948e-05	0	1	1	2	O15119	O15119 [395-405]	0	1647.83	214.9	230.3	234.9		8.405e-05	0.0002992	3.03
[K].YILLMDIIAADDCR.[Y]	1xCl-DDE [C13(100)]; 1xOxidation [M5(100)]	High	1.16525e-05	0	1	1	1	O15119	O15119 [149-162]	0	2065.08	811.5	862.7	865.9		0	1.086e-05	3.26
[K].FFTSGTVTVQVLEAIPTSGLTAADVPALVDTCHR.[A]	1xCl-DDE [C32(100)]	High	1.27712e-08	0	1	1	1	O15120	O15120 [217-250]	0	3941.08	82.1	78.2	80.7		0	2.129e-08	5.57
[R].VAWVSHDSTVCLADADKK.[M]	1xCl-DDE [C11(100)]	High	2.55177e-07	0	1	1	2	O15143	O15143 [217-234]	1	2827.55	403.4	422.9	414.8		0	5.767e-07	4.53
[R].VAWVSHDSTVCLADADK.[K]	1xCl-DDE [C11(100)]	High	0.000340353	7.16355e-05	1	1	1	O15143	O15143 [217-233]	0	2470.29				No Quan Values	6.003e-05	0.0002316	2.71
[R].IVTCGTDR.[N]	1xCl-DDE [C4(100)]	High	0.00386341	0.000226284	1	1	6	O15143	O15143 [67-74]	0	1288.7	3176.9	3253.9	3209.4		0.0001753	0.001962	2.34
[K].CSQFCTTGMDGGMSIWDVK.[S]	2xCl-DDE [C1(100); C5(100)]; 1xOxidation [M13(99)]	High	0.00153091	0.000170601	1	1	6	O15143	O15143 [342-360]	0	2930.39	175.1	177.4	221.4		0.0001375	0.0008313	2.16
[K].CSQFCTTGMDGGMSIWDVK.[S]	2xCl-DDE [C1(100); C5(100)]; 2xOxidation [M9(100); M13(100)]	High	0.00535472	0.000351492	1	1	3	O15143	O15143 [342-360]	0	2946.39	742.7	720.8	682.5		0.0002622	0.003029	2.26
[R].NCFASVFEK.[Y]	1xCl-DDE [C2(100)]	High	1.09843e-05	0	1	1	4	O15144	O15144 [119-127]	0	1697.92	3184.2	3212.8	3209.8		0	2.446e-05	3.7
[R].AGLGEGVPPGNYGNYGYANSGYSACEEENER.[L]	1xCl-DDE [C25(100)]	High	4.4981e-06	0	1	1	3	O15155	O15155 [4-34]	0	3648.62	313.9	323	329		0	3.287e-05	3.59
[R].RAGLGEGVPPGNYGNYGYANSGYSACEEENER.[L]	1xCl-DDE [C26(100)]	High	2.31126e-07	0	1	1	2	O15155	O15155 [3-34]	1	3804.73	221.4	216.9	222.3		0	3.001e-07	5.95
[K].GQNCLEVR.[T]	1xCl-DDE [C4(100)]	High	0.00115738	0.000104718	1	1	2	O15156	O15156 [451-458]	0	1342.72	1496.7	1547.2	1547.8		0.0001158	0.0006504	2.42
[R].QLGHLCDLTIR.[T]	1xCl-DDE [C6(100)]	High	0.000110062	4.09057e-05	1	1	2	O15156	O15156 [29-39]	0	1692.95	2755.8	2809.7	2883.8		3.12e-05	8.476e-05	3.14
[R].CFSPGVIEVQEVQGK.[K]	1xCl-DDE [C1(100)]	High	1.1258e-05	0	1	1	5	O15160	O15160 [256-270]	0	2273.25	1132.1	1144.1	1182.6		0	1.048e-05	4.49
[K].SLDEQCVVGK.[I]	1xCl-DDE [C6(100)]	High	0.00168443	0.000170601	1	1	2	O15162	O15162 [249-258]	0	1730.96	1587.5	1532.4	1554.3		0.0001453	0.001314	2.62
[R].CLPAPQR.[Y]	1xCl-DDE [C1(100)]	High	0.00589159	0.000380091	1	1	1	O15164	O15164 [81-87]	0	1208.69	1300.3	1319.4	1351.2		0.0002528	0.002954	2.45
[R].DLSKPEVEYDCDAPSHNSEK.[K]	1xCl-DDE [C11(100)]	High	8.21384e-06	0	1	1	1	O15164	O15164 [872-891]	0	3145.58	859.9	921.4	935.5		0	7.863e-06	4.54
[K].AFGSPMIDLSSPVGGSYNLPSLPDIDCSSTIMLDNIVR.[K]	1xCl-DDE [C27(100)]; 1xOxidation [M6(100)]	High	0.000444435	7.16355e-05	1	1	2	O15164	O15164 [603-640]	0	4422.2	109.5	115.9	129.2		7.249e-05	0.0002906	3.27
[K].AFGSPMIDLSSPVGGSYNLPSLPDIDCSSTIMLDNIVR.[K]	1xCl-DDE [C27(100)]; 2xOxidation [M6(100); M32(100)]	High	6.48216e-06	0	1	1	3	O15164	O15164 [603-640]	0	4438.19	197.4	204.2	206.5		0	6.333e-06	3.63
[R].LIFQNCAEFNEPDSEVANAGIK.[L]	1xCl-DDE [C6(100)]	High	4.82019e-06	0	1	1	1	O15164	O15164 [971-992]	0	3062.58	350.8	354.8	376		0	4.836e-06	4.13
[K].LYCETCDK.[L]	2xCl-DDE [C3(100); C6(100)]	High	0.120369	0.0044378	1	1	2	O15164	O15164 [233-240]	0	1822.95	1584.6	1520.4	1596.5		0.002482	0.06007	1.67
[R].LNLLDTCAVCHQNIQSR.[A]	2xCl-DDE [C7(100); C10(100)]	High	1.19525e-06	0	1	1	1	O15164	O15164 [50-66]	0	2547.33	251.3	243.9	244.2		0	1.354e-06	3.17
[R].CPVCSQECAER.[H]	3xCl-DDE [C1(100); C4(100); C8(100)]	High	7.73985e-05	0	1	1	2	O15164	O15164 [127-137]	0	2038.98	2255.4	2017.5	1946.2		0	6.126e-05	3.06
[K].VSDEFDCGVVFEEVREDEAVLPVFEEK.[I]	1xCl-DDE [C7(100)]	High	1.17678e-05	0	1	1	1	O15169	O15169 [827-853]	1	3768.88	628.6	606	613.3		0	1.092e-05	4.6
[R].GLATFCLDKDALRDEYDDLSDLNAVQMESVR.[E]	1xCl-DDE [C6(100)]	High	9.29601e-08	0	1	1	1	O15173	O15173 [154-184]	2	4156.08	485.9	449.2	477		0	1.304e-07	5.97
[R].GLATFCLDKDALR.[D]	1xCl-DDE [C6(100)]	High	2.70645e-05	0	1	1	4	O15173	O15173 [154-166]	1	2076.18	2919.7	2854.4	3002		0	2.34e-05	4.13
[R].GLATFCLDKDALRDEYDDLSDLNAVQMESVR.[E]	1xCl-DDE [C6(100)]; 1xOxidation [M27(100)]	High	0.00313054	0.000226284	1	1	1	O15173	O15173 [154-184]	2	4172.08	361.4	367.5	401.6		0.000166	0.001604	3.13
[K].ALLEKVPAELICLDPR.[A]	1xCl-DDE [C12(100)]	High	0.000188394	4.09057e-05	1	1	1	O15213	O15213 [504-519]	1	2433.44	453.3	437.7	504.2		3.12e-05	0.0001376	3.28
[R].WLHIYDNQGIELHCIR.[R]	1xCl-DDE [C14(100)]	High	9.15458e-06	0	1	1	1	O15213	O15213 [258-273]	0	2434.28	713.4	741.1	690		0	8.705e-06	3.78
[K].ICQADIVEAVDIASAAK.[H]	1xCl-DDE [C2(100)]	High	3.20425e-07	0	1	1	4	O15213	O15213 [171-187]	0	2370.32	545.8	582.6	581.3		0	5.784e-07	4.73
[K].VPAELICLDPR.[A]	1xCl-DDE [C7(100)]	High	0.000147308	4.09057e-05	1	1	5	O15213	O15213 [509-519]	0	1649.94	474.8	473.6	476.7		7.249e-05	0.0002506	2.97
[R].CQNIYLTTGYAGSK.[N]	1xCl-DDE [C1(100)]	High	1.04577e-06	0	1	1	5	O15226	O15226 [246-259]	0	2172.16	2121.5	2349.6	2413.5		0	1.481e-06	4.75
[K].HTFGEDLVVCQIGMSSYEFPPALKPPEDLVVLGK.[D]	1xCl-DDE [C10(100)]; 1xOxidation [M14(100)]	High	1.82248e-07	0	1	1	1	O15226	O15226 [289-322]	0	4614.47				No Quan Values	0	2.413e-07	4.86
[K].DLVVYENSSNPVCTLNDTAQFNR.[M]	1xCl-DDE [C13(100)]	High	1.03226e-08	0	1	1	3	O15226	O15226 [441-463]	0	3023.48	157.7	166.6	169.6		0	1.754e-08	4.61
[R].DIYQDYTQDSFSIQDGNSQYCDSSGFILTK.[D]	1xCl-DDE [C21(100)]	High	7.29702e-06	0	1	1	1	O15226	O15226 [95-124]	0	4091.93	184.4	199	204.1		0	7.055e-06	3.89
[R].HLSTCDGQNPPKK.[Q]	1xCl-DDE [C5(100)]	High	0.000293899	7.16355e-05	1	1	2	O15226	O15226 [33-45]	1	2307.3	1809.7	1955.1	2003.1		6.003e-05	0.0002044	2.51
[R].VFLQDHCLAEGYGTK.[K]	1xCl-DDE [C7(100)]	High	5.58993e-06	0	1	1	2	O15226	O15226 [380-394]	0	2334.24	935.2	924.8	969.6		0	2.412e-05	3.73
[K].LLTDGYACEVR.[C]	1xCl-DDE [C8(100)]	High	7.85731e-06	0	1	1	2	O15226	O15226 [235-245]	0	1663.88	180.1	207	188.8		0	8.589e-06	3.78
[K].KLLTDGYACEVR.[C]	1xCl-DDE [C9(100)]	High	1.15953e-05	0	1	1	1	O15226	O15226 [234-245]	1	2021.14	1358.6	1431.3	1419.8		0	1.079e-05	3.44
[R].CIQACK.[T]	2xCl-DDE [C1(100); C5(100)]	High	0.0167104	0.000759257	1	1	2	O15226	O15226 [206-211]	0	1513.86				No Quan Values	0.0004665	0.008125	2.34
[K].CYTPLVYK.[G]	1xCl-DDE [C1(100)]	High	0.00016885	4.09057e-05	1	1	2	O15228	O15228 [54-61]	0	1639.94				No Quan Values	3.12e-05	0.0001521	3.24
[K].FTSQLLDQGTSQCYDVLSSDVQK.[N]	1xCl-DDE [C13(100)]	High	3.6624e-07	0	1	1	1	O15228	O15228 [607-629]	0	3215.64				No Quan Values	0	4.58e-07	4.1
[R].KFTSQLLDQGTSQCYDVLSSDVQK.[N]	1xCl-DDE [C14(100)]	High	3.06964e-09	0	1	1	4	O15228	O15228 [606-629]	1	3572.9	536.9	571.3	569.3		0	5.784e-09	6.52
[R].FCAFTLSK.[V]	1xCl-DDE [C2(100)]	High	0.0002578	4.09057e-05	1	1	1	O15228	O15228 [121-128]	0	1569.9				No Quan Values	3.12e-05	0.000182	2.92
[K].VCVNEEGIQK.[L]	1xCl-DDE [C2(100)]	High	7.77624e-05	0	1	1	2	O15228	O15228 [137-146]	0	1771.99				No Quan Values	0	6.15e-05	3.02
[K].GITPCKPIDIK.[C]	1xCl-DDE [C5(100)]	High	0.000227452	4.09057e-05	1	1	2	O15228	O15228 [62-72]	0	2067.27	2378.9	2438.2	2399.1		3.12e-05	0.0001629	3.29
[K].INNNCIFNVNEPATTK.[L]	1xCl-DDE [C5(100)]	High	1.35048e-05	0	1	1	3	O15228	O15228 [646-661]	0	2445.31	635.7	652.1	667.4		0	1.239e-05	3.64
[K].KINNNCIFNVNEPATTK.[L]	1xCl-DDE [C6(100)]	High	1.26837e-06	0	1	1	1	O15228	O15228 [645-661]	1	2802.57				No Quan Values	0	1.428e-06	4.1
[K].EDVYSCFR.[F]	1xCl-DDE [C6(100)]	High	0.00127654	0.000104718	1	1	1	O15228	O15228 [508-515]	0	1442.7				No Quan Values	0.0001158	0.0007058	2.53
[K].NALAACVR.[L]	1xCl-DDE [C6(100)]	High	0.000192754	4.09057e-05	1	1	1	O15228	O15228 [630-637]	0	1241.71				No Quan Values	3.12e-05	0.0001406	2.76
[K].LEEMLGCK.[T]	1xCl-DDE [C7(100)]	High	0.000976112	7.16355e-05	1	1	1	O15228	O15228 [662-669]	0	1575.88				No Quan Values	9.274e-05	0.0005614	2.59
[K].DFEEGCYLLCK.[S]	2xCl-DDE [C6(100); C10(100)]	High	0.000277804	7.16355e-05	1	1	1	O15228	O15228 [535-545]	0	2168.11	945.4	973.1	937.8		6.003e-05	0.0001944	2.75
[R].CLPGFYR.[S]	1xCl-DDE [C1(100)]	High	0.00576234	0.000380091	1	1	3	O15230	O15230 [408-414]	0	1279.69	3889.8	4058.2	4203		0.0004356	0.007391	2.5
[K].CRPNVTGR.[R]	1xCl-DDE [C1(100)]	High	0.00584814	0.000380091	1	1	2	O15230	O15230 [1552-1559]	0	1326.74	1249.4	1262.3	1219.9		0.0002528	0.002929	2.41
[R].CQAGFVSSR.[D]	1xCl-DDE [C1(100)]	High	9.81236e-05	0	1	1	2	O15230	O15230 [1895-1903]	0	1378.72	1275.8	1287.7	1225		3.12e-05	0.000138	3.21
[K].LPVTVGFSGCVK.[R]	1xCl-DDE [C10(100)]	High	1.78444e-06	0	1	1	1	O15230	O15230 [3481-3492]	0	1860.09	334.1	349.5	358.7		0	1.953e-06	4.03
[R].LNTTGVSAGCTADLLVGR.[A]	1xCl-DDE [C10(100)]	High	1.12755e-07	0	1	1	1	O15230	O15230 [3106-3123]	0	2172.18	693.3	700.1	709		0	1.56e-07	5.4
[K].RLNTTGVSAGCTADLLVGR.[A]	1xCl-DDE [C11(100)]	High	2.14118e-05	0	1	1	1	O15230	O15230 [3105-3123]	1	2328.28				No Quan Values	0	1.889e-05	5.52
[R].GSPRPTEDLYCK.[L]	1xCl-DDE [C11(100)]	High	0.00355815	0.000226284	1	1	2	O15230	O15230 [72-83]	0	2019.08				No Quan Values	0.000166	0.001815	2.94
[R].TFQLDTAVDRPCAR.[S]	1xCl-DDE [C12(100)]	High	5.39986e-05	0	1	1	2	O15230	O15230 [2918-2931]	0	2017.06	162.4	150.5	175.6		0	4.607e-05	4.19
[R].SPNHPLDSPHVCR.[R]	1xCl-DDE [C12(100)]	High	1.69264e-05	0	1	1	1	O15230	O15230 [415-427]	0	1882.97	774.6	827.3	842.8		0	1.524e-05	4.19
[R].SVEVHGAVGASGCPAA.[-]	1xCl-DDE [C13(100)]	High	8.149e-05	0	1	1	4	O15230	O15230 [3680-3695]	0	1835.94	343.7	346.1	353.5		0	6.412e-05	4.2
[K].DGFFGLDQADYFGCR.[S]	1xCl-DDE [C14(100)]	High	9.3885e-08	0	1	1	3	O15230	O15230 [813-827]	0	2135	1092.9	1092	1124.5		0	1.316e-07	4.68
[R].VFDLQQNLGSVNVSTGCAPALQAQTPGLGPR.[G]	1xCl-DDE [C17(100)]	High	8.43314e-10	0	1	1	3	O15230	O15230 [3276-3306]	0	3562.88	244.5	240.9	244.1		0	3.958e-09	5.62
[R].ADDGAGEFSTSVTRPSVLCDGQWHR.[L]	1xCl-DDE [C19(100)]	High	3.33368e-07	0	1	1	1	O15230	O15230 [3583-3607]	0	3115.5	76.6	71.2	79.8		0	4.201e-07	5.23
[R].GCIEMDTLNEEVVSLYNFER.[T]	1xCl-DDE [C2(100)]	High	2.50382e-08	0	1	1	1	O15230	O15230 [2898-2917]	0	2785.35				No Quan Values	0	3.927e-08	5.13
[R].GCIEMDTLNEEVVSLYNFER.[T]	1xCl-DDE [C2(100)]; 1xOxidation [M5(100)]	High	4.85614e-07	0	1	1	1	O15230	O15230 [2898-2917]	0	2801.34	280.8	271.9	278.1		0	5.919e-07	4.57
[R].DDAAICTTEYSR.[I]	1xCl-DDE [C6(100)]	High	2.06911e-05	0	1	1	3	O15230	O15230 [210-221]	0	1768.85	513.4	528.8	519.6		0	7.351e-05	3.12
[R].ASPDGLCQVSLQQGR.[V]	1xCl-DDE [C7(100)]	High	8.98661e-05	0	1	1	4	O15230	O15230 [3166-3180]	0	1983.04	143	138.9	121.6		6.003e-05	0.0002359	3.9
[R].IAASATCGEEAPAR.[G]	1xCl-DDE [C7(100)]	High	4.54277e-06	0	1	1	5	O15230	O15230 [58-71]	0	1770.91	2341.2	2386.8	2321.3		0	5.977e-06	4.34
[R].VGFEGATCDR.[C]	1xCl-DDE [C8(100)]	High	1.42548e-05	0	1	1	3	O15230	O15230 [564-573]	0	1478.74	1573.5	1563.6	1511.9		0	1.656e-05	3.82
[R].AHVEGPSCDR.[C]	1xCl-DDE [C8(100)]	High	5.06425e-06	0	1	1	4	O15230	O15230 [748-757]	0	1494.74	2279.3	2470	2534.5		0	5.053e-06	3.63
[R].CRPNTQGPTCSEPAR.[D]	2xCl-DDE [C1(100); C10(100)]	High	3.32002e-08	0	1	1	3	O15230	O15230 [850-864]	0	2236.11	1525	1517.4	1533.4		0	5.105e-08	5.42
[R].CDIGGALGQSCEPR.[T]	2xCl-DDE [C1(100); C11(100)]	High	4.7026e-06	0	1	1	5	O15230	O15230 [831-844]	0	2025.01	2875.1	2951.7	3045.5		0	1.055e-05	4.18
[R].CNCPPGLSGER.[C]	2xCl-DDE [C1(100); C3(100)]	High	8.53838e-05	0	1	1	3	O15230	O15230 [2131-2141]	0	1751.87	3463.1	3397.3	3327.9		0	6.694e-05	3.07
[R].CYCRPNFSGER.[C]	2xCl-DDE [C1(100); C3(100)]	High	0.000440062	7.16355e-05	1	1	1	O15230	O15230 [447-457]	0	1950.95				No Quan Values	7.249e-05	0.0002886	2.36
[R].CFCFGATER.[C]	2xCl-DDE [C1(100); C3(100)]	High	0.000471759	7.16355e-05	1	1	1	O15230	O15230 [1628-1636]	0	1652.81				No Quan Values	8.405e-05	0.0003061	2.57
[R].CSCDLR.[G]	2xCl-DDE [C1(100); C3(100)]	High	0.0261718	0.00107409	1	1	3	O15230	O15230 [776-781]	0	1315.67	2837.3	2633.7	2617.7		0.0006359	0.01261	1.92
[K].CDQCSLGTFSLDAANPK.[G]	2xCl-DDE [C1(100); C4(100)]	High	7.11163e-05	0	1	1	2	O15230	O15230 [1607-1623]	0	2618.33	696.7	689.7	686.1		0	5.676e-05	2.93
[R].CDPDTGQCR.[C]	2xCl-DDE [C1(100); C8(100)]	High	0.00101537	0.000104718	1	1	3	O15230	O15230 [553-561]	0	1613.76	688.8	678.1	683.6		0.0001158	0.000581	2.55
[R].CNCESDFTDGTCEDLTGR.[C]	2xCl-DDE [C1(99.6); C]	High	0.00870137	0.000468527	1	1	1	O15230	O15230 [429-446]	0	2585.11				No Quan Values	0.0003026	0.004301	1.55
[R].ECAPGYWGLPEQGCR.[R]	2xCl-DDE [C2(100); C14(100)]	High	0.000658845	7.16355e-05	1	1	1	O15230	O15230 [2101-2115]	0	2285.1				No Quan Values	9.274e-05	0.0004037	2.33
[R].GQYCDICTAANSNK.[A]	2xCl-DDE [C4(100); C7(100)]	High	1.4899e-05	0	1	1	4	O15230	O15230 [100-113]	0	2336.18	704	707.1	681.6		0	1.357e-05	3.66
[R].GDSCQECAPGFYR.[D]	2xCl-DDE [C4(100); C7(100)]	High	1.2422e-05	0	1	1	2	O15230	O15230 [1839-1851]	0	2051.95	966.5	986.1	969.1		3.12e-05	9.874e-05	2.93
[R].GALDQLCGAGGLCR.[C]	2xCl-DDE [C7(100); C13(100)]	High	3.43411e-05	0	1	1	1	O15230	O15230 [638-651]	0	1953.02				No Quan Values	0	2.914e-05	3.04
[R].CVCHGHADACDAK.[D]	3xCl-DDE [C1(100); C3(100); C10(100)]	High	0.0126371	0.000644627	1	1	1	O15230	O15230 [300-312]	0	2373.18				No Quan Values	0.0003953	0.006184	1.92
[R].CNCESDFTDGTCEDLTGR.[C]	3xCl-DDE [C1(100); C3(100); C12(100)]	High	0.00184463	0.000170601	1	1	1	O15230	O15230 [429-446]	0	2780.22	387.3	324	328.3		0.0001375	0.000983	3.17
[R].CLCQPEFAGPHCDR.[C]	3xCl-DDE [C1(100); C3(100); C12(100)]	High	1.7777e-05	0	1	1	1	O15230	O15230 [605-618]	0	2390.15	248.1	228.6	238.8		0	1.596e-05	2.45
[R].CDVCAEGFTGFPSCYPTPSSSNDTR.[E]	3xCl-DDE [C1(100); C4(100); C14(100)]	High	0.0122241	0.000616442	1	1	1	O15230	O15230 [458-482]	0	3455.56	495.3	551.9	510		0.000386	0.006017	1.7
[R].EQVLPAGQIVNCDCSAAGTQGNACR.[K]	3xCl-DDE [C12(100); C14(100); C24(100)]	High	3.82133e-06	0	1	1	1	O15230	O15230 [483-507]	0	3319.63	162.3	142.8	149.5		0	3.905e-06	3.73
[R].LCDELTGQCICPPR.[T]	3xCl-DDE [C2(100); C9(100); C11(100)]	High	0.000152765	4.09057e-05	1	1	3	O15230	O15230 [1490-1503]	0	2362.2	1075.4	1027.8	1118.1		3.12e-05	0.0001882	3.06
[R].TQCLCKPGYAGASCER.[C]	3xCl-DDE [C3(100); C5(100); C14(100)]	High	0.00026388	4.09057e-05	1	1	1	O15230	O15230 [1935-1950]	0	2730.4	1339.9	1314.3	1293.1		3.12e-05	0.000186	3.11
[K].YDCGHVQK.[K]	1xCl-DDE [C3(100)]	High	0.00100398	0.000104718	1	1	1	O15235	O15235 [130-137]	0	1602.86				No Quan Values	0.0001158	0.000576	2.42
[R].EAVCFIPGEGHTLQEHQIVLVEGGR.[T]	1xCl-DDE [C4(100)]	High	1.77563e-06	0	1	1	2	O15235	O15235 [90-114]	0	3142.64	532.7	509.2	521.6		0	1.94e-06	5.55
[K].GVVLCTFTR.[K]	1xCl-DDE [C5(100)]	High	0.000902625	7.16355e-05	1	1	6	O15235	O15235 [60-68]	0	1419.81	3454	3445.2	3547		0.0001375	0.0008779	2.51
[R].GKYDCGHVQK.[K]	1xCl-DDE [C5(100)]	High	0.021902	0.000901745	1	1	4	O15235	O15235 [128-137]	1	2017.14	7565.7	7821.2	7906.6		0.001049	0.02095	2.67
[R].VTYDSDATSSACR.[E]	1xCl-DDE [C12(100)]	High	3.21427e-06	0	1	1	4	O15243	O15243 [55-67]	0	1799.85	595.9	580.5	528.8		0	8.342e-06	4.16
[K].RVTYDSDATSSACR.[E]	1xCl-DDE [C13(100)]	High	1.20016e-05	0	1	1	1	O15243	O15243 [54-67]	1	1955.96				No Quan Values	0	1.113e-05	4.33
[R].EIHALASASKPLASWTTQQGIQECR.[E]	1xCl-DDE [C24(100)]	High	0.00898115	0.000468527	1	1	1	O15254	O15254 [399-423]	0	3378.81	99.9	116.8	111.7		0.0003026	0.004437	2.66
[R].LCLISTFLEDGIR.[M]	1xCl-DDE [C2(100)]	High	1.97269e-07	0	1	1	9	O15260	O15260 [31-43]	0	1904.06	1645.5	1528.6	1515.3		0	2.606e-07	4.44
[R].EFDPDIHCGVIDLDTK.[K]	1xCl-DDE [C8(100)]	High	5.26833e-06	0	1	1	1	O15265	O15265 [340-355]	0	2470.28	1970.6	2069.4	1997.2		0	5.247e-06	2.87
[K].ESSGNSTNCQNASSSTSGGSGK.[K]	1xCl-DDE [C9(100)]	High	4.90445e-07	0	1	1	1	O15265	O15265 [684-705]	0	2700.26	832	857.8	887.3		0	5.974e-07	4.9
[K].CGQIHK.[A]	1xCl-DDE [C1(100)]	High	0.059568	0.00229068	1	1	2	O15269	O15269 [370-375]	0	1338.78				No Quan Values	0.001732	0.03634	2.13
[K].CLPPPSIR.[V]	1xCl-DDE [C1(100)]	High	0.000206479	4.09057e-05	1	1	4	O15269	O15269 [438-445]	0	1306.76	578.5	561.2	582.5		3.12e-05	0.0001605	3.08
[R].FIVVEGLYMNTGTICPLPELVK.[L]	1xCl-DDE [C15(100)]; 1xOxidation [M9(100)]	High	1.46092e-05	0	1	1	1	O15269	O15269 [241-262]	0	3105.72				No Quan Values	0	1.331e-05	4.02
[K].ECINFASFNFLGLLDNPR.[V]	1xCl-DDE [C2(100)]	High	2.4771e-07	0	1	1	1	O15269	O15269 [99-116]	0	2494.29	135.8	138.5	133.1		0	3.199e-07	4.98
[R].AACFAIQK.[G]	1xCl-DDE [C3(100)]	High	0.0002182	4.09057e-05	1	1	5	O15269	O15269 [190-197]	0	1504.88	1652	1664.1	1666.2		7.249e-05	0.0002824	3
[K].YGVGTCGPR.[G]	1xCl-DDE [C6(100)]	High	0.000206479	4.09057e-05	1	1	3	O15269	O15269 [128-136]	0	1333.7	1345	1340.1	1271.2		3.12e-05	0.0001497	2.82
[K].KYGVGTCGPR.[G]	1xCl-DDE [C7(100)]	High	0.000267602	4.09057e-05	1	1	1	O15269	O15269 [127-136]	1	1690.96				No Quan Values	3.12e-05	0.0001878	2.95
[R].LLQEIVDQCMNR.[S]	1xCl-DDE [C9(100)]	High	1.21313e-06	0	1	1	2	O15269	O15269 [411-422]	0	1885.99	1138.5	1017.9	1010.8		0	1.855e-06	4.39
[K].CIMGQDGTSLGK.[E]	1xCl-DDE [C1(100)]	High	9.41288e-05	0	1	1	1	O15270	O15270 [425-436]	0	1863				No Quan Values	0	7.317e-05	2.98
[K].VLEEYGAGVCSTR.[Q]	1xCl-DDE [C10(100)]	High	1.07842e-07	0	1	1	1	O15270	O15270 [195-207]	0	1807.93	908.7	948.3	935.6		0	1.496e-07	4.56
[R].FCLSAAHTK.[E]	1xCl-DDE [C2(100)]	High	0.0746799	0.00293477	1	1	1	O15270	O15270 [510-518]	0	1630.93				No Quan Values	0.001702	0.0361	2.13
[K].ECVQQLAENTR.[Y]	1xCl-DDE [C2(100)]	High	5.42676e-06	0	1	1	2	O15270	O15270 [437-447]	0	1714.89	1612.2	1629.3	1723.6		0	5.402e-06	3.28
[R].NTGSCQEAAAK.[V]	1xCl-DDE [C5(100)]	High	0.000182463	4.09057e-05	1	1	2	O15270	O15270 [184-194]	0	1732.92	568.4	553.5	555.2		3.12e-05	0.0001572	3.18
[R].DNWNRPICSVPGAR.[V]	1xCl-DDE [C8(100)]	High	6.7837e-05	0	1	1	1	O15270	O15270 [132-145]	0	2009.04				No Quan Values	0	5.42e-05	3.16
[R].CLELLFR.[A]	1xCl-DDE [C1(100)]	High	0.00219348	0.000199723	1	1	1	O15287	O15287 [479-485]	0	1317.77				No Quan Values	0.0001453	0.001153	2.63
[R].QTTSVGSSCLDLWR.[E]	1xCl-DDE [C9(100)]	High	1.30659e-06	0	1	1	1	O15287	O15287 [4-17]	0	1977.02	424.8	407.1	442.8		0	1.465e-06	4.64
[K].EQGAAFNCEQGCK.[S]	2xCl-DDE [C8(100); C12(100)]	High	6.28865e-05	0	1	1	1	O15287	O15287 [492-504]	0	2233.11				No Quan Values	0	5.066e-05	3
[K].EKGSVAEAEDCYNTALR.[L]	1xCl-DDE [C11(100)]	High	0.000113124	4.09057e-05	1	1	1	O15294	O15294 [305-321]	1	2509.29				No Quan Values	3.12e-05	8.686e-05	2.62
[K].EMQDVQGALQCYTR.[A]	1xCl-DDE [C11(100)]	High	5.55044e-07	0	1	1	1	O15294	O15294 [407-420]	0	2066.01	258.6	230.4	237.5		0	6.688e-07	3.56
[K].EMQDVQGALQCYTR.[A]	1xCl-DDE [C11(100)]; 1xOxidation [M2(100)]	High	3.59061e-07	0	1	1	3	O15294	O15294 [407-420]	0	2082.01	854.5	843.7	853.4		0	4.49e-07	4.84
[R].SQYGLPEDAIVYCNFNQLYK.[I]	1xCl-DDE [C13(100)]	High	1.9703e-05	0	1	1	5	O15294	O15294 [833-852]	0	3018.55	404.3	469	479.6		0	5.569e-05	3.93
[R].AIELQPHFPDAYCNLANALK.[E]	1xCl-DDE [C13(100)]	High	3.30084e-07	0	1	1	1	O15294	O15294 [285-304]	0	2881.55	234	244.8	246.7		0	4.172e-07	4.42
[R].QEPDNTGVLLLLSSIHFQCR.[R]	1xCl-DDE [C19(100)]	High	2.2696e-09	0	1	1	1	O15294	O15294 [50-69]	0	2694.43	402.8	387.4	393.6		0	4.38e-09	6.5
[R].LCPTHADSLNNLANIK.[R]	1xCl-DDE [C2(100)]	High	2.44059e-07	0	1	1	1	O15294	O15294 [322-337]	0	2377.32				No Quan Values	0	3.157e-07	5.05
[R].HGNLCLDK.[I]	1xCl-DDE [C5(100)]	High	0.00330283	0.000226284	1	1	2	O15294	O15294 [527-534]	0	1552.88	795.4	818.7	779.5		0.000166	0.001685	2.4
[K].GSVAEAEDCYNTALR.[L]	1xCl-DDE [C9(100)]	High	4.76094e-07	0	1	1	5	O15294	O15294 [307-321]	0	2022.99	1955.1	2024.1	1986.1		0	8.321e-07	4.51
[R].VAASQLTCLGCLELIAK.[N]	2xCl-DDE [C8(100); C11(100)]	High	1.06647e-05	0	1	1	3	O15294	O15294 [955-971]	0	2581.48	982.3	942.9	945.4		0	1.09e-05	3.8
[R].ENVQGVVIPSKDPEPLEENCAK.[A]	1xCl-DDE [C20(100)]	High	4.45388e-06	0	1	1	1	O15297	O15297 [459-480]	1	3277.78	610.4	570.3	557		0	4.498e-06	4.08
[R].SLGQASEADPSGVASIACSSCVR.[A]	2xCl-DDE [C18(100); C21(100)]	High	3.85928e-06	0	1	1	1	O15304	O15304 [97-119]	0	2814.39	406.5	382.7	392.1		0	3.94e-06	4.14
[K].AVCGQCER.[A]	2xCl-DDE [C3(100); C6(100)]	High	0.0127428	0.000644627	1	1	1	O15304	O15304 [125-132]	0	1484.75	1180.7	1129.1	1116.6		0.0003953	0.006263	2.24
[R].ALCGQCVR.[T]	2xCl-DDE [C3(100); C6(100)]	High	0.00487401	0.000321688	1	1	1	O15304	O15304 [133-140]	0	1468.79	1686.6	1656.8	1645.6		0.0002209	0.00245	1.89
[R].RICELLFS.[-]	1xCl-DDE [C3(100)]	High	0.303913	0.00986094	1	1	1	O15305	O15305 [239-246]	1	1404.8				No Quan Values	0.006116	0.1516	2.15
[R].ELTCDEVLQR.[I]	1xCl-DDE [C4(100)]	High	0.00279812	0.000226284	1	1	1	O15315	O15315 [182-191]	0	1629.86	637.2	609.5	586.9		0.0001571	0.001444	2.84
[K].NNASPFDAPCR.[T]	1xCl-DDE [C10(100)]	High	0.000211279	4.09057e-05	1	1	2	O15321	O15321 [436-446]	0	1615.8				No Quan Values	3.12e-05	0.000153	3.63
[R].ILCHMQLSSAQVEQLR.[Q]	1xCl-DDE [C3(100)]; 1xOxidation [M5(100)]	High	0.00105044	0.000104718	1	1	1	O15321	O15321 [105-120]	0	2296.22	350.6	326.5	342.5		0.0001158	0.0005994	2.59
[R].CNNNWVVR.[H]	1xCl-DDE [C1(100)]	High	0.000253044	4.09057e-05	1	1	1	O15344	O15344 [580-587]	0	1428.75	944.5	967.8	1004		3.12e-05	0.0001791	2.93
[K].LLECLDYLTAPNPPTIR.[E]	1xCl-DDE [C4(100)]	High	3.3697e-08	0	1	1	2	O15344	O15344 [372-388]	0	2353.29	886.6	903.5	942		0	5.165e-08	4.76
[K].LTEECDLLIEIIQQR.[R]	1xCl-DDE [C5(100)]	High	1.70046e-07	0	1	1	2	O15344	O15344 [262-276]	0	2240.23	137.8	126.2	149.1		0	2.272e-07	5.36
[K].LIQTCQHVEVNASR.[Q]	1xCl-DDE [C5(100)]	High	0.000179981	4.09057e-05	1	1	1	O15344	O15344 [244-257]	0	2022.09	1753.3	1727.5	1760.2		3.12e-05	0.000132	2.7
[K].LAQQIANCK.[Q]	1xCl-DDE [C8(100)]	High	0.000185828	4.09057e-05	1	1	1	O15344	O15344 [295-303]	0	1641.96				No Quan Values	3.12e-05	0.0001363	3.19
[R].KLAQQIANCK.[Q]	1xCl-DDE [C9(100)]	High	1.06123e-05	0	1	1	1	O15344	O15344 [294-303]	1	1999.22	622.1	626.7	658.3		0	9.964e-06	4.08
[K].VLCQFCDQDPAQDAVK.[T]	2xCl-DDE [C3(100); C6(100)]	High	7.63165e-05	0	1	1	2	O15344	O15344 [117-132]	0	2628.35	927.9	885.4	870.9		0	6.038e-05	3.08
[K].MSAYAFFVQTCR.[E]	1xCl-DDE [C11(100)]; 1xOxidation [M1(100)]	High	4.52038e-06	0	1	1	1	O15347	O15347 [13-24]	0	1863.92				No Quan Values	0	4.552e-06	3.43
[K].WLLEDFSCK.[I]	1xCl-DDE [C8(100)]	High	0.000288425	7.16355e-05	1	1	1	O15354	O15354 [327-335]	0	1793.98				No Quan Values	6.003e-05	0.0002009	2.82
[K].CSGDGVGAPR.[L]	1xCl-DDE [C1(100)]	High	5.50774e-06	0	1	1	6	O15355	O15355 [13-22]	0	1342.68	9820.9	9668.3	9770.7		0	3.721e-05	3.68
[R].CVVSEAGK.[A]	1xCl-DDE [C1(100)]	High	6.62516e-05	0	1	1	6	O15355	O15355 [351-358]	0	1445.83	2224.7	2289.9	2252.7		0	5.309e-05	3.69
[R].GTEAGQVGEPGIPTGEAGPSCSSASDKLPR.[V]	1xCl-DDE [C21(100)]	High	7.82965e-10	0	1	1	5	O15355	O15355 [221-250]	1	3508.79	460.2	472.4	491.6		0	1.652e-09	6.24
[R].GTEAGQVGEPGIPTGEAGPSCSSASDK.[L]	1xCl-DDE [C21(100)]	High	3.81662e-09	0	1	1	2	O15355	O15355 [221-247]	0	3142.55	425.4	428.4	421.3		0	7.036e-09	5.69
[R].YGQNCHK.[G]	1xCl-DDE [C5(100)]	High	0.0064922	0.000380091	1	1	3	O15355	O15355 [160-166]	0	1502.81	4075.3	4162.5	4292.5		0.0002622	0.00325	2.34
[K].SMDGYESYGECVVALK.[S]	1xCl-DDE [C11(100)]; 1xOxidation [M2(100)]	High	7.28115e-05	0	1	1	1	O15357	O15357 [827-842]	0	2420.2				No Quan Values	0	5.789e-05	3.04
[R].DSESVAGAFALCVLYQK.[H]	1xCl-DDE [C12(100)]	High	2.25476e-07	0	1	1	1	O15357	O15357 [48-64]	0	2454.32	458.6	460.4	465.1		0	2.937e-07	5.19
[R].ESIQEDLAEEAPCLQGGR.[A]	1xCl-DDE [C13(100)]	High	8.43314e-10	0	1	1	3	O15357	O15357 [1175-1192]	0	2369.17	585.6	572	567.5		0	1.774e-09	6.36
[R].SCSVLQMAK.[T]	1xCl-DDE [C2(100)]	High	0.000181632	4.09057e-05	1	1	2	O15357	O15357 [1120-1128]	0	1619.91	1508.7	1485.9	1494.6		3.12e-05	0.0001336	3.48
[R].SCSVLQMAK.[T]	1xCl-DDE [C2(100)]; 1xOxidation [M7(100)]	High	0.000324544	7.16355e-05	1	1	1	O15357	O15357 [1120-1128]	0	1635.91	222.6	223.5	244.7		6.003e-05	0.0002224	2.29
[R].EAFCQLLQLMK.[N]	1xCl-DDE [C4(100)]	High	0.00905272	0.000468527	1	1	1	O15357	O15357 [402-412]	0	1977.12				No Quan Values	0.0003026	0.004479	1.19
[R].TLATSCR.[R]	1xCl-DDE [C6(100)]	High	0.00417039	0.000226284	1	1	2	O15357	O15357 [210-216]	0	1175.65				No Quan Values	0.0001753	0.002108	2.55
[R].TNVPSWCDR.[I]	1xCl-DDE [C7(100)]	High	0.000503599	7.16355e-05	1	1	2	O15357	O15357 [683-691]	0	1501.75				No Quan Values	0.0001158	0.0007094	2.74
[R].KPAFTEASCPLSR.[L]	1xCl-DDE [C9(100)]	High	3.90581e-07	0	1	1	5	O15357	O15357 [918-930]	0	2060.15	1592	1670.9	1725.6		0	4.864e-07	5.68
[R].SHQDLNALLLEVEGPLCK.[K]	1xCl-DDE [C17(100)]	High	6.41812e-09	0	1	1	1	O15360	O15360 [53-70]	0	2632.46	521.3	578.7	575.4		0	1.134e-08	6.26
[R].HCQSPLPR.[E]	1xCl-DDE [C2(100)]	High	0.131434	0.00459973	1	1	1	O15360	O15360 [1188-1195]	0	1361.74				No Quan Values	0.002643	0.06569	1.94
[R].GDCDPEVSAALQSR.[Q]	1xCl-DDE [C3(100)]	High	7.01465e-06	0	1	1	2	O15360	O15360 [1426-1439]	0	1871.92	810.5	763.5	741.5		0	8.359e-06	4.21
[R].LSFCQELWK.[I]	1xCl-DDE [C4(100)]	High	0.0020353	0.000199723	1	1	1	O15360	O15360 [164-172]	0	1807.01	999.8	1070.4	1023.9		0.0001453	0.001074	2.32
[R].LPSSVLCGSSFQAEQPITAR.[C]	1xCl-DDE [C7(100)]	High	1.6507e-07	0	1	1	2	O15360	O15360 [1085-1104]	0	2515.33	863.4	911.7	933.5		0	3.566e-07	4.29
[R].CEHDGVMTGANGEVSFINIK.[T]	1xCl-DDE [C1(100)]; 1xOxidation [M7(100)]	High	1.0678e-07	0	1	1	3	O15371	O15371 [375-394]	0	2790.41	542.1	595	550.9		0	1.481e-07	4.8
[K].FMTPVIQDNPSGWGPCAVPEQFR.[D]	1xCl-DDE [C16(100)]	High	4.86044e-08	0	1	1	5	O15371	O15371 [4-26]	0	3000.48	539.2	514.2	509		0	7.232e-08	5.93
[K].FMTPVIQDNPSGWGPCAVPEQFR.[D]	1xCl-DDE [C16(100)]; 1xOxidation [M2(100)]	High	1.40306e-08	0	1	1	28	O15371	O15371 [4-26]	0	3016.48	5147.5	5016.5	5149		0	3.669e-08	4.69
[R].NLAMEATYINHNFSQQCLR.[M]	1xCl-DDE [C17(100)]	High	1.15581e-07	0	1	1	3	O15371	O15371 [311-329]	0	2677.33				No Quan Values	0	1.595e-07	4.98
[R].NLAMEATYINHNFSQQCLR.[M]	1xCl-DDE [C17(100)]; 1xOxidation [M4(100)]	High	2.26595e-07	0	1	1	3	O15371	O15371 [311-329]	0	2693.32	610.6	662.4	683.9		0	2.956e-07	5.17
[K].TQGNVFATDAILATLMSCTR.[S]	1xCl-DDE [C18(100)]	High	2.68984e-11	0	1	1	6	O15371	O15371 [241-260]	0	2537.32	416.6	426.3	389		0	7.586e-11	6.67
[K].TQGNVFATDAILATLMSCTR.[S]	1xCl-DDE [C18(100)]; 1xOxidation [M16(100)]	High	4.1312e-09	0	1	1	43	O15371	O15371 [241-260]	0	2553.31	4244.8	4082.2	4218.2		0	1.137e-08	5.31
[R].HCNGVDWR.[Q]	1xCl-DDE [C2(100)]	High	0.00353401	0.000226284	1	1	1	O15371	O15371 [403-410]	0	1410.7	3593.1	3413.1	3686		0.000166	0.001802	2.17
[R].YLEVSEPQDIECCGALEYYDK.[A]	2xCl-DDE [C12(100); C13(100)]	High	5.64541e-06	0	1	1	5	O15371	O15371 [184-204]	0	3315.62	1337.9	1311.5	1296.6		0	5.599e-06	4.64
[R].MDSLLIAGQINTYCQNIK.[E]	1xCl-DDE [C14(100)]	High	5.0318e-08	0	1	1	2	O15372	O15372 [314-331]	0	2678.45	433.5	390.9	402.6		0	7.464e-08	4.83
[R].MDSLLIAGQINTYCQNIK.[E]	1xCl-DDE [C14(100)]; 1xOxidation [M1(100)]	High	5.72964e-06	0	1	1	4	O15372	O15372 [314-331]	0	2694.45	859.8	905.2	943.3		0	8.802e-06	4.34
[K].LMEVCK.[E]	1xCl-DDE [C5(100)]	High	0.269311	0.00863175	1	1	1	O15372	O15372 [173-178]	0	1375.8	1286.6	1189.4	1119.5		0.005322	0.1335	2.14
[K].LMEVCK.[E]	1xCl-DDE [C5(100)]; 1xOxidation [M2(100)]	High	0.26098	0.00836216	1	1	1	O15372	O15372 [173-178]	0	1391.79				No Quan Values	0.005115	0.1296	1.55
[R].LGCFNLSIR.[G]	1xCl-DDE [C3(100)]	High	0.0017571	0.000170601	1	1	2	O15379	O15379 [266-274]	0	1446.82				No Quan Values	0.0001375	0.0009374	2.04
[R].YYCLNVPLR.[D]	1xCl-DDE [C3(100)]	High	0.000214216	4.09057e-05	1	1	2	O15379	O15379 [216-224]	0	1564.86	1473	1487.1	1464.9		3.12e-05	0.0001545	3.11
[K].KDSFFLDLSCEK.[S]	1xCl-DDE [C10(100)]	High	1.89461e-05	0	1	1	3	O15381	O15381 [183-194]	1	2314.28	926.1	941.4	937.9		0	1.69e-05	3.86
[R].GVLLHGPPGCGK.[T]	1xCl-DDE [C10(100)]	High	0.000270114	4.09057e-05	1	1	3	O15381	O15381 [300-311]	0	1788.05	3233.3	3350.7	3401.7		3.12e-05	0.0001896	3.07
[R].ELFEQAVSNAPCIIFIDEIDAITPK.[R]	1xCl-DDE [C12(100)]	High	2.48939e-07	0	1	1	1	O15381	O15381 [348-372]	0	3429.85	202.6	200.6	193.2		0	3.223e-07	4.29
[K].ALGLVTPAGVLLAGPPGCGK.[T]	1xCl-DDE [C18(100)]	High	1.69344e-08	0	1	1	8	O15381	O15381 [609-628]	0	2444.46	1236.6	1212.9	1234.6		0	2.757e-08	6.48
[R].EICLGIPDEASR.[E]	1xCl-DDE [C3(100)]	High	5.96046e-06	0	1	1	3	O15381	O15381 [429-440]	0	1726.91	733.4	696.7	737.3		0	9.048e-06	3.92
[R].EASICALR.[Q]	1xCl-DDE [C5(100)]	High	0.00756111	0.000409141	1	1	5	O15381	O15381 [799-806]	0	1286.72	1281.5	1271.6	1285.9		0.0006359	0.01297	2.45
[R].EAAMCAVNR.[V]	1xCl-DDE [C5(100)]; 1xOxidation [M4(100)]	High	0.00109933	0.000104718	1	1	2	O15381	O15381 [480-488]	0	1404.7				No Quan Values	0.0001158	0.0006215	2.75
[R].FDREICLGIPDEASR.[E]	1xCl-DDE [C6(100)]	High	0.00337027	0.000226284	1	1	1	O15381	O15381 [426-440]	1	2145.11	544.5	550.3	559.3		0.000166	0.001715	3.08
[R].ILQTLCR.[K]	1xCl-DDE [C6(100)]	High	0.00204796	0.000199723	1	1	5	O15381	O15381 [443-449]	0	1270.76	4392.2	4472.3	4651.8		0.0002419	0.002559	2.69
[R].IVAQLLTCMDDLNNVAATAR.[V]	1xCl-DDE [C8(100)]	High	1.57098e-07	0	1	1	2	O15381	O15381 [384-403]	0	2556.36	739	689.4	688		0	3.554e-07	4.51
[R].IVAQLLTCMDDLNNVAATAR.[V]	1xCl-DDE [C8(100)]; 1xOxidation [M9(100)]	High	4.18606e-07	0	1	1	2	O15381	O15381 [384-403]	0	2572.35	254.8	265.8	276.3		0	5.174e-07	4.44
[K].DSFFLDLSCEK.[S]	1xCl-DDE [C9(100)]	High	1.86697e-05	0	1	1	3	O15381	O15381 [184-194]	0	1957.03	1046.9	1078.9	1107.7		0	1.669e-05	3.71
[R].CDCYTGADLSALVR.[E]	2xCl-DDE [C1(100); C3(100)]	High	1.83973e-05	0	1	1	4	O15381	O15381 [785-798]	0	2106.05	1287.3	1314	1371.2		0	1.645e-05	3.78
[K].NSAPCVIFFDEVDALCPR.[R]	2xCl-DDE [C5(100); C16(100)]	High	3.57875e-09	0	1	1	3	O15381	O15381 [672-689]	0	2615.32	877.6	844.6	890.7		0	6.648e-09	5.67
[R].LCLPSFDK.[L]	1xCl-DDE [C2(100)]	High	0.00125456	0.000104718	1	1	1	O15382	O15382 [134-141]	0	1575.91				No Quan Values	0.0001158	0.0006981	2.86
[K].LELLECIR.[R]	1xCl-DDE [C6(100)]	High	0.00117074	0.000104718	1	1	2	O15382	O15382 [142-149]	0	1412.82				No Quan Values	0.0001158	0.0006551	2.18
[R].EVFGSGTACQVCPVHR.[I]	2xCl-DDE [C9(100); C12(100)]	High	3.49605e-06	0	1	1	3	O15382	O15382 [334-349]	0	2309.17				No Quan Values	0	3.605e-06	3.63
[K].HSSGCAFLSVK.[K]	1xCl-DDE [C5(100)]	High	0.000380079	7.16355e-05	1	1	1	O15392	O15392 [80-90]	0	1788.99	835.3	853.2	865.7		7.249e-05	0.0002548	2.6
[R].GIDQCIPLFVQLVLER.[L]	1xCl-DDE [C5(100)]	High	3.4844e-05	0	1	1	1	O15397	O15397 [753-768]	0	2267.29				No Quan Values	0	2.952e-05	2.74
[K].ITQCSVEIQR.[T]	1xCl-DDE [C4(100)]	High	0.000753117	7.16355e-05	1	1	5	O15400	O15400 [25-34]	0	1600.88	429	412	423.5		9.274e-05	0.0004702	2.8
[R].ADEDCVDDR.[A]	1xCl-DDE [C5(100)]	High	0.000453333	7.16355e-05	1	1	1	O15417	O15417 [722-730]	0	1461.66				No Quan Values	8.405e-05	0.0002962	2.32
[K].LTPSLLCSMVAK.[N]	1xCl-DDE [C7(100)]	High	0.00330283	0.000226284	1	1	1	O15417	O15417 [1756-1767]	0	1916.12				No Quan Values	0.000166	0.001683	2.52
[K].GALVAVVGPVGCGK.[S]	1xCl-DDE [C12(100)]	High	2.63088e-08	0	1	1	2	O15438	O15438 [654-667]	0	1880.13	348.3	374.2	362.8		0	3.669e-07	4.78
[K].CVAATDER.[V]	1xCl-DDE [C1(100)]	High	0.000385635	7.16355e-05	1	1	1	O15440	O15440 [347-354]	0	1288.66	1677.6	1691.4	1725.2		7.249e-05	0.0002578	2.63
[K].ECIAQLPLK.[L]	1xCl-DDE [C2(100)]	High	7.73985e-05	0	1	1	1	O15440	O15440 [1310-1318]	0	1668	599.5	576.9	575.7		0	6.124e-05	3.14
[K].LVGICGSVGSGK.[T]	1xCl-DDE [C5(100)]	High	0.000340353	7.16355e-05	1	1	2	O15440	O15440 [590-601]	0	1730.01	327.8	355.5	317.9		6.003e-05	0.000232	2.56
[R].TRPLECQDALETAAR.[A]	1xCl-DDE [C6(100)]	High	8.94497e-05	0	1	1	1	O15440	O15440 [41-55]	0	2098.1				No Quan Values	0	7.008e-05	3.95
[R].LVELSGGCIK.[I]	1xCl-DDE [C8(100)]	High	0.00131414	0.000104718	1	1	2	O15440	O15440 [1243-1252]	0	1672	863.1	904.9	891.4		0.0001158	0.000725	3.53
[K].SLGELINICSNDGQR.[M]	1xCl-DDE [C9(100)]	High	7.81279e-05	0	1	1	1	O15440	O15440 [272-286]	0	2043.06	476.1	562.8	606.3		0	6.167e-05	3.4
[R].FCAFGGNPPVTGPR.[S]	1xCl-DDE [C2(100)]	High	8.89805e-09	0	1	1	6	O15446	O15446 [149-162]	0	1843.96	588.8	569.7	570.5		0	2.675e-08	5.19
[R].FSCPPNFTAKPPASESPR.[F]	1xCl-DDE [C3(100)]	High	1.3177e-05	0	1	1	1	O15446	O15446 [12-29]	0	2586.37				No Quan Values	0	1.211e-05	3.98
[R].VLSSCPQAGEATLLAPSTEAGGGLTCASAPQGTLR.[I]	2xCl-DDE [C5(100); C26(100)]	High	4.46816e-08	0	1	1	3	O15446	O15446 [82-116]	0	3934.02	391.9	380.8	401.5		0	6.671e-08	6.98
[R].DVYESLCR.[G]	1xCl-DDE [C7(100)]	High	0.000326087	7.16355e-05	1	1	1	O15460	O15460 [288-295]	0	1408.72				No Quan Values	6.003e-05	0.000223	2.82
[R].GQEFLRPCGSTEVD.[-]	1xCl-DDE [C8(100)]	High	0.00127654	0.000104718	1	1	4	O15460	O15460 [522-535]	0	1961.97	1836.6	1900.2	1895		0.0001158	0.0007078	2.73
[K].EQDYLCHVYVR.[N]	1xCl-DDE [C6(100)]	High	6.59387e-05	0	1	1	2	O15498	O15498 [61-71]	0	1848.94				No Quan Values	0	5.282e-05	3.26
[K].FVDEEDGGDGQAGPDEGEVDSCLR.[Q]	1xCl-DDE [C22(100)]	High	4.30146e-10	0	1	1	5	O15511	O15511 [24-47]	0	2920.29	846.8	834.9	817.5		0	1.853e-09	6.62
[K].VDVDEYDENKFVDEEDGGDGQAGPDEGEVDSCLR.[Q]	1xCl-DDE [C32(100)]	High	2.43247e-09	0	1	1	4	O15511	O15511 [14-47]	1	4355.95	525.3	501.7	544.9		0	5.66e-09	6.03
[R].KVDVDEYDENKFVDEEDGGDGQAGPDEGEVDSCLR.[Q]	1xCl-DDE [C33(100)]	High	1.44764e-10	0	1	1	4	O15511	O15511 [13-47]	2	4713.21	1512.5	1554.7	1617.3		0	3.538e-10	7.39
[K].FELACLANLCPETAEESK.[A]	2xCl-DDE [C5(100); C10(100)]	High	3.05652e-05	0	1	1	2	O15514	O15514 [95-112]	0	2816.46				No Quan Values	0	2.619e-05	3.43
[K].EMCTVEEPNEEFTSR.[H]	1xCl-DDE [C3(100)]; 1xOxidation [M2(100)]	High	1.97269e-07	0	1	1	2	O15516	O15516 [265-279]	0	2241.01	453.5	409.6	373.8		0	2.606e-07	4.69
[R].TLASTPALWASIPCPR.[S]	1xCl-DDE [C14(100)]	High	2.76439e-08	0	1	1	1	O15527	O15527 [15-30]	0	2108.16	139.8	155.9	173.6		0	4.318e-08	4.7
[K].WASGLTPAQNCPR.[A]	1xCl-DDE [C11(100)]	High	5.758e-06	0	1	1	7	O15533	O15533 [105-117]	0	1824.95	1250.9	1296.1	1287.1		0	1.793e-05	3.83
[R].AAPGEAPPELLCLVSHFYPSGGLEVEWELR.[G]	1xCl-DDE [C12(100)]	High	4.65233e-09	0	1	1	3	O15533	O15533 [304-333]	0	3690.89	457.9	419.9	441.2		0	8.459e-09	6.39
[R].GAPAPHCEMSR.[F]	1xCl-DDE [C7(100)]	High	0.000288425	7.16355e-05	1	1	1	O15533	O15533 [85-95]	0	1579.78	463.5	493.3	475.5		6.003e-05	0.0002008	2.07
[R].GAPAPHCEMSR.[F]	1xCl-DDE [C7(100)]; 1xOxidation [M9(100)]	High	2.86879e-06	0	1	1	6	O15533	O15533 [85-95]	0	1595.77	1858.6	1775.7	1808.8		0	9.553e-06	2.54
[K].AVDQVCTFLFK.[K]	1xCl-DDE [C6(100)]	High	0.000159148	4.09057e-05	1	1	2	O15541	O15541 [10-20]	0	1924.09	406.6	393.4	394.5		3.12e-05	0.0001185	2.75
[R].CYVCDQQTNGVFNPAK.[E]	2xCl-DDE [C1(100); C4(100)]	High	0.0268849	0.00107409	1	1	1	O15541	O15541 [296-311]	0	2635.34	482	470.3	497.3		0.0006359	0.0129	1.21
[K].IAPQYYDMSNFPQCEAK.[R]	1xCl-DDE [C14(100)]	High	1.37286e-06	0	1	1	5	O43143	O43143 [761-777]	0	2658.32	1753.1	1685	1652.4		0	1.533e-06	3.89
[K].IAPQYYDMSNFPQCEAK.[R]	1xCl-DDE [C14(100)]; 1xOxidation [M8(100)]	High	7.47922e-06	0	1	1	14	O43143	O43143 [761-777]	0	2674.32	2458.8	2765.7	2845		0	1.416e-05	3.65
[R].TCTDIKPEWLVK.[I]	1xCl-DDE [C2(100)]	High	7.26111e-06	0	1	1	6	O43143	O43143 [749-760]	0	2315.35	2383	2506.1	2457.2		0	7.042e-06	3.81
[R].GVACTQPR.[R]	1xCl-DDE [C4(100)]	High	0.000215205	4.09057e-05	1	1	5	O43143	O43143 [187-194]	0	1255.69	5722.2	5818.7	5674.4		3.12e-05	0.0001625	2.93
[R].FEDCSSAK.[T]	1xCl-DDE [C4(100)]	High	0.0179059	0.000759257	1	1	12	O43143	O43143 [223-230]	0	1539.8	6308.3	6282.1	6093.3		0.0006965	0.01476	1.96
[K].RGVACTQPR.[R]	1xCl-DDE [C5(100)]	High	1.26066e-05	0	1	1	7	O43143	O43143 [186-194]	1	1411.79	3794.1	3783.2	3568.8		8.405e-05	0.0003439	3.6
[K].FQIYFDNCPLLTIPGR.[T]	1xCl-DDE [C8(100)]	High	0.000638324	7.16355e-05	1	1	1	O43143	O43143 [300-315]	0	2321.24	100.6	85.1	101.2		9.274e-05	0.0003937	2.75
[K].TTQIPQWCVEYMR.[S]	1xCl-DDE [C8(100)]	High	3.78374e-06	0	1	1	1	O43143	O43143 [167-179]	0	2079.05	375	362	368.1		0	3.879e-06	3.7
[K].TTQIPQWCVEYMR.[S]	1xCl-DDE [C8(100)]; 1xOxidation [M12(100)]	High	0.000412824	7.16355e-05	1	1	4	O43143	O43143 [167-179]	0	2095.04	624.1	660.9	712.9		0.0002622	0.003132	2.15
[K].QNHESVQWCYDNFINYR.[S]	1xCl-DDE [C9(100)]	High	6.83928e-08	0	1	1	3	O43143	O43143 [636-652]	0	2640.24	93.3	105	102.2		0	9.858e-08	4.97
[K].DCGDAEGNSK.[K]	1xCl-DDE [C2(100)]	High	6.88055e-05	0	1	1	7	O43148	O43148 [94-103]	0	1648.81	3065.3	3140.4	2983		3.12e-05	0.0001279	3.65
[K].LVCTDIADVSVK.[Q]	1xCl-DDE [C3(100)]	High	3.22015e-07	0	1	1	3	O43148	O43148 [223-234]	0	1916.1	601.2	614.4	613.7		0	1.127e-05	4
[K].ESSSCGK.[D]	1xCl-DDE [C5(100)]	High	0.000749055	7.16355e-05	1	1	3	O43148	O43148 [69-75]	0	1350.72	1917.7	1944.9	1864.2		9.274e-05	0.0004499	2.48
[K].ESSSCGKDTPSK.[K]	1xCl-DDE [C5(100)]	High	0.0003292	7.16355e-05	1	1	1	O43148	O43148 [69-80]	1	2108.14	1611.5	1684	1770.1		6.003e-05	0.000225	2.42
[K].KGDYPLFGCK.[Y]	1xCl-DDE [C9(100)]	High	0.000132684	4.09057e-05	1	1	1	O43148	O43148 [348-357]	1	2010.16	1610.9	1746.5	1811.8		3.12e-05	0.0001005	2.47
[R].DITVLDLGCGK.[G]	1xCl-DDE [C9(100)]	High	6.98013e-06	0	1	1	3	O43148	O43148 [198-208]	0	1787.02	2042.2	2079.1	2089.6		0	6.784e-06	4.15
[R].CDQATAESNPVTQK.[L]	1xCl-DDE [C1(100)]	High	1.99946e-06	0	1	1	3	O43149	O43149 [2553-2566]	0	2145.11	904.1	942.4	935.5		0	2.167e-06	4.42
[K].CYAYIETSSNSADIDK.[M]	1xCl-DDE [C1(100)]	High	9.61689e-06	0	1	1	1	O43149	O43149 [252-267]	0	2433.21				No Quan Values	0	9.086e-06	3.48
[R].DVIATFTDHCIK.[Q]	1xCl-DDE [C10(100)]	High	5.5624e-06	0	1	1	1	O43149	O43149 [2220-2231]	0	2016.11				No Quan Values	0	5.52e-06	3.66
[R].EAAAALLPTPPCESLVSR.[H]	1xCl-DDE [C12(100)]	High	1.25107e-07	0	1	1	2	O43149	O43149 [58-75]	0	2249.23				No Quan Values	0	1.716e-07	4.13
[R].QLQACSLVPGFTDIFSESK.[E]	1xCl-DDE [C5(100)]	High	8.97043e-07	0	1	1	2	O43149	O43149 [158-176]	0	2723.46	793.4	821.9	823.9		0	1.039e-06	4.34
[K].NIPDDPCR.[H]	1xCl-DDE [C7(100)]	High	0.00332513	0.000226284	1	1	2	O43149	O43149 [1281-1288]	0	1353.69				No Quan Values	0.000166	0.001703	2.59
[R].KDTEESVCGATLLLR.[T]	1xCl-DDE [C8(100)]	High	0.000306629	7.16355e-05	1	1	1	O43149	O43149 [721-735]	1	2288.28				No Quan Values	6.003e-05	0.0002119	3.49
[R].AEAEQSVTCAHCR.[K]	2xCl-DDE [C9(100); C12(100)]	High	2.52269e-06	0	1	1	1	O43149	O43149 [708-720]	0	2023.99				No Quan Values	0	2.679e-06	3.98
[K].LNLLTCQVK.[T]	1xCl-DDE [C6(100)]	High	0.000416885	7.16355e-05	1	1	1	O43150	O43150 [349-357]	0	1685.03				No Quan Values	7.249e-05	0.0002751	3.16
[K].LQLAVLQGLGPLCER.[L]	1xCl-DDE [C13(100)]	High	2.76439e-08	0	1	1	1	O43156	O43156 [982-996]	0	2034.18	134.9	126.5	133.5		0	4.313e-08	4.11
[K].VLDCDTISQAK.[E]	1xCl-DDE [C4(100)]	High	6.94584e-05	0	1	1	1	O43157	O43157 [1771-1781]	0	1846.03	1155.9	1139.4	1153.7		0	5.541e-05	3.08
[K].AQLSGLQLQPCLYK.[R]	1xCl-DDE [C11(100)]	High	1.85647e-06	0	1	1	6	O43159	O43159 [441-454]	0	2215.28	1457.3	1533.8	1548.4		0	6.41e-06	4.72
[R].NPVHCFDLASLDPR.[V]	1xCl-DDE [C5(100)]	High	1.29841e-05	0	1	1	3	O43159	O43159 [328-341]	0	2008.04	758.9	748.8	749.4		3.12e-05	9.951e-05	3.01
[R].QRPASLVVADFGCGDCR.[L]	2xCl-DDE [C13(100); C16(100)]	High	5.05005e-05	0	1	1	1	O43159	O43159 [305-321]	0	2413.23				No Quan Values	0	4.151e-05	4.71
[R].EAEAYTGLSPPVPSFNCEVR.[D]	1xCl-DDE [C17(100)]	High	6.3185e-08	0	1	1	1	O43164	O43164 [208-227]	0	2590.29				No Quan Values	0	9.185e-08	4.45
[R].SEDSVRPWTCPK.[C]	1xCl-DDE [C10(100)]	High	0.00066234	7.16355e-05	1	1	1	O43166	O43166 [318-329]	0	2058.1				No Quan Values	9.274e-05	0.000406	2.61
[R].SSQEIETSSCLDSLSSK.[S]	1xCl-DDE [C10(100)]	High	4.30248e-06	0	1	1	1	O43166	O43166 [96-112]	0	2454.25	628.8	660.8	654.6		0	4.358e-06	3.49
[K].EKEESEPTCEPSR.[E]	1xCl-DDE [C9(100)]	High	5.0743e-05	0	1	1	1	O43167	O43167 [215-227]	1	2174.09				No Quan Values	0	4.168e-05	3.6
[K].DPSKNDTCK.[S]	1xCl-DDE [C8(100)]	High	0.00927138	0.000499031	1	1	1	O43169	O43169 [108-116]	1	1890.05				No Quan Values	0.0003132	0.004568	2.15
[R].CIMFLEGHLK.[E]	1xCl-DDE [C1(100)]	High	5.3485e-05	0	1	1	1	O43172	O43172 [399-408]	0	1844.04				No Quan Values	0	4.361e-05	3.35
[R].CVYTIPAHQNLVTGVK.[F]	1xCl-DDE [C1(100)]	High	5.47356e-08	0	1	1	4	O43172	O43172 [441-456]	0	2396.36	655.5	670.3	649.1		0	2.151e-07	4.95
[K].VMGLDISSDGQLIATCSYDR.[T]	1xCl-DDE [C16(100)]	High	2.03382e-08	0	1	1	2	O43172	O43172 [495-514]	0	2568.27	321.2	310.6	331.1		0	3.261e-08	4.67
[K].VMGLDISSDGQLIATCSYDR.[T]	1xCl-DDE [C16(100)]; 1xOxidation [M2(100)]	High	0.000130292	4.09057e-05	1	1	3	O43172	O43172 [495-514]	0	2584.27				No Quan Values	0.001391	0.02922	2.02
[R].FLGTTCYDR.[S]	1xCl-DDE [C6(100)]	High	0.000248382	4.09057e-05	1	1	2	O43172	O43172 [337-345]	0	1499.76				No Quan Values	3.12e-05	0.0001765	2.91
[K].LWSVPDCNLLHTLR.[G]	1xCl-DDE [C7(100)]	High	8.9759e-06	0	1	1	3	O43172	O43172 [257-270]	0	2091.15	1466.6	1480.2	1499.9		0	8.535e-06	4.21
[K].DVNLASCAADGSVK.[L]	1xCl-DDE [C7(100)]	High	1.36609e-06	0	1	1	4	O43172	O43172 [293-306]	0	2003.07	3000.9	3040.6	3060.7		0	1.529e-06	3.87
[R].CGEEIAVQFVDMVK.[G]	1xCl-DDE [C1(100)]	High	4.64457e-07	0	1	1	10	O43175	O43175 [295-308]	0	2221.19	3369.4	3153.6	3096.4		0	7.852e-07	4.7
[R].CGEEIAVQFVDMVK.[G]	1xCl-DDE [C1(100)]; 1xOxidation [M12(100)]	High	2.10084e-06	0	1	1	27	O43175	O43175 [295-308]	0	2237.18	11139.5	10917.1	11008.2		0	3.028e-06	3.97
[K].EELIAELQDCEGLIVR.[S]	1xCl-DDE [C10(100)]	High	1.73587e-08	0	1	1	14	O43175	O43175 [39-54]	0	2254.21	3444.3	3284.6	3330.1		0	9.324e-08	5.17
[R].ALVDHENVISCPHLGASTK.[E]	1xCl-DDE [C11(100)]	High	9.43508e-08	0	1	1	9	O43175	O43175 [271-289]	0	2644.44	2375.7	2482.2	2692.4		0	9.277e-07	5.11
[K].QNLSKEELIAELQDCEGLIVR.[S]	1xCl-DDE [C15(100)]	High	1.05728e-07	0	1	1	3	O43175	O43175 [34-54]	1	3053.68	385.2	358.6	696.4		0	2.657e-07	5.57
[R].VVNCAR.[G]	1xCl-DDE [C4(100)]	High	0.0410382	0.00161665	1	1	6	O43175	O43175 [231-236]	0	1085.62	1773	1825.6	1785.5		0.001156	0.0235	1.7
[K].NAGNCLSPAVIVGLLK.[E]	1xCl-DDE [C5(100)]	High	7.55103e-08	0	1	1	19	O43175	O43175 [365-380]	0	2222.32	4350.4	4352.8	4527		0	1.082e-07	5.26
[R].ALQSGQCAGAALDVFTEEPPR.[D]	1xCl-DDE [C7(100)]	High	4.35893e-08	0	1	1	9	O43175	O43175 [248-268]	0	2584.31	1183.7	1151.4	1151.6		0	6.536e-08	5.73
[R].ALQSGQCAGAALDVFTEEPPRDR.[A]	1xCl-DDE [C7(100)]	High	2.08307e-07	0	1	1	12	O43175	O43175 [248-270]	1	2855.44	2740.5	2744.9	2817.2		0	2.73e-07	6.39
[K].VLISDSLDPCCR.[K]	2xCl-DDE [C10(100); C11(100)]	High	4.41473e-05	0	1	1	9	O43175	O43175 [9-20]	0	1940.02	2336.8	2303.6	2296.2		0	5.015e-05	3.29
[R].KVLISDSLDPCCR.[K]	2xCl-DDE [C11(100); C12(100)]	High	1.14818e-05	0	1	1	5	O43175	O43175 [8-20]	1	2297.27	2096.7	1941.5	2072		0	1.069e-05	3.76
[K].CDAVSVLEK.[E]	1xCl-DDE [C1(100)]	High	0.000350248	7.16355e-05	1	1	2	O43237	O43237 [234-242]	0	1616.92	918.8	882.1	820.7		6.003e-05	0.0002379	2.48
[K].DFQDYMEPEEGCQGSPQR.[R]	1xCl-DDE [C12(100)]	High	4.49033e-08	0	1	1	3	O43237	O43237 [180-197]	0	2540.11	141.6	128.7	118		0	6.726e-08	4.61
[K].DFQDYMEPEEGCQGSPQR.[R]	1xCl-DDE [C12(100)]; 1xOxidation [M6(100)]	High	7.89503e-08	0	1	1	4	O43237	O43237 [180-197]	0	2556.11	812.8	780	788.7		0	1.955e-07	4.48
[R].GPLTSGSDEENVALPLGDNVLTHNLGIPVLVVCTK.[C]	1xCl-DDE [C33(100)]	High	1.50611e-10	0	1	1	2	O43237	O43237 [199-233]	0	4225.31	405.9	431.7	408.3		0	3.665e-10	7.36
[R].RGPLTSGSDEENVALPLGDNVLTHNLGIPVLVVCTK.[C]	1xCl-DDE [C34(100)]	High	2.77119e-06	0	1	1	2	O43237	O43237 [198-233]	1	4381.41	616.9	645.3	670.9		0	2.921e-06	7.36
[K].CYYYHAR.[V]	1xCl-DDE [C1(100)]	High	0.00213921	0.000199723	1	1	1	O43242	O43242 [210-216]	0	1399.69	1856.8	1878.2	1901.9		0.0001453	0.001122	3.04
[R].ISFCLDIHNMSVK.[A]	1xCl-DDE [C4(100)]	High	0.000476501	7.16355e-05	1	1	1	O43242	O43242 [480-492]	0	2160.18	699.4	710.5	678.3		8.405e-05	0.0003083	2.84
[R].ISFCLDIHNMSVK.[A]	1xCl-DDE [C4(100)]; 1xOxidation [M10(100)]	High	0.00117748	0.000104718	1	1	1	O43242	O43242 [480-492]	0	2176.18	544.4	548.8	549.3		0.0001158	0.0006609	2.51
[R].QIHEGASLPFFEVFVDAPLHVCEQR.[D]	1xCl-DDE [C22(100)]	High	1.25306e-09	0	1	1	1	O43252	O43252 [144-168]	0	3292.69	290	298.9	306		0	2.542e-09	7.33
[R].LDGCTAFALMYEGR.[R]	1xCl-DDE [C4(100)]	High	8.98661e-05	0	1	1	1	O43252	O43252 [320-333]	0	1970.98				No Quan Values	0	7.026e-05	3.19
[R].LDGCTAFALMYEGR.[R]	1xCl-DDE [C4(100)]; 1xOxidation [M10(100)]	High	0.000535237	7.16355e-05	1	1	1	O43252	O43252 [320-333]	0	1986.97				No Quan Values	8.405e-05	0.0003396	1.67
[R].QWGTTCK.[N]	1xCl-DDE [C6(100)]	High	0.0448846	0.00172904	1	1	5	O43252	O43252 [355-361]	0	1476.81	4717.6	4709.8	4758		0.001078	0.02165	2.36
[K].LFADAGLVCITSFISPYTQDR.[N]	1xCl-DDE [C9(100)]	High	2.0997e-05	0	1	1	1	O43252	O43252 [119-139]	0	2741.43	42.6	39	28.1		0	1.855e-05	3.06
[K].TTVSMALEEYLVCHGIPCYTLDGDNIR.[Q]	2xCl-DDE [C13(100); C18(100)]	High	9.7121e-06	0	1	1	1	O43252	O43252 [66-92]	0	3632.8				No Quan Values	0	9.164e-06	4.83
[K].TDSCDVNDCVQQVVELLQER.[D]	2xCl-DDE [C4(100); C9(100)]	High	9.25011e-08	0	1	1	2	O43252	O43252 [204-223]	0	2912.43	463.3	426.7	437.5		0	1.302e-07	5.42
[K].VASAVLFPCK.[Y]	1xCl-DDE [C9(100)]	High	2.60297e-05	0	1	1	2	O43255	O43255 [130-139]	0	1688.01	716.3	729.6	764.6		0	5.393e-05	3.7
[R].CLGTHQETR.[C]	1xCl-DDE [C1(100)]	High	0.000220221	4.09057e-05	1	1	2	O43257	O43257 [140-148]	0	1468.76	397.7	396.5	397.1		3.12e-05	0.0001586	2.89
[K].CQDVIVAAR.[N]	1xCl-DDE [C1(100)]	High	5.66383e-05	0	1	1	1	O43264	O43264 [404-412]	0	1398.78				No Quan Values	0	4.605e-05	3.44
[K].QLQEFSTAIEEYNCALTEK.[K]	1xCl-DDE [C14(100)]	High	2.04224e-07	0	1	1	3	O43264	O43264 [111-129]	0	2870.48	1381.6	1343.6	1399.1		0	2.684e-07	4.8
[R].LGIVWQDVLPVNIYCK.[A]	1xCl-DDE [C15(100)]	High	2.11e-05	0	1	1	1	O43264	O43264 [636-651]	0	2513.45	65.1	62.8	60.7		0	1.869e-05	2.6
[K].KCQDVIVAAR.[N]	1xCl-DDE [C2(100)]	High	2.79874e-06	0	1	1	1	O43264	O43264 [403-412]	1	1756.04				No Quan Values	0	2.945e-06	3.03
[K].NCLVYSIPTNSSK.[L]	1xCl-DDE [C2(100)]	High	1.9703e-05	0	1	1	3	O43264	O43264 [345-357]	0	2079.14	1186.6	1248.8	1351.8		0	1.757e-05	4.64
[K].GEVCNMISK.[K]	1xCl-DDE [C4(100)]	High	0.216187	0.00702411	1	1	1	O43264	O43264 [36-44]	0	1633.89				No Quan Values	0.004307	0.1078	1.41
[K].GEVCNMISK.[K]	1xCl-DDE [C4(100)]; 1xOxidation [M6(100)]	High	0.0068972	0.000409141	1	1	1	O43264	O43264 [36-44]	0	1649.89				No Quan Values	0.0002714	0.003431	2.05
[R].LYSLCK.[T]	1xCl-DDE [C5(100)]	High	0.0976594	0.00350023	1	1	3	O43264	O43264 [682-687]	0	1379.82	1854.4	1871.5	1931.2		0.007103	0.1729	2.05
[R].LGTECFLAQMR.[A]	1xCl-DDE [C5(100)]	High	0.000367462	7.16355e-05	1	1	1	O43264	O43264 [584-594]	0	1692.89				No Quan Values	7.249e-05	0.0002471	2.79
[R].LGTECFLAQMR.[A]	1xCl-DDE [C5(100)]; 1xOxidation [M10(100)]	High	0.198547	0.00639985	1	1	1	O43264	O43264 [584-594]	0	1708.88				No Quan Values	0.004009	0.09916	1.21
[R].LAPILCDGTATFVDLVPGFR.[R]	1xCl-DDE [C6(100)]	High	2.25476e-07	0	1	1	5	O43264	O43264 [563-582]	0	2529.38	521.2	526.6	503.8		0	2.943e-07	4.59
[K].GAIVFNATSEFCR.[T]	1xCl-DDE [C12(100)]	High	7.97441e-06	0	1	1	3	O43290	O43290 [549-561]	0	1838.95	1378.3	1351.2	1452.3		0	7.658e-06	3.62
[R].KGAIVFNATSEFCR.[T]	1xCl-DDE [C13(100)]	High	2.01911e-05	0	1	1	1	O43290	O43290 [548-561]	1	2196.21	142.5	146.3	163		0	1.792e-05	4.01
[K].SLPSAVYCIEDK.[M]	1xCl-DDE [C8(100)]	High	7.04487e-05	0	1	1	1	O43290	O43290 [667-678]	0	1978.08	659.5	686.4	712.9		0	5.621e-05	2.94
[R].GLAAALLLCQNK.[G]	1xCl-DDE [C9(100)]	High	3.84026e-06	0	1	1	1	O43290	O43290 [637-648]	0	1868.13				No Quan Values	0	3.921e-06	3.57
[K].GGLLCTLQGK.[L]	1xCl-DDE [C5(100)]	High	0.000176725	4.09057e-05	1	1	3	O43292	O43292 [262-271]	0	1642.98	1634	1644.4	1640.3		3.12e-05	0.0001303	3.56
[K].LQGVECGLR.[-]	1xCl-DDE [C6(100)]	High	0.000138856	4.09057e-05	1	1	1	O43293	O43293 [446-454]	0	1398.78	1189.6	1165.3	1130.4		3.12e-05	0.0001048	3.39
[R].CPPQVVTVLMTTLTK.[L]	1xCl-DDE [C1(100)]	High	0.00804503	0.000439723	1	1	1	O43299	O43299 [693-707]	0	2284.33				No Quan Values	0.0002924	0.004004	2.09
[K].MPSVAQFVLTPSTEVCSPR.[Y]	1xCl-DDE [C16(100)]	High	9.14977e-07	0	1	1	1	O43299	O43299 [760-778]	0	2473.29				No Quan Values	0	1.06e-06	4.01
[R].WCTDVFDK.[F]	1xCl-DDE [C2(100)]	High	0.0002578	4.09057e-05	1	1	1	O43301	O43301 [563-570]	0	1666.88	1319.3	1319.9	1302.9		3.12e-05	0.0001817	2.77
[R].QAAYQAGLASPENSEQLIIALEPEAASIYCR.[K]	1xCl-DDE [C30(100)]	High	1.83446e-09	0	1	1	1	O43301	O43301 [217-247]	0	3730.91				No Quan Values	0	3.6e-09	5.75
[K].LPTDLAGVCSSK.[V]	1xCl-DDE [C9(100)]	High	6.40909e-05	0	1	1	1	O43303	O43303 [428-439]	0	1844.05				No Quan Values	0	5.165e-05	3.32
[R].AGGFCTPR.[Y]	1xCl-DDE [C5(100)]	High	0.0842959	0.00328385	1	1	1	O43306	O43306 [35-42]	0	1232.65				No Quan Values	0.001933	0.04138	1.41
[R].EPEEITEEPSACSR.[E]	1xCl-DDE [C12(100)]	High	2.35748e-07	0	1	1	1	O43309	O43309 [228-241]	0	2000.95	385	356.1	347.5		0	3.061e-07	4.88
[R].QFCYQETSGPR.[E]	1xCl-DDE [C3(100)]	High	0.00092296	7.16355e-05	1	1	1	O43309	O43309 [51-61]	0	1739.85	652.6	640.6	661.7		9.274e-05	0.0005353	2.6
[R].CVIAVIR.[H]	1xCl-DDE [C1(100)]	High	0.0125324	0.000644627	1	1	2	O43314	O43314 [382-388]	0	1197.75	552.6	581.5	581.3		0.0003953	0.00614	2.63
[K].VQLTYLPHGCPK.[T]	1xCl-DDE [C10(100)]	High	5.45169e-05	0	1	1	1	O43314	O43314 [479-490]	0	2009.15				No Quan Values	0	4.447e-05	3.92
[R].YGALCNESKDEQWK.[R]	1xCl-DDE [C5(100)]	High	0.00103274	0.000104718	1	1	1	O43314	O43314 [838-851]	1	2553.35	1040.1	1099.7	1230.3		0.0001158	0.0005906	2.14
[K].IPDIYDCIK.[Y]	1xCl-DDE [C7(100)]	High	0.00022329	4.09057e-05	1	1	1	O43314	O43314 [723-731]	0	1732.98	1649.5	1754.6	1695.3		3.12e-05	0.0001603	2.83
[R].GAFGVVCK.[A]	1xCl-DDE [C7(100)]	High	0.00792076	0.000439723	1	1	2	O43318	O43318 [45-52]	0	1433.85	473.6	488.7	533.2		0.000386	0.005851	2.43
[K].SLSTYYQQCK.[K]	1xCl-DDE [C9(100)]	High	9.63293e-05	0	1	1	2	O43318	O43318 [580-589]	0	1874				No Quan Values	0	7.473e-05	3.12
[K].CLIELEPVLR.[T]	1xCl-DDE [C1(100)]	High	3.00456e-07	0	1	1	2	O43353	O43353 [286-295]	0	1608.95	951	966.2	1005.9		0	3.814e-07	4.79
[K].REDIVNQMTEACLNQSLDALLSR.[D]	1xCl-DDE [C12(100)]	High	1.02716e-08	0	1	1	1	O43353	O43353 [444-466]	1	3043.56	352.2	341.9	343.1		0	1.743e-08	7.28
[K].TTPCSSAIINPLSTAGNSER.[L]	1xCl-DDE [C4(100)]	High	1.35263e-06	0	1	1	2	O43353	O43353 [411-430]	0	2443.26	1307.1	1327.5	1384.1		0	1.514e-06	4.23
[K].LCDSYEIRPGK.[H]	1xCl-DDE [C2(100)]	High	0.000230628	4.09057e-05	1	1	5	O43390	O43390 [225-235]	0	1934.07	1176.4	1318.7	1341.7		3.12e-05	0.0001648	2.94
[R].GYAFITFCGK.[E]	1xCl-DDE [C8(100)]	High	3.05652e-05	0	1	1	5	O43390	O43390 [207-216]	0	1759.97	3135.1	3118.4	3261.4		0	7.596e-05	3.38
[K].CVLVWEGTAK.[D]	1xCl-DDE [C1(100)]	High	1.10385e-05	0	1	1	5	O43395	O43395 [630-639]	0	1759.01	1889.6	1881.6	1886.1		0	1.034e-05	3.48
[R].VLGFSEPTVVTAALNCVGK.[G]	1xCl-DDE [C16(100)]	High	4.65233e-09	0	1	1	7	O43395	O43395 [22-40]	0	2558.45	1557.9	1569.4	1588		0	3.427e-08	5.94
[K].QCPTENMAR.[E]	1xCl-DDE [C2(100)]	High	0.00466923	0.000258208	1	1	1	O43395	O43395 [650-658]	0	1473.73				No Quan Values	0.0001984	0.002356	1.76
[K].QCPTENMAR.[E]	1xCl-DDE [C2(100)]; 1xOxidation [M7(100)]	High	0.154098	0.00522151	1	1	2	O43395	O43395 [650-658]	0	1489.72				No Quan Values	0.007417	0.179	1.15
[K].FKQCPTENMAR.[E]	1xCl-DDE [C4(100)]	High	0.000338734	7.16355e-05	1	1	1	O43395	O43395 [648-658]	1	1978.05				No Quan Values	6.003e-05	0.0002308	2.17
[R].KDTTFLESDCDEQLLITVAFNQPVK.[L]	1xCl-DDE [C10(100)]	High	1.70184e-08	0	1	1	2	O43396	O43396 [152-176]	1	3737.02	472.2	442.5	472.4		0	2.76e-08	6.96
[K].YPQAVFLEVDVHQCQGTAATNNISATPTFLFFR.[N]	1xCl-DDE [C14(100)]	High	0.0872632	0.00328385	1	1	1	O43396	O43396 [51-83]	0	4110.09	184.5	209.1	196.3		0.001941	0.04277	2.84
[K].DTTFLESDCDEQLLITVAFNQPVK.[L]	1xCl-DDE [C9(100)]	High	8.66501e-07	0	1	1	2	O43396	O43396 [153-176]	0	3379.76				No Quan Values	0	1.007e-06	4.33
[R].GCGPCLR.[I]	2xCl-DDE [C2(100); C5(100)]	High	0.0145765	0.000703789	1	1	2	O43396	O43396 [33-39]	0	1324.7	4822.4	4498.7	4333.1		0.001039	0.02065	2.06
[K].AGCECLNESDEHGFDNCLR.[K]	3xCl-DDE [C3(100); C5(100); C17(100)]	High	9.50033e-05	0	1	1	2	O43396	O43396 [133-151]	0	2926.32	1515.3	1398.1	1387.4		0	7.403e-05	3.34
[R].HCGELK.[R]	1xCl-DDE [C2(100)]	High	0.0355365	0.00136009	1	1	5	O43399	O43399 [73-78]	0	1339.77	5718.4	5820.5	5729.2		0.0008392	0.01693	2.1
[R].HCGELKR.[R]	1xCl-DDE [C2(100)]	High	0.000599487	7.16355e-05	1	1	2	O43399	O43399 [73-79]	1	1495.87				No Quan Values	8.405e-05	0.0003737	2.66
[K].YPHCAVNGLLVAEK.[Q]	1xCl-DDE [C4(100)]	High	4.38835e-06	0	1	1	1	O43402	O43402 [21-34]	0	2167.22	757.5	785.4	771.6		0	4.43e-06	4.51
[K].LTTQAYCK.[M]	1xCl-DDE [C7(100)]	High	4.65454e-05	0	1	1	3	O43402	O43402 [6-13]	0	1580.9	1080.4	1119.5	1134.5		0	3.848e-05	3.4
[R].CRDPHHDYCEDWPEAQR.[I]	2xCl-DDE [C1(100); C9(100)]	High	3.08637e-05	0	1	1	1	O43402	O43402 [153-169]	1	2776.25				No Quan Values	0	2.639e-05	3.82
[K].SIFVTCGDWDLK.[V]	1xCl-DDE [C6(100)]	High	0.000159148	4.09057e-05	1	1	5	O43414	O43414 [240-251]	0	2037.1	1664.7	1709.6	1706.3		6.003e-05	0.0002084	3.27
[K].VMLPGQCQYLGLPVADYFK.[Q]	1xCl-DDE [C7(100)]; 1xOxidation [M2(100)]	High	4.56591e-05	0	1	1	2	O43414	O43414 [252-270]	0	2811.51	599.3	532.8	586.5		0	3.775e-05	3.78
[R].SDLPNPDTLSAELHCWR.[I]	1xCl-DDE [C15(100)]	High	1.14442e-07	0	1	1	1	O43422	O43422 [630-646]	0	2378.19				No Quan Values	0	1.583e-07	5.22
[K].QNIPLDGHEADEIPEGLFTPDNFQALLECR.[I]	1xCl-DDE [C29(100)]	High	1.89914e-09	0	1	1	2	O43422	O43422 [179-208]	0	3805.88	349.4	291.6	272.4		0	3.712e-09	7.18
[K].GTNVSFCVLPSR.[R]	1xCl-DDE [C7(100)]	High	2.18346e-05	0	1	1	1	O43426	O43426 [1525-1536]	0	1703.92				No Quan Values	0	1.927e-05	3.94
[K].SLVCTALR.[G]	1xCl-DDE [C4(100)]	High	0.0800331	0.00315508	1	1	1	O43427	O43427 [259-266]	0	1286.76				No Quan Values	0.001859	0.03886	2.06
[R].CELSSPR.[E]	1xCl-DDE [C1(100)]	High	0.00856528	0.000468527	1	1	1	O43432	O43432 [301-307]	0	1215.65				No Quan Values	0.0003026	0.004243	2.02
[K].AIDEPSFSVAYANMCR.[C]	1xCl-DDE [C15(100)]	High	0.00315149	0.000226284	1	1	1	O43432	O43432 [799-814]	0	2198.07				No Quan Values	0.000166	0.001612	2.64
[R].TCLSEDAK.[E]	1xCl-DDE [C2(100)]	High	0.00317261	0.000226284	1	1	4	O43432	O43432 [460-467]	0	1519.83	1635.7	1650.3	1696.7		0.000166	0.00162	2.47
[K].KPCSVAPNDIPLVSSTNLINEINGVSEK.[L]	1xCl-DDE [C3(100)]	High	1.16731e-07	0	1	1	1	O43432	O43432 [338-365]	0	3821.12	434.3	406	415.6		0	1.611e-07	5.78
[R].MFFDCLYDEEVISEDAFYK.[W]	1xCl-DDE [C5(100)]	High	0.000234936	4.09057e-05	1	1	1	O43432	O43432 [1530-1548]	0	3017.45	240.3	229.4	220.8		3.12e-05	0.0001675	2.99
[R].ALMTAVCK.[A]	1xCl-DDE [C7(100)]; 1xOxidation [M3(100)]	High	0.0456938	0.00175649	1	1	1	O43432	O43432 [1465-1472]	0	1505.87				No Quan Values	0.001098	0.02183	1.7
[R].EDTIPIPSLTSCTETSDPLPTNENDDDICK.[K]	2xCl-DDE [C12(100); C29(100)]	High	2.38416e-05	0	1	1	1	O43432	O43432 [308-337]	0	4112	370.6	356.8	343.4		0	2.087e-05	3.97
[R].DCDPEDWPR.[N]	1xCl-DDE [C2(100)]	High	0.00029252	7.16355e-05	1	1	2	O43435	O43435 [297-305]	0	1556.71	734.8	727.8	682.8		6.003e-05	0.0002033	3.04
[R].SADCSVPSPALDK.[T]	1xCl-DDE [C4(100)]	High	0.000102746	4.09057e-05	1	1	1	O43439	O43439 [570-582]	0	1943.04				No Quan Values	1.825e-05	7.931e-05	3.16
[R].KASETCSGCNIAR.[Y]	2xCl-DDE [C6(100); C9(100)]	High	8.78023e-05	0	1	1	1	O43439	O43439 [513-525]	1	2188.16				No Quan Values	0	6.873e-05	3.1
[K].CDWLDGK.[H]	1xCl-DDE [C1(100)]	High	0.000808323	7.16355e-05	1	1	4	O43447	O43447 [131-137]	0	1489.8	4905.9	4897.3	4633.8		9.274e-05	0.0004788	2.8
[R].QFCTGEFR.[K]	1xCl-DDE [C3(100)]	High	0.000230628	4.09057e-05	1	1	2	O43447	O43447 [45-52]	0	1411.71	1982.4	1968.1	1951.4		3.12e-05	0.0001652	2.44
[K].LPVVISQCGEM.[-]	1xCl-DDE [C8(100)]	High	0.00087792	7.16355e-05	1	1	6	O43447	O43447 [167-177]	0	1615.85	1636	1464.7	1413.8		9.274e-05	0.0005143	2.7
[K].LPVVISQCGEM.[-]	1xCl-DDE [C8(100)]	High	0.0191967	0.00081558	1	1	1	O43447	O43447 [167-177]	0	1599.85				No Quan Values	0.0005071	0.009299	1.82
[K].AVEATQVCR.[T]	1xCl-DDE [C8(100)]	High	0.00019542	4.09057e-05	1	1	2	O43462	O43462 [364-372]	0	1400.76				No Quan Values	3.12e-05	0.0001423	3.16
[R].KAVEATQVCR.[T]	1xCl-DDE [C9(100)]	High	1.05617e-06	0	1	1	1	O43462	O43462 [363-372]	1	1758.02	1568	1466.1	1622.2		0	1.207e-06	5
[R].NLYDFEVEYLCDYK.[K]	1xCl-DDE [C11(100)]	High	3.23995e-05	0	1	1	1	O43463	O43463 [39-52]	0	2467.24				No Quan Values	0	2.759e-05	3.35
[R].NLYDFEVEYLCDYKK.[I]	1xCl-DDE [C11(100)]	High	5.97818e-07	0	1	1	1	O43463	O43463 [39-53]	1	2824.49				No Quan Values	0	7.157e-07	4.22
[K].LSCPALGISK.[R]	1xCl-DDE [C3(100)]	High	0.000154863	4.09057e-05	1	1	1	O43463	O43463 [28-37]	0	1641.99				No Quan Values	3.12e-05	0.0001155	3.18
[R].YDLCIFR.[T]	1xCl-DDE [C4(100)]	High	0.08357	0.00326429	1	1	2	O43463	O43463 [243-249]	0	1353.73	1309.3	1369.8	1334		0.001933	0.04089	1.94
[R].AGLPIYECNSR.[C]	1xCl-DDE [C8(100)]	High	5.71808e-05	0	1	1	1	O43463	O43463 [215-225]	0	1646.86				No Quan Values	0	4.635e-05	3.21
[R].LPPVLPGRPYDLAAATVATDLESGGAGAACGGSNLAPLPR.[R]	1xCl-DDE [C30(100)]	High	2.31316e-08	0	1	1	1	O43474	O43474 [54-93]	0	4240.25				No Quan Values	0	3.662e-08	7.5
[R].GHTELDTAFMYSDGQSETILGGLGLGLGGGDCR.[V]	1xCl-DDE [C32(100)]	High	2.70106e-10	0	1	1	1	O43488	O43488 [67-99]	0	3751.8	115.7	116	116.5		0	6.259e-10	7.65
[R].GHTELDTAFMYSDGQSETILGGLGLGLGGGDCR.[V]	1xCl-DDE [C32(100)]; 1xOxidation [M10(100)]	High	5.19086e-06	0	1	1	1	O43488	O43488 [67-99]	0	3767.8	60.7	71.9	80		0	5.173e-06	5.37
[K].FVELGLSNYASWEVAEICTLCK.[S]	2xCl-DDE [C18(100); C21(100)]	High	5.0318e-08	0	1	1	1	O43488	O43488 [165-186]	0	3323.74	571.5	515.9	529.5		0	7.44e-08	5.29
[K].VTLLDGTEYSCDLEK.[H]	1xCl-DDE [C11(100)]	High	4.26976e-07	0	1	1	2	O43491	O43491 [222-236]	0	2339.23	1315.3	1302.6	1269.8		0	5.28e-07	4.73
[R].DTVVTSACSLQTEGSLSTR.[K]	1xCl-DDE [C8(100)]	High	2.00925e-05	0	1	1	1	O43502	O43502 [348-366]	0	2379.21	245	245.4	251.6		0	1.781e-05	3.86
[K].LTSDPTDIPVVCLESDNGNIMIQK.[H]	1xCl-DDE [C12(100)]	High	2.03941e-06	0	1	1	1	O43504	O43504 [55-78]	0	3255.71	393.9	342.2	301		0	2.203e-06	3.69
[K].NPSIVGVLCTDSQGLNLGCR.[G]	2xCl-DDE [C9(100); C19(100)]	High	1.96295e-07	0	1	1	1	O43504	O43504 [15-34]	0	2665.4				No Quan Values	0	2.584e-07	4.95
[K].EEAQLATVLAYALSSHCPDMR.[A]	1xCl-DDE [C17(100)]	High	1.06338e-08	0	1	1	1	O43505	O43505 [130-150]	0	2729.37				No Quan Values	0	1.8e-08	5.11
[R].SCQEVFDK.[L]	1xCl-DDE [C2(100)]	High	0.000717463	7.16355e-05	1	1	1	O43505	O43505 [181-188]	0	1608.86	1167.2	1120.6	1170		9.274e-05	0.0004339	2.56
[K].QPSDVSSECDR.[E]	1xCl-DDE [C9(100)]	High	9.32616e-05	0	1	1	1	O43521	O43521 [4-14]	0	1646.78	366.3	354.8	349.1		0	7.254e-05	2.92
[R].CEFDSQASAPR.[A]	1xCl-DDE [C1(100)]	High	8.24663e-07	0	1	1	1	O43542	O43542 [221-231]	0	1634.79				No Quan Values	0	9.631e-07	4.66
[K].CVDPWLTK.[T]	1xCl-DDE [C1(100)]	High	0.000262652	4.09057e-05	1	1	1	O43567	O43567 [266-273]	0	1614.92				No Quan Values	3.12e-05	0.0001849	2.8
[R].RLDCNFDIK.[V]	1xCl-DDE [C4(100)]	High	0.18368	0.005943	1	1	1	O43567	O43567 [99-107]	1	1776.99				No Quan Values	0.003623	0.09155	2.4
[K].GDEYDVCAICLDEYEDGDKLR.[I]	2xCl-DDE [C7(100); C10(100)]	High	1.95061e-06	0	1	1	1	O43567	O43567 [234-254]	1	3269.57				No Quan Values	0	2.118e-06	4.2
[R].SCLDYQTQETK.[S]	1xCl-DDE [C2(100)]	High	0.00060893	7.16355e-05	1	1	2	O43572	O43572 [109-119]	0	1969.02	1207.4	1205	1159.1		9.274e-05	0.0003784	3.12
[R].EGGPLPNCFTTPLR.[Q]	1xCl-DDE [C8(100)]	High	0.000213233	4.09057e-05	1	1	1	O43572	O43572 [468-481]	0	1926.02	527.9	531.4	543.7		3.12e-05	0.000154	3.29
[R].VCGLATFEIDLK.[E]	1xCl-DDE [C2(100)]	High	4.55352e-07	0	1	1	4	O43583	O43583 [131-142]	0	1962.12	2806.5	2828.9	2734.2		0	6.193e-07	5.53
[R].VLYCGVCSLPTEYCEYMPDVAK.[C]	3xCl-DDE [C4(100); C7(100); C14(100)]	High	1.42548e-05	0	1	1	1	O43583	O43583 [31-52]	0	3526.76				No Quan Values	0	1.305e-05	3.19
[R].VLYCGVCSLPTEYCEYMPDVAK.[C]	3xCl-DDE [C4(100); C7(100); C14(100)]; 1xOxidation [M17(100)]	High	0.00244285	0.000199723	1	1	1	O43583	O43583 [31-52]	0	3542.76				No Quan Values	0.0001453	0.001268	2.32
[K].QTFDLADAQTVLALSECAVTLK.[T]	1xCl-DDE [C17(100)]	High	1.24589e-08	0	1	1	7	O43592	O43592 [884-905]	0	2990.64	1238	1379.6	1258.8		0	4.792e-08	5.83
[K].TCFIILSK.[L]	1xCl-DDE [C2(100)]	High	0.000204591	4.09057e-05	1	1	2	O43592	O43592 [844-851]	0	1577.96	346	341.3	354.5		3.12e-05	0.0001481	2.92
[K].FFCFQVLEHQVK.[Y]	1xCl-DDE [C3(100)]	High	0.00110562	0.000104718	1	1	2	O43592	O43592 [54-65]	0	2178.2	1139.2	1035	978.3		0.0001158	0.0006236	2.63
[R].QASLADCLNHAVGFASR.[T]	1xCl-DDE [C7(100)]	High	2.34583e-07	0	1	1	2	O43592	O43592 [644-660]	0	2184.13	867.1	858.5	898.9		0	3.628e-06	4.68
[K].ISPDAWQVCAEALAQR.[T]	1xCl-DDE [C9(100)]	High	6.35545e-06	0	1	1	5	O43592	O43592 [30-45]	0	2182.14	2256.8	3560.3	3889.7		0	1.555e-05	4.08
[R].EEACDCLFEVVNK.[G]	2xCl-DDE [C4(100); C6(100)]	High	7.56031e-05	0	1	1	1	O43592	O43592 [241-253]	0	2347.21	481.3	494.6	447.8		0	5.988e-05	2.78
[K].RGPECVQYLQQEYLPSLQVAPEIIQEFCQALQQPDAK.[V]	2xCl-DDE [C5(100); C28(100)]	High	5.82809e-05	0	1	1	1	O43592	O43592 [911-947]	1	5108.66				No Quan Values	0	4.728e-05	4.1
[R].GEPGRPALYFCGSIR.[G]	1xCl-DDE [C11(100)]	High	4.20713e-05	0	1	1	5	O43598	O43598 [16-30]	0	2047.09	669.2	666.6	709		0	3.513e-05	4.81
[K].DWCYEATYSQLAHPIQQAK.[A]	1xCl-DDE [C3(100)]	High	2.77316e-05	0	1	1	1	O43615	O43615 [341-359]	0	2905.48				No Quan Values	0	2.396e-05	3.52
[K].MSSELFTLTYGALVTQLCK.[D]	1xCl-DDE [C18(100)]; 1xOxidation [M1(100)]	High	0.00186729	0.000199723	1	1	1	O43617	O43617 [14-32]	0	2774.5				No Quan Values	0.0001453	0.0009933	2.41
[K].LEDCTPQR.[D]	1xCl-DDE [C4(100)]	High	0.0179059	0.000759257	1	1	4	O43657	O43657 [180-187]	0	1385.72	1726.6	1819	1742.8		0.0004865	0.008773	1.88
[R].CIAVEPGNQWFVTGSADR.[T]	1xCl-DDE [C1(100)]	High	2.61154e-06	0	1	1	5	O43660	O43660 [209-226]	0	2374.19	632	648.5	651.7		0	2.765e-06	5.28
[K].CWDLEYNK.[V]	1xCl-DDE [C1(100)]	High	0.000669395	7.16355e-05	1	1	1	O43660	O43660 [272-279]	0	1723.9				No Quan Values	9.274e-05	0.0004104	2.22
[R].CQAAEPQIITGSHDTTIR.[L]	1xCl-DDE [C1(100)]	High	2.22152e-07	0	1	1	2	O43660	O43660 [338-355]	0	2365.22	212.3	212.9	206.7		0	4.452e-07	4.74
[R].VHAAVQPGSLDSESGIFACAFDQSESR.[L]	1xCl-DDE [C19(100)]	High	1.43706e-07	0	1	1	3	O43660	O43660 [450-476]	0	3232.56	271.2	249.2	240.1		0	1.944e-07	6.25
[R].SPYLFSCGEDK.[Q]	1xCl-DDE [C7(100)]	High	0.000111074	4.09057e-05	1	1	2	O43660	O43660 [258-268]	0	1898.98				No Quan Values	3.12e-05	8.543e-05	2.87
[R].VELVQYWDQCFYSQEQR.[Q]	1xCl-DDE [C10(100)]	High	1.93209e-05	0	1	1	1	O43663	O43663 [299-315]	0	2645.28				No Quan Values	0	1.721e-05	3.27
[R].SEVLAEESIVCLQK.[A]	1xCl-DDE [C11(100)]	High	4.00367e-07	0	1	1	2	O43663	O43663 [4-17]	0	2201.24	208.2	212.1	211.9		0	4.968e-07	4.54
[R].RSEVLAEESIVCLQK.[A]	1xCl-DDE [C12(100)]	High	5.32062e-06	0	1	1	1	O43663	O43663 [3-17]	1	2357.34				No Quan Values	0	5.292e-06	3.83
[R].LPPSGSKPVAASTCSGK.[K]	1xCl-DDE [C14(100)]	High	2.20491e-05	0	1	1	8	O43663	O43663 [518-534]	0	2469.42	2788	2952.5	2997.5		0	1.939e-05	3.68
[K].SISVCQK.[E]	1xCl-DDE [C5(100)]	High	0.0399472	0.00155995	1	1	1	O43663	O43663 [68-74]	0	1417.83	5099.1	4976	5007.2		0.0009702	0.01899	2.14
[K].ELNTLCSELHVEPFQEEGETTILQLEK.[D]	1xCl-DDE [C6(100)]	High	8.94497e-05	0	1	1	2	O43663	O43663 [75-101]	0	3782.97				No Quan Values	0	6.981e-05	3.96
[R].QAFAPFCAEDYTESLLQLHDAEIVR.[L]	1xCl-DDE [C7(100)]	High	4.38056e-08	0	1	1	4	O43663	O43663 [316-340]	0	3290.65	840.6	817	774.5		0	1.245e-07	5.42
[K].SQNEAVCEGLR.[T]	1xCl-DDE [C7(100)]	High	3.2302e-06	0	1	1	7	O43663	O43663 [230-240]	0	1629.83	308.3	318	290		0	4.854e-06	4.5
[R].DVVCEDEDAFCLSLENIATLQK.[L]	2xCl-DDE [C4(100); C11(100)]	High	1.62637e-07	0	1	1	1	O43663	O43663 [199-220]	0	3303.69	655.5	619	626.1		0	2.181e-07	5.37
[K].EFSEENVLFWLACEDFK.[K]	1xCl-DDE [C13(100)]	High	4.88023e-07	0	1	1	1	O43665	O43665 [54-70]	0	2759.39	624.4	560.1	635.4		0	5.961e-07	4.68
[K].CHICHK.[K]	2xCl-DDE [C1(100); C4(100)]	High	0.00798261	0.000439723	1	1	1	O43670	O43670 [37-42]	0	1588.88				No Quan Values	0.000282	0.00397	1.72
[R].ECSDVQPK.[L]	1xCl-DDE [C2(100)]	High	0.000217197	4.09057e-05	1	1	7	O43678	O43678 [57-64]	0	1558.84	2669.2	2667	2689.9		7.249e-05	0.0002712	3.08
[R].IHLCQR.[S]	1xCl-DDE [C4(100)]	High	0.059568	0.00229068	1	1	2	O43678	O43678 [21-26]	0	1193.69	1330.4	1475.8	1478		0.001361	0.02856	2.19
[K].NQISPFISQMCNMLGLGDMNADQLASK.[L]	1xCl-DDE [C11(100)]; 1xOxidation [M]	High	7.85731e-06	0	1	1	3	O43681	O43681 [195-221]	0	3595.79				No Quan Values	0	7.568e-06	4.43
[K].NQISPFISQMCNMLGLGDMNADQLASK.[L]	1xCl-DDE [C11(100)]; 2xOxidation [M]	High	3.58353e-06	0	1	1	4	O43681	O43681 [195-221]	0	3611.78	332.9	386.6	415.4		0	3.695e-06	4.53
[K].IDTHNIIVNQLVFPDPEKPCK.[M]	1xCl-DDE [C20(100)]	High	5.97818e-07	0	1	1	1	O43681	O43681 [270-290]	0	3302.87	199.2	183.6	192.7		0	7.167e-07	5.01
[K].TTCSCSLAVQLSK.[G]	2xCl-DDE [C3(100); C5(100)]	High	6.05419e-05	0	1	1	6	O43681	O43681 [51-63]	0	2189.2	2089.1	2083.5	2037.8		0	4.891e-05	2.88
[K].SNPGNNMACISK.[N]	1xCl-DDE [C9(100)]	High	3.28746e-05	0	1	1	1	O43683	O43683 [176-187]	0	1888.99				No Quan Values	0	2.804e-05	3.83
[K].SNPGNNMACISK.[N]	1xCl-DDE [C9(100)]; 1xOxidation [M7(100)]	High	0.231126	0.00736967	1	1	1	O43683	O43683 [176-187]	0	1904.98				No Quan Values	0.004558	0.1154	1.26
[R].LSQPAAGGVLTCEAELGVEACR.[L]	2xCl-DDE [C12(100); C21(100)]	High	1.81112e-06	0	1	1	1	O43683	O43683 [678-699]	0	2793.44	90	103.8	122.6		0	1.975e-06	4.59
[K].YQHTGAVLDCAFYDPTHAWSGGLDHQLK.[M]	1xCl-DDE [C10(100)]	High	6.2815e-07	0	1	1	1	O43684	O43684 [53-80]	0	3783.89	326.7	376	384.1		0	7.485e-07	4.99
[R].LCQFHR.[Y]	1xCl-DDE [C2(100)]	High	0.0526726	0.00198058	1	1	4	O43684	O43684 [269-274]	0	1227.67	2305	2233.6	2320.8		0.001215	0.02511	2.1
[R].TPCNAGTFSQPEKVYTLSVSGDR.[L]	1xCl-DDE [C3(100)]	High	0.000496034	7.16355e-05	1	1	2	O43684	O43684 [127-149]	1	3110.61	1005.7	852.4	1059.5		8.405e-05	0.0003194	4.01
[R].TPCNAGTFSQPEK.[V]	1xCl-DDE [C3(100)]	High	6.07931e-06	0	1	1	10	O43684	O43684 [127-139]	0	2033.06	3292.3	3537.7	3445.5		0	1.9e-05	4.16
[R].CVEYCPEVNVMVTGSWDQTVK.[L]	2xCl-DDE [C1(100); C5(100)]	High	0.000148654	4.09057e-05	1	1	2	O43684	O43684 [101-121]	0	3235.62	602.1	515.8	516.1		3.12e-05	0.0001113	3.6
[R].CVEYCPEVNVMVTGSWDQTVK.[L]	2xCl-DDE [C1(100); C5(100)]; 1xOxidation [M11(100)]	High	9.19746e-05	0	1	1	3	O43684	O43684 [101-121]	0	3251.62	1531.3	1534.7	1568.2		0	7.187e-05	3.53
[R].GFYCGDDSIR.[Y]	1xCl-DDE [C4(100)]	High	0.000672956	7.16355e-05	1	1	4	O43688	O43688 [35-44]	0	1556.75	1029.5	1110.1	994.9		9.274e-05	0.0005238	2.53
[K].ARPPQHCLK.[E]	1xCl-DDE [C7(100)]	High	3.24621e-06	0	1	1	1	O43688	O43688 [249-257]	0	1703.01	1127.8	1295.3	1135.4		0	3.372e-06	3.24
[K].ICDQWDALGSLTHSR.[R]	1xCl-DDE [C2(100)]	High	6.57373e-08	0	1	1	4	O43707	O43707 [498-512]	0	2126.08	188.7	193.4	195.7		0	9.499e-08	5.21
[K].ACLISLGYDVENDR.[Q]	1xCl-DDE [C2(100)]	High	2.78956e-07	0	1	1	7	O43707	O43707 [792-805]	0	1992.02	1607.4	1617.6	1674.8		0	5.507e-07	4.59
[K].ACLISLGYDVENDRQGEAEFNR.[I]	1xCl-DDE [C2(100)]	High	3.25219e-07	0	1	1	1	O43707	O43707 [792-813]	1	2923.43	316.6	291.1	497.8		0	4.115e-07	5.61
[R].LLVLEAFQVSHPCR.[Q]	1xCl-DDE [C13(100)]	High	6.70998e-06	0	1	1	1	O43708	O43708 [193-206]	0	2036.14	83	73.4	79		0	6.547e-06	3.29
[K].FYLCLFSGPSTFIPEGLSENQDEVEPR.[E]	1xCl-DDE [C4(100)]	High	0.000220221	4.09057e-05	1	1	1	O43709	O43709 [200-226]	0	3498.72	82.6	97.6	94.9		3.12e-05	0.0001587	4.2
[K].FLKGDSSGDPCTDLFK.[R]	1xCl-DDE [C11(100)]	High	2.0997e-05	0	1	1	1	O43715	O43715 [27-42]	1	2612.41	923.3	989.7	997.9		0	1.859e-05	3.46
[R].YQQCVQK.[A]	1xCl-DDE [C4(100)]	High	0.0174469	0.000759257	1	1	2	O43715	O43715 [44-50]	0	1549.87	1143.4	1174.8	1150.3		0.0006864	0.01464	2.21
[R].EYDQCFNR.[W]	1xCl-DDE [C5(100)]	High	0.000741007	7.16355e-05	1	1	4	O43715	O43715 [14-21]	0	1498.71	3040.5	2922.3	2844.3		9.274e-05	0.0004456	2.31
[K].REYDQCFNR.[W]	1xCl-DDE [C6(100)]	High	0.000350248	7.16355e-05	1	1	1	O43715	O43715 [13-21]	1	1654.81				No Quan Values	6.003e-05	0.0002373	2.15
[K].GDSSGDPCTDLFK.[R]	1xCl-DDE [C8(100)]	High	0.000165049	4.09057e-05	1	1	2	O43715	O43715 [30-42]	0	1995	353.7	387.4	354.7		3.12e-05	0.0001223	2.33
[R].SDNVVEGNCADELLQNSHR.[V]	1xCl-DDE [C9(100)]	High	4.86044e-08	0	1	1	2	O43716	O43716 [91-109]	0	2524.22	56.4	55.1	48.6		0	5.738e-07	5.17
[K].ESSPEKEAEEGCPEK.[E]	1xCl-DDE [C12(100)]	High	0.000554764	7.16355e-05	1	1	2	O43719	O43719 [451-465]	1	2531.3	2297	2388.6	2318.2		8.405e-05	0.0003511	3.27
[K].ESEEDDSEKESDEDCSEK.[Q]	1xCl-DDE [C15(100)]	High	3.87576e-05	0	1	1	1	O43719	O43719 [538-555]	1	2972.35	1088.1	1048.2	1005.9		0	3.259e-05	3.23
[R].HPDGVASVSFRDPEEADYCIQTLDGR.[W]	1xCl-DDE [C19(100)]	High	6.50086e-05	0	1	1	1	O43719	O43719 [310-335]	1	3301.59	56.7	64.6	62.6		0	5.214e-05	3.46
[K].NDCEENGLAK.[E]	1xCl-DDE [C3(100)]	High	0.000175121	4.09057e-05	1	1	1	O43719	O43719 [510-519]	0	1745.9				No Quan Values	3.12e-05	0.0001292	2.46
[K].ESEEGCPK.[R]	1xCl-DDE [C6(100)]	High	0.000175121	4.09057e-05	1	1	6	O43719	O43719 [466-473]	0	1531.79	3295.6	3230.4	3127.3		0.0003132	0.004505	2.36
[K].EAEEGCPEK.[E]	1xCl-DDE [C6(100)]	High	0.00129895	0.000104718	1	1	3	O43719	O43719 [457-465]	0	1644.84	2717.2	2750.9	2565.6		0.0001273	0.0007648	2.71
[R].GFEGSCSQK.[E]	1xCl-DDE [C6(100)]	High	0.00942055	0.000499031	1	1	2	O43719	O43719 [475-483]	0	1595.84	1456	1467.5	1435.9		0.0003238	0.004653	2.35
[K].RGFEGSCSQK.[E]	1xCl-DDE [C7(100)]	High	0.000222262	4.09057e-05	1	1	5	O43719	O43719 [474-483]	1	1751.94	1854.1	1768.5	1709.4		3.12e-05	0.0001599	3.37
[R].DPEEADYCIQTLDGR.[W]	1xCl-DDE [C8(100)]	High	5.66142e-07	0	1	1	8	O43719	O43719 [321-335]	0	2149.02	1716.5	1811.1	1714.4		0	6.812e-07	4.28
[K].DNQGNLKGDGLCCYLKR.[E]	2xCl-DDE [C12(100); C13(100)]	High	0.000725213	7.16355e-05	1	1	1	O43719	O43719 [175-191]	2	2974.62	1512.3	1533.6	1281.6		9.274e-05	0.0004378	3.36
[K].GDGLCCYLK.[R]	2xCl-DDE [C5(100); C6(100)]	High	0.00325874	0.000226284	1	1	2	O43719	O43719 [182-190]	0	1819.98	1300	1374	1301.4		0.000166	0.001664	2.24
[K].EAEEGCPEKESEEGCPK.[R]	2xCl-DDE [C6(100); C15(100)]	High	0.00711068	0.000409141	1	1	1	O43719	O43719 [457-473]	1	2928.45	675.2	649.3	624.2		0.0002714	0.003535	2.03
[K].LDSMESSETSCR.[D]	1xCl-DDE [C11(100)]; 1xOxidation [M4(100)]	High	4.01491e-06	0	1	1	1	O43741	O43741 [168-179]	0	1784.81				No Quan Values	0	4.099e-06	3.41
[R].QDVHLLMTNCIK.[N]	1xCl-DDE [C10(100)]	High	3.78322e-05	0	1	1	1	O43747	O43747 [97-108]	0	2068.16	1154.5	1091.4	1084.3		0	3.187e-05	3.68
[K].ECAAIR.[S]	1xCl-DDE [C2(100)]	High	0.0202321	0.00081558	1	1	3	O43747	O43747 [30-35]	0	1086.6				No Quan Values	0.0005165	0.009813	1.98
[R].FTCTVNR.[I]	1xCl-DDE [C3(100)]	High	0.00330283	0.000226284	1	1	2	O43747	O43747 [537-543]	0	1264.68	2309.3	2359.3	2218.5		0.000166	0.001693	2.25
[K].ADCASGIFLAAEK.[Y]	1xCl-DDE [C3(100)]	High	6.25049e-07	0	1	1	3	O43747	O43747 [398-410]	0	1949.07	1274.4	1294.7	1253.6		0	7.259e-06	4.1
[K].AALCAVHVIR.[K]	1xCl-DDE [C4(100)]	High	0.00186729	0.000199723	1	1	3	O43747	O43747 [157-166]	0	1476.88	1939.4	1918.7	2030.2		0.0001753	0.002302	2.88
[R].STIVDCLKDLDVSIK.[R]	1xCl-DDE [C6(100)]	High	1.1258e-05	0	1	1	1	O43747	O43747 [348-362]	1	2531.48				No Quan Values	0	1.051e-05	3.86
[K].ELLYFLDSCEPEFK.[A]	1xCl-DDE [C9(100)]	High	1.46406e-06	0	1	1	2	O43747	O43747 [384-397]	0	2386.25	1498.4	1565.2	1529.7		0	1.533e-05	4
[K].QMYCVFNR.[N]	1xCl-DDE [C4(100)]	High	0.000987152	7.16355e-05	1	1	1	O43760	O43760 [56-63]	0	1484.75				No Quan Values	9.274e-05	0.0005666	2.61
[K].QMYCVFNR.[N]	1xCl-DDE [C4(100)]; 1xOxidation [M2(100)]	High	0.00124732	0.000104718	1	1	4	O43760	O43760 [56-63]	0	1500.74				No Quan Values	0.0001158	0.0006934	2.44
[K].LGNYAGAVQDCER.[A]	1xCl-DDE [C11(100)]	High	4.39846e-07	0	1	1	7	O43765	O43765 [138-150]	0	1819.91	1528.4	1573.3	1613.4		0	5.409e-07	4.78
[K].AIELNPANAVYFCNR.[A]	1xCl-DDE [C13(100)]	High	2.84772e-08	0	1	1	6	O43765	O43765 [117-131]	0	2119.11	1593.3	1670.9	1686.5		0	4.967e-08	4.65
[R].AICIDPAYSK.[A]	1xCl-DDE [C3(100)]	High	6.22924e-05	0	1	1	7	O43765	O43765 [151-160]	0	1733.98	1813	1820.1	1908.3		0	5.031e-05	3.32
[K].ILVECLTPDFR.[G]	1xCl-DDE [C5(100)]	High	4.41473e-05	0	1	1	2	O43766	O43766 [207-217]	0	1729.96	672.9	692.9	734		0	3.658e-05	2.58
[R].NLNLHTVCEEAR.[C]	1xCl-DDE [C8(100)]	High	0.000706021	7.16355e-05	1	1	1	O43766	O43766 [99-110]	0	1822.95				No Quan Values	9.274e-05	0.0004287	2.36
[K].CLLQIQASSGESK.[Y]	1xCl-DDE [C1(100)]	High	6.21963e-07	0	1	1	6	O43772	O43772 [136-148]	0	2017.13	1161.8	1264.4	1236.2		0	6.739e-06	4.8
[R].LQTQPPSLPGQPPMYSGTFDCFR.[K]	1xCl-DDE [C21(100)]	High	0.000168083	4.09057e-05	1	1	1	O43772	O43772 [38-60]	0	2991.48	40.1	41.7	42.1		3.12e-05	0.0001242	4.09
[R].LQTQPPSLPGQPPMYSGTFDCFR.[K]	1xCl-DDE [C21(100)]; 1xOxidation [M14(100)]	High	1.65164e-05	0	1	1	2	O43772	O43772 [38-60]	0	3007.48	289.9	278.7	292.3		0	1.49e-05	3.54
[R].HLAEYTHVEAECPFLTFDDLLNR.[L]	1xCl-DDE [C12(100)]	High	1.0382e-09	0	1	1	1	O43776	O43776 [331-353]	0	3157.57	505.9	480.8	532.8		0	2.139e-09	6.41
[R].LMTDTINEPILLCR.[F]	1xCl-DDE [C13(100)]	High	7.35941e-07	0	1	1	4	O43776	O43776 [426-439]	0	2056.12	1868.3	1845.4	1928.8		0	8.682e-07	4.61
[R].LMTDTINEPILLCR.[F]	1xCl-DDE [C13(100)]; 1xOxidation [M2(100)]	High	6.12797e-07	0	1	1	12	O43776	O43776 [426-439]	0	2072.12	322.9	357.8	312.6		0	1.228e-06	4.96
[R].DVCLYPR.[F]	1xCl-DDE [C3(100)]	High	0.00368179	0.000226284	1	1	4	O43776	O43776 [535-541]	0	1289.7	2411.9	2594	2627.1		0.000166	0.001873	2.21
[K].YGTCPHGGYGLGLER.[F]	1xCl-DDE [C4(100)]	High	8.33622e-06	0	1	1	2	O43776	O43776 [508-522]	0	2004.01	1192.9	1134.1	1246.6		0	7.993e-06	4.57
[R].KYGTCPHGGYGLGLER.[F]	1xCl-DDE [C5(100)]	High	1.54958e-05	0	1	1	2	O43776	O43776 [507-522]	1	2361.27	760.8	705	818.6		0	1.406e-05	5.22
[R].LEDLVCDVVDR.[I]	1xCl-DDE [C6(100)]	High	7.96058e-05	0	1	1	2	O43776	O43776 [354-364]	0	1699.9	159.9	120.2	193.2		3.12e-05	8.804e-05	3.61
[R].SLRDQDKDQCILITGESGAGK.[T]	1xCl-DDE [C10(100)]	High	7.88636e-05	0	1	1	1	O43795	O43795 [94-114]	2	3116.71				No Quan Values	0	6.243e-05	3.74
[R].FLNDTSLPHSCFR.[I]	1xCl-DDE [C11(100)]	High	5.12313e-05	0	1	1	2	O43795	O43795 [499-511]	0	1961				No Quan Values	0	4.194e-05	3.3
[K].AAHIFNEALVCHQIR.[Y]	1xCl-DDE [C11(100)]	High	3.13168e-05	0	1	1	1	O43795	O43795 [603-617]	0	2146.17				No Quan Values	0	2.683e-05	2.84
[K].EICELTGIDQSVLER.[A]	1xCl-DDE [C3(100)]	High	4.50867e-07	0	1	1	3	O43795	O43795 [308-322]	0	2129.12	291.5	292.9	295.3		0	5.526e-07	4.4
[K].LNQVCATHQHFESR.[M]	1xCl-DDE [C5(100)]	High	1.36382e-05	0	1	1	1	O43795	O43795 [479-492]	0	2094.06				No Quan Values	0	1.25e-05	3.46
[R].QAYEPCLER.[Y]	1xCl-DDE [C6(100)]	High	0.00040287	7.16355e-05	1	1	2	O43795	O43795 [636-644]	0	1532.78	1081.9	1062.4	1074.5		7.249e-05	0.0002676	2.88
[R].DQDKDQCILITGESGAGK.[T]	1xCl-DDE [C7(100)]	High	1.18258e-05	0	1	1	2	O43795	O43795 [97-114]	1	2760.49	179.7	197.2	182.5		0	1.097e-05	3.02
[K].IPQSHIQQICETILTSGENLAR.[K]	1xCl-DDE [C10(100)]	High	4.74537e-09	0	1	1	4	O43813	O43813 [174-195]	0	2875.54	865.5	894.9	872.1		0	1.365e-08	5.58
[K].MNNEKQAEDCITR.[L]	1xCl-DDE [C10(100)]; 1xOxidation [M1(100)]	High	0.00181123	0.000170601	1	1	1	O43813	O43813 [124-136]	1	2221.12	268.9	211.2	221.6		0.0001375	0.0009673	1.82
[K].QAEDCITR.[L]	1xCl-DDE [C5(100)]	High	0.000907661	7.16355e-05	1	1	3	O43813	O43813 [129-136]	0	1359.7	404.1	437.2	388.4		9.274e-05	0.0005295	2.76
[K].QSLNCLTK.[R]	1xCl-DDE [C5(100)]	High	0.00644354	0.000380091	1	1	5	O43813	O43813 [94-101]	0	1559.91	703.5	741	699.7		0.0003547	0.005261	2.46
[K].FPSGNYPPCIGDNR.[D]	1xCl-DDE [C9(100)]	High	4.52038e-06	0	1	1	8	O43813	O43813 [256-269]	0	1960.96	1809.1	1944.6	1887.1		0	9.704e-06	4.04
[K].CYIASAGADALAK.[V]	1xCl-DDE [C1(100)]	High	4.50052e-05	0	1	1	1	O43815	O43815 [765-777]	0	1907.06	695.2	713.6	699.1		0	3.737e-05	3.33
[R].SAGDGTDWEKEDQCLMPEAWNVDQGVITK.[L]	1xCl-DDE [C14(100)]; 1xOxidation [M16(100)]	High	0.00037281	7.16355e-05	1	1	1	O43815	O43815 [303-331]	1	4121.03	300.3	291.7	290.2		7.249e-05	0.0002507	3.19
[R].SAGDGTDWEKEDQCLMPEAWNVDQGVITK.[L]	1xCl-DDE [C14(100)]; 1xTMT10plex [N-Term]; 2xTMT10plex [K10; K29]	High	4.50867e-07	0	1	1	1	O43815	O43815 [303-331]	1	4105.04				No Quan Values	0	5.541e-07	4.42
[R].ILTLESNVDTTANSSCQINR.[V]	1xCl-DDE [C16(100)]	High	2.68349e-08	0	1	1	4	O43815	O43815 [650-669]	0	2603.34	325.1	323.2	298.4		0	4.187e-08	4.39
[K].TCIQEFTAHR.[K]	1xCl-DDE [C2(100)]	High	0.00274384	0.000199723	1	1	2	O43815	O43815 [739-748]	0	1629.85	1665.8	1714.7	1708.5		0.0002419	0.00283	2.6
[R].LLSCSADGTLR.[L]	1xCl-DDE [C4(100)]	High	0.000757205	7.16355e-05	1	1	4	O43815	O43815 [584-594]	0	1559.85	1691.7	1739.1	1731.1		0.0007673	0.01625	2.68
[R].GEPGLEQPFWISSVAALLNTDLVATGSHSSCVR.[L]	1xCl-DDE [C31(100)]	High	3.54629e-10	0	1	1	2	O43818	O43818 [369-401]	0	3865.99	53.4	52.2	52.3		0	8.003e-10	5.88
[R].LWQCGEGFR.[Q]	1xCl-DDE [C4(100)]	High	0.000478893	7.16355e-05	1	1	3	O43818	O43818 [402-410]	0	1519.78				No Quan Values	0.0001375	0.0008995	2.63
[R].NSVCIIPLR.[R]	1xCl-DDE [C4(100)]	High	0.000262652	4.09057e-05	1	1	4	O43818	O43818 [457-465]	0	1438.85	1372.3	1393	1397.4		7.249e-05	0.0002852	3.28
[R].GHQLSITCLVVTPDDSAIFSAAK.[D]	1xCl-DDE [C8(100)]	High	7.51374e-08	0	1	1	1	O43818	O43818 [144-166]	0	3026.65	149.3	176.8	164.3		0	1.077e-07	4.73
[R].ECCVTAGGR.[D]	2xCl-DDE [C2(100); C3(100)]	High	0.000376424	7.16355e-05	1	1	2	O43818	O43818 [295-303]	0	1514.76	4181.2	3886.2	3850.9		7.249e-05	0.0002524	2.47
[R].FQPFESYDSRPCLPEHNPYRPSYSYDYEFDLGSDR.[N]	1xCl-DDE [C12(100)]	High	5.37343e-06	0	1	1	1	O43823	O43823 [128-162]	0	4701.14				No Quan Values	0	5.333e-06	4.45
[R].SGDEEFKGEDELCDSGR.[Q]	1xCl-DDE [C13(100)]	High	1.26211e-06	0	1	1	4	O43823	O43823 [339-355]	1	2526.19	1524.7	1436.5	1437.5		0	1.594e-06	5.07
[K].GEDELCDSGR.[Q]	1xCl-DDE [C6(100)]	High	0.000200869	4.09057e-05	1	1	1	O43823	O43823 [346-355]	0	1504.7	1181	1059.2	1017.4		3.12e-05	0.0001462	2.66
[R].IQFACSVCK.[F]	2xCl-DDE [C5(100); C8(100)]	High	0.00136091	0.000138483	1	1	3	O43823	O43823 [388-396]	0	1847.03	2080.9	1970.8	1986.4		0.0002419	0.002625	2.62
[K].CSVLSTLR.[G]	1xCl-DDE [C1(100)]	High	0.00223524	0.000199723	1	1	2	O43824	O43824 [394-401]	0	1302.75	536.8	502.5	534.9		0.0001453	0.001168	2.86
[R].EFPVISVVGYTNCGK.[T]	1xCl-DDE [C13(100)]	High	3.57288e-07	0	1	1	1	O43824	O43824 [293-307]	0	2266.24				No Quan Values	0	4.486e-07	4.2
[R].VCLVHPDVK.[W]	1xCl-DDE [C2(100)]	High	0.00176778	0.000170601	1	1	2	O43824	O43824 [98-106]	0	1662.99	1720.5	1780.3	1819.3		0.0001375	0.000943	2.24
[R].KQVTPSAIQSETEQLQAAAMAAEAEQQLETIACS.[-]	1xCl-DDE [C33(100)]	High	5.17887e-07	0	1	1	1	O43829	O43829 [416-449]	1	4229.16	212.8	194.7	175.7		0	6.296e-07	6.55
[R].KQVTPSAIQSETEQLQAAAMAAEAEQQLETIACS.[-]	1xCl-DDE [C33(100)]; 1xOxidation [M20(100)]	High	0.26098	0.00836216	1	1	1	O43829	O43829 [416-449]	1	4245.15				No Quan Values	0.005115	0.1299	3.15
[R].KVNCYGQEVESMETPESK.[D]	1xCl-DDE [C4(100)]; 1xOxidation [M12(100)]	High	3.31103e-06	0	1	1	1	O43829	O43829 [212-229]	1	2956.51	714.1	755.9	740		0	3.433e-06	3.02
[R].LEGEFCDIAIVVEDVK.[F]	1xCl-DDE [C6(100)]	High	2.88301e-06	0	1	1	1	O43829	O43829 [31-46]	0	2432.33	257.6	271	275.5		0	3.017e-06	4.16
[R].GVIECLK.[I]	1xCl-DDE [C5(100)]	High	0.00654128	0.000380091	1	1	4	O43837	O43837 [181-187]	0	1414.86	5955.3	5818.5	5753.2		0.0002622	0.00327	2.29
[K].LGDGLFLQCCEEVAELYPK.[I]	2xCl-DDE [C9(100); C10(100)]	High	1.32419e-05	0	1	1	2	O43837	O43837 [224-242]	0	2975.56	208.5	180.3	190		0	1.221e-05	3.83
[K].QTLGYHVYPTCR.[N]	1xCl-DDE [C11(100)]	High	5.37412e-05	0	1	1	3	O43847	O43847 [955-966]	0	1861.97	701.4	726.8	749.8		0	4.382e-05	3.35
[K].KHGGSDNASTDCER.[T]	1xCl-DDE [C12(100)]	High	3.17787e-09	0	1	1	3	O43847	O43847 [257-270]	1	2130.05	1955.9	2242.7	2428		0	5.956e-09	4.65
[K].ECEDTHLGEEVDR.[N]	1xCl-DDE [C2(100)]	High	0.000187535	4.09057e-05	1	1	1	O43847	O43847 [1025-1037]	0	1955.91	847.4	804.1	787		3.12e-05	0.0001373	3.86
[K].LKECEDTHLGEEVDR.[N]	1xCl-DDE [C4(100)]	High	3.35187e-05	0	1	1	2	O43847	O43847 [1023-1037]	1	2426.25	2173.8	2165.4	2180.3		0	2.851e-05	2.7
[K].AFDCPETEYPVK.[I]	1xCl-DDE [C4(100)]	High	0.000345261	7.16355e-05	1	1	4	O43847	O43847 [670-681]	0	2052.06	989.7	1024.4	1048.8		6.003e-05	0.0002346	2.78
[K].IVNTPQGCLWYK.[K]	1xCl-DDE [C8(100)]	High	7.88636e-05	0	1	1	4	O43847	O43847 [682-693]	0	2075.16	1022.7	1027.5	1058.8		3.12e-05	0.0001318	3.73
[K].STCSCPDLQPNGQDLGENSR.[V]	2xCl-DDE [C3(100); C5(100)]	High	8.149e-05	0	1	1	2	O43847	O43847 [58-77]	0	2740.28	646.7	687.1	647.9		0	6.421e-05	2.75
[R].LYPQVCR.[R]	1xCl-DDE [C6(100)]	High	0.00705659	0.000409141	1	1	2	O43854	O43854 [296-302]	0	1302.73				No Quan Values	0.0002714	0.003509	2.33
[K].AIVLCHNVTPVYESR.[A]	1xCl-DDE [C5(100)]	High	6.84373e-06	0	1	1	1	O43861	O43861 [547-561]	0	2125.15				No Quan Values	0	6.668e-06	4.33
[K].GSSNFCVK.[N]	1xCl-DDE [C6(100)]	High	0.00283501	0.000226284	1	1	6	O43865	O43865 [101-108]	0	1494.83	5167.3	5217	5300.2		0.0004965	0.009033	2.1
[R].QVDVVITCTGNK.[N]	1xCl-DDE [C8(100)]	High	7.96058e-05	0	1	1	1	O43865	O43865 [366-377]	0	1930.09				No Quan Values	0	6.282e-05	2.84
[K].NSCIVCNMGHSNTEIDVTSLR.[T]	2xCl-DDE [C3(100); C6(100)]	High	3.14693e-05	0	1	1	1	O43865	O43865 [390-410]	0	2912.42	351.2	321.1	336.6		0	2.692e-05	3.64
[K].NSCIVCNMGHSNTEIDVTSLR.[T]	2xCl-DDE [C3(100); C6(100)]; 1xOxidation [M8(100)]	High	9.66438e-06	0	1	1	3	O43865	O43865 [390-410]	0	2928.42	1025.9	1006.3	1047.3		0	5.271e-05	3.73
[K].CVVSMQGNTTSIINPK.[Q]	1xCl-DDE [C1(100)]	High	1.15456e-06	0	1	1	1	O43896	O43896 [26-41]	0	2345.28	481.5	449.8	432.3		0	1.311e-06	3.77
[R].CNAIINEDPNAR.[L]	1xCl-DDE [C1(100)]	High	3.91339e-05	0	1	1	2	O43896	O43896 [350-361]	0	1753.9	578.1	572.1	555.5		0	3.28e-05	3.64
[K].CVVSMQGNTTSIINPK.[Q]	1xCl-DDE [C1(100)]; 1xOxidation [M5(100)]	High	0.227325	0.00728954	1	1	1	O43896	O43896 [26-41]	0	2361.28	112	113.9	119.5		0.004482	0.1128	1.78
[K].LAVTSYADIADLMDCGNK.[A]	1xCl-DDE [C15(100)]	High	3.8784e-06	0	1	1	2	O43896	O43896 [184-201]	0	2553.32	482.9	434.4	436.3		0	3.972e-06	3.78
[R].SCEESWR.[L]	1xCl-DDE [C2(100)]	High	0.0302165	0.00116104	1	1	1	O43896	O43896 [684-690]	0	1320.63				No Quan Values	0.0006762	0.01447	1.92
[K].EICYEVALADFR.[H]	1xCl-DDE [C3(100)]	High	2.20491e-05	0	1	1	1	O43896	O43896 [754-765]	0	1852.96	917.1	953.4	906.2		0	1.938e-05	2.42
[K].LDQVLVEFTCK.[N]	1xCl-DDE [C10(100)]	High	2.44894e-06	0	1	1	1	O43909	O43909 [391-401]	0	1948.11				No Quan Values	0	2.6e-06	3.65
[K].CTVSLDFIR.[A]	1xCl-DDE [C1(100)]	High	0.000165049	4.09057e-05	1	1	3	O43913	O43913 [409-417]	0	1477.81	928.5	982.8	950.8		3.12e-05	0.0001383	3.24
[R].CHAFEK.[E]	1xCl-DDE [C1(100)]	High	0.0101269	0.000559258	1	1	1	O43920	O43920 [33-38]	0	1387.77				No Quan Values	0.0003339	0.005006	2.12
[K].EWIECAHGIGYTR.[A]	1xCl-DDE [C5(100)]	High	7.77624e-05	0	1	1	1	O43920	O43920 [39-51]	0	1958.99	664.9	553.4	600.3		0	6.141e-05	3.75
[K].IEYDDFVECLLR.[Q]	1xCl-DDE [C9(100)]	High	5.77462e-07	0	1	1	5	O43920	O43920 [58-69]	0	1938.99	3853.1	3879	3846.5		0	1.607e-06	4.2
[K].SNSLIHTECLSQVQR.[I]	1xCl-DDE [C9(100)]	High	6.84373e-06	0	1	1	1	O43929	O43929 [8-22]	0	2139.13	569.1	609.9	620.7		0	6.653e-06	3.92
[K].LDCDINK.[F]	1xCl-DDE [C3(100)]	High	0.0147006	0.000731	1	1	1	O43933	O43933 [757-763]	0	1473.82				No Quan Values	0.0004356	0.007159	2.42
[R].AQAAKPCILFFDEFESIAPR.[R]	1xCl-DDE [C7(100)]	High	5.46864e-07	0	1	1	1	O43933	O43933 [929-948]	0	2906.58				No Quan Values	0	6.605e-07	4.84
[R].TASQEGCQELTQEQR.[D]	1xCl-DDE [C7(100)]	High	6.48216e-06	0	1	1	4	O43933	O43933 [1179-1193]	0	2132.04	852.9	825.7	810.8		0	1.842e-05	4.27
[R].CEILCNVIK.[N]	2xCl-DDE [C1(100); C5(100)]	High	0.00912494	0.000499031	1	1	1	O43933	O43933 [746-754]	0	1883.09				No Quan Values	0.0003132	0.004509	1.71
[R].CLTPLVPEDLR.[K]	1xCl-DDE [C1(100)]	High	1.57685e-06	0	1	1	4	O60216	O60216 [392-402]	0	1679.95	6935.6	6799.9	6560.9		0	2.68e-06	4.55
[R].CLTPLVPEDLRK.[R]	1xCl-DDE [C1(100)]	High	5.29441e-06	0	1	1	1	O60216	O60216 [392-403]	1	2037.2	1018.8	1022.3	1129.2		0	5.26e-06	4.41
[K].TGAESISLLELCR.[N]	1xCl-DDE [C12(100)]	High	5.69467e-08	0	1	1	6	O60216	O60216 [574-586]	0	1815.99	1309	1309.3	1300		0	1.255e-07	5.59
[K].AHVFECNLESSVESIISPK.[V]	1xCl-DDE [C6(100)]	High	2.36561e-06	0	1	1	2	O60216	O60216 [30-48]	0	2742.46	1092.2	1158.8	1204.7		0	2.525e-06	5.1
[K].YLLADCNEAFIK.[I]	1xCl-DDE [C6(100)]	High	0.000101338	0	1	1	2	O60216	O60216 [73-84]	0	2053.13	558.3	590	596.9		0	7.855e-05	3.07
[K].AKYLLADCNEAFIK.[I]	1xCl-DDE [C8(100)]	High	1.19427e-05	0	1	1	1	O60216	O60216 [71-84]	1	2481.43				No Quan Values	0	1.111e-05	3.61
[K].CMDKPGPK.[L]	1xCl-DDE [C1(100)]	High	0.00257159	0.000199723	1	1	2	O60220	O60220 [47-54]	0	1758.01				No Quan Values	0.0001453	0.001336	2.08
[R].AEACFVNCVER.[F]	2xCl-DDE [C4(100); C8(100)]	High	0.000305185	7.16355e-05	1	1	1	O60220	O60220 [59-69]	0	1859.93	683.6	664.5	678.6		6.003e-05	0.0002111	2.18
[R].CTSAEEFVQR.[L]	1xCl-DDE [C1(100)]	High	2.6375e-06	0	1	1	4	O60231	O60231 [37-46]	0	1593.8	1836.4	1822	1868		0	9.748e-06	4.12
[R].TGMESLTVTPCSK.[A]	1xCl-DDE [C11(100)]	High	6.71986e-05	0	1	1	2	O60231	O60231 [704-716]	0	2007.08				No Quan Values	0	7.58e-05	3.51
[R].TGMESLTVTPCSK.[A]	1xCl-DDE [C11(100)]; 1xOxidation [M3(100)]; 1xTMT10plex [N-Term]; 1xTMT10plex [K13]	High	7.74193e-06	0	1	1	5	O60231	O60231 [704-716]	0	2023.07	869.8	892.2	858.2		0	8.458e-06	3.69
[K].IACTQPR.[R]	1xCl-DDE [C3(100)]	High	0.139816	0.00473026	1	1	4	O60231	O60231 [448-454]	0	1212.68				No Quan Values	0.00773	0.1846	1.77
[R].FEDCTSER.[T]	1xCl-DDE [C4(100)]	High	0.00121885	0.000104718	1	1	6	O60231	O60231 [483-490]	0	1410.66	3629.9	3647.9	3499		0.0003339	0.004812	2.35
[R].VEVGLSSCQGDYIR.[V]	1xCl-DDE [C8(100)]	High	1.27312e-05	0	1	1	1	O60231	O60231 [925-938]	0	1950.01				No Quan Values	0	1.173e-05	3.76
[K].AAQGPPAPAVPPNTDVMACTQTALLQK.[L]	1xCl-DDE [C19(100)]	High	2.77579e-07	0	1	1	1	O60232	O60232 [134-160]	0	3343.8	446.6	463.7	475.4		0	3.556e-07	4.33
[K].AAQGPPAPAVPPNTDVMACTQTALLQK.[L]	1xCl-DDE [C19(100)]; 1xOxidation [M17(100)]	High	1.63444e-07	0	1	1	1	O60232	O60232 [134-160]	0	3359.8				No Quan Values	0	2.185e-07	5.1
[R].ACAEALR.[S]	1xCl-DDE [C2(100)]	High	0.119319	0.00441388	1	1	1	O60232	O60232 [186-192]	0	1157.64				No Quan Values	0.002474	0.05959	1.46
[R].KIYCVACQELDSDVDKDNPALNAQAALSQAR.[E]	2xCl-DDE [C4(100); C7(100)]	High	9.15898e-08	0	1	1	3	O60232	O60232 [67-97]	2	4427.33	1465.7	1405.8	1487.1		0	1.288e-07	5.96
[R].MLGETCADCGTILLQDK.[Q]	2xCl-DDE [C6(100); C9(100)]	High	6.08304e-05	0	1	1	2	O60232	O60232 [48-64]	0	2659.39	1121.9	1084.8	1058.2		0	4.915e-05	3.31
[R].MLGETCADCGTILLQDK.[Q]	2xCl-DDE [C6(100); C9(100)]; 1xOxidation [M1(100)]	High	0.000395104	7.16355e-05	1	1	1	O60232	O60232 [48-64]	0	2675.38	375.4	338.5	331.1		7.249e-05	0.0002629	2.65
[R].SLDEEPICHR.[L]	1xCl-DDE [C8(100)]	High	0.000103694	4.09057e-05	1	1	1	O60237	O60237 [711-720]	0	1622.83	453.4	452.2	450.8		1.825e-05	8.008e-05	3.32
[R].SECSGASSPECEVER.[G]	2xCl-DDE [C3(100); C11(100)]	High	1.61634e-06	0	1	1	1	O60239	O60239 [369-383]	0	2189				No Quan Values	0	1.783e-06	4.12
[R].LYECVLEFAR.[S]	1xCl-DDE [C4(100)]	High	0.000268855	4.09057e-05	1	1	1	O60244	O60244 [776-785]	0	1666.89	514.7	516.5	561.2		3.12e-05	0.0001885	2.58
[R].SLLDCTFR.[L]	1xCl-DDE [C5(100)]	High	0.00144308	0.000138483	1	1	2	O60244	O60244 [704-711]	0	1378.75				No Quan Values	0.0001273	0.0007883	2.75
[K].GGLVLFSANSNSSCMELSK.[K]	1xCl-DDE [C14(100)]	High	2.09341e-07	0	1	1	1	O60256	O60256 [18-36]	0	2597.36	767.4	697.4	644		0	2.743e-07	4.36
[K].GGLVLFSANSNSSCMELSK.[K]	1xCl-DDE [C14(100)]; 1xOxidation [M15(100)]	High	1.52317e-06	0	1	1	2	O60256	O60256 [18-36]	0	2613.35	1044.1	1054.7	1032.1		0	1.688e-06	3.62
[K].LLASMMCK.[A]	1xCl-DDE [C7(100)]; 2xOxidation [M5(100); M6(100)]	High	0.12577	0.00449195	1	1	1	O60256	O60256 [129-136]	0	1581.87				No Quan Values	0.002548	0.06286	1.07
[K].AASDLMSYCEQHAR.[N]	1xCl-DDE [C9(100)]; 1xOxidation [M6(100)]	High	0.132598	0.00462672	1	1	5	O60262	O60262 [31-44]	0	2021.95	1102.5	1246.9	1265.6		0.003362	0.08388	1.99
[R].CNTLITLIER.[E]	1xCl-DDE [C1(100)]	High	5.39986e-05	0	1	1	1	O60264	O60264 [1001-1010]	0	1599.92				No Quan Values	0	4.403e-05	2.34
[R].DVLLPGEWDVCVTSYEMLIK.[E]	1xCl-DDE [C11(100)]	High	2.91664e-07	0	1	1	2	O60264	O60264 [273-292]	0	2963.58	1045.7	994.1	928.7		0	3.718e-07	4.3
[R].DVLLPGEWDVCVTSYEMLIK.[E]	1xCl-DDE [C11(100)]; 1xOxidation [M17(100)]	High	2.38913e-06	0	1	1	1	O60264	O60264 [273-292]	0	2979.57	672.7	695.1	639.6		0	2.549e-06	3.82
[R].RCNTLITLIER.[E]	1xCl-DDE [C2(100)]	High	0.000418933	7.16355e-05	1	1	2	O60264	O60264 [1000-1010]	1	1756.02	1266.8	1301.4	1227.4		7.249e-05	0.0002771	3.2
[R].SVCLIGDK.[E]	1xCl-DDE [C3(100)]	High	0.00144308	0.000138483	1	1	2	O60264	O60264 [257-264]	0	1487.88	581.8	586.9	565.2		0.0001273	0.0007887	2.82
[R].SVCLIGDKEQR.[A]	1xCl-DDE [C3(100)]	High	2.53917e-07	0	1	1	3	O60264	O60264 [257-267]	1	1901.08	1310.9	1331.5	1361.4		0	1.337e-06	4.26
[R].NYEYCR.[L]	1xCl-DDE [C5(100)]	High	0.0131756	0.000644627	1	1	5	O60264	O60264 [523-528]	0	1271.62	1893.8	1908.4	1925.7		0.002224	0.05321	2.03
[K].ATNVCTR.[F]	1xCl-DDE [C5(100)]	High	0.00292974	0.000226284	1	1	5	O60264	O60264 [161-167]	0	1188.65	2234.3	2288	2256.7		0.0005455	0.01084	2.15
[R].VLDILEDYCMWR.[N]	1xCl-DDE [C9(100)]	High	3.07439e-06	0	1	1	2	O60264	O60264 [511-522]	0	1980	556.1	535.6	501.9		0	3.207e-06	4.31
[R].VLDILEDYCMWR.[N]	1xCl-DDE [C9(100)]; 1xOxidation [M10(100)]	High	5.29441e-06	0	1	1	3	O60264	O60264 [511-522]	0	1996	503.1	508.8	460.7		0	1.874e-05	2.84
[R].CMTVVHDK.[V]	1xCl-DDE [C1(100)]	High	0.002605	0.000199723	1	1	1	O60271	O60271 [1052-1059]	0	1585.87				No Quan Values	0.0001453	0.001345	2.68
[K].LWCAVGVNLSGGK.[T]	1xCl-DDE [C3(100)]	High	4.4981e-06	0	1	1	1	O60271	O60271 [687-699]	0	1957.12				No Quan Values	0	4.533e-06	3.5
[K].VDELTCEK.[D]	1xCl-DDE [C6(100)]	High	0.00414133	0.000226284	1	1	1	O60271	O60271 [438-445]	0	1589.87				No Quan Values	0.0001753	0.002098	2.29
[K].VDELTCEKDVLQGELEAVK.[Q]	1xCl-DDE [C6(100)]	High	1.17764e-06	0	1	1	1	O60271	O60271 [438-456]	1	3000.66	1047.3	1006.1	1090.2		0	1.334e-06	5.14
[R].ELVHNFLMDLCCSLK.[H]	1xCl-DDE [C12(99.1)]; 1xOxidation [M8(100)]	High	0.139816	0.00473026	1	1	2	O60287	O60287 [305-319]	0	2434.28				No Quan Values	0.003152	0.08018	1.98
[R].DPVLAPAVGADLLDYCLAR.[R]	1xCl-DDE [C16(100)]	High	2.5058e-09	0	1	1	3	O60287	O60287 [1207-1225]	0	2396.3	223.3	250.2	235.4		0	4.792e-09	5.74
[R].WIVADSISAALEGSAEELCAWR.[R]	1xCl-DDE [C19(100)]	High	3.70493e-09	0	1	1	2	O60287	O60287 [1358-1379]	0	2801.42	254.2	220	215		0	6.843e-09	5.21
[R].LCQPSSQEPAK.[R]	1xCl-DDE [C2(100)]	High	6.47013e-05	0	1	1	2	O60287	O60287 [1899-1909]	0	1841.01	1572.2	1660.7	1683.2		0	5.21e-05	3.23
[R].LCQPSSQEPAKR.[L]	1xCl-DDE [C2(100)]	High	0.000289783	7.16355e-05	1	1	5	O60287	O60287 [1899-1910]	1	1997.11	1299.7	1346.2	1332.3		6.003e-05	0.0002016	3.73
[K].LICESLYASGYR.[L]	1xCl-DDE [C3(100)]	High	0.000277804	7.16355e-05	1	1	1	O60287	O60287 [134-145]	0	1798.95				No Quan Values	6.003e-05	0.0001942	2.6
[K].ISVECVEIFQLLSGEK.[R]	1xCl-DDE [C5(100)]	High	7.93519e-06	0	1	1	1	O60287	O60287 [74-89]	0	2447.37	284.5	262.7	262.3		0	7.647e-06	4.45
[K].TVDHCLNK.[E]	1xCl-DDE [C5(100)]	High	0.00644354	0.000380091	1	1	1	O60287	O60287 [469-476]	0	1582.89				No Quan Values	0.0002622	0.003221	2.12
[K].EFIPCIFSSGIK.[E]	1xCl-DDE [C5(100)]	High	0.000440062	7.16355e-05	1	1	1	O60287	O60287 [222-233]	0	1994.13				No Quan Values	7.249e-05	0.0002886	2.49
[K].EFIPCIFSSGIKEDR.[I]	1xCl-DDE [C5(100)]	High	3.1165e-05	0	1	1	1	O60287	O60287 [222-236]	1	2394.3	978.4	1002.2	931.4		0	2.66e-05	4.05
[R].DPLALCLLLQAYDK.[L]	1xCl-DDE [C6(100)]	High	0.00015699	4.09057e-05	1	1	1	O60287	O60287 [826-839]	0	2229.28				No Quan Values	3.12e-05	0.0001171	3.69
[K].TLVQLLTCSPQDQLQSGELLWSSEYVR.[G]	1xCl-DDE [C8(100)]	High	1.16604e-06	0	1	1	2	O60287	O60287 [1156-1182]	0	3517.83	47.4	44.5	47.5		0	1.319e-06	4.16
[R].MVCEAADDAPSSEEEAIVVLCK.[D]	2xCl-DDE [C3(100); C21(100)]; 1xOxidation [M1(100)]	High	0.010209	0.000559258	1	1	1	O60287	O60287 [2241-2262]	0	3173.58	137.7	137.7	151.8		0.0003339	0.005043	2.49
[K].LEPPCLVPCCQQLSR.[F]	3xCl-DDE [C5(100); C9(100); C10(100)]	High	0.00168443	0.000170601	1	1	1	O60287	O60287 [840-854]	0	2500.32				No Quan Values	0.0001375	0.0009033	1.85
[K].NNQETKPSDDENSDNSNECVVCLSDLR.[D]	2xCl-DDE [C19(100); C22(100)]	High	0.000501063	7.16355e-05	1	1	1	O60291	O60291 [260-286]	0	3873.82				No Quan Values	8.405e-05	0.0003216	1.74
[R].SSSEITLSECDAEDAGEPR.[G]	1xCl-DDE [C10(100)]	High	1.59448e-07	0	1	1	1	O60292	O60292 [170-188]	0	2420.12				No Quan Values	0	2.14e-07	5.03
[R].REPSFASPAGLEPGLPSDVLFTSTCAFPSSTLPAR.[R]	1xCl-DDE [C25(100)]	High	5.29551e-10	0	1	1	2	O60292	O60292 [1553-1587]	1	4030.07	277.5	273.9	277.6		0	9.116e-09	6.94
[K].FAEIFCR.[E]	1xCl-DDE [C6(100)]	High	0.00453828	0.000226284	1	1	1	O60292	O60292 [1770-1776]	0	1309.7				No Quan Values	0.0001753	0.002284	1.78
[R].NEIGGECER.[N]	1xCl-DDE [C7(100)]	High	0.000202721	4.09057e-05	1	1	1	O60292	O60292 [432-440]	0	1430.7	1175.3	1074.6	1114.6		3.12e-05	0.0001469	2.88
[R].CDIVQK.[I]	1xCl-DDE [C1(100)]	High	0.00957249	0.000529512	1	1	1	O60293	O60293 [1778-1783]	0	1358.8				No Quan Values	0.0003238	0.004714	2.61
[R].CLVTVPAR.[Y]	1xCl-DDE [C1(100)]	High	0.000427241	7.16355e-05	1	1	1	O60293	O60293 [1816-1823]	0	1282.76	1511.8	1543.4	1494.5		7.249e-05	0.0002814	2.92
[R].CQSALAILQNALK.[S]	1xCl-DDE [C1(100)]	High	1.27312e-05	0	1	1	1	O60293	O60293 [1494-1506]	0	2026.2				No Quan Values	0	1.177e-05	3.93
[K].ACTDESLAVEER.[I]	1xCl-DDE [C2(100)]	High	4.35513e-07	0	1	1	3	O60293	O60293 [1586-1597]	0	1746.86	136.8	131.5	146.9		0	5.359e-07	4.8
[R].FCSVMPANSGLALR.[L]	1xCl-DDE [C2(100)]; 1xOxidation [M5(100)]	High	0.000543506	7.16355e-05	1	1	1	O60293	O60293 [1863-1876]	0	1906				No Quan Values	8.405e-05	0.0003445	2.84
[K].NENCVEETFEDLLLK.[Y]	1xCl-DDE [C4(100)]	High	1.86568e-06	0	1	1	2	O60293	O60293 [217-231]	0	2449.28	829.1	828.7	838.3		0	2.034e-06	4.37
[K].LPLCASLWK.[D]	1xCl-DDE [C4(100)]	High	0.00279812	0.000226284	1	1	2	O60293	O60293 [1935-1943]	0	1684.01				No Quan Values	0.000166	0.001527	2.81
[K].DYVCER.[M]	1xCl-DDE [C4(100)]	High	0.166824	0.00562713	1	1	1	O60293	O60293 [1451-1456]	0	1208.6				No Quan Values	0.003343	0.08345	1.73
[K].QIQLELECINKDEK.[L]	1xCl-DDE [C8(100)]	High	2.98313e-05	0	1	1	1	O60293	O60293 [234-247]	1	2585.47	926.5	932.2	921		0	2.566e-05	4.02
[K].YLNQNEGECSESLDSALNVLAR.[A]	1xCl-DDE [C9(100)]	High	3.5407e-08	0	1	1	1	O60293	O60293 [1371-1392]	0	2849.4				No Quan Values	0	5.392e-08	4.79
[R].FDLTGTCNDDDCQWQHIQDYTLSR.[K]	2xCl-DDE [C7(100); C12(100)]	High	6.31267e-07	0	1	1	1	O60293	O60293 [1188-1211]	0	3493.6				No Quan Values	0	7.546e-07	4.4
[R].DCDSEWK.[G]	1xCl-DDE [C2(100)]	High	0.00289141	0.000226284	1	1	1	O60294	O60294 [395-401]	0	1535.77				No Quan Values	0.000166	0.001489	2.25
[K].GSQIGSCGTGVQWDGR.[L]	1xCl-DDE [C7(100)]	High	5.40003e-06	0	1	1	4	O60294	O60294 [402-417]	0	2032	1135	1154.2	1173.3		0	1.94e-05	3.64
[R].IGETPELCALTGPFER.[G]	1xCl-DDE [C8(100)]	High	7.03881e-07	0	1	1	3	O60294	O60294 [126-141]	0	2157.13	620	605.1	570		0	2.397e-05	3.95
[R].GEPASALCFESADYCILGLDLR.[Q]	2xCl-DDE [C8(100); C15(100)]	High	9.80825e-06	0	1	1	1	O60294	O60294 [142-163]	0	2962.49				No Quan Values	0	9.253e-06	4.23
[K].VEEDFCLEEEPSVETEDPSPETFR.[Q]	1xCl-DDE [C6(100)]	High	5.55679e-05	0	1	1	1	O60304	O60304 [27-50]	0	3237.47	143.9	121.8	149.7		0	4.525e-05	3.61
[R].CGNNPLIGRPNK.[V]	1xCl-DDE [C1(100)]	High	4.14672e-05	0	1	1	3	O60306	O60306 [1245-1256]	0	1936.11	1233.8	1335.9	1380.9		3.12e-05	0.0001052	3.6
[R].SYEEDMEIAEGCFR.[H]	1xCl-DDE [C12(100)]	High	2.8313e-07	0	1	1	2	O60306	O60306 [986-999]	0	2102.95	96.7	77.7	71.8		0	2.125e-06	3.8
[K].SLGVPGDASYTCETAGYFFLYQVMSR.[W]	1xCl-DDE [C12(100)]; 1xOxidation [M24(100)]	High	0.00118427	0.000104718	1	1	1	O60306	O60306 [918-943]	0	3302.58				No Quan Values	0.0001158	0.0006615	3.33
[R].SYEEDMEIAEGCFR.[H]	1xCl-DDE [C12(100)]; 1xOxidation [M6(100)]	High	1.46406e-06	0	1	1	4	O60306	O60306 [986-999]	0	2118.94	545.4	500.8	474.2		0	1.624e-06	4.72
[K].IIWDENIVPTEYYSGEGCLALPK.[L]	1xCl-DDE [C18(100)]	High	5.0743e-05	0	1	1	2	O60306	O60306 [432-454]	0	3263.72	86.7	93.8	98.2		0	4.576e-05	3.19
[K].IVAPTVSQINAEFVTQLACK.[Y]	1xCl-DDE [C19(100)]	High	4.81255e-08	0	1	1	3	O60306	O60306 [10-29]	0	2785.58	331.9	351	331.7		0	1.596e-07	5.47
[R].GCEIQGMLDDK.[G]	1xCl-DDE [C2(100)]	High	3.14693e-05	0	1	1	1	O60306	O60306 [594-604]	0	1861.97	1358.1	1294.6	1193.4		0	2.687e-05	3.8
[R].GCEIQGMLDDK.[G]	1xCl-DDE [C2(100)]; 1xOxidation [M7(100)]	High	0.000437895	7.16355e-05	1	1	1	O60306	O60306 [594-604]	0	1877.96	446.5	433.8	393.2		7.249e-05	0.0002877	2.72
[K].KIVAPTVSQINAEFVTQLACK.[Y]	1xCl-DDE [C20(100)]	High	4.30146e-10	0	1	1	3	O60306	O60306 [9-29]	1	3142.84	302	281.3	285.4		0	9.576e-10	7.02
[R].ASLCNLYNWR.[Y]	1xCl-DDE [C4(100)]	High	0.000451089	7.16355e-05	1	1	2	O60306	O60306 [1141-1150]	0	1663.87	554.7	621.3	633.3		7.249e-05	0.0002951	3.09
[K].VHYCER.[F]	1xCl-DDE [C4(100)]	High	0.295093	0.00932463	1	1	1	O60306	O60306 [247-252]	0	1230.64				No Quan Values	0.005829	0.1466	1.3
[K].CNEEHPAYLASDEITTVR.[K]	1xCl-DDE [C1(100)]	High	4.12793e-08	0	1	1	5	O60313	O60313 [801-818]	0	2472.21	1304.2	1255.6	1234.1		0	2.143e-07	5.13
[K].AYMQNPNAIILCIQDGSVDAER.[S]	1xCl-DDE [C12(100)]	High	4.29808e-09	0	1	1	1	O60313	O60313 [424-445]	0	2845.43	237.1	234.2	222.4		0	7.843e-09	5.24
[K].AYMQNPNAIILCIQDGSVDAER.[S]	1xCl-DDE [C12(100)]; 1xOxidation [M3(100)]	High	2.12473e-07	0	1	1	3	O60313	O60313 [424-445]	0	2861.42	451.1	421	438		0	5.702e-07	5.21
[K].EGCTVSPETISLNVK.[G]	1xCl-DDE [C3(100)]	High	2.02901e-05	0	1	1	2	O60313	O60313 [373-387]	0	2230.23	529.8	511.2	516		0	1.797e-05	3.54
[R].TQEQCVHNETK.[N]	1xCl-DDE [C5(100)]; 1xTMT10plex [N-Term]; 1xTMT10plex [K11]	High	8.6183e-05	0	1	1	3	O60313	O60313 [782-792]	0	1970.03	979.9	986.5	998.1		0	6.773e-05	3.05
[R].HFVDSELECNDVVLFWR.[I]	1xCl-DDE [C9(100)]	High	1.19065e-07	0	1	1	2	O60313	O60313 [866-882]	0	2532.27	387.2	375.8	382.8		0	1.639e-07	6.11
[R].NLSLAVSDCFWK.[M]	1xCl-DDE [C9(100)]	High	0.000279108	7.16355e-05	1	1	1	O60313	O60313 [543-554]	0	2036.12	309.4	319.3	330.6		6.003e-05	0.0001954	2.95
[K].TALNHCNLCR.[R]	2xCl-DDE [C6(100); C9(100)]	High	0.000119493	4.09057e-05	1	1	1	O60313	O60313 [848-857]	0	1763.92	1255.7	1215.3	1170.4		3.12e-05	9.128e-05	3.56
[K].CLQSLK.[E]	1xCl-DDE [C1(100)]	High	0.0237232	0.000989447	1	1	1	O60318	O60318 [782-787]	0	1344.82	3024.3	2952	2902.4		0.0005978	0.01142	2.12
[R].GASAEELLAQCLSSSLLLEK.[E]	1xCl-DDE [C11(100)]	High	7.33006e-08	0	1	1	3	O60318	O60318 [1854-1873]	0	2715.51	381.2	386.5	377.1		0	2.511e-05	4.53
[K].LVLVLPDVEEQSPESCGR.[I]	1xCl-DDE [C16(100)]	High	7.44242e-06	0	1	1	1	O60318	O60318 [1362-1379]	0	2394.26	322.3	308	294.7		0	7.185e-06	4.02
[R].SESTDSLGGLSPSEVTAIQCK.[N]	1xCl-DDE [C20(100)]	High	2.50175e-07	0	1	1	1	O60318	O60318 [420-440]	0	2762.44	441.3	456.8	456.5		0	3.238e-07	5.15
[K].AHQFEGDSFDSASEGSEGLGPCVLSLSTLIGTVAETSK.[E]	1xCl-DDE [C22(100)]	High	1.67242e-11	0	1	1	1	O60318	O60318 [567-604]	0	4480.23	266.8	295.6	299.6		0	4.904e-11	8.28
[R].ETCSQELK.[N]	1xCl-DDE [C3(100)]	High	0.0180619	0.000788439	1	1	4	O60318	O60318 [1187-1194]	0	1590.87	2074.3	2100.9	2137.1		0.001275	0.02595	2
[R].QGCEEAVSQVEPLPSLMK.[G]	1xCl-DDE [C3(100)]	High	1.39089e-05	0	1	1	1	O60318	O60318 [272-289]	0	2598.38	380.9	345	314.6		0	1.275e-05	3.94
[R].QGCEEAVSQVEPLPSLMK.[G]	1xCl-DDE [C3(100)]; 1xOxidation [M17(100)]	High	2.33077e-06	0	1	1	1	O60318	O60318 [272-289]	0	2614.37	736.5	689.5	650.4		0	2.49e-06	3.7
[R].HTPVCSFNSQNK.[Y]	1xCl-DDE [C5(100)]	High	7.07817e-05	0	1	1	1	O60318	O60318 [977-988]	0	2015.06	1201.2	1225.4	1285.1		0	5.642e-05	3.16
[R].LGISCTR.[L]	1xCl-DDE [C5(100)]	High	0.0440889	0.00170101	1	1	1	O60318	O60318 [1305-1311]	0	1173.67				No Quan Values	0.001058	0.02109	2.27
[R].ALAPSAECPIAEENLAR.[G]	1xCl-DDE [C8(100)]	High	6.94578e-06	0	1	1	2	O60318	O60318 [1278-1294]	0	2179.15				No Quan Values	0	6.752e-06	3.4
[K].DITQQHLCDPLTVSLIEK.[C]	1xCl-DDE [C8(100)]	High	1.97977e-06	0	1	1	1	O60318	O60318 [733-750]	0	2706.5	505.3	473.4	479.7		0	2.147e-06	4.61
[R].AFPAAPCCVDVSDR.[L]	2xCl-DDE [C7(100); C8(100)]	High	4.35143e-05	0	1	1	1	O60318	O60318 [1262-1275]	0	2070.03	910.5	882.1	889.4		0	3.623e-05	2.88
[K].ETLQELQCFCK.[Y]	2xCl-DDE [C8(100); C10(100)]	High	0.00025541	4.09057e-05	1	1	1	O60318	O60318 [1231-1241]	0	2190.17				No Quan Values	3.12e-05	0.0001803	2.88
[K].CNAVINEDPNAK.[L]	1xCl-DDE [C1(100)]	High	6.3486e-05	0	1	1	1	O60333	O60333 [356-367]	0	1941.04				No Quan Values	0	5.116e-05	3.31
[R].CPSQSK.[Y]	1xCl-DDE [C1(100)]	High	0.227325	0.00728954	1	1	1	O60333	O60333 [1810-1815]	0	1302.74	2906.4	2935.6	2921.7		0.004482	0.1131	1.91
[K].CIIQMQGNSTSIINPK.[N]	1xCl-DDE [C1(100)]; 1xOxidation [M5(100)]	High	1.40462e-05	0	1	1	1	O60333	O60333 [26-41]	0	2416.32				No Quan Values	0	1.289e-05	3.36
[R].VTGIYELSLCK.[M]	1xCl-DDE [C10(100)]	High	3.22426e-05	0	1	1	1	O60333	O60333 [1438-1448]	0	1879.09				No Quan Values	0	2.746e-05	3.57
[K].QEESQAGIIPQLCEELFEK.[I]	1xCl-DDE [C13(100)]	High	1.95325e-07	0	1	1	1	O60333	O60333 [111-129]	0	2844.5				No Quan Values	0	2.573e-07	5.02
[R].ASSPCPEFEQFQIVPAVETPYLAR.[A]	1xCl-DDE [C5(100)]	High	0.000196317	4.09057e-05	1	1	1	O60333	O60333 [1657-1680]	0	3103.59	202.9	193.2	201.9		3.12e-05	0.0001429	3.5
[R].KEYCELCK.[H]	2xCl-DDE [C4(100); C7(100)]	High	0.0465166	0.00178499	1	1	1	O60337	O60337 [49-56]	1	2093.17	3714.6	3663.1	3597.6		0.001118	0.02214	1.64
[R].CLAILK.[G]	1xCl-DDE [C1(100)]	High	0.00103861	0.000104718	1	1	2	O60341	O60341 [727-732]	0	1313.85				No Quan Values	0.0002622	0.003143	2.5
[K].VVLCFDR.[V]	1xCl-DDE [C4(100)]	High	0.006845	0.000409141	1	1	4	O60341	O60341 [662-668]	0	1275.72	6393.7	6578.9	6078.4		0.0002714	0.003418	2.17
[R].YTASGCEVIAVNTR.[S]	1xCl-DDE [C6(100)]	High	3.72873e-05	0	1	1	2	O60341	O60341 [595-608]	0	1908	239	262.8	251.3		0	7.346e-05	3.15
[R].DLTALCK.[E]	1xCl-DDE [C6(100)]	High	0.00761971	0.000409141	1	1	4	O60341	O60341 [486-492]	0	1416.84	2920.7	3126.1	3034.8		0.0005364	0.01048	2.23
[R].MTSQEAACFPDIISGPQQTQK.[V]	1xCl-DDE [C8(100)]	High	6.77652e-06	0	1	1	1	O60341	O60341 [188-208]	0	2933.5				No Quan Values	0	6.594e-06	3.6
[K].CDAVLCTLPLGVLK.[Q]	2xCl-DDE [C1(100); C6(100)]	High	6.98013e-06	0	1	1	3	O60341	O60341 [618-631]	0	2293.34	456.2	431.9	431.4		0	6.778e-06	3.88
[R].CSSVTGVQR.[R]	1xCl-DDE [C1(100)]	High	0.000486153	7.16355e-05	1	1	2	O60343	O60343 [316-324]	0	1360.73	586.1	579.5	595.5		8.405e-05	0.0003142	2.72
[R].CVPAPGAGASGGTSPSATQPNPAVFIFEHK.[A]	1xCl-DDE [C1(100)]	High	2.26595e-07	0	1	1	3	O60343	O60343 [93-122]	0	3548.85	997.1	986.1	1033.6		0	2.957e-07	5.39
[K].QLHAYEVEYHVLQDELQESSYSCEDSETLEK.[L]	1xCl-DDE [C23(100)]	High	1.5813e-09	0	1	1	1	O60343	O60343 [1171-1201]	0	4355.08	291	315.3	325		0	3.147e-09	7.03
[R].DLNCNPNNK.[A]	1xCl-DDE [C4(100)]	High	0.00593543	0.000380091	1	1	1	O60343	O60343 [1283-1291]	0	1684.9	760.5	811	845.1		0.0002528	0.002976	2.54
[K].FEVLYCGK.[V]	1xCl-DDE [C6(100)]	High	0.0012259	0.000104718	1	1	1	O60343	O60343 [202-209]	0	1611.91				No Quan Values	0.0001158	0.0006824	2.69
[K].LDYEEVGACQK.[E]	1xCl-DDE [C9(100)]	High	6.02548e-05	0	1	1	2	O60343	O60343 [877-887]	0	1908	850.7	862.8	856.8		0	4.865e-05	2.84
[R].SQKPEAGGCGAPAAR.[E]	1xCl-DDE [C9(100)]	High	0.000238223	4.09057e-05	1	1	1	O60343	O60343 [66-80]	0	2053.11	841.1	820	812.8		3.12e-05	0.0001696	3.49
[R].EGSCEEK.[A]	1xCl-DDE [C4(100)]	High	0.218015	0.00707701	1	1	1	O60346	O60346 [432-438]	0	1434.74				No Quan Values	0.004307	0.1085	1.73
[R].LQYCDETVPVTFDPHTEFLGPQK.[K]	1xCl-DDE [C4(100)]	High	1.04061e-06	0	1	1	1	O60353	O60353 [126-148]	0	3317.7				No Quan Values	0	1.188e-06	4.85
[R].EQDCGEPASPAASISR.[L]	1xCl-DDE [C4(100)]	High	3.97049e-05	0	1	1	3	O60353	O60353 [612-627]	0	2041.99	484.8	436.6	398.6		0	5.041e-05	3.87
[R].VLQESCEFFLK.[H]	1xCl-DDE [C6(100)]	High	0.000440062	7.16355e-05	1	1	1	O60353	O60353 [522-532]	0	1996.11				No Quan Values	7.249e-05	0.0002887	2.53
[R].DIGFWCPR.[H]	1xCl-DDE [C6(100)]	High	0.000621794	7.16355e-05	1	1	2	O60353	O60353 [156-163]	0	1417.74	2256.9	2291.4	2321.3		9.274e-05	0.0003851	2.96
[R].KEQGGGCHSDT.[-]	1xCl-DDE [C7(100)]	High	0.000665857	7.16355e-05	1	1	3	O60353	O60353 [696-706]	1	1771.89	758.7	740	747.6		9.274e-05	0.000408	2.99
[K].AFVPTCIEQIHVVPPCR.[K]	2xCl-DDE [C6(100); C16(100)]	High	6.84812e-05	0	1	1	1	O60353	O60353 [80-96]	0	2528.37	452.8	479.6	447.9		0	5.486e-05	3.63
[K].FLGIDQCAPPCPNMYFK.[S]	2xCl-DDE [C7(100); C11(100)]; 1xOxidation [M14(100)]	High	0.000593286	7.16355e-05	1	1	1	O60353	O60353 [175-191]	0	2808.43	668.4	676	750		8.405e-05	0.0003703	2.35
[K].LTFDPGTVEDGLLTVECK.[L]	1xCl-DDE [C17(100)]	High	2.04897e-05	0	1	1	1	O60381	O60381 [280-297]	0	2590.4	360.4	300	340.3		0	1.818e-05	3.46
[R].NMDWVSTQLQATCNVHK.[S]	1xCl-DDE [C13(100)]	High	4.78457e-07	0	1	1	1	O60427	O60427 [352-368]	0	2628.35	156.9	139.7	161.4		0	5.842e-07	3.62
[R].NMDWVSTQLQATCNVHK.[S]	1xCl-DDE [C13(100)]; 1xOxidation [M2(100)]	High	4.43193e-06	0	1	1	1	O60427	O60427 [352-368]	0	2644.35				No Quan Values	0	4.472e-06	4.09
[K].VAPLVQSLCAK.[H]	1xCl-DDE [C9(100)]	High	2.0699e-06	0	1	1	3	O60427	O60427 [399-409]	0	1782.08	1050.4	1057.3	1136.7		0	5.386e-06	3.88
[R].CDLEIYQLK.[K]	1xCl-DDE [C1(100)]	High	7.99794e-05	0	1	1	2	O60437	O60437 [1265-1273]	0	1778	400.1	438.7	426.2		0	7.133e-05	3.61
[R].CTNELYWLDQQAK.[G]	1xCl-DDE [C1(100)]	High	1.2422e-05	0	1	1	2	O60437	O60437 [222-234]	0	2265.19	524.8	505.7	524.6		0	1.151e-05	3.41
[R].ETPLKPIPVEALCDFEGEQGLISR.[G]	1xCl-DDE [C13(100)]	High	1.12199e-07	0	1	1	3	O60437	O60437 [396-419]	0	3294.79	1039.2	1006.2	1001.8		0	1.201e-06	4.74
[R].RETPLKPIPVEALCDFEGEQGLISR.[G]	1xCl-DDE [C14(100)]	High	7.54379e-07	0	1	1	1	O60437	O60437 [395-419]	1	3450.89				No Quan Values	0	8.86e-07	5.11
[K].QCSSTLASR.[F]	1xCl-DDE [C2(100)]	High	0.0109839	0.000588319	1	1	1	O60437	O60437 [681-689]	0	1376.73				No Quan Values	0.0003547	0.005402	2.43
[K].ICANSQQYQQAVK.[D]	1xCl-DDE [C2(100)]	High	3.3605e-06	0	1	1	4	O60437	O60437 [787-799]	0	2134.16	2383.8	2495.5	2547.3		0	4.164e-06	4.32
[R].SQECDWEEISVK.[G]	1xCl-DDE [C4(100)]	High	3.81997e-05	0	1	1	2	O60437	O60437 [1690-1701]	0	2106.07	1189.4	1207.8	1242.2		0	4.925e-05	3.46
[R].FQEHCPDLER.[Q]	1xCl-DDE [C5(100)]	High	0.000420992	7.16355e-05	1	1	2	O60437	O60437 [690-699]	0	1697.84	798.7	804.2	823.7		7.249e-05	0.0002785	3.08
[K].LIAPAVCFVIPPTDPEALALADSLGSQYR.[S]	1xCl-DDE [C7(100)]	High	0.00107458	0.000104718	1	1	1	O60437	O60437 [443-471]	0	3451.86	90.5	82.7	77.8		0.0001158	0.00061	3.29
[K].EYLNLLICEESHLK.[Y]	1xCl-DDE [C8(100)]	High	7.43262e-07	0	1	1	1	O60437	O60437 [304-317]	0	2357.31	690	698.6	752.4		0	8.738e-07	4.23
[K].GQELAAMACELQAQK.[S]	1xCl-DDE [C9(100)]	High	5.32062e-06	0	1	1	2	O60437	O60437 [652-666]	0	2244.2	709.7	663.4	681.9		0	5.299e-06	3.69
[K].CGGIVGIQTK.[T]	1xCl-DDE [C1(100)]	High	2.7867e-05	0	1	1	4	O60443	O60443 [180-189]	0	1628.97	3075.3	3139.7	3141.3		0	3.255e-05	3.48
[K].CVISEHMQVEEK.[C]	1xCl-DDE [C1(100)]	High	5.22214e-05	0	1	1	1	O60443	O60443 [168-179]	0	2085.1				No Quan Values	0	4.275e-05	3.19
[R].NEVLCVLTQK.[I]	1xCl-DDE [C5(100)]	High	0.000116799	4.09057e-05	1	1	3	O60443	O60443 [152-161]	0	1800.06	526.3	544.1	532.1		3.12e-05	8.92e-05	3.19
[R].QQQDLVAFLQLVGCSLQGGCPGPEDAGSK.[Q]	2xCl-DDE [C14(100); C20(100)]	High	4.55751e-08	0	1	1	1	O60443	O60443 [352-380]	0	3793.96	362.8	375.4	353.1		0	6.821e-08	5.86
[K].CSSNYNEDFVLQLEK.[E]	1xCl-DDE [C1(100)]	High	0.023513	0.000961435	1	1	1	O60447	O60447 [451-465]	0	2442.25	377.8	380.4	396.3		0.0005878	0.01134	2.5
[K].GVEGTWVDICNNPAMEAEILK.[E]	1xCl-DDE [C10(100)]	High	4.02354e-07	0	1	1	1	O60488	O60488 [631-651]	0	2942.53				No Quan Values	0	4.992e-07	4.23
[K].GVEGTWVDICNNPAMEAEILK.[E]	1xCl-DDE [C10(100)]; 1xOxidation [M15(100)]	High	4.0435e-07	0	1	1	1	O60488	O60488 [631-651]	0	2958.52				No Quan Values	0	5.012e-07	4.71
[K].GDCTVLKPTLMAAVPEIMDR.[I]	1xCl-DDE [C3(100)]	High	8.28754e-07	0	1	1	2	O60488	O60488 [361-380]	0	2813.52	777	679.4	687.9		0	3.084e-05	5.72
[K].GDCTVLKPTLMAAVPEIMDR.[I]	1xCl-DDE [C3(100)]; 1xOxidation [M11(100)]	High	1.18935e-06	0	1	1	2	O60488	O60488 [361-380]	0	2829.52	506.6	474.9	509.1		0	1.342e-06	5.05
[K].NTIAIFCETR.[A]	1xCl-DDE [C7(100)]	High	7.92339e-05	0	1	1	2	O60488	O60488 [151-160]	0	1591.86				No Quan Values	3.12e-05	9.798e-05	3.57
[K].GYDAPLCNLLLFK.[K]	1xCl-DDE [C7(100)]	High	5.02592e-05	0	1	1	2	O60488	O60488 [414-426]	0	2120.21	682.2	690.7	680.3		0	4.746e-05	3.23
[K].TALLDISCVK.[H]	1xCl-DDE [C8(100)]	High	3.74681e-05	0	1	1	3	O60488	O60488 [214-223]	0	1716.02	767.3	815.9	706.4		0	3.447e-05	3.2
[K].NCPLIDNICAFAK.[S]	2xCl-DDE [C2(100); C9(100)]	High	0.162476	0.00549375	1	1	1	O60488	O60488 [594-606]	0	2270.24	586	606.3	596.8		0.003219	0.08136	2.59
[R].WFCTGDIGEFHPDGCLQIIDR.[K]	2xCl-DDE [C3(100); C15(100)]	High	4.54401e-05	0	1	1	1	O60488	O60488 [550-570]	0	3041.48	416.8	395	395		0	3.763e-05	3.94
[R].VGAPLICCEIK.[L]	2xCl-DDE [C7(100); C8(100)]	High	3.4508e-05	0	1	1	5	O60488	O60488 [488-498]	0	1994.16	3209.5	3083.8	3077.8		0	4.457e-05	3.34
[R].CLHMFLQDEIIDK.[S]	1xCl-DDE [C1(100)]	High	3.08637e-05	0	1	1	1	O60493	O60493 [140-152]	0	2258.22				No Quan Values	0	2.644e-05	4.04
[R].CLHMFLQDEIIDK.[S]	1xCl-DDE [C1(100)]; 1xOxidation [M4(100)]	High	4.4981e-06	0	1	1	1	O60493	O60493 [140-152]	0	2274.21				No Quan Values	0	4.531e-06	3.5
[R].WCELLQESAAVGR.[E]	1xCl-DDE [C2(100)]	High	5.26833e-06	0	1	1	1	O60499	O60499 [28-40]	0	1885.99				No Quan Values	0	5.256e-06	4.06
[R].ANSSVVSVNCK.[G]	1xCl-DDE [C10(100)]	High	6.61138e-06	0	1	1	3	O60502	O60502 [587-597]	0	1760.98	1709.1	1788.2	1752.1		0	6.449e-06	4.03
[R].KLDQVSQFGCR.[S]	1xCl-DDE [C10(100)]	High	1.0934e-06	0	1	1	1	O60502	O60502 [157-167]	1	1934.08	1574.6	1576.6	1676.3		0	1.247e-06	4.68
[K].LGCFEIAK.[M]	1xCl-DDE [C3(100)]	High	0.00037281	7.16355e-05	1	1	3	O60502	O60502 [894-901]	0	1533.9	3663.1	3537.1	3668.9		0.0001375	0.0008302	2.88
[R].GAFCEVRPDDK.[R]	1xCl-DDE [C4(100)]	High	0.0786604	0.00312905	1	1	1	O60502	O60502 [875-885]	0	1890.01	2673.8	2498.5	2435.4		0.00183	0.03825	1.23
[R].GAFCEVRPDDKR.[I]	1xCl-DDE [C4(100)]	High	0.00593543	0.000380091	1	1	2	O60502	O60502 [875-886]	1	2046.11	2068.3	2069	2111.6		0.0002528	0.002974	2.77
[R].LSNCANR.[T]	1xCl-DDE [C4(100)]	High	0.0452875	0.00175649	1	1	3	O60502	O60502 [628-634]	0	1201.64				No Quan Values	0.001078	0.02164	1.85
[R].CFPQTQR.[R]	1xCl-DDE [C1(100)]	High	0.0130659	0.000644627	1	1	1	O60503	O60503 [108-114]	0	1303.69				No Quan Values	0.0003953	0.006393	2.04
[K].FDSVNLEEACLER.[C]	1xCl-DDE [C10(100)]	High	1.96295e-07	0	1	1	1	O60503	O60503 [95-107]	0	1948.97	658.4	624.4	613.6		0	2.587e-07	4.55
[K].SEAGAEGGAPQNGCQDEHK.[N]	1xCl-DDE [C14(100)]	High	1.02021e-06	0	1	1	2	O60503	O60503 [641-659]	0	2538.22	535.6	504.7	471.8		0	1.17e-06	5.3
[K].DDCDETGIEEANELTK.[L]	1xCl-DDE [C3(100)]	High	8.34157e-05	0	1	1	2	O60503	O60503 [1331-1346]	0	2435.18	510.3	526	470.2		0	6.557e-05	3.15
[K].YSISSSCSSSGDSGGVPR.[R]	1xCl-DDE [C7(100)]	High	3.4844e-05	0	1	1	2	O60503	O60503 [48-65]	0	2157.02	75.3	75.5	96.4		0	2.95e-05	2.93
[R].MDTTGVECR.[I]	1xCl-DDE [C8(100)]; 1xOxidation [M1(100)]	High	0.000119493	4.09057e-05	1	1	1	O60503	O60503 [1197-1205]	0	1451.69				No Quan Values	3.12e-05	9.103e-05	2.79
[K].LTNSQTSLCEILQEK.[G]	1xCl-DDE [C9(100)]	High	1.9703e-05	0	1	1	1	O60503	O60503 [685-699]	0	2360.3				No Quan Values	0	1.75e-05	3.31
[R].CSCAEALLSGFEVIDGSQVSSGPR.[G]	2xCl-DDE [C1(100); C3(100)]	High	2.05968e-06	0	1	1	1	O60503	O60503 [581-604]	0	3031.5				No Quan Values	0	2.224e-06	4.2
[K].TCPSCGITFAPK.[S]	2xCl-DDE [C2(100); C5(100)]	High	0.000498541	7.16355e-05	1	1	1	O60503	O60503 [629-640]	0	2073.13	1346	1274.1	1296.3		8.405e-05	0.0003204	3.16
[R].EGDRVDVMQQCDDGWFVGVSR.[R]	1xCl-DDE [C11(100)]	High	5.22214e-05	0	1	1	1	O60504	O60504 [635-655]	1	2822.33				No Quan Values	0	4.278e-05	4.1
[R].LCDDGPQLPTSPR.[L]	1xCl-DDE [C2(100)]	High	2.71966e-05	0	1	1	1	O60504	O60504 [520-532]	0	1822.94	660.4	624.3	621.6		0	2.357e-05	4.59
[R].KGEHICLIR.[K]	1xCl-DDE [C6(100)]	High	0.00026388	4.09057e-05	1	1	3	O60504	O60504 [477-485]	1	1722.04				No Quan Values	3.12e-05	0.000186	2.93
[R].VDVMQQCDDGWFVGVSR.[R]	1xCl-DDE [C7(100)]	High	4.28901e-05	0	1	1	1	O60504	O60504 [639-655]	0	2365.14	286.1	265.6	262.1		0	3.567e-05	3.64
[R].GYAFVTFCTK.[E]	1xCl-DDE [C8(100)]	High	2.54028e-05	0	1	1	2	O60506	O60506 [204-213]	0	1789.98	2135.1	2141.6	2110		0	5.483e-05	3.55
[R].DICFNTAGTQFLSAAYDR.[Y]	1xCl-DDE [C3(100)]	High	3.47881e-06	0	1	1	1	O60508	O60508 [337-354]	0	2417.19	677.3	691.3	702		0	3.597e-06	3.93
[K].VITCGWDGLIK.[L]	1xCl-DDE [C4(100)]	High	0.000725213	7.16355e-05	1	1	1	O60508	O60508 [566-576]	0	1858.08				No Quan Values	9.274e-05	0.0004381	2.57
[K].LWDTETGQCISR.[F]	1xCl-DDE [C9(100)]	High	5.39986e-05	0	1	1	2	O60508	O60508 [358-369]	0	1832.93				No Quan Values	0	4.398e-05	2.74
[K].INETINYEDPCAK.[R]	1xCl-DDE [C11(100)]	High	0.000142695	4.09057e-05	1	1	1	O60518	O60518 [1055-1067]	0	2163.13	220.7	225.8	221.8		3.12e-05	0.0001071	2.87
[R].VAAAESMPFLLECAR.[I]	1xCl-DDE [C13(100)]	High	1.87614e-05	0	1	1	1	O60518	O60518 [729-743]	0	2032.07	410.2	418.1	454.3		0	1.675e-05	3.63
[R].LACGLGGK.[V]	1xCl-DDE [C3(100)]	High	0.00064508	7.16355e-05	1	1	1	O60518	O60518 [354-361]	0	1371.83	2761.9	2772	2921.5		9.274e-05	0.0003982	3.01
[R].LLDQCIQDQEHPAIR.[T]	1xCl-DDE [C5(100)]	High	3.34393e-06	0	1	1	1	O60518	O60518 [184-198]	0	2203.16	464.7	464.8	475.2		0	3.468e-06	4.04
[K].NVIATENCISAIGK.[I]	1xCl-DDE [C8(100)]	High	6.71986e-05	0	1	1	1	O60518	O60518 [973-986]	0	2086.18				No Quan Values	0	5.384e-05	3.43
[R].YLTPGDIYVHADLHGATSCVIK.[N]	1xCl-DDE [C19(100)]	High	0.00233635	0.000199723	1	1	1	O60524	O60524 [557-578]	0	3026.63				No Quan Values	0.0001453	0.001219	3.11
[R].CKETGK.[V]	1xCl-DDE [C1(100)]	High	0.219855	0.00715867	1	1	2	O60547	O60547 [309-314]	1	1547.93	3341.4	3344.1	3325.9		0.004344	0.1091	1.21
[K].LHYGDLTDSTCLVK.[I]	1xCl-DDE [C11(100)]	High	1.30659e-06	0	1	1	1	O60547	O60547 [82-95]	0	2218.21	245.3	241.3	250.9		0	1.466e-06	4.32
[K].YYRPTEVDFLQGDCTK.[A]	1xCl-DDE [C14(100)]	High	8.30272e-05	0	1	1	2	O60547	O60547 [323-338]	0	2588.33	1203.5	1252.9	1238.8		0	6.541e-05	4.34
[K].TCGLINSVK.[F]	1xCl-DDE [C2(100)]	High	0.000139488	4.09057e-05	1	1	3	O60547	O60547 [141-149]	0	1587.94				No Quan Values	3.12e-05	0.0001052	2.85
[K].IYLGQLECFSLGNLDAK.[R]	1xCl-DDE [C8(100)]	High	2.58584e-06	0	1	1	4	O60547	O60547 [230-246]	0	2537.4	1590.7	1722.1	1652.5		0	5.645e-06	3.99
[K].VAHTCLHPQESLPDTR.[S]	1xCl-DDE [C5(100)]	High	3.51337e-06	0	1	1	1	O60563	O60563 [107-122]	0	2228.16	722.6	726.6	770.4		0	3.622e-06	4.19
[K].EIELGNEDYCIK.[R]	1xCl-DDE [C10(100)]	High	9.56963e-06	0	1	1	1	O60566	O60566 [758-769]	0	2079.09	945.2	906.5	871.4		0	9.047e-06	3.36
[R].IMSTLQGALAQESACNNTLQQQK.[R]	1xCl-DDE [C15(100)]	High	6.3185e-08	0	1	1	1	O60566	O60566 [37-59]	0	3130.65				No Quan Values	0	9.189e-08	4.83
[K].TSESITSNEDVSPDVCDEFTGIEPLSEDAIITGFR.[N]	1xCl-DDE [C16(100)]	High	6.32352e-09	0	1	1	2	O60566	O60566 [563-597]	0	4198	186.8	183.9	190.9		0	1.118e-08	7.09
[K].LELTNETSENPTQSPWCSQYR.[R]	1xCl-DDE [C17(100)]	High	1.66847e-08	0	1	1	1	O60566	O60566 [707-727]	0	2907.39	172.9	176.7	174.3		0	2.712e-08	5.45
[R].EYLICEDYK.[L]	1xCl-DDE [C5(100)]	High	0.00244285	0.000199723	1	1	1	O60566	O60566 [771-779]	0	1828.97	1278.7	1291.1	1246		0.0001453	0.00127	2.19
[K].TSEDQQTACGTIYSQTLSIK.[K]	1xCl-DDE [C9(100)]	High	1.59253e-06	0	1	1	2	O60566	O60566 [648-667]	0	2827.47	456	499.8	499.8		0	2.689e-06	4.27
[R].DVFSGSDTDPDMAFCK.[S]	1xCl-DDE [C15(100)]	High	3.3697e-08	0	1	1	1	O60568	O60568 [480-495]	0	2388.14	946.8	864.3	799.3		0	5.16e-08	4.8
[R].DVFSGSDTDPDMAFCK.[S]	1xCl-DDE [C15(100)]; 1xOxidation [M12(100)]	High	1.32419e-05	0	1	1	2	O60568	O60568 [480-495]	0	2404.13	212.5	193.9	191.2		0	2.68e-05	4.03
[R].YDCVISSPR.[K]	1xCl-DDE [C3(100)]	High	0.00108688	0.000104718	1	1	4	O60568	O60568 [696-704]	0	1463.76	3209	3223.3	3243.4		0.0001158	0.0006147	2.49
[R].QDPECEFYFSLDADAVLTNLQTLR.[I]	1xCl-DDE [C5(100)]	High	9.11258e-05	0	1	1	2	O60568	O60568 [381-404]	0	3212.59	40.5	47.7	48.4		0	7.122e-05	3.26
[R].DMAMDLCR.[Q]	1xCl-DDE [C7(100)]; 2xOxidation [M2(100); M4(100)]	High	0.00187874	0.000199723	1	1	4	O60568	O60568 [373-380]	0	1410.65	912.2	849.7	840.8		0.0001453	0.0009954	2.44
[R].LLFSAESFCWPEWGLAEQYPEVGTGK.[R]	1xCl-DDE [C9(100)]	High	2.15344e-06	0	1	1	3	O60568	O60568 [136-161]	0	3597.82	25.4	22.9	33.2		0	3.995e-06	4.35
[K].GLDYEGGGCR.[F]	1xCl-DDE [C9(100)]	High	1.72617e-05	0	1	1	6	O60568	O60568 [683-692]	0	1450.71	2305.5	2379.1	2298.3		0	6.484e-05	3.22
[K].LQLNYLGNYVPNGWTPEGGCGFCNQDR.[R]	2xCl-DDE [C20(100); C23(100)]	High	1.11182e-08	0	1	1	1	O60568	O60568 [260-286]	0	3634.74	110.3	118.4	107.8		0	1.869e-08	5.18
[K].LVAEDLSQDCFWTK.[V]	1xCl-DDE [C10(100)]	High	9.24077e-07	0	1	1	2	O60610	O60610 [787-800]	0	2308.22	651.6	666.6	657.8		0	1.067e-06	4.15
[R].NAGAFGFNISFLCK.[L]	1xCl-DDE [C13(100)]	High	1.34596e-06	0	1	1	2	O60610	O60610 [993-1006]	0	2142.17	529.4	503.4	528.3		0	1.504e-06	4.38
[K].LQFSEQVENIKPEIVSVTAACEELRK.[S]	1xCl-DDE [C21(100)]	High	3.03445e-07	0	1	1	2	O60610	O60610 [944-969]	1	3843.14	186	199.6	186.5		0	4.248e-06	4.94
[K].LQFSEQVENIKPEIVSVTAACEELR.[K]	1xCl-DDE [C21(100)]	High	3.02439e-09	0	1	1	2	O60610	O60610 [944-968]	0	3485.88	143.7	135.3	131.3		0	1.141e-08	6.32
[K].AGCAVTSLLASELTK.[D]	1xCl-DDE [C3(100)]	High	6.71052e-09	0	1	1	5	O60610	O60610 [1225-1239]	0	2117.22	2167.4	2264.2	2294.9		0	1.18e-08	5.24
[K].LIEECISQIVLHK.[N]	1xCl-DDE [C5(100)]	High	4.96518e-06	0	1	1	2	O60610	O60610 [433-445]	0	2178.28	706.5	778.7	786.1		0	1.573e-05	4.01
[K].LLSALCILPQPEDMNER.[V]	1xCl-DDE [C6(100)]	High	2.19964e-07	0	1	1	1	O60610	O60610 [262-278]	0	2366.25				No Quan Values	0	2.876e-07	4
[R].DMPLLSCLESLR.[V]	1xCl-DDE [C7(100)]	High	5.45362e-06	0	1	1	2	O60610	O60610 [158-169]	0	1800.97	1379.9	1354.9	1258.8		0	5.427e-06	4.21
[R].DMPLLSCLESLR.[V]	1xCl-DDE [C7(100)]; 1xOxidation [M2(100)]	High	9.33679e-06	0	1	1	3	O60610	O60610 [158-169]	0	1816.96	1211	1110.3	1116.2		0	8.865e-06	3.71
[R].GCCQEEAQFETK.[K]	2xCl-DDE [C2(100); C3(100)]	High	1.21203e-05	0	1	1	6	O60613	O60613 [69-80]	0	2221.1	3560	3438.3	3457.6		0	1.126e-05	3.01
[K].NQSVPLSCCR.[E]	2xCl-DDE [C8(100); C9(100)]	High	0.000217197	4.09057e-05	1	1	1	O60637	O60637 [167-176]	0	1725.9				No Quan Values	3.12e-05	0.0001563	3.42
[K].LASGFGEDVDGYCDTIVAVAEVIK.[L]	1xCl-DDE [C13(100)]	High	4.29468e-08	0	1	1	1	O60645	O60645 [655-678]	0	3124.64	213.1	202	196.5		0	6.461e-08	5.31
[R].KLASGFGEDVDGYCDTIVAVAEVIK.[L]	1xCl-DDE [C14(100)]	High	1.74586e-09	0	1	1	1	O60645	O60645 [654-678]	1	3481.9				No Quan Values	0	3.439e-09	4.98
[K].LMDLECSR.[D]	1xCl-DDE [C6(100)]	High	0.000790852	7.16355e-05	1	1	1	O60645	O60645 [156-163]	0	1390.71				No Quan Values	9.274e-05	0.0004716	2.4
[R].ACNSVFTALENSEDAIEITSEDR.[F]	1xCl-DDE [C2(100)]	High	5.96844e-05	0	1	1	1	O60658	O60658 [213-235]	0	2938.4	127.3	129.2	115.7		0	4.824e-05	4.39
[K].ISECVQSDTHTDNQTGK.[H]	1xCl-DDE [C4(100)]	High	0.000185828	4.09057e-05	1	1	1	O60658	O60658 [335-351]	0	2516.26				No Quan Values	3.12e-05	0.000136	2.39
[R].QLDAEALCR.[S]	1xCl-DDE [C8(100)]	High	0.00073306	7.16355e-05	1	1	1	O60658	O60658 [137-145]	0	1442.77				No Quan Values	9.274e-05	0.0004415	2.71
[K].EAQAVLACFLDK.[H]	1xCl-DDE [C8(100)]	High	8.62889e-06	0	1	1	1	O60658	O60658 [112-123]	0	1961.1				No Quan Values	0	8.224e-06	3.54
[R].DIAQQLQATCTSLGSSIQGLPTNVKDQVQQAR.[R]	1xCl-DDE [C10(100)]	High	1.12935e-09	0	1	1	6	O60664	O60664 [332-363]	1	4052.17	756.6	688.1	719.6		0	2.314e-09	6.91
[R].DIAQQLQATCTSLGSSIQGLPTNVK.[D]	1xCl-DDE [C10(100)]	High	2.64174e-07	0	1	1	6	O60664	O60664 [332-356]	0	3226.76	878.8	961.7	941.8		0	3.392e-07	5.01
[R].VASMPLISSTCDMVSAAYASTK.[E]	1xCl-DDE [C11(100)]	High	1.13315e-07	0	1	1	4	O60664	O60664 [29-50]	0	2886.49	1159.7	1038.6	1099.7		0	1.565e-07	4.73
[R].VASMPLISSTCDMVSAAYASTK.[E]	1xCl-DDE [C11(100)]; 1xOxidation [M4(100)]	High	7.70203e-08	0	1	1	55	O60664	O60664 [29-50]	0	2902.49	4333.7	4174.8	4178.4		0	3.978e-07	4.39
[R].VASMPLISSTCDMVSAAYASTK.[E]	1xCl-DDE [C11(100)]; 2xOxidation [M4(100); M13(100)]	High	1.05617e-06	0	1	1	10	O60664	O60664 [29-50]	0	2918.48	2682.8	2828	2967.8		0	1.206e-06	4.59
[K].TVCDAAEK.[G]	1xCl-DDE [C3(100)]	High	0.000849287	7.16355e-05	1	1	9	O60664	O60664 [58-65]	0	1489.82	1403	1434	1508.8		9.274e-05	0.0005002	3.02
[K].INTQEPEETLDFDFCSTNVINK.[I]	1xCl-DDE [C15(100)]	High	2.02935e-06	0	1	1	1	O60671	O60671 [134-155]	0	3210.61	406.6	411.3	417.3		0	2.191e-06	4.68
[K].ALVLSCK.[V]	1xCl-DDE [C6(100)]	High	0.00414133	0.000226284	1	1	2	O60671	O60671 [234-240]	0	1386.87	731.1	783.1	736.3		0.0001753	0.002099	2.54
[R].NEDGQICFVEYYCCPDEEVPESES.[-]	3xCl-DDE [C7(100); C13(100); C14(100)]	High	0.0288874	0.00110247	1	1	1	O60671	O60671 [259-282]	0	3598.56				No Quan Values	0.0006454	0.01382	1.33
[R].LFTSAEETFSHCK.[S]	1xCl-DDE [C12(100)]	High	2.66802e-07	0	1	1	1	O60678	O60678 [56-68]	0	2153.12	681.6	719.8	739		0	3.431e-07	5.3
[K].TLISEPCGIK.[H]	1xCl-DDE [C7(100)]	High	0.000183298	4.09057e-05	1	1	2	O60678	O60678 [411-420]	0	1714.01				No Quan Values	3.12e-05	0.0001343	3.35
[K].VVLDVGCGTGILSMFAAK.[A]	1xCl-DDE [C7(100)]; 1xOxidation [M14(100)]	High	9.19746e-05	0	1	1	4	O60678	O60678 [258-275]	0	2450.37				No Quan Values	0	7.163e-05	2.96
[K].GGSVYPDICTISLVAVSDVNK.[H]	1xCl-DDE [C9(100)]	High	7.5907e-06	0	1	1	4	O60678	O60678 [355-375]	0	2790.52				No Quan Values	0	7.314e-06	4.02
[K].QQTPCLFCNR.[L]	2xCl-DDE [C5(100); C8(100)]	High	0.000330768	7.16355e-05	1	1	2	O60678	O60678 [46-55]	0	1828.94	1373.3	1331.1	1412.2		6.003e-05	0.000226	2.95
[K].AECPLCR.[E]	2xCl-DDE [C3(100); C6(100)]	High	0.1869	0.00602355	1	1	1	O60683	O60683 [305-311]	0	1410.74				No Quan Values	0.003747	0.09358	1.66
[R].NPLCTLCLEER.[R]	2xCl-DDE [C4(100); C7(100)]	High	0.000508717	7.16355e-05	1	1	1	O60683	O60683 [270-280]	0	1910.01	1209.2	1157.7	1171.1		8.405e-05	0.0003263	2.42
[R].NENCTLQFEAAWALTNIASGTSQQTK.[I]	1xCl-DDE [C4(100)]	High	1.42405e-08	0	1	1	6	O60684	O60684 [136-161]	0	3479.77	1413.7	1383	1326.6		0	2.535e-08	5.73
[K].VSPCLPVLSR.[L]	1xCl-DDE [C4(100)]	High	0.000126783	4.09057e-05	1	1	6	O60684	O60684 [250-259]	0	1494.88	2936.9	2922.1	2979.8		3.12e-05	0.0001379	3.16
[K].RNENCTLQFEAAWALTNIASGTSQQTK.[I]	1xCl-DDE [C5(100)]	High	1.36609e-06	0	1	1	1	O60684	O60684 [135-161]	1	3635.88	321.6	338.9	321.5		0	1.53e-06	5.61
[R].SGSGVNPYCGLIEEAYGLDKIEFLQSHENQEIYQK.[A]	1xCl-DDE [C9(100)]	High	3.87576e-05	0	1	1	1	O60684	O60684 [459-493]	1	4841.48	179.1	184.9	230.7		0	3.255e-05	4.24
[R].SGSGVNPYCGLIEEAYGLDK.[I]	1xCl-DDE [C9(100)]	High	2.04952e-06	0	1	1	4	O60684	O60684 [459-478]	0	2725.4	884.7	921.9	927.9		0	2.214e-06	4.08
[R].ISSINSISALCEATGADVEEVATAIGMDQR.[I]	1xCl-DDE [C11(100)]	High	1.45974e-08	0	1	1	6	O60701	O60701 [231-260]	0	3475.74	626.5	556.3	553.5		0	2.401e-08	6.96
[R].ISSINSISALCEATGADVEEVATAIGMDQR.[I]	1xCl-DDE [C11(100)]; 1xOxidation [M27(100)]	High	2.24362e-07	0	1	1	3	O60701	O60701 [231-260]	0	3491.73	431.3	413	403.2		0	2.929e-07	5.12
[K].YIEACAR.[R]	1xCl-DDE [C5(100)]	High	0.0038902	0.000226284	1	1	5	O60701	O60701 [108-114]	0	1249.67	5847.8	5836.3	5774.5		0.0001753	0.002085	2.49
[K].EVVESCR.[G]	1xCl-DDE [C6(100)]	High	0.0015492	0.000170601	1	1	4	O60701	O60701 [59-65]	0	1245.66	452.1	427.9	441.9		0.000166	0.001664	2.74
[R].AVQALCAVYEHWVPR.[E]	1xCl-DDE [C6(100)]	High	3.95583e-06	0	1	1	1	O60701	O60701 [191-205]	0	2166.16	134.4	130.8	149.6		0	4.037e-06	4.72
[K].DVLNLVYLCEALNLPEVAR.[Y]	1xCl-DDE [C9(100)]	High	1.10633e-08	0	1	1	4	O60701	O60701 [280-298]	0	2568.42	650.9	660	661.2		0	3.709e-07	5.57
[K].ASVGFGGSCFQK.[D]	1xCl-DDE [C9(100)]	High	2.37254e-05	0	1	1	6	O60701	O60701 [268-279]	0	1840.99	6097.1	6168.8	6097.5		0	2.077e-05	3.63
[K].SNAAAYLQHLCYR.[N]	1xCl-DDE [C11(100)]	High	1.23611e-05	0	1	1	2	O60716	O60716 [384-396]	0	1934	898.7	909.9	896.2		0	1.145e-05	3.65
[R].HIEWESVLTNTAGCLR.[N]	1xCl-DDE [C14(100)]	High	4.35893e-08	0	1	1	2	O60716	O60716 [520-535]	0	2253.18	840.6	843.9	875.1		0	6.526e-08	5.96
[K].TPAILEASAGAIQNLCAGR.[W]	1xCl-DDE [C16(100)]	High	9.79095e-11	0	1	1	4	O60716	O60716 [677-695]	0	2280.24	182	177.5	175.3		0	2.47e-10	5.93
[R].YQEAAPNVANNTGPHAASCFGAK.[K]	1xCl-DDE [C19(100)]	High	2.68126e-07	0	1	1	2	O60716	O60716 [600-622]	0	2971.5	466.6	517.5	530.5		0	3.45e-07	5.58
[K].NCDGVPALVR.[L]	1xCl-DDE [C2(100)]	High	1.09843e-05	0	1	1	1	O60716	O60716 [449-458]	0	1467.81				No Quan Values	0	1.027e-05	2.9
[R].EPNEDCKPR.[H]	1xCl-DDE [C6(100)]	High	5.71808e-05	0	1	1	3	O60716	O60716 [511-519]	0	1740.92	1401.1	1374.5	1364.7		3.12e-05	0.0001518	2.96
[K].EVHLGACGALK.[N]	1xCl-DDE [C7(100)]	High	0.000150695	4.09057e-05	1	1	1	O60716	O60716 [423-433]	0	1751.02				No Quan Values	3.12e-05	0.0001126	3.07
[K].KEVHLGACGALK.[N]	1xCl-DDE [C8(100)]	High	1.9703e-05	0	1	1	2	O60716	O60716 [422-433]	1	2108.27	2702.4	2818.2	2839.1		0	3.358e-05	4.11
[K].LVENCVCLLR.[N]	2xCl-DDE [C5(100); C7(100)]	High	0.000959811	7.16355e-05	1	1	2	O60716	O60716 [575-584]	0	1781	3431.2	3219	3277.1		9.274e-05	0.0005539	2.61
[K].CQNEQLQTAVTQQVSQIQQHKDQYNLLK.[I]	1xCl-DDE [C1(100)]	High	5.21655e-06	0	1	1	1	O60763	O60763 [678-705]	1	4196.26	510.4	483.5	628.5		0	5.208e-06	4.86
[K].CQNEQLQTAVTQQVSQIQQHK.[D]	1xCl-DDE [C1(100)]	High	3.45121e-07	0	1	1	5	O60763	O60763 [678-698]	0	3092.64	1641.8	1664	1716.2		0	4.339e-07	5.82
[R].VLVSPTNPPGATSSCQK.[A]	1xCl-DDE [C15(100)]	High	3.23886e-08	0	1	1	8	O60763	O60763 [289-305]	0	2339.29	2538.7	2486.5	2366.7		0	1.035e-06	4.93
[R].VQLATSIGNPPVSLLQQCTNILSQGSK.[I]	1xCl-DDE [C18(100)]	High	3.07985e-07	0	1	1	2	O60763	O60763 [461-487]	0	3449.93	295.3	295.2	308.5		0	7.878e-07	4.57
[R].CVMTSRPR.[G]	1xCl-DDE [C1(100)]; 1xOxidation [M3(100)]	High	0.284218	0.00900153	1	1	2	O60783	O60783 [91-98]	0	1389.74				No Quan Values	0.005587	0.1415	1.19
[R].DSCPVR.[I]	1xCl-DDE [C3(100)]	High	0.0170008	0.000759257	1	1	2	O60783	O60783 [81-86]	0	1100.58	1910.5	1960.5	1893		0.0004665	0.008304	1.88
[K].ATDGSLQSEDWALNMEICDIINETEEGPK.[D]	1xCl-DDE [C18(100)]	High	7.62615e-08	0	1	1	2	O60784	O60784 [20-48]	0	3861.87	297.4	255.5	240.6		0	1.09e-07	4.81
[K].ATDGSLQSEDWALNMEICDIINETEEGPK.[D]	1xCl-DDE [C18(100)]; 1xOxidation [M15(100)]	High	1.10633e-08	0	1	1	2	O60784	O60784 [20-48]	0	3877.86	448.7	400.5	409.8		0	1.862e-08	5.95
[K].ILNEIDAGVCEEMTYAEIEK.[R]	1xCl-DDE [C10(100)]	High	1.31958e-06	0	1	1	1	O60825	O60825 [323-342]	0	2923.49	459.7	439.4	383.8		0	1.482e-06	4.8
[K].ILNEIDAGVCEEMTYAEIEK.[R]	1xCl-DDE [C10(100)]; 1xOxidation [M13(100)]	High	1.18348e-06	0	1	1	2	O60825	O60825 [323-342]	0	2939.49				No Quan Values	0	1.336e-06	3.78
[K].QCALVALEDVK.[A]	1xCl-DDE [C2(100)]	High	1.25588e-06	0	1	1	1	O60825	O60825 [104-114]	0	1842.07				No Quan Values	0	1.417e-06	4.73
[R].KQCALVALEDVK.[A]	1xCl-DDE [C3(100)]	High	6.5352e-07	0	1	1	2	O60825	O60825 [103-114]	1	2199.33				No Quan Values	0	3.852e-05	4.83
[K].RIECYK.[V]	1xCl-DDE [C4(100)]	High	0.297288	0.00959687	1	1	2	O60825	O60825 [193-198]	1	1464.85				No Quan Values	0.005951	0.1478	2.13
[K].VFFVESVCDDPDVIAANILEVK.[V]	1xCl-DDE [C8(100)]	High	1.9841e-08	0	1	1	3	O60825	O60825 [151-172]	0	3075.66	145.6	144.6	142.7		0	3.181e-08	5.86
[K].TLGVSFVQAESECR.[H]	1xCl-DDE [C13(100)]	High	1.77563e-06	0	1	1	1	O60826	O60826 [357-370]	0	1950.01	3471	3588.8	3510.5		0	1.941e-06	4.16
[R].KLQDCR.[E]	1xCl-DDE [C5(100)]	High	0.00543348	0.000351492	1	1	2	O60826	O60826 [437-442]	1	1415.83				No Quan Values	0.0002419	0.002732	1.83
[K].VFDPSCGLPYYWNADTDLVSWLSPHDPNSVVTK.[S]	1xCl-DDE [C6(100)]	High	8.46042e-06	0	1	1	2	O60828	O60828 [55-87]	0	4376.19	142.4	135.8	143.1		0	8.092e-06	3.73
[R].IVDDCGGAFTMGVIGGGVFQAIK.[G]	1xCl-DDE [C5(100)]	High	2.75969e-05	0	1	1	1	O60830	O60830 [13-35]	0	2908.56	247.8	227.9	228.3		0	2.382e-05	4.33
[R].IVDDCGGAFTMGVIGGGVFQAIK.[G]	1xCl-DDE [C5(100)]; 1xOxidation [M11(100)]	High	3.81033e-07	0	1	1	2	O60830	O60830 [13-35]	0	2924.55	1154.6	1105.2	1093.2		0	4.751e-07	6.3
[R].LVMKDSAVNAICYGAK.[I]	1xCl-DDE [C12(100)]; 1xOxidation [M3(100)]	High	0.12577	0.00449195	1	1	1	O60832	O60832 [299-314]	1	2581.46				No Quan Values	0.002558	0.06289	1.39
[R].LGIFWVSCEAGTYIR.[T]	1xCl-DDE [C8(100)]	High	0.00337027	0.000226284	1	1	1	O60832	O60832 [213-227]	0	2139.14	122.3	127	118.1		0.000166	0.001717	2.5
[K].DSAVNAICYGAK.[I]	1xCl-DDE [C8(100)]	High	8.09324e-06	0	1	1	7	O60832	O60832 [303-314]	0	1865.01	1872	2098.6	2010.5		0	7.778e-06	3.47
[R].TTHYTPLACGSNPLKR.[E]	1xCl-DDE [C9(100)]	High	9.90324e-05	0	1	1	2	O60832	O60832 [66-81]	1	2412.33	345.2	373	388.4		0	7.668e-05	3.73
[R].TTHYTPLACGSNPLK.[R]	1xCl-DDE [C9(100)]	High	2.51025e-06	0	1	1	2	O60832	O60832 [66-80]	0	2256.23	674.3	718.8	788.8		0	2.669e-06	4.76
[K].VTGCLIVCIER.[A]	2xCl-DDE [C4(100); C8(100)]	High	0.00563637	0.000351492	1	1	1	O60832	O60832 [128-138]	0	1825.03				No Quan Values	0.0002419	0.002819	2.21
[K].CPFIVALNK.[I]	1xCl-DDE [C1(100)]	High	3.17764e-05	0	1	1	4	O60841	O60841 [749-757]	0	1658	861.2	839.6	819.4		0	4.882e-05	3.74
[R].LAHCEELR.[A]	1xCl-DDE [C4(100)]	High	0.000249538	4.09057e-05	1	1	4	O60841	O60841 [850-857]	0	1394.75	1182.6	1363.2	1362.7		0.0001375	0.0009072	2.56
[K].GQEVCVK.[I]	1xCl-DDE [C5(100)]	High	0.290722	0.0091623	1	1	1	O60841	O60841 [1154-1160]	0	1415.82				No Quan Values	0.005736	0.1452	1.78
[R].APIICVLGHVDTGK.[T]	1xCl-DDE [C5(100)]	High	5.98995e-06	0	1	1	5	O60841	O60841 [631-644]	0	2076.22	639.8	665.1	658.2		0	5.895e-06	4.34
[K].KGQEVCVK.[I]	1xCl-DDE [C6(100)]	High	0.0106315	0.000588319	1	1	2	O60841	O60841 [1153-1160]	1	1773.08	1327.1	1268.4	1306.1		0.0003547	0.005252	2.18
[K].QGTPMCVPSK.[N]	1xCl-DDE [C6(100)]	High	0.000194527	4.09057e-05	1	1	3	O60841	O60841 [1121-1130]	0	1700.93	3037.5	2816.4	2709.8		6.003e-05	0.0002101	2.71
[K].QGTPMCVPSK.[N]	1xCl-DDE [C6(100)]; 1xOxidation [M5(100)]	High	0.000672956	7.16355e-05	1	1	4	O60841	O60841 [1121-1130]	0	1716.93	1424.3	1412.6	1418		0.0002622	0.003248	2.29
[K].HIAVFPCK.[I]	1xCl-DDE [C7(100)]	High	0.00136091	0.000138483	1	1	5	O60841	O60841 [1086-1093]	0	1567.93	4059.2	4121.3	4112.8		0.0001273	0.000748	2.64
[K].CLEGILEGSVR.[N]	1xCl-DDE [C1(100)]	High	1.33727e-05	0	1	1	1	O60858	O60858 [33-43]	0	1599.88				No Quan Values	0	1.229e-05	3.57
[K].GACSSSGATSSK.[S]	1xCl-DDE [C3(100)]	High	1.47133e-06	0	1	1	4	O60870	O60870 [210-221]	0	1695.88	5271.9	5396.2	5477.6		0	1.893e-06	3.88
[K].VIEPGCVR.[V]	1xCl-DDE [C6(100)]	High	0.000503599	7.16355e-05	1	1	6	O60884	O60884 [303-310]	0	1296.74	2915.2	2926.3	2878.5		9.274e-05	0.0004655	2.38
[R].QLAPGMVQQMQSVCSDCNGEGEVINEK.[D]	2xCl-DDE [C14(100); C17(100)]; 1xOxidation [M]	High	0.103777	0.00374848	1	1	2	O60884	O60884 [173-199]	0	3758.82	319	322.1	310.3		0.002157	0.0514	2.34
[K].NVLCSACSGQGGK.[S]	2xCl-DDE [C4(100); C7(100)]	High	3.71074e-05	0	1	1	9	O60884	O60884 [140-152]	0	2072.1	4360.7	4269.3	4095.9		0	3.133e-05	3.66
[K].CKPMSYEEK.[R]	1xCl-DDE [C1(100)]	High	0.00119797	0.000104718	1	1	1	O60885	O60885 [607-615]	0	1997.09				No Quan Values	0.0001158	0.0006683	2.57
[K].CKPMSYEEK.[R]	1xCl-DDE [C1(100)]; 1xOxidation [M4(100)]	High	0.0055951	0.000351492	1	1	1	O60885	O60885 [607-615]	0	2013.09				No Quan Values	0.0002419	0.002801	2.13
[R].YVTSCLR.[K]	1xCl-DDE [C5(100)]	High	0.00198557	0.000199723	1	1	2	O60885	O60885 [670-676]	0	1265.7				No Quan Values	0.0001753	0.002031	2.47
[K].CCSGILK.[E]	2xCl-DDE [C1(100); C2(100)]	High	0.0786604	0.00312905	1	1	1	O60885	O60885 [356-362]	0	1571.9				No Quan Values	0.001859	0.03839	1.32
[R].VLLTMASGSPPTQPSPASDSGSGYVPGSVSAAFVTCPNEK.[V]	1xCl-DDE [C36(100)]	High	1.07728e-06	0	1	1	1	O60888	O60888 [40-79]	0	4547.3	223.8	239.6	219.8		0	1.23e-06	5.29
[R].VLLTMASGSPPTQPSPASDSGSGYVPGSVSAAFVTCPNEK.[V]	1xCl-DDE [C36(100)]; 1xOxidation [M5(100)]	High	2.38913e-06	0	1	1	2	O60888	O60888 [40-79]	0	4563.29	182.8	200.6	223.4		0	2.543e-06	4.55
[R].LAACVNLIPQITSIYEWK.[G]	1xCl-DDE [C4(100)]	High	4.90445e-07	0	1	1	3	O60888	O60888 [93-110]	0	2715.54	477.8	473	485.7		0	5.976e-07	4.88
[R].SGIIGSGLCVFSK.[H]	1xCl-DDE [C9(100)]	High	1.62751e-05	0	1	1	1	O60906	O60906 [75-87]	0	1921.11	382.2	373.1	364.1		0	1.47e-05	3.16
[R].GVCTHTLTK.[H]	1xCl-DDE [C3(100)]	High	0.00011521	4.09057e-05	1	1	1	O60907	O60907 [495-503]	0	1612.94	1471.7	1555.3	1542.9		3.12e-05	8.817e-05	2.84
[R].GTGGIFEVCWNAR.[G]	1xCl-DDE [C9(100)]	High	1.218e-05	0	1	1	1	O60907	O60907 [545-557]	0	1833.94				No Quan Values	0	1.132e-05	3.14
[R].ISPDKLNFILCDK.[L]	1xCl-DDE [C11(100)]	High	0.000433596	7.16355e-05	1	1	2	O60921	O60921 [34-46]	1	2388.4	968.5	979.5	949.8		0.0001375	0.0008762	3.44
[K].ALCNIVNNK.[M]	1xCl-DDE [C3(100)]	High	0.000196317	4.09057e-05	1	1	3	O60921	O60921 [251-259]	0	1641.96	1681.3	1765.8	1753.3		3.12e-05	0.0001433	3.22
[K].LNFILCDK.[L]	1xCl-DDE [C6(100)]	High	0.00444287	0.000226284	1	1	1	O60921	O60921 [39-46]	0	1618.95	312	326.4	322.4		0.0001753	0.00224	2.72
[K].CCCIYEKPR.[A]	3xCl-DDE [C1(100); C2(100); C3(100)]	High	0.000981614	7.16355e-05	1	1	1	O60927	O60927 [60-68]	0	2158.15				No Quan Values	9.274e-05	0.0005635	1.8
[R].AEIHAACK.[A]	1xCl-DDE [C7(100)]	High	0.22544	0.00728954	1	1	1	O60930	O60930 [185-192]	0	1495.86				No Quan Values	0.004436	0.1122	1.91
[R].DEENQEMSSCK.[S]	1xCl-DDE [C10(100)]	High	4.4981e-06	0	1	1	1	O60934	O60934 [469-479]	0	1952.92	1503.5	1370.4	1257.1		0	4.542e-06	4.64
[R].DEENQEMSSCK.[S]	1xCl-DDE [C10(100)]; 1xOxidation [M7(100)]	High	2.15344e-06	0	1	1	2	O60934	O60934 [469-479]	0	1968.92				No Quan Values	0	2.315e-06	3.39
[R].ERDEENQEMSSCK.[S]	1xCl-DDE [C12(100)]	High	0.000358739	7.16355e-05	1	1	1	O60934	O60934 [467-479]	1	2238.06				No Quan Values	7.249e-05	0.0002421	3.16
[R].ERDEENQEMSSCK.[S]	1xCl-DDE [C12(100)]; 1xOxidation [M9(100)]	High	6.35545e-06	0	1	1	15	O60934	O60934 [467-479]	1	2254.06	3189.8	3160.8	3065.5		0	6.215e-06	4.32
[K].NCAILIENDQSISR.[N]	1xCl-DDE [C2(100)]	High	2.72137e-07	0	1	1	3	O60934	O60934 [30-43]	0	2000.05	497.1	474.8	494.1		0	3.492e-07	4.97
[R].KNCAILIENDQSISR.[N]	1xCl-DDE [C3(100)]	High	1.41423e-06	0	1	1	2	O60934	O60934 [29-43]	1	2357.31	1509.9	1550.9	1545.4		0	1.574e-06	4.57
[R].IETSCSLLEQTQPATPSLWK.[N]	1xCl-DDE [C5(100)]	High	4.64457e-07	0	1	1	5	O60934	O60934 [483-502]	0	2885.56	1522.5	1518.6	1553.5		0	5.681e-07	4.99
[R].LITEENEEEHNFFLAPGTCVVDTGITNSQTLIPDCQK.[K]	2xCl-DDE [C19(100); C35(100)]	High	5.45362e-06	0	1	1	1	O60934	O60934 [251-287]	0	4954.49	63.2	63.8	72.6		0	5.417e-06	4.4
[K].GEAACQELLR.[C]	1xCl-DDE [C5(100)]	High	0.00117748	0.000104718	1	1	3	O60936	O60936 [69-78]	0	1513.81	2054.2	2092.7	2122.9		0.0001158	0.0006597	1.97
[R].SYDPPCPGHWTPEAPGSGTTCPGLPR.[A]	2xCl-DDE [C6(100); C21(100)]	High	0.19516	0.00620948	1	1	1	O60936	O60936 [104-129]	0	3299.58				No Quan Values	0.003857	0.09737	1.43
[R].TCFPQQR.[K]	1xCl-DDE [C2(100)]	High	0.0154703	0.000731	1	1	1	O60941	O60941 [196-202]	0	1303.69				No Quan Values	0.0004356	0.007556	1.77
[R].LQHCAR.[V]	1xCl-DDE [C4(100)]	High	0.117248	0.00435945	1	1	1	O60941	O60941 [385-390]	0	1151.64	602.5	622.6	654.2		0.002426	0.05815	1.53
[R].CDDILK.[W]	1xCl-DDE [C1(100)]	High	0.0307655	0.00121621	1	1	1	O60942	O60942 [453-458]	0	1359.78	2406.8	2409.3	2370		0.0006965	0.01481	2.41
[R].CTAASQGQK.[R]	1xCl-DDE [C1(100)]	High	0.011074	0.000588319	1	1	1	O60942	O60942 [565-573]	0	1546.85	2219.7	2231.6	2265		0.0003547	0.005454	1.75
[K].SFPNAYNTAMAVCNSISNPVTK.[E]	1xCl-DDE [C13(100)]	High	5.5624e-06	0	1	1	1	O60942	O60942 [534-555]	0	2982.53				No Quan Values	0	5.519e-06	3.73
[R].YGDIEEAPPPPLLPDWCFEDDEDEDEDEDGKK.[E]	1xCl-DDE [C17(100)]	High	2.16722e-07	0	1	1	1	O60942	O60942 [177-208]	1	4590.14	408.9	400.3	381		0	2.84e-07	3.67
[R].WLNCPR.[R]	1xCl-DDE [C4(100)]	High	0.0759842	0.00304786	1	1	1	O60942	O60942 [10-15]	0	1212.66				No Quan Values	0.001752	0.03681	1.92
[K].GHGECPTTENTETFIR.[L]	1xCl-DDE [C5(100)]	High	3.10494e-06	0	1	1	1	O60942	O60942 [93-108]	0	2216.07				No Quan Values	0	3.23e-06	4.25
[R].NKPFFDICTSR.[K]	1xCl-DDE [C8(100)]	High	0.000119493	4.09057e-05	1	1	1	O60942	O60942 [412-422]	0	1981.08				No Quan Values	3.12e-05	9.11e-05	2.7
[K].FNSQPVGDCDFNVR.[L]	1xCl-DDE [C9(100)]	High	2.73039e-06	0	1	1	1	O60942	O60942 [367-380]	0	2021.98				No Quan Values	0	2.877e-06	4.24
[R].SASTAGDIACAFRPVK.[S]	1xCl-DDE [C10(100)]	High	6.94712e-09	0	1	1	1	O75044	O75044 [1011-1026]	0	2247.24	837.1	855.7	927.5		0	1.219e-08	4.75
[R].AGASCPSGGHVADIYLANINK.[Q]	1xCl-DDE [C5(100)]	High	5.22214e-05	0	1	1	1	O75044	O75044 [816-836]	0	2711.45	439.5	456.8	514.1		0	4.27e-05	4.45
[K].APVPIDDNFCGLDINQPLGGSTPVEGLTLYTTSR.[D]	1xCl-DDE [C10(100)]	High	7.52487e-05	0	1	1	1	O75051	O75051 [396-429]	0	3985.03	126.8	127.4	127.2		0	5.969e-05	3.42
[K].NLCPPASGGAK.[L]	1xCl-DDE [C3(100)]	High	6.31855e-05	0	1	1	1	O75051	O75051 [1168-1178]	0	1667.94				No Quan Values	0	5.084e-05	3.27
[K].VLNCDTITQVK.[E]	1xCl-DDE [C4(100)]	High	5.27234e-05	0	1	1	1	O75051	O75051 [1519-1529]	0	1887.09	747.3	775.9	781.2		0	4.302e-05	3.11
[R].INISEDCPQLVPTEEILIPVGEVKPITLK.[A]	1xCl-DDE [C7(100)]	High	8.05344e-06	0	1	1	2	O75051	O75051 [695-723]	0	4070.35	139.4	140.7	141.8		0	7.73e-06	4.33
[K].EPHLNYSPTCLEPPVLSIHPGAID.[-]	1xCl-DDE [C10(100)]	High	1.36609e-06	0	1	1	1	O75054	O75054 [1171-1194]	0	3023.56	402.8	393.8	382.5		0	1.525e-06	5.36
[K].QCTDQFGMDTVLVEDR.[M]	1xCl-DDE [C2(100)]; 1xOxidation [M8(100)]	High	3.16695e-06	0	1	1	3	O75063	O75063 [388-403]	0	2297.09	240.6	231	215.3		0	8.487e-06	3.57
[R].ETEPACADGDIMEGSVTLWLPDVWPLQK.[H]	1xCl-DDE [C6(100)]; 1xOxidation [M12(100)]	High	5.78445e-09	0	1	1	2	O75063	O75063 [206-233]	0	3769.9	743.4	735	744.7		0	1.03e-08	5.48
[R].WEYDESYCDAVK.[K]	1xCl-DDE [C8(100)]	High	0.000175121	4.09057e-05	1	1	1	O75063	O75063 [250-261]	0	2161.04	2528.8	2470.6	2397.4		3.12e-05	0.0001293	2.69
[K].CFSIDNPGYEPEVVAVHPGGDTVAIGGVDGNVR.[L]	1xCl-DDE [C1(100)]	High	2.96027e-07	0	1	1	4	O75083	O75083 [438-470]	0	3764.87	87.1	97.1	92.6		0	3.776e-07	5.06
[R].MTVDESGQLISCSMDDTVR.[Y]	1xCl-DDE [C12(100)]; 1xOxidation [M1(100)]	High	4.24868e-07	0	1	1	3	O75083	O75083 [371-389]	0	2527.18	981	892.9	933.9		0	8.419e-07	4.04
[R].MTVDESGQLISCSMDDTVR.[Y]	1xCl-DDE [C12(100)]; 2xOxidation [M1(100); M14(100)]	High	1.37445e-07	0	1	1	7	O75083	O75083 [371-389]	0	2543.17	1327.1	1228.5	1180.8		0	1.867e-07	3.97
[K].GPVTDVAYSHDGAFLAVCDASK.[V]	1xCl-DDE [C18(100)]	High	5.55545e-08	0	1	1	4	O75083	O75083 [490-511]	0	2876.48	2511.8	2640.9	2625.6		0	2.702e-07	5.35
[R].KCFSIDNPGYEPEVVAVHPGGDTVAIGGVDGNVR.[L]	1xCl-DDE [C2(100)]	High	1.06668e-06	0	1	1	2	O75083	O75083 [437-470]	1	4122.12	605.6	594.6	599.4		0	2.525e-06	5.99
[K].VCALGGSK.[A]	1xCl-DDE [C2(100)]	High	0.000221239	4.09057e-05	1	1	10	O75083	O75083 [224-231]	0	1387.82	8462.9	8457.8	8612.9		3.12e-05	0.0001592	3.15
[K].SIQCLTVHKNGGK.[S]	1xCl-DDE [C4(100)]	High	0.123579	0.0044378	1	1	1	O75083	O75083 [322-334]	1	2267.34	1334.9	1390.7	1415.6		0.002539	0.06171	2.04
[K].SIQCLTVHK.[N]	1xCl-DDE [C4(100)]	High	0.000527115	7.16355e-05	1	1	2	O75083	O75083 [322-330]	0	1681.99	1012.9	1047.9	1089.6		8.405e-05	0.0003364	2.65
[R].FVNCVR.[F]	1xCl-DDE [C4(100)]	High	0.123579	0.0044378	1	1	7	O75083	O75083 [191-196]	0	1161.65	1529.1	1538.1	1550.8		0.00253	0.06146	1.9
[R].LATGSDDNCAAFFEGPPFK.[F]	1xCl-DDE [C9(100)]	High	4.31223e-07	0	1	1	6	O75083	O75083 [162-180]	0	2640.33	1715.4	1723.1	1754.6		0	5.317e-07	4.94
[R].CAPTQK.[A]	1xCl-DDE [C1(100)]	High	0.144851	0.00494935	1	1	1	O75110	O75110 [760-765]	0	1300.76				No Quan Values	0.002868	0.07264	1.82
[R].LPVACTQR.[L]	1xCl-DDE [C5(100)]	High	0.0014775	0.000138483	1	1	1	O75110	O75110 [202-209]	0	1311.75				No Quan Values	0.0001273	0.0008038	2.4
[K].QYEDSCR.[V]	1xCl-DDE [C6(100)]	High	0.000786552	7.16355e-05	1	1	1	O75110	O75110 [487-493]	0	1324.63	402.9	400.2	378.7		9.274e-05	0.0004686	2.1
[K].LETATCTAK.[N]	1xCl-DDE [C6(100)]	High	0.0131756	0.000644627	1	1	1	O75110	O75110 [681-689]	0	1590.9	1026.2	1025.3	1008.5		0.0003953	0.006455	2.3
[K].GICEPELEER.[E]	1xCl-DDE [C3(100)]	High	0.000103694	4.09057e-05	1	1	2	O75113	O75113 [71-80]	0	1598.82	963.8	922	913		1.825e-05	8.01e-05	3.27
[R].CLTQNDLK.[M]	1xCl-DDE [C1(100)]	High	0.000117869	4.09057e-05	1	1	2	O75116	O75116 [804-811]	0	1587.9				No Quan Values	3.12e-05	8.993e-05	2.92
[R].ENLLLSDSPSCR.[E]	1xCl-DDE [C11(100)]	High	3.51337e-06	0	1	1	4	O75116	O75116 [418-429]	0	1757.92	1401	1478.9	1423.1		0	3.625e-06	3.51
[R].ICGLEEDLKNGK.[I]	1xCl-DDE [C2(100)]	High	0.00798261	0.000439723	1	1	1	O75116	O75116 [648-659]	1	2201.27				No Quan Values	0.000282	0.003977	2.82
[R].ICGLEEDLK.[N]	1xCl-DDE [C2(100)]	High	2.25945e-05	0	1	1	2	O75116	O75116 [648-656]	0	1672.95	1019.2	1095.9	1050		0	5.507e-05	3.6
[K].NCLLETAK.[L]	1xCl-DDE [C2(100)]	High	8.34157e-05	0	1	1	3	O75116	O75116 [606-613]	0	1544.9	1709.3	1679.5	1659.5		0	6.562e-05	2.97
[K].NSLCFPEDAEISK.[H]	1xCl-DDE [C4(100)]	High	4.14672e-05	0	1	1	2	O75116	O75116 [311-323]	0	2106.11				No Quan Values	0	3.46e-05	3.78
[K].SNYICHK.[G]	1xCl-DDE [C5(100)]	High	0.00185592	0.000170601	1	1	2	O75116	O75116 [1253-1259]	0	1517.84	1163.9	1178.6	1313.1		0.0001375	0.0009862	2.79
[R].ELKEECEEK.[T]	1xCl-DDE [C6(100)]	High	0.269311	0.00863175	1	1	2	O75116	O75116 [882-890]	1	2019.11	1891.1	1941	1993.6		0.006043	0.1494	2.14
[K].EEIIAPCK.[V]	1xCl-DDE [C7(100)]	High	0.000709811	7.16355e-05	1	1	3	O75116	O75116 [1309-1316]	0	1555.9				No Quan Values	9.274e-05	0.0004309	2.94
[K].KEEIIAPCK.[V]	1xCl-DDE [C8(100)]	High	0.000130886	4.09057e-05	1	1	1	O75116	O75116 [1308-1316]	1	1913.16				No Quan Values	3.12e-05	9.926e-05	2.81
[R].CASSNWSER.[K]	1xCl-DDE [C1(100)]	High	8.49867e-05	0	1	1	1	O75122	O75122 [662-670]	0	1463.7				No Quan Values	0	6.676e-05	3.07
[R].SAEEAASVLATSISPEQCIK.[V]	1xCl-DDE [C18(100)]	High	1.43112e-08	0	1	1	3	O75122	O75122 [1162-1181]	0	2687.44	90.5	106	97		0	2.361e-08	5.19
[K].VMATSGCAAIR.[F]	1xCl-DDE [C7(100)]; 1xOxidation [M2(100)]	High	0.000799532	7.16355e-05	1	1	1	O75122	O75122 [192-202]	0	1519.8				No Quan Values	9.274e-05	0.0004755	2.3
[K].KDDGDSMCGGPGMSDPR.[A]	1xCl-DDE [C8(100)]; 2xOxidation [M7(100); M13(100)]	High	0.0555323	0.00218054	1	1	1	O75122	O75122 [969-985]	1	2410.09	612.6	610.3	622.9		0.001294	0.02671	1.75
[R].LIPLITSNCTSK.[S]	1xCl-DDE [C9(100)]	High	1.77563e-06	0	1	1	1	O75122	O75122 [213-224]	0	1943.15				No Quan Values	0	1.94e-06	4.16
[K].LYECSQYGR.[D]	1xCl-DDE [C4(100)]	High	0.00466923	0.000258208	1	1	1	O75123	O75123 [486-494]	0	1542.77				No Quan Values	0.0001984	0.002354	1.95
[R].DLEPSDATYTALFNVCAESPWK.[D]	1xCl-DDE [C16(100)]	High	3.43708e-08	0	1	1	2	O75127	O75127 [203-224]	0	3110.57	770	846.8	809.6		0	5.267e-08	5.11
[R].TKPQGDQDTGKEADDGCALGGR.[-]	1xCl-DDE [C17(100)]	High	3.34393e-06	0	1	1	1	O75127	O75127 [679-700]	1	3101.6				No Quan Values	0	3.467e-06	4.46
[R].DCGLGDPQVASELLLKPR.[E]	1xCl-DDE [C2(100)]	High	6.19954e-09	0	1	1	1	O75127	O75127 [331-348]	0	2564.44	429.2	465.7	472.4		0	1.1e-08	5.76
[K].EADDGCALGGR.[-]	1xCl-DDE [C6(100)]	High	2.26263e-06	0	1	1	1	O75127	O75127 [690-700]	0	1487.72	1098.3	1145.1	1034.2		0	2.42e-06	3.45
[K].CEVSPEHVVLLR.[D]	1xCl-DDE [C1(100)]	High	0.000203654	4.09057e-05	1	1	1	O75128	O75128 [188-199]	0	1805.01	565.7	561.6	573.7		3.12e-05	0.0001475	3.6
[R].CNSVEK.[H]	1xCl-DDE [C1(100)]	High	0.0361826	0.00138636	1	1	1	O75128	O75128 [773-778]	0	1332.75				No Quan Values	0.0008793	0.01723	2.14
[R].VSPEVPLQNILPVICAK.[C]	1xCl-DDE [C15(100)]	High	5.23507e-08	0	1	1	4	O75128	O75128 [171-187]	0	2473.47	872.6	867.1	920.2		0	7.721e-08	4.87
[R].SSCFSLVQSSQR.[D]	1xCl-DDE [C3(100)]	High	5.34696e-06	0	1	1	3	O75128	O75128 [973-984]	0	1752.9	805.8	856.8	897.5		0	5.319e-06	4.22
[K].VYGCADGER.[T]	1xCl-DDE [C4(100)]	High	0.0063475	0.000380091	1	1	3	O75128	O75128 [651-659]	0	1393.68	485.9	487.1	485.5		0.0003026	0.004478	2.22
[R].GHSGTCSLR.[K]	1xCl-DDE [C6(100)]	High	0.000137599	4.09057e-05	1	1	2	O75128	O75128 [1159-1167]	0	1341.7	613.9	625.5	661		3.12e-05	0.0001037	2.95
[K].DGAQWPCVTPPNNHGEDLAVGAPPR.[G]	1xCl-DDE [C7(100)]	High	7.00406e-07	0	1	1	1	O75128	O75128 [927-951]	0	3022.49	371.6	357.6	355		0	8.296e-07	5.64
[R].VSVGQSCGFSGK.[Q]	1xCl-DDE [C7(100)]	High	0.000116267	4.09057e-05	1	1	3	O75128	O75128 [987-998]	0	1808.98	1510.4	1555.1	1509.1		3.12e-05	0.0001558	3.17
[K].WATDQEDCSDQDLAGTPDLGPQK.[S]	1xCl-DDE [C8(100)]	High	1.25588e-06	0	1	1	1	O75128	O75128 [432-454]	0	3143.51	508.7	509.3	501.1		0	1.411e-06	4.4
[R].SCLPQIK.[L]	1xCl-DDE [C2(100)]	High	0.000429347	7.16355e-05	1	1	7	O75131	O75131 [384-390]	0	1441.87	3381.9	3502.1	3599		7.249e-05	0.0002826	2.97
[K].NCLNPQFSK.[T]	1xCl-DDE [C2(100)]	High	0.000316944	7.16355e-05	1	1	7	O75131	O75131 [53-61]	0	1703.94	3430.6	3604.4	3403.2		6.003e-05	0.0002177	3.35
[K].VECYDYDNDGSHDLIGTFQTTMTK.[L]	1xCl-DDE [C3(100)]	High	0.000194527	4.09057e-05	1	1	2	O75131	O75131 [212-235]	0	3406.61	118.2	121.6	105.6		3.12e-05	0.000142	2.8
[K].VECYDYDNDGSHDLIGTFQTTMTK.[L]	1xCl-DDE [C3(100)]; 1xOxidation [M22(100)]	High	0.00015416	4.09057e-05	1	1	3	O75131	O75131 [212-235]	0	3422.6	279.3	281.5	268.9		9.274e-05	0.0004485	3.68
[R].IKNCLNPQFSK.[T]	1xCl-DDE [C4(100)]	High	0.000104172	4.09057e-05	1	1	1	O75131	O75131 [51-61]	1	2174.28	473.2	491.3	496.8		1.825e-05	8.057e-05	3.62
[K].SDPLCVLFLNTSGQQWYEVER.[T]	1xCl-DDE [C5(100)]	High	1.87895e-08	0	1	1	5	O75131	O75131 [27-47]	0	2908.46	140.7	145.2	154.4		0	3.022e-08	4.85
[K].EALAQCVLAEIPQQVVGYFNTYK.[L]	1xCl-DDE [C6(100)]	High	1.60369e-08	0	1	1	7	O75131	O75131 [501-523]	0	3237.75	486.7	484.1	498.1		0	2.62e-08	5.28
[K].ISLNSLCYGDMDK.[T]	1xCl-DDE [C7(100)]	High	3.80155e-05	0	1	1	1	O75131	O75131 [196-208]	0	2112.1	1022.4	912.3	889.1		0	3.198e-05	3.29
[K].VALNVSCANLLDK.[D]	1xCl-DDE [C7(100)]	High	1.03034e-05	0	1	1	4	O75131	O75131 [9-21]	0	2013.17	1397.3	1450.6	1408.4		0	5.075e-05	3.6
[K].VALNVSCANLLDKDIGSK.[S]	1xCl-DDE [C7(100)]	High	5.38804e-07	0	1	1	3	O75131	O75131 [9-26]	1	2742.59	1322	1380.1	1371.4		0	6.519e-07	4.62
[K].ISLNSLCYGDMDK.[T]	1xCl-DDE [C7(100)]; 1xOxidation [M11(100)]	High	0.000172742	4.09057e-05	1	1	4	O75131	O75131 [196-208]	0	2128.09	2385.5	2458.5	2418.2		0.0001158	0.000637	2.88
[R].SSPVEFECINEK.[K]	1xCl-DDE [C8(100)]	High	1.99944e-05	0	1	1	8	O75131	O75131 [242-253]	0	2035.07	3494.7	3506	3536.9		0	2.497e-05	3.12
[K].TIELSDDDFLGECECTLGQIVSSK.[K]	2xCl-DDE [C13(100); C15(100)]	High	4.10755e-08	0	1	1	6	O75131	O75131 [86-109]	0	3450.74	1097.4	984.8	957.2		0	6.184e-08	5.01
[K].SQLFCNSFTPR.[I]	1xCl-DDE [C5(100)]	High	0.000380079	7.16355e-05	1	1	1	O75140	O75140 [412-422]	0	1723.89				No Quan Values	7.249e-05	0.000255	1.98
[R].FLLLPACVTATK.[R]	1xCl-DDE [C7(100)]	High	0.000737021	7.16355e-05	1	1	1	O75140	O75140 [946-957]	0	1930.17				No Quan Values	9.274e-05	0.000445	2.62
[R].THCAATPSSSEDTETVSNSSEGR.[A]	1xCl-DDE [C3(100)]	High	3.80076e-10	0	1	1	1	O75143	O75143 [337-359]	0	2777.26	273.4	303.8	295.5		0	8.541e-10	7.46
[R].LATCTPSDR.[T]	1xCl-DDE [C4(100)]	High	0.00516356	0.000351492	1	1	2	O75143	O75143 [328-336]	0	1387.73				No Quan Values	0.0006359	0.01349	1.24
[R].AMVGSDVELSCACPEGSR.[F]	2xCl-DDE [C11(100); C13(100)]; 1xOxidation [M2(100)]	High	2.5604e-06	0	1	1	1	O75144	O75144 [27-44]	0	2446.16				No Quan Values	0	2.714e-06	4.82
[R].LAVLCR.[Q]	1xCl-DDE [C5(100)]	High	0.177383	0.00578512	1	1	1	O75145	O75145 [256-261]	0	1098.68				No Quan Values	0.003521	0.0886	1.76
[R].CTSSPDYLVSR.[A]	1xCl-DDE [C1(100)]	High	5.50774e-06	0	1	1	3	O75146	O75146 [650-660]	0	1651.84				No Quan Values	0	5.468e-06	3.26
[R].QLNTAIAVSQMSSGQCR.[L]	1xCl-DDE [C16(100)]	High	7.70816e-09	0	1	1	1	O75146	O75146 [196-212]	0	2218.14				No Quan Values	0	1.338e-08	5.59
[R].QLNTAIAVSQMSSGQCR.[L]	1xCl-DDE [C16(100)]; 1xOxidation [M11(100)]	High	4.66761e-07	0	1	1	2	O75146	O75146 [196-212]	0	2234.13	836.1	833.2	805.3		0	5.721e-07	3.83
[R].LIDTCR.[E]	1xCl-DDE [C5(100)]	High	0.154098	0.00522151	1	1	1	O75146	O75146 [721-726]	0	1144.65				No Quan Values	0.003048	0.07722	2.14
[K].AGAVEVPGDCVPSEGDYR.[F]	1xCl-DDE [C10(100)]	High	1.44419e-07	0	1	1	2	O75147	O75147 [572-589]	0	2245.09	392.3	399.2	375.4		0	1.957e-07	3.99
[K].ASSGDQGSPPCFLR.[F]	1xCl-DDE [C11(100)]	High	2.71966e-05	0	1	1	1	O75147	O75147 [3-16]	0	1845.92				No Quan Values	0	2.357e-05	3.73
[R].LSFPADGAEHGLLLTAALPTDAGVYVCR.[A]	1xCl-DDE [C27(100)]	High	1.97e-06	0	1	1	2	O75147	O75147 [58-85]	0	3281.73				No Quan Values	0	4.067e-06	6.12
[R].EHGIAVLECK.[V]	1xCl-DDE [C9(100)]	High	0.000144654	4.09057e-05	1	1	1	O75147	O75147 [354-363]	0	1752	1566.3	1764.2	1808.8		3.12e-05	0.0001086	3.87
[K].CNAAFGAHDFHR.[I]	1xCl-DDE [C1(100)]	High	3.00456e-07	0	1	1	1	O75150	O75150 [986-997]	0	1769.86	1009.9	957.2	972.2		0	3.82e-07	5.73
[R].QACEDELR.[E]	1xCl-DDE [C3(100)]	High	0.0156029	0.000731	1	1	1	O75150	O75150 [67-74]	0	1387.69	400	395.5	373.2		0.0004356	0.007598	2.15
[R].QACEDELRER.[I]	1xCl-DDE [C3(100)]	High	0.00368179	0.000226284	1	1	1	O75150	O75150 [67-76]	1	1672.84	259.3	245	322.8		0.000166	0.001869	2.22
[R].VEELCQR.[V]	1xCl-DDE [C5(100)]	High	0.0606187	0.00229068	1	1	1	O75150	O75150 [206-212]	0	1300.7				No Quan Values	0.001391	0.02914	1.94
[R].EIQPCLAESR.[A]	1xCl-DDE [C5(100)]	High	0.000234936	4.09057e-05	1	1	2	O75150	O75150 [886-895]	0	1569.84	707.7	690.7	717		3.12e-05	0.0001679	2.88
[R].RVEELCQR.[V]	1xCl-DDE [C6(100)]	High	0.00085871	7.16355e-05	1	1	1	O75150	O75150 [205-212]	1	1456.8	666	680.1	666.9		9.274e-05	0.0005044	2.21
[K].AVRPEVNTVASSDEVCDGDREK.[E]	1xCl-DDE [C16(100)]	High	0.000293899	7.16355e-05	1	1	1	O75151	O75151 [448-469]	1	3029.55				No Quan Values	6.003e-05	0.0002045	3.54
[K].NSVDLDDYEEEQDHLDACFK.[D]	1xCl-DDE [C18(100)]	High	4.45388e-06	0	1	1	1	O75151	O75151 [852-871]	0	3038.42	609.9	631.1	631.1		0	4.504e-06	4.49
[K].CAAQTLEK.[R]	1xCl-DDE [C1(100)]	High	0.000615323	7.16355e-05	1	1	5	O75152	O75152 [636-643]	0	1516.87	440.5	436	448.8		9.274e-05	0.0003824	2.92
[K].LNCAFHHNR.[G]	1xCl-DDE [C3(100)]	High	0.000110062	4.09057e-05	1	1	1	O75152	O75152 [78-86]	0	1535.8	991.3	972.6	1036.5		3.12e-05	8.468e-05	3.62
[K].QGECLNFGIK.[T]	1xCl-DDE [C4(100)]	High	0.000285729	7.16355e-05	1	1	1	O75152	O75152 [206-215]	0	1761.98	578.6	557.4	611.4		6.003e-05	0.0001994	2.78
[K].KDTTCIK.[L]	1xCl-DDE [C5(100)]	High	0.0109839	0.000588319	1	1	1	O75152	O75152 [427-433]	1	1691.02				No Quan Values	0.0003547	0.00539	1.63
[R].GDVASCNTQVAEKPVLTAVPGITR.[H]	1xCl-DDE [C6(100)]	High	1.02528e-05	0	1	1	5	O75152	O75152 [583-606]	0	3079.71	434.2	463.9	449.9		0	9.655e-06	4.36
[R].SEIPCYWENQPTGCQK.[L]	2xCl-DDE [C5(100); C14(100)]	High	0.00019995	4.09057e-05	1	1	3	O75152	O75152 [62-77]	0	2731.36	229	251.4	242.6		3.12e-05	0.0001723	2.98
[K].RSEIPCYWENQPTGCQK.[L]	2xCl-DDE [C6(100); C15(100)]	High	6.23121e-06	0	1	1	1	O75152	O75152 [61-77]	1	2887.46				No Quan Values	0	6.127e-06	4.26
[K].CLTQQAVALQR.[T]	1xCl-DDE [C1(100)]	High	8.45323e-07	0	1	1	5	O75153	O75153 [1196-1206]	0	1654.94	1429.6	1446.6	1517.2		0	1.153e-06	5.12
[K].KGLEMDPIDCTPPEYILPGSR.[E]	1xCl-DDE [C10(100)]; 1xOxidation [M5(100)]	High	5.61007e-05	0	1	1	1	O75153	O75153 [175-195]	1	3000.57	480.5	443.5	444.6		0	4.564e-05	3.73
[K].SLDPSDAFNGVDCNSLSFLSVFTDGDLGDSGKR.[K]	1xCl-DDE [C13(100)]	High	5.28715e-08	0	1	1	2	O75153	O75153 [141-173]	1	4089	104.5	91.2	100.1		0	7.812e-08	5.93
[K].DCMEHAVLPVDGATLAEVMR.[Q]	1xCl-DDE [C2(100)]; 1xOxidation [M3(100)]	High	1.09843e-05	0	1	1	1	O75153	O75153 [761-780]	0	2597.28				No Quan Values	0	1.027e-05	4.68
[R].TFPPDLNFLPVPGEELPEECAR.[A]	1xCl-DDE [C20(100)]	High	3.59367e-08	0	1	1	16	O75153	O75153 [569-590]	0	2894.47	2103.7	1988.3	1820.8		0	1.59e-06	5.35
[R].IATPFQVYSWTAPQAEHAMDCVR.[A]	1xCl-DDE [C21(100)]	High	3.87372e-09	0	1	1	2	O75153	O75153 [313-335]	0	3045.5	403	380.1	379.5		0	7.152e-09	5.6
[R].IATPFQVYSWTAPQAEHAMDCVR.[A]	1xCl-DDE [C21(100)]; 1xOxidation [M19(100)]	High	8.29568e-08	0	1	1	3	O75153	O75153 [313-335]	0	3061.5	1132.9	1217.3	1215		0	1.178e-07	4.58
[K].NICQEAK.[N]	1xCl-DDE [C3(100)]	High	0.100234	0.00358177	1	1	2	O75153	O75153 [897-903]	0	1458.83				No Quan Values	0.002081	0.04935	2
[R].FPESCQDEVR.[D]	1xCl-DDE [C5(100)]	High	3.33565e-05	0	1	1	8	O75153	O75153 [728-737]	0	1633.8	2605.9	2454.7	2355.2		0	2.837e-05	3.36
[R].ERPLCPLQPQNR.[D]	1xCl-DDE [C5(100)]	High	4.76765e-05	0	1	1	5	O75153	O75153 [196-207]	0	1875.03	1137.9	1208.5	1188.6		3.12e-05	9.618e-05	3.78
[R].DWKPLQCLK.[V]	1xCl-DDE [C7(100)]	High	0.000129112	4.09057e-05	1	1	3	O75153	O75153 [208-216]	0	2013.2	1386.1	1463.1	1471.8		9.274e-05	0.0004644	2.29
[K].NYFDFDLECETVDQAVETYGLQK.[I]	1xCl-DDE [C9(100)]	High	4.33363e-07	0	1	1	4	O75153	O75153 [904-926]	0	3380.65	1309.9	1351.2	1301.9		0	5.334e-07	4.88
[K].DAAAFLLSCQIPGLVK.[D]	1xCl-DDE [C9(100)]	High	1.00518e-06	0	1	1	4	O75153	O75153 [745-760]	0	2299.34	574.3	563.8	576.6		0	1.154e-06	3.95
[K].GLEMDPIDCTPPEYILPGSR.[E]	1xCl-DDE [C9(100)]	High	5.07735e-07	0	1	1	3	O75153	O75153 [176-195]	0	2627.32	820.1	745.9	748.3		0	6.18e-07	4.47
[K].GLEMDPIDCTPPEYILPGSR.[E]	1xCl-DDE [C9(100)]; 1xOxidation [M4(100)]	High	8.33622e-06	0	1	1	1	O75153	O75153 [176-195]	0	2643.31	354.5	335.9	340.8		0	7.996e-06	4.08
[R].HQVLNDRDEEVELCSSVECK.[G]	2xCl-DDE [C14(100); C19(100)]	High	1.46811e-05	0	1	1	1	O75153	O75153 [533-552]	1	3180.6	922.4	840.4	838.8		0	1.338e-05	4.83
[R].ATDYGPEEVCER.[S]	1xCl-DDE [C10(100)]	High	1.17892e-07	0	1	1	2	O75157	O75157 [54-65]	0	1792.85	917.2	918.4	885.5		0	1.626e-07	4.09
[K].GFFPGSAQSCEAFLR.[H]	1xCl-DDE [C10(100)]	High	7.84845e-07	0	1	1	2	O75164	O75164 [225-239]	0	2041.03				No Quan Values	0	1.768e-06	4.05
[K].EDLSSEQYEMTECPAALAPVRPTHSSVR.[Q]	1xCl-DDE [C13(100)]; 1xOxidation [M10(100)]	High	1.94099e-06	0	1	1	1	O75164	O75164 [418-445]	0	3543.72				No Quan Values	0	2.109e-06	3.87
[R].DSISSDSETSEPLSCR.[A]	1xCl-DDE [C15(100)]	High	5.75589e-09	0	1	1	1	O75164	O75164 [519-534]	0	2137	317.2	284.2	272.6		0	1.026e-08	6.26
[R].VCLEIPQEVSQSELFPK.[E]	1xCl-DDE [C2(100)]	High	1.85647e-06	0	1	1	1	O75164	O75164 [401-417]	0	2599.43	496.2	523.9	505.5		0	2.019e-06	5.14
[R].FYQCEVVR.[L]	1xCl-DDE [C4(100)]	High	0.0115376	0.000616442	1	1	1	O75164	O75164 [914-921]	0	1467.77				No Quan Values	0.0003762	0.005655	2.47
[R].AGNEEECPEEDMEGVEDGEEGDLK.[T]	1xCl-DDE [C7(100)]	High	1.21313e-06	0	1	1	1	O75164	O75164 [363-386]	0	3263.44	362.8	310.4	299.4		0	1.372e-06	3.52
[R].VTVGEPCTR.[K]	1xCl-DDE [C7(100)]	High	0.000721326	7.16355e-05	1	1	1	O75164	O75164 [554-562]	0	1385.75				No Quan Values	9.274e-05	0.0004361	2.84
[R].AGNEEECPEEDMEGVEDGEEGDLK.[T]	1xCl-DDE [C7(100)]; 1xOxidation [M12(100)]	High	8.53731e-07	0	1	1	2	O75164	O75164 [363-386]	0	3279.43	1092.5	952.9	878.5		0	3.484e-06	4
[K].QAVLCSCR.[K]	2xCl-DDE [C5(100); C7(100)]	High	0.00620655	0.000380091	1	1	1	O75164	O75164 [302-309]	0	1498.8	1579.9	1496.3	1467.2		0.0002622	0.0031	2.03
[R].VIHALSENELCVR.[A]	1xCl-DDE [C11(100)]	High	1.4003e-06	0	1	1	1	O75165	O75165 [2072-2084]	0	1907.05	709.9	721.6	722.7		0	1.559e-06	5.27
[K].ESPLLPAATELAFHTVNCSALNAEELR.[R]	1xCl-DDE [C18(100)]	High	5.21655e-06	0	1	1	2	O75165	O75165 [1415-1441]	0	3320.73	38.8	41.9	34.5		0	5.203e-06	4.12
[R].VFSVGTHAITTYNPNTLEVTNQWPYGDICSISPVGK.[G]	1xCl-DDE [C29(100)]	High	2.5921e-08	0	1	1	1	O75165	O75165 [27-62]	0	4562.35				No Quan Values	0	4.067e-08	6.74
[R].VLCSYDYR.[N]	1xCl-DDE [C3(100)]	High	0.000618548	7.16355e-05	1	1	1	O75165	O75165 [147-154]	0	1442.74	996.8	1034.5	1044.3		9.274e-05	0.0003837	2.54
[R].YNCYK.[H]	1xCl-DDE [C3(100)]	High	0.282064	0.00900153	1	1	1	O75165	O75165 [114-118]	0	1343.73	1093.1	1142.3	1136.3		0.005561	0.1399	1.97
[K].YECLAEEIK.[I]	1xCl-DDE [C3(100)]	High	0.000298077	7.16355e-05	1	1	2	O75165	O75165 [818-826]	0	1750.96	710.8	709.5	683.4		6.003e-05	0.0002371	3.05
[R].RYNCYK.[H]	1xCl-DDE [C4(100)]	High	0.00750303	0.000409141	1	1	1	O75165	O75165 [113-118]	1	1499.83	752	832.7	767.9		0.0002714	0.003725	1.88
[K].DLACFYTTK.[H]	1xCl-DDE [C4(100)]	High	0.0012259	0.000104718	1	1	1	O75165	O75165 [9-17]	0	1714.94	419.8	452.8	440.6		0.0001158	0.0006821	2.86
[R].VLALTETCLVER.[D]	1xCl-DDE [C8(100)]	High	6.70998e-06	0	1	1	2	O75165	O75165 [254-265]	0	1771.01				No Quan Values	0	6.539e-06	4.1
[K].RADTVGLACEAINR.[M]	1xCl-DDE [C9(100)]	High	3.51337e-06	0	1	1	1	O75165	O75165 [2102-2115]	1	1913.03	655.4	655	687.5		0	3.62e-06	4.15
[R].FGAPHASESCSK.[N]	1xCl-DDE [C10(100)]	High	0.00126184	0.000104718	1	1	1	O75170	O75170 [656-667]	0	1873.97				No Quan Values	0.0001158	0.0007017	1.92
[R].TESCLVSGTQVLLTLLETR.[R]	1xCl-DDE [C4(100)]	High	6.07799e-09	0	1	1	1	O75170	O75170 [261-279]	0	2487.38	358.8	354.8	349.4		0	1.08e-08	5.88
[R].GLPADCR.[G]	1xCl-DDE [C6(100)]	High	0.00417039	0.000226284	1	1	1	O75170	O75170 [506-512]	0	1155.63	2608.4	2637.2	2681.6		0.0001753	0.002111	2.63
[R].LLSPACPAPK.[E]	1xCl-DDE [C6(100)]	High	0.000511299	7.16355e-05	1	1	2	O75170	O75170 [875-884]	0	1649.99				No Quan Values	8.405e-05	0.0003267	2.64
[R].QSNASQTLCDIVR.[L]	1xCl-DDE [C9(100)]	High	1.42548e-05	0	1	1	1	O75170	O75170 [208-220]	0	1858.98				No Quan Values	0	1.304e-05	3.77
[K].CCLVQR.[I]	2xCl-DDE [C1(100); C2(100)]	High	0.0672988	0.00251181	1	1	1	O75170	O75170 [450-455]	0	1340.74	710.2	662.2	678.3		0.001496	0.03255	2.03
[R].IAEINFNIDADEDSPSAALFEACCSDR.[I]	2xCl-DDE [C23(100); C24(100)]	High	2.64131e-05	0	1	1	1	O75170	O75170 [600-626]	0	3535.65	201.6	181.4	170.9		0	2.288e-05	4.23
[R].IQLQQQQQQSCQHLGLLTPVGVGEQLSEGDYAR.[L]	1xCl-DDE [C11(100)]	High	5.90478e-10	0	1	1	1	O75179	O75179 [896-928]	0	4076.09				No Quan Values	0	1.279e-09	6.04
[K].EVNQFPSDSECMR.[Y]	1xCl-DDE [C11(100)]	High	3.56982e-05	0	1	1	1	O75179	O75179 [1408-1420]	0	1965.91				No Quan Values	0	3.012e-05	3.11
[K].EVNQFPSDSECMR.[Y]	1xCl-DDE [C11(100)]; 1xOxidation [M12(100)]	High	2.96866e-05	0	1	1	2	O75179	O75179 [1408-1420]	0	1981.91	696.6	626.9	554.8		3.12e-05	0.0001527	2.86
[K].LSETISEGTSNSLSTCTK.[S]	1xCl-DDE [C16(100)]	High	2.07926e-05	0	1	1	1	O75179	O75179 [1675-1692]	0	2511.31				No Quan Values	0	1.84e-05	4.28
[R].VCDLLLK.[K]	1xCl-DDE [C2(100)]	High	0.000749055	7.16355e-05	1	1	2	O75179	O75179 [57-63]	0	1456.91	2054.9	2145.9	2108.7		9.274e-05	0.0004495	3.08
[K].FCELLIGR.[G]	1xCl-DDE [C2(100)]	High	0.00173598	0.000170601	1	1	3	O75179	O75179 [1335-1342]	0	1374.79	1371.1	1399.2	1355.4		0.0001375	0.000928	2.96
[R].GGCNINAIR.[E]	1xCl-DDE [C3(100)]	High	4.2684e-05	0	1	1	3	O75179	O75179 [1744-1752]	0	1341.74	1793.4	1795	1837.8		0	3.549e-05	3.18
[R].ISSCSDESSNSNSSR.[K]	1xCl-DDE [C4(100)]	High	7.4058e-06	0	1	1	5	O75179	O75179 [1619-1633]	0	1983.9	469.6	476.4	459.3		0	1.195e-05	4.11
[R].SLAEACSEGDVNAVR.[K]	1xCl-DDE [C6(100)]	High	4.77281e-06	0	1	1	4	O75179	O75179 [237-251]	0	1944.98	1034	977.4	1010.4		0	7.039e-06	4.31
[R].NSPLDCGSASPNK.[V]	1xCl-DDE [C6(100)]	High	0.000220221	4.09057e-05	1	1	2	O75179	O75179 [2058-2070]	0	1943.02	555.5	594.7	593.7		3.12e-05	0.0001584	3
[K].AGADIELGCSTPLMEAAQEGHLELVK.[Y]	1xCl-DDE [C9(100)]	High	4.44962e-09	0	1	1	1	O75179	O75179 [556-581]	0	3335.75	530	504	460.2		0	8.107e-09	5.47
[K].TLCETVHVHGLPVTR.[Y]	1xCl-DDE [C3(100)]	High	0.000168083	4.09057e-05	1	1	1	O75182	O75182 [1136-1150]	0	2086.15				No Quan Values	3.12e-05	0.0001245	3.97
[R].EIDYASCK.[R]	1xCl-DDE [C7(100)]	High	0.00186729	0.000199723	1	1	1	O75182	O75182 [388-395]	0	1581.85				No Quan Values	0.0001453	0.0009931	2.51
[R].QLEAAVGGAQALSCLTGSR.[A]	1xCl-DDE [C14(100)]	High	5.4779e-09	0	1	1	1	O75191	O75191 [148-166]	0	2256.21	765.8	761.7	767.4		0	9.809e-09	5.72
[K].NLCDILNPLDQLGIYK.[S]	1xCl-DDE [C3(100)]	High	5.38804e-07	0	1	1	2	O75192	O75192 [201-216]	0	2485.4	469.9	499.5	476.7		0	6.506e-07	4.67
[K].DGSELILHFVTQCNTR.[L]	1xCl-DDE [C13(100)]	High	6.31267e-07	0	1	1	3	O75208	O75208 [141-156]	0	2257.17	779.9	816.4	807.9		0	7.521e-07	4.53
[K].VATQEGKEITCR.[S]	1xCl-DDE [C11(100)]	High	3.51832e-05	0	1	1	1	O75223	O75223 [112-123]	1	1988.11				No Quan Values	0	2.978e-05	3.95
[K].IICMGAK.[E]	1xCl-DDE [C3(100)]	High	0.0327681	0.00121621	1	1	2	O75223	O75223 [142-148]	0	1388.83				No Quan Values	0.0007471	0.01569	2.16
[K].IICMGAK.[E]	1xCl-DDE [C3(100)]; 1xOxidation [M4(100)]	High	0.104683	0.00377501	1	1	6	O75223	O75223 [142-148]	0	1404.82	1851.9	1731.2	1744.9		0.00301	0.07606	1.58
[K].KIICMGAK.[E]	1xCl-DDE [C4(100)]; 1xOxidation [M5(100)]	High	0.0215183	0.0008738	1	1	2	O75223	O75223 [141-148]	1	1762.08				No Quan Values	0.0005364	0.01038	2.01
[R].NPSAAFFCVAR.[L]	1xCl-DDE [C8(100)]	High	3.32744e-06	0	1	1	5	O75223	O75223 [35-45]	0	1606.85				No Quan Values	0	3.447e-06	4.08
[R].IIAQCLNK.[M]	1xCl-DDE [C5(100)]	High	4.20713e-05	0	1	1	7	O75306	O75306 [343-350]	0	1555.95	2215	2264.1	2243.3		0	3.505e-05	3.08
[R].LDYVSMMCNEQAYSLAVEK.[L]	1xCl-DDE [C8(100)]	High	5.08932e-06	0	1	1	1	O75306	O75306 [139-157]	0	2847.42	262.4	207.1	199.8		0	5.093e-06	3.61
[R].LDYVSMMCNEQAYSLAVEK.[L]	1xCl-DDE [C8(100)]; 1xOxidation [M6(100)]	High	3.80249e-06	0	1	1	6	O75306	O75306 [139-157]	0	2863.42	1327.8	1227.4	1284.8		0	3.896e-06	3.34
[R].LDYVSMMCNEQAYSLAVEK.[L]	1xCl-DDE [C8(100)]; 2xOxidation [M6(100); M7(100)]	High	2.12034e-05	0	1	1	3	O75306	O75306 [139-157]	0	2879.41	706.8	810.7	932.3		0	1.871e-05	3.44
[K].SETCSVEIPELEFELGMAVLGGK.[F]	1xCl-DDE [C4(100)]; 1xOxidation [M17(100)]	High	1.36382e-05	0	1	1	1	O75312	O75312 [328-350]	0	3107.62	348	327.5	318		0	1.255e-05	3.72
[R].NEVLQFSTNCPECNAPAQTNMK.[L]	2xCl-DDE [C10(100); C13(100)]	High	1.61634e-06	0	1	1	1	O75312	O75312 [250-271]	0	3287.62				No Quan Values	0	1.784e-06	3.65
[R].TGYLICR.[Y]	1xCl-DDE [C6(100)]	High	0.0124287	0.000644627	1	1	1	O75319	O75319 [159-165]	0	1249.7				No Quan Values	0.0003953	0.006106	2.12
[K].LAPEECFSPLDLFNK.[I]	1xCl-DDE [C6(100)]	High	0.000212254	4.09057e-05	1	1	1	O75319	O75319 [65-79]	0	2376.28	255.6	287.3	260.6		3.12e-05	0.0001533	3.64
[K].KLAPEECFSPLDLFNK.[I]	1xCl-DDE [C7(100)]	High	4.86805e-06	0	1	1	1	O75319	O75319 [64-79]	1	2733.54				No Quan Values	0	4.888e-06	5.04
[K].LQFHNVKPECLEAYNK.[I]	1xCl-DDE [C10(100)]	High	2.40097e-06	0	1	1	2	O75323	O75323 [76-91]	0	2815.56	1142.6	1177.8	1197		0	2.555e-06	5.08
[K].ICQEVLPK.[I]	1xCl-DDE [C2(100)]	High	0.00014664	4.09057e-05	1	1	2	O75323	O75323 [92-99]	0	1582.95	1491.1	1533.9	1603.4		3.12e-05	0.0001098	3.27
[K].CQLLEK.[E]	1xCl-DDE [C1(100)]	High	0.0482039	0.00186735	1	1	1	O75330	O75330 [293-298]	0	1386.83				No Quan Values	0.001147	0.02298	2.24
[K].LLEYIEEISCASDQVEK.[Y]	1xCl-DDE [C10(100)]	High	3.45121e-07	0	1	1	1	O75330	O75330 [233-249]	0	2622.38				No Quan Values	0	4.341e-07	4.39
[R].APMECQESWK.[-]	1xCl-DDE [C5(100)]; 1xOxidation [M3(100)]	High	0.00106243	0.000104718	1	1	1	O75330	O75330 [715-724]	0	1877.94	948.4	977.2	963.8		0.0001158	0.0006054	2.41
[R].FNDPSGCAPSPGAYDVK.[T]	1xCl-DDE [C7(100)]	High	3.39389e-06	0	1	1	1	O75330	O75330 [11-27]	0	2378.2	835.2	873.1	847.7		0	3.509e-06	3.96
[R].GQIAFDDFIQGCIVLQR.[L]	1xCl-DDE [C12(100)]	High	9.34214e-08	0	1	1	10	O75340	O75340 [144-160]	0	2347.25	2152.3	2147.7	2113.4		0	1.313e-07	5.04
[truncated: 23,022 more rows]

## Sheet: 2b
Supplemental Data 2b: Summary of the background peptides identified with Cys-BOOST in the iodoTMT vs Cys-BOOST comparison, using HeLa lysate.
identified peptide sequence with amino acids N- and C-terminal of the cleavage; modified amino acids are in small letters	modifications detected in the peptide, ptmRS-based site localization probabilities	peptide confidence, high is <1% false discovery rate	Qvality-based posterior error probabilities (PEP) and q-values		number of protein groups/proteins that share the sequence. Here = 1		number of peptide-spectrum-matches (PSM) for the peptide	Uniprot protein accession	amino acid stretch in the master protein corresponding to the detected peptide	number of missed tryptic cleavages	theoretical peptide mass in Da	TMT reporter ion based abundances			quan info (referring to protein quantification criteria)	Percolator q-Value	Percolator posterior error probability (PEP)	Sequest HT XCorr value
Annotated Sequence	Modifications	Confidence	Qvality PEP	Qvality q-value	# Protein Groups	# Proteins	# PSMs	Master Protein Accessions	Positions in Master Proteins	# Missed Cleavages	Theo. MH+ [Da]	Abundance: 129N (Cys-BOOST 1)	Abundance: 130C (Cys-BOOST 2)	Abundance: 131 (Cys-BOOST 3)	Quan Info	Percolator q-Value (by Search Engine): Sequest HT	Percolator PEP (by Search Engine): Sequest HT	XCorr (by Search Engine): Sequest HT
[R].AADEEAFEDNSEEYIR.[R]	1xTMT10plex [N-Term]	High	9.62376e-08	0	1	1	1	P55060	P55060 [356-371]	0	2116.95				No Quan Values	0	1.35e-07	4.04
[R].MIAGQVLDINLAAEPK.[V]	1xTMT10plex [N-Term]; 1xTMT10plex [K16]	High	1.48038e-07	0	1	1	1	P07910	P07910 [74-89]	0	2141.24				No Quan Values	0	2e-07	4.6
[K].MEYDGILIAGGPGNPALAEPLIQNVR.[K]	1xTMT10plex [N-Term]; 1xOxidation [M1(100)]	High	3.16218e-09	0	1	1	1	P31327	P31327 [254-279]	0	2953.57				No Quan Values	0	5.925e-09	4.78
[K].MEYDGILIAGGPGNPALAEPLIQNVR.[K]	1xTMT10plex [N-Term]	High	1.17404e-08	0	1	1	1	P31327	P31327 [254-279]	0	2937.57				No Quan Values	0	1.972e-08	4.86
[K].MDATANDVPSPYEVR.[G]	1xTMT10plex [N-Term]; 1xOxidation [M1(100)]	High	2.00925e-05	0	1	1	2	P30101	P30101 [434-448]	0	1909.92				No Quan Values	0	1.785e-05	2.8
[K].MDATANDVPSDR.[Y]	1xTMT10plex [N-Term]; 1xOxidation [M1(100)]	High	4.88023e-07	0	1	1	1	P13667	P13667 [583-594]	0	1536.72	811.7	831	877.5		0	5.959e-07	2.27
[K].MAVTFIGNSTAIQELFK.[R]	1xTMT10plex [N-Term]; 1xTMT10plex [K17]; 1xOxidation [M1(100)]	High	4.69947e-05	0	1	1	2	P07437	P07437 [363-379]	0	2344.3	69.2	66.2	56		0	3.883e-05	3.28
[K].LYTLVTYVPVTTFK.[N]	1xTMT10plex [N-Term]; 1xTMT10plex [K14]	High	2.33425e-07	0	1	1	3	P62899	P62899 [102-115]	0	2103.25	440.9	461.9	271.6		0	3.039e-07	4.34
[R].LYTLVLVLQPQR.[V]	1xTMT10plex [N-Term]	High	1.04567e-05	0	1	1	1	P36639	P36639 [47-58]	0	1672.04	31.5	34.3	25.3		0	9.842e-06	3.1
[K].LYTLVLTDPDAPSR.[K]	1xTMT10plex [N-Term]	High	1.46092e-05	0	1	1	1	P30086	P30086 [63-76]	0	1789.99				No Quan Values	0	1.332e-05	4.63
[K].LYSPSQIGAFVLMK.[M]	1xTMT10plex [N-Term]; 1xTMT10plex [K14]; 1xOxidation [M13(100)]	High	1.83074e-05	0	1	1	7	P38646	P38646 [160-173]	0	2028.16	300.7	277.1	196.8		0	1.639e-05	4.07
[K].LYRPGSVAYVSR.[S]	1xTMT10plex [N-Term]	High	3.1165e-05	0	1	1	1	P53396	P53396 [651-662]	0	1596.91				No Quan Values	0	2.668e-05	3.16
[R].IYLTADNLVLNLQDESFTR.[G]	1xTMT10plex [N-Term]	High	3.83253e-08	0	1	1	1	Q99623	Q99623 [271-289]	0	2454.31	441.4	403.9	383.9		0	5.817e-08	5.76
[R].LYIGLAGLATDVQTVAQR.[L]	1xTMT10plex [N-Term]	High	3.40591e-09	0	1	1	1	P49720	P49720 [49-66]	0	2118.21				No Quan Values	0	6.333e-09	4.93
[R].LVVPATQCGSLIGK.[G]	1xTMT10plex [N-Term]; 1xTMT10plex [K14]	High	2.09341e-07	0	1	1	1	Q15365	Q15365 [102-115]	0	1844.11				No Quan Values	0	2.742e-07	4.22
[K].LVRPPVQVYGIEGR.[Y]	1xTMT10plex [N-Term]	High	1.53832e-06	0	1	1	1	P48047	P48047 [27-40]	0	1812.07				No Quan Values	0	1.704e-06	4.71
[K].LVPVGYGIR.[K]	1xTMT10plex [N-Term]	High	4.45742e-05	0	1	1	1	P29692	P29692 [233-241]	0	1202.75				No Quan Values	0	3.703e-05	2.62
[R].LVLVNAVYFR.[G]	1xTMT10plex [N-Term]	High	1.86568e-06	0	1	1	2	P35237	P35237 [161-170]	0	1422.87	582.6	838.5	333.7		0	2.357e-06	3.29
[K].LVIITAGAR.[Q]	1xTMT10plex [N-Term]	High	1.43955e-05	0	1	1	1	P00338	P00338 [91-99]	0	1142.75				No Quan Values	0	1.317e-05	2.77
[K].ITVVGVGQVGMACAISILGK.[S]	1xTMT10plex [N-Term]; 1xTMT10plex [K20]	High	1.30014e-06	0	1	1	1	P07195	P07195 [24-43]	0	2374.4				No Quan Values	0	1.457e-06	3.48
[R].ITPSYVAFTPEGER.[L]	1xTMT10plex [N-Term]	High	6.41849e-06	0	1	1	2	P11021	P11021 [61-74]	0	1795.94	668.1	579.8	562		0	6.272e-06	4.55
[R].ISVYYNEATGGK.[Y]	1xTMT10plex [N-Term]; 1xTMT10plex [K12]	High	2.84149e-05	0	1	1	1	P07437	P07437 [47-58]	0	1759.96				No Quan Values	0	2.453e-05	3.88
[R].MLITILGTVKPNANR.[I]	1xTMT10plex [N-Term]; 1xTMT10plex [K10]; 1xOxidation [M1(100)]	High	5.52304e-07	0	1	1	1	P17931	P17931 [130-144]	0	2115.27				No Quan Values	0	6.661e-07	3.58
[K].LSSLIILMPHHVEPLER.[L]	1xTMT10plex [N-Term]	High	2.77119e-06	0	1	1	1	P50454	P50454 [264-280]	0	2213.27	202.2	217.1	209		0	2.919e-06	4.56
[K].MSVQPTVSLGGFEITPPVVLR.[L]	1xTMT10plex [N-Term]	High	4.76892e-09	0	1	1	2	P06748	P06748 [81-101]	0	2456.38	87.2	73.7	76.6		0	2.261e-07	5.91
[R].MTDQEAIQDLWQWR.[K]	1xTMT10plex [N-Term]	High	2.49146e-08	0	1	1	1	P06748	P06748 [278-291]	0	2049.01				No Quan Values	0	3.914e-08	5.51
[R].RFDEILEASDGIMVAR.[G]	1xTMT10plex [N-Term]	High	2.43116e-05	0	1	1	1	P14618	P14618 [279-294]	1	2051.08				No Quan Values	0	2.121e-05	4.75
[R].RAEDGSVIDYELIDQDAR.[D]	1xTMT10plex [N-Term]	High	1.41002e-08	0	1	1	1	P07355	P07355 [179-196]	1	2294.15	256.4	194.3	158.5		0	2.326e-08	6.5
[K].QVYEEEYGSSLEDDVVGDTSGYYQR.[M]	1xTMT10plex [N-Term]	High	1.38347e-09	0	1	1	1	P08758	P08758 [127-151]	0	3117.4	103.6	80.8	78.3		0	2.785e-09	5.32
[R].QVTITGSAASISLAQYLINVR.[L]	1xTMT10plex [N-Term]	High	2.34962e-09	0	1	1	2	Q15366	Q15366 [334-354]	0	2434.39	45.1	37.5	29.7		0	4.515e-09	6.11
[R].QVTITGSAASISLAQYLINAR.[L]	1xTMT10plex [N-Term]	High	2.23791e-10	0	1	1	3	Q15365	Q15365 [326-346]	0	2406.36	106.9	117	83.5		0	5.27e-10	6.42
[R].QTYFLPVIGLVDAEK.[L]	1xTMT10plex [N-Term]; 1xTMT10plex [K15]	High	2.18563e-06	0	1	1	1	P17980	P17980 [130-144]	0	2151.25	385	322.9	290.9		0	2.344e-06	4.59
[R].QTNPSAMEVEEDDPVPEIR.[R]	1xTMT10plex [N-Term]; 1xOxidation [M7(100)]	High	1.23737e-06	0	1	1	1	P55072	P55072 [714-732]	0	2401.14				No Quan Values	0	1.398e-06	4.46
[R].QQYESVAAK.[N]	1xTMT10plex [N-Term]; 1xTMT10plex [K9]	High	8.62889e-06	0	1	1	1	P08670	P08670 [274-282]	0	1481.84	1839.6	1329.6	1122.3		0	8.253e-06	3.1
[R].QILLYSATFPLSVQK.[F]	1xTMT10plex [N-Term]; 1xTMT10plex [K15]	High	4.32379e-06	0	1	1	1	P26196	P26196 [272-286]	0	2166.29	99.9	114.6	69.3		0	4.383e-06	3.75
[K].QLASGLLLVTGPLVLNR.[V]	1xTMT10plex [N-Term]	High	9.3496e-09	0	1	1	2	Q02878	Q02878 [167-183]	0	1993.24	68.3	72.4	57.2		0	1.945e-08	5.27
[K].QGQYSPMAIEEQVAVIYAGVR.[G]	1xTMT10plex [N-Term]	High	2.73039e-06	0	1	1	1	P25705	P25705 [473-493]	0	2538.32				No Quan Values	0	2.882e-06	4.82
[R].QEMQEVQSSR.[S]	1xTMT10plex [N-Term]	High	3.2302e-06	0	1	1	1	P22626	P22626 [191-200]	0	1450.72	1539.6	1412.8	1321		0	3.351e-06	3.13
[K].NVSLGNVLAVAYATQR.[E]	1xTMT10plex [N-Term]	High	1.24351e-06	0	1	1	1	Q9NY33	Q9NY33 [406-421]	0	1905.08				No Quan Values	0	1.404e-06	3.25
[R].NVQVFLISGGFR.[S]	1xTMT10plex [N-Term]	High	3.0417e-05	0	1	1	2	P78330	P78330 [102-113]	0	1565.9	292.7	343.4	214.3		0	2.609e-05	3.21
[R].NQGGYGGSSSSSSYGSGR.[R]	1xTMT10plex [N-Term]	High	2.5854e-11	0	1	1	2	P09651	P09651 [353-370]	0	1923.86	1139.8	902	757.8		0	7.318e-11	6.4
[R].NPIHAIGLLIR.[E]	1xTMT10plex [N-Term]	High	7.48959e-05	0	1	1	1	Q12769	Q12769 [667-677]	0	1445.92	94.2	113.1	91.5		0	5.952e-05	2.88
[R].NMGGPYGGGNYGPGGSGGSGGYGGR.[S]	1xTMT10plex [N-Term]; 1xOxidation [M2(100)]	High	1.77563e-06	0	1	1	2	P22626	P22626 [326-350]	0	2435.06	461.2	464.6	427.4		8.405e-05	0.0003032	3.1
[K].NFVVVMVTKPK.[A]	1xTMT10plex [N-Term]; 2xTMT10plex [K9; K11]	High	1.03542e-05	0	1	1	1	P54727	P54727 [68-78]	0	1949.22	235.8	268.3	161.2		0	9.742e-06	2.88
[R].NELESYAYSLK.[N]	1xTMT10plex [N-Term]; 1xTMT10plex [K11]	High	1.73466e-05	0	1	1	1	P11021	P11021 [563-573]	0	1774.96				No Quan Values	0	1.561e-05	3.56
[K].MVFINNIALAQIK.[N]	1xTMT10plex [N-Term]; 1xTMT10plex [K13]; 1xOxidation [M1(100)]	High	2.20491e-05	0	1	1	1	P42704	P42704 [1177-1189]	0	1949.17	88.2	93.8	89.5		0	1.943e-05	3.39
[R].MTDQEAIQDLWQWR.[K]	1xTMT10plex [N-Term]; 1xOxidation [M1(100)]	High	1.9124e-06	0	1	1	1	P06748	P06748 [278-291]	0	2065	557.5	529.9	488.7		0	2.08e-06	4.97
[K].MSVQPTVSLGGFEITPPVVLR.[L]	1xTMT10plex [N-Term]; 1xOxidation [M1(100)]	High	8.35663e-11	0	1	1	15	P06748	P06748 [81-101]	0	2472.37	1240.7	1196.5	1118.6		0	2.133e-10	6.23
[K].LSILYPATTGR.[N]	1xTMT10plex [N-Term]	High	4.00902e-05	0	1	1	1	P30041	P30041 [145-155]	0	1420.84	355.2	348.8	254.7		0	3.353e-05	3.19
[R].ISGLIYEETR.[G]	1xTMT10plex [N-Term]	High	2.98453e-06	0	1	1	1	P62805	P62805 [47-56]	0	1409.78	1319.6	1059.4	812.3		0	3.122e-06	3.58
[R].LSASSLTMESFAFLWAGGR.[A]	1xTMT10plex [N-Term]; 1xOxidation [M8(100)]	High	4.16676e-05	0	1	1	1	Q00839	Q00839 [306-324]	0	2276.16				No Quan Values	0	3.473e-05	2.09
[K].LGAVFNQVAFPLQYTPR.[K]	1xTMT10plex [N-Term]	High	2.51025e-06	0	1	1	1	Q15393	Q15393 [770-786]	0	2150.2	43.8	40.2	38.7		0	2.664e-06	3.51
[R].LGALSGAAALGFASYGAHGAQFPDAYGK.[E]	1xTMT10plex [N-Term]; 1xTMT10plex [K28]	High	7.56031e-05	0	1	1	1	Q8N2U0	Q8N2U0 [11-38]	0	3126.64	59.4	75.2	51.7		0	6.006e-05	3.43
[K].LEPHEGLLLR.[F]	1xTMT10plex [N-Term]	High	5.87284e-06	0	1	1	1	P08195	P08195 [616-625]	0	1405.84				No Quan Values	0	5.794e-06	3.56
[R].IEIESFYEGEDFSETLTR.[A]	1xTMT10plex [N-Term]	High	3.77603e-08	0	1	1	1	P11021	P11021 [307-324]	0	2394.16	238.3	206.6	201.7		0	5.721e-08	5.6
[R].LDYLSSLK.[V]	1xTMT10plex [N-Term]; 1xTMT10plex [K8]	High	5.22214e-05	0	1	1	1	P08195	P08195 [248-255]	0	1396.85	711.9	547.5	480.7		0	4.268e-05	3.1
[R].LDQLIYIPLPDEK.[S]	1xTMT10plex [N-Term]; 1xTMT10plex [K13]	High	1.00034e-05	0	1	1	1	P55072	P55072 [639-651]	0	2015.18				No Quan Values	0	9.442e-06	3.87
[R].LDGLVETPTGYIESLPR.[V]	1xTMT10plex [N-Term]	High	3.2302e-06	0	1	1	1	P55209	P55209 [56-72]	0	2089.14				No Quan Values	0	3.353e-06	3.78
[K].LAYLQILSEETSVK.[S]	1xTMT10plex [N-Term]; 1xTMT10plex [K14]	High	0.000100873	0	1	1	1	P19525	P19525 [160-173]	0	2052.2				No Quan Values	0	7.802e-05	2.59
[R].LAYINPDLALEEK.[N]	1xTMT10plex [N-Term]; 1xTMT10plex [K13]	High	1.35263e-06	0	1	1	1	P31948	P31948 [352-364]	0	1947.12				No Quan Values	0	1.512e-06	3.7
[K].LASEEPPDDEEALATIR.[L]	1xTMT10plex [N-Term]	High	1.85647e-06	0	1	1	1	Q9UBB4	Q9UBB4 [289-305]	0	2085.05	131	105.7	91.3		0	2.022e-06	3.66
[R].LAQPYVGVFLK.[R]	1xTMT10plex [N-Term]; 1xTMT10plex [K11]	High	4.93048e-05	0	1	1	1	P36776	P36776 [159-169]	0	1693.05	158.2	161.6	135.2		0	4.064e-05	2.89
[R].IAQPGDHVSVTGIFLPILR.[T]	1xTMT10plex [N-Term]	High	9.19746e-05	0	1	1	1	P33993	P33993 [264-282]	0	2262.32				No Quan Values	0	7.176e-05	4.06
[R].LAPEYEAAATR.[L]	1xTMT10plex [N-Term]	High	1.64864e-06	0	1	1	1	P30101	P30101 [63-73]	0	1420.76				No Quan Values	0	1.817e-06	2.99
[K].LAMQEFMILPVGAANFR.[E]	1xTMT10plex [N-Term]; 2xOxidation [M3(100); M7(100)]	High	7.92339e-05	0	1	1	10	P06733	P06733 [163-179]	0	2169.14	98	86.1	90.4		3.12e-05	0.000163	2.74
[K].LAMQEFMILPVGAANFR.[E]	1xTMT10plex [N-Term]; 1xOxidation [M3(100)]	High	2.65485e-07	0	1	1	4	P06733	P06733 [163-179]	0	2153.14	427.4	436.4	424.8		0	6.052e-07	4.7
[R].LALSPNAQVLALASGSSIHLYNTR.[R]	1xTMT10plex [N-Term]	High	1.769e-05	0	1	1	1	Q9Y4P3	Q9Y4P3 [337-360]	0	2725.52				No Quan Values	0	1.588e-05	4.45
[R].IAIPGLAGAGNSVLLVSNLNPER.[V]	1xTMT10plex [N-Term]	High	1.55799e-09	0	1	1	3	P26599	P26599 [326-348]	0	2504.44	160.5	140	121.3		0	3.104e-09	5.18
[K].IAILGFAFK.[K]	1xTMT10plex [N-Term]; 1xTMT10plex [K9]	High	2.82769e-05	0	1	1	1	O60701	O60701 [331-339]	0	1437.92	154.2	180.9	86.4		0	2.435e-05	2.76
[K].IAIIGAGIGGTSAAYYLR.[Q]	1xTMT10plex [N-Term]	High	3.4398e-09	0	1	1	2	Q9UHG3	Q9UHG3 [37-54]	0	1996.14	138.1	141.5	115.2		0	2.869e-08	4.83
[K].IAFAITAIK.[G]	1xTMT10plex [N-Term]; 1xTMT10plex [K9]	High	1.00034e-05	0	1	1	1	P62269	P62269 [26-34]	0	1405.92				No Quan Values	0	9.414e-06	3.3
[R].LAAVALINAAIQK.[G]	1xTMT10plex [N-Term]; 1xTMT10plex [K13]	High	1.90296e-06	0	1	1	2	P46940	P46940 [389-401]	0	1754.13	73.7	98	43.3		0	2.072e-06	3.34
[K].LGLGIDEDDPTADDTSAAVTEEMPPLEGDDDTSR.[M]	1xTMT10plex [N-Term]	High	1.74948e-06	0	1	1	1	P07900	P07900 [694-727]	0	3776.7	38.8	36.9	31.6		0	1.917e-06	5.52
[K].LGLGIDEDDPTADDTSAAVTEEMPPLEGDDDTSR.[M]	1xTMT10plex [N-Term]; 1xOxidation [M23(100)]	High	4.54217e-10	0	1	1	1	P07900	P07900 [694-727]	0	3792.7	93.4	79.9	85.6		0	1.004e-09	6.01
[K].LGLGIDEDEVAAEEPNAAVPDEIPPLEGDEDASR.[M]	1xTMT10plex [N-Term]	High	6.6002e-07	0	1	1	1	P08238	P08238 [686-719]	0	3761.81	15.2	14.7	13.9		0	7.85e-07	4.13
[K].LGLGIDEDEVAAEEPNAAVPDEIPPLEGDEDASRMEEVD.[-]	1xTMT10plex [N-Term]; 1xOxidation [M35(100)]	High	7.29702e-06	0	1	1	2	P08238	P08238 [686-724]	1	4381.02	25.9	21.8	29.3		0	7.053e-06	5.08
[R].IQTQPGYANTLR.[D]	1xTMT10plex [N-Term]	High	2.90224e-07	0	1	1	2	Q00325	Q00325 [190-201]	0	1590.88	1506.7	1330.7	1224.9		0	3.7e-07	3.63
[K].LQGFAAVLAIGSSR.[C]	1xTMT10plex [N-Term]	High	3.20425e-07	0	1	1	1	Q5T4S7	Q5T4S7 [1195-1208]	0	1618.95				No Quan Values	0	4.06e-07	4.1
[K].LNSNTQVVLLSATMPSDVLEVTK.[K]	1xTMT10plex [N-Term]; 1xTMT10plex [K23]	High	5.9019e-06	0	1	1	1	P60842	P60842 [203-225]	0	2917.63				No Quan Values	0	5.819e-06	3.18
[K].LLYNNVSNFGR.[L]	1xTMT10plex [N-Term]	High	1.13193e-06	0	1	1	1	Q00610	Q00610 [1216-1226]	0	1525.83				No Quan Values	0	1.287e-06	3.22
[K].ILVVNAAYFVGK.[W]	1xTMT10plex [N-Term]; 1xTMT10plex [K12]	High	7.22538e-06	0	1	1	3	P36952	P36952 [159-170]	0	1752.08	185.1	236.9	107.5		0	7.002e-06	3.91
[R].IITITGTQDQIQNAQYLLQNSVK.[Q]	1xTMT10plex [N-Term]; 1xTMT10plex [K23]	High	1.26979e-07	0	1	1	3	P61978	P61978 [434-456]	0	3047.71	217.1	209.8	186.2		0	1.741e-07	5.49
[K].LISWYDNEFGYSNR.[V]	1xTMT10plex [N-Term]	High	4.83216e-07	0	1	1	1	P04406	P04406 [310-323]	0	1992.97	943.7	942.1	846.5		0	5.899e-07	4.26
[K].IIPLYSTLPPQQQQR.[I]	1xTMT10plex [N-Term]	High	9.94896e-05	0	1	1	2	O43143	O43143 [385-399]	0	2011.15				No Quan Values	0	7.697e-05	2.63
[R].IINEPTAAAIAYGLDKR.[E]	1xTMT10plex [N-Term]; 1xTMT10plex [K16]	High	6.09236e-12	0	1	1	2	P11021	P11021 [198-214]	1	2274.32	1246.4	1050.5	930.1		0	1.951e-11	7.38
[K].ILIVGGGVAGLASAGAAK.[S]	1xTMT10plex [N-Term]; 1xTMT10plex [K18]	High	1.79561e-07	0	1	1	1	Q13423	Q13423 [230-247]	0	1983.24				No Quan Values	0	2.381e-07	3.96
[K].RNDFQLIGIQDGYLSLLQDSGEVR.[E]	1xTMT10plex [N-Term]	High	1.5046e-05	0	1	1	1	P63241	P63241 [86-109]	1	2965.56	306.4	292.1	289.4		0	1.368e-05	3.65
[K].LIINSLYK.[N]	1xTMT10plex [N-Term]; 1xTMT10plex [K8]	High	2.65422e-05	0	1	1	3	P14625	P14625 [88-95]	0	1421.91	695.4	555.3	389.7		0	4.539e-05	3.23
[K].LLIGTLYHR.[A]	1xTMT10plex [N-Term]	High	9.81236e-05	0	1	1	1	Q15165	Q15165 [340-348]	0	1314.81				No Quan Values	0	7.605e-05	3.21
[K].LLLGAGAVAYGVR.[E]	1xTMT10plex [N-Term]	High	3.66843e-09	0	1	1	3	Q99623	Q99623 [25-37]	0	1488.91	627.3	939.1	290.8		0	4.536e-06	4.55
[R].LIIAGTSAYAR.[L]	1xTMT10plex [N-Term]	High	4.63223e-05	0	1	1	1	P34897	P34897 [220-230]	0	1364.81				No Quan Values	0	3.825e-05	2.89
[K].LLGQFTLIGIPPAPR.[G]	1xTMT10plex [N-Term]	High	8.59501e-09	0	1	1	3	P38646	P38646 [499-513]	0	1822.12	112.6	137.9	82.5		0	1.481e-08	5.41
[K].ILFIFIDSDHTDNQR.[I]	1xTMT10plex [N-Term]	High	3.38355e-07	0	1	1	1	P07237	P07237 [286-300]	0	2063.08	583.5	597.7	550.7		0	4.267e-07	4.39
[R].LLEDGEDFNLGDALDSSNSMQTIQK.[T]	1xTMT10plex [N-Term]; 1xTMT10plex [K25]; 1xOxidation [M20(100)]	High	7.44242e-06	0	1	1	1	P05783	P05783 [383-407]	0	3214.58	358.7	365.2	371.5		0	7.183e-06	3.97
[K].LLDAVDTYIPVPAR.[D]	1xTMT10plex [N-Term]	High	4.56526e-06	0	1	1	1	P49411	P49411 [239-252]	0	1772.02	459.4	427.3	410.2		0	4.61e-06	3.68
[K].LLCGLLAER.[L]	1xTMT10plex [N-Term]	High	2.41933e-05	0	1	1	2	P14174	P14174 [79-87]	0	1216.73	2435.8	2425	2335.6		0	2.113e-05	2.8
[R].LLALNSLYSPK.[I]	1xTMT10plex [N-Term]; 1xTMT10plex [K11]	High	9.76722e-05	0	1	1	1	P78527	P78527 [2539-2549]	0	1677.04				No Quan Values	0	7.595e-05	2.95
[R].IGPYQPNVPVGIDYVIPK.[T]	1xTMT10plex [N-Term]; 1xTMT10plex [K18]	High	4.67695e-05	0	1	1	1	P43243	P43243 [781-798]	0	2427.41	407.5	351.1	306.5		0	3.857e-05	3.57
[R].LLIHQSLAGGIIGVK.[G]	1xTMT10plex [N-Term]; 1xTMT10plex [K15]	High	6.3285e-10	0	1	1	3	P61978	P61978 [149-163]	0	1977.26	367.1	519.5	148.5		0	1.363e-09	5.78
[R].RPQYSNPPVQGEVMEGADNQGAGEQGRPVR.[Q]	1xTMT10plex [N-Term]; 1xOxidation [M14(100)]	High	1.18258e-05	0	1	1	1	P67809	P67809 [205-234]	0	3468.69	137.8	138.2	124		0	1.101e-05	4.69
[R].SAGLAFSLYQAMAK.[D]	1xTMT10plex [N-Term]; 1xTMT10plex [K14]; 1xOxidation [M12(100)]	High	1.46811e-05	0	1	1	1	P50454	P50454 [47-60]	0	1932.07				No Quan Values	0	1.337e-05	3.24
[K].SEMEVQDAELK.[A]	1xTMT10plex [N-Term]; 1xTMT10plex [K11]; 1xOxidation [M3(100)]	High	9.56963e-06	0	1	1	1	Q9UQ80	Q9UQ80 [345-355]	0	1752.91	162.5	155.1	173.5		0	9.052e-06	3.59
[R].YEEEEEQSR.[S]	1xTMT10plex [N-Term]	High	1.21203e-05	0	1	1	1	Q9Y5B9	Q9Y5B9 [1006-1014]	0	1427.65	698.9	532.3	436		0	1.122e-05	3.24
[R].YDYEEVEAEGANK.[M]	1xTMT10plex [N-Term]; 1xTMT10plex [K13]	High	3.95583e-06	0	1	1	1	P36871	P36871 [428-440]	0	1974.97	562.9	474.9	389.6		0	4.033e-06	4.1
[K].YAALSVDGEDENEGEDYAE.[-]	1xTMT10plex [N-Term]	High	8.71437e-06	0	1	1	1	P23588	P23588 [593-611]	0	2304.98	171	134.1	117.8		0	8.303e-06	3.91
[K].WLLLTGISAQQNR.[V]	1xTMT10plex [N-Term]	High	1.20016e-05	0	1	1	1	Q00610	Q00610 [164-176]	0	1729	90.2	86.6	77.3		0	1.114e-05	3.68
[K].WGDAGAEYVVESTGVFTTMEK.[A]	1xTMT10plex [N-Term]; 1xTMT10plex [K21]	High	1.01704e-08	0	1	1	3	P04406	P04406 [87-107]	0	2735.36	2067	2006.1	1924.9		0	1.724e-08	4.77
[K].VVLVLAGR.[Y]	1xTMT10plex [N-Term]	High	5.12313e-05	0	1	1	2	P61353	P61353 [10-17]	0	1055.71	711.3	999.4	415.1		0	7.407e-05	2.35
[R].VVIIGAGKPAAVVLQTK.[G]	1xTMT10plex [N-Term]; 2xTMT10plex [K8; K17]	High	1.57098e-07	0	1	1	1	Q14697	Q14697 [892-908]	0	2351.54				No Quan Values	0	2.114e-07	4.42
[K].VVLDDKDYFLFR.[D]	1xTMT10plex [N-Term]; 1xTMT10plex [K6]	High	3.75417e-07	0	1	1	1	P61604	P61604 [81-92]	1	1988.13	1875	1484.1	1251.8		0	4.688e-07	3.21
[K].VVLAYEPVWAIGTGK.[T]	1xTMT10plex [N-Term]; 1xTMT10plex [K15]	High	3.68664e-09	0	1	1	3	P60174	P60174 [198-212]	0	2061.21	2284.4	1729.3	1459.3		0	6.829e-09	5.1
[R].VVGVLLGSWQK.[K]	1xTMT10plex [N-Term]; 1xTMT10plex [K11]	High	2.96866e-05	0	1	1	1	P51665	P51665 [35-45]	0	1644.02	146	217.5	80.5		0	2.548e-05	2.82
[K].VVEVLAGHGHLYSR.[I]	1xTMT10plex [N-Term]	High	3.31722e-07	0	1	1	1	P49327	P49327 [1242-1255]	0	1765.99	880.6	955.3	826		0	4.188e-07	4.09
[K].VTVLFAGQHISK.[S]	1xTMT10plex [N-Term]; 1xTMT10plex [K12]	High	1.49723e-05	0	1	1	1	O75369	O75369 [329-340]	0	1758.07	366.9	466.4	233		0	1.363e-05	4.17
[K].VTVLFAGQHIAK.[S]	1xTMT10plex [N-Term]; 1xTMT10plex [K12]	High	1.69206e-07	0	1	1	2	P21333	P21333 [356-367]	0	1742.07	256.1	399	145.6		0	5.542e-06	4.45
[K].VTHAVVTVPAYFNDAQR.[Q]	1xTMT10plex [N-Term]	High	1.30659e-06	0	1	1	3	P11021	P11021 [165-181]	0	2117.13	574.7	610.9	584.6		0	1.466e-06	4.71
[K].VSYFPTVPGVYIVSTK.[F]	1xTMT10plex [N-Term]; 1xTMT10plex [K16]	High	1.69264e-05	0	1	1	1	O75369	O75369 [2059-2074]	0	2215.28	129.7	108	103.3		0	1.525e-05	3.95
[K].VSSYATLFAQALPR.[D]	1xTMT10plex [N-Term]	High	2.30783e-06	0	1	1	1	Q96CW5	Q96CW5 [111-124]	0	1752.98	45.8	42.1	34.9		0	2.47e-06	3.32
[K].VQVSVLKGQVYILGR.[E]	1xTMT10plex [N-Term]; 1xTMT10plex [K7]	High	7.62823e-06	0	1	1	1	P00966	P00966 [349-363]	1	2117.32				No Quan Values	0	7.351e-06	3.37
[K].VPADTEVVCAPPTAYIDFAR.[Q]	1xTMT10plex [N-Term]	High	7.05106e-09	0	1	1	1	P60174	P60174 [71-90]	0	2364.21	122.9	118.3	129.2		0	1.235e-08	5.56
[K].VNNSSLIGVGYTQTLRPGVK.[L]	1xTMT10plex [N-Term]; 1xTMT10plex [K20]	High	7.25785e-08	0	1	1	2	P45880	P45880 [248-267]	0	2561.48	345	345.3	224.5		0	1.041e-07	4.79
[K].VNNSSLIGLGYTQTLKPGIK.[L]	1xTMT10plex [N-Term]; 2xTMT10plex [K16; K20]	High	1.66503e-06	0	1	1	1	P21796	P21796 [237-256]	0	2790.67	339	298.2	206.2		0	1.828e-06	3.32
[K].VMVLDFVTPTPLGTR.[W]	1xTMT10plex [N-Term]; 1xOxidation [M2(100)]	High	8.57825e-05	0	1	1	1	Q16881	Q16881 [188-202]	0	1891.06				No Quan Values	0	6.737e-05	2.43
[K].YEEIDNAPEER.[A]	1xTMT10plex [N-Term]	High	1.69264e-05	0	1	1	2	P49411	P49411 [92-102]	0	1593.76	754.2	580.9	445.9		0	1.524e-05	3.33
[R].YESSALPSGQLTSLSEYASR.[M]	1xTMT10plex [N-Term]	High	1.64356e-05	0	1	1	1	Q12931	Q12931 [470-489]	0	2375.19	348.2	324.7	317.9		0	1.482e-05	3.9
[R].YETSSTSAGDR.[Y]	1xTMT10plex [N-Term]	High	9.24524e-06	0	1	1	1	O14974	O14974 [890-900]	0	1402.66	583	466.1	403.3		0	8.79e-06	3.37
[K].YEWDVAEAR.[K]	1xTMT10plex [N-Term]	High	2.39582e-05	0	1	1	1	P13639	P13639 [639-647]	0	1367.68				No Quan Values	0	2.099e-05	2.99
[R].YYGGGSEGGR.[A]	1xTMT10plex [N-Term]	High	7.01171e-05	0	1	1	1	P14866	P14866 [47-56]	0	1231.59	1153.9	1020.7	929.4		0	5.598e-05	3.14
[R].YYGGAEVVDEIELLCQR.[R]	1xTMT10plex [N-Term]	High	1.8254e-09	0	1	1	1	P34897	P34897 [105-121]	0	2186.1	331.9	312.2	302.1		0	3.595e-09	5.73
[K].YVVGLIIK.[T]	1xTMT10plex [N-Term]; 1xTMT10plex [K8]	High	3.62204e-05	0	1	1	2	O14980	O14980 [105-112]	0	1362.91	659	886.4	393.9		0	4.249e-05	3.03
[K].YVLINWVGEDVPDAR.[K]	1xTMT10plex [N-Term]	High	7.84949e-05	0	1	1	1	Q16643	Q16643 [80-94]	0	1975.05				No Quan Values	0	6.205e-05	3.56
[K].YVATLGVEVHPLVFHTNR.[G]	1xTMT10plex [N-Term]	High	1.12199e-07	0	1	1	1	P62826	P62826 [39-56]	0	2281.27				No Quan Values	0	1.55e-07	4.74
[R].YVASYLLAALGGNSSPSAK.[D]	1xTMT10plex [N-Term]; 1xTMT10plex [K19]	High	1.00125e-07	0	1	1	4	P05387	P05387 [3-21]	0	2327.3	93.6	105	65.7		0	1.396e-07	5.1
[K].YTQQIIQGIQQLVK.[E]	1xTMT10plex [N-Term]; 1xTMT10plex [K14]	High	1.1093e-05	0	1	1	1	Q8TCS8	Q8TCS8 [251-264]	0	2118.27	115.2	93.8	74.4		0	1.036e-05	3.57
[R].YSVQLLTPANLLAK.[I]	1xTMT10plex [N-Term]; 1xTMT10plex [K14]	High	5.71774e-07	0	1	1	2	Q9Y265	Q9Y265 [405-418]	0	1989.21	257.6	205.4	152.3		0	6.897e-07	3.89
[K].YSLEPVAVELK.[S]	1xTMT10plex [N-Term]; 1xTMT10plex [K11]	High	8.32866e-07	0	1	1	1	P00558	P00558 [76-86]	0	1706.01				No Quan Values	0	9.708e-07	4.06
[R].YSALFLGVAYGATR.[Y]	1xTMT10plex [N-Term]	High	4.93315e-08	0	1	1	2	P56385	P56385 [16-29]	0	1717.95	82.3	95	49.9		0	7.313e-08	4.51
[K].VLQLINDNTATALSYGVFR.[R]	1xTMT10plex [N-Term]	High	8.01383e-06	0	1	1	2	Q9Y4L1	Q9Y4L1 [199-217]	0	2324.28				No Quan Values	0	7.698e-06	3.35
[R].YQQAGLPLIVLAGK.[E]	1xTMT10plex [N-Term]; 1xTMT10plex [K14]	High	7.50655e-07	0	1	1	1	P21399	P21399 [759-772]	0	1929.19				No Quan Values	0	8.832e-07	3.57
[K].YPSPFFVFGEK.[I]	1xTMT10plex [N-Term]; 1xTMT10plex [K11]	High	7.01171e-05	0	1	1	1	Q08211	Q08211 [1038-1048]	0	1775.98	368.6	311.7	264.4		0	5.601e-05	3.32
[K].YIVFVTNYPLTISGK.[I]	1xTMT10plex [N-Term]; 1xTMT10plex [K15]	High	6.57884e-06	0	1	1	1	Q96CM8	Q96CM8 [585-599]	0	2173.27				No Quan Values	0	6.441e-06	3.45
[K].YITDWQNVFR.[T]	1xTMT10plex [N-Term]	High	5.98995e-06	0	1	1	1	O75340	O75340 [91-100]	0	1570.82	1284.1	1074.8	957.6		0	5.898e-06	3.47
[K].YLAQIIVMGVQVVGR.[A]	1xTMT10plex [N-Term]; 1xOxidation [M8(100)]	High	1.47307e-07	0	1	1	2	Q9Y3D7	Q9Y3D7 [4-18]	0	1891.1				No Quan Values	0	1.987e-07	3.52
[K].YLAIAPPIIK.[Q]	1xTMT10plex [N-Term]; 1xTMT10plex [K10]	High	3.02696e-05	0	1	1	1	Q16531	Q16531 [245-254]	0	1557.02	328.6	221	184.6		0	2.6e-05	2.82
[R].YHTSQSGDEMTSLSEYVSR.[M]	1xTMT10plex [N-Term]; 1xOxidation [M10(100)]	High	4.98976e-06	0	1	1	1	P08238	P08238 [457-475]	0	2422.1				No Quan Values	0	4.983e-06	4.03
[K].YGVSGYPTLK.[I]	1xTMT10plex [N-Term]; 1xTMT10plex [K10]	High	1.13135e-05	0	1	1	1	P30101	P30101 [95-104]	0	1542.89				No Quan Values	0	1.055e-05	3.48
[K].YGLIYHASLVGQTSPK.[H]	1xTMT10plex [N-Term]; 1xTMT10plex [K16]	High	3.12033e-06	0	1	1	3	Q9Y2X3	Q9Y2X3 [338-353]	0	2192.25	907.6	1055.9	814.6		0	3.255e-06	3.39
[R].YGAATANYMEVVSLLK.[K]	1xTMT10plex [N-Term]; 1xTMT10plex [K16]	High	9.15493e-05	0	1	1	1	P43304	P43304 [239-254]	0	2188.21				No Quan Values	0	7.15e-05	3.05
[R].YFQINQDEEEEEDED.[-]	1xTMT10plex [N-Term]	High	3.95137e-05	0	1	1	2	P35268	P35268 [114-128]	0	2160.89	263.9	188.8	156.2		0	3.313e-05	3.19
[K].YQLDPTASISAK.[V]	1xTMT10plex [N-Term]; 1xTMT10plex [K12]	High	4.4981e-06	0	1	1	1	P45880	P45880 [236-247]	0	1751.99	1567.5	1288.7	1166.7		0	4.544e-06	3.18
[K].LAADEDDDDDDEEDDDEDDDDDDFDDEEAEEKAPVK.[K]	1xTMT10plex [N-Term]; 2xTMT10plex [K32; K36]	High	4.65233e-09	0	1	1	1	P06748	P06748 [158-193]	1	4805.94	303.3	335.1	497.1		0	8.451e-09	5.95
[K].VLQATVVAVGSGSK.[G]	1xTMT10plex [N-Term]; 1xTMT10plex [K14]	High	9.90367e-07	0	1	1	2	P61604	P61604 [41-54]	0	1774.08	175.2	208	142.1		0	1.545e-06	4.32
[R].VIISAPSADAPMFVMGVNHEK.[Y]	1xTMT10plex [N-Term]; 1xTMT10plex [K21]	High	1.07173e-05	0	1	1	1	P04406	P04406 [119-139]	0	2671.44	337.6	325	314.8		0	1.004e-05	4.48
[R].TIIFSIHQPR.[Y]	1xTMT10plex [N-Term]	High	2.82769e-05	0	1	1	1	Q9UNQ0	Q9UNQ0 [237-246]	0	1440.85	163	172.1	149.8		0	2.439e-05	3.33
[K].TIFAYFTGSK.[D]	1xTMT10plex [N-Term]; 1xTMT10plex [K10]	High	9.47581e-06	0	1	1	1	Q9BRA2	Q9BRA2 [26-35]	0	1592.91	276.5	314.6	182		0	8.969e-06	3.2
[R].TIAQDYGVLK.[A]	1xTMT10plex [N-Term]; 1xTMT10plex [K10]	High	2.96981e-06	0	1	1	1	Q06830	Q06830 [111-120]	0	1565.93				No Quan Values	0	3.112e-06	3.19
[K].TKPYIQVDIGGGQTK.[T]	1xTMT10plex [N-Term]; 2xTMT10plex [K2; K15]	High	6.64441e-09	0	1	1	1	P11021	P11021 [124-138]	0	2292.35				No Quan Values	0	1.17e-08	5.04
[K].THILLFLPK.[S]	1xTMT10plex [N-Term]; 1xTMT10plex [K9]	High	3.23995e-05	0	1	1	1	P07237	P07237 [255-263]	0	1540				No Quan Values	0	2.761e-05	3.58
[K].TFAPEEISAMVLTK.[M]	1xTMT10plex [N-Term]; 1xTMT10plex [K14]	High	1.09456e-07	0	1	1	2	P11021	P11021 [139-152]	0	1995.12	1168	1115.3	1152		0	1.517e-07	4.23
[K].TEGDEEAEEEQEENLEASGDYK.[Y]	1xTMT10plex [N-Term]; 1xTMT10plex [K22]	High	8.38489e-09	0	1	1	1	P12956	P12956 [10-31]	0	2959.32	668.3	469.8	379.3		0	1.448e-08	5.17
[R].TDYNASVSVPDSSGPER.[I]	1xTMT10plex [N-Term]	High	1.19065e-07	0	1	1	2	P61978	P61978 [70-86]	0	2009.96	192.7	147.4	121.5		0	3.763e-07	4.95
[K].TDMDNQIVVSDYAQMDR.[V]	1xTMT10plex [N-Term]; 2xOxidation [M3(100); M15(100)]	High	9.85478e-07	0	1	1	1	P50991	P50991 [258-274]	0	2262.02				No Quan Values	0	1.133e-06	3.84
[R].TDITYPAGFMDVISIDK.[T]	1xTMT10plex [N-Term]; 1xTMT10plex [K17]	High	2.33425e-07	0	1	1	1	P62701	P62701 [78-94]	0	2344.25				No Quan Values	0	3.034e-07	4.69
[R].SYVDPSTDER.[L]	1xTMT10plex [N-Term]	High	7.11163e-05	0	1	1	1	Q15149	Q15149 [3982-3991]	0	1397.67	897	739.9	660.4		0	5.68e-05	2.9
[R].SYSTTYEER.[N]	1xTMT10plex [N-Term]	High	1.78643e-05	0	1	1	1	Q15758	Q15758 [203-211]	0	1364.65	956	796.8	717.7		0	1.604e-05	3.23
[R].SVYGGEFIQQLK.[L]	1xTMT10plex [N-Term]; 1xTMT10plex [K12]	High	4.97798e-05	0	1	1	1	Q9NQG5	Q9NQG5 [115-126]	0	1827.04				No Quan Values	0	4.094e-05	3.71
[R].SVEGWILFVTGVHEEATEEDIHDK.[F]	1xTMT10plex [N-Term]; 1xTMT10plex [K24]	High	8.85411e-09	0	1	1	1	Q9Y5S9	Q9Y5S9 [69-92]	0	3198.64				No Quan Values	0	1.524e-08	4.76
[R].SSGPYGGGGQYFAKPR.[N]	1xTMT10plex [N-Term]; 1xTMT10plex [K14]	High	1.31873e-11	0	1	1	1	P09651	P09651 [337-352]	0	2087.11				No Quan Values	0	3.946e-11	6.77
[K].SQSSNDTFPTAMHIAAAIEVHEVLLPGLQK.[L]	1xTMT10plex [N-Term]; 1xTMT10plex [K30]	High	8.57825e-05	0	1	1	1	P07954	P07954 [184-213]	0	3662.96	505	426.8	357.1		0	6.723e-05	3.57
[R].SLYASSPGGVYATR.[S]	1xTMT10plex [N-Term]	High	3.83848e-05	0	1	1	2	P08670	P08670 [51-64]	0	1657.87	2292.9	2102.6	2088.6		3.12e-05	0.000101	4.74
[K].SLVTQYLNATGNR.[W]	1xTMT10plex [N-Term]	High	6.56762e-07	0	1	1	2	P08195	P08195 [417-429]	0	1665.91	335.2	298.3	216.9		0	7.402e-05	3.61
[K].SINPDEAVAYGAAVQAAILSGDK.[S]	1xTMT10plex [N-Term]; 1xTMT10plex [K23]	High	4.08726e-08	0	1	1	2	P11142	P11142 [362-384]	0	2718.47	214	194.4	161		0	6.157e-08	5.6
[R].SGGLGGSHALLLLR.[S]	1xTMT10plex [N-Term]	High	3.45414e-08	0	1	1	1	P42704	P42704 [115-128]	0	1579.95				No Quan Values	0	5.281e-08	5.23
[K].SFIKDYPVVSIEDPFDQDDWGAWQK.[F]	1xTMT10plex [N-Term]; 2xTMT10plex [K4; K25]	High	8.17344e-06	0	1	1	1	P06733	P06733 [282-306]	1	3672.88				No Quan Values	0	7.836e-06	4.72
[K].TIIPLISQCTPK.[V]	1xTMT10plex [N-Term]; 1xTMT10plex [K12]	High	3.55257e-05	0	1	1	1	P40926	P40926 [204-215]	0	1772.08	279.7	274	263.8		0	3.004e-05	3.87
[K].TLNDELEIIEGMKFDR.[G]	1xTMT10plex [N-Term]; 1xTMT10plex [K13]	High	3.56108e-09	0	1	1	1	P10809	P10809 [206-221]	1	2381.28	892.8	856.6	842.6		0	6.599e-09	5.85
[K].TLYVEEVVPNVIEPSFGLGR.[I]	1xTMT10plex [N-Term]	High	1.25588e-06	0	1	1	1	P41250	P41250 [564-583]	0	2447.34				No Quan Values	0	1.415e-06	4.75
[R].TPAALAALSLTGSGTPPTAANYPSSSR.[T]	1xTMT10plex [N-Term]	High	8.54424e-06	0	1	1	1	Q9UQ35	Q9UQ35 [2302-2328]	0	2788.47				No Quan Values	0	8.153e-06	3.56
[K].VLILGSGGLSIGQAGEFDYSGSQAVK.[A]	1xTMT10plex [N-Term]; 1xTMT10plex [K26]	High	2.10552e-08	0	1	1	2	P31327	P31327 [425-450]	0	3011.65				No Quan Values	0	3.363e-08	5.61
[R].VLIALLAR.[N]	1xTMT10plex [N-Term]	High	3.87576e-05	0	1	1	2	Q8NBJ5	Q8NBJ5 [54-61]	0	1097.76	287.1	355	171.9		0.0001158	0.0007003	2.08
[R].VIFGLFGK.[T]	1xTMT10plex [N-Term]; 1xTMT10plex [K8]	High	8.11099e-05	0	1	1	1	P23284	P23284 [60-67]	0	1338.85				No Quan Values	0	6.392e-05	2.9
[K].VLDNYLTSPLPEEVDETSAEDEGVSQR.[K]	1xTMT10plex [N-Term]	High	2.60496e-08	0	1	1	1	O00299	O00299 [139-165]	0	3221.55				No Quan Values	0	4.082e-08	4.71
[K].VGEVTYVELLMDAEGK.[S]	1xTMT10plex [N-Term]; 1xTMT10plex [K16]	High	1.29372e-06	0	1	1	1	P52272	P52272 [95-110]	0	2211.2	514.1	486.4	461.9		0	1.453e-06	4.41
[K].VEEEPEEEPEETAEDTTEDTEQDEDEEMDVGTDEEEETAK.[E]	1xTMT10plex [N-Term]; 1xTMT10plex [K40]; 1xOxidation [M28(100)]	High	5.77987e-08	0	1	1	2	P14625	P14625 [755-794]	0	5091.09				No Quan Values	0	8.447e-08	4.81
[K].VDNDENEHQLSLR.[T]	1xTMT10plex [N-Term]	High	9.37898e-07	0	1	1	1	P06748	P06748 [33-45]	0	1797.89	520.5	460.8	450.8		0	1.081e-06	4.97
[R].VDFNVPMKNNQITNNQR.[I]	1xTMT10plex [N-Term]; 1xTMT10plex [K8]	High	1.65164e-05	0	1	1	1	P00558	P00558 [23-39]	1	2490.33	940.5	897.9	940.5		0	1.494e-05	2.91
[K].VDATEESDLAQQYGVR.[G]	1xTMT10plex [N-Term]	High	2.27907e-08	0	1	1	2	P07237	P07237 [82-97]	0	2010	241.7	187.2	170.2		0	3.619e-08	5.64
[K].VCNPIITK.[L]	1xTMT10plex [N-Term]; 1xTMT10plex [K8]	High	8.53838e-05	0	1	1	1	P11142	P11142 [602-609]	0	1345.83	2449.4	2573.4	2452.5		0	6.704e-05	3.37
[R].VINEPTAAALAYGLDK.[S]	1xTMT10plex [N-Term]; 1xTMT10plex [K16]	High	3.24142e-09	0	1	1	1	P38646	P38646 [219-234]	0	2104.21				No Quan Values	0	6.078e-09	4.85
[K].VAVFFGGLSIK.[K]	1xTMT10plex [N-Term]; 1xTMT10plex [K11]	High	1.21446e-07	0	1	1	3	Q13838	Q13838 [145-155]	0	1595.99	470.4	679	225.8		0	1.667e-07	4.15
[R].VALTGLTVAEYFR.[D]	1xTMT10plex [N-Term]	High	2.05902e-05	0	1	1	1	P06576	P06576 [282-294]	0	1668.95	226.4	205.9	207.6		0	1.825e-05	4.07
[K].TYSYLTPDLWK.[E]	1xTMT10plex [N-Term]; 1xTMT10plex [K11]	High	6.9787e-05	0	1	1	1	P15880	P15880 [247-257]	0	1845.02	664.7	591	537.2		0	5.565e-05	3.81
[R].TYSLGSALRPSTSR.[S]	1xTMT10plex [N-Term]	High	1.61834e-07	0	1	1	4	P08670	P08670 [37-50]	0	1724.95	1185.4	951.7	877.9		0	2.169e-07	4.04
[K].TVTSATIVYHLAR.[Q]	1xTMT10plex [N-Term]	High	1.70673e-06	0	1	1	1	Q92900	Q92900 [510-522]	0	1660.96	220	390.6	372.5		0	1.869e-06	4.05
[K].TVTAMDVVYALKR.[Q]	1xTMT10plex [N-Term]; 1xTMT10plex [K12]	High	6.86677e-07	0	1	1	1	P62805	P62805 [81-93]	1	1925.13				No Quan Values	0	8.133e-07	4.23
[K].TVTAMDVVYALK.[R]	1xTMT10plex [N-Term]; 1xTMT10plex [K12]; 1xOxidation [M5(100)]	High	1.35048e-05	0	1	1	7	P62805	P62805 [81-92]	0	1785.02	2183.3	2109.9	2195.7		0	2.308e-05	3.74
[K].TVTAMDVVYALK.[R]	1xTMT10plex [N-Term]; 1xTMT10plex [K12]	High	3.12033e-06	0	1	1	4	P62805	P62805 [81-92]	0	1769.03	1666.1	1614.3	1536.1		0	1.308e-05	3.72
[K].TVQTAVFLYSLYK.[E]	1xTMT10plex [N-Term]; 1xTMT10plex [K13]	High	1.20714e-06	0	1	1	1	Q14839	Q14839 [758-770]	0	1991.16	77.7	109.8	58.5		0	1.361e-06	3.92
[K].TVAYTEQK.[M]	1xTMT10plex [N-Term]; 1xTMT10plex [K8]	High	5.22214e-05	0	1	1	1	P30101	P30101 [219-226]	0	1397.8	1494.9	1113.4	908.8		0	4.269e-05	3.43
[K].TTISVAHLLAAR.[Q]	1xTMT10plex [N-Term]	High	6.96948e-07	0	1	1	1	Q8NCA5	Q8NCA5 [262-273]	0	1481.9				No Quan Values	0	8.264e-07	4.21
[K].VANVSLLALYK.[G]	1xTMT10plex [N-Term]; 1xTMT10plex [K11]	High	7.97441e-06	0	1	1	2	P62266	P62266 [125-135]	0	1649.04	203.2	267.9	125.8		0	7.653e-06	3.27
[K].LAADEDDDDDDEEDDDEDDDDDDFDDEEAEEK.[A]	1xTMT10plex [N-Term]; 1xTMT10plex [K32]	High	1.83301e-08	0	1	1	7	P06748	P06748 [158-189]	0	4181.53	1218.1	1125.2	1283.8		0	4.168e-08	5.58
[K].YYVLNALK.[H]	1xTMT10plex [N-Term]; 1xTMT10plex [K8]	High	4.30972e-05	0	1	1	1	Q6P2Q9	Q6P2Q9 [453-460]	0	1441.88				No Quan Values	0	3.578e-05	3.05
[R].DAGYEFDICLTSVQK.[R]	1xTMT10plex [N-Term]; 1xTMT10plex [K15]	High	1.80403e-05	0	1	1	2	Q8N0Y7	Q8N0Y7 [47-61]	0	2147.11	1046.3	1117.3	1049		0	1.621e-05	3.92
[K].DYIPVDQEELR.[D]	1xTMT10plex [N-Term]	High	1.21914e-06	0	1	1	1	Q14204	Q14204 [2880-2890]	0	1605.83	324.3	256.8	216.5		0	1.377e-06	3.5
[K].GIAYIEFK.[T]	1xTMT10plex [N-Term]; 1xTMT10plex [K8]	High	6.28865e-05	0	1	1	1	P19338	P19338 [430-437]	0	1398.84	975.5	812	680.2		0	5.071e-05	3.2
[R].DYGVLLEGSGLALR.[G]	1xTMT10plex [N-Term]	High	1.7152e-06	0	1	1	1	P30048	P30048 [171-184]	0	1691.95				No Quan Values	0	1.878e-06	4.33
[R].DYFEEYGK.[I]	1xTMT10plex [N-Term]; 1xTMT10plex [K8]	High	5.29761e-05	0	1	1	1	P22626	P22626 [130-137]	0	1508.77				No Quan Values	0	4.335e-05	3.34
[R].GLEFLSVPSTYYK.[Q]	1xTMT10plex [N-Term]; 1xTMT10plex [K13]	High	5.69089e-05	0	1	1	1	P32754	P32754 [285-297]	0	1962.1				No Quan Values	0	4.628e-05	3.44
[R].DVYTGDALR.[I]	1xTMT10plex [N-Term]	High	1.16525e-05	0	1	1	1	P20618	P20618 [214-222]	0	1238.66	832.9	638.5	527.2		0	1.082e-05	3
[K].DTYIENEK.[L]	1xTMT10plex [N-Term]; 1xTMT10plex [K8]	High	5.96844e-05	0	1	1	1	P04843	P04843 [580-587]	0	1469.79				No Quan Values	0	4.838e-05	2.94
[R].DPTVHDDVLELEMDELNR.[H]	1xTMT10plex [N-Term]; 1xOxidation [M13(100)]	High	4.2684e-05	0	1	1	1	P78527	P78527 [2073-2090]	0	2385.14	109.1	101.4	94.5		0	3.55e-05	2.93
[R].GIFVIGFSYPVVPK.[G]	1xTMT10plex [N-Term]; 1xTMT10plex [K14]	High	4.54401e-05	0	1	1	1	O75600	O75600 [370-383]	0	1981.19				No Quan Values	0	3.77e-05	2.6
[R].DNLAEDIMR.[L]	1xTMT10plex [N-Term]	High	3.20864e-05	0	1	1	1	P08670	P08670 [176-184]	0	1305.67	692.1	686.5	682.3		0	2.739e-05	2.52
[K].GLGLGIVAGSLLVK.[L]	1xTMT10plex [N-Term]; 1xTMT10plex [K14]	High	4.63223e-05	0	1	1	1	O75352	O75352 [45-58]	0	1755.15				No Quan Values	0	3.827e-05	2.79
[K].DLLIAYYDVDYEK.[N]	1xTMT10plex [N-Term]; 1xTMT10plex [K13]	High	1.22401e-05	0	1	1	1	P30101	P30101 [259-271]	0	2078.11				No Quan Values	0	1.132e-05	3.51
[K].DFPEYTFAIADEEDYAGEVK.[D]	1xTMT10plex [N-Term]; 1xTMT10plex [K20]	High	5.31339e-08	0	1	1	1	P13667	P13667 [444-463]	0	2767.34	693	577.3	478.4		0	7.817e-08	4.69
[K].DYNVTANSK.[L]	1xTMT10plex [N-Term]; 1xTMT10plex [K9]	High	4.95417e-05	0	1	1	1	P00338	P00338 [82-90]	0	1469.8	1553	1208.3	933.5		0	4.071e-05	2.59
[R].GLSSLLYGSIPK.[A]	1xTMT10plex [N-Term]; 1xTMT10plex [K12]	High	5.09866e-05	0	1	1	1	P53007	P53007 [86-97]	0	1693.03				No Quan Values	0	4.179e-05	2.99
[K].DCVGPEVEK.[A]	1xTMT10plex [N-Term]; 1xTMT10plex [K9]	High	1.29204e-05	0	1	1	1	P00558	P00558 [98-106]	0	1433.77	1625.6	1798.7	1486.6		0	1.193e-05	3.78
[K].GIVDQSQQAYQEAFEISK.[K]	1xTMT10plex [N-Term]; 1xTMT10plex [K18]	High	6.47083e-07	0	1	1	1	P63104	P63104 [140-157]	0	2499.31				No Quan Values	0	7.701e-07	4.8
[K].GLVLGIYSK.[E]	1xTMT10plex [N-Term]; 1xTMT10plex [K9]	High	3.74681e-05	0	1	1	1	P28838	P28838 [35-43]	0	1407.9				No Quan Values	0	3.158e-05	2.84
[R].DAVTYTEHAK.[R]	1xTMT10plex [N-Term]; 1xTMT10plex [K10]	High	7.3155e-05	0	1	1	1	P62805	P62805 [69-78]	0	1592.87				No Quan Values	0	5.829e-05	3.35
[K].GLVLGPIHK.[N]	1xTMT10plex [N-Term]; 1xTMT10plex [K9]	High	3.31951e-05	0	1	1	1	P08195	P08195 [258-266]	0	1391.91	886.9	955.3	915.8		0	2.83e-05	3.88
[R].GIYETPAGTILYHAHLDIEAFTMDR.[E]	1xTMT10plex [N-Term]	High	2.71019e-08	0	1	1	1	P00966	P00966 [280-304]	0	3063.54	286.7	308.2	232.3		0	4.235e-08	5.73
[R].GNTAAYLLYAFTR.[I]	1xTMT10plex [N-Term]	High	1.87742e-07	0	1	1	2	P54136	P54136 [528-540]	0	1689.92	33.6	40.7	31.5		0	2.486e-07	4.53
[K].FSPNTSQFLLVSSWDTSVR.[L]	1xTMT10plex [N-Term]	High	9.90535e-06	0	1	1	1	O43684	O43684 [22-40]	0	2400.24	328.9	313.3	282.9		0	9.359e-06	3.69
[K].CQEVISWLDANTLAEKDEFEHK.[R]	1xTMT10plex [N-Term]; 2xTMT10plex [K16; K22]	High	8.29523e-06	0	1	1	1	P0DMV9	P0DMV9 [574-595]	1	3292.71				No Quan Values	0	7.944e-06	4.17
[R].GNVGVVLFNFGK.[E]	1xTMT10plex [N-Term]; 1xTMT10plex [K12]	High	1.09304e-05	0	1	1	2	P33316	P33316 [195-206]	0	1709.02	105.3	133.8	63.3		0	1.022e-05	3.12
[R].CIPALDSLTPANEDQK.[I]	1xTMT10plex [N-Term]; 1xTMT10plex [K16]	High	1.87742e-07	0	1	1	3	P10809	P10809 [447-462]	0	2173.16	1372.3	1387.1	1390.6		0	2.486e-07	5.46
[R].CLEPEGAAELR.[L]	1xTMT10plex [N-Term]	High	5.00189e-05	0	1	1	1	Q9H4A4	Q9H4A4 [69-79]	0	1416.74	416.8	456.3	432.3		0	4.102e-05	3.26
[K].AYVVLGQFLVLK.[K]	1xTMT10plex [N-Term]; 1xTMT10plex [K12]	High	1.38407e-05	0	1	1	1	O75531	O75531 [42-53]	0	1808.14	198.7	247.1	141		0	1.266e-05	3.71
[K].GLVAVITGGASGLGLATAER.[L]	1xTMT10plex [N-Term]	High	1.26753e-11	0	1	1	2	Q99714	Q99714 [10-29]	0	2042.18	115.2	112.4	92.8		0	3.807e-11	6
[K].GQAVDYEGSR.[T]	1xTMT10plex [N-Term]	High	6.26204e-06	0	1	1	1	P13667	P13667 [146-155]	0	1310.65	1164.8	903.3	722.2		0	6.133e-06	3.3
[R].GGYVLHIGTIYGDLK.[V]	1xTMT10plex [N-Term]; 1xTMT10plex [K15]	High	2.96027e-07	0	1	1	1	P49588	P49588 [570-584]	0	2064.19				No Quan Values	0	3.77e-07	4.42
[R].GGMGSGGLATGIAGGLAGMGGIQNEK.[E]	1xTMT10plex [N-Term]; 1xTMT10plex [K26]; 1xOxidation [M19(100)]	High	4.79059e-05	0	1	1	1	P05783	P05783 [56-81]	0	2735.42				No Quan Values	0	3.945e-05	3.84
[K].FYGDEEKDK.[G]	1xTMT10plex [N-Term]; 2xTMT10plex [K7; K9]	High	3.83848e-05	0	1	1	1	P27797	P27797 [56-64]	1	1817.99				No Quan Values	0	3.229e-05	2.6
[R].FQSLGVAFYR.[G]	1xTMT10plex [N-Term]	High	5.08932e-06	0	1	1	1	P51149	P51149 [70-79]	0	1416.78	310.4	373.6	215.8		0	5.089e-06	3.22
[R].FQAVVALAVGR.[L]	1xTMT10plex [N-Term]	High	1.26688e-05	0	1	1	1	Q15021	Q15021 [402-412]	0	1359.83				No Quan Values	0	1.171e-05	2.87
[K].FYPEDVSEELIQDITQR.[L]	1xTMT10plex [N-Term]	High	9.16629e-09	0	1	1	1	P26038	P26038 [84-100]	0	2311.17	287.4	226.2	213.8		0	1.567e-08	5.23
[K].FGYVDFESAEDLEK.[A]	1xTMT10plex [N-Term]; 1xTMT10plex [K14]	High	1.36609e-06	0	1	1	1	P19338	P19338 [349-362]	0	2107.06				No Quan Values	0	1.524e-06	4.51
[K].FGLALAVAGGVVNSALYNVDAGHR.[A]	1xTMT10plex [N-Term]	High	9.76006e-06	0	1	1	1	P35232	P35232 [12-35]	0	2600.41				No Quan Values	0	9.228e-06	3.64
[K].FAVFGLGNK.[T]	1xTMT10plex [N-Term]; 1xTMT10plex [K9]	High	6.23121e-06	0	1	1	1	P16435	P16435 [168-176]	0	1410.85				No Quan Values	0	6.108e-06	2.85
[K].FANSLVGVQQQLQAFNTYR.[T]	1xTMT10plex [N-Term]	High	1.7237e-06	0	1	1	1	Q01082	Q01082 [330-348]	0	2413.28	59.5	55.3	60.3		0	1.885e-06	4.02
[K].FAMEPEEFDSDTLR.[E]	1xTMT10plex [N-Term]; 1xOxidation [M3(100)]	High	3.41751e-05	0	1	1	1	P13667	P13667 [486-499]	0	1931.89	249.8	245.4	221.5		0	2.896e-05	2.75
[K].GESPVDYDGGR.[T]	1xTMT10plex [N-Term]	High	9.66163e-07	0	1	1	1	Q15084	Q15084 [246-256]	0	1380.66	2049.2	1614.8	1281.2		0	1.11e-06	3.36
[R].EYFGGFGEVESIELPMDNK.[T]	1xTMT10plex [N-Term]; 1xTMT10plex [K19]; 1xOxidation [M16(100)]	High	8.63078e-08	0	1	1	1	Q14103	Q14103 [200-218]	0	2635.3				No Quan Values	0	1.223e-07	4.48
[K].EVYQQQQYGSGGR.[G]	1xTMT10plex [N-Term]	High	5.8004e-05	0	1	1	1	Q99729	Q99729 [233-245]	0	1728.85				No Quan Values	0	4.712e-05	3.59
[K].ETMVTSTTEPSR.[C]	1xTMT10plex [N-Term]; 1xOxidation [M3(100)]	High	4.52221e-05	0	1	1	2	P14314	P14314 [488-499]	0	1583.78	515.7	493.5	538.2		0	3.749e-05	2.29
[R].EAGDVCYADVYR.[D]	1xTMT10plex [N-Term]	High	1.81348e-07	0	1	1	1	Q07955	Q07955 [143-154]	0	1589.75				No Quan Values	0	2.404e-07	3.6
[R].ESYDDVSSFR.[A]	1xTMT10plex [N-Term]	High	1.50818e-06	0	1	1	1	Q99848	Q99848 [263-272]	0	1433.67	1222.6	901.8	740		0	1.67e-06	3.43
[R].EPEDEEEEEEEEEEDEDEDLEELEVLER.[K]	1xTMT10plex [N-Term]	High	1.25405e-10	0	1	1	1	Q9NQC3	Q9NQC3 [30-57]	0	3722.53	108.2	134.3	177.2		0	3.099e-10	6.75
[R].ENPYYDSR.[V]	1xTMT10plex [N-Term]	High	6.02548e-05	0	1	1	1	Q00610	Q00610 [896-903]	0	1272.61				No Quan Values	0	4.868e-05	2.77
[R].GFPTIYFSPANK.[K]	1xTMT10plex [N-Term]; 1xTMT10plex [K12]	High	3.01419e-06	0	1	1	2	P30101	P30101 [449-460]	0	1800.01	389.6	306.7	238.3		0	3.143e-06	3.47
[R].GFVFITFK.[E]	1xTMT10plex [N-Term]; 1xTMT10plex [K8]	High	4.33053e-05	0	1	1	2	Q99729	Q99729 [196-203]	0	1416.87	564.7	787.3	234.7		0	3.601e-05	3.34
[R].ENPSEEAQNLVEFTDEEGYGR.[Y]	1xTMT10plex [N-Term]	High	4.84027e-09	0	1	1	1	Q12874	Q12874 [118-138]	0	2642.21	73.8	67.2	59.5		0	8.75e-09	5.24
[R].EMEENFAVEAANYQDTIGR.[L]	1xTMT10plex [N-Term]; 1xOxidation [M2(100)]	High	5.50073e-08	0	1	1	2	P08670	P08670 [346-364]	0	2432.12	182.9	163.8	154.1		0	8.082e-08	4.81
[R].EMEENFAVEAANYQDTIGR.[L]	1xTMT10plex [N-Term]	High	3.6115e-08	0	1	1	1	P08670	P08670 [346-364]	0	2416.13	99.5	82.1	79.2		0	5.513e-08	5.17
[R].ELSDFISYLQR.[E]	1xTMT10plex [N-Term]	High	1.07173e-05	0	1	1	2	P30101	P30101 [472-482]	0	1599.86	746.3	581.3	573.3		0	1.005e-05	3.14
[K].EILVGDVGQTVDDPYATFVK.[M]	1xTMT10plex [N-Term]; 1xTMT10plex [K20]	High	1.93141e-06	0	1	1	1	P23528	P23528 [54-73]	0	2624.42	150.3	112.4	85.6		0	2.094e-06	3.9
[R].ELAEDGYSGVEVR.[V]	1xTMT10plex [N-Term]	High	2.34962e-09	0	1	1	1	P23396	P23396 [28-40]	0	1652.83	779.6	592.5	442.7		0	4.516e-09	4.59
[K].EKPYFPIPEEYTFIQNVPLEDR.[V]	1xTMT10plex [N-Term]; 1xTMT10plex [K2]	High	1.04687e-07	0	1	1	1	Q00839	Q00839 [463-484]	0	3182.68	101.7	83.6	77		0	1.457e-07	5.14
[K].EDIYSGGGGGGSR.[S]	1xTMT10plex [N-Term]	High	4.91268e-09	0	1	1	1	Q13151	Q13151 [177-189]	0	1440.69	1029.5	811.6	672.2		0	8.884e-09	3.67
[K].GGELVYTDSEAR.[D]	1xTMT10plex [N-Term]	High	8.75743e-06	0	1	1	1	Q15149	Q15149 [3028-3039]	0	1525.77				No Quan Values	0	8.361e-06	4.07
[R].GFGFILFK.[D]	1xTMT10plex [N-Term]; 1xTMT10plex [K8]	High	3.91339e-05	0	1	1	3	Q99729	Q99729 [111-118]	0	1386.85	1062.7	1534.6	467.8		0	3.28e-05	2.89
[K].AYSDPSTGEPATYGELQQR.[C]	1xTMT10plex [N-Term]	High	1.03655e-07	0	1	1	1	Q15149	Q15149 [3317-3335]	0	2299.1	380.1	329.1	290.1		0	1.446e-07	4.74
[R].FYALSASFEPFSNK.[G]	1xTMT10plex [N-Term]; 1xTMT10plex [K14]	High	9.1046e-07	0	1	1	3	P27797	P27797 [74-87]	0	2066.1	955.2	940.2	697.9		0	1.054e-06	4.31
[K].AYLPVNESFGFTADLR.[S]	1xTMT10plex [N-Term]	High	8.62223e-07	0	1	1	1	P13639	P13639 [786-801]	0	2029.06	580.6	499.7	497.3		0	1.004e-06	4.6
[R].ASGNYATVISHNPETK.[K]	1xTMT10plex [N-Term]; 1xTMT10plex [K16]	High	5.83206e-07	0	1	1	1	P62917	P62917 [129-144]	0	2147.15				No Quan Values	0	7.018e-07	4.62
[R].AASAFFTYVSLSQEGR.[S]	1xTMT10plex [N-Term]	High	4.30248e-06	0	1	1	1	O00154	O00154 [325-340]	0	1963.01	91.7	94	77.7		0	4.363e-06	3.98
[R].ASGLVPNVVVLVATVR.[A]	1xTMT10plex [N-Term]	High	1.56132e-06	0	1	1	1	Q6UB35	Q6UB35 [730-745]	0	1823.13	26.1	29.2	30.2		0	1.725e-06	3.95
[R].AQYDELAR.[K]	1xTMT10plex [N-Term]	High	7.70363e-05	0	1	1	2	P05783	P05783 [254-261]	0	1194.63	461	313	232		0	6.089e-05	2.64
[R].AAVATFLQSVQVPEFTPK.[S]	1xTMT10plex [N-Term]; 1xTMT10plex [K18]	High	3.1931e-05	0	1	1	1	P22314	P22314 [785-802]	0	2391.37	32.5	34.1	30.3		0	2.722e-05	3.31
[K].APVPTGEVYFADSFDR.[G]	1xTMT10plex [N-Term]	High	1.84731e-06	0	1	1	1	P27824	P27824 [62-77]	0	2000				No Quan Values	0	2.014e-06	5.05
[K].APSHVPFLLIGGGTAAFAAAR.[S]	1xTMT10plex [N-Term]	High	1.74307e-07	0	1	1	2	O95831	O95831 [128-148]	0	2253.27	206.8	233.1	178.2		0	3.252e-07	5.29
[K].ALYESELADAR.[R]	1xTMT10plex [N-Term]	High	9.11258e-05	0	1	1	1	Q03252	Q03252 [94-104]	0	1466.77				No Quan Values	0	7.109e-05	3.35
[K].GQEVETSVTYYR.[L]	1xTMT10plex [N-Term]	High	5.72293e-08	0	1	1	1	O43169	O43169 [13-24]	0	1660.84				No Quan Values	0	8.386e-08	3.82
[R].KTVTAMDVVYALK.[R]	1xTMT10plex [N-Term]; 2xTMT10plex [K1; K13]	High	5.75133e-08	0	1	1	1	P62805	P62805 [80-92]	1	2126.29	452.4	417.1	401.8		0	8.415e-08	4.96
[K].KPEDWDEEMDGEWEPPVIQNPEYK.[G]	1xTMT10plex [N-Term]; 2xTMT10plex [K1; K24]; 1xOxidation [M9(100)]	High	3.37236e-09	0	1	1	1	P27797	P27797 [249-272]	0	3663.78	457.1	409.9	370.2		0	6.298e-09	5.7
[R].ALVAVLLSR.[T]	1xTMT10plex [N-Term]	High	2.16222e-05	0	1	1	2	Q92616	Q92616 [568-576]	0	1170.78	453.9	557	249.1		0	1.91e-05	2.69
[K].AILVVFANK.[Q]	1xTMT10plex [N-Term]; 1xTMT10plex [K9]	High	5.93111e-06	0	1	1	2	P40616	P40616 [119-127]	0	1432.93	325.4	475.1	155.4		0	5.856e-06	3.52
[R].GYPTLLLFR.[G]	1xTMT10plex [N-Term]	High	2.98313e-05	0	1	1	2	Q8NBS9	Q8NBS9 [395-403]	0	1308.79	286.9	227.4	166.7		0	2.561e-05	3.12
[K].AIIASNIMYIVGQYPR.[F]	1xTMT10plex [N-Term]; 1xOxidation [M8(100)]	High	7.3331e-06	0	1	1	2	O14980	O14980 [538-553]	0	2054.13	99.1	83.4	86.2		0	7.089e-06	3.43
[K].ALGYFAVVTGK.[G]	1xTMT10plex [N-Term]; 1xTMT10plex [K11]	High	1.41849e-05	0	1	1	1	O60313	O60313 [495-505]	0	1583.96				No Quan Values	0	1.298e-05	3.54
[R].AAVEEGIVLGGGCALLR.[C]	1xTMT10plex [N-Term]	High	2.96027e-07	0	1	1	2	P10809	P10809 [430-446]	0	1857.05	412.6	377.4	359		0	3.775e-07	4.29
[K].ALDVMVSTFHK.[Y]	1xTMT10plex [N-Term]; 1xTMT10plex [K11]	High	2.22657e-05	0	1	1	1	P26447	P26447 [8-18]	0	1705.97	649.5	652.2	616.3		0	1.957e-05	3.37
[K].AIATTVTYPLQTVQSILR.[F]	1xTMT10plex [N-Term]	High	9.33679e-06	0	1	1	1	O43808	O43808 [214-231]	0	2204.29				No Quan Values	0	8.843e-06	3.27
[R].AIAELGIYPAVDPLDSTSR.[I]	1xTMT10plex [N-Term]	High	1.03143e-07	0	1	1	1	P06576	P06576 [388-406]	0	2217.2	375.1	296.7	275.1		0	1.435e-07	4.79
[R].KLFIGGLSFETTEESLR.[N]	1xTMT10plex [N-Term]; 1xTMT10plex [K1]	High	3.45414e-08	0	1	1	1	P22626	P22626 [22-38]	1	2385.34				No Quan Values	0	5.283e-08	6.49
[K].AGQVVTIWAAGAGATHSPPTDLVWK.[A]	1xTMT10plex [N-Term]; 1xTMT10plex [K25]	High	5.33975e-08	0	1	1	3	P02545	P02545 [491-515]	0	2991.65	533.8	668.5	362.3		0	7.879e-08	6.01
[R].AEDGSVIDYELIDQDAR.[D]	1xTMT10plex [N-Term]	High	1.00528e-05	0	1	1	1	P07355	P07355 [180-196]	0	2138.05	178.9	141.1	104.2		0	9.49e-06	3.29
[R].KAIIIFVPVPQLK.[S]	1xTMT10plex [N-Term]; 2xTMT10plex [K1; K13]	High	6.93507e-07	0	1	1	2	P62081	P62081 [58-70]	1	2153.44	248.8	328.1	135.9		0	8.212e-07	4.36
[K].AAYEAELGDAR.[K]	1xTMT10plex [N-Term]	High	2.84534e-07	0	1	1	1	P02545	P02545 [79-89]	0	1394.71	1191.3	836.5	617.5		0	3.638e-07	3.29
[K].KKEEEEDEEDEEDEEEEEDEEDEDEEEDDDDE.[-]	1xTMT10plex [N-Term]; 2xTMT10plex [K1; K2]	High	4.53104e-07	0	1	1	1	P09429	P09429 [184-215]	2	4693.82	513.3	374.3	445.3		0	5.575e-07	4.65
[R].GYFEYIEENK.[Y]	1xTMT10plex [N-Term]; 1xTMT10plex [K10]	High	4.41473e-05	0	1	1	1	Q00839	Q00839 [256-265]	0	1749.91	1020.4	828.3	724.9		0	3.662e-05	3.41
[R].KLFIGGLSFETTDDSLR.[E]	1xTMT10plex [N-Term]; 1xTMT10plex [K1]	High	1.84356e-09	0	1	1	1	P51991	P51991 [36-52]	1	2357.31	1017.8	1189.4	887.2		0	3.613e-09	6.15
[R].AVPVWDVLASGYVSGAAR.[E]	1xTMT10plex [N-Term]	High	1.1501e-07	0	1	1	1	P58107	P58107 [3067-3084]; [3601-3618]; [4669-4686]	0	2047.12				No Quan Values	0	1.587e-07	4.56
[R].GSTTATFAAVVLYVENER.[W]	1xTMT10plex [N-Term]	High	5.05677e-08	0	1	1	1	P11413	P11413 [331-348]	0	2157.14				No Quan Values	0	7.486e-08	4.79
[R].GSYGDLGGPIITTQVTIPK.[D]	1xTMT10plex [N-Term]; 1xTMT10plex [K19]	High	1.68507e-08	0	1	1	1	P61978	P61978 [378-396]	0	2375.36				No Quan Values	0	2.743e-08	4.24
[K].GSDFDCELR.[L]	1xTMT10plex [N-Term]	High	2.86928e-05	0	1	1	1	P61978	P61978 [140-148]	0	1270.59	1262.8	1274.5	1207.4		0	2.473e-05	2.88
[R].GTLSGWILSK.[A]	1xTMT10plex [N-Term]; 1xTMT10plex [K10]	High	4.26976e-07	0	1	1	2	P27824	P27824 [78-87]	0	1519.92	385.4	401.8	300.7		0	5.271e-07	4.03
[R].AVPVWDVLASGYVSR.[A]	1xTMT10plex [N-Term]	High	2.2183e-06	0	1	1	1	P58107	P58107 [2533-2547]; [4135-4149]	0	1848.02				No Quan Values	0	2.377e-06	4.11
[R].GTVAYVGATLFATGK.[W]	1xTMT10plex [N-Term]; 1xTMT10plex [K15]	High	2.01911e-05	0	1	1	1	Q14203	Q14203 [42-56]	0	1914.11				No Quan Values	0	1.794e-05	3.66
[K].ASGYQSSQK.[K]	1xTMT10plex [N-Term]; 1xTMT10plex [K9]	High	6.54645e-06	0	1	1	1	P51858	P51858 [97-105]	0	1413.77	3014.3	2508.1	2024.5		0	6.393e-06	3.86
[R].AVPLALALISVSNPR.[L]	1xTMT10plex [N-Term]	High	2.09048e-06	0	1	1	2	Q13200	Q13200 [689-703]	0	1750.08	82.2	86.6	79.4		0	2.256e-06	3.63
[R].AVLLAVAVK.[D]	1xTMT10plex [N-Term]; 1xTMT10plex [K9]	High	2.12173e-06	0	1	1	1	Q9BT73	Q9BT73 [94-102]	0	1341.92	263	342.9	154.5		0	2.281e-06	3.61
[K].GVFVQSVLPYFVATK.[L]	1xTMT10plex [N-Term]; 1xTMT10plex [K15]	High	2.84056e-06	0	1	1	1	Q53GQ0	Q53GQ0 [224-238]	0	2113.25				No Quan Values	0	2.985e-06	3.22
[R].ATVGILITTIASK.[G]	1xTMT10plex [N-Term]; 1xTMT10plex [K13]	High	6.29303e-06	0	1	1	2	Q92973	Q92973 [116-128]	0	1746.11	120.8	159.3	61.9		0	6.176e-06	3.09
[R].GVIINTASVAAFEGQVGQAAYSASK.[G]	1xTMT10plex [N-Term]; 1xTMT10plex [K25]	High	1.53502e-09	0	1	1	1	Q99714	Q99714 [148-172]	0	2897.58	433	414.9	347.1		0	3.061e-09	5.82
[R].ATIGILITTIASK.[G]	1xTMT10plex [N-Term]; 1xTMT10plex [K13]	High	2.15167e-05	0	1	1	1	O14787	O14787 [106-118]	0	1760.13	47.4	52.9	27.7		0	1.896e-05	3.06
[R].AAFVAYALAFPR.[A]	1xTMT10plex [N-Term]	High	1.09456e-07	0	1	1	2	Q6XQN6	Q6XQN6 [270-281]	0	1525.87	149	208.6	80.9		0	1.516e-07	4.33
[K].AYAALAALEK.[L]	1xTMT10plex [N-Term]; 1xTMT10plex [K10]	High	7.84949e-05	0	1	1	1	Q12906	Q12906 [578-587]	0	1478.9				No Quan Values	0	6.206e-05	2.88
[K].ATGYPLAFIAAK.[I]	1xTMT10plex [N-Term]; 1xTMT10plex [K12]	High	4.36672e-06	0	1	1	3	P31327	P31327 [729-740]	0	1681.01	352.6	326.6	267.1		0	7e-06	3.72
[K].AYAALTDEESR.[K]	1xTMT10plex [N-Term]	High	1.55362e-06	0	1	1	1	Q9UGP8	Q9UGP8 [148-158]	0	1454.73				No Quan Values	0	1.716e-06	3.14
[K].KYDAFLASESLIK.[Q]	1xTMT10plex [N-Term]; 2xTMT10plex [K1; K13]	High	1.77059e-08	0	1	1	1	P62906	P62906 [106-118]	1	2172.29				No Quan Values	0	2.86e-08	4.89
[K].ATGILLYGLASR.[L]	1xTMT10plex [N-Term]	High	6.19973e-05	0	1	1	1	P47897	P47897 [51-62]	0	1463.88				No Quan Values	0	5e-05	3.14
[R].AYILNLVK.[Q]	1xTMT10plex [N-Term]; 1xTMT10plex [K8]	High	5.66383e-05	0	1	1	1	P50991	P50991 [281-288]	0	1391.9				No Quan Values	0	4.612e-05	3.25
[R].AVTGYTDPYTGQQISLFQAMQK.[GD]	1xTMT10plex [N-Term]; 1xTMT10plex [K22]	High	3.42011e-08	0	1	1	1	P58107	P58107 [687-708]; [1648-1669]; [2306-2327]; [2840-2861]; [3374-3395]; [3908-3929]; [4442-4463]; [4976-4997]	0	2905.52				No Quan Values	0	5.225e-08	5.46
[K].KYAPTEAQLNAVDALIDSMSLAK.[K]	1xTMT10plex [N-Term]; 2xTMT10plex [K1; K23]	High	1.52317e-06	0	1	1	1	P13010	P13010 [443-465]	1	3136.75				No Quan Values	0	1.684e-06	3.8
[R].QIDNPDYK.[G]	1xTMT10plex [N-Term]; 1xTMT10plex [K8]	High	0.000121138	4.09057e-05	1	1	1	P27797	P27797 [279-286]	0	1450.79	2512.4	1888.8	1475.9		3.12e-05	9.225e-05	2.87
[K].NIYSEELR.[E]	1xTMT10plex [N-Term]	High	0.000241559	4.09057e-05	1	1	1	P02545	P02545 [209-216]	0	1252.67	1323.8	976.8	772.5		3.12e-05	0.0001723	2.9
[K].FMPAGLIAGASLLMVAK.[V]	1xTMT10plex [N-Term]; 1xTMT10plex [K17]; 2xOxidation [M2(100); M14(100)]	High	0.000172742	4.09057e-05	1	1	2	Q9P0S9	Q9P0S9 [86-102]	0	2180.26	53.9	58.9	35.8		8.405e-05	0.0002979	2.84
[K].NSVGFSSQLYGYALLGK.[V]	1xTMT10plex [N-Term]; 1xTMT10plex [K17]	High	0.000203654	4.09057e-05	1	1	1	Q92552	Q92552 [217-233]	0	2262.25				No Quan Values	3.12e-05	0.0001477	2.68
[K].FITIFGTR.[S]	1xTMT10plex [N-Term]	High	0.000190126	4.09057e-05	1	1	2	P08758	P08758 [194-201]	0	1183.7				No Quan Values	0.0001453	0.001084	2.31
[R].NLFILAYNYK.[M]	1xTMT10plex [N-Term]; 1xTMT10plex [K10]	High	0.000110567	4.09057e-05	1	1	1	O95573	O95573 [407-416]	0	1717.01				No Quan Values	3.12e-05	8.49e-05	2.35
[R].AAQAPSSFQLLYDLK.[L]	1xTMT10plex [N-Term]; 1xTMT10plex [K15]	High	0.000179981	4.09057e-05	1	1	1	P11586	P11586 [805-819]	0	2110.19				No Quan Values	3.12e-05	0.000132	3.78
[R].QEMQEVQSSR.[S]	1xTMT10plex [N-Term]; 1xOxidation [M3(100)]	High	0.000126783	4.09057e-05	1	1	2	P22626	P22626 [191-200]	0	1466.71	1878.5	1721	1643.8		3.12e-05	9.88e-05	1.86
[K].YWSQQIEESTTVVTTQSAEVGAAETTLTELRR.[T]	1xTMT10plex [N-Term]	High	0.000203654	4.09057e-05	1	1	1	P05783	P05783 [270-301]	1	3813.93				No Quan Values	3.12e-05	0.0001475	4.36
[R].AIYAALSGNLK.[Q]	1xTMT10plex [N-Term]; 1xTMT10plex [K11]	High	0.000259004	4.09057e-05	1	1	1	P57740	P57740 [426-436]	0	1578.96	148.7	137.5	123.5		3.12e-05	0.0001829	2.46
[R].YPMAVGLNK.[G]	1xTMT10plex [N-Term]; 1xTMT10plex [K9]	High	0.000249538	4.09057e-05	1	1	1	Q9Y3U8	Q9Y3U8 [5-13]	0	1450.85				No Quan Values	3.12e-05	0.000177	2.73
[K].VLLPEYGGTK.[V]	1xTMT10plex [N-Term]; 1xTMT10plex [K10]	High	0.000184981	4.09057e-05	1	1	1	P61604	P61604 [71-80]	0	1534.92				No Quan Values	3.12e-05	0.0001355	2.4
[K].AVTPPMPLLTPATPGGLPPAAAVAAAAATAK.[I]	1xTMT10plex [N-Term]; 1xTMT10plex [K31]; 1xOxidation [M6(100)]	High	0.00019995	4.09057e-05	1	1	1	Q9UHX1	Q9UHX1 [302-332]	0	3268.87	42.5	40.8	38		3.12e-05	0.0001456	3.06
[K].TYNFLPEFLVSTQK.[T]	1xTMT10plex [N-Term]; 1xTMT10plex [K14]	High	0.000145975	4.09057e-05	1	1	1	P30740	P30740 [97-110]	0	2145.2				No Quan Values	3.12e-05	0.0001093	3.65
[K].DISTNYYASQK.[K]	1xTMT10plex [N-Term]; 1xTMT10plex [K11]	High	0.000102746	4.09057e-05	1	1	1	P14625	P14625 [672-682]	0	1747.93	699.6	624.8	524		1.825e-05	7.936e-05	2.61
[K].VVDLLAPYAK.[G]	1xTMT10plex [N-Term]; 1xTMT10plex [K10]	High	0.000254224	4.09057e-05	1	1	1	P06576	P06576 [189-198]	0	1546.96				No Quan Values	3.12e-05	0.0001797	3.19
[K].TVLIMELINNVAK.[A]	1xTMT10plex [N-Term]; 1xTMT10plex [K13]; 1xOxidation [M5(100)]	High	0.000106589	4.09057e-05	1	1	1	P06576	P06576 [213-225]	0	1932.16				No Quan Values	3.12e-05	8.226e-05	2.45
[R].ASVILAGLGFTPK.[M]	1xTMT10plex [N-Term]; 1xTMT10plex [K13]	High	0.000120039	4.09057e-05	1	1	1	Q9NUQ8	Q9NUQ8 [307-319]	0	1732.08				No Quan Values	3.12e-05	9.154e-05	2.53
[R].TNYNDRYDEIR.[R]	1xTMT10plex [N-Term]	High	0.000200869	4.09057e-05	1	1	1	P62424	P62424 [224-234]	1	1687.82	1225.8	1000	880.2		3.12e-05	0.0001458	3.84
[R].DYDDMSPR.[R]	1xTMT10plex [N-Term]; 1xOxidation [M5(100)]	High	0.000136354	4.09057e-05	1	1	2	P61978	P61978 [279-286]	0	1243.55				No Quan Values	8.405e-05	0.0003305	1.89
[K].DYEEVGADSADGEDEGEEY.[-]	1xTMT10plex [N-Term]	High	0.00024723	4.09057e-05	1	1	1	Q9BQE3	Q9BQE3 [431-449]	0	2307.91	225.5	178.7	146.6		3.12e-05	0.0001755	2.56
[R].VVVLGLLPR.[G]	1xTMT10plex [N-Term]	High	0.000108561	4.09057e-05	1	1	1	Q15102	Q15102 [133-141]	0	1194.81				No Quan Values	3.12e-05	8.36e-05	2.33
[K].VYEGERPLTK.[D]	1xTMT10plex [N-Term]; 1xTMT10plex [K10]	High	0.000259004	4.09057e-05	1	1	1	P11021	P11021 [465-474]	0	1649.96	2247.8	1652.7	1320.6		3.12e-05	0.0001828	3.14
[K].ALVAYYQK.[Y]	1xTMT10plex [N-Term]; 1xTMT10plex [K8]	High	0.000190997	4.09057e-05	1	1	1	P62249	P62249 [91-98]	0	1413.85				No Quan Values	3.12e-05	0.0001396	3.92
[K].TDEGIAYR.[G]	1xTMT10plex [N-Term]	High	0.0002182	4.09057e-05	1	1	1	P32119	P32119 [120-127]	0	1153.61				No Quan Values	3.12e-05	0.0001573	2.33
[R].SEGFDTYR.[C]	1xTMT10plex [N-Term]	High	0.000219208	4.09057e-05	1	1	1	P12004	P12004 [54-61]	0	1203.58	1186.6	1026.1	825.1		3.12e-05	0.0001579	2.31
[R].SDLYSSGR.[D]	1xTMT10plex [N-Term]	High	0.00024723	4.09057e-05	1	1	1	P38159	P38159 [332-339]	0	1113.57				No Quan Values	3.12e-05	0.0001756	2.11
[R].YISPDQLADLYK.[S]	1xTMT10plex [N-Term]; 1xTMT10plex [K12]	High	0.000114162	4.09057e-05	1	1	1	P06733	P06733 [270-281]	0	1884.05	465.7	339.5	266.3		3.12e-05	8.74e-05	3.78
[K].ESSETPDQFMTADETR.[N]	1xTMT10plex [N-Term]; 1xOxidation [M10(100)]	High	0.000155569	4.09057e-05	1	1	1	P16070	P16070 [716-731]	0	2088.92	164.4	158.3	163.4		3.12e-05	0.000116	2.62
[K].QLLLIAGLTR.[E]	1xTMT10plex [N-Term]	High	0.000179161	4.09057e-05	1	1	1	Q9UJX2	Q9UJX2 [35-44]	0	1326.87	149.3	175.5	118.3		3.12e-05	0.0001315	2.54
[K].IIVLGLLPR.[G]	1xTMT10plex [N-Term]	High	0.000149331	4.09057e-05	1	1	2	P68402	P68402 [134-142]	0	1222.84	177.5	234.2	82.9		3.12e-05	0.0001116	2.48
[R].LATFWYYAK.[V]	1xTMT10plex [N-Term]; 1xTMT10plex [K9]	High	0.0002182	4.09057e-05	1	1	1	O75964	O75964 [27-35]	0	1620.92				No Quan Values	3.12e-05	0.0001572	3.21
[R].LGASLAFNNIYR.[E]	1xTMT10plex [N-Term]	High	0.000119493	4.09057e-05	1	1	1	P78527	P78527 [1076-1087]	0	1567.88				No Quan Values	3.12e-05	9.121e-05	2.41
[K].GLAPDLPEDLYHLIK.[K]	1xTMT10plex [N-Term]; 1xTMT10plex [K15]	High	0.000233851	4.09057e-05	1	1	1	P62277	P62277 [79-93]	0	2152.24				No Quan Values	3.12e-05	0.0001672	3.88
[K].LDYILGLK.[I]	1xTMT10plex [N-Term]; 1xTMT10plex [K8]	High	0.000193638	4.09057e-05	1	1	1	P46781	P46781 [94-101]	0	1392.89				No Quan Values	3.12e-05	0.0001414	2.98
[R].GYISPYFINTSK.[G]	1xTMT10plex [N-Term]; 1xTMT10plex [K12]	High	0.000231697	4.09057e-05	1	1	4	P10809	P10809 [222-233]	0	1848.03	1369.1	1099.7	942.5		0.0001453	0.0009995	3.61
[R].LYLINSPVVR.[A]	1xTMT10plex [N-Term]	High	0.000200869	4.09057e-05	1	1	1	P41252	P41252 [625-634]	0	1402.86				No Quan Values	3.12e-05	0.000146	3.13
[K].LAIVLFTK.[E]	1xTMT10plex [N-Term]; 1xTMT10plex [K8]	High	0.000186679	4.09057e-05	1	1	1	Q8NBN7	Q8NBN7 [205-212]	0	1362.91	108.6	127.9	69.1		3.12e-05	0.0001365	2.84
[R].IGAEVYHNLK.[N]	1xTMT10plex [N-Term]; 1xTMT10plex [K10]	High	0.00015416	4.09057e-05	1	1	1	P06733	P06733 [184-193]	0	1601.94				No Quan Values	3.12e-05	0.0001149	2.66
[R].GFGFVYFQNHDAADK.[A]	1xTMT10plex [N-Term]; 1xTMT10plex [K15]	High	0.00014664	4.09057e-05	1	1	1	Q13151	Q13151 [140-154]	0	2174.11				No Quan Values	3.12e-05	0.0001102	2.68
[K].GWPLYLSTK.[N]	1xTMT10plex [N-Term]; 1xTMT10plex [K9]	High	0.000192754	4.09057e-05	1	1	1	O75874	O75874 [204-212]	0	1522.9				No Quan Values	3.12e-05	0.0001406	2.96
[R].LNQLKPGLQYK.[L]	1xTMT10plex [N-Term]; 2xTMT10plex [K5; K11]	High	0.000117333	4.09057e-05	1	1	1	Q12906	Q12906 [409-419]	0	1989.25				No Quan Values	3.12e-05	8.97e-05	2.29
[R].LYPVLLVK.[Q]	1xTMT10plex [N-Term]; 1xTMT10plex [K8]	High	0.000179981	4.09057e-05	1	1	1	Q7Z7F7	Q7Z7F7 [51-58]	0	1402.94	249.1	190.3	156.6		3.12e-05	0.0001325	2.88
[K].GYGFGLIK.[L]	1xTMT10plex [N-Term]; 1xTMT10plex [K8]	High	0.000136975	4.09057e-05	1	1	1	P21796	P21796 [21-28]	0	1312.8	910.8	704.6	575.3		3.12e-05	0.0001035	2.48
[K].GILIGIQQSFRPR.[F]	1xTMT10plex [N-Term]	High	0.000107079	4.09057e-05	1	1	1	P31327	P31327 [1361-1373]	0	1714.03				No Quan Values	3.12e-05	8.255e-05	2.99
[R].LAGATLLIFANK.[Q]	1xTMT10plex [N-Term]; 1xTMT10plex [K12]	High	0.000120039	4.09057e-05	1	1	1	P36404	P36404 [115-126]	0	1690.07				No Quan Values	3.12e-05	9.158e-05	2.58
[R].GGDLMAYDR.[R]	1xTMT10plex [N-Term]; 1xOxidation [M5(100)]	High	0.000628345	7.16355e-05	1	1	1	P61978	P61978 [317-325]	0	1242.6	1197.6	1031.1	924.1		9.274e-05	0.0003884	1.91
[K].YAEAVTR.[A]	1xTMT10plex [N-Term]	High	0.000902625	7.16355e-05	1	1	1	P00558	P00558 [324-330]	0	1038.58	1867.6	1362.7	1104		9.274e-05	0.0005264	2.38
[K].ILPQYIFNSR.[D]	1xTMT10plex [N-Term]	High	0.000357022	7.16355e-05	1	1	1	O60841	O60841 [1096-1105]	0	1479.85				No Quan Values	7.249e-05	0.0002411	2.53
[K].YALPLVGHR.[K]	1xTMT10plex [N-Term]	High	0.000418933	7.16355e-05	1	1	1	P13667	P13667 [392-400]	0	1254.75	549.7	493.3	481.4		7.249e-05	0.000277	3.05
[K].YDEEFQR.[Y]	1xTMT10plex [N-Term]	High	0.000844619	7.16355e-05	1	1	1	P55060	P55060 [282-288]	0	1215.58				No Quan Values	9.274e-05	0.000497	2.39
[R].YFPLLAK.[Q]	1xTMT10plex [N-Term]; 1xTMT10plex [K7]	High	0.000316944	7.16355e-05	1	1	1	O75691	O75691 [1215-1221]	0	1309.83				No Quan Values	6.003e-05	0.0002183	2.61
[K].QVPNESFFNFFNPLK.[A]	1xTMT10plex [N-Term]; 1xTMT10plex [K15]	High	0.000460143	7.16355e-05	1	1	1	Q99733	Q99733 [283-297]	0	2286.23				No Quan Values	8.405e-05	0.0003	2.38
[R].IVYLYTK.[K]	1xTMT10plex [N-Term]; 1xTMT10plex [K7]	High	0.000333929	7.16355e-05	1	1	2	P49207	P49207 [30-36]	0	1357.85				No Quan Values	6.003e-05	0.0002276	2.71
[R].YGSPGNVSK.[E]	1xTMT10plex [N-Term]; 1xTMT10plex [K9]	High	0.000753117	7.16355e-05	1	1	1	O95373	O95373 [275-283]	0	1366.77	1011.3	884.6	816.7		9.274e-05	0.0004511	2.78
[K].IVADKDYSVTANSK.[I]	1xTMT10plex [N-Term]; 2xTMT10plex [K5; K14]	High	0.000853984	7.16355e-05	1	1	1	P07195	P07195 [78-91]	1	2198.26				No Quan Values	9.274e-05	0.0005012	1.82
[R].AQPYDPNFYDETYDYGGFTMMFDDR.[R]	1xTMT10plex [N-Term]; 1xOxidation [M20(99.4)]	High	0.000337124	7.16355e-05	1	1	1	P61978	P61978 [222-246]	0	3303.38	202.3	191.8	185.4		6.003e-05	0.0002297	3.18
[K].IEEEEQEPEPPEPFEYIDD.[-]	1xTMT10plex [N-Term]	High	0.000581109	7.16355e-05	1	1	1	Q99460	Q99460 [935-953]	0	2563.14				No Quan Values	8.405e-05	0.0003639	1.94
[R].SGYLLPDTK.[A]	1xTMT10plex [N-Term]; 1xTMT10plex [K9]	High	0.00064849	7.16355e-05	1	1	1	P14625	P14625 [725-733]	0	1451.85	2586.3	2103.3	1865.3		9.274e-05	0.0003987	2.91
[R].VGEIVVFR.[I]	1xTMT10plex [N-Term]	High	0.000680144	7.16355e-05	1	1	1	P67812	P67812 [79-86]	0	1147.7	1752.2	1735.6	1692.5		9.274e-05	0.0004158	1.74
[R].GPIAFWAR.[R]	1xTMT10plex [N-Term]	High	0.000306629	7.16355e-05	1	1	1	Q9UNF1	Q9UNF1 [220-227]	0	1146.66	208.7	238.1	214.8		6.003e-05	0.0002122	2.04
[R].ILFIGGITAPTVR.[Q]	1xTMT10plex [N-Term]	High	0.000587161	7.16355e-05	1	1	1	P48651	P48651 [324-336]	0	1586.98				No Quan Values	8.405e-05	0.000368	2.61
[R].LNQYFQK.[E]	1xTMT10plex [N-Term]; 1xTMT10plex [K7]	High	0.000672956	7.16355e-05	1	1	1	Q08211	Q08211 [185-191]	0	1398.81	1596.1	1438.6	1363.9		9.274e-05	0.0004114	3.04
[K].GQVYILGR.[E]	1xTMT10plex [N-Term]	High	0.000327639	7.16355e-05	1	1	1	P00966	P00966 [356-363]	0	1134.68				No Quan Values	6.003e-05	0.0002243	2.31
[K].IGVHAFQQR.[L]	1xTMT10plex [N-Term]	High	0.000309538	7.16355e-05	1	1	1	P05161	P05161 [36-44]	0	1284.74				No Quan Values	6.003e-05	0.0002134	3.06
[R].VYSTALSSFLTK.[R]	1xTMT10plex [N-Term]; 1xTMT10plex [K12]	High	0.000612117	7.16355e-05	1	1	1	Q9BQG0	Q9BQG0 [977-988]	0	1775.04	117.4	96.1	80.2		9.274e-05	0.0003811	2.33
[K].LGLGIDEDDPTADDTSAAVTEEMPPLEGDDDTSRMEEVD.[-]	1xTMT10plex [N-Term]; 2xOxidation [M23(100); M35(100)]	High	0.000959811	7.16355e-05	1	1	1	P07900	P07900 [694-732]	1	4411.91	49.2	37.6	48.1		9.274e-05	0.0005543	3.02
[R].LSYNTASNK.[T]	1xTMT10plex [N-Term]; 1xTMT10plex [K9]	High	0.000353617	7.16355e-05	1	1	1	P49207	P49207 [11-19]	0	1455.82				No Quan Values	7.249e-05	0.0002394	2.15
[R].EEDDVVSEDLVQQDVQDLYEAGELK.[W]	1xTMT10plex [N-Term]; 1xTMT10plex [K25]	High	0.000389391	7.16355e-05	1	1	1	P08133	P08133 [167-191]	0	3323.64	38.3	36.4	26.6		7.249e-05	0.0002605	2.4
[R].VTYTPMAPGSYLISIK.[Y]	1xTMT10plex [N-Term]; 1xTMT10plex [K16]; 1xOxidation [M6(100)]	High	0.000291148	7.16355e-05	1	1	1	P21333	P21333 [2485-2500]	0	2215.24				No Quan Values	6.003e-05	0.0002022	2.96
[R].STMKPVQK.[V]	1xTMT10plex [N-Term]; 2xTMT10plex [K4; K8]	High	0.000306629	7.16355e-05	1	1	1	P11021	P11021 [337-344]	0	1606				No Quan Values	6.003e-05	0.0002118	2.32
[K].YKPESEELTAER.[I]	1xTMT10plex [N-Term]; 1xTMT10plex [K2]	High	0.000355315	7.16355e-05	1	1	1	P07237	P07237 [327-338]	0	1910.03				No Quan Values	7.249e-05	0.0002408	3.43
[R].ELEDATETADAMNR.[E]	1xTMT10plex [N-Term]	High	0.000357022	7.16355e-05	1	1	1	P35579	P35579 [1899-1912]	0	1794.84	517.9	470.6	384.3		7.249e-05	0.0002417	1.98
[K].GTWVQLK.[R]	1xTMT10plex [N-Term]; 1xTMT10plex [K7]	High	0.000907661	7.16355e-05	1	1	1	P46778	P46778 [123-129]	0	1289.8				No Quan Values	9.274e-05	0.0005295	2.48
[R].DLIMDNCEELIPEYLNFIR.[G]	1xTMT10plex [N-Term]	High	0.00065192	7.16355e-05	1	1	10	Q58FG1	Q58FG1 [172-190]	0	2569.29	2045.1	2037.7	2004.8		0.002321	0.05556	2.98
[R].RPQYSNPPVQGEVMEGADNQGAGEQGRPVR.[Q]	1xTMT10plex [N-Term]	High	0.000363944	7.16355e-05	1	1	1	P67809	P67809 [205-234]	0	3452.69				No Quan Values	7.249e-05	0.0002453	3.77
[K].FGVIFAGAQK.[N]	1xTMT10plex [N-Term]; 1xTMT10plex [K10]	High	0.000658845	7.16355e-05	1	1	1	Q9Y617	Q9Y617 [191-200]	0	1495.9	98.2	106.3	78.3		9.274e-05	0.0004041	2.33
[K].FYGVTVFK.[A]	1xTMT10plex [N-Term]; 1xTMT10plex [K8]	High	0.000569224	7.16355e-05	1	1	1	Q32P28	Q32P28 [513-520]	0	1418.84				No Quan Values	8.405e-05	0.000358	2.85
[R].FSDHVALLSVFQAWDDAR.[M]	1xTMT10plex [N-Term]	High	0.00040287	7.16355e-05	1	1	1	Q08211	Q08211 [912-929]	0	2306.18				No Quan Values	7.249e-05	0.0002682	3.26
[K].LADDVDLEQVANETHGHVGADLAALCSEAALQAIR.[K]	1xTMT10plex [N-Term]	High	0.000563388	7.16355e-05	1	1	1	P55072	P55072 [390-424]	0	3844.93	157.6	140.4	128.5		8.405e-05	0.0003547	3.57
[R].AHGFTFTR.[G]	1xTMT10plex [N-Term]	High	0.000408809	7.16355e-05	1	1	1	P08559	P08559 [120-127]	0	1165.63	768.2	824.8	861.4		7.249e-05	0.0002714	3.03
[K].KVYASQR.[M]	1xTMT10plex [N-Term]; 1xTMT10plex [K1]	High	0.000709811	7.16355e-05	1	1	1	P36578	P36578 [182-188]	1	1309.8				No Quan Values	9.274e-05	0.0004307	2.15
[R].AHVIVMAATNRPNSIDPALR.[R]	1xTMT10plex [N-Term]	High	0.000285729	7.16355e-05	1	1	1	P55072	P55072 [339-358]	0	2375.32				No Quan Values	6.003e-05	0.0001995	2.72
[K].LYSPSQIGAFVLMK.[M]	1xTMT10plex [N-Term]; 1xTMT10plex [K14]	High	0.000275215	7.16355e-05	1	1	1	P38646	P38646 [160-173]	0	2012.17				No Quan Values	6.003e-05	0.0001928	3.27
[R].LYSILGTTLK.[D]	1xTMT10plex [N-Term]; 1xTMT10plex [K10]	High	0.000638324	7.16355e-05	1	1	1	O75083	O75083 [471-480]	0	1566.99	157.3	126.4	104.5		9.274e-05	0.0003937	2.53
[R].ADGYEPPVQESV.[-]	1xTMT10plex [N-Term]	High	0.000391285	7.16355e-05	1	1	2	P61247	P61247 [253-264]	0	1519.75	331.2	306.7	279.9		7.249e-05	0.0002615	2.57
[R].IASGLGLAWIVGR.[V]	1xTMT10plex [N-Term]	High	0.000641692	7.16355e-05	1	1	1	O14880	O14880 [85-97]	0	1541.94	88.3	115.1	58.7		9.274e-05	0.0003958	2.78
[K].LYMVLITTK.[N]	1xTMT10plex [N-Term]; 1xTMT10plex [K9]; 1xOxidation [M3(100)]	High	0.000448858	7.16355e-05	1	1	2	P48444	P48444 [64-72]	0	1555.95				No Quan Values	7.249e-05	0.0002939	2.22
[R].NYYEQWGK.[L]	1xTMT10plex [N-Term]; 1xTMT10plex [K8]	High	0.000298077	7.16355e-05	1	1	1	P22626	P22626 [39-46]	0	1545.81	1125	980.4	861.5		6.003e-05	0.0002064	2.68
[R].YLNFFTK.[A]	1xTMT10plex [N-Term]; 1xTMT10plex [K7]	High	0.000371017	7.16355e-05	1	1	1	P12004	P12004 [211-217]	0	1390.81				No Quan Values	7.249e-05	0.0002495	2.8
[R].LASYLDR.[V]	1xTMT10plex [N-Term]	High	0.000676539	7.16355e-05	1	1	1	P05783	P05783 [91-97]	0	1066.61				No Quan Values	9.274e-05	0.0004131	2.26
[R].KYSAAK.[S]	1xTMT10plex [N-Term]; 2xTMT10plex [K1; K6]	High	0.000778035	7.16355e-05	1	1	1	Q02878	Q02878 [72-77]	1	1354.87				No Quan Values	9.274e-05	0.0004642	2.15
[R].GEADRDTYR.[R]	1xTMT10plex [N-Term]	High	0.000621794	7.16355e-05	1	1	1	P46783	P46783 [120-128]	1	1311.65				No Quan Values	9.274e-05	0.000385	3.08
[R].IYGISFPDPK.[M]	1xTMT10plex [N-Term]; 1xTMT10plex [K10]	High	0.000279108	7.16355e-05	1	1	1	P26639	P26639 [297-306]	0	1594.92	831.8	705.6	671		6.003e-05	0.0001952	2.93
[K].QESTEYR.[R]	1xTMT10plex [N-Term]	High	0.000618548	7.16355e-05	1	1	1	P08670	P08670 [314-320]	0	1141.57	1485.7	1082.2	886.1		9.274e-05	0.0003843	2.27
[K].AEVVETTQVYTEEETRR.[A]	1xTMT10plex [N-Term]	High	0.000498541	7.16355e-05	1	1	1	Q15149	Q15149 [3686-3702]	1	2269.15				No Quan Values	8.405e-05	0.0003206	2.74
[K].LYGSAGPPPTGEEDTAEKDEL.[-]	1xTMT10plex [N-Term]; 1xTMT10plex [K18]	High	0.000381921	7.16355e-05	1	1	1	P11021	P11021 [634-654]	1	2634.32	747.4	511.2	420.2		7.249e-05	0.0002554	3.64
[K].YIEACAR.[R]	1xTMT10plex [N-Term]	High	0.000773816	7.16355e-05	1	1	1	O60701	O60701 [108-114]	0	1054.56	399.6	403.5	369.4		9.274e-05	0.000462	2.29
[K].HVVFIAQR.[R]	1xTMT10plex [N-Term]	High	0.00115077	0.000104718	1	1	1	P62081	P62081 [91-98]	0	1198.73				No Quan Values	0.0001158	0.0006471	2.73
[R].ALLFIPR.[R]	1xTMT10plex [N-Term]	High	0.00105642	0.000104718	1	1	1	P08238	P08238 [331-337]	0	1058.69	182.8	214.8	140.1		0.0001158	0.0006011	2.07
[R].YYPTEDVPR.[K]	1xTMT10plex [N-Term]	High	0.00110562	0.000104718	1	1	1	Q02878	Q02878 [115-123]	0	1368.7				No Quan Values	0.0001158	0.0006237	2.49
[K].SYGVENR.[A]	1xTMT10plex [N-Term]	High	0.00131414	0.000104718	1	1	1	Q8NFJ5	Q8NFJ5 [292-298]	0	1053.55				No Quan Values	0.0001158	0.0007269	2.34
[K].VHVIFNYK.[G]	1xTMT10plex [N-Term]; 1xTMT10plex [K8]	High	0.00121885	0.000104718	1	1	1	P27797	P27797 [144-151]	0	1477.89				No Quan Values	0.0001158	0.0006801	2.28
[R].IALALTAISLGTARPPPSMSAAGLAAR.[M]	1xTMT10plex [N-Term]; 1xOxidation [M19(100)]	High	0.000998334	0.000104718	1	1	1	Q9UQ35	Q9UQ35 [2181-2207]	0	2822.61				No Quan Values	0.0001158	0.000573	2.54
[R].LVVLGIRPIR.[L]	1xTMT10plex [N-Term]	High	0.00120488	0.000104718	1	1	1	Q92900	Q92900 [699-708]	0	1364.93				No Quan Values	0.0001158	0.0006738	2.36
[R].VTYTPMAPGSYLISIK.[Y]	1xTMT10plex [N-Term]; 1xTMT10plex [K16]	High	0.00136091	0.000138483	1	1	1	P21333	P21333 [2485-2500]	0	2199.25				No Quan Values	0.0001273	0.0007499	1.83
[K].YEITEQR.[K]	1xTMT10plex [N-Term]	High	0.00140131	0.000138483	1	1	1	Q02878	Q02878 [240-246]	0	1167.62				No Quan Values	0.0001273	0.0007689	2.43
[K].DVATVCR.[Q]	1xTMT10plex [N-Term]	High	0.00144308	0.000138483	1	1	1	Q9NZL9	Q9NZL9 [226-232]	0	992.54	605.8	598.1	599.8		0.0001273	0.0007874	2.32
[R].GIGDCVR.[Q]	1xTMT10plex [N-Term]	High	0.00149507	0.000138483	1	1	1	P53007	P53007 [66-72]	0	948.513	610	618.7	555.4		0.0001273	0.0008144	2.23
[R].LLIIASIGQLK.[T]	1xTMT10plex [N-Term]; 1xTMT10plex [K11]	High	0.00137691	0.000138483	1	1	1	Q15813	Q15813 [356-366]	0	1627.09				No Quan Values	0.0001273	0.0007561	2.11
[K].QQANTIFWSPQGQFVVLAGLR.[S]	1xTMT10plex [N-Term]	High	0.00155843	0.000170601	1	1	1	P55884	P55884 [609-629]	0	2589.41	31.7	37.2	28.9		0.0001375	0.0008443	2.19
[R].LELCDER.[V]	1xTMT10plex [N-Term]	High	0.00162488	0.000170601	1	1	1	P07919	P07919 [50-56]	0	1106.57	454.6	451.5	410.7		0.0001375	0.0008766	1.86
[R].VILDLTPNYR.[G]	1xTMT10plex [N-Term]	High	0.0017571	0.000170601	1	1	1	P08195	P08195 [304-313]	0	1432.84				No Quan Values	0.0001375	0.0009412	2.65
[R].IGLFIK.[A]	1xTMT10plex [N-Term]; 1xTMT10plex [K6]	High	0.00154002	0.000170601	1	1	1	P22695	P22695 [61-66]	0	1148.78				No Quan Values	0.0001375	0.0008358	2.44
[K].VCADLIR.[G]	1xTMT10plex [N-Term]	High	0.00167433	0.000170601	1	1	1	P60866	P60866 [35-41]	0	1018.59	1727.9	1779.2	1620.5		0.0001375	0.0008973	2.18
[K].IIEEDDAYDFSTDYV.[-]	1xTMT10plex [N-Term]	High	0.00241185	0.000199723	1	1	1	Q9BVP2	Q9BVP2 [535-549]	0	2023.92				No Quan Values	0.0001453	0.001254	2.26
[R].ILIFSSR.[G]	1xTMT10plex [N-Term]	High	0.00226359	0.000199723	1	1	1	Q8TDN6	Q8TDN6 [62-68]	0	1064.67	290.3	362.2	204.6		0.0001453	0.001183	2.32
[K].MDSTANEVEAVK.[V]	1xTMT10plex [N-Term]; 1xTMT10plex [K12]; 1xOxidation [M1(100)]	High	0.00242729	0.000199723	1	1	1	P07237	P07237 [425-436]	0	1767.92	369	395	405		0.0001453	0.001266	1.47
[R].VLYVLK.[L]	1xTMT10plex [N-Term]; 1xTMT10plex [K6]	High	0.00196123	0.000199723	1	1	2	O14561	O14561 [83-88]	0	1192.81	225.8	210.9	206.6		0.0001453	0.001039	2.33
[R].LGDLYEEEMR.[E]	1xTMT10plex [N-Term]; 1xOxidation [M9(100)]	High	0.00189027	0.000199723	1	1	1	P08670	P08670 [146-155]	0	1499.72	891	766	626.6		0.0001453	0.001005	2.08
[K].FYEAFSK.[N]	1xTMT10plex [N-Term]; 1xTMT10plex [K7]	High	0.00192537	0.000199723	1	1	1	P08238	P08238 [429-435]	0	1349.75				No Quan Values	0.0001453	0.001021	2.76
[K].ADKDYHFK.[V]	1xTMT10plex [N-Term]; 2xTMT10plex [K3; K8]	High	0.0026219	0.000199723	1	1	1	P06748	P06748 [25-32]	1	1710.98	2785	2409.4	2075.5		0.0001453	0.001358	2.31
[K].SYLYFTQFK.[A]	1xTMT10plex [N-Term]; 1xTMT10plex [K9]	High	0.00263893	0.000199723	1	1	1	Q969H8	Q969H8 [101-109]	0	1654.92	239.2	232.4	175.9		0.0001453	0.001367	2.3
[K].EYEEDGAR.[S]	1xTMT10plex [N-Term]	High	0.00189027	0.000199723	1	1	1	P61163	P61163 [362-369]	0	1197.56	783.2	604.9	534.9		0.0001453	0.001004	2.21
[K].GFAFISFHR.[R]	1xTMT10plex [N-Term]	High	0.00189027	0.000199723	1	1	1	O75821	O75821 [281-289]	0	1310.72				No Quan Values	0.0001453	0.001003	2.62
[R].YAHVVLR.[K]	1xTMT10plex [N-Term]	High	0.00229237	0.000199723	1	1	1	P62269	P62269 [40-46]	0	1086.66				No Quan Values	0.0001453	0.001197	2.57
[R].YLLLLAAGDPR.[E]	1xTMT10plex [N-Term]	High	0.00220729	0.000199723	1	1	1	Q5VYK3	Q5VYK3 [517-527]	0	1430.86	115.6	116.5	102.3		0.0001453	0.001158	2.26
[K].ITIADCGQLE.[-]	1xTMT10plex [N-Term]	High	0.00186729	0.000199723	1	1	2	P62937	P62937 [156-165]	0	1291.68	238.6	242.6	242.6		0.0001453	0.001219	2.61
[R].SIPAYLAETLYYAMK.[G]	1xTMT10plex [N-Term]; 1xTMT10plex [K15]; 1xOxidation [M14(100)]	High	0.00216614	0.000199723	1	1	1	P08758	P08758 [246-260]	0	2208.2				No Quan Values	0.0001453	0.001139	3.1
[R].SMLAALIAAQATALNR.[G]	1xTMT10plex [N-Term]; 1xOxidation [M2(100)]	High	0.00187874	0.000199723	1	1	1	Q8IY67	Q8IY67 [305-320]	0	1860.06	48.6	49.9	47.5		0.0001453	0.0009979	1.97
[K].LYALGLVPTR.[G]	1xTMT10plex [N-Term]	High	0.00370711	0.000226284	1	1	1	Q9NV31	Q9NV31 [83-92]	0	1331.82				No Quan Values	0.0001753	0.00189	2.87
[K].TPYTIMFGPDK.[C]	1xTMT10plex [N-Term]; 1xTMT10plex [K11]	High	0.00373264	0.000226284	1	1	1	P27824	P27824 [183-193]	0	1727.94	594.9	653.6	642.9		0.0001753	0.00189	1.79
[R].SIRPGLSPYR.[A]	1xTMT10plex [N-Term]	High	0.00294913	0.000226284	1	1	1	Q14697	Q14697 [52-61]	0	1374.81				No Quan Values	0.000166	0.001518	2.98
[R].FYNLVLLPR.[V]	1xTMT10plex [N-Term]	High	0.00431928	0.000226284	1	1	1	Q13895	Q13895 [249-257]	0	1363.83				No Quan Values	0.0001753	0.002187	2.52
[R].GIFFSHR.[D]	1xTMT10plex [N-Term]	High	0.00450621	0.000226284	1	1	1	P23381	P23381 [135-141]	0	1092.62	1107	1141.2	1116.9		0.0001753	0.002269	2.13
[R].YLVVLYYNANR.[A]	1xTMT10plex [N-Term]	High	0.00373264	0.000226284	1	1	1	Q9Y3B4	Q9Y3B4 [86-96]	0	1616.9				No Quan Values	0.0001753	0.001896	2.06
[K].LFIYNPTTGEFLGR.[T]	1xTMT10plex [N-Term]	High	0.00351006	0.000226284	1	1	1	P54709	P54709 [18-31]	0	1857.01	433.3	386.3	360.4		0.000166	0.001787	3.05
[K].MSSSEEESK.[I]	1xTMT10plex [N-Term]; 1xTMT10plex [K9]; 1xOxidation [M1(100)]	High	0.00368179	0.000226284	1	1	1	P54577	P54577 [223-231]	0	1487.73				No Quan Values	0.000166	0.001874	1.58
[R].LFALVLTPTR.[E]	1xTMT10plex [N-Term]	High	0.00283501	0.000226284	1	1	1	Q9H0S4	Q9H0S4 [93-102]	0	1359.86	138.2	142	76.9		0.0001571	0.001463	2.56
[K].EGILNDDIYCPPETAVLLASYAVQSK.[Y]	1xTMT10plex [N-Term]; 1xTMT10plex [K26]	High	0.00460321	0.000258208	1	1	2	P26038	P26038 [108-133]	0	3267.72	1404.7	1330.4	1295		0.0001868	0.002313	2.05
[K].NPVTIFSLATNEMWR.[S]	1xTMT10plex [N-Term]; 1xOxidation [M13(100)]	High	0.00490915	0.000321688	1	1	1	Q04837	Q04837 [52-66]	0	2024.05				No Quan Values	0.0002209	0.002462	1.97
[R].KTVTAMDVVYALK.[R]	1xTMT10plex [N-Term]; 2xTMT10plex [K1; K13]; 1xOxidation [M6(100)]	High	0.00555417	0.000351492	1	1	1	P62805	P62805 [80-92]	1	2142.28				No Quan Values	0.0002419	0.002781	2.09
[R].YIVLAK.[D]	1xTMT10plex [N-Term]; 1xTMT10plex [K6]	High	0.00571999	0.000351492	1	1	1	P43686	P43686 [392-397]	0	1164.78				No Quan Values	0.0002419	0.002862	2.39
[K].FSAPVVPSSFNFGGPAPGMN.[-]	1xTMT10plex [N-Term]; 1xOxidation [M19(100)]	High	0.0055951	0.000351492	1	1	1	O95373	O95373 [1019-1038]	0	2225.09	144.7	128.6	133.1		0.0002419	0.002806	1.94
[R].YVALLK.[K]	1xTMT10plex [N-Term]; 1xTMT10plex [K6]	High	0.00535472	0.000351492	1	1	1	P07814	P07814 [507-512]	0	1164.78	1932.1	1574.7	1422.7		0.0002419	0.002686	2.46
[R].YTILIK.[Y]	1xTMT10plex [N-Term]; 1xTMT10plex [K6]	High	0.00516356	0.000351492	1	1	1	P21333	P21333 [1616-1621]	0	1208.8	1804	1441.3	1277.3		0.0002419	0.002591	2.25
[K].LAAAVFSLAIK.[L]	1xTMT10plex [N-Term]; 1xTMT10plex [K11]	High	0.0061146	0.000380091	1	1	1	Q8NBU5	Q8NBU5 [173-183]	0	1562.01	83.2	78.2	54		0.0002622	0.003056	1.85
[K].MLVVLLQGTR.[E]	1xTMT10plex [N-Term]; 1xOxidation [M1(100)]	High	0.00664074	0.000380091	1	1	1	P08133	P08133 [157-166]	0	1374.83	613.6	683.8	617		0.0002622	0.003307	1.19
[R].VYSLFLDESR.[S]	1xTMT10plex [N-Term]	High	0.00761971	0.000409141	1	1	1	Q9Y230	Q9Y230 [429-438]	0	1457.78				No Quan Values	0.0002714	0.003796	2.43
[K].VMVQPINLIFR.[Y]	1xTMT10plex [N-Term]; 1xOxidation [M2(100)]	High	0.0068972	0.000409141	1	1	1	P62304	P62304 [13-23]	0	1574.93	166.7	177.5	124.8		0.0002714	0.003444	1.92
[R].DATMEVQR.[G]	1xTMT10plex [N-Term]; 1xOxidation [M4(100)]	High	0.00711068	0.000409141	1	1	1	P58107	P58107 [2640-2647]; [3174-3181]; [3708-3715]; [4242-4249]; [4776-4783]	0	1194.6	755.6	714.8	661.6		0.0002714	0.003539	1.7
[K].EAMEDGEIDGNK.[V]	1xTMT10plex [N-Term]; 1xTMT10plex [K12]; 1xOxidation [M3(100)]	High	0.00773851	0.000439723	1	1	1	P19338	P19338 [628-639]	0	1781.86	715.9	755.1	759.2		0.000282	0.003852	2.43
[R].ICSEEER.[A]	1xTMT10plex [N-Term]	High	0.00891024	0.000468527	1	1	1	Q9NX63	Q9NX63 [111-117]	0	1094.53	989.7	949.6	883.8		0.0003026	0.004412	2.26
[K].YLNFVK.[G]	1xTMT10plex [N-Term]; 1xTMT10plex [K6]	High	0.00949617	0.000529512	1	1	1	P14625	P14625 [429-434]	0	1241.77				No Quan Values	0.0003238	0.004691	2.44
[R].DNLAEDIMR.[L]	1xTMT10plex [N-Term]; 1xOxidation [M8(100)]	High	0.00964951	0.000529512	1	1	2	P08670	P08670 [176-184]	0	1321.66	211.1	218.6	225.7		0.0003238	0.00476	2.15
[K].NFVVVMVTKPK.[A]	1xTMT10plex [N-Term]; 2xTMT10plex [K9; K11]; 1xOxidation [M6(100)]	High	0.0103757	0.000559258	1	1	1	P54727	P54727 [68-78]	0	1965.22				No Quan Values	0.0003339	0.005099	1.35
[K].YDNSLK.[I]	1xTMT10plex [N-Term]; 1xTMT10plex [K6]	High	0.0105454	0.000588319	1	1	2	P04406	P04406 [140-145]	0	1197.69	1073	787.5	613.9		0.000386	0.005897	2.16
[K].NYDPQK.[D]	1xTMT10plex [N-Term]; 1xTMT10plex [K6]	High	0.011165	0.000588319	1	1	1	P62906	P62906 [40-45]	0	1222.68				No Quan Values	0.0003656	0.0055	2.64
[R].EDEMEENLTQVGSILGNLK.[D]	1xTMT10plex [N-Term]; 1xTMT10plex [K19]	High	0.011165	0.000588319	1	1	1	O00161	O00161 [149-167]	0	2577.35				No Quan Values	0.0003656	0.005505	1.49
[K].ESYELR.[Y]	1xTMT10plex [N-Term]	High	0.0117292	0.000616442	1	1	1	P35268	P35268 [108-113]	0	1025.55	752.7	567.8	456.4		0.000386	0.005783	2.08
[K].IYVLLR.[R]	1xTMT10plex [N-Term]	High	0.0117292	0.000616442	1	1	2	P84090	P84090 [91-96]	0	1005.67	689.3	527.2	359.3		0.000386	0.005764	1.86
[-].MDRPAAAAAAGCEGGGGPNPGPAGGR.[R]	1xTMT10plex [N-Term]; 1xOxidation [M1(100)]	High	0.0117292	0.000616442	1	1	1	Q13613	Q13613 [1-26]	0	2510.18	195.1	171.4	156.6		0.000386	0.005788	3.7
[K].YLAFLR.[K]	1xTMT10plex [N-Term]	High	0.0127428	0.000644627	1	1	1	P40429	P40429 [54-59]	0	1011.62				No Quan Values	0.0003953	0.006248	1.94
[K].VYASQR.[M]	1xTMT10plex [N-Term]	High	0.0165673	0.000731	1	1	1	P36578	P36578 [183-188]	0	952.541				No Quan Values	0.0004665	0.008071	1.87
[K].ALCAEADR.[L]	1xTMT10plex [N-Term]	High	0.0165673	0.000731	1	1	1	Q13813	Q13813 [313-320]	0	1077.56	638.4	618.1	557.3		0.0004665	0.00805	2.22
[K].MRYLEVSEPQDIECCGALEYYDK.[A]	1xTMT10plex [N-Term]; 1xTMT10plex [K23]	High	0.0147006	0.000731	1	1	1	O15371	O15371 [182-204]	1	3212.54	348.5	496.3	538.7		0.0004356	0.007176	1.85
[R].GYWGNK.[I]	1xTMT10plex [N-Term]; 1xTMT10plex [K6]	High	0.0168549	0.000759257	1	1	1	P15880	P15880 [168-173]	0	1182.67	1134.7	1004.6	840.2		0.0004665	0.008223	2.16
[R].VFCMTEEELK.[E]	1xTMT10plex [N-Term]; 1xTMT10plex [K10]	High	0.0167104	0.000759257	1	1	2	Q86TU7	Q86TU7 [387-396]	0	1686.88	729.1	699.1	666.1		0.0004665	0.008115	2.02
[R].MQHLIAR.[E]	1xTMT10plex [N-Term]	High	0.0172967	0.000759257	1	1	1	P14618	P14618 [377-383]	0	1097.65				No Quan Values	0.0004763	0.008451	2.52
[K].GICFIR.[T]	1xTMT10plex [N-Term]	High	0.0167104	0.000759257	1	1	1	P29401	P29401 [466-471]	0	937.549	981.6	954.6	947.7		0.0004665	0.00814	2.05
[K].ITFLLQAIR.[N]	1xTMT10plex [N-Term]	High	0.0180619	0.000788439	1	1	1	O00410	O00410 [42-50]	0	1303.83				No Quan Values	0.0004865	0.008789	2.04
[K].LCEIER.[I]	1xTMT10plex [N-Term]	High	0.0209564	0.0008738	1	1	1	P35659	P35659 [88-93]	0	991.544	565.5	603.3	565.5		0.0005364	0.01015	2.05
[K].SIDCIR.[A]	1xTMT10plex [N-Term]	High	0.0207727	0.0008738	1	1	1	P13010	P13010 [635-640]	0	935.518	808.3	811.8	761.1		0.0005364	0.01006	2.18
[K].IETIEVMEDR.[Q]	1xTMT10plex [N-Term]; 1xOxidation [M7(100)]	High	0.0217093	0.0008738	1	1	1	P51991	P51991 [152-161]	0	1479.76	579.6	559.7	538.5		0.0005364	0.01052	2.14
[K].FYGPAGPYGIFAGR.[D]	1xTMT10plex [N-Term]	High	0.0228944	0.000901745	1	1	1	O15173	O15173 [136-149]	0	1701.9				No Quan Values	0.0005455	0.01102	2.63
[R].ISWYLR.[D]	1xTMT10plex [N-Term]	High	0.0230986	0.000901745	1	1	1	Q13011	Q13011 [138-143]	0	1066.62	262.9	228	183.8		0.0005455	0.01113	1.95
[R].IDEFESM.[-]	1xTMT10plex [N-Term]	High	0.0233048	0.000901745	1	1	1	P26038	P26038 [571-577]	0	1115.51	203.9	204.8	204.6		0.0005775	0.01124	2.08
[K].NLTQDEMQR.[M]	1xTMT10plex [N-Term]; 1xOxidation [M7(100)]	High	0.0228944	0.000901745	1	1	1	Q14152	Q14152 [309-317]	0	1379.68				No Quan Values	0.0005455	0.01105	2.02
[K].YNQLLR.[I]	1xTMT10plex [N-Term]	High	0.0226921	0.000901745	1	1	1	P06733	P06733 [407-412]	0	1035.61				No Quan Values	0.0005455	0.01096	1.92
[R].EEEEEEEEEEEREK.[E]	1xTMT10plex [N-Term]; 1xTMT10plex [K14]	High	0.0278675	0.00107409	1	1	1	Q9NZ53	Q9NZ53 [162-175]	1	2310.05	555.9	483.7	452		0.0006359	0.01342	1.99
[K].IQHILTYFSRDQSK.[-]	1xTMT10plex [N-Term]; 1xTMT10plex [K14]	High	0.0259385	0.00107409	1	1	1	Q17RB8	Q17RB8 [760-773]	1	2194.24				No Quan Values	0.0006359	0.01253	2.03
[K].LNPYAK.[T]	1xTMT10plex [N-Term]; 1xTMT10plex [K6]	High	0.0261718	0.00107409	1	1	1	P36578	P36578 [328-333]	0	1163.72				No Quan Values	0.0006359	0.01256	2.21
[R].DEPEEEEDDEDDLK.[A]	1xTMT10plex [N-Term]; 1xTMT10plex [K14]	High	0.0299457	0.00113158	1	1	1	Q9Y3S1	Q9Y3S1 [171-184]	0	2164.97				No Quan Values	0.0006658	0.01437	1.35
[R].FYAFGR.[V]	1xTMT10plex [N-Term]	High	0.0318942	0.00121621	1	1	1	P13639	P13639 [410-415]	0	989.541	1181.5	891	667.7		0.0007061	0.01524	1.89
[R].YAVEGR.[D]	1xTMT10plex [N-Term]	High	0.0313247	0.00121621	1	1	1	P43308	P43308 [33-38]	0	923.515	3079.5	2150.7	1686.2		0.0007061	0.01503	2.16
[K].LEECVR.[S]	1xTMT10plex [N-Term]	High	0.0330647	0.00121621	1	1	1	P24534	P24534 [158-163]	0	977.529	1515.2	1476.4	1300.3		0.0007471	0.01585	2.07
[K].DMTLEGDDLILEIE.[-]	1xTMT10plex [N-Term]; 1xOxidation [M2(100)]	High	0.0342784	0.00130339	1	1	1	P11498	P11498 [1165-1178]	0	1850.91	22.1	28.5	24.4		0.0007985	0.01637	2.04
[K].AELDDTPMR.[G]	1xTMT10plex [N-Term]; 1xOxidation [M8(100)]	High	0.0342784	0.00130339	1	1	1	P23246	P23246 [350-358]	0	1292.64				No Quan Values	0.0008085	0.0164	2.02
[K].QTSGMEYK.[K]	1xTMT10plex [N-Term]; 1xTMT10plex [K8]; 1xOxidation [M5(100)]	High	0.0355365	0.00136009	1	1	1	P27824	P27824 [508-515]	0	1417.74				No Quan Values	0.0008598	0.01701	1.95
[R].EVFENDPETDYFYPK.[Y]	1xTMT10plex [N-Term]; 1xTMT10plex [K15]	High	0.0417814	0.00161665	1	1	1	P07225	P07225 [70-84]	0	2351.15				No Quan Values	0.001029	0.01995	1.53
[R].DWYPHSR.[L]	1xTMT10plex [N-Term]	High	0.0425375	0.0016439	1	1	1	P04792	P04792 [21-27]	0	1189.6				No Quan Values	0.001029	0.02031	2.1
[R].AQLAKAEDGHAVAK.[K]	1xTMT10plex [N-Term]; 2xTMT10plex [K5; K14]	High	0.0452875	0.00175649	1	1	3	Q03252	Q03252 [182-195]	1	2096.24				No Quan Values	0.005923	0.1474	1.15
[R].VVYIFGPPVK.[E]	1xTMT10plex [N-Term]; 1xTMT10plex [K10]	High	0.0465166	0.00178499	1	1	1	P49915	P49915 [560-569]	0	1576.99				No Quan Values	0.001118	0.02217	1.86
[K].DTITDVLLVGAPMYMSDLK.[K]	1xTMT10plex [N-Term]; 1xTMT10plex [K19]	High	0.0517496	0.0019242	1	1	1	P17301	P17301 [503-521]	0	2540.38	435.6	456.5	470.2		0.001205	0.02476	2.48
[K].HEQEYMEVR.[E]	1xTMT10plex [N-Term]; 1xOxidation [M6(100)]	High	0.0517496	0.0019242	1	1	1	Q15363	Q15363 [146-154]	0	1465.69	531.4	524	519.9		0.001205	0.02476	1.81
[K].GGANLLIK.[E]	1xTMT10plex [N-Term]; 1xTMT10plex [K8]	High	0.0560226	0.00218054	1	1	1	P35498	P35498 [1949-1956]	0	1243.81				No Quan Values	0.001294	0.02675	1.55
[R].FLTLDTEGK.[L]	1xTMT10plex [N-Term]; 1xTMT10plex [K9]	High	0.0638762	0.00240143	1	1	2	Q7Z7H3	Q7Z7H3 [196-204]	0	1481.86	5077.9	4977.8	5069.8		0.008303	0.1999	1.77
[K].EEQLFSPLPPSPMAMIR.[D]	1xTMT10plex [N-Term]; 1xOxidation [M13(100)]	High	0.0667165	0.00248399	1	1	1	Q8IYM0	Q8IYM0 [364-380]	0	2188.13				No Quan Values	0.001487	0.03227	1.93
[R].LIDYAR.[M]	1xTMT10plex [N-Term]	High	0.0740359	0.00290655	1	1	1	P34897	P34897 [231-236]	0	979.577	5000.2	4115.3	3749.7		0.001702	0.03598	1.89
[K].YDDIKK.[V]	1xTMT10plex [N-Term]; 2xTMT10plex [K5; K6]	High	0.0800331	0.00315508	1	1	1	P04406	P04406 [255-260]	1	1468.9				No Quan Values	0.001867	0.03917	1.18
[K].DNMALQR.[V]	1xTMT10plex [N-Term]; 1xOxidation [M3(100)]	High	0.0887861	0.00328385	1	1	1	P38646	P38646 [301-307]	0	1092.57				No Quan Values	0.00195	0.0434	1.39
[R].DLQGLTVEHAIDSFR.[E]	1xTMT10plex [N-Term]	High	0.0842959	0.00328385	1	1	1	O43290	O43290 [253-267]	0	1930.02				No Quan Values	0.001933	0.04142	1.47
[K].GSITLNLPQDVWLYQSVK.[I]	1xTMT10plex [N-Term]; 1xTMT10plex [K18]	High	0.0887861	0.00328385	1	1	1	Q6YBV0	Q6YBV0 [335-352]	0	2519.43				No Quan Values	0.00195	0.04346	2
[R].ILGLAIESQDAGIK.[T]	1xTMT10plex [N-Term]; 1xTMT10plex [K14]	High	0.0842959	0.00328385	1	1	1	O00161	O00161 [27-40]	0	1886.14				No Quan Values	0.001933	0.04125	1.73
[R].QEEEMMAK.[E]	1xTMT10plex [N-Term]; 1xTMT10plex [K8]; 2xOxidation [M5(100); M6(100)]	High	0.0842959	0.00328385	1	1	1	P35579	P35579 [843-850]	0	1485.73				No Quan Values	0.001933	0.04141	1.8
[R].IFQLSHNIK.[N]	1xTMT10plex [N-Term]; 1xTMT10plex [K9]	High	0.0872632	0.00328385	1	1	1	Q86T82	Q86T82 [50-58]	0	1557.95				No Quan Values	0.001941	0.0426	1.21
[K].FVIPDFMSFTSHIDELYESAK.[K]	1xTMT10plex [N-Term]; 1xTMT10plex [K21]	High	0.0842959	0.00328385	1	1	3	O94925	O94925 [219-239]	0	2934.5	1230.3	1742.7	1748		0.001933	0.04127	1.61
[K].IYIWK.[G]	1xTMT10plex [N-Term]; 1xTMT10plex [K5]	High	0.0927125	0.00339235	1	1	1	P40121	P40121 [293-297]	0	1180.75	397.9	296.4	267.1		0.001996	0.04569	2.05
[R].QMSLLLR.[R]	1xTMT10plex [N-Term]	High	0.0943322	0.00341903	1	1	1	P25705	P25705 [323-329]	0	1089.67				No Quan Values	0.002024	0.04665	1.96
[R].LMEDLDR.[N]	1xTMT10plex [N-Term]; 1xOxidation [M2(100)]	High	0.0935188	0.00341903	1	1	1	P06703	P06703 [56-62]	0	1136.58				No Quan Values	0.001996	0.04593	1.28
[K].ILDMQQTYDMWLK.[K]	1xTMT10plex [N-Term]; 1xTMT10plex [K13]; 2xOxidation [M4(100); M10(100)]	High	0.100234	0.00358177	1	1	1	Q9UGR2	Q9UGR2 [811-823]	0	2175.12	1293.6	1295.8	1289.4		0.002091	0.04958	1.35
[R].IAYTFAR.[A]	1xTMT10plex [N-Term]	High	0.100234	0.00358177	1	1	1	P36776	P36776 [816-822]	0	1070.62				No Quan Values	0.002081	0.04932	2.09
[R].QLSMSSADSADAK.[R]	1xTMT10plex [N-Term]; 1xTMT10plex [K13]; 1xOxidation [M4(100)]	High	0.104683	0.00377501	1	1	1	Q5JSZ5	Q5JSZ5 [414-426]	0	1784.91				No Quan Values	0.002195	0.05201	1.39
[K].TEMVTISDASQR.[T]	1xTMT10plex [N-Term]; 1xOxidation [M3(100)]	High	0.104683	0.00377501	1	1	1	O43491	O43491 [875-886]	0	1582.79	376.3	361	343.8		0.002187	0.05184	1.44
[K].VITVFLNHSNLWFAAWLK.[V]	1xTMT10plex [N-Term]; 1xTMT10plex [K18]	High	0.115215	0.00424831	1	1	1	P59535	P59535 [99-116]	0	2617.51	126.7	127.8	119		0.002398	0.0572	1.58
[K].LLMMAGIDDCYTSARGCTATLGNFAK.[A]	1xTMT10plex [N-Term]; 1xTMT10plex [K26]; 2xOxidation [M3(100); M4(100)]	High	0.116226	0.00430381	1	1	1	P15880	P15880 [213-238]	1	3213.58				No Quan Values	0.002407	0.05789	2.46
[K].MNLVEPPWHMPPREEEEEEEEEEER.[E]	1xTMT10plex [N-Term]; 2xOxidation [M1(100); M10(100)]	High	0.123579	0.0044378	1	1	2	Q9NZ53	Q9NZ53 [149-173]	1	3440.51	64.7	63.3	69.2		0.007443	0.1802	1.52
[R].EMAGDNK.[L]	1xTMT10plex [N-Term]; 1xTMT10plex [K7]; 1xOxidation [M2(100)]	High	0.12467	0.00446522	1	1	1	P38646	P38646 [492-498]	0	1238.65				No Quan Values	0.002539	0.06195	1.29
[K].LVGGGESNPMNYNSYMDEK.[N]	1xTMT10plex [N-Term]; 1xTMT10plex [K19]	High	0.129136	0.00457376	1	1	1	Q01543	Q01543 [91-109]	0	2563.22	187.1	195.9	212.5		0.002605	0.06434	1.67
[K].HFSVEGQLEELK.[D]	1xTMT10plex [N-Term]; 1xTMT10plex [K12]	High	0.131434	0.00459973	1	1	1	Q58FG0	Q58FG0 [152-163]	0	1874.04				No Quan Values	0.002633	0.0653	1.4
[R].GYPPPR.[D]	1xTMT10plex [N-Term]	High	0.131434	0.00459973	1	1	1	P38159	P38159 [356-361]	0	915.525				No Quan Values	0.002643	0.06561	1.88
[K].VPAIYGVDTR.[M]	1xTMT10plex [N-Term]	High	0.131434	0.00459973	1	1	1	P31327	P31327 [158-167]	0	1319.75				No Quan Values	0.002643	0.06582	2.1
[R].GAQAAIVVYDITNEESFAR.[A]	1xTMT10plex [N-Term]	High	0.13028	0.00459973	1	1	1	P20339	P20339 [92-110]	0	2283.18	140.5	147.9	130		0.002633	0.06514	1.59
[K].NAQMAQSPILLLGGAASTLLQNR.[G]	1xTMT10plex [N-Term]; 1xOxidation [M4(100)]	High	0.133774	0.00465106	1	1	1	A1L0T0	A1L0T0 [135-157]	0	2612.44				No Quan Values	0.002659	0.06665	1.72
[K].EVITAQDTVIK.[A]	1xTMT10plex [N-Term]; 1xTMT10plex [K11]	High	0.138586	0.00470371	1	1	1	O95347	O95347 [880-890]	0	1675	2094.7	2099	2192.7		0.002706	0.06939	1.4
[R].LTDCKESNIPFNSK.[D]	1xTMT10plex [N-Term]; 2xTMT10plex [K5; K14]	High	0.146137	0.00500484	1	1	1	Q9BTF0	Q9BTF0 [416-429]	1	2283.26	1929.8	1867.2	1744.3		0.002877	0.07309	1.25
[R].SVEGASSDNGCEVK.[N]	1xTMT10plex [N-Term]; 1xTMT10plex [K14]	High	0.152742	0.00522151	1	1	1	Q9UMS5	Q9UMS5 [293-306]	0	1839.92	2573	1985.1	1970.6		0.003019	0.07658	1.38
[R].FQMGFVRDLEK.[Q]	1xTMT10plex [N-Term]; 1xTMT10plex [K11]; 1xOxidation [M3(100)]	High	0.162476	0.00549375	1	1	1	O43307	O43307 [158-168]	1	1844.01				No Quan Values	0.00319	0.08089	1.66
[K].VQTFQGDDDHNWK.[I]	1xTMT10plex [N-Term]; 1xTMT10plex [K13]	High	0.169781	0.00565343	1	1	1	Q16819	Q16819 [377-389]	0	2048.02				No Quan Values	0.003399	0.08514	1.56
[K].LDDDSDDDEESK.[E]	1xTMT10plex [N-Term]; 1xTMT10plex [K12]	High	0.169781	0.00565343	1	1	1	Q12872	Q12872 [600-611]	0	1840.83				No Quan Values	0.003399	0.08513	0.87
[R].SDYDGIGSR.[G]	1xTMT10plex [N-Term]	High	0.180508	0.00586391	1	1	1	O00571	O00571 [102-110]	0	1198.59				No Quan Values	0.003567	0.09017	1.93
[K].TVEDADMELTSRDEGER.[K]	1xTMT10plex [N-Term]; 1xOxidation [M7(100)]	High	0.182088	0.00591798	1	1	1	Q9UJX4	Q9UJX4 [169-185]	1	2198.01	429.1	430.6	393.9		0.003595	0.09077	1.82
[K].ISLNSLCYGDMDKTIK.[V]	1xTMT10plex [N-Term]; 2xTMT10plex [K13; K16]	High	0.188528	0.0061335	1	1	1	O75131	O75131 [196-211]	1	2488.38				No Quan Values	0.003773	0.09431	1.14
[K].NLTDFAEQYSIQDWAK.[R]	1xTMT10plex [N-Term]; 1xTMT10plex [K16]	High	0.19182	0.00615792	1	1	1	P04114	P04114 [2560-2575]	0	2387.23				No Quan Values	0.003792	0.09554	1.46
[K].ADMETLQR.[I]	1xTMT10plex [N-Term]; 1xOxidation [M3(100)]	High	0.19516	0.00620948	1	1	1	P26639	P26639 [289-296]	0	1208.61				No Quan Values	0.003857	0.09738	1.2
[R].LVEFLWVPDTYIVESK.[K]	1xTMT10plex [N-Term]; 1xTMT10plex [K16]	High	0.193484	0.00620948	1	1	1	O00591	O00591 [111-126]	0	2396.35				No Quan Values	0.00382	0.09652	1.9
[K].DLDEEYYEEWAER.[R]	1xTMT10plex [N-Term]	High	0.196847	0.00623523	1	1	2	P98198	P98198 [621-633]	0	1975.88	566.9	585.3	542.9		0.007443	0.1802	1.56
[K].EGLGVNEVHYVDNQDCIDLIEAK.[L]	1xTMT10plex [N-Term]; 1xTMT10plex [K23]	High	0.198547	0.00639985	1	1	1	Q9UM54	Q9UM54 [499-521]	0	3031.54				No Quan Values	0.004009	0.09898	1.52
[R].MYSYPAR.[V]	1xTMT10plex [N-Term]; 1xOxidation [M1(100)]	High	0.203716	0.00650727	1	1	1	P07910	P07910 [136-142]	0	1132.57	865.8	802.4	764.3		0.004053	0.1012	1.41
[K].MAVTFIGNSTAIQELFKR.[I]	1xTMT10plex [N-Term]; 1xTMT10plex [K17]; 1xOxidation [M1(100)]	High	0.212566	0.00680555	1	1	1	P07437	P07437 [363-380]	1	2500.4				No Quan Values	0.004213	0.106	1.6
[K].DDWWNLLLK.[A]	1xTMT10plex [N-Term]; 1xTMT10plex [K9]	High	0.216187	0.00702411	1	1	1	Q9Y5Q9	Q9Y5Q9 [623-631]	0	1660.95	452.6	802.2	855.5		0.004279	0.1074	1.25
[-].MAAAAGDADDEPR.[S]	1xTMT10plex [N-Term]; 1xOxidation [M1(100)]	High	0.218015	0.00707701	1	1	1	Q6NXT1	Q6NXT1 [1-13]	0	1534.7				No Quan Values	0.004335	0.1087	1.26
[K].LLQQALQGMQQHLLK.[V]	1xTMT10plex [N-Term]; 1xTMT10plex [K15]; 1xOxidation [M9(100)]	High	0.218015	0.00707701	1	1	1	Q16206	Q16206 [456-470]	0	2223.3	429.2	418	410.7		0.004316	0.1085	1.2
[R].LAWIKSFKPWLEIFK.[Q]	1xTMT10plex [N-Term]; 3xTMT10plex [K5; K8; K15]	High	0.221705	0.00721175	1	1	1	Q96JM4	Q96JM4 [743-757]	1	2822.75				No Quan Values	0.0044	0.1099	1.05
[R].ISYQRDSDENLTDAEGK.[V]	1xTMT10plex [N-Term]; 1xTMT10plex [K17]	High	0.22544	0.00728954	1	1	1	Q69YH5	Q69YH5 [204-220]	1	2399.21				No Quan Values	0.004427	0.1118	1.13
[K].LQNEVESVTGMLNEAEGK.[A]	1xTMT10plex [N-Term]; 1xTMT10plex [K18]	High	0.22922	0.00734333	1	1	1	P35749	P35749 [1285-1302]	0	2406.26				No Quan Values	0.004511	0.1139	1.78
[R].VIEDDPEAVYTTTGGK.[I]	1xTMT10plex [N-Term]; 1xTMT10plex [K16]	High	0.22922	0.00734333	1	1	1	Q15375	Q15375 [782-797]	0	2153.14				No Quan Values	0.004482	0.1137	1.79
[R].LVPLGWMSLWLFR.[Q]	1xTMT10plex [N-Term]	High	0.22922	0.00734333	1	1	1	A6NGC4	A6NGC4 [178-190]	0	1847.06	940.5	1009.7	965.1		0.004521	0.114	1.46
[K].SQVLFAVVFTAR.[Y]	1xTMT10plex [N-Term]	High	0.236911	0.00753031	1	1	1	P24390	P24390 [36-47]	0	1566.92				No Quan Values	0.004603	0.1174	1.42
[K].IAVEEIKCQALADNAQK.[D]	1xTMT10plex [N-Term]; 2xTMT10plex [K7; K17]	High	0.23886	0.00758146	1	1	1	Q9P225	Q9P225 [3070-3086]	1	2531.45				No Quan Values	0.004649	0.1191	1.54
[K].YYTLFGR.[S]	1xTMT10plex [N-Term]	High	0.250776	0.0080411	1	1	1	P07814	P07814 [1504-1510]	0	1148.63				No Quan Values	0.004978	0.125	1.88
[K].VAQALCEDLSALVK.[E]	1xTMT10plex [N-Term]; 1xTMT10plex [K14]	High	0.254829	0.00817563	1	1	1	Q03001	Q03001 [4795-4808]	0	1918.11				No Quan Values	0.004995	0.1265	1.89
[R].SVSSSSYR.[R]	1xTMT10plex [N-Term]	High	0.25892	0.00828305	1	1	1	P08670	P08670 [5-12]	0	1101.57	160.9	158.6	134.3		0.005107	0.1289	1.84
[R].VDGTVDTPPCLR.[L]	1xTMT10plex [N-Term]	High	0.263049	0.00836216	1	1	1	P21817	P21817 [1259-1270]	0	1501.79				No Quan Values	0.0052	0.1312	1.49
[R].LIHGEDSDSEGEEEGR.[G]	1xTMT10plex [N-Term]	High	0.269311	0.00863175	1	1	1	Q9C0C9	Q9C0C9 [81-96]	0	1987.9				No Quan Values	0.005369	0.1343	1.7
[R].KNDQALQLTQMDKMHK.[K]	1xTMT10plex [N-Term]; 3xTMT10plex [K1; K13; K16]; 1xOxidation [M14(99.4)]	High	0.271416	0.0087398	1	1	3	Q86Z20	Q86Z20 [337-352]	2	2861.61				No Quan Values	0.005561	0.1393	3.08
[K].LIEAVDNMLSNK.[I]	1xTMT10plex [N-Term]; 1xTMT10plex [K12]; 1xOxidation [M8(100)]	High	0.275651	0.00889996	1	1	1	Q9H223	Q9H223 [381-392]	0	1821.02				No Quan Values	0.005508	0.1374	1.29
[R].ISGGYENVPTDDIHMK.[Q]	1xTMT10plex [N-Term]; 1xTMT10plex [K16]	High	0.275651	0.00889996	1	1	1	O00469	O00469 [599-614]	0	2234.15				No Quan Values	0.005499	0.1366	1.26
[R].RVFIMDNCEELIPEYLNFIR.[G]	1xTMT10plex [N-Term]; 1xOxidation [M5(100)]	High	0.284218	0.00900153	1	1	1	P07900	P07900 [367-386]	1	2759.41				No Quan Values	0.005606	0.1418	1.87
[K].IISDVEEQEAAIMDIVIK.[V]	1xTMT10plex [N-Term]; 1xTMT10plex [K18]; 1xOxidation [M13(100)]	High	0.284218	0.00900153	1	1	1	Q9NZJ5	Q9NZJ5 [294-311]	0	2490.38				No Quan Values	0.005587	0.1412	1.13
[R].DCTHDER.[S]	1xTMT10plex [N-Term]	High	0.292904	0.00924382	1	1	1	Q9P0X4	Q9P0X4 [1690-1696]	0	1104.49				No Quan Values	0.005753	0.146	1.11
[R].LILFVLLLFGIYGLLK.[N]	1xTMT10plex [N-Term]; 1xTMT10plex [K16]	High	0.29949	0.00964724	1	1	1	Q96TA2	Q96TA2 [295-310]	0	2293.51	555.3	608.6	617.9		0.006043	0.1495	0.89
