# Supplementary material for: Proteome-wide detection of S-nitrosylation targets and motifs using bioorthogonal cleavable-linker-based enrichment and switch technique
Source: Nat Commun. 2019 May 16;10:2195. doi: 10.1038/s41467-019-10182-4 (PMC6522481; doi:10.1038/s41467-019-10182-4)
Supplement: Supplementary file 6 — Supplementary Data 3 [file 41467_2019_10182_MOESM6_ESM.xlsx]

## Sheet: 3a
Supplementary Data 3a: Analysis of SNO reduction conditions. Background peptides present in the Cys-BOOST flow through (1 µg measured by LC-SPS).
identified peptide sequence with amino acids N- and C-terminal of the cleavage; modified amino acids are in small letters	modifications detected in the peptide, ptmRS-based site localization probabilities	peptide confidence, high is <1% false discovery rate	Uniprot protein accession	number of missed tryptic cleavages	theoretical peptide mass in Da	TMT reporter ion based abundances									Sequest HT XCorr value	Percolator q-Value	Percolator posterior error probability (PEP)
Annotated Sequence	Modifications	Confidence	Master Protein Accessions	# Missed Cleavages	Theo. MH+ [Da]	Abundance: 126, Sample, +asc	Abundance: 127N, Sample, +asc	Abundance: 127C, Sample, +asc	Abundance: 128N, Sample, UV	Abundance: 128C, Sample, UV	Abundance: 129N, Sample, UV	Abundance: 129C, Sample, -asc	Abundance: 130N, Sample, -asc	Abundance: 130C, Sample, -asc	XCorr	Percolator q-Value	Percolator PEP
[K].mMDYLQGSGETPQTDVR.[W]	N-Term(TMT10plex)	High	Q14697	0	2157.02	37.1	40.7	34	40.7	32.3	40.6	33	35.5	32.4	4.61	0	6.32e-06
[K].gLVVDMDGFEEER.[K]	N-Term(TMT10plex)	High	P49588	0	1724.84	80.8	93.8	88.3	89	86.4	96.9	90.8	102.3	88.6	4.49	0	1.226e-06
[K].vTNGAFTGEISPGMIk.[D]	N-Term(TMT10plex); K16(TMT10plex)	High	P60174	0	2080.15	95	97	96	81.6	70.9	71.8	137	133.7	124.6	3.85	0	1.267e-07
[R].iEYDTFGELk.[V]	N-Term(TMT10plex); K10(TMT10plex)	High	P07954	0	1672.92	58.2	62.7	62.4	56	47.7	54.2	51.3	58.5	51.9	3.81	0	7.212e-05
[K].aLTSEIALLQSR.[L]	N-Term(TMT10plex)	High	P04843	0	1530.91	46	52.4	56.4	51	49.1	58.7	57.9	54	44.1	3.8	0	7.926e-06
[K].vNNSSLIGLGYTQTLkPGIk.[L]	N-Term(TMT10plex); K16(TMT10plex); K20(TMT10plex)	High	P21796	0	2790.67	36.7	37	47.2	59.1	46	58.7	58.6	57.3	67.4	4.71	0	4.98e-08
[R].vIISAPSADAPmFVMGVNHEk.[Y]	N-Term(TMT10plex); M12(Oxidation); K21(TMT10plex)	High	P04406	0	2687.43	57	51.7	49.7	64.7	43.8	54	35.8	34.1	29.5	4.62	0	1.332e-06
[K].mQEVVANLQYDDGSGMk.[R]	N-Term(TMT10plex); K17(TMT10plex)	High	Q16531	0	2343.17	11.8	16.1	16.2	22.2	24	24.3	12.4	12.7	9.5	2.97	0	3.164e-05
[K].aLFAGDIEEMEER.[R]	N-Term(TMT10plex)	High	Q9BQ52	0	1738.85	8.5	13	12.1	13.7	12.2	13.1	11.4	11.3	12.9	3.53	0	1.359e-05
[K].lWNTLGVck.[Y]	N-Term(TMT10plex); C8(Carbamidomethyl); K9(TMT10plex)	High	P63244	0	1548.9	27.6	32.2	31.9	22.3	23	19.4	24.7	26.1	19.4	2.51	0	0.0002108
[R].lVLEVAQHLGESTVR.[T]	N-Term(TMT10plex)	High	P06576	0	1880.08	82.3	109.9	84	77.4	54.9	77.5	66.1	76.4	63.4	3.67	0	7.866e-07
[K].vDEIVVLSGDNSk.[V]	N-Term(TMT10plex); K13(TMT10plex)	High	Q14254	0	1833.04	28.6	33.7	30.4	37.3	31.8	36.7	25.4	26.5	24.5	3.52	0	4.609e-07
[K].vLVHPPQDGEDEPTLVQkEPVEAAPAAEPVPAST.[-]	N-Term(TMT10plex); K18(TMT10plex)	High	Q16740	1	3976.1	35.1	37	39.8	46.5	42.7	37.4	45.1	46.9	45.7	2.55	0	1.317e-06
[K].sSNLSVTTDFSESLQSSNIESk.[E]	N-Term(TMT10plex); K22(TMT10plex)	High	Q8WWI1	0	2818.44	20.7	23.1	21.7	36.4	24.7	28.4	30.6	28.8	26.1	5.81	0	5.192e-10
[K].dYELQLVTYk.[A]	N-Term(TMT10plex); K10(TMT10plex)	High	Q15149	0	1729.98	15.5	13.6	13	12.5	9.8	13.2	13.6	12.4	14.8	3.84	0	9.282e-05
[K].lkGPQITGPSLEGDLGLk.[G]	N-Term(TMT10plex); K2(TMT10plex); K18(TMT10plex)	High	Q09666	1	2510.52	31.3	31.1	27.8	43.3	37.7	33.3	38	33.4	33	4.7	0	4.578e-06
[K].eIEQEAAVELSQLR.[D]	N-Term(TMT10plex)	High	P47985	0	1844	65.3	66.5	69.1	74.8	64.6	68.5	77.4	72.1	81.6	5.14	0	2.227e-06
[R].lDVGNFSWGSEccTR.[K]	N-Term(TMT10plex); C12(Carbamidomethyl); C13(Carbamidomethyl)	High	P62241	0	2016.91	29.8	36.7	32.7	15.4	15.3	21	35.8	25.2	49	3.92	0	4.959e-07
[K].aQLFALTGVQPAR.[Q]	N-Term(TMT10plex)	High	P54578	0	1600.94	71.4	79.7	79.7	99	89.3	95.9	85.3	94	80.8	2.96	0	2.645e-06
[R].lVVPATQcGSLIGk.[G]	N-Term(TMT10plex); C8(Carbamidomethyl); K14(TMT10plex)	High	Q15365	0	1901.13	12.7	14.6	14.6	10	14.1	14.6	3.9	8	10.6	3.97	0	0.0003324
[K].ikGDVPSVGLEGPDVDLQGPEAk.[I]	N-Term(TMT10plex); K2(TMT10plex); K23(TMT10plex)	High	Q09666	1	3007.69	47.9	39.2	50.2	63.8	79.4	72.8	70.9	96.9	125.5	1.46	0	2.764e-05
[R].eQQIVIQSSGGLSkDDIENMVk.[N]	N-Term(TMT10plex); K14(TMT10plex); K22(TMT10plex)	High	P38646	1	3105.71	27.6	31.9	41.2	46.6	59.1	48.1	42.1	52	54.7	4.39	0	3.002e-06
[R].eAPVDVLTQIGR.[S]	N-Term(TMT10plex)	High	Q9BVC6	0	1526.87	37.3	43.1	39	46	38	43.9	38.8	39.4	36.8	3.56	0	2.445e-05
[K].eFSPFGTITSAk.[V]	N-Term(TMT10plex); K12(TMT10plex)	High	P11940	0	1742.97	32.3	29.2	28	45.4	41.9	40.4	40.2	33.2	27.9	3.12	0	7.094e-06
[R].fAkPVYPGQTLQTEMWk.[E]	N-Term(TMT10plex); K3(TMT10plex); K17(TMT10plex)	High	P51659	0	2711.52	12.3	12.5	8.8	11.1	8	10.4	16	15.2	16.5	5.42	0	8.069e-07
[K].qQSEEDLLLQDFSR.[N]	N-Term(TMT10plex)	High	Q9UNL2	0	1936.98	54.6	50.4	58.5	75.7	67.3	68.7	74.2	75.4	68.5	5.01	0	1.317e-06
[K].iVEIPFNSTNk.[Y]	N-Term(TMT10plex); K11(TMT10plex)	High	P05023	0	1720	122.6	123.9	121.9	115.3	101.5	95.3	112.1	106.2	110.5	3.16	0	0.0001082
[K].ekPSYDTETDPSEGLMNVLk.[K]	N-Term(TMT10plex); K2(TMT10plex); K20(TMT10plex)	High	Q9HB71	0	2940.55	31.8	38	47.7	45.1	31.9	35.5	43.1	45.3	40.7	3.99	0	0.0002341
[K].fMQASEDLLk.[E]	N-Term(TMT10plex); K10(TMT10plex)	High	P15531	0	1639.91	25.5	21	27.6	31.2	23.1	32.7	34.1	40.9	37.3	3.69	0	1.465e-05
[R].iESLSSQLSNLQk.[E]	N-Term(TMT10plex); K13(TMT10plex)	High	P20700	0	1905.11	523.3	552.9	554.4	534.2	426.9	482.6	556.7	549.8	472.3	3.73	0	1.432e-07
[R].nLIDEDGNNQWPEGLk.[F]	N-Term(TMT10plex); K16(TMT10plex)	High	O00410	0	2300.19	91	87	83	73.2	56.5	70.7	97.1	99.2	88.4	3.92	0	0.0006095
[R].dAEDAMDAMDGAVLDGR.[E]	N-Term(TMT10plex)	High	Q01130	0	1980.88	77.3	71.4	80.4	76.6	64.1	57.4	81.2	78.4	76	4.98	0	7.629e-08
[R].tLMNLGGLAVAR.[D]	N-Term(TMT10plex)	High	P37802	0	1444.85	17.7	22.9	23.8	28.8	26.6	21.8	25.7	31.1	26.8	3.67	0	2.803e-05
[R].gFGFVTFDDHDPVDk.[I]	N-Term(TMT10plex); K15(TMT10plex)	High	P22626	0	2154.09	94.8	89.9	97.3	142.6	110.2	125.1	142.6	144.3	136.3	3.56	0	2.651e-06
[R].iINEPTAAAIAYGLDkR.[E]	N-Term(TMT10plex); K16(TMT10plex)	High	P11021	1	2274.32	32.3	38.1	38.7	36.1	27.9	32.7	34.3	39.2	31.7	4.98	0	6.007e-08
[K].dPVQEAWAEDVDLR.[V]	N-Term(TMT10plex)	High	P14618	0	1871.93	3.4	8.3	6.9	1.9	2.6	5.4	2.1	6.3	2.9	5.41	0	5.137e-07
[R].aPEAWDYGQGFVNEEmIR.[D]	N-Term(TMT10plex); M16(Oxidation)	High	P00387	0	2357.11	32.3	38.6	36.1	26.3	23.1	24.7	21.8	17.1	19.3	4.58	0	4.363e-08
[K].vLGTSVESIMATEDR.[Q]	N-Term(TMT10plex)	High	P31327	0	1836.96	76.2	74.2	81.8	90.6	64.7	70	94.6	100.6	89.8	4.07	0	1.149e-06
[K].iPGGIIEDScVLR.[G]	N-Term(TMT10plex); C10(Carbamidomethyl)	High	P49368	0	1657.91	19.4	20.3	20.6	10.8	7.2	10.4	10.7	13.7	10.2	2.71	0	5.595e-05
[K].hTGPGILSMANAGPNTNGSQFFIcTAk.[T]	N-Term(TMT10plex); C24(Carbamidomethyl); K27(TMT10plex)	High	P62937	0	3249.65	24.7	25.3	20.9	15.7	19.6	18.8	16.5	17.5	24.7	7.76	0	1.887e-16
[R].cIPALDSLTPANEDQk.[I]	N-Term(TMT10plex); C1(Carbamidomethyl); K16(TMT10plex)	High	P10809	0	2230.18	71.9	101.5	72.3	70.8	76.2	70	41.7	47.1	38.3	2.74	0	0.0004539
[K].tEDSLMPEEEFLR.[R]	N-Term(TMT10plex)	High	Q15459	0	1824.89	17.2	15.9	13.6	18.9	13.8	10.7	16.9	12.8	14.3	3.91	0	0.000334
[K].gTQGVVTNFEIFR.[M]	N-Term(TMT10plex)	High	P55884	0	1696.92	15.1	24	17.1	25.3	13.7	18	17.3	27.3	15.4	4.13	0	2.296e-05
[R].aIESMEQQLSELkk.[T]	N-Term(TMT10plex); K13(TMT10plex); K14(TMT10plex)	High	P12270	1	2321.34	21	21.4	21.1	19.9	14.2	18.6	16.4	18.2	15.4	3.1	0	0.0003662
[R].aVSILPLLGHGVPR.[L]	N-Term(TMT10plex)	High	Q9Y2W2	0	1658.03	86.2	88.5	82.3	88.2	81.4	82.4	72.1	74.9	74.5	3.85	0	1.124e-06
[K].vDIDAPDVSIEGPDAk.[L]	N-Term(TMT10plex); K16(TMT10plex)	High	Q09666	0	2099.13	106.1	109.1	128.7	133.8	135.7	135.4	120.5	128.6	113.2	4.15	0	6.665e-06
[R].vLNSYWVGEDSTYk.[F]	N-Term(TMT10plex); K14(TMT10plex)	High	P61313	0	2119.11	29	19.8	22	16.5	14.8	22.3	19.4	16.8	22.1	4.78	0	1.646e-09
[R].tIGTGLVTNTLAmTEEEk.[N]	N-Term(TMT10plex); M13(Oxidation); K18(TMT10plex)	High	P49411	0	2382.28	32.7	32.6	36	66.7	49.6	54.6	28.8	26.3	19.2	3.97	0	1.864e-05
[K].gFLNSSELSGLPAGPDR.[E]	N-Term(TMT10plex)	High	P43897	0	1946.02	73.8	85.9	73.2	89.3	85	93.2	95.1	90.9	93.9	3.69	0	2.788e-07
[K].kFYPLEIDYGQDEEAVk.[K]	N-Term(TMT10plex); K1(TMT10plex); K17(TMT10plex)	High	P09874	1	2731.48	24.7	38.6	29.6	43.6	36.1	37.1	37.4	38.1	40.3	5.17	0	2.04e-06
[R].vIkDFMIQGGDFTR.[G]	N-Term(TMT10plex); K3(TMT10plex)	High	P23284	1	2085.16	44.2	64.6	60	68.3	57.3	66.9	68.8	76.1	61.9	2.34	0	9.596e-05
[R].nSLGGDVLFVGk.[H]	N-Term(TMT10plex); K12(TMT10plex)	High	Q9H0D6	0	1663.98	15.6	20	18.1	12.8	14.8	14.1	12.4	13	16.2	2.91	0	0.0001785
[K].aAVAVVPLVSEDk.[S]	N-Term(TMT10plex); K13(TMT10plex)	High	O75152	0	1756.06	84.1	88.5	83.9	90.4	78.8	85.2	90.8	87.6	84.8	2.52	0	0.0001255
[R].lASTNSSVLGADLPSSMk.[E]	N-Term(TMT10plex); K18(TMT10plex)	High	Q13428	0	2236.23	27.8	32.4	31.2	41	32.4	40.4	38.8	41.2	43.3	4.87	0	5.254e-06
[K].vQSGSESVIQEYVDLR.[T]	N-Term(TMT10plex)	High	Q15149	0	2038.07	4	2.4	2.8	1.4	1.8	1.9	1.6	3.7	3.5	5.07	0	6.366e-06
[K].kPGGFDISLFYR.[D]	N-Term(TMT10plex); K1(TMT10plex)	High	P12956	0	1858.06	85.1	94.9	90.7	90.3	71.8	98.5	74.5	85.2	77.2	3.07	0	3.669e-06
[K].rTDDIPVWDQEFLk.[V]	N-Term(TMT10plex); K14(TMT10plex)	High	P63208	1	2220.21	32.8	34.1	30.9	35.5	28.1	40.6	40.6	46.7	48	5.3	0	8.513e-09
[K].eIESEIDSEEELINk.[K]	N-Term(TMT10plex); K15(TMT10plex)	High	Q14566	0	2235.16	36.1	36.5	35.9	45.4	29.3	35	29.3	33.9	34.1	3.33	0	0.0004569
[R].eHINLGcDMDFDIAGPSIR.[G]	N-Term(TMT10plex); C7(Carbamidomethyl)	High	P21796	0	2389.15	61	55.1	43	33.2	26.5	29.6	46.4	43.5	41	5.7	0	2.645e-07
[K].fAEAFEAIPR.[A]	N-Term(TMT10plex)	High	P50990	0	1379.75	63.9	82.8	69.6	84.6	72	69.4	84	79.6	81.7	3.24	0	0.0004215
[R].gFVLQDTVEQLR.[C]	N-Term(TMT10plex)	High	P56192	0	1633.91	16.5	18.6	14.8	18	12.6	15.2	20.3	18	19.7	4.21	0	3.789e-05
[K].tVTNAVVTVPAYFNDSQR.[Q]	N-Term(TMT10plex)	High	P11142	0	2211.16	67.9	82.8	73.9	81.9	69.9	76.7	80.1	76.4	77.5	5.09	0	8.734e-09
[R].dYGVLLEGSGLALR.[G]	N-Term(TMT10plex)	High	P30048	0	1691.95	71.2	72.3	86.8	68.9	71.2	84.3	87.4	94.9	78.7	4.21	0	1.402e-06
[R].aLEEELAGLk.[N]	N-Term(TMT10plex); K10(TMT10plex)	High	O95347	0	1530.91	19.7	22.2	20.5	18	17.2	14.2	17	17.3	17	3.52	0	0.0002131
[K].aVENYLIQMAR.[Y]	N-Term(TMT10plex)	High	O14737	0	1536.84	24.6	24.8	22.7	25.6	29.1	25	38.6	38.1	26.3	3.56	0	1.342e-05
[K].aTESGAQSAPLPMEGVDISPk.[Q]	N-Term(TMT10plex); K21(TMT10plex)	High	Q02790	0	2543.34	37.6	39	44.7	45.3	37	43.9	50.6	56.4	48.7	4.41	0	2.207e-05
[K].sDIDEIVLVGGSTR.[I]	N-Term(TMT10plex)	High	P11021	0	1689.92	14.6	15.5	15.9	13.7	13.6	16.4	16.3	18.6	13.5	3.04	0	0.000628
[K].aTLSSTSGLDLMSESGEGEISPQR.[E]	N-Term(TMT10plex)	High	Q8WWI1	0	2681.31	11.5	8.1	13.7	8.4	11.3	11.3	10.6	9.9	8.1	5.29	0	1.731e-07
[R].gYISPYFINTSk.[G]	N-Term(TMT10plex); K12(TMT10plex)	High	P10809	0	1848.03	40.5	43.1	43.8	47.5	36	38.6	44.5	45.2	45.4	4.79	0	1.006e-07
[K].gDTANEIGQVLHFENVk.[D]	N-Term(TMT10plex); K17(TMT10plex)	High	P36952	0	2329.26	52.8	46	52.5	67.6	37.6	53.2	69	64.9	57.3	4.96	0	5.323e-08
[K].vLQSALAAIR.[H]	N-Term(TMT10plex)	High	Q12905	0	1270.8	56.8	61.1	64.5	54.1	36.9	51	51.1	55.6	50.3	2.46	0	0.0005329
[K].eDTESLEIFQNEVAR.[Q]	N-Term(TMT10plex)	High	Q9BS26	0	2009	8.1	6.3	7	8.7	3	7.5	6	11.9	8.9	3.75	0	0.0002346
[K].gGSWIQEINVAEk.[N]	N-Term(TMT10plex); K13(TMT10plex)	High	P78527	0	1889.05	124.5	134.5	130.4	110.3	77.6	103.8	157.5	132.3	113.5	3.05	0	0.0005773
[R].fDSNNVVLIEDNGNPVGTR.[I]	N-Term(TMT10plex)	High	Q6P1L8	0	2289.17	14.4	16.5	14.6	19.6	16.2	16.6	17.7	19.7	17	5.46	0	3.85e-08
[R].tATEEWGTEDWNEDLSETk.[I]	N-Term(TMT10plex); K19(TMT10plex)	High	Q14157	0	2699.27	19	22.1	20.5	18.1	19.1	17.3	23.5	19.6	15.3	4.26	0	2.412e-06
[R].iGGVQQDTILAEGLHFR.[I]	N-Term(TMT10plex)	High	Q99623	0	2083.15	41.9	34.5	41.4	28.3	17.2	20.2	40.3	25.7	25.4	5.08	0	7.264e-08
[K].kMQQNIQELEEQLEEEESAR.[Q]	N-Term(TMT10plex); K1(TMT10plex)	High	P35579	1	2919.48	6.6	12.8	10.8	11.3	7.9	12.1	11.2	14.7	10.8	4.64	0	9.724e-07
[K].eVFSMAGVVVR.[A]	N-Term(TMT10plex)	High	P52272	0	1422.8	22.8	22.2	18.5	12.6	12.2	14.4	13.4	14.4	13.4	3	0	0.0001503
[R].dkLNNLVLFDk.[A]	N-Term(TMT10plex); K2(TMT10plex); K11(TMT10plex)	High	P62851	1	2006.23	222.2	213.3	222.6	271.9	260.8	238	279.8	301.9	256.1	3.67	0	4.124e-05
[K].aNDDIIVNWVNR.[T]	N-Term(TMT10plex)	High	P13797	0	1657.89	72.2	81.8	83.9	94.9	70.2	90.4	90.2	96	95.5	3.75	0	0.0004932
[K].qFYDQALQQAVVDDDANNAk.[A]	N-Term(TMT10plex); K20(TMT10plex)	High	P60033	0	2711.37	16.3	10.5	11.5	16.5	14	17.4	20.7	16.3	18.4	4.81	0	1.578e-06
[R].iITVSMEDVk.[I]	N-Term(TMT10plex); K10(TMT10plex)	High	Q08J23	0	1592.93	28.1	33.9	29.9	23.9	23.3	24	25.7	33	35.2	3.11	0	0.0002128
[K].fNADEFEDMVAEkR.[L]	N-Term(TMT10plex); K13(TMT10plex)	High	P27635	1	2159.08	22.4	28.2	26.5	43.6	48.6	45.1	41.2	61.7	54.8	4.11	0	1.545e-05
[R].nILSVVGTDALkk.[T]	N-Term(TMT10plex); K12(TMT10plex); K13(TMT10plex)	High	O43172	1	2045.29	17.9	21.9	26.1	22.7	21.6	18.9	32	28.1	24.1	2.92	0	0.0004297
[K].dTSEDIEELVEPVAAHGPk.[I]	N-Term(TMT10plex); K19(TMT10plex)	High	Q99460	0	2494.31	37.5	34.3	41.7	37.8	36	37.6	38.6	43.3	40.3	4.98	0	1.547e-08
[R].sDPTSYAGYIEDLkk.[F]	N-Term(TMT10plex); K14(TMT10plex); K15(TMT10plex)	High	P54709	1	2374.31	129.2	140	134.8	153.6	139.1	146.3	132.4	130	141.9	3.37	0	7.613e-06
[K].sMPWNVDTLSk.[D]	N-Term(TMT10plex); K11(TMT10plex)	High	Q16543	0	1735.95	31.8	27.3	28.9	32.8	37.6	29	33.6	37.6	31.4	3.09	0	0.0006479
[K].gVVPLAGTDGETTTQGLDGLSER.[C]	N-Term(TMT10plex)	High	P09972	0	2502.29	12	19	17.3	17.1	18	16.2	15.8	20.2	18.9	4.98	0	6.883e-06
[K].lVSDGQALPEMEIHLQTNAEk.[G]	N-Term(TMT10plex); K21(TMT10plex)	High	Q12931	0	2781.49	58.5	80.4	76.1	82.7	50.4	74.5	76.8	74.6	73.8	5.65	0	8.447e-11
[K].lTFDTTFSPNTGk.[K]	N-Term(TMT10plex); K13(TMT10plex)	High	P45880	0	1887.03	18.7	14.8	17.2	18	19.3	19	22.4	21.8	25.6	4.97	0	1.058e-05
[R].lAPDYDALDVANk.[I]	N-Term(TMT10plex); K13(TMT10plex)	High	P62750	0	1863.03	255.3	235.4	245.9	237.2	239.5	221.4	218.1	212.4	217.2	4	0	7.876e-05
[K].eLTVDNSFEFEk.[R]	N-Term(TMT10plex); K12(TMT10plex)	High	Q9UHA3	0	1916.01	70.5	80.6	79	93.7	93.4	90.1	88.6	98.6	87.4	3.5	0	0.000299
[R].yPEETLSLMTk.[E]	N-Term(TMT10plex); K11(TMT10plex)	High	P78527	0	1769.98	28.6	28.8	25.7	19.4	18.7	20.5	23.6	22.5	20.8	3.5	0	1.538e-06
[R].mAPYQGPDAVPGALDYk.[S]	N-Term(TMT10plex); K17(TMT10plex)	High	O43707	0	2251.18	119	132.7	133.6	106.1	122.2	103.3	151.3	146.9	156.7	3.23	0	1.039e-05
[R].fVESVDEYQFVER.[L]	N-Term(TMT10plex)	High	Q13405	0	1875.93	65.7	59.6	59.9	62.4	63	62.8	57.7	47.2	59.1	4.78	0	1.416e-05
[K].mSGGWELELNGTEAk.[L]	N-Term(TMT10plex); K15(TMT10plex)	High	Q07021	0	2080.08	93.5	96	111.5	126	98.6	113.3	175.3	174.7	153	3.48	0	1.575e-06
[R].aIEMLGGELGSk.[I]	N-Term(TMT10plex); K12(TMT10plex)	High	P07954	0	1662.95	41.7	42.6	45.6	41.9	41.3	40.9	40.6	54.6	45.3	4.88	0	1.683e-07
[R].aEDGSVIDYELIDQDAR.[D]	N-Term(TMT10plex)	High	P07355	0	2138.05	14.3	19.5	17.7	20.8	18.8	16.8	18.5	17.4	20.2	5.87	0	2.002e-09
[R].iVSAQSLAEDDVE.[-]	N-Term(TMT10plex)	High	Q15388	0	1604.82	57.6	81	81.8	86.5	91.5	82.3	73.2	83.1	71.9	3.49	0	1.421e-05
[K].mQQNIQELEEQLEEEESAR.[Q]	N-Term(TMT10plex); M1(Oxidation)	High	P35579	0	2578.21	19.4	16.4	16.5	25	22	21.4	15.7	11.2	10.4	5.39	0	1.195e-05
[R].gYISPYFINTSk.[G]	N-Term(TMT10plex); K12(TMT10plex)	High	P10809	0	1848.03	15.4	14.1	16.2	9.6	13.9	9.4	10.1	13.1	14.4	3.71	0	4.895e-05
[K].wELNSGDGAFYGPk.[I]	N-Term(TMT10plex); K14(TMT10plex)	High	P26639	0	1999.03	17.7	17.7	18.2	19.9	14.1	13.4	25.1	17.2	20.1	4.58	0	0.0002949
[K].gDGPVQGIINFEQk.[E]	N-Term(TMT10plex); K14(TMT10plex)	High	P00441	0	1960.09	103.1	62.5	115.7	148.2	153.2	146.5	137.2	134.5	113.1	5.06	0	8.341e-08
[K].tVNELQNLSSAEVVVPR.[D]	N-Term(TMT10plex)	High	O00425	0	2084.15	25.4	24.3	23	39.2	32.1	28.8	31.1	33.7	34.4	3.2	0	0.0004919
[K].kYDAFLASESLIk.[Q]	N-Term(TMT10plex); K1(TMT10plex); K13(TMT10plex)	High	P62906	1	2172.29	118.4	124.5	127.9	203.8	160.4	169.7	166.8	184.5	154.6	4.86	0	9.405e-09
[R].gGMGSGGLATGIAGGLAGMGGIQNEkETmQSLNDR.[L]	N-Term(TMT10plex); K26(TMT10plex); M29(Oxidation)	High	P05783	1	3809.9	27	25	38.2	37.7	39.2	46.2	31.7	34.3	31.1	3.84	0	5.898e-05
[K].tDLLLEPYNk.[Y]	N-Term(TMT10plex); K10(TMT10plex)	High	P35579	0	1663.97	76	77.4	66.7	78.4	54.4	69.8	77.9	82.8	79.7	3.15	0	0.0001135
[K].iEELDQENEAALENGIk.[N]	N-Term(TMT10plex); K17(TMT10plex)	High	P43243	0	2373.25	39.8	45.4	42.8	53.9	37.5	36.8	47.7	46.2	39.9	3.2	0	0.0002021
[R].lAPDYDALDVANk.[I]	N-Term(TMT10plex); K13(TMT10plex)	High	P62750	0	1863.03	218.2	226.1	215.9	225.9	211.8	201.4	199.7	203.2	192.3	4.3	0	1.993e-05
[K].fLADQQSEIDGLk.[G]	N-Term(TMT10plex); K13(TMT10plex)	High	P12270	0	1922.06	17.8	21.1	17.4	19.2	14.6	18.2	16.9	17.1	16.1	3.76	0	4.016e-08
[K].qPSkEEEEEEEEEQLNQTLAEMk.[A]	N-Term(TMT10plex); K4(TMT10plex); K23(TMT10plex)	High	Q8IY81	1	3464.72	21.4	23.2	22.7	19.6	16	19.7	24.6	27.9	20.9	2.79	0	0.0002929
[R].eQPEkEPELQQYVPQLQNNTILR.[L]	N-Term(TMT10plex); K5(TMT10plex)	High	Q14152	1	3252.76	22.1	21	24.3	23.1	15.8	21.4	22.2	20.5	24.5	4.44	0	5.945e-05
[R].aAFTAFEEAQLPR.[L]	N-Term(TMT10plex)	High	Q96CT7	0	1679.9	88.5	78.1	81.9	134.8	142.8	133.7	87	89.1	81.4	2.71	0	8.908e-06
[K].gAVVGIDLGTTNScVAVmEGk.[Q]	N-Term(TMT10plex); C14(Carbamidomethyl); M18(Oxidation); K21(TMT10plex)	High	P38646	0	2552.35	44.2	46	39.8	46.5	55.3	50.1	18.4	17.2	15.8	6.45	0	3.675e-08
[K].qLNSESLSQWTNPSTMANAk.[V]	N-Term(TMT10plex); K20(TMT10plex)	High	P36952	0	2665.37	15	24.5	19.8	23	22.8	22.3	24.8	27.3	31.9	4.8	0	2.219e-05
[R].vIISAPSADAPMFVmGVNHEk.[Y]	N-Term(TMT10plex); M15(Oxidation); K21(TMT10plex)	High	P04406	0	2687.43	44.1	38.8	46.5	54.8	36.4	41.6	31	23.2	23.8	5.6	0	3.09e-08
[R].iLDLGITGPEGHVLSRPEEVEAEAVNR.[A]	N-Term(TMT10plex)	High	Q16555	0	3129.67	12.3	14.8	14.9	13.9	14.2	13.7	13.2	9.5	10.9	3.82	0	3.007e-05
[K].tFLVWVNEEDHLR.[V]	N-Term(TMT10plex)	High	P12277	0	1887	23.7	28.4	30.6	32.7	25.9	32.9	43.6	38.3	38.1	3.88	0	1.629e-05
[K].vADIGLAAWGR.[K]	N-Term(TMT10plex)	High	P23526	0	1357.78	36.2	39.3	32.5	30.5	33.3	34.7	40.6	36.4	37.3	2.79	0	0.0002992
[K].iDkLMIEMDGTENk.[S]	N-Term(TMT10plex); K3(TMT10plex); K14(TMT10plex)	High	P06733	1	2324.28	35.4	54.5	55.8	56	70.2	63.7	64.5	99.3	78.1	3.98	0	3.66e-06
[R].aPVAGTcYQAEWDDYVPk.[L]	N-Term(TMT10plex); C7(Carbamidomethyl); K18(TMT10plex)	High	P30086	0	2528.25	38.8	49.8	38.1	21.1	22.2	18.1	14.1	12.9	17.7	3.34	0	7.208e-05
[K].iIDkEGDDYEVIPNSNFYVSR.[T]	N-Term(TMT10plex); K4(TMT10plex)	High	Q9NTJ3	1	2931.51	19.5	16.8	18.5	21.2	15.2	20	18.6	16.9	23.5	4.27	0	0.0006377
[R].gTEDITSPHGIPLDLLDR.[V]	N-Term(TMT10plex)	High	Q9Y265	0	2178.16	21.2	20.8	20.6	18	20.1	21.2	18.8	18.3	20.5	3.75	0	0.0002163
[K].hELLQPFNVLYEk.[E]	N-Term(TMT10plex); K13(TMT10plex)	High	Q9UQ80	0	2088.19	171.6	181.6	181.6	215.1	165.1	201.3	212.6	211.4	225.1	2.98	0	4.929e-06
[K].lDVQFSGLTk.[G]	N-Term(TMT10plex); K10(TMT10plex)	High	P21333	0	1565.93	26.9	24.6	21.8	33.9	32.3	34.3	45.1	38.2	34.5	3	0	0.000267
[K].tVIVNMVDVAk.[A]	N-Term(TMT10plex); K11(TMT10plex)	High	P55010	0	1646.99	20.3	21.8	26.7	27.7	20.4	19.4	19.2	17	18.5	2.78	0	0.0006446
[R].tTNFAGILSQGLR.[I]	N-Term(TMT10plex)	High	P09874	0	1606.91	30.5	35	39.5	41.1	35.5	36.8	40.4	32.9	35.2	4.57	0	2.191e-07
[R].yAFGQETNVPLNNFSADQVTR.[A]	N-Term(TMT10plex)	High	O43678	0	2600.29	14	18.4	10.8	22.1	21.4	21.1	19.2	18.4	20.8	3.74	0	2.729e-05
[R].tSLALDESLFR.[G]	N-Term(TMT10plex)	High	Q86U42	0	1480.82	28.8	31.7	31.7	43.1	37	43.6	36.8	40.8	32.5	3.4	0	0.0001128
[R].vSLDVNHFAPDELTVk.[T]	N-Term(TMT10plex); K16(TMT10plex)	High	P04792	0	2242.25	77.1	83.3	93	99.3	90.8	87.6	92	93.7	86.4	2.98	0	2.49e-06
[R].nEDITEPQSILAAAEk.[A]	N-Term(TMT10plex); K16(TMT10plex)	High	Q9Y2Q3	0	2187.19	92.7	101.9	99.5	132.4	114.8	133.8	122.5	132.9	125.5	3.27	0	0.0001014
[K].iGEHTPSALAIMENANVLAR.[Y]	N-Term(TMT10plex)	High	P04075	0	2336.26	41.5	41.6	39.4	29.2	22.7	23.2	42.3	31.7	28.1	3.43	0	8.708e-07
[R].eADIDGDGQVNYEEFVQmmTAk.[-]	N-Term(TMT10plex); M18(Oxidation); M19(Oxidation); K22(TMT10plex)	High	P62158	0	2980.4	14.4	13.3	14.7	11.7	14.5	11.9	3.1	2	1.9	4.39	0	4.306e-05
[K].fEEHVQSVDIAAFNkI.[-]	N-Term(TMT10plex); K15(TMT10plex)	High	P29692	1	2305.26	134.4	144.7	147.3	169	112.1	143.8	160.5	161.5	147.3	2.84	0	5.043e-05
[K].aNLQIDQINTDLNLER.[S]	N-Term(TMT10plex)	High	P35579	0	2099.13	37	38	42.3	67.9	64.1	60	64.2	61.1	54	4.59	0	4.383e-07
[R].dASLMVTNDGATILk.[N]	N-Term(TMT10plex); K15(TMT10plex)	High	P78371	0	2007.12	22.5	19	25.6	18.1	18.2	15.8	24.8	28.5	20.7	3.92	0	2.337e-08
[K].aEEVATFFAk.[M]	N-Term(TMT10plex); K10(TMT10plex)	High	P11387	0	1570.89	70.9	89.9	71.4	75.8	80.5	87.9	70.2	80	75.5	3.95	0	5.652e-05
[K].vQLDLAETDLSQGVAR.[W]	N-Term(TMT10plex)	High	Q9BSJ8	0	1944.06	28.6	34.5	35.8	33.1	30.3	35.9	37.3	34.2	35.2	3.78	0	4.373e-06
[R].eEFTAFLHPEEFEHMk.[E]	N-Term(TMT10plex); K16(TMT10plex)	High	Q15293	0	2479.24	72.8	70.5	71.2	104.8	73	86.3	107.7	108.9	113.6	3.52	0	5.08e-07
[K].fAMEPEEFDSDTLR.[E]	N-Term(TMT10plex)	High	P13667	0	1915.89	45.2	47.3	48	49.2	39.1	43.3	50	60.1	44.1	4.74	0	5.07e-07
[R].iSGETIFVTAPHEATAGIIGVNR.[K]	N-Term(TMT10plex)	High	Q00610	0	2582.41	20.4	20.8	25.6	20.8	19.7	25	21.1	20.1	17.1	4.32	0	0.0002555
[R].tFSVWYVPEVTGTHk.[V]	N-Term(TMT10plex); K15(TMT10plex)	High	P21333	0	2209.21	41.7	44.4	43.1	46.3	37	46.4	49.9	57.5	54.8	4.8	0	3.307e-05
[R].sALQSINEWAAQTTDGk.[L]	N-Term(TMT10plex); K17(TMT10plex)	High	P50454	0	2278.21	34.3	29.5	29.1	32.8	20.1	26.1	31.1	26.4	31.9	4.07	0	3.938e-06
[K].aVDIPHMDIEALk.[K]	N-Term(TMT10plex); K13(TMT10plex)	High	P62906	0	1910.08	123.6	120	133.1	129.2	107.7	105.9	143.7	151.5	139.1	2.14	0	0.000208
[R].yINENLIVNTDELGR.[D]	N-Term(TMT10plex)	High	P17987	0	1992.06	170	157.2	157.4	123.7	90.4	103.5	138.6	116.4	133	4.22	0	1.207e-06
[R].gDEGIFEESFIEER.[R]	N-Term(TMT10plex)	High	Q9UMY4	0	1885.9	11.9	12.6	9.5	11	10.7	10.7	7.7	8.6	8.6	4.77	0	2.962e-06
[K].eIQSSNLETAMSVIGDR.[R]	N-Term(TMT10plex)	High	Q9NX55	0	2079.06	76.7	67.9	69	67.2	53.3	57	68.1	64.9	65.7	3.46	0	0.0003314
[R].vLVEPDAGAGVAVMk.[F]	N-Term(TMT10plex); K15(TMT10plex)	High	P42126	0	1914.11	13.1	16.9	14.7	12.4	11.9	11.3	15.4	19.9	17.6	3.84	0	0.0001845
[K].eIGNIISDAMk.[K]	N-Term(TMT10plex); K11(TMT10plex)	High	P10809	0	1648.93	261	220.1	239.7	262.2	176.6	218.6	264.8	236.9	219.6	3.59	0	0.0004767
[R].eAYPEEAYIADLDAk.[S]	N-Term(TMT10plex); K15(TMT10plex)	High	P53396	0	2156.12	59.2	60.6	61.5	54.4	45.3	45.6	53	45.1	52.8	4.26	0	1.226e-05
[K].fNEEHIPDSPFVVPVASPSGDAR.[R]	N-Term(TMT10plex)	High	P21333	0	2696.35	36.9	30.9	41	49.5	55.4	51.6	52	59.5	58.3	5.06	0	5.03e-08
[R].fSMVVQDGIVk.[A]	N-Term(TMT10plex); K11(TMT10plex)	High	P30044	0	1680.98	288	287	291.2	324.4	275.6	307.1	372	407.2	364.7	2.78	0	5.714e-05
[K].vPDNYGDEIAIELR.[S]	N-Term(TMT10plex)	High	Q92900	0	1832.96	28.9	31.1	29.7	24.2	21.5	23.4	24.2	23.9	22.6	3.69	0	0.0002922
[K].yTPVQQGPVGVNVTYGGDPIPk.[S]	N-Term(TMT10plex); K22(TMT10plex)	High	P21333	0	2744.5	94.1	105.9	111.2	82.9	99.2	89.2	80	71.3	77.3	5.58	0	3.506e-08
[K].lMQGFNEDMAIEAQQk.[F]	N-Term(TMT10plex); K16(TMT10plex)	High	O14929	0	2311.18	23.4	23.9	22.9	21.6	19.8	18.6	35.3	36.7	39.1	4.01	0	6.89e-06
[K].kEENLADWYSQVITk.[S]	N-Term(TMT10plex); K1(TMT10plex); K15(TMT10plex)	High	P07814	1	2511.41	57.1	58.4	52.1	65.7	47.7	61.8	63.2	73	59.5	4.05	0	2.142e-06
[K].kPGMFFNPEESELDLTYGNR.[Y]	N-Term(TMT10plex); K1(TMT10plex)	High	P11413	0	2802.42	36.1	43.6	48.5	34.2	35.5	34.3	43.9	56	43.8	6.46	0	7.542e-11
[K].aFLDALQNQAEASSk.[I]	N-Term(TMT10plex); K15(TMT10plex)	High	Q12931	0	2051.12	45	47.7	53.9	59.9	50.2	59.4	66.5	58.5	65.5	3.59	0	1.141e-05
[K].dSVVAGFQWATk.[E]	N-Term(TMT10plex); K12(TMT10plex)	High	P13639	0	1766.98	33.3	34.6	33.5	32.7	17.1	26.5	40.6	36.3	36	4.63	0	4.658e-06
[K].iALYETPTGWk.[F]	N-Term(TMT10plex); K11(TMT10plex)	High	P36871	0	1737	18.3	25.3	22	17.7	19.7	25.4	27	23	18.8	3.28	0	0.0004555
[K].tSIAIDTIINQk.[R]	N-Term(TMT10plex); K12(TMT10plex)	High	P25705	0	1775.07	176.6	173	199	261.5	176.2	232.2	266.7	253.4	230.2	3.41	0	0.0002192
[R].dVAPQAPVHFLVIPk.[K]	N-Term(TMT10plex); K15(TMT10plex)	High	Q9BX68	0	2089.26	48.8	48.1	54	61.5	58.9	57.2	59.4	56.3	57.8	2.42	0	0.0003498
[R].lVNLQHLDLLNNk.[L]	N-Term(TMT10plex); K13(TMT10plex)	High	Q96AG4	0	1992.2	86.2	100	97.6	122.7	94.4	102.8	114	115.1	98.3	3.5	0	1.594e-05
[R].gLLkPGLNVVLEGPk.[K]	N-Term(TMT10plex); K4(TMT10plex); K15(TMT10plex)	High	Q99848	0	2221.43	58.8	57.9	70.2	82.6	74.6	79.9	79	93.1	78.2	4.14	0	5.79e-08
[R].sLVPAAELLESR.[V]	N-Term(TMT10plex)	High	Q15149	0	1513.88	34.5	39.1	40.3	41.5	30.7	37.8	36.7	37.6	37.4	3.25	0	0.0003634
[R].fTQAGSEVSALLGR.[I]	N-Term(TMT10plex)	High	P06576	0	1664.92	37.3	32.3	33	32	22.7	34.7	29.8	28.7	33.4	4.34	0	2.098e-06
[R].aALQELLSk.[G]	N-Term(TMT10plex); K9(TMT10plex)	High	P62851	0	1430.9	110.8	103.6	95.5	108.8	87.8	95.1	102.5	115	95.9	3.8	0	0.0001429
[K].eIPIEGLEFMGHGk.[E]	N-Term(TMT10plex); K14(TMT10plex)	High	O43715	0	2015.1	65.2	56	54.6	66.6	64.1	72.4	60.3	65.6	60.1	4.48	0	1.455e-05
[R].kIPLVPENLLk.[K]	N-Term(TMT10plex); K1(TMT10plex); K11(TMT10plex)	High	Q6DKI1	1	1951.29	92.3	90.7	105.1	126.3	118.4	103.7	111.7	124	101.8	1.96	0	0.0002157
[K].kPEDWDEEmDGEWEPPVIQNPEYk.[G]	N-Term(TMT10plex); K1(TMT10plex); M9(Oxidation); K24(TMT10plex)	High	P27797	0	3663.78	110	123.1	123.9	90.3	67.8	72.7	66.9	59	63.6	2.51	0	7.621e-05
[K].kPALGFYDTSEENYQALDADFR.[K]	N-Term(TMT10plex); K1(TMT10plex)	High	Q99459	0	3008.5	16	17.5	17.2	12.1	12.9	11.7	12.5	14.8	10.4	3.21	0	4.159e-05
[R].gGmGSGGLATGIAGGLAGMGGIQNEkETMQSLNDR.[L]	N-Term(TMT10plex); M3(Oxidation); K26(TMT10plex)	High	P05783	1	3809.9	56.5	72.3	66.9	64	61.7	63.8	44.9	49.5	46.4	6.28	0	7.674e-11
[R].iATSLDGFDVASVQQQR.[Q]	N-Term(TMT10plex)	High	O60664	0	2064.09	55.3	54.9	53.7	51.2	46.7	51.2	53.7	48.6	47.7	4.7	0	3.056e-07
[R].lPSPTSPFSSLSQDQAATSk.[A]	N-Term(TMT10plex); K20(TMT10plex)	High	Q8WWI1	0	2507.34	29.4	26.8	32.5	28.6	32.5	24.3	24.2	25.5	24.8	3.76	0	0.0003207
[K].gVVPLAGTDGETTTQGLDGLSER.[C]	N-Term(TMT10plex)	High	P09972	0	2502.29	16.1	17.2	19.5	21.6	14.1	18.5	26.3	27.4	27.4	5.17	0	4.878e-09
[K].gPAVGIDLGTTYScVGVFQHGk.[V]	N-Term(TMT10plex); C14(Carbamidomethyl); K22(TMT10plex)	High	P11142	0	2721.44	52.1	69.6	43.9	40	38.5	42.2	30.4	32.3	37.1	7.07	0	2.355e-14
[K].dATNVGDEGGFAPNILENk.[E]	N-Term(TMT10plex); K19(TMT10plex)	High	P06733	0	2419.25	98.1	98.2	114.4	94.8	57.6	73.3	106.1	89.9	83	3.8	0	2.994e-09
[R].iTSGPFEPDLYk.[S]	N-Term(TMT10plex); K12(TMT10plex)	High	Q9UQ80	0	1825.01	504.1	534.7	527	510.8	393.1	461.6	491.3	483.8	459.2	3.01	0	4.921e-06
[R].vEAVNMAEGIIHDTETk.[M]	N-Term(TMT10plex); K17(TMT10plex)	High	P38646	0	2315.23	68.5	86.6	79.4	48	58.6	63.6	40.2	54.7	52	5.09	0	5.528e-10
[R].eMLNLYIENEGk.[M]	N-Term(TMT10plex); K12(TMT10plex)	High	P34932	0	1911.03	13.3	16.1	14.3	17.9	20.8	14.1	16.5	19.1	16.5	5.07	0	5.13e-07
[K].tELAEPIAIRPTSETVMYPAYAk.[W]	N-Term(TMT10plex); K23(TMT10plex)	High	P07814	0	3009.64	21.3	29	28.4	28.3	24.8	24.7	27	23.7	31.8	4.17	0	2.009e-07
[R].vkEDENVPFLLVGNk.[S]	N-Term(TMT10plex); K2(TMT10plex); K15(TMT10plex)	High	P11233	1	2388.41	39.7	35.8	33.7	39.5	27.4	31.6	40.4	34.4	30.1	3.52	0	7.012e-07
[K].vELVPPTPAEIPR.[A]	N-Term(TMT10plex)	High	O75964	0	1646.97	77.2	92.9	81.7	76.7	74.5	77.6	84.2	90.4	73.4	2.86	0	8.34e-06
[R].lTESPcALVASQYGWSGNmER.[I]	N-Term(TMT10plex); C6(Carbamidomethyl); M19(Oxidation)	High	P14625	0	2601.23	17.1	19.3	17.6	13.1	15.1	17.6	12	14.1	9.2	4.44	0	1.524e-05
[R].nVQAEEMVEFSSGLk.[G]	N-Term(TMT10plex); K15(TMT10plex)	High	P25705	0	2126.12	17.3	22.5	20	18	15.7	21	22.5	25.2	20.2	6.21	0	5.09e-07
[R].lQEDkEQMAQQLAEETQGFQR.[T]	N-Term(TMT10plex); K5(TMT10plex)	High	Q15149	1	2965.51	24.4	20.6	23.9	32.6	35.8	38.5	46.5	42.8	39.9	5.19	0	7.336e-06
[R].aLQSGQcAGAALDVFTEEPPR.[D]	N-Term(TMT10plex); C7(Carbamidomethyl)	High	O43175	0	2446.22	34.3	29.8	28.5	31.1	32.2	30.3	35.6	24.9	30	4.89	0	2.538e-07
[K].dIVVQETMEDIDk.[N]	N-Term(TMT10plex); K13(TMT10plex)	High	O43852	0	1993.06	45	45.1	44.1	47.3	36.1	41	43.5	41.2	38.9	3.26	0	6.646e-05
[R].gFGFVTFDDHDPVDk.[I]	N-Term(TMT10plex); K15(TMT10plex)	High	P22626	0	2154.09	78	74.1	88.3	105	86.2	108.4	104	115.8	115.7	3.61	0	1.621e-05
[K].eTFGVNNAVYGIDAMNPSSR.[D]	N-Term(TMT10plex)	High	O75822	0	2371.15	48.3	60.6	50.6	53	47.1	63.5	56.1	62.6	58.4	5.76	0	1.931e-10
[R].iAPPEAPVTGYmFGk.[G]	N-Term(TMT10plex); M12(Oxidation); K15(TMT10plex)	High	P09874	0	2052.12	78.1	68.2	73.4	89	76.8	75.9	46.5	46.9	45.2	4.52	0	7.014e-07
[K].eQANAVSEAVVSSVNTVATk.[T]	N-Term(TMT10plex); K20(TMT10plex)	High	O76070	0	2462.35	39.1	28.8	30.5	42.8	37.4	43.1	36.3	33.1	28.9	3.45	0	4.682e-05
[K].tAPVQAPPAPVIVTETPEPAMTSGVYRPPGAR.[L]	N-Term(TMT10plex)	High	Q9UKY7	0	3486.86	13.6	15.3	20.7	22.5	17.9	22.4	25.2	28	25.9	4.01	0	2.174e-06
[K].iFVGGLSPDTPEEk.[I]	N-Term(TMT10plex); K14(TMT10plex)	High	Q14103	0	1947.08	806.2	794.5	809.9	1084.1	872.4	946.7	948.1	977.7	838.5	3.34	0	9.133e-05
[K].eNILEEFSk.[V]	N-Term(TMT10plex); K9(TMT10plex)	High	O43390	0	1566.88	36.6	29.1	27.4	39.5	28.8	31.5	40.2	43.3	36	3.4	0	0.0004417
[K].sLAMEMVLTGDR.[I]	N-Term(TMT10plex)	High	P30084	0	1551.81	31.8	28.6	27.9	28.7	23.4	23.8	36.1	39	33.6	3.92	0	6.52e-06
[K].fDTGNLcMVTGGANLGR.[I]	N-Term(TMT10plex); C7(Carbamidomethyl)	High	P62701	0	2011.99	60.5	65.6	64.7	43	36.3	40.6	42.7	43.9	36.5	4.42	0	1.924e-05
[K].hNQLPLVIEFTEQTAPk.[I]	N-Term(TMT10plex); K17(TMT10plex)	High	P07237	0	2423.37	46.4	46.4	44.2	75.9	51.6	67.6	69.7	78.8	61.5	2.46	0	1.092e-05
[K].tPADcPVIAIDSFR.[H]	N-Term(TMT10plex); C5(Carbamidomethyl)	High	Q9BS26	0	1790.93	44	49.3	56.7	41	36.5	45.1	55.5	58	60.4	3.29	0	2.071e-05
[K].eSVPEFPLSPPk.[K]	N-Term(TMT10plex); K12(TMT10plex)	High	P16949	0	1785.02	133.5	100.6	123.5	153.4	156.9	144.8	135.7	148	138.2	3.84	0	0.0002579
[K].sTLQTLPEIVAk.[E]	N-Term(TMT10plex); K12(TMT10plex)	High	O95202	0	1758.08	132	127.1	127.1	142.2	127.5	142.4	145.6	165.5	142.8	2.74	0	7.619e-05
[R].dNLTLWTSDMQGDGEEQNk.[E]	N-Term(TMT10plex); K19(TMT10plex)	High	P62258	0	2639.27	55.2	47.2	59.2	44.2	31.3	37.1	84.7	78.8	84	6.17	0	5.3e-09
[R].dIDEVSSLLR.[T]	N-Term(TMT10plex)	High	P50990	0	1375.76	59.9	62.1	54	52	43.2	53.4	59.6	60.8	52.6	3.1	0	0.0001503
[R].ekIDLENTLEQEQEALVNR.[L]	N-Term(TMT10plex); K2(TMT10plex)	High	Q16204	1	2729.47	38.3	41.5	37.7	50.6	52	52.6	45.6	47.9	44.1	4.59	0	1.092e-09
[K].sVLAETEGILQk.[L]	N-Term(TMT10plex); K12(TMT10plex)	High	Q86UP2	0	1746.04	147.3	160.3	171.3	176.3	151.2	168	172.8	179.4	152.9	3.68	0	2.225e-05
[K].dATNVAAAFEEAVR.[R]	N-Term(TMT10plex)	High	P51151	0	1692.88	41.1	42.4	45.7	40.3	26.8	37.5	34.1	32.4	29.2	4.31	0	1.621e-06
[K].gQVcLPVISAENWkPATk.[T]	N-Term(TMT10plex); C4(Carbamidomethyl); K14(TMT10plex); K18(TMT10plex)	High	P68036	0	2685.54	45.2	47.6	48.2	28	28.9	35.1	22.4	22.9	29.8	4.35	0	1.631e-05
[R].gGmGSGGLATGIAGGLAGMGGIQNEk.[E]	N-Term(TMT10plex); M3(Oxidation); K26(TMT10plex)	High	P05783	0	2735.42	38.6	25.3	31.6	26.1	18.9	23.4	26.6	15.9	21.7	6.63	0	2.701e-08
[K].fYGPEGPYGVFAGR.[D]	N-Term(TMT10plex)	High	O00264	0	1745.88	16	16.8	21.4	19.9	20.4	18.7	23.4	17.9	16.1	3.63	0	0.0005847
[K].sIYGEkFEDENFILk.[H]	N-Term(TMT10plex); K6(TMT10plex); K15(TMT10plex)	High	P62937	1	2519.4	28	57.7	55.5	63	139.1	95.2	36.3	68.6	59.3	4.8	0	3.324e-07
[K].qVEEIFNLk.[F]	N-Term(TMT10plex); K9(TMT10plex)	High	P78347	0	1577.93	80.9	93.4	87.3	71.7	62.1	68.1	78.8	86.1	74.7	3.46	0	0.0003309
[K].fLQEFYQDDELGkk.[Q]	N-Term(TMT10plex); K13(TMT10plex); K14(TMT10plex)	High	P33993	1	2447.34	36.8	35	31.7	37.6	39.1	40.1	28	34.4	35.5	4.36	0	3.975e-05
[K].gSGDPSSSSSSGNPLVYLDVDANGkPLGR.[V]	N-Term(TMT10plex); K25(TMT10plex)	High	P30405	0	3291.69	10.9	15.9	11	15.9	14.4	15.9	17.3	19.3	13.1	5.08	0	7.435e-09
[K].gGIVGMTLPIAR.[D]	N-Term(TMT10plex)	High	Q99714	0	1413.84	50.8	45.9	49.2	45.3	31.4	42.4	63.6	49.5	52.1	3.77	0	2.379e-05
[K].iQEGVFDINNEANGIk.[I]	N-Term(TMT10plex); K16(TMT10plex)	High	P61019	0	2219.21	45.8	46	48.9	51.7	41.6	57.5	49.7	50.3	48.6	4.61	0	2.822e-07
[K].dFLAGGVAAAVSk.[T]	N-Term(TMT10plex); K13(TMT10plex)	High	P12235	0	1663.98	33.1	27.9	36.2	28.6	23.2	29.2	31.6	29.2	37.7	3.48	0	0.0006208
[K].lIEAEDNMNcQMSNITVTYR.[D]	N-Term(TMT10plex); C10(Carbamidomethyl)	High	P62318	0	2631.24	20.4	21.1	23.4	16.1	9.8	10.7	10.8	15.8	11.5	3.86	0	0.0004228
[K].vDINAPDVGVQGPDWHLk.[M]	N-Term(TMT10plex); K18(TMT10plex)	High	Q09666	0	2418.32	28.1	25.7	31	30.1	33.1	32.5	33	37.9	27.5	5.66	0	2.027e-11
[R].vVIIGAGkPAAVVLQTk.[G]	N-Term(TMT10plex); K8(TMT10plex); K17(TMT10plex)	High	Q14697	0	2351.54	57.8	59.8	65.3	56.4	51.7	52	52.7	59.1	48.6	3.05	0	6.163e-05
[K].fVELPGAEMGk.[V]	N-Term(TMT10plex); K11(TMT10plex)	High	P07814	0	1635.92	184.5	184.3	187.6	182.7	152.4	164.1	200.7	211.1	216.3	3.44	0	0.0001007
[R].vSQTPESLDFLk.[V]	N-Term(TMT10plex); K12(TMT10plex)	High	Q12965	0	1822.04	120	108	133.2	127.4	121.8	123.2	133.5	127.6	123.5	2.94	0	0.0001978
[K].iVFLEEASQQEk.[L]	N-Term(TMT10plex); K12(TMT10plex)	High	Q9Y2T3	0	1879.06	66.4	68.4	67.9	70	52.1	63.6	72.1	73.9	61.7	3.64	0	3.973e-05
[K].tDPSILGGMIVR.[I]	N-Term(TMT10plex)	High	P48047	0	1487.85	82.7	90.8	90.2	120.8	85.7	111.1	116.1	126.7	108.3	3.4	0	5.803e-05
[R].aAFGISDSYVDGSSFDPQR.[R]	N-Term(TMT10plex)	High	Q9UQ35	0	2248.07	24.5	27.7	20.4	21.2	26.7	23	20.2	20.1	19.1	4	0	3.158e-05
[R].akFEELNMDLFR.[S]	N-Term(TMT10plex); K2(TMT10plex)	High	P11021	1	1971.08	85.3	104.3	101.4	109.7	103.2	107.9	116.7	134.6	107	3.53	0	3.069e-05
[R].sLFSSIGEVESAk.[L]	N-Term(TMT10plex); K13(TMT10plex)	High	Q15717	0	1812.02	37.1	40.5	40.6	52	41	40.9	45.1	45.7	40.2	4.44	0	3.195e-08
[R].gNPTVEVDLFTSk.[G]	N-Term(TMT10plex); K13(TMT10plex)	High	P06733	0	1865.04	171	182.9	205	228	221.6	222.4	228.1	238.9	204.7	3.42	0	7.355e-05
[K].lVEALcAEHQINLIk.[V]	N-Term(TMT10plex); C6(Carbamidomethyl); K15(TMT10plex)	High	P25398	0	2209.28	78.4	96.3	71.3	60.8	50.6	65.5	47.3	40.3	85.3	4.62	0	1.418e-06
[K].yNILGTNTIMDk.[M]	N-Term(TMT10plex); K12(TMT10plex)	High	Q00839	0	1841.02	220.5	230.7	236.8	273.3	208.3	224.5	311.3	263.9	273	3.4	0	0.000124
[R].aFPMPGFDEH.[-]	N-Term(TMT10plex)	High	P34897	0	1376.65	187.2	204.7	201	218.1	205.5	211.5	229.2	251.8	220.3	3.25	0	0.0005001
[R].sSLSSAQADFNQLAELDR.[Q]	N-Term(TMT10plex)	High	Q13813	0	2181.1	3.4	6.8	3.5	3.7	7.2	9.2	2.8	6.3		5.72	0	2.98e-09
[R].dFkPGDLIFAk.[M]	N-Term(TMT10plex); K3(TMT10plex); K11(TMT10plex)	High	O75475	0	1938.17	197.1	187	192.2	239.9	244.3	228	250.7	231	219	2.82	0	8.511e-05
[R].dIISIAEDEDLR.[V]	N-Term(TMT10plex)	High	P12956	0	1617.85	46.1	41.3	45.2	46.1	33.5	38.4	42	46.3	36.8	4.56	0	8.191e-06
[R].vEAGDVIYIEANSGAVk.[R]	N-Term(TMT10plex); K17(TMT10plex)	High	Q9Y265	0	2193.22	51.5	70.9	59.3	36.6	29.9	33.8	48.1	37.1	42.5	3.69	0	1.525e-05
[R].lLDSVPPTAISHFk.[Q]	N-Term(TMT10plex); K14(TMT10plex)	High	Q9NR30	0	1983.17	69.3	85	72	103.3	90.2	99.9	101.3	96.6	98.5	5.01	0	1.809e-05
[K].tLEEDEEELFk.[M]	N-Term(TMT10plex); K11(TMT10plex)	High	P43487	0	1839.96	33.3	34.6	37.9	43.2	45.3	43	41.4	37.1	37.9	4.37	0	1.081e-05
[R].fPSGNQGGAGPSQGSGGGTGGSVYTEDNDDDLYG.[-]	N-Term(TMT10plex)	High	P55072	0	3449.48	30	31.9	33	28.2	27	31	25	18.9	24.6	7.27	0	1.737e-06
[K].gLFLPEDENLR.[E]	N-Term(TMT10plex)	High	Q12797	0	1531.83	57.8	55.3	62.6	69.4	57.8	68.2	70.2	77.8	62.1	3.09	0	0.0002355
[R].gAHGIIVVYDVTDQESFNNVk.[Q]	N-Term(TMT10plex); K21(TMT10plex)	High	P62820	0	2763.47	12.4	7.4	10	10.8	6.1	8	9.2	9.8	9.1	5.55	0	1.309e-09
[K].lATQLTGPVMPVR.[N]	N-Term(TMT10plex)	High	P26373	0	1611.95	30.9	27.8	28.1	30	24.3	27.4	34.4	39.9	29.3	3.97	0	8.014e-06
[R].lVQAFQYTDEHGEVcPAGWkPGSDTIkPNVDDSk.[E]	N-Term(TMT10plex); C15(Carbamidomethyl); K20(TMT10plex); K27(TMT10plex); K34(TMT10plex)	High	P32119	0	4705.44	25.9	20.7	23.7	17.3	12.4	15.6	22.9	20.9	27	4.87	0	0.0001432
[R].nRPLSDEELDAMFPEGYk.[V]	N-Term(TMT10plex); K18(TMT10plex)	High	O75533	0	2569.3	50.9	56.6	58.6	63.8	52.2	55.8	72.7	62.3	57.6	5.08	0	5.498e-05
[K].eDSAPSkPVVGIIYPPPEVR.[N]	N-Term(TMT10plex); K7(TMT10plex)	High	Q15459	0	2608.48	40.1	36.9	44.9	41	43.8	44.9	45.5	43.6	45.1	3.75	0	1.427e-05
[K].aIDDNMSLDEIEk.[L]	N-Term(TMT10plex); K13(TMT10plex)	High	P31327	0	1951.01	25.2	25.4	24.9	22.8	18.6	26.4	24.6	27	27.7	4.45	0	0.0004132
[K].eVDVGLAADVGTLQR.[L]	N-Term(TMT10plex)	High	Q13011	0	1771.98	25	29.1	24.1	26	15.7	25.8	24	25.7	26.7	4.52	0	1.84e-09
[K].kQGGLGPMNIPLVSDPk.[R]	N-Term(TMT10plex); K1(TMT10plex); K17(TMT10plex)	High	Q06830	1	2438.44	51.2	51.4	46.6	63.9	40.9	48.1	85.4	78.2	76.3	1.85	0	4.941e-05
[K].lPETNLFETEETR.[K]	N-Term(TMT10plex)	High	Q15046	0	1807.93	11.3	12.8	11.1	7.7	4	8.6	10.2	8.8	9	3.5	0	0.0001352
[K].mELQEIQLk.[E]	N-Term(TMT10plex); K9(TMT10plex)	High	P06753	0	1589.93	25	25.3	26.7	27.8	26.7	26.2	25.9	32.4	30	3.68	0	0.0001747
[R].eLAQQVQQVADDYGk.[C]	N-Term(TMT10plex); K15(TMT10plex)	High	Q92841	0	2150.15	103.4	108.8	118.2	110.9	89	98.7	98.7	105.3	108.4	2.95	0	2.246e-07
[K].kPADDQDPIDALSGDLDScPSTTETSQNTAk.[D]	N-Term(TMT10plex); K1(TMT10plex); C19(Carbamidomethyl); K31(TMT10plex)	High	P20810	0	3964.95	17.8	16.2	16.8	17.6	13.4	14	12.9	7.7	12.7	4.59	0	1.842e-07
[K].vQAQVIQETIVPk.[E]	N-Term(TMT10plex); K13(TMT10plex)	High	Q15459	0	1911.17	14.7	16.5	15.1	11.3	13	18	3.6	9	7.1	2.78	0	4.804e-06
[K].aASADSTTEGTPADGFTVLSTk.[S]	N-Term(TMT10plex); K22(TMT10plex)	High	O75367	0	2585.33	104.6	100.7	110.7	114.3	88.8	91	106.5	111.4	92.3	5	0	7.732e-10
[R].iGDLQAFQGHGAGNLAGLk.[G]	N-Term(TMT10plex); K19(TMT10plex)	High	P08195	0	2325.31	87.3	87.1	79.1	66.8	46.5	52.7	87.4	60	58.7	4.19	0	4.212e-08
[K].aFVAIGDYNGHVGLGVk.[C]	N-Term(TMT10plex); K17(TMT10plex)	High	P15880	0	2175.23	64	75.3	64.8	71.4	63.8	67.1	64	58.9	59.4	3.01	0	0.0002736
[K].lASVPAGGAVAVSAAPGSAAPAAGSAPAAAEEk.[K]	N-Term(TMT10plex); K33(TMT10plex)	High	P05387	0	3232.76	57.4	51.3	51.4	77.1	74.1	72.4	70.7	73.1	62.5	6.68	0	2.499e-09
[K].gFAFVQYVNER.[N]	N-Term(TMT10plex)	High	P07910	0	1558.82	37.4	30.8	28.7	30.7	24.2	32.9	33	37.5	36.6	4.12	0	3.773e-05
[K].sILFVPTSAPR.[G]	N-Term(TMT10plex)	High	P14625	0	1416.84	457.9	473.6	445.5	460.7	371.6	464.4	473.6	493.6	442.9	2.96	0	0.0001283
[R].gAGIGGLGITVEGPSESk.[I]	N-Term(TMT10plex); K18(TMT10plex)	High	O75369	0	2087.17	28.6	35.9	45.9	50.5	56.1	48.4	63	70.9	59.8	3.45	0	3.118e-06
[R].eAGSQkDENLALYVENQFR.[E]	N-Term(TMT10plex); K6(TMT10plex)	High	P02786	1	2669.39	58.8	60.7	67.2	64.4	53.9	61	60.9	67.7	62.6	4.28	0	6.52e-06
[K].nAAGALDLLk.[E]	N-Term(TMT10plex); K10(TMT10plex)	High	P23193	0	1443.89	23.2	23.7	24.3	22.6	22.4	26.1	24.2	25.8	25.8	2.6	0	0.0004027
[R].iFANTESYLk.[R]	N-Term(TMT10plex); K10(TMT10plex)	High	Q09161	0	1643.94	17.4	17.1	21.8	20	17	18.1	16	18.6	17.9	3.29	0	0.0001054
[K].lHIIEVGTPPTGNQPFPk.[K]	N-Term(TMT10plex); K18(TMT10plex)	High	Q00610	0	2403.38	33.2	35.4	35.6	57.2	34.4	39.1	53.9	48.5	47.5	3.95	0	1.336e-07
[K].dLLLNTMSQEEk.[A]	N-Term(TMT10plex); K12(TMT10plex)	High	P78527	0	1879.02	50.4	50.7	49.6	48.1	35.1	39.5	58.3	49	55.2	2.78	0	7.446e-05
[R].aAAASAAEAGIATTGTEDSDDALLk.[M]	N-Term(TMT10plex); K25(TMT10plex)	High	P55036	0	2778.44	10.4	12	13.1	12	13.9	12.5	8.9	11.3	9.3	5.53	0	1.872e-09
[K].kDEDIPLFPVQTk.[Y]	N-Term(TMT10plex); K1(TMT10plex); K13(TMT10plex)	High	Q9GZR7	1	2217.31	45	53.5	43.2	48.1	41.5	47.4	59	58	47.9	3.45	0	0.0003692
[K].lASVPAGGAVAVSAAPGSAAPAAGSAPAAAEEk.[K]	N-Term(TMT10plex); K33(TMT10plex)	High	P05387	0	3232.76	85.4	86.6	78.9	111.8	105.1	110	104.7	121.7	97.3	2.58	0	0.0001702
[R].kYGGPPPDSVYSGQQPSVGTEIFVGk.[I]	N-Term(TMT10plex); K1(TMT10plex); K26(TMT10plex)	High	O60506	1	3381.83	27.8	38	38.5	45	33.3	37.9	34.4	40.5	38.4	3.75	0	1.36e-05
[K].iTVTSEVPFSk.[R]	N-Term(TMT10plex); K11(TMT10plex)	High	P35268	0	1665.98	85.5	98	103.6	89.5	63.6	78.5	102.8	87.9	82.2	3.87	0	1.964e-05
[K].hLEPEPEEEIIAEDYDDDPVDYEATR.[L]	N-Term(TMT10plex)	High	O60828	0	3318.5	12.5	10.5	11.9	16.6	10.1	15	12.7	15.9	16.7	4.67	0	2.241e-07
[R].aFSDPFVEAEk.[S]	N-Term(TMT10plex); K11(TMT10plex)	High	P34932	0	1697.92	55.6	56.2	59.1	71.2	56.3	64.3	74.2	71.5	68.7	3.77	0	2.093e-05
[K].nYIQGINLVQAk.[K]	N-Term(TMT10plex); K12(TMT10plex)	High	P52815	0	1819.08	201.2	189.3	215.2	238.6	207.1	208.7	224.1	216.1	206.1	3.19	0	1.897e-05
[K].yQELINDIAR.[D]	N-Term(TMT10plex)	High	P46940	0	1463.81	31.7	33.1	33	35.7	36.4	41.6	36.7	35.2	37.8	2.51	0	0.0002745
[K].vEESSWLIEDGk.[V]	N-Term(TMT10plex); K12(TMT10plex)	High	Q9Y266	0	1849.99	236.4	236.2	213.7	163.5	112	162.2	217.2	197.5	200	3.29	0	0.0002949
[K].nLQEEIDALESR.[V]	N-Term(TMT10plex)	High	Q9NQP4	0	1645.86	18.5	21	14.9	22.4	22.7	19	18.2	17.3	18.9	4.14	0	9.303e-06
[R].vFQVEYAMk.[A]	N-Term(TMT10plex); K9(TMT10plex)	High	P25788	0	1572.89	28.6	32.4	39.6	25.8	24	25.3	32.4	37	32.7	3.77	0	0.0003772
[K].qAQVATGGGPGAPPGSQPDYSAAWAEYYR.[Q]	N-Term(TMT10plex)	High	Q92945	0	3181.52	3.6	10	6.8	8.7	6.4	3.9	6.6	8.4	8.5	2.76	0	0.0003469
[K].iISNAScTTNcLAPLAk.[V]	N-Term(TMT10plex); C7(Carbamidomethyl); C11(Carbamidomethyl); K17(TMT10plex)	High	P04406	0	2292.25	115	181.3	108.6	98.9	87.2	110.3	58.5	62.4	92.1	4.79	0	1.148e-08
[K].lAADEDDDDDDEEDDDEDDDDDDFDDEEAEEk.[A]	N-Term(TMT10plex); K32(TMT10plex)	High	P06748	0	4181.53	2.7	9.5	6.7	8	3.8	3.5	2.9	3.2	3.1	4.76	0	6.21e-07
[R].fLGVAEQLHNEGFk.[L]	N-Term(TMT10plex); K14(TMT10plex)	High	P31327	0	2047.14	53.7	47.1	54.1	67	44.3	51.2	57.5	66.6	57	3.72	0	5.326e-06
[R].iDNDGDGFVTTEELk.[T]	N-Term(TMT10plex); K15(TMT10plex)	High	Q15293	0	2111.09	38.1	39.7	40.1	41.5	35.2	46.7	44.9	39.2	34.3	5.27	0	1.372e-08
[K].dRPQEADGIDSVIVVDNVPQVGPDR.[L]	N-Term(TMT10plex)	High	P55884	0	2919.5	22	25.5	27.9	31	22	25.6	23.7	28.8	24	4.51	0	6.243e-06
[K].qITSYGETcPGLEQYAIk.[K]	N-Term(TMT10plex); C9(Carbamidomethyl); K18(TMT10plex)	High	P50990	0	2516.31	65	83	68.8	49.8	43.9	44.3	34	30.5	30.2	3.58	0	0.0001413
[R].eEIIPVAAEYDk.[T]	N-Term(TMT10plex); K12(TMT10plex)	High	P11310	0	1835.02	67.7	68.8	72.2	74.4	62.9	61.8	64.9	58.7	62.6	3.81	0	1.453e-06
[R].fDVSGYPTIk.[I]	N-Term(TMT10plex); K10(TMT10plex)	High	P13667	0	1584.9	113.6	117.4	121.2	128.4	128.9	129.5	126.6	109.6	126.6	3.22	0	3.838e-05
[R].gGMGSGGLATGIAGGLAGmGGIQNEk.[E]	N-Term(TMT10plex); M19(Oxidation); K26(TMT10plex)	High	P05783	0	2735.42	46.9	39.2	39.6	46.5	24.1	28.6	28.9	26.7	18.5	7.23	0	1.2e-11
[R].fkGQILMPNIGYGSNk.[K]	N-Term(TMT10plex); K2(TMT10plex); K16(TMT10plex)	High	P62910	1	2454.41	54.7	53.7	60.4	44.1	50.2	42.1	46.4	51.2	46	4.24	0	0.0002462
[K].kTQEQLALEMAELTAR.[I]	N-Term(TMT10plex); K1(TMT10plex)	High	P26038	1	2290.28	87	95.4	98.1	102.2	109.3	97.8	110.8	117.5	100.8	4.7	0	6.568e-10
[K].eTFLTSPEELYR.[V]	N-Term(TMT10plex)	High	O95433	0	1713.89	17.4	15.3	25	17.5	12.3	18.2	17.3	17.7	15.6	4.3	0	0.0003998
[R].nQGFDVVLVDTAGR.[M]	N-Term(TMT10plex)	High	P08240	0	1719.92	12.6	20.4	13.3	17.8	14.7	14.1	12.2	11.2	14.4	3.56	0	7.645e-06
[K].gVVPLAGTNGETTTQGLDGLSER.[C]	N-Term(TMT10plex)	High	P04075	0	2501.3	14.2	19.9	19.5	19.1	16.4	22.6	19.6	18	12.8	4.66	0	0.0006077
[K].sENQEFYQDTFGQQWk.[-]	N-Term(TMT10plex); K16(TMT10plex)	High	O60506	0	2493.21	41.1	58.7	51.2	40.3	51.4	46.8	69	62.7	74.7	4.47	0	2.772e-06
[R].fDASFFGVHPk.[Q]	N-Term(TMT10plex); K11(TMT10plex)	High	P49327	0	1709.94	187.2	233.2	230.1	243.6	220.9	246.9	225.9	241.2	234.2	3.31	0	1.441e-06
[K].nAVITVPAYFNDSQR.[Q]	N-Term(TMT10plex)	High	P38646	0	1924.01	62	73.1	77	70.4	52.1	56.5	63.1	58.5	60.6	2.56	0	0.0002779
[R].vVDALGNAIDGk.[G]	N-Term(TMT10plex); K12(TMT10plex)	High	P25705	0	1629.96	408.1	423.4	434.8	405	279.8	338.6	406.8	358.1	336.5	2.47	0	0.0005625
[K].gVVPLAGTNGETTTQGLDGLSER.[C]	N-Term(TMT10plex)	High	P04075	0	2501.3	15.3	18.5	17.4	17.9	15.5	20.6	19.1	23.8	20.4	5.66	0	1.881e-09
[R].lEVNLQAMk.[A]	N-Term(TMT10plex); K9(TMT10plex)	High	P35579	0	1503.9	25.6	23.4	24.1	30.4	30.2	29	34.7	30.6	23.9	3.42	0	0.0001275
[K].qLEAIDQLHLEYAk.[R]	N-Term(TMT10plex); K14(TMT10plex)	High	O43707	0	2129.2	56.4	78.3	71.9	67.1	67.3	65.9	70.4	87.4	83.9	3.13	0	0.0004639
[R].vINLNDNTFTEk.[G]	N-Term(TMT10plex); K12(TMT10plex)	High	P46060	0	1866.04	13.6	20.6	21.7	20.4	15.8	18.8	17	16.8	15.8	4.02	0	1.233e-06
[R].yATLPNIMk.[A]	N-Term(TMT10plex); K9(TMT10plex)	High	P38117	0	1508.89	64.6	77.8	84.5	88.7	87.1	94.9	92.6	91.3	102.7	2.14	0	0.0005958
[K].lAADEDDDDDDEEDDDEDDDDDDFDDEEAEEkAPVk.[K]	N-Term(TMT10plex); K32(TMT10plex); K36(TMT10plex)	High	P06748	1	4805.94	24.8	20.4	27.3	24.9	17.3	25.9	21.9	21.6	21.6	5.43	0	0.0001223
[R].qYYTLLNQAPDMLHR.[F]	N-Term(TMT10plex)	High	Q13283	0	2092.08	21.1	21.8	19.5	21.2	21.2	16.4	22.8	24.7	24	4.89	0	0.0001898
[K].vVETDPSPYcIVAPDTVIHcEGEPIkR.[E]	N-Term(TMT10plex); C10(Carbamidomethyl); C20(Carbamidomethyl); K26(TMT10plex)	High	P55072	1	3539.83	36.2	48.6	39.1	34.8	27.8	31	25.2	24.2	22	3.91	0	2.845e-07
[K].iVHAFDMEDLGDk.[A]	N-Term(TMT10plex); K13(TMT10plex)	High	Q9NZ45	0	1948.03	77.3	79.5	90	78.6	61.8	70.8	100.1	100.7	95.9	3.42	0	7.475e-05
[R].dVVIcPDASLEDAk.[K]	N-Term(TMT10plex); C5(Carbamidomethyl); K14(TMT10plex)	High	Q99497	0	1990.06	65.7	67.5	67.4	57.1	62.2	54.3	49.2	46.8	51.5	3.91	0	8.808e-05
[K].tIPLTDNTVIEEHLGk.[F]	N-Term(TMT10plex); K16(TMT10plex)	High	Q6DKI1	0	2238.27	22.6	27.9	25.6	25.8	21.2	23.6	35	34.9	30.8	4.47	0	0.0001497
[K].sADTLWDIQk.[D]	N-Term(TMT10plex); K10(TMT10plex)	High	P07195	0	1634.92	108.5	103.8	120.2	108	95.9	109.8	137	129.7	109.5	3.64	0	1.895e-05
[K].iLDSVGIEADDDR.[L]	N-Term(TMT10plex)	High	P05387	0	1646.84	27.6	20.5	20.5	24.3	16.1	19.4	26.7	19.9	20.9	4.24	0	1.363e-06
[R].vPTANVSVVDLTcR.[L]	N-Term(TMT10plex); C13(Carbamidomethyl)	High	P04406	0	1759.96	76.9	97.9	92.3	54.3	48.3	55.1	30.2	31.3	31.2	4	0	4.76e-05
[R].vkPAPDETSFSEALLk.[R]	N-Term(TMT10plex); K2(TMT10plex); K16(TMT10plex)	High	Q12905	0	2419.41	42.7	40	46.1	48.3	38.1	51.9	48.8	47.6	46.1	3.57	0	0.00033
[K].lQIVEMPLAHk.[L]	N-Term(TMT10plex); K11(TMT10plex)	High	P50454	0	1737.05	86.7	79.1	92.6	100.5	66	87.2	118.8	115.5	109.9	3.29	0	1.41e-05
[R].lADALQELR.[A]	N-Term(TMT10plex)	High	P02545	0	1257.74	88.8	94.3	97	116	98.6	105.6	122	122.5	80.9	2.2	0	0.0004204
[K].iVADFSASVk.[K]	N-Term(TMT10plex); K10(TMT10plex)	High	P49915	0	1494.89	27.3	30.9	33.9	32.4	27	34	30.1	27.7	24.3	2.8	0	3.283e-05
[K].sHYADVDPENQNFLLESNLGk.[K]	N-Term(TMT10plex); K21(TMT10plex)	High	Q96QD8	0	2848.45	18.3	21.2	24.8	26.1	27	32.4	22.2	32.6	24.1	3.89	0	3.758e-06
[K].gAGAFGYFEVTHDITk.[Y]	N-Term(TMT10plex); K16(TMT10plex)	High	P04040	0	2171.15	41.2	43.4	46.1	41.6	42	46.3	38.2	44.1	47.4	3.79	0	4.074e-06
[K].vDIDAPDVDVHGPDWHLk.[M]	N-Term(TMT10plex); K18(TMT10plex)	High	Q09666	0	2486.31	116.3	123.4	130.5	129.4	136.4	133.1	156.1	163.2	145.6	4.07	0	2.225e-05
[K].tLGDFAAEYAk.[S]	N-Term(TMT10plex); K11(TMT10plex)	High	P09874	0	1643.9	58.1	65.1	55.2	73.1	79	71.9	61	70.3	63.5	4.12	0	8.185e-06
[K].aTQMPEGGQGAPPMYQLYk.[R]	N-Term(TMT10plex); K19(TMT10plex)	High	P78527	0	2525.29	38.4	32.4	34.9	35.8	18.3	27	54.6	50.6	52.1	3.52	0	0.0002143
[K].dAGEGGLSLAIEGPSk.[A]	N-Term(TMT10plex); K16(TMT10plex)	High	P21333	0	1959.08	112.8	125.6	126.5	126.3	108.1	116.4	129.9	123.3	116.3	3.59	0	0.0004975
[R].aVAQALEVIPR.[T]	N-Term(TMT10plex)	High	P49368	0	1395.85	37.6	34.4	42	38.8	35.4	40.3	41.8	44	41.8	3.99	0	6.692e-05
[K].aAAAAAAAAPAAAATAPTTAATTAATAAQ.[-]	N-Term(TMT10plex)	High	P37108	0	2597.37	26	27.1	26.4	32.4	27	26.4	24	30	21.7	3.5	0	7.302e-06
[K].tDIQIALPSGcYGR.[V]	N-Term(TMT10plex); C11(Carbamidomethyl)	High	P33316	0	1779.93	51.4	67.1	58.3	44.2	41	45.4	41.2	38.1	42.3	3.68	0	0.0002517
[R].vADGLPLAASMQEDEQSGR.[D]	N-Term(TMT10plex)	High	O75396	0	2203.09	33.3	32.7	44	36.6	36.4	34.9	47.5	35.1	36.5	4.8	0	3.645e-08
[K].eVSDFIQDSGQIk.[K]	N-Term(TMT10plex); K13(TMT10plex)	High	O75391	0	1924.04	19.9	24.5	19.1	27.1	19.5	22.3	20.2	19	19.6	3.73	0	0.0002475
[K].gFESPSDNSSAMLLQWHEk.[A]	N-Term(TMT10plex); K19(TMT10plex)	High	O15511	0	2621.31	32.1	31	36.7	30.6	27.5	28.5	28.9	35.1	36.5	6.17	0	1.395e-10
[R].vVDLMAHMASkE.[-]	N-Term(TMT10plex); K11(TMT10plex)	High	P04406	1	1788.98	1273	1764.6	1431.3	1611.7	1436.2	1646.9	1605.9	2143.2	1613	3.04	0	0.0004293
[K].kPGmFFNPEESELDLTYGNR.[Y]	N-Term(TMT10plex); K1(TMT10plex); M4(Oxidation)	High	P11413	0	2818.41	29.7	29.5	30.2	35.5	35.4	30.9	10.5	14.1	10.5	3.93	0	2.979e-07
[R].kIAFAITAIk.[G]	N-Term(TMT10plex); K1(TMT10plex); K10(TMT10plex)	High	P62269	1	1763.18	170.4	195.3	192.7	167	146.9	173.1	163	175.4	159.7	3.52	0	4.961e-05
[K].vSTAVLSITAk.[A]	N-Term(TMT10plex); K11(TMT10plex)	High	Q99460	0	1547.98	12.8	14.3	18	13.4	11.7	13.7	13.4	9.7	10.7	2.17	0	0.0002611
[K].ekVDLVLLGk.[Q]	N-Term(TMT10plex); K2(TMT10plex); K10(TMT10plex)	High	P38117	1	1801.18	276.9	256.7	297.6	336	291.2	298.3	309.7	304.8	315.9	2.34	0	8.01e-05
[R].aAVPSGASTGIYEALELRDNDk.[T]	N-Term(TMT10plex); K22(TMT10plex)	High	P06733	1	2735.46	10.4	16.3	18.4	15	28.5	23.7	7.6	15.9	20.1	3.49	0	4.749e-05
[K].iLDQGEDFPASEMTR.[I]	N-Term(TMT10plex)	High	P30040	0	1937.95	26.1	22.6	25.7	27.1	29.5	21.1	27.3	27.5	22.7	4.34	0	3e-07
[K].qVETEEAGVVTTATASVNLk.[V]	N-Term(TMT10plex); K20(TMT10plex)	High	O75475	0	2505.38	35.1	37.7	39.4	41.3	39.7	42.5	32.8	33	33.5	4.45	0	2.811e-05
[R].aLNQEQVIAVHIDNGFMR.[K]	N-Term(TMT10plex)	High	P49915	0	2284.21	27.2	29.2	36.3	22.8	19.8	21.5	26.4	21.7	21.4	4.93	0	2.268e-06
[K].lSILYPATTGR.[N]	N-Term(TMT10plex)	High	P30041	0	1420.84	68.2	59.9	63.1	69	54.7	64.8	67.3	69	70.9	2.94	0	0.0001227
[R].lQkEEEIEFLYNENTVR.[E]	N-Term(TMT10plex); K3(TMT10plex)	High	P41252	1	2612.4	23.9	30.3	20.6	19.2	11.9	17.6	16.4	14.7	17.6	5.11	0	1.834e-05
[K].lWEEQLAAAk.[A]	N-Term(TMT10plex); K10(TMT10plex)	High	P14314	0	1616.94	40.1	39.3	33.8	59.5	53.1	54.4	56.7	65.1	51.9	4.43	0	9.735e-06
[K].lAADEDDDDDDEEDDDEDDDDDDFDDEEAEEk.[A]	N-Term(TMT10plex); K32(TMT10plex)	High	P06748	0	4181.53	2.9	2.9	3.5	8.3	8.1	3.8	3.4	3.1	2.7	6.63	0	1.172e-08
[K].gSFSEQGINEFLR.[E]	N-Term(TMT10plex)	High	Q15084	0	1712.88	27.6	36.6	39.2	37.9	32	39.9	34	38.1	31.9	4.63	0	5.997e-06
[R].vDVAVNcAGIAVASk.[T]	N-Term(TMT10plex); C7(Carbamidomethyl); K15(TMT10plex)	High	Q99714	0	1932.1	12.4	18.1	13.5	12.5	12.9	8.4	9.3	8	5.6	4.4	0	1.381e-05
[K].scYEDGWLIk.[M]	N-Term(TMT10plex); C2(Carbamidomethyl); K10(TMT10plex)	High	P23434	0	1728.9	43.1	45	52.6	54.1	60	58.1	50.2	55.8	52.7	3.48	0	7.927e-05
[R].lAENFcVcHLATGDMLR.[A]	N-Term(TMT10plex); C6(Carbamidomethyl); C8(Carbamidomethyl)	High	P54819	0	2236.09	40.5	43.5	42.4	38.2	39.3	41.3	42.1	41.2	40.6	3.81	0	4.568e-05
[K].lNISFPATGcQk.[L]	N-Term(TMT10plex); C10(Carbamidomethyl); K12(TMT10plex)	High	P62753	0	1794	132	136.9	132.5	119.3	104	120.4	137.3	133.6	133.2	4.6	0	1.791e-06
[R].lQDEIQNMkEEMAR.[H]	N-Term(TMT10plex); K9(TMT10plex)	High	P08670	1	2193.14	228.6	313.8	286.6	429.5	400.1	442.1	430.1	493.7	430.6	4.6	0	2.621e-06
[R].dSLLQDGEFSmDLR.[T]	N-Term(TMT10plex); M11(Oxidation)	High	P07737	0	1870.91	34	35.4	29.9	47.3	44.9	48.7	23.8	20.4	17.4	4.16	0	4.388e-06
[R].qLLDQVEQIQk.[E]	N-Term(TMT10plex); K11(TMT10plex)	High	Q7Z7H5	0	1800.06	251.2	260.6	270.3	282.8	212.5	246.5	281.1	282.3	255.7	3.32	0	4.954e-05
[K].nSVTPDMMEEMYk.[K]	N-Term(TMT10plex); K13(TMT10plex)	High	P46777	0	2032.98	60.9	66.2	67.5	89.1	62.5	69.4	95.4	93.8	87.6	3.33	0	0.0003329
[K].sADTLWDIQk.[D]	N-Term(TMT10plex); K10(TMT10plex)	High	P07195	0	1634.92	86	94.4	94.1	82.2	79.4	84.7	117.6	98.7	97.9	3.13	0	0.0001313
[K].lTFDSSFSPNTGk.[K]	N-Term(TMT10plex); K13(TMT10plex)	High	P21796	0	1859	27.9	26.8	23.2	32.3	20.6	30.2	35.4	33.1	27.4	4.66	0	3.31e-07
[K].fAALDNEEEDkEEEIIk.[E]	N-Term(TMT10plex); K11(TMT10plex); K17(TMT10plex)	High	Q8NE71	1	2709.44	51.9	49.9	49.3	65.6	67.9	68.4	62	65.3	61.1	3.57	0	1.803e-06
[R].fAQPGSFEYEYAMR.[W]	N-Term(TMT10plex)	High	Q15233	0	1924.91	37.2	33.1	37.5	34.7	34.7	29	32.5	27.6	40.6	3.94	0	9.928e-05
[K].qkGADFLVTEVENGGSLGSk.[K]	N-Term(TMT10plex); K2(TMT10plex); K20(TMT10plex)	High	P14618	1	2723.52	73.6	89.2	85.8	99.7	84.6	99.1	88.5	83.2	92.2	6.43	0	2.897e-09
[R].sLYQSAGVAPESFEYIEAHGTGTk.[V]	N-Term(TMT10plex); K24(TMT10plex)	High	P49327	0	3000.54	35.9	53.7	40.8	27.2	41.6	35.9	27.1	37.1	31.2	6.76	0	9.742e-11
[R].lPVDLAEELGHR.[D]	N-Term(TMT10plex)	High	P42771	0	1577.88	180.7	184.6	159.7	174.6	155.2	165.6	160.8	163.4	160.7	5.35	0	2.485e-07
[R].aSLYNAVTIEDVQk.[L]	N-Term(TMT10plex); K14(TMT10plex)	High	Q9Y617	0	2009.13	51.4	57	47.1	56.1	44.8	54.7	59.2	58.2	56.3	3.3	0	0.0001061
[K].iPDPEAVkPDDWDEDAPAk.[I]	N-Term(TMT10plex); K8(TMT10plex); K19(TMT10plex)	High	P27824	0	2795.47	67.8	67.4	67.9	50.3	44.5	43.7	62.4	56.9	54.7	4.01	0	1.957e-05
[R].eYFSWEGAFQHVGk.[A]	N-Term(TMT10plex); K14(TMT10plex)	High	P26641	0	2143.1	42.7	41.2	47.4	44	33.8	45	54	46	44.9	3.8	0	1.432e-07
[K].gYLGPEQLPDcLk.[G]	N-Term(TMT10plex); C11(Carbamidomethyl); K13(TMT10plex)	High	P40926	0	1948.06	163.1	192.4	151.2	148.3	138.4	162.8	92.3	84.9	113.7	3.11	0	8.096e-05
[K].eDIYAVEIVGGATR.[I]	N-Term(TMT10plex)	High	P34932	0	1721.93	10.2	13.2	15.4	14.5	9.4	11.6	15.5	14.7	13.6	3.38	0	4.411e-05
[K].nDSVVAGGGAIEMELSk.[Y]	N-Term(TMT10plex); K17(TMT10plex)	High	Q99832	0	2135.14	7.3	3.3	7.7	5.3	3.9	3.7	5.9	8	7.5	3.67	0	2.299e-06
[K].dLGLSESGEDVNAAILDESGkk.[F]	N-Term(TMT10plex); K21(TMT10plex); K22(TMT10plex)	High	P13667	1	2934.59	43.6	49.1	42.6	50.8	45.3	46.1	51.2	50	44.7	6.81	0	1.463e-11
[R].iPSAVGYQPTLATDMGTmQER.[I]	N-Term(TMT10plex); M18(Oxidation)	High	P06576	0	2511.24	28.2	25.9	21.3	16.2	20.2	12	13.7	11.4	8.8	5.65	0	1.992e-08
[K].dTNGSQFFITTVk.[T]	N-Term(TMT10plex); K13(TMT10plex)	High	P23284	0	1916.05	13.4	13.5	15.5	12.8	12.5	18.2	14.8	15.1	13.9	3.58	0	1.031e-06
[K].aDFSGMSQTDLSLSk.[V]	N-Term(TMT10plex); K15(TMT10plex)	High	P35237	0	2045.06	65.2	75.5	73.7	88.2	69.3	83.8	97.8	86.8	86.7	3.4	0	2.269e-05
[K].lVILANNcPALR.[K]	N-Term(TMT10plex); C8(Carbamidomethyl)	High	P62888	0	1582.93	18.6	20.7	21.6	18.7	14.3	17	8.8	9.3	11.1	3.3	0	4.089e-05
[K].gLESLPPLRPQQNPVLPVAGER.[N]	N-Term(TMT10plex)	High	P56192	0	2596.48	12.7	13.2	21.8	18.6	18.4	17.1	16.1	21.6	17.4	2.67	0	8.705e-05
[R].aANPVDFLSk.[A]	N-Term(TMT10plex); K10(TMT10plex)	High	Q8IY81	0	1519.89	53.1	49.7	48	52.1	48.5	57.9	58.5	51.1	45.3	3.25	0	8.005e-05
[K].eVYELLDSPGk.[V]	N-Term(TMT10plex); K11(TMT10plex)	High	P22234	0	1707.96	252.5	238.6	271.1	273.5	261	247.7	254	244	253.1	3.81	0	0.0001195
[R].yADLTEDQLPScESLkDTIAR.[A]	N-Term(TMT10plex); C12(Carbamidomethyl); K16(TMT10plex)	High	P18669	1	2883.48	48.4	57.9	46.9	31	38.4	33.9	22.2	31.3	23.2	5.57	0	9.35e-07
[R].sSFYVNGLTLGGQk.[C]	N-Term(TMT10plex); K14(TMT10plex)	High	P07737	0	1929.08	135.5	150.4	161.9	154.7	157.6	166.5	159	183.5	184.8	3.41	0	2.053e-05
[K].aDLLLSTQPGREEGSPLELER.[L]	N-Term(TMT10plex)	High	P08195	1	2539.36	56.8	70.3	66.2	72	69.8	73	64.7	75.5	69.1	4.36	0	0.0002228
[K].iLQDGGLQVVEk.[Q]	N-Term(TMT10plex); K12(TMT10plex)	High	O43175	0	1757.06	30.4	32.1	30.4	41.9	31.3	32.5	39.8	33.1	31.4	4.34	0	1.86e-06
[R].kFGYVDFESAEDLEk.[A]	N-Term(TMT10plex); K1(TMT10plex); K15(TMT10plex)	High	P19338	1	2464.32	115.5	114.4	142	177.6	139.2	175	167.2	186.9	165.9	4.75	0	4.446e-09
[K].fTASAGIQVVGDDLTVTNPkR.[I]	N-Term(TMT10plex); K20(TMT10plex)	High	P06733	1	2647.48	14.5	25.7	29.9	32.5	43.4	37.7	24	39.5	28.5	5.1	0	1.232e-10
[K].gLIDYETFk.[E]	N-Term(TMT10plex); K9(TMT10plex)	High	P15924	0	1543.88	71.1	68.8	64.6	54.2	30.4	53.6	67.1	51.5	56.6	2.83	0	0.0006315
[R].sEAVVEYVFSGSR.[L]	N-Term(TMT10plex)	High	Q7KZF4	0	1658.86	7.8	8.4	9	8.2	7.2	6.1	7.9	8.1	10	3.58	0	0.0002317
[R].rPTPQDSPIFLPVDDTSFR.[W]	N-Term(TMT10plex)	High	P49327	0	2417.27	44.5	56.1	47.9	40.3	27.3	37.4	53.1	50.1	50.1	4.57	0	3.661e-06
[K].mSASDPNSSIFLTDTAk.[Q]	N-Term(TMT10plex); K17(TMT10plex)	High	P23381	0	2243.16	27.8	28.9	32.5	45.3	37.4	35.9	46.6	38.2	34.8	3.15	0	1.114e-05
[R].tDDEVVQREEEAIQLDGLNASQIR.[E]	N-Term(TMT10plex)	High	P14625	1	2957.5	9.1	15.1	12.9	21.5	22.8	26.5	15.5	20.5	19.3	6.05	0	6.507e-10
[R].gLELIASENFcSR.[A]	N-Term(TMT10plex); C11(Carbamidomethyl)	High	P34897	0	1724.88	20.5	20.7	22	18.4	20.2	22.2	19	25.1	20.9	4.48	0	1.244e-06
[K].iYGADDIELLPEAQHk.[A]	N-Term(TMT10plex); K16(TMT10plex)	High	P11586	0	2270.24	40	41.6	45.9	51	53.2	59.2	54.6	61	54.6	5.19	0	3.59e-06
[K].eVIPVNVPEAQEEMk.[E]	N-Term(TMT10plex); K15(TMT10plex)	High	P07814	0	2170.18	71	67.1	79.8	72.7	61.2	53.3	80.3	74	81.1	3.61	0	4.855e-05
[K].yAALSVDGEDENEGEDYAE.[-]	N-Term(TMT10plex)	High	P23588	0	2304.98	71.1	88.5	74.5	76.9	84.6	76.9	61.7	69.3	73.2	5.86	0	7.809e-07
[R].vkDTEDVPMILVGNk.[C]	N-Term(TMT10plex); K2(TMT10plex); K15(TMT10plex)	High	P62834	1	2345.37	70.9	75.6	77.7	54	47.6	51.1	61.1	54.6	50.6	3.43	0	0.0004569
[R].iAEFTTNLTEEEEk.[S]	N-Term(TMT10plex); K14(TMT10plex)	High	P35579	0	2112.11	62.5	66	80.2	74	69	70.4	69.6	70.9	65.1	3.8	0	1.552e-05
[K].fkGPFTDVVTTNLk.[L]	N-Term(TMT10plex); K2(TMT10plex); K14(TMT10plex)	High	Q9P0L0	1	2254.34	98.9	96.8	99.6	131.9	124.3	116.9	123	126.9	117	3.24	0	4.459e-06
[R].lLEAQIATGGIIDPEESHR.[L]	N-Term(TMT10plex)	High	Q15149	0	2278.22	12.9	13.2	13.7	14.3	6.5	8.7	14	11.2	9.6	5.11	0	1.1e-10
[R].iMNVIGEPIDER.[G]	N-Term(TMT10plex)	High	P06576	0	1614.87	164.4	186.4	164.8	228.9	175.9	209.7	225.7	224.3	191.5	3.56	0	0.0003508
[R].lPSSPVYEDAASFk.[A]	N-Term(TMT10plex); K14(TMT10plex)	High	Q14247	0	1969.07	12.6	17	16.6	12	11.3	14.4	8.7	10.9	7.3	3.84	0	4.297e-06
[R].eANELQQWINEk.[E]	N-Term(TMT10plex); K12(TMT10plex)	High	Q13813	0	1960.05	63.2	68	58.5	63.2	54.6	61.6	73.4	73.5	69.4	4.04	0	0.0001845
[R].lEQGQAIDDLMPAQk.[-]	N-Term(TMT10plex); K15(TMT10plex)	High	P12277	0	2115.15	64.9	72.6	78.5	81.2	76.7	71.2	85.2	98	92.7	4.01	0	4.003e-06
[K].sDIDEIVLVGGSTR.[I]	N-Term(TMT10plex)	High	P11021	0	1689.92	45.1	50	49.7	56.3	60.5	58.9	51.3	56.9	53.3	4.11	0	5.051e-07
[K].aFTYINLDk.[A]	N-Term(TMT10plex); K9(TMT10plex)	High	P02786	0	1542.89	18.5	20.7	21.9	22.3	12.8	12.8	22.4	21.1	19.5	3.15	0	0.0001092
[K].dTSATTALELVAGER.[L]	N-Term(TMT10plex)	High	O95347	0	1762.94	92.7	87.3	95.4	84.6	68.2	76	74.3	73.1	79.1	2.09	0	0.000215
[R].qTNLENLDQAFSVAER.[D]	N-Term(TMT10plex)	High	Q15149	0	2064.06	52.4	56.1	61.4	67.2	61.7	69.4	66	71.5	61.9	4.57	0	1.227e-07
[R].yESSALPSGQLTSLSEYASR.[M]	N-Term(TMT10plex)	High	Q12931	0	2375.19	29.2	35.3	38.1	36.7	32.3	28.3	24.9	27.9	28.6	6.11	0	1.413e-07
[R].gEILLTELQGDSR.[S]	N-Term(TMT10plex)	High	Q16513	0	1659.91	45.6	45	51.2	51.2	54	56.8	46.8	56.4	52.8	3.92	0	0.0001041
[R].lPEVEVPQHL.[-]	N-Term(TMT10plex)	High	Q02818	0	1389.79	95.4	84.4	72.8	77.2	79.6	78.5	71.1	69.6	70.3	2.4	0	0.0005348
[R].eQFGNNPFSSLAGNSDSSSSQPLR.[T]	N-Term(TMT10plex)	High	Q9NRR5	0	2755.31	9.4	10.5	12	11.6	8.5	11.5	9.1	7.5	6.5	3.77	0	1.065e-05
[K].nLEPEWAAAASEVk.[E]	N-Term(TMT10plex); K14(TMT10plex)	High	Q15084	0	1973.07	33.4	32.2	35.7	32.1	27.1	31.6	42.2	42.3	43.7	4.65	0	1.546e-09
[R].eIYcPAPPQIDNGIIQGER.[D]	N-Term(TMT10plex); C4(Carbamidomethyl)	High	P08174	0	2399.22	36.8	48.1	32.2	24.6	19.8	28.4	31.6	40.5	49.7	4.24	0	4.37e-06
[R].eMEENFAVEAANYQDTIGR.[L]	N-Term(TMT10plex)	High	P08670	0	2416.13	41.8	38.1	49.8	39.9	44.1	47.7	47	50.8	57.3	5.77	0	1.512e-08
[K].dQLLLGPTYATPk.[V]	N-Term(TMT10plex); K13(TMT10plex)	High	P55084	0	1875.1	18	17.3	17.1	16.8	17.5	15.3	13.5	14.2	12.7	3.04	0	7.252e-06
[R].yEDMAAFMk.[G]	N-Term(TMT10plex); K9(TMT10plex)	High	P31947	0	1563.8	40.7	48.4	49.6	53.8	56	48	58.7	53.2	53.4	3.26	0	0.0004113
[K].eVELNELEPEkQPmNAASGAAMSLAGAEk.[N]	N-Term(TMT10plex); K11(TMT10plex); M14(Oxidation); K29(TMT10plex)	High	P08195	1	3717.93	52.7	52	46.1	52.5	40.7	50.3	24.3	24	20.4	2.93	0	0.0005129
[R].lDTHPAMVTVLEMGAAR.[H]	N-Term(TMT10plex)	High	Q12931	0	2041.08	48.4	47.9	45.4	51.2	37.2	51.2	74.4	61.7	62.9	4.78	0	9.926e-09
[K].eVMLVGIGDk.[I]	N-Term(TMT10plex); K10(TMT10plex)	High	P36542	0	1518.9	100.2	85.6	84.4	72	33.4	52.5	87.8	82.7	81	3.5	0	8.66e-05
[K].tLAPTWEELSk.[K]	N-Term(TMT10plex); K11(TMT10plex)	High	Q8NBS9	0	1732.99	17.5	17.6	15	19.7	16.2	17.1	16	18.8	17	3.15	0	0.0002391
[R].qAEMEGAVQSIQGELSk.[L]	N-Term(TMT10plex); K17(TMT10plex)	High	Q6NZI2	0	2263.2	40.6	41.1	43.1	51.4	39.1	47.3	43.5	46.9	47.9	4.4	0	3.081e-07
[R].fLQDYFDGNLkR.[Y]	N-Term(TMT10plex); K11(TMT10plex)	High	P30101	1	1974.08	81	91.9	92.4	112.6	93.3	122.3	97	104.6	100.5	2.18	0	0.00055
[K].iTIADcGQLE.[-]	N-Term(TMT10plex); C6(Carbamidomethyl)	High	P62937	0	1348.7	151.8	178.3	155	180.2	168.6	159.8	121.1	134.8	117.3	2.92	0	0.0002286
[K].gQTLVVQFTVk.[H]	N-Term(TMT10plex); K11(TMT10plex)	High	P27797	0	1678.03	27.6	34	33.4	35.4	29.9	39.3	37	38.1	39.9	3.11	0	4.6e-05
[K].aYAALAALEk.[L]	N-Term(TMT10plex); K10(TMT10plex)	High	Q12906	0	1478.9	94.7	107.3	121	137.5	129.6	137.3	121.9	115.2	136.8	4.24	0	3.88e-05
[K].fAVLQTYGDTTHTLVEk.[M]	N-Term(TMT10plex); K17(TMT10plex)	High	P32754	0	2381.31	30.5	36.8	34.7	33.2	25.6	33.9	35.1	34.5	34.8	4.46	0	7.639e-07
[R].eVFEFRPELVNDDDEEADDTR.[Y]	N-Term(TMT10plex)	High	Q8WU90	0	2769.27	20.7	22.9	16.4	18.3	15.3	14.5	21.3	15.8	20.9	4.24	0	2.074e-09
[R].fASEIAGVDDLGTTGR.[G]	N-Term(TMT10plex)	High	P28331	0	1837.95	24.9	29.3	23.4	24.9	27.9	21.8	25.3	23.6	27.6	3.5	0	3.168e-05
[R].vIQELGLDk.[V]	N-Term(TMT10plex); K9(TMT10plex)	High	Q9UNQ0	0	1472.91	47.9	55.6	52.9	49.7	35.9	46.8	37.3	41.4	36.4	2.87	0	0.0005097
[K].gIVDQSQQAYQEAFEISkk.[E]	N-Term(TMT10plex); K18(TMT10plex); K19(TMT10plex)	High	P63104	1	2856.57	20.7	19.1	18.8	22	24.3	25.7	20.3	31	22.6	5.87	0	1.221e-08
[K].lAADEDDDDDDEEDDDEDDDDDDFDDEEAEEk.[A]	N-Term(TMT10plex); K32(TMT10plex)	High	P06748	0	4181.53	8.4	8.9	8	9.4	11.3	9.7	10.4	9.7	9.8	7.15	0	1.41e-09
[K].gNDISSGTVLSDYVGSGPPk.[G]	N-Term(TMT10plex); K20(TMT10plex)	High	P30086	0	2408.27	53.9	51.9	56.8	73.7	62.9	72.2	61.6	63	72	5.08	0	2.976e-05
[R].sEISLLPSDIDR.[Y]	N-Term(TMT10plex)	High	P43304	0	1573.86	21.3	26.3	31.7	30.9	21.7	24.1	25.3	26.1	22.1	4.05	0	0.0001425
[R].yFQINQDEEEEEDED.[-]	N-Term(TMT10plex)	High	P35268	0	2160.89	42.4	46.7	46.6	48.7	36.2	46.8	52.9	38.6	52	4.88	0	3.55e-08
[K].dELHIVEAEAmNYEGSPIk.[V]	N-Term(TMT10plex); M11(Oxidation); K19(TMT10plex)	High	P06748	0	2619.34	85.9	84.2	84.3	100.9	61.2	76.5	47.7	36.4	35.2	3.87	0	2.984e-07
[R].iYELAAGGTAVGTGLNTR.[I]	N-Term(TMT10plex)	High	P07954	0	1993.09	8.1	9.7	13.9	11.8	9.5	11.9	3.9	8.9	16	5.32	0	1.788e-06
[K].vDIEGPDVNIEGPEGk.[L]	N-Term(TMT10plex); K16(TMT10plex)	High	Q09666	0	2126.14	14.1	16.3	16	12.3	13.4	14.6	13.9	17.6	13.5	5.74	0	1.141e-07
[R].iNMVEELEk.[A]	N-Term(TMT10plex); K9(TMT10plex)	High	Q15046	0	1562.89	100.3	110.7	106.9	133.1	107.3	128.3	138.4	148.3	132.8	3.01	0	0.0002208
[R].nkEVTWEVLEGEVEk.[E]	N-Term(TMT10plex); K2(TMT10plex); K15(TMT10plex)	High	P05455	1	2476.39	40.4	45.7	40	37.5	36.9	34.6	42.4	41.8	42.4	3.4	0	2.095e-06
[R].sTLQTMESDIYTEVR.[E]	N-Term(TMT10plex)	High	Q07065	0	2002	12.9	14.1	15.3	6.8	8.5	11.3	15.4	12.1	9.8	5.39	0	1.53e-05
[R].sFMALSQDIQk.[T]	N-Term(TMT10plex); K11(TMT10plex)	High	Q14444	0	1725.96	97.3	113.8	124.1	187.6	152.1	166.9	183.6	181.6	179.4	2.92	0	0.0004193
[RK].gLLLYGPPGTGk.[T]	N-Term(TMT10plex); K12(TMT10plex)	High		0	1630.99	157.5	169.9	167.2	157	145.6	148.7	145.7	152.9	161.3	3.59	0	4.624e-05
[R].tLTLVDTGIGmTk.[A]	N-Term(TMT10plex); M11(Oxidation); K13(TMT10plex)	High	P08238	0	1824.06	253	233.7	254.5	284.8	242.1	236.2	158.7	132.5	114.9	4.08	0	2.995e-07
[K].lkVPEWVDTVk.[L]	N-Term(TMT10plex); K2(TMT10plex); K11(TMT10plex)	High	P39019	1	2001.24	110	96.9	99.6	118.5	123.5	118.4	123.7	137.9	141.6	3.86	0	7.566e-06
[K].sDIGEVILVGGmTR.[M]	N-Term(TMT10plex); M12(Oxidation)	High	P38646	0	1691.92	84.7	84.2	87.7	97.8	95	100	58.6	57.4	54.8	2.4	0	1.305e-05
[K].dAGEGLLAVQITDPEGkPk.[K]	N-Term(TMT10plex); K17(TMT10plex); K19(TMT10plex)	High	P21333	0	2625.51	169.8	156.9	206.2	215.7	179.9	185.3	219.4	185.9	183.9	2.85	0	0.0004496
[K].eQILEEFSk.[V]	N-Term(TMT10plex); K9(TMT10plex)	High	O60506	0	1580.89	39.3	40.4	38.9	40	31	39	40.1	38	44.3	3.31	0	0.0004161
[K].kkELEEIVQPIISk.[L]	N-Term(TMT10plex); K1(TMT10plex); K2(TMT10plex); K14(TMT10plex)	High	P11021	2	2570.63	225	232.9	256.4	304	325.1	315.6	298.4	324.6	312.3	1.54	0	0.0002884
[R].yVLEEAEQLEPR.[V]	N-Term(TMT10plex)	High	Q8NAV1	0	1704.9	39.1	58.1	40.8	39.2	38.3	45.2	29.9	39.8	36.9	3.32	0	7.641e-05
[K].dLTDGHFENILADNSVNDQTk.[I]	N-Term(TMT10plex); K21(TMT10plex)	High	P36952	0	2804.41	16.5	21.2	20.6	19	13.5	17.1	26.7	21.1	20.1	4.41	0	3.188e-05
[K].yDGIILPGk.[-]	N-Term(TMT10plex); K9(TMT10plex)	High	P62913	0	1433.88	229.3	234.1	241.5	256.7	203.5	223.8	261.4	246.2	219.4	2.45	0	0.0004047
[R].sTPAITLESPDIkYPLR.[L]	N-Term(TMT10plex); K13(TMT10plex)	High	P00387	1	2359.36	27.2	33.6	38.7	29.4	31.2	37.1	28.8	27.1	26.3	4.24	0	0.0001103
[K].aTIGADFLTk.[E]	N-Term(TMT10plex); K10(TMT10plex)	High	P51149	0	1494.89	96.5	106.8	114.8	77	52.2	66	76.6	66.7	63.2	3.86	0	7.028e-05
[K].kADEVLEILk.[T]	N-Term(TMT10plex); K1(TMT10plex); K10(TMT10plex)	High	O75643	1	1845.17	99.9	107.3	119.8	127.4	94.3	118.3	119.9	131	105.2	2.84	0	0.000214
[R].tIRPMDMETIEASVMk.[T]	N-Term(TMT10plex); K16(TMT10plex)	High	P11177	0	2310.23	30.8	49.8	50.1	48.8	41.8	49.8	67.9	62.7	76.1	3.81	0	0.000122
[R].kVESLQEEIAFLkk.[L]	N-Term(TMT10plex); K1(TMT10plex); K13(TMT10plex); K14(TMT10plex)	High	P08670	2	2578.6	63.6	57.9	74.2	67.6	85.2	79.7	74.6	81.7	80.9	2.54	0	3.452e-07
[R].aLPAVQQNNLDEDLIR.[K]	N-Term(TMT10plex)	High	P22314	0	2038.11	39.3	40.3	46.3	37.3	36.9	38.1	42	37.8	39.9	5.22	0	1.817e-09
[K].gSTLDLSDLEAEk.[L]	N-Term(TMT10plex); K13(TMT10plex)	High	O00767	0	1836	30.3	33.2	33.9	48.5	27.6	41.2	34.7	43.8	35.5	3.89	0	0.0005649
[K].nADMSEEMQQDSVEcATQALEk.[Y]	N-Term(TMT10plex); C15(Carbamidomethyl); K22(TMT10plex)	High	P63167	0	2972.37	36.8	43.4	44.5	25.1	18.5	24.4	41.8	33.4	30.5	5.6	0	1.755e-10
[K].aVLSAEQLRDEEVHAGLGELLR.[S]	N-Term(TMT10plex)	High	P50454	1	2634.44	49.5	69.7	74	76.7	88.8	89.6	69.7	81.8	78.5	2.24	0	0.0001175
[R].sTPLEENVVDREQIDFLAAR.[Q]	N-Term(TMT10plex)	High	Q8IVT2	1	2531.33	7.2	9.1	11.9	7.2	8.8	9.1	6.8	12.1	3.6	3.38	0	0.0005607
[R].yDGQVAVFGSDLQEk.[L]	N-Term(TMT10plex); K15(TMT10plex)	High	P22314	0	2114.12	56.5	63.1	51.1	58.8	54.7	59.1	66.7	64.7	56	4.99	0	1.106e-08
[K].vNDTIQIDLETGk.[I]	N-Term(TMT10plex); K13(TMT10plex)	High	P62701	0	1904.07	94.3	103	106.7	157.9	116.1	139.7	174.3	158.6	163.1	3.37	0	3.708e-05
[K].iAQLEEQLDNETk.[E]	N-Term(TMT10plex); K13(TMT10plex)	High	P35579	0	1989.09	73.6	72.8	75	78.1	65.8	81.4	67.5	65.2	61.1	3.68	0	3.095e-07
[R].cELLYEGPPDDEAAmGIk.[S]	N-Term(TMT10plex); C1(Carbamidomethyl); M15(Oxidation); K18(TMT10plex)	High	P13639	0	2482.22	49.8	60.4	60.3	71	63.3	71	34.2	32.2	26.9	4.42	0	0.0004671
[K].eIEGEEIEIVLAkPPDkk.[R]	N-Term(TMT10plex); K13(TMT10plex); K17(TMT10plex); K18(TMT10plex)	High	O43390	1	2953.76	89.8	90.2	86.9	95.1	75.5	83.7	102.9	86.1	90.6	3.48	0	1.788e-07
[R].vVDALGNAIDGkGPIGSk.[T]	N-Term(TMT10plex); K12(TMT10plex); K18(TMT10plex)	High	P25705	1	2398.43	36.2	50.4	48.8	56.2	100.7	78.4	39.2	63.3	60.7	3.47	0	3.045e-06
[K].fITHAPPGEFNEVFNDVR.[L]	N-Term(TMT10plex)	High	P52907	0	2318.18	57.9	59.4	68.6	74.5	70.7	71.2	77.2	76.3	73.4	3.77	0	1.657e-05
[K].aTLVESSTSGFTPGGGGSSVSMIASR.[K]	N-Term(TMT10plex)	High	P49321	0	2672.34	14.5	14.4	16.2	14.4	10.3	15.2	19.5	20.6	15	4.97	0	2.141e-07
[K].aGVAAPATQVAQVTLQSVQR.[R]	N-Term(TMT10plex)	High	Q15149	0	2224.26	42.6	43.6	46.8	27.7	27.9	25.7	21.6	23.8	22.2	2.95	0	0.0001738
[K].dELHIVEAEAmNYEGSPIk.[V]	N-Term(TMT10plex); M11(Oxidation); K19(TMT10plex)	High	P06748	0	2619.34	90	81	88.8	96.1	68.9	77.3	51.2	40.8	39.2	3.36	0	2.373e-06
[R].gFGFVTYATVEEVDAAmNARPHk.[V]	N-Term(TMT10plex); M17(Oxidation); K23(TMT10plex)	High	P09651	0	2984.53	39.9	45.8	54.5	60.2	68.8	59	32.9	35.2	28.4	3.1	0	2.872e-07
[R].sLLVNPEGPTLMR.[L]	N-Term(TMT10plex)	High	P49327	0	1655.94	37.8	39.8	36.1	39.7	34.8	38.3	42.2	40.2	45.3	3.36	0	0.0001319
[K].gQVQEVGWHDVAGWLGR.[G]	N-Term(TMT10plex)	High	P17858	0	2123.1	32.2	34.7	36.6	32.9	29.4	34	40.7	38.1	38.1	4.62	0	8.229e-07
[K].vQQTVQDLFGR.[A]	N-Term(TMT10plex)	High	P38646	0	1519.84	270	291.2	280.5	331.2	278.5	298.5	317	337.1	275.2	3.34	0	0.0001571
[K].mEIQEIQLk.[E]	N-Term(TMT10plex); K9(TMT10plex)	High	P09493	0	1589.93	98.4	90.5	80.3	106	107.5	104.6	105.7	107.5	106.8	3.76	0	0.0002113
[K].kISSIQSIVPALEIANAHR.[K]	N-Term(TMT10plex); K1(TMT10plex)	High	P10809	1	2505.49	107.8	116.6	117.5	137.6	112.6	138.3	140	143.8	150.6	3.12	0	6.605e-07
[R].qLLTLSSELSQAR.[D]	N-Term(TMT10plex)	High	P15311	0	1674.96	17.3	17	14.8	22	23.1	21	17.3	20	14.4	4.17	0	0.0001463
[K].aYLPVNESFGFTADLR.[S]	N-Term(TMT10plex)	High	P13639	0	2029.06	34.1	35.8	34	34.7	33.5	29.8	26.5	33.5	30.6	4.32	0	4.762e-06
[R].dVQIGDIVTVGEcRPLSk.[T]	N-Term(TMT10plex); C13(Carbamidomethyl); K18(TMT10plex)	High	P62280	0	2444.36	174.8	181.6	153.4	117.6	90.8	111.1	94.6	102.7	119.9	4.3	0	6.056e-08
[R].eAEAAIYHLQLFEELRR.[L]	N-Term(TMT10plex)	High	P14618	1	2317.25	57.3	67.9	62.5	69.8	68	69.8	60.6	74.4	53.6	2.21	0	4.285e-05
[R].gFGHIGIAVPDVYSAck.[R]	N-Term(TMT10plex); C16(Carbamidomethyl); K17(TMT10plex)	High	Q04760	0	2249.22	36.9	32.4	32.1	42	43.4	42	49.2	51.2	55.5	3.47	0	3.17e-06
[R].fVVLETGGEAGITR.[S]	N-Term(TMT10plex)	High	Q7Z2W4	0	1677.94	28.4	30.3	31.5	21.9	20	20.9	19.3	19.4	20.9	3.51	0	2.893e-07
[R].aQLLQPTLEINPR.[H]	N-Term(TMT10plex)	High	Q12931	0	1722.01	97.3	100.4	113.7	120.8	101.5	123	120.7	121	109.1	2.91	0	2.97e-06
[R].sVPTSTVFYPSDGVATEk.[A]	N-Term(TMT10plex); K18(TMT10plex)	High	P29401	0	2343.25	39.6	40.5	43	40.4	35.2	36.1	31.9	36.8	33	6.03	0	9.968e-08
[R].kTVTAMDVVYALk.[R]	N-Term(TMT10plex); K1(TMT10plex); K13(TMT10plex)	High	P62805	1	2126.29	152.9	153.1	140.4	157.3	104.9	143.7	179.4	169.1	180.3	2.86	0	5.534e-05
[K].aFAMTNQILVEk.[S]	N-Term(TMT10plex); K12(TMT10plex)	High	P31327	0	1823.05	134.3	148.1	137.5	179.2	132.2	171.8	223.6	207.7	190.6	3.15	0	0.0004925
[R].dQSAVVVQGLPEGVAFk.[H]	N-Term(TMT10plex); K17(TMT10plex)	High	P78347	0	2202.25	88.7	83.7	92.3	111.7	71.6	92.9	113.5	105.3	103.5	3.1	0	5.672e-05
[R].dSLLQDGEFSMDLR.[T]	N-Term(TMT10plex)	High	P07737	0	1854.91	27.9	31.9	29.1	32.3	27.7	28.1	38.6	31.1	37.4	4.32	0	3.275e-07
[K].dFLAGGVAAAISk.[T]	N-Term(TMT10plex); K13(TMT10plex)	High	P05141	0	1677.99	255.2	238.2	257.1	296.2	221.4	261.4	310.3	292.1	263.1	3.09	0	0.0005247
[R].eDMAALEkDYEEVGADSADGEDEGEEY.[-]	N-Term(TMT10plex); K8(TMT10plex)	High	Q9BQE3	1	3424.48	32.9	56	38.7	46.9	49.3	51.6	46.5	55.3	56.6	5.72	0	5.263e-09
[K].lVINGNPITIFQERDPSk.[I]	N-Term(TMT10plex); K18(TMT10plex)	High	P04406	1	2499.43	41.2	54.4	51.1	48.2	50.6	51.8	49.6	57.1	47.5	3.79	0	0.0003196
[R].mATEVAADALGEEWk.[G]	N-Term(TMT10plex); K15(TMT10plex)	High	P62753	0	2079.08	37.1	39.9	36.1	37.8	21.2	35.3	53.7	54.8	54.5	5.67	0	6.683e-11
[K].nIEDVIAQGIGk.[L]	N-Term(TMT10plex); K12(TMT10plex)	High	P05387	0	1715.01	445.5	423.3	448	499.5	498.7	464.8	450.9	465.3	409.5	2.11	0	0.0004076
[K].qETEVELYNEFPEPIk.[L]	N-Term(TMT10plex); K16(TMT10plex)	High	P51149	0	2423.27	23.9	18.7	29.2	26.5	16.2	20.9	24.9	18.2	18.7	3.51	0	0.0002993
[R].dVEDEILWVGER.[M]	N-Term(TMT10plex)	High	Q01082	0	1688.87	33.7	39.8	37.3	30.6	29.2	34.9	30.6	34	28.9	3.89	0	2.51e-05
[R].iDSLSAQLSQLQk.[Q]	N-Term(TMT10plex); K13(TMT10plex)	High	P02545	0	1889.11	189.9	190.3	220.6	252	201.2	205.5	247.1	235.4	190.2	3.43	0	5.39e-06
[K].tFAPEEISAmVLTk.[M]	N-Term(TMT10plex); M10(Oxidation); K14(TMT10plex)	High	P11021	0	2011.12	49.4	51.8	62.2	88.3	77.8	89.8	48.5	39.3	34.1	2.62	0	3.642e-05
[R].eGDVLTLLESER.[E]	N-Term(TMT10plex)	High	P62857	0	1589.86	30.8	30	23.8	24.1	25.1	21.8	21	19.6	16.3	3.87	0	4.715e-05
[K].qAWFIENEEQEYVQTVk.[S]	N-Term(TMT10plex); K17(TMT10plex)	High	P04083	0	2599.34	41.6	42.1	44.8	38.1	33.7	42.7	49.4	46.2	49.6	4.71	0	1.128e-06
[R].aVTGYTDPYTGQQISLFQAmQk.[GD]	N-Term(TMT10plex); M20(Oxidation); K22(TMT10plex)	High	P58107	0	2921.51	44.9	36.2	34.9	25.8	21.4	22.1	17.9	15.9	10.3	5.31	0	5.688e-06
[K].eELNAISGPNEFAEFYNR.[L]	N-Term(TMT10plex)	High	Q12874	0	2329.13	9	15.6	10.9	12.9	13.7	17.6	12.2	11.9	9.7	5.22	0	6.618e-07
[R].gEGYAkPNEGAIVEVALEGYYk.[D]	N-Term(TMT10plex); K6(TMT10plex); K22(TMT10plex)	High	Q02790	0	3044.65	52.1	37.5	40	41.3	25.1	29.8	36.8	35.4	36.3	5.23	0	4.37e-06
[K].gAEEMETVIPVDVMR.[R]	N-Term(TMT10plex)	High	Q99497	0	1904.97	67.7	63.9	70.8	72.4	71.1	75.7	88.3	99.5	93.7	2.92	0	0.000322
[K].tDLNPDNLQGGDDLDPNYVLSSR.[V]	N-Term(TMT10plex)	High	P12277	0	2747.33	10.9	14.5	14.7	11.7	9.1	8.8	15.1	13.5	12.9	6.29	0	4.59e-09
[K].iSMPDFDLHLk.[G]	N-Term(TMT10plex); K11(TMT10plex)	High	Q09666	0	1774	123	132.8	108.7	137.5	128.5	143.9	144.7	150.6	132	3.38	0	3.85e-06
[K].gVDIVMDPLGGSDTAk.[G]	N-Term(TMT10plex); K16(TMT10plex)	High	Q99536	0	2033.1	150.7	166.7	161.5	154.7	137.4	147.5	172	192.6	162.1	4.22	0	4.223e-07
[R].iIANALSSEPAcLAEIEEDkAR.[R]	N-Term(TMT10plex); C12(Carbamidomethyl); K20(TMT10plex)	High	P78527	1	2858.53	25.4	30.1	29.2	29	22.9	23.2	26.9	45.2	33.2	4.86	0	4.436e-05
[R].gGMGSGGLATGIAGGLAGMGGIQNEk.[E]	N-Term(TMT10plex); K26(TMT10plex)	High	P05783	0	2719.43	71.6	62.3	62.5	71.4	37.8	52	102.9	87.8	70.2	7.35	0	4.934e-12
[K].gFFDPNTHENLTYVQLLR.[R]	N-Term(TMT10plex)	High	P58107	0	2393.25	46.3	48.9	53.4	57	51.9	61.5	59.8	67.2	62.5	3.89	0	2.147e-05
[K].sDIGEVILVGGMTR.[M]	N-Term(TMT10plex)	High	P38646	0	1675.93	26.9	23.8	23.9	29	26.2	27.9	32.2	29.2	26.6	4.26	0	1.875e-06
[K].tSSAETPTIPLGSAVEAIk.[A]	N-Term(TMT10plex); K19(TMT10plex)	High	Q16891	0	2330.32	47.2	51.1	58.7	77.6	65.8	62.9	83.7	71.8	81.1	3.55	0	1.891e-07
[R].vVSEDFLQDVSASTk.[S]	N-Term(TMT10plex); K15(TMT10plex)	High	P09874	0	2083.13	24.1	28.6	30.6	28.3	27.2	28.2	23	28.5	25.6	5.61	0	4.751e-08
[R].kLFIGGLSFETTDDSLR.[E]	N-Term(TMT10plex); K1(TMT10plex)	High	P51991	1	2357.31	29.9	30.1	33.2	45.2	64.2	55.2	42.5	46.4	49.1	4.26	0	3.325e-07
[K].iEVIkPGDLGVDLTSk.[L]	N-Term(TMT10plex); K5(TMT10plex); K16(TMT10plex)	High	P38117	0	2371.44	133.8	136.8	141.9	148.8	126.5	128	141.8	149.4	120.8	3.11	0	4.952e-06
[R].lkIPEGLFDPSNVk.[G]	N-Term(TMT10plex); K2(TMT10plex); K14(TMT10plex)	High	O96019	1	2244.36	35.2	42.8	42.6	47.9	37.8	43.5	45.9	44.3	45.8	3.28	0	3.153e-05
[R].lMMDPLTGLNR.[G]	N-Term(TMT10plex)	High	O60506	0	1489.81	61.2	56.7	52.9	58.9	46.9	51.8	86.1	90.9	83.6	2.89	0	0.0002208
[R].lLFNDVQTLk.[D]	N-Term(TMT10plex); K10(TMT10plex)	High	Q15149	0	1649	22.2	28.8	29.2	34	28.1	30.1	38.4	34.1	33.1	3.89	0	4.278e-05
[R].yLQTLTTIAAEk.[N]	N-Term(TMT10plex); K12(TMT10plex)	High	P27105	0	1810.07	103.5	122.6	107.5	110.9	95.9	105.4	108.8	107.8	88.9	2.86	0	0.0006075
[R].vIISAPSADAPMFVmGVNHEk.[Y]	N-Term(TMT10plex); M15(Oxidation); K21(TMT10plex)	High	P04406	0	2687.43	19.1	18.6	19.4	16.9	15.6	11.1	18.6	24.7	21.6	3.66	0	0.0004074
[K].sDALETLGFLNHYQMk.[N]	N-Term(TMT10plex); K16(TMT10plex)	High	P14866	0	2325.23	43.9	57.5	53.8	47.1	45.3	48.7	51	70	62.2	4.91	0	1.52e-06
[K].nATNVEQSFmTMAAEIk.[K]	N-Term(TMT10plex); M10(Oxidation); K17(TMT10plex)	High	P62820	0	2359.2	31.9	39.1	38.2	46.4	33	39.9	30.9	27.1	19	3.59	0	0.0001352
[R].dQmQQQLNDYEQLLDVk.[L]	N-Term(TMT10plex); M3(Oxidation); K17(TMT10plex)	High	P20700	0	2582.32	27.3	27.2	24.1	17.7	11.1	16.8	16.4	15.8	16.2	4.43	0	0.0003517
[R].iDSLSAQLSQLQk.[Q]	N-Term(TMT10plex); K13(TMT10plex)	High	P02545	0	1889.11	81.9	85.4	85.4	86.4	81.6	85.5	86	76.9	78.4	2.91	0	0.0005317
[K].lNATNIELATVQPGQNFHMFTk.[E]	N-Term(TMT10plex); K22(TMT10plex)	High	P28066	0	2932.58	15.2	16.9	16.3	27.2	18.6	24	39	34.4	25.5	6.66	0	2.893e-11
[K].qETEVELYNEFPEPIkLDk.[N]	N-Term(TMT10plex); K16(TMT10plex); K19(TMT10plex)	High	P51149	1	3008.64	93.9	103.1	104.7	113.1	100	118.3	112	125.4	110.6	3.75	0	5.133e-05
[K].lFVYDPNNPPSSEVLR.[I]	N-Term(TMT10plex)	High	Q15165	0	2076.1	39.3	49.5	45.7	49	40.7	48	48	49.1	49.7	3.36	0	0.0003391
[K].fYGPAGPYGIFAGR.[D]	N-Term(TMT10plex)	High	O15173	0	1701.9	12.4	17.1	16.5	11.9	12.8	12.5	12.1	11.6	12.8	3.79	0	0.0005674
[K].akVDEFPLcGHMVSDEYEQLSSEALEAAR.[I]	N-Term(TMT10plex); K2(TMT10plex); C9(Carbamidomethyl)	High	P27635	1	3739.83	20	22.6	21.4	13.9	13	12.6	14.7	15.4	21.2	4.27	0	3.491e-05
[R].tLLEQLDDDQ.[-]	N-Term(TMT10plex)	High	O75400	0	1418.72	54.6	53	54.5	49.7	67.3	55.4	50.8	57	44.7	3.5	0	9.972e-05
[R].lTLYDIAHTPGVAADLSHIETk.[A]	N-Term(TMT10plex); K22(TMT10plex)	High	P40926	0	2823.57	32.8	43.3	45.5	47.6	44	59.4	47.2	47.3	45.3	3.18	0	0.0001408
[K].lEILQQQLQVANEAR.[D]	N-Term(TMT10plex)	High	Q14980	0	1982.12	30.5	33	36	36.4	38.2	42	39.1	33.5	31.4	3.26	0	3.015e-05
[R].vIISAPSADAPMFVMGVNHEk.[Y]	N-Term(TMT10plex); K21(TMT10plex)	High	P04406	0	2671.44	93.3	96.9	97.5	91.2	60	83	125.9	127.2	104.4	7.73	0	4.648e-12
[K].aIEEGTLEEIEEEVR.[Q]	N-Term(TMT10plex)	High	P51532	0	1975.01	32.8	34.5	35.2	39.3	30.5	32.7	29.3	29	28	4.46	0	7.618e-05
[R].mVNSNLASVEELkEIDVEVR.[K]	N-Term(TMT10plex); K13(TMT10plex)	High	P08559	1	2732.49	12.9	17.2	17.4	15.4	16.7	11.9	12.2	15.2	17.6	3.34	0	8.437e-06
[K].hLGGIPWTYAEDAVPTLTPcR.[F]	N-Term(TMT10plex); C20(Carbamidomethyl)	High	P31930	0	2583.32	15.6	28.1	20.3	14.8	17	11.5	12.5	14.7	16.1	3.73	0	0.0002099
[K].gDVAEGDLIEHFSQFGTVEk.[A]	N-Term(TMT10plex); K20(TMT10plex)	High	Q13151	0	2636.36	17.2	30.9	20.9	11.7	15.4	16.8	7.6	8.8	10	5.17	0	2.22e-06
[R].iIAFVGSPVEDNEkDLVk.[L]	N-Term(TMT10plex); K14(TMT10plex); K18(TMT10plex)	High	P55036	1	2660.55	15.2	14.6	20.4	20.1	18	22.9	19.5	19.4	16.7	4.36	0	5.866e-05
[R].iLDVNDNIPVVENk.[V]	N-Term(TMT10plex); K14(TMT10plex)	High	Q14126	0	2040.17	62.3	63.3	68.8	72.4	46.8	63.6	72.1	69.1	68.4	3.93	0	0.0004834
[K].lQPFATEADVEEALR.[L]	N-Term(TMT10plex)	High	P33992	0	1918.01	3.1	7.4	2.4	5.9	5.5	3.4	3.7	3.3	6.4	4.64	0	3.586e-06
[K].lTLSALVDGk.[S]	N-Term(TMT10plex); K10(TMT10plex)	High	P45880	0	1474.92	84.8	81.2	85.9	106.2	76.6	88.9	93.2	89.9	87.2	1.89	0	0.0003008
[K].mIPcDFLIPVQTQHPIR.[K]	N-Term(TMT10plex); C4(Carbamidomethyl)	High	P06744	0	2294.24	29.7	27.7	33.2	20.7	17.8	18.3	21.5	19.5	23.7	3.26	0	0.0006069
[R].wVTYFNkPDIDAWELRk.[G]	N-Term(TMT10plex); K7(TMT10plex); K17(TMT10plex)	High	P20674	1	2868.6	40.3	53.8	47.5	52.5	79.5	63.8	59.8	82.6	83.3	2.23	0	2.818e-05
[K].fQSIVIGcALEDQk.[K]	N-Term(TMT10plex); C8(Carbamidomethyl); K14(TMT10plex)	High	O95816	0	2066.14	65.4	68	71.7	51.4	46.4	51.2	60.2	42.2	47.6	3.64	0	1.062e-06
[K].fWEVISDEHGIDPTGTYHGDSDLQLDR.[I]	N-Term(TMT10plex)	High	P07437	0	3331.57	17.3	21.2	18.7	15.4	16.1	19.6	14.6	17.1	15.3	5.12	0	7.256e-06
[R].gFPTIYFSPANk.[K]	N-Term(TMT10plex); K12(TMT10plex)	High	P30101	0	1800.01	55.5	60.9	56.9	58.1	64.3	66.5	64.1	62	65	3.35	0	0.0002969
[K].vLAQQGEYSEAIPILR.[A]	N-Term(TMT10plex)	High	Q14318	0	2016.13	41.3	44	45	39	32.5	33.4	34.3	36.6	35.2	2.07	0	0.0006738
[R].gFPTIYFSPANk.[K]	N-Term(TMT10plex); K12(TMT10plex)	High	P30101	0	1800.01	118.3	127.3	143.2	171.3	185.4	183.4	171.2	171.6	166.6	2.59	0	0.0005435
[K].lLVDVDESTLSPEEQk.[E]	N-Term(TMT10plex); K16(TMT10plex)	High	O75533	0	2260.23	69.5	72.3	83.9	81.7	60.1	63.5	81	67.2	66.5	4.16	0	5.231e-05
[R].lVTMQIWDTAGQER.[F]	N-Term(TMT10plex)	High	P51149	0	1876.98	56.8	49.5	59.1	52.2	29.1	41.5	62.4	68.5	59.4	3.3	0	1.184e-05
[R].aTAAFILANEHNVALFk.[H]	N-Term(TMT10plex); K17(TMT10plex)	High	O00410	0	2288.32	50.5	48.7	51.4	47.8	37	47	54.5	67	61.9	4.09	0	2.412e-09
[K].vDVEVPDVSLEGPEGk.[L]	N-Term(TMT10plex); K16(TMT10plex)	High	Q09666	0	2127.16	154.7	146.8	152	165.5	142.6	164.8	140	147	133	4.61	0	1.338e-05
[K].nVFIIGATNRPDIIDPAILRPGR.[L]	N-Term(TMT10plex)	High	P55072	0	2747.59	30.2	35.7	35.2	34.9	24	34.5	33.8	31.8	33.5	1.85	0	0.0003461
[K].iSMPDLDLNLkGPk.[VM]	N-Term(TMT10plex); K11(TMT10plex); K14(TMT10plex)	High	Q09666	1	2228.33	194.6	198	234.7	302.1	411.8	335.2	281.7	358.6	320.9	3.77	0	3.694e-05
[K].eAINVEQAFQTIAR.[N]	N-Term(TMT10plex)	High	P51149	0	1818.99	101	115.2	94.7	109.3	86.3	98.6	103	99.7	97.6	4.4	0	1.487e-08
[K].lATQSNEITIPVTFESR.[A]	N-Term(TMT10plex)	High	P04792	0	2135.15	55.3	60.7	69.2	79.3	80.4	70.1	70.2	75.7	64.3	3.04	0	6.461e-06
[K].gPHLANSILFQSSGLTNGIIEEk.[D]	N-Term(TMT10plex); K23(TMT10plex)	High	Q9BVP2	0	2883.6	10.9	15.2	15.7	14.1	14.8	17.1	14.4	13.3	16.8	4.96	0	5.117e-06
[R].vTTEIQLPSQSPVEEQSPASLSSLR.[S]	N-Term(TMT10plex)	High	Q8WWI1	0	2912.54	82.5	98.4	112.3	116	98.3	116.7	108.3	109	101.7	5.19	0	9.401e-06
[K].eFLLSLDDSVDETEAVkR.[Y]	N-Term(TMT10plex); K17(TMT10plex)	High	Q9BXP5	1	2524.35	23.1	18.7	22.3	26	19.3	20.8	16.6	15.9	21.1	4.9	0	2.523e-08
[K].sTGFETLVVTSEDGITk.[I]	N-Term(TMT10plex); K17(TMT10plex)	High	O75521	0	2242.22	60.7	76.4	71.7	74.4	74	81	76.7	67.1	65.8	3.5	0	3.068e-05
[R].kEEQEVQATLESEEVDLNAGLHGNWTLENAk.[A]	N-Term(TMT10plex); K1(TMT10plex); K31(TMT10plex)	High	Q08211	1	4169.16	20.9	26.3	21.7	30.2	21.4	24.8	23.2	29	27.1	8.09	0	8.23401e-17
[R].lAGSLLTQALESHAEGFR.[E]	N-Term(TMT10plex)	High	Q13724	0	2129.16	60.1	59.9	56.6	66.8	54.2	47.3	38.8	39.5	41.6	4.36	0	8.516e-06
[K].aQDVLVQEMEVVk.[Q]	N-Term(TMT10plex); K13(TMT10plex)	High	Q99459	0	1946.1	86.3	81.8	86.4	108.5	92	103.2	109.7	118.4	112.7	3.22	0	6.926e-05
[K].iSSLLEEQFQQGk.[L]	N-Term(TMT10plex); K13(TMT10plex)	High	P62241	0	1965.11	725.8	749.7	789.9	917.6	763.9	868.5	966.2	942.3	803.9	4.41	0	3.705e-07
[K].tVLMNPNIASVQTNEVGLk.[Q]	N-Term(TMT10plex); K19(TMT10plex)	High	P31327	0	2486.41	50.9	49.1	50	53.8	39.9	52.7	59.7	59	53.4	5.28	0	8.914e-08
[K].aMQADISQAAQILSSDPSR.[T]	N-Term(TMT10plex)	High	P42166	0	2218.13	10.6	17.2	17.9	21.3	14.9	16.5	24.5	23.1	23	3.27	0	5.513e-06
[K].gLTMLDHEQVTPEDPGAQFLIR.[T]	N-Term(TMT10plex)	High	Q9UBE0	0	2696.39	15.6	17.3	16.9	21.2	18.9	19.4	16.2	19	24.9	5.3	0	4.052e-08
[K].vLAGETLSVNDPPDVLDR.[Q]	N-Term(TMT10plex)	High	Q12906	0	2139.15	38.4	31.4	39.6	42.4	27	35.2	45.2	43.6	47.1	4.68	0	1.703e-07
[K].qVSDLISVLR.[E]	N-Term(TMT10plex)	High	P17844	0	1358.82	80.2	79.5	82.2	89.9	76.2	82.2	81.3	94	87	2.94	0	0.0004273
[R].sNQQLENDLNLMDIk.[I]	N-Term(TMT10plex); K15(TMT10plex)	High	P46940	0	2233.19	20.3	26	24.1	32.4	28.8	26	35.1	37.1	32.9	4.02	0	3.022e-05
[K].eEkDPGMGAMGGMGGGMGGGMF.[-]	N-Term(TMT10plex); K3(TMT10plex)	High	P10809	1	2519.13	61.7	66.4	70	57.1	36.4	52.2	89.8	112.4	97.1	4.68	0	3.493e-06
[K].lSLQDAVSQGVIDQDMATR.[L]	N-Term(TMT10plex)	High	P15924	0	2276.18	22.3	22.3	22.2	23.5	19.7	21.4	26.7	31.7	28.2	5.04	0	3.762e-11
[R].fSGFGSGAGGkPLEGLSNGNNITSAPPFASAk.[A]	N-Term(TMT10plex); K11(TMT10plex); K32(TMT10plex)	High	Q9UKX7	0	3724.99	31.7	26.9	33	41.1	53.1	33.6	32.8	38.1	43.3	2.87	0	0.0004495
[K].gVNLPGAAVDLPAVSEk.[D]	N-Term(TMT10plex); K17(TMT10plex)	High	P14618	0	2095.22	201.5	185.5	231.1	229.3	197.8	229.2	241	231.6	226.9	3.9	0	2.924e-07
[R].yPFESAEAQLLNk.[Q]	N-Term(TMT10plex); K13(TMT10plex)	High	P23921	0	1968.08	119.9	129.4	122.6	84.9	67.7	82.8	97.4	95.8	105.3	3.06	0	6.44e-05
[K].vTPDIEESLLEPENEk.[I]	N-Term(TMT10plex); K16(TMT10plex)	High	Q14151	0	2300.23	75	94.5	87	86.3	94.3	87	79.6	94.9	80.9	4.3	0	6.737e-05
[R].iNLAEDVLAWEHER.[F]	N-Term(TMT10plex)	High	Q969V3	0	1924.01	46.5	43.7	44.3	38.9	34.9	39.7	47.2	43.2	38	4.29	0	1.098e-06
[R].mDTDLETMDLDQGGEALAPR.[Q]	N-Term(TMT10plex)	High	O75643	0	2407.13	37.3	34.3	41.8	39.2	44.4	41.3	65.5	64.7	56	3.76	0	8.04e-05
[R].qTASVTLQAIAAQNAAVQAVNAHSNILk.[A]	N-Term(TMT10plex); K28(TMT10plex)	High	Q16891	0	3290.86	61.9	56.2	66.6	82.6	82.4	84.3	85.2	86.2	85.6	2.94	0	2.483e-05
[R].tPAVEGLTEAEEEELRAELTk.[V]	N-Term(TMT10plex); K21(TMT10plex)	High	O43399	1	2773.49	11.8	13.3	13.3	16.3	15.9	19.5	15.2	21.1	12.6	4.06	0	9.617e-07
[K].tVDNFVALATGEk.[G]	N-Term(TMT10plex); K13(TMT10plex)	High	P23284	0	1823.03	226.3	232.6	211.7	273.9	206.4	260.6	290.9	247.8	237.6	3.65	0	8.608e-05
[R].qYATLDVYNPFETR.[E]	N-Term(TMT10plex)	High	O14828	0	1945.99	8.3	13.3	9.7	6	6.9	9.2	7.9	10.1	7	3.03	0	0.0004378
[R].lLDAQLATGGIVDPR.[L]	N-Term(TMT10plex)	High	Q15149	0	1768.02	122.2	130.3	129.3	177.9	154.4	179.4	173.4	163.9	150.1	4.14	0	5.92e-08
[K].vPPFVDLNVNSNEGk.[Q]	N-Term(TMT10plex); K15(TMT10plex)	High	Q9NVP1	0	2087.15	95.4	111.9	106.6	83	73.3	84.5	81.7	92.1	88.9	3.56	0	2.01e-07
[R].rQDLEDSLQAQQYFADANEAESWMR.[E]	N-Term(TMT10plex)	High	Q13813	1	3230.5	10.8	10	10.1	11.4	8.7	7.5	12.1	9.3	12.1	6.07	0	4.779e-08
[R].ikAEYEGDGIPTVFVAVAGR.[S]	N-Term(TMT10plex); K2(TMT10plex)	High	P22234	1	2550.43	36.3	40.1	41.1	35.7	37.4	34.3	31.5	38.7	32.2	3.16	0	1.198e-05
[R].sSPGQTPEEGAQALAEFAALHGPALR.[A]	N-Term(TMT10plex)	High	Q14166	0	2834.46	15.2	12.4	19.9	14.6	22.5	17.1	20.2	18.8	18.6	6.85	0	3.001e-09
[R].iETMLGDVAVAVHPk.[D]	N-Term(TMT10plex); K15(TMT10plex)	High	P26640	0	2038.18	62.5	59	64.8	74.2	46.3	63.8	64.9	62.5	60.5	4.01	0	1.547e-05
[K].aDVLTTGAGNPVGDkLNVITVGPR.[G]	N-Term(TMT10plex); K15(TMT10plex)	High	P04040	1	2822.61	18.7	25	16.8	15.3	17.4	15.1	17	24.9	14.9	4.29	0	1.045e-05
[K].qLAQIDGTLSTIEFQR.[E]	N-Term(TMT10plex)	High	Q9H444	0	2049.12	24.5	27	27.7	25.7	31.4	26.8	27.4	27.8	24.9	3.47	0	2.247e-06
[R].aILQENGcLSDSDMFSQAGLR.[S]	N-Term(TMT10plex); C8(Carbamidomethyl)	High	P42704	0	2541.23	27.5	30.2	27.1	18.6	13.4	19.5	14.7	18.6	16.4	4.45	0	6.898e-06
[K].iLATPPQEDAPSVDIANIR.[M]	N-Term(TMT10plex)	High	P29401	0	2249.23	48.8	50.1	52.8	60.5	46.8	47.9	54.2	48.8	47.1	3.97	0	4.374e-08
[K].rIQEIIEQLDVTTSEYEkEk.[L]	N-Term(TMT10plex); K18(TMT10plex); K20(TMT10plex)	High	P10809	2	3138.75	27.4	51.3	49.3	38.3	62.1	63.1	32.9	58.5	45.9	3.43	0	2.005e-05
[R].lESLSYQLSGLQk.[Q]	N-Term(TMT10plex); K13(TMT10plex)	High	Q03252	0	1924.12	48.5	48.1	54.5	55.7	50.9	51.2	58.5	62.4	61.8	2.9	0	0.0003665
[R].tVPLAGHVGFDSLPDQLVNk.[S]	N-Term(TMT10plex); K20(TMT10plex)	High	Q14141	0	2565.44	15.4	16.8	13.1	24.6	20.6	22.4	20.9	26.7	21	3.43	0	9.137e-05
[K].aLEESESSQLISPPLAQAIR.[D]	N-Term(TMT10plex)	High	P42166	0	2368.29	12.7	21.3	17.2	19.2	14.8	18.1	17.1	17.1	18.8	4.22	0	2.238e-05
[K].vAVAIPNRPPDAVLTDTTSLNQAALYR.[L]	N-Term(TMT10plex)	High	P51659	0	3095.71	18.6	20.7	23	21	19.1	16.6	18.2	18.5	16.2	2.77	0	4.893e-05
[K].gSVDSNWIVGATLEk.[K]	N-Term(TMT10plex); K15(TMT10plex)	High	O96008	0	2034.13	17	17.1	21.7	16.3	13.4	13.4	20.3	17.1	18.7	4.64	0	2.188e-10
[R].aLEQFATVVEAk.[L]	N-Term(TMT10plex); K12(TMT10plex)	High	P49748	0	1764.03	39.5	44.6	43.8	29.3	30	30.2	35.2	35	36.2	4.57	0	1.107e-07
[R].iIAFVGSPVEDNEk.[D]	N-Term(TMT10plex); K14(TMT10plex)	High	P55036	0	1976.11	27	24	26.3	20.9	15.3	19.8	22.1	24.1	25	3.33	0	1.822e-05
[K].dNHLLGTFDLTGIPPAPR.[G]	N-Term(TMT10plex)	High	P11021	0	2163.18	41.9	40.3	43.9	59.4	58.5	62.6	74.5	66.2	62.4	2.91	0	4.699e-05
[K].lNDHFPLVVWQTGSGTQTNmNVNEVISNR.[A]	N-Term(TMT10plex); M20(Oxidation)	High	P07954	0	3515.75	16.7	17	22.3	20.2	21.3	15.8	18.3	14.2	13.1	5.28	0	8.521e-06
[K].tIPSWATLSASQLAR.[A]	N-Term(TMT10plex)	High	Q5SSJ5	0	1831.03	30.7	38.1	33.8	25.2	24.4	31.6	28.3	25.4	24.4	3	0	0.0001529
[R].eLAMQTFGVLk.[E]	N-Term(TMT10plex); K11(TMT10plex)	High	Q9NVP1	0	1694.99	16.8	20.4	19.2	14.9	12.9	13	15.5	17.2	14.3	3.9	0	1.238e-05
[K].dFFQSYGNVVELR.[I]	N-Term(TMT10plex)	High	Q13283	0	1802.93	84.1	77.7	80.9	76.6	43.8	48	82.2	71.4	67.5	4.36	0	4.299e-06
[R].lSQEQVDNFTLDINTAYAR.[L]	N-Term(TMT10plex)	High	Q16891	0	2427.24	29.8	27.6	29.8	35.4	27.9	34.7	34.3	29.6	34.3	4.02	0	1.271e-05
[K].ykDLDEDELLGNLSETELk.[Q]	N-Term(TMT10plex); K2(TMT10plex); K19(TMT10plex)	High	Q9NYL9	1	2911.58	22.6	23.6	26.9	34.9	30.1	27	21.9	27	24.3	5.75	0	7.075e-10
[K].vDVDIPDVNIEGPDAk.[L]	N-Term(TMT10plex); K16(TMT10plex)	High	Q09666	0	2154.17	129.2	122	136.2	148.1	157	141.4	140.8	147.7	134.6	4.04	0	0.0006739
[K].gISLNPEQWSQLk.[E]	N-Term(TMT10plex); K13(TMT10plex)	High	P53999	0	1958.11	128.9	112.4	109.9	131.7	136.7	122.8	131.3	132.8	125.2	3	0	1.48e-05
[R].aVTGYRDPYTEQTISLFQAMk.[K]	N-Term(TMT10plex); K21(TMT10plex)	High	Q15149	1	2877.52	21.6	24	18.2	19.7	20.1	24.7	23.2	23.1	28.4	5.62	0	1.024e-05
[K].yPALTkPENQDIDWTLLEGETR.[E]	N-Term(TMT10plex); K6(TMT10plex)	High	P13797	0	3047.61	23.2	27.8	19.2	18.8	14.5	11.1	18.2	20.8	18	4.14	0	2.823e-05
[K].nAEPLINLDVNNPDFk.[A]	N-Term(TMT10plex); K16(TMT10plex)	High	Q9Y224	0	2271.24	34.8	36.9	37.4	37.3	35.4	36.2	40.8	34.6	31.9	4.6	0	3.564e-05
[R].tSMTEEYRVPDGMVGLIIGR.[G]	N-Term(TMT10plex)	High	Q92945	1	2453.27	15.7	23.9	23.6	25.9	34.5	26.3	28.1	39	28.1	3.69	0	0.0004942
[R].lFDQAFGLPR.[L]	N-Term(TMT10plex)	High	P04792	0	1392.78	208.9	207.1	229.4	369.9	306.4	323.9	360.3	355.2	314.6	3.42	0	0.0003802
[K].gFSEGLWEIENNPTVk.[A]	N-Term(TMT10plex); K16(TMT10plex)	High	P51858	0	2278.21	94.7	99.2	91	107.9	97.6	106.9	118	126.3	122.5	4.85	0	9.693e-07
[R].vVVSGLPPSGSWQDLk.[D]	N-Term(TMT10plex); K16(TMT10plex)	High	Q07955	0	2127.22	156.8	138.3	139.2	113.5	67	96.5	123.2	122	115.9	4.04	0	0.0001746
[R].nLANTVTEEILEk.[A]	N-Term(TMT10plex); K13(TMT10plex)	High	O60506	0	1932.11	131.8	136.8	136.3	157.8	106.1	120.1	142.4	146.9	116.3	3.14	0	4.223e-05
[R].vYINYYDMNAANVGWNNSTFA.[-]	N-Term(TMT10plex)	High	P14174	0	2656.23	8	11.1	11	6.1	9.7	10.3	10.5	11.6	6.2	3.81	0	0.0003783
[K].lEQLFQDEVAk.[A]	N-Term(TMT10plex); K11(TMT10plex)	High	Q15149	0	1778.01	158.8	144	167.2	183.6	165.8	166.9	190.5	173	160.6	2.89	0	6.087e-05
[K].fEAHPNDLYVEGLPENIPFR.[S]	N-Term(TMT10plex)	High	P78347	0	2586.32	42	47.6	45.8	52.5	41.1	50.6	54.9	45	47.7	4.86	0	4.062e-07
[R].aPVPASELLASGVLSR.[A]	N-Term(TMT10plex)	High	Q15149	0	1796.05	73.9	91.3	80.8	74.2	63.2	68.6	66.8	71.8	61.8	4.13	0	2.216e-06
[K].gAVVGIDLGTTNScVAVMEGk.[Q]	N-Term(TMT10plex); C14(Carbamidomethyl); K21(TMT10plex)	High	P38646	0	2536.35	77.5	69	82.3	53.9	43.8	55.4	71.2	69.6	66	5.18	0	9.17e-07
[K].lEAAEDIAYQLSR.[S]	N-Term(TMT10plex)	High	P35232	0	1707.91	119.8	136.1	142.5	136.6	140.6	143.5	147	131.2	125.2	4.51	0	5.825e-06
[K].gLHVVEVTYDDVPIPNSPFk.[V]	N-Term(TMT10plex); K20(TMT10plex)	High	O75369	0	2684.47	27.1	31.2	27.5	41	35.5	43	33.8	45.7	45.9	3.43	0	3.012e-07
[K].aLESPERPFLAILGGAk.[V]	N-Term(TMT10plex); K17(TMT10plex)	High	P00558	0	2227.32	37.5	39.4	39.5	48.7	40.4	45.8	44.6	45.6	45.4	3.59	0	1.198e-05
[R].aTNIEVLSNTFQFTNEAR.[E]	N-Term(TMT10plex)	High	O75534	0	2284.18	42.9	49.4	46.9	48.5	36.8	41.4	44.9	42.2	43.6	5.2	0	6.838e-06
[K].lIEEVMIGEDk.[L]	N-Term(TMT10plex); K11(TMT10plex)	High	P78371	0	1733.98	384.3	343.2	308.7	281.9	149.4	204	526.9	521.3	465.4	3.31	0	0.0006251
[K].tFESLVDFSk.[A]	N-Term(TMT10plex); K10(TMT10plex)	High	Q16836	0	1630.91	44.2	38.7	39.7	52.3	44.1	46.2	40.7	50	36.9	2.51	0	0.0001497
[K].vESLQEEIAFLkk.[L]	N-Term(TMT10plex); K12(TMT10plex); K13(TMT10plex)	High	P08670	1	2221.34	32.1	32.6	34.3	36.3	34.6	30.1	32.8	28.5	24.8	4.81	0	2.326e-07
[K].vPPAINQFTQALDR.[Q]	N-Term(TMT10plex)	High	P62424	0	1799	51.7	46.7	52.1	44	49.5	41.1	45.2	51.6	43.4	4.56	0	0.000314
[R].tPAALAALSLTGSGTPPTAANYPSSSR.[T]	N-Term(TMT10plex)	High	Q9UQ35	0	2788.47	28.5	35.3	24.9	23.6	26.1	27.1	23.4	21.7	19.9	4.34	0	4.458e-06
[R].gHLDNISNNLLIGAINIENGk.[A]	N-Term(TMT10plex); K21(TMT10plex)	High	Q99798	0	2677.5	30.4	28	30.9	32.8	35.3	33.9	31.6	34.5	25.2	4.72	0	1.394e-06
[R].vPTANVSVVDLTCR.[L]	N-Term(TMT10plex)	High	P04406	0	1702.94	119.9	112.9	134.1	114	91.9	95.4	64.5	65.5	58	2.88	0	0.0004751
[R].lYGPSSVSFADDFVR.[S]	N-Term(TMT10plex)	High	P50454	0	1888.96	7.9	12.1	12.7	16.9	14.4	13.2	17.7	15.5	14.8	6.36	0	7.979e-10
[R].gFGFVTYATVEEVDAAMNARPHk.[V]	N-Term(TMT10plex); K23(TMT10plex)	High	P09651	0	2968.54	68.8	77.3	74.6	105.9	94.8	104	106.7	124.5	109.2	3.09	0	6.712e-07
[K].sFSTALYGESDL.[-]	N-Term(TMT10plex)	High	O43707	0	1518.75	101.5	104.3	92.1	112	97.6	105.3	112.2	109.3	105.9	3.45	0	2.286e-05
[K].aDIDVSGPSVDTDAPDLDIEGPEGk.[L]	N-Term(TMT10plex); K25(TMT10plex)	High	Q09666	0	2970.48	48.6	48.6	52	56.1	62.4	54.3	50.9	53.3	53.5	6.23	0	6.795e-08
[K].aAIDWFDGkEFSGNPIk.[V]	N-Term(TMT10plex); K9(TMT10plex); K17(TMT10plex)	High	P35637	1	2582.42	45.6	69.8	63.5	73.4	132.5	101.5	52.9	90.7	85.3	2.39	0	1.086e-06
[K].aAYPDLENPPLLVTPSQQAk.[F]	N-Term(TMT10plex); K20(TMT10plex)	High	P54136	0	2610.45	52	55.3	56.1	60.4	50.4	49.4	60.3	50	51.6	4.35	0	4.699e-06
[K].gINTLVTYDMVPEPk.[I]	N-Term(TMT10plex); K15(TMT10plex)	High	P20674	0	2135.18	40.9	36.7	38.4	44.1	35.9	38.6	36.2	45.5	38.2	3.95	0	5.475e-08
[R].sVIEQGGIQTVDQLIk.[E]	N-Term(TMT10plex); K16(TMT10plex)	High	Q8WUM4	0	2186.28	122.6	132.3	133.7	137.7	132.4	138	119.2	121.9	119.1	2.95	0	0.0001693
[R].aIELATTLDESLTNR.[N]	N-Term(TMT10plex)	High	Q9BXJ9	0	1876.02	51.3	54.8	56.5	53.2	47.6	52	52.6	42.3	44	4.01	0	1.228e-05
[K].eEVGEEAIVELVENGkk.[V]	N-Term(TMT10plex); K16(TMT10plex); K17(TMT10plex)	High	P35579	1	2559.45	15.3	15.8	18.9	14.5	11.7	15.6	13	12.3	18.4	3.79	0	2.515e-06
[R].iSIEMNGTLEDQLSHLk.[Q]	N-Term(TMT10plex); K17(TMT10plex)	High	O43707	0	2386.31	26.3	28.5	27.3	32.6	26.5	31.3	30.4	31.1	33.2	6.18	0	1.768e-08
[R].vVVSGLPPSGSWQDLk.[D]	N-Term(TMT10plex); K16(TMT10plex)	High	Q07955	0	2127.22	113.6	97.2	96.7	97.4	61.5	82	107.4	81.2	89.6	2.81	0	6.131e-05
[K].dGDSVMVLPTIPEEEAk.[K]	N-Term(TMT10plex); K17(TMT10plex)	High	P30041	0	2288.21	287.7	272.6	265.1	177.9	122	137	262.1	211.3	185	2.98	0	0.0003952
[R].lAELEEFINGPNNAHIQQVGDR.[C]	N-Term(TMT10plex)	High	Q00610	0	2693.38	14.7	17.6	17.8	19.5	17	14.2	17.1	17.5	13.5	5.36	0	1.887e-06
[R].rDNYVPEVSALDQEIIEVDPDTk.[E]	N-Term(TMT10plex); K23(TMT10plex)	High	P08708	1	3103.62	24	31	31.7	34.8	30.9	34.5	35.4	43.9	37.9	4.23	0	0.0003204
[K].fNDEHIPESPYLVPVIAPSDDAR.[R]	N-Term(TMT10plex)	High	O75369	0	2810.42	35.5	34.2	42.1	54.9	56.1	54.2	54.6	59.1	58.7	5.82	0	5.797e-05
[K].fLINLEGGDIR.[E]	N-Term(TMT10plex)	High	Q9NSE4	0	1475.84	24.6	31.1	25.8	32.5	20.3	26.1	33.6	30	27	3.14	0	0.000294
[R].dNLTLWTSDQQDDDGGEGNN.[-]	N-Term(TMT10plex)	High	P61981	0	2423.04	60.7	71.7	64.6	62.3	58.6	58	82.8	90	73.2	4.41	0	2.231e-06
[K].dVDLEFLAk.[M]	N-Term(TMT10plex); K9(TMT10plex)	High	P55072	0	1507.88	80.2	73.8	84.3	77.1	64.7	71.1	80	73.9	79.5	3.37	0	0.0001686
[R].vNQAIWLLcTGAR.[E]	N-Term(TMT10plex); C9(Carbamidomethyl)	High	P46782	0	1730.96	32.7	39	44.1	44.3	49.1	47.1	46.3	50	59.3	4.15	0	4.154e-07
[R].lLEAQIATGGIIDPEESHRLPVEVAYk.[R]	N-Term(TMT10plex); K27(TMT10plex)	High	Q15149	1	3406.9	20.2	18.2	20	23.7	25.3	23.6	28.5	24.4	20.5	2.94	0	2.495e-05
[K].gVNIGGAGSYIYEkPLAEGPQVTGPIEVPAAR.[A]	N-Term(TMT10plex); K14(TMT10plex)	High	P52943	0	3669.01	60.1	52	57.2	62.8	74.2	69.4	55.8	64.5	73.5	4.44	0	3.542e-06
[K].kPGAGDTAFPGTGGFSATFDYQQAFGNSTGGFDGQAR.[Q]	N-Term(TMT10plex); K1(TMT10plex)	High	Q96PK6	0	4143.98	14.5	13.3	10.8	12.7	12.7	14.3	11.5	15.1	12.1	2.6	0	1.117e-06
[K].fVEGLPINDFSR.[E]	N-Term(TMT10plex)	High	P40925	0	1622.87	52.2	53.3	59.7	55.2	59.1	56	63.6	67.3	59.4	3.46	0	1.826e-05
[K].tQEQLALEMAELTAR.[I]	N-Term(TMT10plex)	High	P26038	0	1933.03	9.6	16	15.7	20.1	22.4	20.5	17.1	19.8	16.3	5.54	0	6.261e-08
[K].gTDVNVFNTILTTR.[S]	N-Term(TMT10plex)	High	P04083	0	1779.98	57.7	54.4	58.5	72.1	65.3	68.5	72.4	71.6	68.2	3.67	0	7.47e-06
[K].dPIVNVWYSVNGER.[L]	N-Term(TMT10plex)	High	Q13347	0	1876.98	46.1	55.7	49.2	40	31.3	33.8	41	42.8	37.5	3.68	0	3.544e-06
[K].vQGGALEDSQLVAGVAFk.[K]	N-Term(TMT10plex); K18(TMT10plex)	High	Q99832	0	2247.27	48.5	42.8	45.7	48.5	32	41.6	50.5	44.9	46.5	3.12	0	2.306e-05
[K].gDINIEGPSMNIEGPDLNVEGPEGGLkGPk.[F]	N-Term(TMT10plex); K27(TMT10plex); K30(TMT10plex)	High	Q09666	1	3720.97	20.8	15.8	29	24.4	32	25.2	25.9	28.5	26.4	3.77	0	0.0001689
[R].qYLSGELEVELTPQGTLAER.[I]	N-Term(TMT10plex)	High	P55809	0	2462.3	34.3	40.5	42.1	44	32.5	38.5	43.4	38.8	40.7	4.57	0	2.418e-06
[R].fGQAATMEGIGAIGGTPPAFNR.[A]	N-Term(TMT10plex)	High	Q15233	0	2392.23	44	39.9	40.5	41.2	33.8	36.6	43.6	36.7	31.4	4.34	0	7.73e-05
[R].eSADPLGAWLQDAR.[R]	N-Term(TMT10plex)	High	Q15149	0	1757.9	125.9	146.6	154.7	153.6	142.2	144.8	176.3	177.1	156.9	4.9	0	5.072e-08
[K].eAAASGLPLMVIIHk.[S]	N-Term(TMT10plex); K15(TMT10plex)	High	O95881	0	2008.2	98.4	106.6	96.9	80.3	77.9	83.8	85.1	108.5	101.1	4.14	0	1.084e-05
[R].tPEILTVNSIGQLk.[I]	N-Term(TMT10plex); K14(TMT10plex)	High	Q8NFH3	0	1971.19	61.4	58.2	63.3	59.1	52.2	60.4	65.1	62.3	58.1	2.45	0	1.482e-05
[R].lQAEAQELLGYQVDPR.[S]	N-Term(TMT10plex)	High	Q8TAE8	0	2059.1	22.8	24.7	27.7	29.7	34.3	32.7	29.6	30.1	33.9	3.29	0	0.0001389
[K].kQPALDVLYDVMk.[S]	N-Term(TMT10plex); K1(TMT10plex); K13(TMT10plex)	High	Q14152	1	2207.31	64.8	72.1	75.8	104.4	88.1	96.3	85	91.7	104	3.79	0	3.925e-05
[K].qPNENGVSVQNENFEEIINLPIGSkPSR.[L]	N-Term(TMT10plex); K25(TMT10plex)	High	Q14244	0	3567.88	25.5	21.3	27.4	19.2	26.3	24.6	28.4	22.9	19	3.35	0	1.141e-05
[K].fLFDSVSSQNVGLR.[E]	N-Term(TMT10plex)	High	O00410	0	1797.97	69.2	63.4	61.4	67.6	56.3	69.8	81	76.5	75.3	4.23	0	2.275e-07
[K].lQSTFVFEEIGR.[R]	N-Term(TMT10plex)	High	P51659	0	1654.9	28.8	28.3	27	34.4	29.2	26.7	34.2	33.3	28.5	3.96	0	2.127e-05
[K].eEAQALEDLTGFk.[E]	N-Term(TMT10plex); K13(TMT10plex)	High	P46013	0	1909.03	130.1	126.7	135.1	139.9	108.9	134.1	141.2	153.7	141.6	3.41	0	0.0002034
[K].kPEDWDEEMDGEWEPPVIQNPEYk.[G]	N-Term(TMT10plex); K1(TMT10plex); K24(TMT10plex)	High	P27797	0	3647.78	92.4	106.9	94.9	62	41.7	56.1	99.7	93.4	93.9	3.74	0	6.41e-10
[R].lLDAQLSTGGIVDPSk.[S]	N-Term(TMT10plex); K16(TMT10plex)	High	Q15149	0	2072.2	80.1	86.8	95.7	118	115.9	109.9	130.7	133.1	107.6	4.41	0	6.477e-08
[R].fVNVVPTFGk.[K]	N-Term(TMT10plex); K10(TMT10plex)	High	P62861	0	1565.95	489.2	422.1	427.2	553.9	489.1	512.8	438.9	464.5	401.5	2.84	0	9.858e-05
[K].gLDVDSLVIEHIQVNk.[A]	N-Term(TMT10plex); K16(TMT10plex)	High	P18621	0	2237.29	245.2	227.1	265.3	305	264	285	278.7	305.2	282.5	2.17	0	7.478e-06
[R].vIISAPSADAPMFVMGVNHEk.[Y]	N-Term(TMT10plex); K21(TMT10plex)	High	P04406	0	2671.44	22.5	19.9	22.8	17.8	15.3	19.4	28.8	34.5	27.3	5.91	0	3.532e-09
[K].gVTIASGGVLPNIHPELLAk.[K]	N-Term(TMT10plex); K20(TMT10plex)	High	O75367	0	2444.46	41.8	40.3	41.8	50.1	52.3	34.6	45.6	42.8	45.3	4.24	0	0.0001076
[R].yWPQEAGEYAVHVLcNSEDIR.[L]	N-Term(TMT10plex); C15(Carbamidomethyl)	High	P21333	0	2765.32	9.3	10.8	8.7	3.5	3.5	2.4	3.4	6.2	5.1	4.74	0	8.627e-06
[K].lFIGGLNVQTSESGLR.[G]	N-Term(TMT10plex)	High	Q13151	0	1920.08	11.5	11.7	10.4	10.1	11.8	10.3	18	15.8	12.9	4.03	0	1.507e-07
[R].nPPGFAFVEFEDPRDAADAVR.[E]	N-Term(TMT10plex)	High	P84103	1	2549.26	2.4	6.3	7.3	3.4	14.3	12.5	9.5	11.4	6.5	3.64	0	3.745e-05
[K].gPVFAPPYEPLPENVk.[F]	N-Term(TMT10plex); K16(TMT10plex)	High	P11387	0	2212.24	58.7	69.8	55.1	45	43.3	62.2	53.9	50.2	59.1	2.43	0	0.0001531
[K].tFAPEEISAmVLTk.[M]	N-Term(TMT10plex); M10(Oxidation); K14(TMT10plex)	High	P11021	0	2011.12	55.4	52.9	61.7	100.2	78.9	87.9	48.4	31.8	32	3.43	0	1.32e-05
[K].dAEGILEDLQSYR.[G]	N-Term(TMT10plex)	High	Q9NUQ9	0	1737.89	97.5	90.3	107.3	101.3	71.5	87.2	90.5	90	79.2	3.02	0	0.0006299
[R].aITGASLADIMAk.[R]	N-Term(TMT10plex); K13(TMT10plex)	High	P83731	0	1720.01	141.9	156.5	159.9	168.2	173.3	154	165.5	190	154.9	4.21	0	0.0001218
[R].iIDVVYNASNNELVR.[T]	N-Term(TMT10plex)	High	P62241	0	1948.07	248.1	268.4	282.5	279.9	223.7	267.1	262.9	271.9	272	3.65	0	3.353e-06
[K].lLDEAIQAVk.[V]	N-Term(TMT10plex); K10(TMT10plex)	High	Q96QK1	0	1557.96	32.5	32.9	37.3	50.8	38.1	39.1	39.4	43.3	41.8	2.97	0	0.0001114
[R].dNLTLWTSENQGDEGDAGEGEN.[-]	N-Term(TMT10plex)	High	P31946	0	2580.12	34.2	31.8	29.2	34.9	34	31.1	36.1	36.3	31.9	3.25	0	1.12e-08
[K].gADFLVTEVENGGSLGSk.[K]	N-Term(TMT10plex); K18(TMT10plex)	High	P14618	0	2238.2	54.9	52.4	61.1	80.1	55.9	63.9	76.5	77.7	72.6	3.7	0	6.62e-05
[R].lQEALDAEMLEDEAGGGGAGPGGAck.[A]	N-Term(TMT10plex); C25(Carbamidomethyl); K26(TMT10plex)	High	Q1KMD3	0	2961.43	9.6	11.8	9.9	13.6	15	16.5	15	15.7	11.5	7.66	0	5.976e-11
[K].dSDPVMAGIGEEIAHFQk.[E]	N-Term(TMT10plex); K18(TMT10plex)	High	P35658	0	2402.24	23.2	23.5	22.3	26.1	17.7	21.1	26.6	26	28.7	4.41	0	2.758e-06
[K].gFDQTINLILDESHER.[V]	N-Term(TMT10plex)	High	O95777	0	2116.09	34.6	29.3	31	38.5	38.5	45.6	35.5	44.1	37.8	5.29	0	1.592e-07
[R].eNLTDLVVDTDTLGESTQPQR.[E]	N-Term(TMT10plex)	High	Q14676	0	2560.29	21.8	23.2	30.1	34.7	38.7	36	36.9	35.6	33.6	4.59	0	2.179e-06
[K].sPQISMSDIDLNLk.[G]	N-Term(TMT10plex); K14(TMT10plex)	High	Q09666	0	2019.12	89.8	80.1	86.6	96.1	80.4	85.8	88.5	89.6	90.7	3.02	0	8.261e-05
[K].eEFTAFLHPEEYDYMk.[D]	N-Term(TMT10plex); K16(TMT10plex)	High	O43852	0	2507.22	30.6	37.1	32	33.9	22.4	31.2	32.1	33.7	34.5	4.52	0	0.0001682
[R].iNEILSNALk.[R]	N-Term(TMT10plex); K10(TMT10plex)	High	P52272	0	1572.97	59.7	57.4	57.3	80.3	72.7	81.6	83	74.6	73	3.32	0	2.418e-05
[K].tLNDELEIIEGmk.[F]	N-Term(TMT10plex); M12(Oxidation); K13(TMT10plex)	High	P10809	0	1979.08	187.2	174.2	204	164.7	115.2	138.1	130.1	128.8	108.9	3.6	0	0.0002529
[K].mLNGLEDSIGLSk.[M]	N-Term(TMT10plex); K13(TMT10plex)	High	P42704	0	1835.03	94.5	111.4	112.4	145.3	110.4	141.9	154.4	167.3	161.2	2.11	0	0.0005804
[K].hNVEVLGILSDDVETDTVAPGENLk.[I]	N-Term(TMT10plex); K25(TMT10plex)	High	P15170	0	3122.66	16.5	17.8	14.6	23.5	16.1	18.2	23.7	20.9	32.4	5.2	0	1.427e-06
[R].tVSLGAGAkDELHIVEAEAMNYEGSPIk.[V]	N-Term(TMT10plex); K9(TMT10plex); K28(TMT10plex)	High	P06748	1	3616.95	68.2	89.8	84.3	87.6	119.8	107.8	87.9	120.9	116.7	2.28	0	7.263e-06
[R].tIGTGLVTNTLAMTEEEk.[N]	N-Term(TMT10plex); K18(TMT10plex)	High	P49411	0	2366.29	42.7	42.1	50.8	65.2	56.5	53.7	68.9	71.8	71.9	4.21	0	0.0001096
[R].aLGEPITLFGEGPAER.[R]	N-Term(TMT10plex)	High	O43172	0	1886.02	51.4	46.1	47.2	49.2	51.1	56.8	53.8	60.8	48.6	3.75	0	7.322e-06
[R].eALFNEFVAAAR.[K]	N-Term(TMT10plex)	High	O14776	0	1566.85	38	28.7	29.8	35.1	31.5	27	30.6	25.1	29.7	3.63	0	0.000145
[K].qMEQISQFLQAAER.[Y]	N-Term(TMT10plex)	High	P37802	0	1907.98	249	277.4	267.1	388.9	360.5	383.5	370.2	395.7	362.9	5.06	0	1.694e-08
[R].aPEAWDYGQGFVNEEMIR.[D]	N-Term(TMT10plex)	High	P00387	0	2341.11	135.2	162.1	141.6	99.6	70.9	90.7	146.3	134.5	126.4	6.73	0	1.321e-08
[K].eLLTSFGPLk.[A]	N-Term(TMT10plex); K10(TMT10plex)	High	P26368	0	1562.96	198.6	198.8	205.3	216.4	141.1	178.2	208.4	207.8	208.7	2.23	0	0.0005138
[R].iDILDSALLRPGR.[I]	N-Term(TMT10plex)	High	P62195	0	1668	120	134.9	128.5	131.3	100.5	131	142.6	126.1	126.3	3.66	0	3.739e-06
[R].vQLDTIQGELNAPTQFk.[G]	N-Term(TMT10plex); K17(TMT10plex)	High	Q7Z3B4	0	2360.32	27.5	24.5	27.8	34	28	29.4	24.8	29.8	21	3.86	0	0.0001738
[K].iDQLQEELLHTQLk.[Y]	N-Term(TMT10plex); K14(TMT10plex)	High	O60313	0	2166.25	60.5	57	63.5	61.9	48.6	60.7	57.1	61.2	57.1	4.49	0	3.528e-07
[R].eFSGPSTPTGTLEFEGGEVSLEGGk.[V]	N-Term(TMT10plex); K25(TMT10plex)	High	Q09666	0	2970.5	26	26.8	30.3	36.1	24.6	27.8	36.6	36	27.9	6.17	0	6.731e-08
[K].sINDNIAIFTEVQk.[R]	N-Term(TMT10plex); K14(TMT10plex)	High	Q07065	0	2050.16	115.4	126.1	120.1	136.5	109.6	127.2	144.5	126.9	124.9	3.79	0	5.996e-06
[K].acANPAAGSVILLENLR.[F]	N-Term(TMT10plex); C2(Carbamidomethyl)	High	P00558	0	1998.1	266.2	308.8	287	270	252.4	277.1	219	232.2	231.9	4.22	0	1.367e-06
[R].lMELFPANk.[Q]	N-Term(TMT10plex); K9(TMT10plex)	High	Q7L1Q6	0	1520.89	81.8	84.6	85.9	104.4	81	98.5	119.1	127	101.4	3.14	0	0.0004963
[R].lLSRPQDALEGVVLSPSLEAR.[V]	N-Term(TMT10plex)	High	Q9NVI7	0	2479.41	23.3	15.1	21.2	22.8	20.6	21.2	23.2	23.2	18.1	4.66	0	4.317e-07
[K].vcNFLASQVPFPSR.[L]	N-Term(TMT10plex); C2(Carbamidomethyl)	High	Q99714	0	1850.98	82.9	106.2	93.8	85	80.8	89.8	49.2	50.2	63.4	4.62	0	3.958e-08
[R].fQPGETLTEILETPATSEQEAEHQR.[A]	N-Term(TMT10plex)	High	P46940	0	3070.52	19.1	17.5	19.1	14.5	19.5	18.1	18	16	15.7	7.71	0	7.488e-09
[K].lTETVVTEYLNSGNANEAVNGVR.[E]	N-Term(TMT10plex)	High	P78344	0	2679.38	12	15.3	15.3	16.1	20.2	18	18.1	12.9	15.8	6.37	0	6.108e-09
[R].fLAVGLVDNTVR.[I]	N-Term(TMT10plex)	High	Q15393	0	1532.9	20.5	19.7	26.3	27.3	17.5	23.9	22.2	20.8	15.7	2.89	0	0.0006459
[K].vDIDVPDVNIEGPEGk.[L]	N-Term(TMT10plex); K16(TMT10plex)	High	Q09666	0	2154.17	104.1	100.9	104.9	110	108.8	109.8	107.8	93	94.4	4.13	0	0.0002492
[K].qVEDDIQQLLk.[K]	N-Term(TMT10plex); K11(TMT10plex)	High	P35998	0	1787.03	319.4	301.8	310.4	311.7	291.2	306.6	300.1	303.4	294.2	2.5	0	0.0004264
[R].sEALPTDLPAPSAPDLTEPk.[E]	N-Term(TMT10plex); K20(TMT10plex)	High	P14314	0	2507.36	46.7	38.5	49.4	54.9	46.7	47.2	48	47.5	41.1	3.9	0	0.0001703
[R].gGMGSGGLATGIAGGLAGMGGIQNEkETMQSLNDR.[L]	N-Term(TMT10plex); K26(TMT10plex)	High	P05783	1	3793.9	33.5	49.4	45.9	68.4	66.5	65	87.9	102.7	88.9	2.93	0	2.035e-05
[R].lVQAFQFTDk.[H]	N-Term(TMT10plex); K10(TMT10plex)	High	Q06830	0	1654.96	263.9	280	304.1	322.7	281.9	308.7	314.3	342.7	282.5	2.19	0	0.0002594
[KN].vDVDVPDVNIEGPDAk.[L]	N-Term(TMT10plex); K16(TMT10plex)	High	Q09666	0	2140.15	165.6	163	171.4	188.6	180.9	183.4	182.2	177.8	160.1	4.05	0	1.229e-05
[K].lkPEDITQIQPQQLVLR.[L]	N-Term(TMT10plex); K2(TMT10plex)	High	P05556	0	2477.49	32.5	33.5	41.3	40.3	55	48.6	44.5	41.9	41.6	4.28	0	1.367e-07
[R].iPSAVGYQPTLATDMGTMQER.[I]	N-Term(TMT10plex)	High	P06576	0	2495.25	31.7	33.3	28.7	28.8	19.7	20.9	25.1	26.6	27.9	6.02	0	4.027e-10
[K].tVTAmDVVYALk.[R]	N-Term(TMT10plex); M5(Oxidation); K12(TMT10plex)	High	P62805	0	1785.02	314	255.2	275.8	306.9	198.1	223.2	183.1	112.1	108.8	3.33	0	5.963e-06
[R].vIDFDENTALDDAEEESFRk.[L]	N-Term(TMT10plex); K20(TMT10plex)	High	Q14257	1	2801.39	21.1	22.1	23.1	26.7	22.3	21	21.6	23.7	15.8	5.28	0	4.942e-06
[K].qIWQNLGLDDTk.[I]	N-Term(TMT10plex); K12(TMT10plex)	High	P49588	0	1889.05	14.4	17.3	17.1	13.6	12.3	11.1	22.7	21.5	14.6	3.51	0	1.021e-05
[K].aSVITQVFHVPLEER.[K]	N-Term(TMT10plex)	High	Q00341	0	1954.1	49.7	56	59.2	72.8	59.1	61.7	55.1	65.8	55.9	3.74	0	3.887e-05
[K].lEDTENWLYEDGEDQPk.[Q]	N-Term(TMT10plex); K17(TMT10plex)	High	P34932	0	2539.22	24.4	35.6	29.3	31.3	27	29.3	35.6	32.3	34.1	4.97	0	5.79e-06
[K].aPDVEGQGLDWSLk.[I]	N-Term(TMT10plex); K14(TMT10plex)	High	Q09666	0	1973.07	348.9	370.6	345.2	314.2	284.9	299.3	325.2	329.4	300.7	4.42	0	1.268e-05
[R].fLDELEDEAk.[A]	N-Term(TMT10plex); K10(TMT10plex)	High	Q9Y2R0	0	1666.89	24.3	29.6	28.9	29	21	25.5	26.2	22.6	19.4	3.4	0	0.0001766
[K].gLLSDSMTDVPVDTGVAAR.[T]	N-Term(TMT10plex)	High	O43399	0	2133.11	26.8	26.6	28.6	25.7	28.9	28.5	36.2	35.7	28.7	3.45	0	6.837e-05
[R].aSGQAFELILSPR.[S]	N-Term(TMT10plex)	High	P16949	0	1617.92	230.9	225.1	210	336.6	341.7	307.4	276.8	275.2	254.7	3.54	0	0.0001093
[K].gQIEEAGWSYVGGWTGQGGSk.[L]	N-Term(TMT10plex); K21(TMT10plex)	High	P08237	0	2612.31	18.5	20.7	14.8	13.1	15.7	16	16.4	12.6	13.3	6.03	0	7.937e-12
[R].vYAPASTLVDQPYANEGTVVVTER.[V]	N-Term(TMT10plex)	High	Q14126	0	2808.46	8.2	7.6	7.1	9.4	3.6	9.2	7.4	6.1	7.3	6.02	0	5.416e-10
[K].lEDRDNWISVDSVTSEIk.[L]	N-Term(TMT10plex); K18(TMT10plex)	High	Q14126	1	2564.36	19.7	22.6	24.9	24.4	18.1	18.9	26.7	25.1	19.3	4.87	0	3.514e-05
[R].gFQEVVTPNIFNSR.[L]	N-Term(TMT10plex)	High	P26639	0	1836.98	81.9	77.7	66.3	102.7	64.2	93	101.1	91.4	93.9	4.02	0	4.196e-05
[K].lNLDSIIGR.[L]	N-Term(TMT10plex)	High	P62136	0	1229.74	66.6	64.6	74.8	98.3	69.4	82.4	91.2	97.1	82.2	2.82	0	0.000321
[K].vLTELLEQER.[K]	N-Term(TMT10plex)	High	Q13428	0	1458.84	32.8	27.9	20	30.2	27.1	29.8	23.8	29	24.1	3.27	0	0.0004378
[R].nSILAQVLDQSAR.[A]	N-Term(TMT10plex)	High	O14737	0	1643.93	129	117.7	117.5	153.8	150	150.2	139.9	126	129.8	3.7	0	8.229e-07
[R].tTDLLTDWEk.[T]	N-Term(TMT10plex); K10(TMT10plex)	High	Q14204	0	1679.93	19.2	19.9	22.3	29.6	22.3	22.2	25.3	26.3	27.4	3.08	0	2.454e-05
[R].iAEFAFEYAR.[N]	N-Term(TMT10plex)	High	P50213	0	1445.76	25.9	32	27.6	27.3	25.1	20.5	24.4	28.7	24.6	3	0	0.0005556
[K].kDcEVVMMIGLPGAGk.[T]	N-Term(TMT10plex); K1(TMT10plex); C3(Carbamidomethyl); K16(TMT10plex)	High	Q00839	1	2392.34	107.6	126	128	114.1	100.4	99.1	157.4	179	187.8	3.2	0	1.011e-07
[K].aPNTPDILEIEFkk.[G]	N-Term(TMT10plex); K13(TMT10plex); K14(TMT10plex)	High	P00966	1	2302.36	167.4	203.6	205.3	202.7	218.1	213.3	175.4	223.5	191.3	2.89	0	0.0003639
[R].qFASQANVVGPWIQTk.[M]	N-Term(TMT10plex); K16(TMT10plex)	High	O43707	0	2232.25	20.5	20.4	32.2	37.9	29.5	35.1	40.4	40.7	35.6	4.31	0	5.663e-05
[K].sTDNAFENPFFk.[D]	N-Term(TMT10plex); K12(TMT10plex)	High	P98082	0	1874.97	123.5	120.7	127.4	140.9	155.6	138.9	143.6	136.7	141.1	4.31	0	0.0001386
[R].iAAAILNTPDLR.[K]	N-Term(TMT10plex)	High	P00505	0	1496.9	240.5	229.4	231.3	238	156.1	191.5	229	205.5	188.4	1.5	0	0.0006302
[R].sPAISWVNNLEVDSR.[Y]	N-Term(TMT10plex)	High	Q9NYU2	0	1916.01	18.4	16.3	18.1	13.5	14.3	15	17.7	14.5	19.4	4.03	0	0.0002698
[K].tkGVDEVTIVNILTNR.[S]	N-Term(TMT10plex); K2(TMT10plex)	High	P07355	1	2230.32	49.8	57	52.7	59.8	50.3	57.9	61.3	72.2	56.2	3.86	0	1.413e-06
[R].eDAVLEYLk.[I]	N-Term(TMT10plex); K9(TMT10plex)	High	P26038	0	1537.89	86.9	72.6	81.4	73.3	42.1	53.8	52.6	46.7	48.5	3.19	0	0.000247
[R].gLIVYQLENQPSEFR.[R]	N-Term(TMT10plex)	High	P78406	0	2022.09	24.6	28.1	27.2	30.7	20.5	25.5	36.9	34.3	30.6	3.07	0	0.0005587
[R].lLHEVQELTTEVEk.[I]	N-Term(TMT10plex); K14(TMT10plex)	High	Q13561	0	2126.21	39.4	51.3	51.2	48.7	44.2	45.6	58.3	41	46.5	3.19	0	3.582e-05
[R].lVQAFQFTDk.[H]	N-Term(TMT10plex); K10(TMT10plex)	High	Q06830	0	1654.96	44.1	57.1	51.1	59.5	55.9	56	56.1	56.9	42	3.84	0	0.0001179
[KS].aQALEDLAGFk.[ED]	N-Term(TMT10plex); K11(TMT10plex)	High	P46013	0	1620.94	45	56.7	54.8	49.8	45.9	55.2	66.8	57.1	47.4	3.63	0	1.558e-05
[K].tVELLSGVVDQTk.[D]	N-Term(TMT10plex); K13(TMT10plex)	High	Q9UJS0	0	1847.09	162.1	154.9	150.2	168.2	131.9	145.2	164.9	164.8	151.7	2.82	0	0.0005541
[R].ePPPAYEPPAPAPLPPPSAPSLQPSR.[K]	N-Term(TMT10plex)	High	O14828	0	2889.53	7.2	13.6	9	12.2	9.8	9.4	8.6	9.1	8.4	3.33	0	0.0004718
[R].fSVGGMTDVAEIk.[G]	N-Term(TMT10plex); K13(TMT10plex)	High	P36776	0	1812	18.4	20.3	18.9	20.6	15.3	12.6	19.7	20.3	20.1	4.47	0	0.0003335
[R].lVSPGSANETSSILVESVTR.[S]	N-Term(TMT10plex)	High	O75369	0	2275.23	25.6	24.4	27.6	28.7	31.5	29.1	28.2	30.6	28.1	4.4	0	3.613e-06
[K].fLDGIYVSEk.[G]	N-Term(TMT10plex); K10(TMT10plex)	High	P32969	0	1628.93	69.6	70.5	80.9	99.9	66.9	76.4	86	85.1	86.5	3.38	0	0.0001082
[K].gIVDQSQQAYQEAFEISk.[K]	N-Term(TMT10plex); K18(TMT10plex)	High	P63104	0	2499.31	68.9	67.5	62.1	73.6	53.2	60.3	73.1	64.5	69.8	3.31	0	0.0004354
[K].vFEPNEEALGVVLHk.[D]	N-Term(TMT10plex); K15(TMT10plex)	High	O43615	0	2139.22	51	48.5	55.9	62.9	56.2	55.7	58.9	57.3	59.6	3.27	0	0.0003115
[K].vEGFPTIYFAPSGDkk.[N]	N-Term(TMT10plex); K15(TMT10plex); K16(TMT10plex)	High	P13667	1	2443.38	270.7	273	302.8	289.1	271.8	273.2	273	295.6	299.2	1.98	0	0.0003359
[R].aPGSVVELLGk.[S]	N-Term(TMT10plex); K11(TMT10plex)	High	O95363	0	1527.95	42.5	56.5	56.3	48.8	52.9	50.1	48.2	54.6	56.2	3.27	0	0.0003881
[R].vAMFLTDSNNIk.[E]	N-Term(TMT10plex); K12(TMT10plex)	High	Q15046	0	1811.01	69.3	66.3	69.9	51.5	48	50.5	61.3	65.1	66.8	3.16	0	6.696e-05
[R].iSAPNVDFNLEGPk.[V]	N-Term(TMT10plex); K14(TMT10plex)	High	Q09666	0	1959.1	111.1	122	109.7	126.6	121.1	128.3	125.7	125.5	131.4	4.01	0	2.422e-05
[K].eDFDSLLQSAk.[K]	N-Term(TMT10plex); K11(TMT10plex)	High	P08195	0	1710.93	259.7	254.7	277.8	325.6	199.2	258.9	324.3	301.3	267.6	3.17	0	0.0001805
[K].dLNSQADSLMTSSAFDTSQVk.[D]	N-Term(TMT10plex); K21(TMT10plex)	High	Q13813	0	2703.35	18	22.1	25.8	27.6	21.9	22.8	25.4	24.1	22.8	5.19	0	8.577e-05
[R].vFSGLVSTGLk.[V]	N-Term(TMT10plex); K11(TMT10plex)	High	P13639	0	1565.97	104.1	93.1	120.5	144	107.2	134.7	151	149	140.1	3.85	0	0.0002696
[R].tSVLAAANPIESQWNPk.[K]	N-Term(TMT10plex); K17(TMT10plex)	High	P33991	0	2284.27	16.4	39.6	24.3	27	25.3	32	44.3	37.9	27.5	3.18	0	6.768e-05
[R].tLPETLDPAEYNISPETR.[R]	N-Term(TMT10plex)	High	O95168	0	2275.17	52.7	51.2	58.5	54.9	55.2	57.6	64.1	61.3	67	3.85	0	4.731e-06
[R].vENQENVSNLVIEDTELk.[Q]	N-Term(TMT10plex); K18(TMT10plex)	High	Q01518	0	2531.36	49.4	43.1	50.5	54.1	38.2	45.5	52	62.8	55.2	4.51	0	7.478e-07
[K].sSTPPGESYFGVSSLQLk.[G]	N-Term(TMT10plex); K18(TMT10plex)	High	Q9UQ35	0	2342.26	27.2	40.4	24.4	39.2	37.9	41.8	44.5	40.9	40.3	3.57	0	0.0001113
[K].fEDENFILk.[H]	N-Term(TMT10plex); K9(TMT10plex)	High	P62937	0	1612.9	61.4	64.9	62.2	86.7	73.6	71.7	81.2	79.1	70.8	3.42	0	0.000112
[R].qIFIGPPDIk.[G]	N-Term(TMT10plex); K10(TMT10plex)	High	Q9Y4W6	0	1585.97	151.8	154	155.8	143.6	137.2	153.7	160.8	154.3	148.7	3.4	0	0.0002446
[K].lAGANPAVITcDELLLGHEk.[A]	N-Term(TMT10plex); C11(Carbamidomethyl); K20(TMT10plex)	High	P78527	0	2579.43	28	29.7	33.3	35.1	27.8	36.2	26.1	23.7	25.5	4.27	0	0.0001048
[K].vSEEIEDIIk.[K]	N-Term(TMT10plex); K10(TMT10plex)	High	O75223	0	1632.95	34.3	42.4	33.4	42.8	33.4	36.2	39.6	35.7	28.2	3.3	0	7.234e-05
[R].dILELGGPEGDAASGTISk.[K]	N-Term(TMT10plex); K19(TMT10plex)	High	Q9NPF5	0	2288.24	51	53.5	60.2	59.6	55.2	55.5	54	63.9	55.2	2.56	0	0.0006281
[K].sSGPTSLFAVTVAPPGAR.[Q]	N-Term(TMT10plex)	High	Q00839	0	1944.08	31.9	26.9	32.5	40.8	39.5	38.3	34.5	38.6	35.5	5.6	0	8.609e-10
[R].kEAEScDcLQGFQLTHSLGGGTGSGMGTLLLSk.[I]	N-Term(TMT10plex); K1(TMT10plex); C6(Carbamidomethyl); C8(Carbamidomethyl); K33(TMT10plex)	High		1	4127.12	15.9	18.2	14.6	19.3	14.6	10.9	13.1	13	12.9	6.28	0	1.388e-12
[K].iIkPVLTQESATYIAEEYSR.[L]	N-Term(TMT10plex); K3(TMT10plex)	High	P25205	0	2769.54	18.6	22.6	21.7	20.6	15.2	15.3	15.7	16.2	19.6	6.27	0	5.36e-08
[R].sEAPNWATQDSGFY.[-]	N-Term(TMT10plex)	High	P60228	0	1801.82	36.9	40.4	55	37.1	37.8	36.7	45.6	43.6	36.5	4.17	0	3.24e-05
[K].ikDLSTVEALQNLk.[N]	N-Term(TMT10plex); K2(TMT10plex); K14(TMT10plex)	High	Q9BTT0	1	2259.39	86.7	87.2	91.7	98.7	83.7	100.3	106	96.9	90.5	4.32	0	2.003e-06
[K].eLWFSDDPNVTk.[T]	N-Term(TMT10plex); K12(TMT10plex)	High	O95831	0	1909.01	94.5	98.1	113.4	108.1	102.5	112.4	117.1	128.8	127.1	2.64	0	6.524e-05
[K].lVSIGAEEIVDGNAk.[M]	N-Term(TMT10plex); K15(TMT10plex)	High	O43707	0	1973.13	16.7	14.4	13.9	24.6	14	20.3	22.7	19.9	19.5	4.28	0	3.023e-06
[R].iTFDAFPGEPDkELNPk.[K]	N-Term(TMT10plex); K12(TMT10plex); K17(TMT10plex)	High	Q12904	1	2605.45	22.5	23	23.6	29.3	27.1	28.5	25.8	27.4	30.1	4.22	0	0.0006617
[K].aANDAGYFNDEMAPIEVk.[T]	N-Term(TMT10plex); K18(TMT10plex)	High	P42765	0	2413.21	67.6	74	72.8	60.6	71.4	62.6	83.5	75.6	71.1	4.32	0	2.535e-07
[K].lFPDTPLALDANkk.[K]	N-Term(TMT10plex); K13(TMT10plex); K14(TMT10plex)	High	Q12906	1	2230.34	70.6	66.6	88.4	107.1	92.7	106.2	90.3	90	86.2	3.66	0	2.127e-05
[K].rEEEEFNTGPLSVLTQSVk.[N]	N-Term(TMT10plex); K19(TMT10plex)	High	P62316	1	2621.42	29	30.9	26	31.3	34.1	33.6	33.5	28.4	31.8	5.09	0	8.525e-07
[K].tPYTIMFGPDk.[C]	N-Term(TMT10plex); K11(TMT10plex)	High	P27824	0	1727.94	48.2	43.8	38.3	36	26	29.7	44.4	36.6	46.6	3.62	0	0.0001297
[K].tVTAmDVVYALk.[R]	N-Term(TMT10plex); M5(Oxidation); K12(TMT10plex)	High	P62805	0	1785.02	1111	1026.3	1016	926.6	645.2	723.6	616	511.7	472.7	2.77	0	0.0006252
[R].eGPYSISVLYGDEEVPR.[S]	N-Term(TMT10plex)	High	P21333	0	2139.08	3.5	9.2	3.5	3.1	2.6	3	3.7	3.8	2.7	4.73	0	0.0004602
[R].eQWANLEQLSAIR.[K]	N-Term(TMT10plex)	High	Q01082	0	1786.96	53.2	39.5	51.7	44.2	33.4	37.8	32.4	23.2	21	3.19	0	1.788e-05
[R].vMTIPYQPmPASSPVIcAGGQDR.[C]	N-Term(TMT10plex); M9(Oxidation); C17(Carbamidomethyl)	High	Q15365	0	2720.34	34.2	44.7	39.3	50.5	59.6	54.5	29	28.1	22.1	4.6	0	8.563e-05
[R].aQTEGINISEEALNHLGEIGTk.[T]	N-Term(TMT10plex); K22(TMT10plex)	High	Q9Y265	0	2782.5	25.9	30.3	27.2	31.9	29.8	30.8	29.1	29.5	31	1.65	0	0.0003307
[R].vEGRPGASLPPLDLQALEk.[E]	N-Term(TMT10plex); K19(TMT10plex)	High	P11498	0	2448.42	27.4	32.6	31.2	37.5	38.7	41	36.9	37.5	32.5	3.1	0	2.801e-05
[K].aPEVNLNAPDVDVHGPDWNLk.[M]	N-Term(TMT10plex); K21(TMT10plex)	High	Q09666	0	2758.46	17.6	20.4	15.2	13.5	11.6	17.8	12.6	12.1	12.4	5.96	0	1.141e-08
[K].eTEELMAWMR.[N]	N-Term(TMT10plex)	High	Q12931	0	1524.74	14.9	15.8	13.9	12.7	11.5	12.5	13.7	14.8	11.8	3.05	0	0.0005871
[K].vDIEAPDVSLEGPEGk.[L]	N-Term(TMT10plex); K16(TMT10plex)	High	Q09666	0	2113.14	114.7	103.6	113.4	126.2	125.7	116.6	108.7	109.5	99.2	4.55	0	6.732e-08
[K].gIEILTDMSRPVELSDR.[E]	N-Term(TMT10plex)	High	P50991	0	2160.15	35.9	29.2	35.7	34.8	21.7	28.2	50	37	43.4	2.91	0	0.0003223
[K].aSkPLPPAPAPDEYLVSPITGEk.[I]	N-Term(TMT10plex); K3(TMT10plex); K23(TMT10plex)	High	Q15459	0	3064.75	33.3	32.6	29.8	45.2	41.6	37.8	36.6	41.2	41.4	6.08	0	2.881e-08
[R].gLDEDETNFLDEVSR.[Q]	N-Term(TMT10plex)	High	Q9GZU8	0	1967.94	14.7	13.6	18.9	14.3	15.1	19.1	13.8	15.7	14.6	5.05	0	1.378e-05
[K].tPMENIGLQDSLLSR.[F]	N-Term(TMT10plex)	High	P25205	0	1903.02	31.1	40.3	35.4	32.2	24.6	27.9	36.3	42.6	40.4	4.99	0	1.028e-07
[K].vLATAFDTTLGGR.[K]	N-Term(TMT10plex)	High	P34932	0	1550.87	42.3	40.8	45.8	41.6	33.2	43	47.7	52.4	39.9	2.77	0	0.0001077
[K].nPHLITNWGPAAFTEAELEER.[E]	N-Term(TMT10plex)	High	Q9UH65	0	2624.33	26.4	21.6	23.9	25.3	22	24.6	40.6	50.8	48.3	4.27	0	5.054e-08
[K].wEAVDESELEAQAVTTSk.[W]	N-Term(TMT10plex); K18(TMT10plex)	High	O15042	0	2451.27	29.1	27.1	23.2	19.3	13.1	16.6	28.9	26.2	29	4.05	0	3.266e-05
[R].gVVQELQQAISk.[L]	N-Term(TMT10plex); K12(TMT10plex)	High	P29692	0	1758.05	223.4	263.4	274.8	324.5	274.7	295.7	301.9	309	276.4	2.26	0	0.0004469
[K].vDINAPDVDVQGPDWHLk.[M]	N-Term(TMT10plex); K18(TMT10plex)	High	Q09666	0	2476.32	43.8	39.9	48.8	46.1	41.7	45.5	46	53	45.4	5.93	0	8.559e-08
[R].aAALAAAVAQDPAASGAPSS.[-]	N-Term(TMT10plex)	High	Q8TAE8	0	1926.01	39.6	40.1	42.7	45.2	46.9	48.6	45.7	47.7	45.3	3.75	0	0.0003655
[R].eTTDTDTADQVIASFk.[V]	N-Term(TMT10plex); K16(TMT10plex)	High	O43707	0	2200.14	82.7	91.8	88.9	106	82.2	94.4	104.8	108.3	100.3	3.48	0	4.979e-05
[K].nPSTNFQEPVQPLTQQQVAQMQLk.[Y]	N-Term(TMT10plex); K24(TMT10plex)	High	P19623	0	3212.71	12.8	8	10.9	9.2	8.3	10.4	8.4	14.6	6.9	3.45	0	2.155e-05
[K].vGEVIVTkDDAMLLk.[G]	N-Term(TMT10plex); K8(TMT10plex); K15(TMT10plex)	High	P10809	1	2318.4	34.6	40.8	40.2	34	35.8	33.1	29.7	35.7	35.8	3.95	0	8.811e-05
[K].aIELFSVGQGPAk.[T]	N-Term(TMT10plex); K13(TMT10plex)	High	P30419	0	1775.05	203.6	230.3	225.5	242.5	242.5	217.6	218.1	229.2	206.7	4.5	0	9.722e-05
[K].lEGTEDLSDVLVR.[Q]	N-Term(TMT10plex)	High	Q15003	0	1674.91	58.3	64.7	58.7	72.9	66.1	70.8	63.1	70.7	58.4	2.69	0	0.0001725
[K].gLQAQIASSGLTVEVDAPk.[S]	N-Term(TMT10plex); K19(TMT10plex)	High	P05783	0	2342.33	56.5	65.3	66.6	73	70.3	80.9	70	75.4	66.1	3.95	0	2.465e-07
[K].qELLEALTk.[H]	N-Term(TMT10plex); K9(TMT10plex)	High	P12956	0	1502.92	273.8	313	325.9	337.6	344.5	348.2	365.7	366.1	323.1	2.3	0	0.0002983
[K].tPQGPPEIYSDTQFPSLQSTAk.[H]	N-Term(TMT10plex); K22(TMT10plex)	High	Q9UKY7	0	2850.49	21.8	20.6	21.6	30.8	33.3	25.3	21.7	18.2	21.9	4.49	0	2.589e-05
[R].sEDLLDYGPFR.[D]	N-Term(TMT10plex)	High	P04843	0	1540.78	86.3	89.3	81.7	91.2	67.4	77.2	91.7	95	90.2	2.95	0	0.0002986
[K].iDTIEIITDR.[Q]	N-Term(TMT10plex)	High	P22626	0	1417.81	534.4	557.2	505.6	515.4	354.2	438.5	557.4	512.9	435.6	2.95	0	0.0002701
[R].tPMSVLQQAGGSMMDGPGPR.[I]	N-Term(TMT10plex)	High	Q9UQ35	0	2246.09	12	15.4	14.2	13.2	13.9	13.1	15.6	18.2	16.9	5.53	0	4.95e-06
[K].wMEEQAQSLIDk.[T]	N-Term(TMT10plex); K12(TMT10plex)	High	P09234	0	1936.03	456.3	443.6	408.4	652.8	671	636.9	635	727.1	664.4	1.31	0	0.0001273
[R].gVVQLFNAVQk.[H]	N-Term(TMT10plex); K11(TMT10plex)	High	Q9Y3B9	0	1661.02	258.7	277.6	293.6	346.6	356.9	363	312.2	366.3	317.4	2.93	0	0.0001726
[R].aLYDYAGQEADELSFR.[A]	N-Term(TMT10plex)	High	Q9UKS6	0	2077.01	38.8	50.3	43.5	35.6	41.4	41.6	37.5	41.5	36.5	4.2	0	4.819e-05
[K].vcEDLDTSVNLAWTSGTNcTR.[F]	N-Term(TMT10plex); C2(Carbamidomethyl); C19(Carbamidomethyl)	High	P45880	0	2628.22	16.9	22.3	18.4	12.9	12.5	13.3	7.8	6.6	10.2	4.44	0	0.0003482
[R].gFGFVTFSSMAEVDAAmAARPHSIDGR.[V]	N-Term(TMT10plex); M17(Oxidation)	High	P22626	0	3072.49	16	20	13.7	13	17	18.2	9.9	12.3	8.7	4.69	0	1.025e-06
[K].gLVYETSVLDPDEGIR.[F]	N-Term(TMT10plex)	High	O75390	0	1992.05	68.1	83.9	77.3	80.3	67.5	75.1	78.6	79.9	79.2	3.44	0	3.701e-07
[R].wFNGQPIHAELSPVTDFR.[E]	N-Term(TMT10plex)	High	Q01081	0	2343.21	30.8	32.2	29.7	49	37.9	42.2	52.8	60.8	48.7	3.58	0	1.777e-05
[R].qDLMNIAGTTLSSk.[L]	N-Term(TMT10plex); K14(TMT10plex)	High	P78371	0	1937.08	25.4	25.7	26	27.2	25.4	28.1	32.3	30.7	26.1	4.85	0	1.183e-06
[K].fTQLDLEDVQVR.[E]	N-Term(TMT10plex)	High	Q9NTJ3	0	1691.92	24.2	26.5	31.8	25.8	23.3	29.4	31.1	29.2	25.5	3.3	0	1.494e-05
[R].vTTVTEIGkDVIGLR.[I]	N-Term(TMT10plex); K9(TMT10plex)	High	P53621	1	2059.25	27.8	29.7	31.2	25.9	22.3	26.6	27	28.9	23.8	2.69	0	2.424e-05
[K].lLLGAGAVAYGVR.[E]	N-Term(TMT10plex)	High	Q99623	0	1488.91	21	19.3	22	20.3	20	20.4	22.4	23.8	17.3	2.88	0	0.000392
[K].aMEEMNGkDLEGENIEIVFAkPPDQk.[R]	N-Term(TMT10plex); K8(TMT10plex); K21(TMT10plex); K26(TMT10plex)	High	O60506	1	3849.06	17.4	19	23.7	17.3	28.4	21.6	21.1	21.6	22.1	4.89	0	6.899e-05
[K].aITGFDDPFSGk.[T]	N-Term(TMT10plex); K12(TMT10plex)	High	P15924	0	1712.93	48.8	57.9	60.8	60.9	48.3	58	56.7	51.4	45.2	3.91	0	2.429e-05
[K].mISDAIPELk.[A]	N-Term(TMT10plex); K10(TMT10plex)	High	P40926	0	1574.92	141.1	146.3	166.2	152.8	140.6	144.3	215.2	218.8	195.9	4	0	0.0001932
[R].lLADPTGAFGk.[E]	N-Term(TMT10plex); K11(TMT10plex)	High	P30044	0	1547.92	96.5	100.1	105.8	126.6	118.7	116.6	135.3	124.8	118	2.94	0	1.26e-05
[R].aVAVVVDPIQSVk.[G]	N-Term(TMT10plex); K13(TMT10plex)	High	O00487	0	1783.11	52.1	61.4	53	47.9	41.4	50.2	56.1	40.8	52.5	3.55	0	2.181e-05
[K].aPDMSSSEEFPSFGAQVAPk.[T]	N-Term(TMT10plex); K20(TMT10plex)	High	Q00341	0	2540.27	21.4	26.2	26.9	18.8	22.5	25.1	26.7	27.4	24.9	4.15	0	1.52e-08
[R].gYSFSLTTFSPSGk.[L]	N-Term(TMT10plex); K14(TMT10plex)	High	P25787	0	1937.04	138.3	130	148.3	152	119.1	139.2	134.9	129.1	152.5	3.65	0	0.0002749
[K].fLVQNIHTLAELk.[M]	N-Term(TMT10plex); K13(TMT10plex)	High	Q8TDN6	0	1984.2	96.4	89.5	93.6	127.3	86	103.9	117.9	127.7	99.2	4.12	0	4.375e-05
[R].aELNPWPEYIYTR.[L]	N-Term(TMT10plex)	High	P26639	0	1880.97	105.1	107.6	121.7	96.8	79.9	91.2	89.9	96.7	97.5	2.45	0	0.0002241
[K].vDFPQDQLTALTGR.[I]	N-Term(TMT10plex)	High	P40926	0	1789.96	18.3	21.9	18.5	16.8	16.8	17.4	27.6	21.9	20.6	3.17	0	2.567e-06
[K].dNHLLGTFDLTGIPPAPR.[G]	N-Term(TMT10plex)	High	P11021	0	2163.18	31.3	33.2	39.5	61.6	54.5	54.9	64	54.7	63.2	2.98	0	8.269e-06
[K].lVQAAQMLQSDPYSVPAR.[D]	N-Term(TMT10plex)	High	P18206	0	2203.17	36.5	32.1	38.6	31.8	28.1	30.8	34.8	38.7	34.6	3.23	0	3.995e-05
[R].gQATDIAIQAEEIMk.[L]	N-Term(TMT10plex); K15(TMT10plex)	High	Q16740	0	2076.14	42.8	37.1	39.2	43.2	41.3	39.9	42.7	48	41.2	3.21	0	1.206e-06
[K].aPQETYADIGGLDNQIQEIk.[E]	N-Term(TMT10plex); K20(TMT10plex)	High	P62191	0	2661.41	15.5	18.4	18.8	13.8	9.5	12	11.3	11.4	14.6	4.52	0	5.957e-09
[K].aELQLPPPPPPGHYGAWAAQELQAk.[L]	N-Term(TMT10plex); K25(TMT10plex)	High	Q13435	0	3124.7	30.8	21	33.7	21.8	24.2	23.2	30.2	25.2	19.5	3.95	0	0.0002528
[K].dLLVTGAYEISDQSGGAGGLR.[S]	N-Term(TMT10plex)	High	P49755	0	2308.2	65	71.2	75	65.5	45.8	54.1	61.5	50.7	56.6	5.56	0	1.7e-08
[K].eVELNELEPEkQPMNAASGAAMSLAGAEk.[N]	N-Term(TMT10plex); K11(TMT10plex); K29(TMT10plex)	High	P08195	1	3701.93	24.5	24.2	23.6	19.6	17.7	18.1	23.2	26.5	26.1	6.14	0	9.098e-08
[R].tPLSEAEFEEIMNR.[N]	N-Term(TMT10plex)	High	Q16630	0	1894.94	31.3	32.8	31.2	26.2	37	32.6	33.9	36.1	34	4.6	0	1.927e-06
[R].lTESPcALVASQYGWSGNMER.[I]	N-Term(TMT10plex); C6(Carbamidomethyl)	High	P14625	0	2585.23	35.5	40	35.9	24.2	28.2	22.9	15.6	21.6	18.5	6.43	0	4.775e-10
[K].aTNESEDEIPQLVPIGk.[K]	N-Term(TMT10plex); K17(TMT10plex)	High	O76021	0	2298.26	233.5	239	237.1	274.6	247.9	254.8	267.5	251.6	239	2.95	0	0.0003761
[K].mDVNVGDIDIEGPEGk.[L]	N-Term(TMT10plex); K16(TMT10plex)	High	Q09666	0	2146.11	25.5	23.9	26.2	33.3	34.2	34.1	37.4	35.2	34.6	4.32	0	4.638e-06
[K].iEWLESHQDADIEDFk.[A]	N-Term(TMT10plex); K16(TMT10plex)	High	P11021	0	2433.23	69.9	69.9	74.6	74.4	63.6	71.1	75.9	83.8	81.8	4.64	0	3.435e-08
[K].eLAPYDENWFYTR.[A]	N-Term(TMT10plex)	High	P39019	0	1932.93	33.6	39.5	40.4	21.4	19	18.7	19.1	14.9	16.3	4.11	0	3.497e-06
[R].aEAGVPAEFSIWTR.[E]	N-Term(TMT10plex)	High	P21333	0	1762.93	24.4	24.6	23.9	18.9	20.1	23.2	24.1	27.7	19	4	0	4.36e-07
[K].kLHEEEIQELQAQIQEQHVQIDVDVSkPDLTAALR.[D]	N-Term(TMT10plex); K1(TMT10plex); K27(TMT10plex)	High	P08670	1	4738.6	27.3	27.9	33.3	46.3	37.7	47.8	48.5	37	37.2	1.99	0	0.000178
[K].vDNIQAGELTEGIWR.[R]	N-Term(TMT10plex)	High	Q08945	0	1930.02	45.6	48.4	45.4	51.4	36.7	44.6	49.6	51.2	53	5.79	0	2.699e-05
[R].lVSSPccIVTSTYGWTANmER.[I]	N-Term(TMT10plex); C6(Carbamidomethyl); C7(Carbamidomethyl); M19(Oxidation)	High	P08238	0	2677.26	27.6	30.7	18.5	19.7	16.5	19.1	9.1	10.5	7.5	4.83	0	1.201e-05
[R].eVIDLLkPDQVEGIQk.[S]	N-Term(TMT10plex); K7(TMT10plex); K16(TMT10plex)	High	Q86UP2	0	2511.5	91.9	99.4	97.1	115	117.5	113.2	101	122.1	99.5	2.11	0	0.0003438
[K].eFPGFLENQkDPLAVDk.[I]	N-Term(TMT10plex); K10(TMT10plex); K17(TMT10plex)	High	P60903	1	2634.47	162.1	148.2	155.6	211.4	185.5	179.8	202.1	216.1	196.3	2.92	0	5.684e-07
[K].eIDLLLGQTDDTR.[Y]	N-Term(TMT10plex)	High	O75643	0	1717.92	69.5	63	80.6	78.5	58.5	77.5	81.7	82.5	83.1	3.2	0	0.0001494
[K].gLVEPVDVVDNADGTQTVNYVPSR.[E]	N-Term(TMT10plex)	High	P21333	0	2773.42	28	34.1	36.3	35	36.9	34.6	39.9	44.1	36.8	3.9	0	2.489e-06
[R].eRDVYEELLTQAEIQGNINk.[V]	N-Term(TMT10plex); K20(TMT10plex)	High	P46940	1	2820.51	34.2	34.1	42.7	49.3	27.5	39.4	45.1	40.4	38	5.57	0	3.487e-08
[K].sDGIYIINLk.[R]	N-Term(TMT10plex); K10(TMT10plex)	High	P08865	0	1593.96	34.7	37.6	33	34.5	23	35.9	43.4	34	36.3	2.97	0	0.0005296
[R].tLTLVDTGIGMTk.[A]	N-Term(TMT10plex); K13(TMT10plex)	High	P08238	0	1808.06	246.4	251.2	284.3	351.6	289.1	334.8	396.7	404.5	335	2.61	0	0.0001825
[K].tVDFTQDSNYLLTGGQDk.[L]	N-Term(TMT10plex); K18(TMT10plex)	High	Q9Y3F4	0	2460.27	59.2	63.3	59.9	62.5	54.4	56.7	65.6	58.1	59.4	4.62	0	4.129e-08
[K].fQDLGAAYEVLSDSEkR.[K]	N-Term(TMT10plex); K16(TMT10plex)	High	Q9UBS4	1	2386.27	22.7	30.7	29.3	28	30.6	27.8	22.8	19.2	20.2	4.42	0	0.0003503
[K].skGYAFIEFASFEDAk.[E]	N-Term(TMT10plex); K2(TMT10plex); K16(TMT10plex)	High	P19338	1	2497.36	44.8	48.2	56.9	59.2	61.7	52.6	58.2	57.5	63.7	4.46	0	1.248e-05
[R].lkVPPAINQFTQALDR.[Q]	N-Term(TMT10plex); K2(TMT10plex)	High	P62424	1	2269.34	64	68.2	74.3	87.3	83.9	89.6	91.3	88.1	86.1	3.66	0	6.235e-07
[K].dNHLLGTFDLTGIPPAPR.[G]	N-Term(TMT10plex)	High	P11021	0	2163.18	32.3	41	40.8	64.7	57.2	58.8	71.9	60.4	64.3	2.8	0	2.307e-06
[K].vEEDDYPSEELLEDENAINAk.[R]	N-Term(TMT10plex); K21(TMT10plex)	High	Q5JRA6	0	2880.4	12.7	12.4	13.6	12.4	13.7	13.4	13.6	14.2	10.8	5.17	0	3.004e-05
[R].hVDLLEVAQETDGFSGSDLk.[E]	N-Term(TMT10plex); K20(TMT10plex)	High	Q8NBU5	0	2618.37	17.1	17.3	17.4	14.2	14.1	12.4	19.9	16.7	18.3	5.57	0	9.073e-10
[R].kLFIGGLSFETTEESLR.[N]	N-Term(TMT10plex); K1(TMT10plex)	High	P22626	1	2385.34	35.1	42.9	42.1	33.2	44.9	43.7	39.5	44.5	37.9	5	0	1.344e-07
[R].gFkDQIYDIFQk.[L]	N-Term(TMT10plex); K3(TMT10plex); K12(TMT10plex)	High	P60842	1	2189.26	89.8	78.8	85.2	117.2	74.6	101.4	107.2	116	105.7	3.71	0	5.406e-05
[K].eQNSALPTSSQDEELMEVVEk.[S]	N-Term(TMT10plex); K21(TMT10plex)	High	Q9UQ35	0	2821.42	26.3	31.5	24.6	30.4	33.9	34.8	43	37.2	34.1	4.31	0	1.329e-06
[K].eEENVGIDITEPLYMQR.[L]	N-Term(TMT10plex)	High	P33991	0	2265.13	37.4	34.8	28.8	35.1	24.3	27.9	39.5	33.3	35	4.6	0	7.352e-07
[R].sLVEASSSGVSVLSLcEk.[G]	N-Term(TMT10plex); C16(Carbamidomethyl); K18(TMT10plex)	High	Q9UQ80	0	2310.26	3.2	2.5	1.6	1.9	3.3	2.1	2.5	2.9	1.9	5.4	0	1.896e-05
[K].eLQQELQEYEVVTESEk.[R]	N-Term(TMT10plex); K17(TMT10plex)	High	Q96A49	0	2539.32	27.7	25.2	25.7	22.5	20.3	21.8	22.4	26.4	24.5	2.88	0	0.000673
[K].iEWLESHQDADIEDFk.[A]	N-Term(TMT10plex); K16(TMT10plex)	High	P11021	0	2433.23	26.8	35.3	32.6	28.3	36.7	30.2	33.2	33.9	37	3.47	0	3.325e-05
[K].lFVTNDAATILR.[E]	N-Term(TMT10plex)	High	P50990	0	1562.91	47.2	49.3	48.3	68.8	42.5	61.1	65.4	66.4	66.4	3.2	0	6.553e-06
[R].mMGLEVLGEk.[K]	N-Term(TMT10plex); K10(TMT10plex)	High	Q08J23	0	1564.88	26.1	32.5	28.2	36.6	31.6	37.3	48.2	50.1	40.2	3.55	0	0.0001014
[R].sLGETQLVLYGDVEELkR.[S]	N-Term(TMT10plex); K17(TMT10plex)	High	Q07065	1	2507.41	57.4	66	65.5	73.1	69.2	67.9	74	66.6	71.2	5.56	0	1.699e-07
[R].dVDFEGTDEPIFGk.[K]	N-Term(TMT10plex); K14(TMT10plex)	High	P42285	0	2027.04	87.4	91	94.2	97	89.9	100.2	85.9	95.8	75.7	3.84	0	8.486e-06
[R].tYQELLVNQNPIAQPLASR.[R]	N-Term(TMT10plex)	High	Q9NX24	0	2384.31	22.9	19.8	21.8	29.9	30.7	28.8	30	32	24.2	4.55	0	4.04e-05
[K].lLDLVQQScNYk.[Q]	N-Term(TMT10plex); C9(Carbamidomethyl); K12(TMT10plex)	High	P55769	0	1939.07	156	184.6	170.9	126.5	136.3	142.8	81.8	73.4	91.1	4.43	0	4.534e-05
[K].qVVNIPSFIVR.[L]	N-Term(TMT10plex)	High	P46781	0	1500.91	202.5	207.8	193.1	192.5	140.5	194.4	193.1	195.9	190.5	3.06	0	0.0001701
[K].iIITVVEEQEQk.[G]	N-Term(TMT10plex); K12(TMT10plex)	High	Q15149	0	1887.12	119.2	127.7	117.5	111.6	69.6	99.2	124.2	119.1	99.1	2.42	0	0.0001357
[K].vDLVDENFTELR.[G]	N-Term(TMT10plex)	High	P61086	0	1678.88	43.5	40.6	54.7	44.9	33.9	40	35.2	45.9	38.2	4.02	0	5.744e-05
[K].qTQTFTTYSDNQPGVLIQVYEGER.[A]	N-Term(TMT10plex)	High	P11142	0	3003.49	34.4	28.2	31.3	30.1	27.9	27.6	33.4	31.7	35.5	6.36	0	9.152e-07
[K].wNTDNTLGTEITVEDQLAR.[G]	N-Term(TMT10plex)	High	P21796	0	2405.21	23.2	25.8	28.3	35.8	24.6	34.3	42.9	43.2	42.5	5.03	0	1.5e-06
[K].vLNNmEIGTSLFDEEGAk.[I]	N-Term(TMT10plex); M5(Oxidation); K18(TMT10plex)	High	P00558	0	2441.26	49.6	49.3	57	50.8	50.4	54.2	30.3	30.4	27.4	4.86	0	1.078e-06
[R].cELLYEGPPDDEAAMGIk.[S]	N-Term(TMT10plex); C1(Carbamidomethyl); K18(TMT10plex)	High	P13639	0	2466.23	101.8	125.1	114.8	65.8	60.7	61	86.7	99.5	86.1	4.78	0	1.28e-05
[R].aAVEEGIVLGGGcALLR.[C]	N-Term(TMT10plex); C13(Carbamidomethyl)	High	P10809	0	1914.07	57.3	70.5	62.4	56.8	47.7	56.9	35.6	37.6	37.6	4.23	0	1.544e-06
[R].vSFELFADkVPk.[T]	N-Term(TMT10plex); K9(TMT10plex); K12(TMT10plex)	High	P62937	1	2067.25	56.9	65	74.9	90.8	115.1	100	79.5	101.9	89.3	1.98	0	6.081e-05
[R].vDGAEWGVDLPSVEAQLGSHR.[G]	N-Term(TMT10plex)	High	Q15149	0	2451.25	33.9	33.5	37	22.8	19.1	23.1	36.6	29.4	35.1	6.9	0	2.318e-10
[K].aVTLHDQGTAQWADLSSQFYLR.[E]	N-Term(TMT10plex)	High	P22314	0	2736.39	27.3	29.6	35.4	31	18.6	32.7	27.9	29.6	28.3	4.72	0	4.973e-07
[R].nVIFQPVAELk.[K]	N-Term(TMT10plex); K11(TMT10plex)	High	Q01813	0	1716.05	73.7	76.1	68	76.2	55.3	60.8	66.9	67	62.7	4.1	0	1.03e-05
[K].dQIYDIFQk.[L]	N-Term(TMT10plex); K9(TMT10plex)	High	P60842	0	1627.91	301.8	234.5	241.3	215.8	132.9	162.8	238.2	193.8	199.1	2.42	0	0.0004055
[R].vVVPATEEEAEVDEFPTDGEMSAQEEDR.[R]	N-Term(TMT10plex)	High	O00541	0	3337.51	9.1	9.1	6.8	8.3	3.8	6.9	7	10.8	13.1	6.24	0	4.575e-08
[K].vQIAVANAQELLQR.[M]	N-Term(TMT10plex)	High	Q9Y5L4	0	1782.04	71.5	71.1	71.2	85	95.2	87.6	72.8	90.7	72.4	3.88	0	4.078e-06
[K].aPVPTGEVYFADSFDR.[G]	N-Term(TMT10plex)	High	P27824	0	2000	118.4	141	126.3	102.3	92.3	95.8	95.6	92.3	88.7	4.96	0	1.796e-07
[K].tSAcFEPSLDYMVTk.[I]	N-Term(TMT10plex); C4(Carbamidomethyl); K15(TMT10plex)	High	P31327	0	2207.11	3	5.4	7	5.4	2.4	2.7	3	2.9	3.2	3.46	0	0.0002094
[K].sVVTSIFGVk.[N]	N-Term(TMT10plex); K10(TMT10plex)	High	P41252	0	1494.93	60.1	67.1	56.8	56.5	40.4	56.7	67.4	69.7	57.7	2.91	0	0.0001424
[K].lFGNMEGDcPSDWk.[T]	N-Term(TMT10plex); C9(Carbamidomethyl); K14(TMT10plex)	High	P02786	0	2114.01	36.4	40.5	40.9	36.2	34.1	33.3	52.9	43.6	47.4	3.72	0	0.000132
[K].gDNITLLQSVSN.[-]	N-Term(TMT10plex)	High	P62304	0	1489.81	550	580.5	567.1	658.3	587.8	628.7	624.8	653.5	603.7	2.45	0	5.089e-05
[K].aQQGIVFLDEVDk.[I]	N-Term(TMT10plex); K13(TMT10plex)	High	O76031	0	1920.08	93.9	89.5	85.8	99	76.5	86.5	90.1	86.9	86.1	3.56	0	1.881e-05
[R].eQLWLANEGLITR.[L]	N-Term(TMT10plex)	High	P46940	0	1771.99	16.7	15.3	12.7	13.2	13.9	15.8	16	15.3	16.9	3.78	0	2.745e-06
[K].nVGQFSGFPFEk.[G]	N-Term(TMT10plex); K12(TMT10plex)	High	P35659	0	1814.98	218.1	230.3	224.4	263	214.4	225.3	236.9	232.3	223.5	2.86	0	8.259e-05
[K].dLEGENIEIVFAkPPDQk.[R]	N-Term(TMT10plex); K13(TMT10plex); K18(TMT10plex)	High	O60506	0	2729.53	82.2	75.6	86.7	81.1	64	64.9	83	72.5	73.4	5.53	0	2.66e-09
[K].lSEIVTLAk.[Q]	N-Term(TMT10plex); K9(TMT10plex)	High	Q9P2R7	0	1431.92	21	24.2	24.8	27.4	24	26.7	30.2	23.3	28.3	3.06	0	0.0006006
[K].kELEEIVQPIISk.[L]	N-Term(TMT10plex); K1(TMT10plex); K13(TMT10plex)	High	P11021	1	2213.37	78.9	90.5	107.8	114.1	121.8	101.1	96.9	108.7	90.8	2.52	0	7.546e-05
[K].lkDPANFQYPAESVLAYk.[E]	N-Term(TMT10plex); K2(TMT10plex); K18(TMT10plex)	High	P15559	1	2741.55	37.9	39.1	30	38.2	34.1	34.5	45.2	29	37.2	4.48	0	5.791e-05
[R].vIEVSHWGNIAVEENVDLk.[H]	N-Term(TMT10plex); K19(TMT10plex)	High	P04843	0	2609.43	16	19.7	19.1	20.1	18.2	13.2	15.6	17.2	19.6	4.43	0	8.079e-09
[R].vYALPEDLVEVkPk.[M]	N-Term(TMT10plex); K12(TMT10plex); K14(TMT10plex)	High	P13797	0	2287.39	62.8	67.6	71.1	82.3	71.8	69.6	76.6	77.4	85.9	4.78	0	1.233e-06
[K].lEENLPILQQPTEk.[V]	N-Term(TMT10plex); K14(TMT10plex)	High	O60664	0	2110.22	32.5	30.9	37.3	39.9	29.5	42.5	43.3	36	33	3.76	0	0.0001001
[K].vVVAENFDEIVNNENk.[D]	N-Term(TMT10plex); K16(TMT10plex)	High	P30101	0	2291.23	66.1	54.9	54.6	56.8	36.7	43	58.5	46.9	53.6	5.1	0	8.574e-09
[K].aVASAAAALVLk.[A]	N-Term(TMT10plex); K12(TMT10plex)	High	Q9Y490	0	1543	22.6	20.1	21.6	17.3	16.9	21	19.6	22.4	20.4	4.06	0	0.000571
[R].nIIVFYGSQTGTAEEFANR.[L]	N-Term(TMT10plex)	High	P16435	0	2346.19	33.3	43.4	42.1	33.9	28.5	33.7	33.1	26.3	28.4	4.64	0	5.745e-06
[R].lSDPELGVEEEPFHTIMk.[Q]	N-Term(TMT10plex); K18(TMT10plex)	High	Q15021	0	2529.33	14.2	10.5	17.1	16.6	11.1	16.3	19.9	17.1	22.6	3.84	0	3.917e-05
[R].lITLEEEMTk.[Y]	N-Term(TMT10plex); K10(TMT10plex)	High	P07237	0	1664.95	51.6	54.4	45.5	33.6	33.1	38.4	57.4	60.5	54.6	3.71	0	2.063e-05
[R].dLASVQALLR.[K]	N-Term(TMT10plex)	High	Q13813	0	1314.79	45.6	52.7	51.4	48.5	35	34.2	46.7	48.3	47.6	3.35	0	0.0001783
[K].eQADFAIEALAk.[A]	N-Term(TMT10plex); K12(TMT10plex)	High	P35579	0	1763.99	35.6	40.5	38.9	37.2	38	34.8	39.2	34	38.9	3.86	0	5.018e-06
[R].kNPGVGNGDDEAAELMQQVNVLk.[L]	N-Term(TMT10plex); K1(TMT10plex); K23(TMT10plex)	High	Q15691	1	3113.69	51.6	48.9	62.5	69.8	70.8	65.1	69.9	76.6	88.8	2.28	0	0.000626
[K].gFGTDEQAIVDVVANR.[S]	N-Term(TMT10plex)	High	P20073	0	1920	24.2	26.9	24.4	28.5	30.1	30.2	25.5	22.3	22.8	3.76	0	6.087e-05
[K].dRDVTFSPATIENELIk.[F]	N-Term(TMT10plex); K17(TMT10plex)	High	P55145	1	2406.33	25.1	25.2	27	25.8	31.9	27.4	34.7	34	39.1	3.89	0	2.303e-06
[R].qAEMLDDLMEk.[R]	N-Term(TMT10plex); K11(TMT10plex)	High	P54819	0	1780.92	292.2	284.4	318.8	330.1	305.6	313.5	417.7	445.5	413.5	3.28	0	0.0005401
[R].aLDEGDIALLk.[T]	N-Term(TMT10plex); K11(TMT10plex)	High	P35998	0	1615.97	41.9	55.2	55.1	45.7	48.9	53.6	54.8	46.1	49.5	3.46	0	0.0001466
[K].wLQDLQEENESLk.[A]	N-Term(TMT10plex); K13(TMT10plex)	High	Q86UP2	0	2090.12	96	102.9	106.1	118.4	105.8	126.1	140.1	140	136.8	2.46	0	0.0006277
[R].dLDQASLAAVSQQLAPR.[E]	N-Term(TMT10plex)	High	Q9Y490	0	2012.1	32.5	36.5	37.2	32.7	32.5	32.7	38.2	38.7	36.2	4.17	0	0.0001008
[R].fSPNSSNPIIVScGWDk.[L]	N-Term(TMT10plex); C13(Carbamidomethyl); K17(TMT10plex)	High	P63244	0	2366.22	20	19.4	18.5	10.8	10.2	13.2	15.3	14.9	19.6	3.82	0	3.128e-05
[R].sTVLTPMFVETQASQGTLQTR.[T]	N-Term(TMT10plex)	High	P78527	0	2524.33	16.1	16.9	16.9	20.6	10.1	13.6	19	20.1	21.1	5.16	0	9.422e-09
[R].eLDALDANDELTPLGR.[I]	N-Term(TMT10plex)	High	Q08211	0	1971.02	134.4	133.3	129.8	161.1	137.8	139.9	170.4	157.7	149.8	3.66	0	0.0006051
[K].dIPVLVATDVAAR.[G]	N-Term(TMT10plex)	High	Q86XP3	0	1568.92	19.1	22.3	24.5	21.3	17.3	23.1	22.2	20.9	21.7	3.19	0	4.673e-06
[K].wMQSELNVEEVVNDR.[S]	N-Term(TMT10plex)	High	Q4VC31	0	2077.02	24.1	26	26.4	24.3	27.4	25.8	23.8	32	37.5	3.27	0	0.0003439
[R].dDGLFSGDPNWFPkk.[S]	N-Term(TMT10plex); K14(TMT10plex); K15(TMT10plex)	High	P37802	1	2410.3	38.4	50.6	49.4	53.9	69.7	70.7	53	71	65.5	3.54	0	2.133e-06
[K].kPTFMDEEVQSILTk.[M]	N-Term(TMT10plex); K1(TMT10plex); K15(TMT10plex)	High	P82650	0	2453.39	61.2	81.6	73.1	67.8	72.7	69.8	72.8	81.5	81.7	2.68	0	2.598e-06
[R].aVFQANQENLPILk.[R]	N-Term(TMT10plex); K14(TMT10plex)	High	P05023	0	2043.2	76.1	75.5	86.2	94	73.5	92.5	89.8	96.6	87.7	4	0	2.482e-05
[K].aPVPTGEVYFADSFDR.[G]	N-Term(TMT10plex)	High	P27824	0	2000	42.2	37.9	37.3	31.6	26.2	30.7	33.5	26.1	24.3	4.48	0	6.409e-05
[K].tIIPLISQcTPk.[V]	N-Term(TMT10plex); C9(Carbamidomethyl); K12(TMT10plex)	High	P40926	0	1829.1	69.9	102.1	82.4	67.2	51.5	58.9	57	57.1	64.3	3.63	0	3.421e-06
[K].fAVFGLGNk.[T]	N-Term(TMT10plex); K9(TMT10plex)	High	P16435	0	1410.85	70.2	88.1	79.7	88.8	63.2	81.8	100.2	108.8	99.6	2.64	0	0.0001476
[K].nIYVLQELDNPGAk.[R]	N-Term(TMT10plex); K14(TMT10plex)	High	P12956	0	2032.15	152.4	149.3	145.2	148.1	106.9	126.1	133.9	132.3	130.2	4.1	0	8.803e-09
[R].aIVAIENPADVSVISSR.[N]	N-Term(TMT10plex)	High	P08865	0	1970.11	558.2	573.9	559.9	533.8	454.5	510.4	510.2	508.6	481.1	4.69	0	4.082e-07
[K].vLDSGAPIkIPVGPETLGR.[I]	N-Term(TMT10plex); K9(TMT10plex)	High	P06576	1	2377.42	154	157.8	176.8	214.7	205.3	219.7	211.4	220.7	191.3	2.54	0	4.53e-05
[K].gFGFVDFNSEEDAk.[A]	N-Term(TMT10plex); K14(TMT10plex)	High	P19338	0	2020.01	78.9	75.5	90.6	114.4	108.7	117.8	120.3	122.3	106	4.06	0	3.57e-06
[R].aDDLLPLGDQTQDGDFGSR.[L]	N-Term(TMT10plex)	High	O43290	0	2249.09	30.8	38.5	31.7	39.1	33.8	43.8	48	42.5	41.6	4.36	0	5.678e-06
[R].lTEMETLQSQLmAEk.[L]	N-Term(TMT10plex); M12(Oxidation); K15(TMT10plex)	High	P35579	0	2226.18	17.9	14.6	17.2	22.8	20.6	19.7	13	9.2	8.9	4.12	0	3.393e-05
[R].aLMGSPQLVAAVVR.[T]	N-Term(TMT10plex)	High	P14923	0	1640.97	6.7	6.5	4.1	1.9	2.8	6.7	2.9	8.2	8.6	3.35	0	0.000324
[K].aVQGGGATPVVGAVQGPVPGMPPMTQAPR.[I]	N-Term(TMT10plex)	High	P09012	0	2956.57	6.6	2.6	2.1	6.3	2.8	8.4	6.1	10.9	6.7	5.74	0	0.0005107
[K].mPPYDEQTQAFIDAAQEAR.[N]	N-Term(TMT10plex)	High	P14314	0	2410.15	26.9	26	25.7	16.7	18.9	20.2	22.2	19.8	21.6	4.65	0	5.527e-06
[K].aMDSDWFAENYMGR.[K]	N-Term(TMT10plex)	High	P55084	0	1921.84	18.4	17.1	18.5	19.8	9.9	16	12.6	12.2	12.4	2.68	0	6.036e-05
[K].wNTDNTLGTEISWENk.[L]	N-Term(TMT10plex); K16(TMT10plex)	High	Q9Y277	0	2366.2	26.8	23.9	22.8	33.2	18.6	28.3	46.3	49.8	44.8	4.21	0	0.0002271
[K].sQEQLAAELAEYTAk.[I]	N-Term(TMT10plex); K15(TMT10plex)	High	P15311	0	2110.14	55.4	59.5	66.1	75.3	78.8	74.5	66.1	75.5	65.4	2.22	0	0.0003095
[K].dLGLPTEAYISVEEVHDDGTPTSk.[T]	N-Term(TMT10plex); K24(TMT10plex)	High	P51665	0	3031.55	27.7	22.3	24.7	22.9	21.7	16.6	20	19.2	26	6	0	1.545e-07
[K].iFDIDEAEEGVk.[D]	N-Term(TMT10plex); K12(TMT10plex)	High	P20042	0	1822.98	10.9	11.5	15.9	16.8	18.4	19.4	20.1	18.5	15.3	3.9	0	1.371e-06
[R].eVTVPVFYPTEk.[V]	N-Term(TMT10plex); K12(TMT10plex)	High	P43121	0	1867.06	21	23.9	23.6	14.6	18.8	15.2	19.3	17.5	16.3	3.41	0	0.0003911
[K].gAEADQIIEYLk.[Q]	N-Term(TMT10plex); K12(TMT10plex)	High	Q12904	0	1808.02	66.7	68.9	66.5	75.9	57.5	71.8	68	64.7	70.5	5.1	0	1.153e-06
[K].lTPEEEEILNk.[K]	N-Term(TMT10plex); K11(TMT10plex)	High	P62241	0	1773	19.9	21.4	23.7	20.6	19	15.7	14.8	16.4	12.8	2.84	0	3.34e-05
[R].gHVFEESQVAGTPMFVVk.[A]	N-Term(TMT10plex); K18(TMT10plex)	High	P13639	0	2420.3	43.3	48.5	46.9	64.3	52	59.6	74	74.5	73.3	3.73	0	1.25e-07
[K].lVGPEEALSPGEAR.[D]	N-Term(TMT10plex)	High	O60568	0	1653.9	15.6	15.1	14.5	14.7	12.3	11.7	11.1	13.3	13.6	4	0	0.0004406
[K].qSLPPGLAVk.[E]	N-Term(TMT10plex); K10(TMT10plex)	High	P63173	0	1467.93	198.5	189.5	187.7	285.2	240.1	248.2	244.8	264.1	257.4	3.22	0	0.0002015
[R].rAEDGSVIDYELIDQDAR.[D]	N-Term(TMT10plex)	High	P07355	1	2294.15	44.4	53.1	45	42.6	44.7	43.9	37.3	38	36.6	5.32	0	3.827e-08
[K].gLESTTLADkDGEIYck.[G]	N-Term(TMT10plex); K10(TMT10plex); C16(Carbamidomethyl); K17(TMT10plex)	High	P21291	1	2587.39	50	51.5	42.1	63.9	56.7	62.5	40.5	42.7	60	3.95	0	7.498e-05
[R].iMLFTNEDNPHGNDSAk.[A]	N-Term(TMT10plex); K17(TMT10plex)	High	P12956	0	2361.19	24.4	28.2	28.9	25.4	21.3	25.4	20.6	28.5	32.4	3.45	0	1.346e-06
[R].kLDELYGTWR.[K]	N-Term(TMT10plex); K1(TMT10plex)	High	P36578	1	1738.99	80.8	78.9	91.9	88.9	77.5	96.9	110.6	110.8	107.7	2.37	0	0.0002697
[R].aTFSEFAAk.[H]	N-Term(TMT10plex); K9(TMT10plex)	High	O14776	0	1429.81	36.8	38.8	40.4	39	38.8	39.2	38.8	38.4	39.8	2.93	0	0.0001106
[K].ekEDDVPQFTSAGENFDk.[L]	N-Term(TMT10plex); K2(TMT10plex); K18(TMT10plex)	High	P28838	1	2743.4	9.6	10.2	14.6	16.2	15.5	16.1	16.8	19.9	14.5	3.31	0	0.0004214
[R].rDVDFELIk.[V]	N-Term(TMT10plex); K9(TMT10plex)	High	P48643	1	1592.94	144.7	155	152.9	175	128.7	169.2	201.8	188.3	175.7	3.1	0	0.0006349
[R].iMDPNIVGSEHYDVAR.[G]	N-Term(TMT10plex)	High	P06576	0	2045.03	87	107.2	98	68.5	90.3	82.8	54.8	67.4	64.6	4.36	0	7.373e-05
[K].aSEIMVDDEELAQHPATTEDIR.[V]	N-Term(TMT10plex)	High	Q8IY81	0	2699.3	7.2	8.2	8.9	6.7	7.3	5.9	7.9	7.3	8.1	5.34	0	9.013e-11
[K].aENNSEVGASGYGVPGPTWDR.[G]	N-Term(TMT10plex)	High	Q08211	0	2392.14	14.6	20.4	17.1	15.8	15.3	17.2	16.1	17.2	19.1	4.6	0	1.213e-07
[R].nQDATVYVGGLDEk.[V]	N-Term(TMT10plex); K14(TMT10plex)	High	Q15427	0	1967.05	82.6	90	91.1	92	107.4	92.8	98.4	101.6	104.1	3.79	0	3.066e-05
[K].gLVQALQTk.[V]	N-Term(TMT10plex); K9(TMT10plex)	High	P49327	0	1415.9	78.3	85.4	85.3	95.4	81.6	93.8	103.6	115.2	91.6	3.14	0	0.0006712
[R].tNSTFNQVVLk.[R]	N-Term(TMT10plex); K11(TMT10plex)	High	Q07020	0	1709	24.8	19	24	31.7	23.8	23.9	30.8	25.3	24.3	4.38	0	4.701e-06
[R].dFTPVcTTELGR.[A]	N-Term(TMT10plex); C6(Carbamidomethyl)	High	P30041	0	1624.82	41.3	45.7	34.1	32.7	34.7	32.8	49.6	51.4	47.7	3.01	0	5.877e-06
[K].aQQEQELAADAFk.[E]	N-Term(TMT10plex); K13(TMT10plex)	High	P14314	0	1907.03	105.9	108.5	108.1	125.5	88.9	103.7	115.2	110.8	99.2	2.99	0	0.0005476
[K].tPELNLDQFHDk.[T]	N-Term(TMT10plex); K12(TMT10plex)	High	P27824	0	1915.03	76.2	71.3	62.9	70.2	51.3	63.3	80	75.6	72.3	4.89	0	1.004e-05
[R].lYkDDQLLDDGk.[T]	N-Term(TMT10plex); K3(TMT10plex); K12(TMT10plex)	High	Q15370	1	2110.2	82.2	66.3	78.9	100.9	73.2	94.8	96.6	92.4	89.9	3.45	0	8.517e-05
[K].lATNAAVTVLR.[V]	N-Term(TMT10plex)	High	P50990	0	1357.84	29.2	32.2	31.7	32.2	24.8	31.6	33.9	32.2	35.5	3.16	0	0.0004466
[K].vLEEANQAINPk.[L]	N-Term(TMT10plex); K12(TMT10plex)	High	Q92841	0	1784.03	142.6	152.2	146.4	138.2	126.5	116.9	132.8	127.5	119	3.64	0	2.877e-07
[R].aYGPGIEPTGNMVk.[K]	N-Term(TMT10plex); K14(TMT10plex)	High	P21333	0	1892.04	12.3	17	19.2	15.5	15.6	16.3	19.5	17.9	16	3.69	0	8.566e-05
[K].kLEEEQIILEDQNck.[L]	N-Term(TMT10plex); K1(TMT10plex); C14(Carbamidomethyl); K15(TMT10plex)	High	P35579	1	2576.42	75.1	78.2	86.5	70.1	80	82.5	55.1	59.4	53	4.3	0	7.655e-07
[K].hPVTGQFLYQDSNWASk.[V]	N-Term(TMT10plex); K17(TMT10plex)	High	P02786	0	2436.27	22.1	18.7	17.5	16.5	18.6	17.7	18.1	23.7	21.5	3.81	0	7.251e-08
[K].aMTGVEQWPYR.[A]	N-Term(TMT10plex)	High	P49368	0	1566.79	22.9	23.4	28.5	24.9	23.3	23.3	21.7	31.5	26.2	3.76	0	0.0002129
[K].qVkPYVEEGLHPQIIIR.[A]	N-Term(TMT10plex); K3(TMT10plex)	High	Q99832	0	2477.46	149.8	159.8	144.4	141.1	121.9	149.1	151.4	158.3	171.9	2.62	0	6.655e-07
[R].lNEQASEEILk.[V]	N-Term(TMT10plex); K11(TMT10plex)	High	Q01105	0	1731.99	43.7	42.6	40.1	54.9	43.8	44.9	55.3	49.8	50.9	4.81	0	2.662e-06
[R].sHPLDPIDTVDFER.[E]	N-Term(TMT10plex)	High	P47897	0	1869.95	45.1	52.7	57.8	55.5	47.8	45	49.5	49.4	48.3	3.45	0	5.66e-06
[R].qEPLLIGSTk.[S]	N-Term(TMT10plex); K10(TMT10plex)	High	P49327	0	1543.95	78.7	87.9	77.6	77.7	73.3	81.8	85	93.9	81	3.01	0	0.0001799
[R].kPEDVLDDDDAGSAPLk.[S]	N-Term(TMT10plex); K1(TMT10plex); K17(TMT10plex)	High	P35613	0	2472.34	61	47.7	61.5	41.5	35.6	44.8	43	38.7	41.2	5.37	0	1.026e-08
[K].lQNLQLQPGNAk.[L]	N-Term(TMT10plex); K12(TMT10plex)	High	P22307	0	1782.06	10.1	14.1	15.9	15.7	14.7	13	12.2	16.5	10.7	3.43	0	6.936e-05
[K].qTTVSNSQQAYQEAFEISkk.[E]	N-Term(TMT10plex); K19(TMT10plex); K20(TMT10plex)	High	P31946	1	2974.61	11.4	15.6	12.9	12.5	11.4	14.6	9.8	10.5	10.9	5.05	0	1.777e-08
[K].vDATEESDLAQQYGVR.[G]	N-Term(TMT10plex)	High	P07237	0	2010	44	44.3	45.8	37.6	37.7	41.3	41.4	43	33.2	5.08	0	1.75e-08
[K].kLVESLPQEIk.[A]	N-Term(TMT10plex); K1(TMT10plex); K11(TMT10plex)	High	P52815	1	1971.25	237.5	204.9	238.3	275	304.4	296.1	265	280.7	260.3	3.32	0	1.37e-05
[K].gYGYGQGAGTLSTDkGESLGIk.[H]	N-Term(TMT10plex); K15(TMT10plex); K22(TMT10plex)	High	P21291	1	2846.55	34.2	34	30.7	32.1	34.2	30.7	31.6	32.6	29.5	5.45	0	1.115e-06
[R].lQHVEDGVLSMQVASAR.[Q]	N-Term(TMT10plex)	High	Q07065	0	2069.1	24.5	27.3	29.1	36.2	32.7	41.6	38.8	41.2	37.1	4.72	0	3.146e-07
[K].gILAADESTGSIAk.[R]	N-Term(TMT10plex); K14(TMT10plex)	High	P04075	0	1791.03	79.6	82.7	89.8	108.1	94.7	96.1	98.8	108.1	91.4	5.46	0	7.187e-05
[K].vLVHPPQDGEDEPTLVQk.[E]	N-Term(TMT10plex); K18(TMT10plex)	High	Q16740	0	2459.35	57.3	75.8	68.2	57.9	55.8	62.1	56	61.5	56.5	4.47	0	1.587e-05
[R].sVIDPVPAPVGDSHVDGAAk.[S]	N-Term(TMT10plex); K20(TMT10plex)	High	Q13177	0	2389.31	70.8	79.9	72.6	93.2	92.7	80.9	79.1	85.9	78.3	5.11	0	4.949e-06
[K].sTGGAPTFNVTVTk.[T]	N-Term(TMT10plex); K14(TMT10plex)	High	P07737	0	1838.04	166.3	151.3	162.7	205.1	192.5	205.7	203.3	209.3	200.2	3.08	0	0.0004586
[K].ekLIAPVAEEEATVPNNk.[I]	N-Term(TMT10plex); K2(TMT10plex); K18(TMT10plex)	High	P07195	1	2639.52	70.2	72.3	68.5	69.8	78.8	81.7	78.6	86	83.8	2.98	0	1.325e-05
[K].vTADVINAAEk.[L]	N-Term(TMT10plex); K11(TMT10plex)	High	O43175	0	1588.93	44.2	40.8	42.1	52.1	50.2	46.2	56.3	53.6	41.8	3.14	0	2.273e-05
[K].vHSPSGALEEcYVTEIDQDk.[Y]	N-Term(TMT10plex); C11(Carbamidomethyl); K20(TMT10plex)	High	P21333	0	2735.36	22.5	22.2	29.5	14.5	15.4	16	13.8	14	13.8	4.11	0	2.215e-06
[K].aEASIQAGAGDGEWEESEVk.[L]	N-Term(TMT10plex); K20(TMT10plex)	High	Q09666	0	2521.25	35.2	30.1	28.9	26.7	25	27	28.5	30	29.9	5.03	0	4.728e-07
[R].nQSFcPTVNLDk.[L]	N-Term(TMT10plex); C5(Carbamidomethyl); K12(TMT10plex)	High	P46776	0	1880.99	312	337.5	297.9	255.4	171	240.4	179.4	130.9	167.8	3	0	3.814e-05
[K].vALSSETEVALAR.[D]	N-Term(TMT10plex)	High	P27816	0	1574.9	43.5	36.4	36.2	36.5	32.3	33.1	30.9	36.3	30.5	4	0	2.622e-06
[K].gPVEGYEENEEFLR.[T]	N-Term(TMT10plex)	High	Q9UI30	0	1896.92	17	17.7	16.5	13.2	18.3	15.7	17.7	12.7	15.3	4.84	0	4.819e-07
[R].lIIAGTSAYAR.[L]	N-Term(TMT10plex)	High	P34897	0	1364.81	22.9	29	26	25.5	17.8	20.2	23.2	24.3	21	2.74	0	6.032e-05
[K].eVLPALENNkEQIQk.[I]	N-Term(TMT10plex); K10(TMT10plex); K15(TMT10plex)	High	Q9UHV9	1	2440.44	40.9	39.8	37.3	54	57.4	51.2	41.3	48.8	47.6	2.88	0	2.214e-06
[K].lTPLPEDNSmNVDQDGDPSDR.[M]	N-Term(TMT10plex); M10(Oxidation)	High	P78527	0	2560.17	45	45.4	56.1	61	41.1	56.2	42.1	32.8	26.2	4.73	0	4.28e-06
[K].fEAGQFEPSETTAk.[S]	N-Term(TMT10plex); K14(TMT10plex)	High	Q5JTJ3	0	2000.04	37.7	35.3	28.8	45.7	42.7	41.8	35.6	34.4	35.1	4.8	0	7.588e-08
[R].vDQSAVGFEYQGk.[T]	N-Term(TMT10plex); K13(TMT10plex)	High	Q14247	0	1886.01	17.5	18.3	23.4	13.6	17.7	17.2	15.3	17.3	16.8	4.64	0	1.446e-07
[R].dELADEIANSSGk.[G]	N-Term(TMT10plex); K13(TMT10plex)	High	P35579	0	1806.95	141.6	149.1	149.2	159.9	137.2	138.1	147	136.2	134.2	3.43	0	0.0001064
[K].vQIFEYNENTR.[K]	N-Term(TMT10plex)	High	Q96EE3	0	1641.84	21.4	19	23.9	14.8	13.5	16.8	18.7	15.1	15.1	3.52	0	4.481e-05
[R].gFGDGYNGYGGGPGGGNFGGSPGYGGGR.[G]	N-Term(TMT10plex)	High	P22626	0	2724.2	33.3	42.1	35.7	29.8	43.4	38.4	26.6	20.5	30.8	8.28	0	1.376e-13
[R].aLDVIQAGk.[E]	N-Term(TMT10plex); K9(TMT10plex)	High	O75937	0	1372.86	109.9	107.8	98.8	129.7	121.3	115.8	103.3	110.5	100.1	3.12	0	0.0001379
[R].vATWFNQPAR.[K]	N-Term(TMT10plex)	High	P26373	0	1418.77	44.8	40.4	43	50.5	41.3	50.8	46.8	44.7	42.4	3.12	0	0.0002751
[R].sITVLVEGENTR.[I]	N-Term(TMT10plex)	High	P33993	0	1546.86	36	34.4	42.1	36.6	34.9	34.5	32.9	37.9	34	3.83	0	0.0001017
[K].gSLGQGTAPVLPGk.[T]	N-Term(TMT10plex); K14(TMT10plex)	High	Q13428	0	1740.04	164.5	163	129.4	185.4	186.5	178.6	181	170.8	180	2.52	0	0.0004362
[R].sAGQGEVLVYVEDPAGHQEEAk.[V]	N-Term(TMT10plex); K22(TMT10plex)	High	P21333	0	2771.43	74.9	86.1	85.3	79.9	75.1	76.4	84.7	78.6	73.9	7.88	0	2.702e-12
[R].sWQDELAQQAEEGSAR.[L]	N-Term(TMT10plex)	High	Q86UE4	0	2033.97	30.8	32.6	30.5	29.4	26.5	28.4	30.8	29.8	27.2	4.9	0	0.0001414
[K].fDVPGDENAEMDAR.[T]	N-Term(TMT10plex)	High	P46940	0	1794.82	39.6	38.3	39.4	43.5	28.9	34.4	48.8	46.3	34.3	2.95	0	3.96e-06
[R].eSTQLSPADLTEGkPTDPSk.[L]	N-Term(TMT10plex); K14(TMT10plex); K20(TMT10plex)	High	Q08J23	0	2788.52	57.4	47.3	52.7	70.8	54.6	60.7	64	64.5	61.3	3.55	0	5.589e-05
[K].kVEEAEPEEFVVEk.[V]	N-Term(TMT10plex); K1(TMT10plex); K14(TMT10plex)	High	Q13185	1	2349.32	99.7	101.5	99.1	114.7	121.6	128.5	98.4	96.2	112.7	4.41	0	1.372e-06
[K].dTFEHDPSESIDEFNk.[S]	N-Term(TMT10plex); K16(TMT10plex)	High	Q9NYF8	0	2368.13	47.8	51.2	56.4	58.1	62.7	53.8	47.6	45.6	51.5	4.48	0	0.0001608
[R].tIAMDGTEGLVR.[G]	N-Term(TMT10plex)	High	P06576	0	1491.8	71.1	71.9	65.7	88.4	64.2	75.5	90.7	96.9	78.8	3.05	0	4.445e-05
[K].eLkEQLGEEIDSk.[V]	N-Term(TMT10plex); K3(TMT10plex); K13(TMT10plex)	High	Q9NR30	1	2205.26	154.7	186.5	181.3	217	187.5	216.8	222.9	244.7	215.5	3.61	0	2.453e-06
[K].gVTIPYRPkPSSSPVIFAGGQDR.[Y]	N-Term(TMT10plex); K9(TMT10plex)	High	Q15366	0	2887.62	31.6	38.6	34.2	42.1	33.7	37	26.9	35.5	37.8	2.5	0	0.00023
[K].tPALVNAAVTYSkPR.[L]	N-Term(TMT10plex); K13(TMT10plex)	High	O75964	0	2046.21	54.1	54.3	53.7	60.2	54	50.1	48.2	42.9	57.4	4.55	0	9.95e-06
[K].skPGAAMVEMADGYAVDR.[A]	N-Term(TMT10plex); K2(TMT10plex)	High	P14866	0	2326.19	47.7	48.8	49.9	60.6	54	56.8	66.4	73.2	79.9	4.62	0	1.382e-10
[K].hWPFQVINDGDkPk.[V]	N-Term(TMT10plex); K12(TMT10plex); K14(TMT10plex)	High	P0DMV9	0	2368.34	201.2	206.9	222.8	252.2	218.7	256.9	324.8	333.6	337.1	2.62	0	1.864e-05
[R].gWEEGVAQMSVGQR.[A]	N-Term(TMT10plex)	High	P62942	0	1762.87	30.8	31.6	28.4	26.5	33.9	39.5	36.5	41	43.1	4.84	0	4.04e-08
[K].iSSVSEVMk.[E]	N-Term(TMT10plex); K9(TMT10plex)	High	Q16891	0	1437.84	67.3	81.1	76.3	95.8	85.3	88.4	86.7	91.3	83.6	3.13	0	0.0006206
[R].rIPADTFAALk.[N]	N-Term(TMT10plex); K11(TMT10plex)	High	P46940	1	1661.02	127.7	132.6	138.3	134.9	104	123.6	115.8	124.1	119.1	3.3	0	2.36e-05
[R].aLSQAAVEEEEEEEEEEEPAQGk.[G]	N-Term(TMT10plex); K23(TMT10plex)	High	Q5JTH9	0	3018.43	13.4	11.7	12.7	14.3	11.5	9.5	11.7	10.8	8.5	4.79	0	0.0002948
[R].qIAEEDFYEk.[L]	N-Term(TMT10plex); K10(TMT10plex)	High	P33993	0	1729.9	49.3	64.6	64.8	57.4	50.4	43.4	47.6	54.2	47.2	3.57	0	0.0001111
[K].sLAEGYFDAAGR.[L]	N-Term(TMT10plex)	High	O43813	0	1485.75	56.5	63.5	61.3	56.5	63.2	53.5	48.4	54.4	57	3.37	0	0.0005402
[R].yASGSSASLGGPESAVA.[-]	N-Term(TMT10plex)	High	Q15149	0	1739.86	26	32.1	27.2	28.1	28.6	30.8	28.9	28.8	31.1	2.5	0	0.0005658
[R].nVSSFPDDATSPLQENR.[N]	N-Term(TMT10plex)	High	P52292	0	2106.03	14.7	15.3	16.5	11.5	12.8	13.7	14.8	14	8.6	4.65	0	3.912e-05
[R].sGYLLPDTk.[A]	N-Term(TMT10plex); K9(TMT10plex)	High	P14625	0	1451.85	203.7	178.3	172.1	127.3	97.9	102.4	145.1	118.7	110.5	2.76	0	0.0005897
[K].iTLDNAYmEk.[C]	N-Term(TMT10plex); M8(Oxidation); K10(TMT10plex)	High	P14618	0	1671.9	152.3	148.4	131.2	192.5	120.2	157.6	84.8	75.7	73.2	2.97	0	0.0001609
[K].vTHAVVTVPAYFNDAQR.[Q]	N-Term(TMT10plex)	High	P11021	0	2117.13	59.1	61.6	53.6	57.8	52	58.2	53.6	52.9	50.9	3.83	0	3.498e-08
[K].aELEQHLEQEQEFQVNk.[L]	N-Term(TMT10plex); K17(TMT10plex)	High	Q16204	0	2557.33	39.2	38	36.5	44.6	40.4	37.6	34.6	42.3	40	4.41	0	3.767e-06
[R].tVLVNADGEEVAMR.[T]	N-Term(TMT10plex)	High	Q03252	0	1732.91	34.7	37.2	34.6	32	28.7	28.6	33.6	29	33.9	4.42	0	8.401e-05
[K].gEGESPPVNGTDEAAGATGDAIEPAPPSQGAEAk.[G]	N-Term(TMT10plex); K34(TMT10plex)	High	P49006	0	3635.77	8.5	11.3	9.8	12.1	17.1	11.2	13.5	12.7	13.6	4.16	0	9.176e-06
[K].aIADTGANVVVTGGk.[V]	N-Term(TMT10plex); K15(TMT10plex)	High	P50990	0	1831.07	36.2	34.9	40.9	37.5	35	33.9	43.8	33.4	34.3	5.05	0	4.127e-10
[R].dQNILLGTTYR.[I]	N-Term(TMT10plex)	High	P78527	0	1522.84	99.4	93.8	94.1	88.6	68.2	82.7	93.7	100.5	97.2	3.16	0	8.671e-05
[K].tSDIFGSPVTATSR.[L]	N-Term(TMT10plex)	High	Q9H910	0	1667.88	15.5	16.4	13.2	20.3	23.4	19.4	16.5	19.6	24.2	3.83	0	4.785e-05
[K].eAFSDGITSVk.[N]	N-Term(TMT10plex); K11(TMT10plex)	High	P08243	0	1611.9	19.4	15.9	17.3	23.4	16.1	21.9	16.6	15.3	20.3	3.13	0	0.0002151
[K].vETFSGVYk.[K]	N-Term(TMT10plex); K9(TMT10plex)	High	P62081	0	1487.85	61.2	60.3	64.2	46.8	36.2	46.4	57.4	47.7	43.1	3.61	0	0.0003849
[K].lVRPPVQVYGIEGR.[Y]	N-Term(TMT10plex)	High	P48047	0	1812.07	50.4	52.2	54.4	47.3	49.1	53.3	51.9	58.6	51.5	3.25	0	2.918e-05
[K].iTkPGSIDSNNQLFAPGGR.[L]	N-Term(TMT10plex); K3(TMT10plex)	High	Q04637	0	2430.35	40.4	41.3	45.8	46.6	46.3	49.3	43.7	43.1	47.2	4.62	0	3.366e-06
[K].tcTTVAFTQVNSEDkGALAk.[L]	N-Term(TMT10plex); C2(Carbamidomethyl); K15(TMT10plex); K20(TMT10plex)	High	P62424	1	2828.54	20.4	20.1	23.8	32.3	25.8	31	22.8	28.9	29.2	4.93	0	1.289e-07
[K].eLSLAGNELGDEGAR.[L]	N-Term(TMT10plex)	High	P13489	0	1759.9	26.4	25.1	23.7	19.8	15.1	19.1	13.7	10.6	9.6	4.54	0	1.021e-06
[K].gWQDVTATSAYk.[K]	N-Term(TMT10plex); K12(TMT10plex)	High	P55327	0	1784.96	43.4	42.1	38	43.7	46.5	38.6	38.5	40.8	39.8	4.39	0	8.195e-07
[R].aQLMADFQAGR.[V]	N-Term(TMT10plex)	High	Q15149	0	1436.75	60.4	68.1	59.9	60.7	41.1	57	57.4	62.1	55.6	3.18	0	2.238e-05
[R].qYELVVHTDIDAAk.[V]	N-Term(TMT10plex); K14(TMT10plex)	High	P16435	0	2060.14	57.1	61.9	73.1	71.4	60.8	66.2	81.4	79.3	79.8	3.48	0	0.0002328
[K].sTLTDSLVck.[A]	N-Term(TMT10plex); C9(Carbamidomethyl); K10(TMT10plex)	High	P13639	0	1581.89	117.1	111.3	110.5	92.1	85	86.8	67.2	70.7	64.7	3.52	0	7.069e-05
[R].iASLEVENQSLR.[G]	N-Term(TMT10plex)	High	P29692	0	1587.89	28.8	28.7	25.3	32.3	31.3	25.2	30.7	28	21	3.22	0	2.215e-06
[K].lFNPPEESEk.[-]	N-Term(TMT10plex); K10(TMT10plex)	High	Q9NRP2	0	1647.9	227.5	209	217.5	331.2	301.2	305.2	293.4	304.7	275.9	2.97	0	0.0001601
[R].sEVELAAALSDkR.[G]	N-Term(TMT10plex); K12(TMT10plex)	High	Q03252	1	1847.06	46.1	54.1	56	54.7	46.4	50.9	58.2	55.8	52.9	3.82	0	1.633e-05
[K].yGVSGYPTLk.[I]	N-Term(TMT10plex); K10(TMT10plex)	High	P30101	0	1542.89	181.1	189.1	177.5	116.7	116.3	102.2	122.6	100.1	95.9	3.32	0	9.85e-05
[K].fNASQLITQR.[A]	N-Term(TMT10plex)	High	Q99623	0	1406.8	51.9	47.9	47.9	62.1	46.5	53.8	63.9	59	57	3.54	0	0.0001171
[R].qAHLcVLASNcDEPMYVk.[L]	N-Term(TMT10plex); C5(Carbamidomethyl); C11(Carbamidomethyl); K18(TMT10plex)	High	P25398	0	2593.3	16.4	19.1	13.5	15.8	14.7	12.1	16.4	15.2	21.7	6	0	5.519e-07
[K].iVHAFDmEDLGDk.[A]	N-Term(TMT10plex); M7(Oxidation); K13(TMT10plex)	High	Q9NZ45	0	1964.02	49.9	52.7	54	60.4	53.8	52.7	29.4	34.2	36.4	4.07	0	0.0002479
[K].kSQIFSTASDNQPTVTIk.[V]	N-Term(TMT10plex); K1(TMT10plex); K18(TMT10plex)	High	P11021	1	2652.52	78.7	85.6	90.5	135.9	116.4	128.1	120.1	118.2	123.3	5.19	0	1.116e-08
[K].lEAEGVPEVSEk.[Y]	N-Term(TMT10plex); K12(TMT10plex)	High	O76003	0	1744.97	63.6	64	70.5	65.1	51.4	73.9	81.4	73.2	69.6	4.14	0	4.096e-06
[K].nAGVEGSLIVEk.[I]	N-Term(TMT10plex); K12(TMT10plex)	High	P10809	0	1673.98	89	86.3	95.6	100.1	78.6	78.2	101.5	92.4	96.4	5.17	0	1.313e-07
[K].dSLSVNEFk.[E]	N-Term(TMT10plex); K9(TMT10plex)	High	Q99584	0	1496.84	42.4	37.1	38.4	49.5	52.5	47.1	49.7	51.6	47.1	3.21	0	0.0005918
[R].aNPQVGVAFPHIk.[H]	N-Term(TMT10plex); K13(TMT10plex)	High	P13010	0	1836.09	67.9	67.4	66	85.2	69.4	83.6	85.7	106.5	100.9	4.09	0	5.386e-05
[K].mEEFkDQLPADEcNk.[L]	N-Term(TMT10plex); K5(TMT10plex); C13(Carbamidomethyl); K15(TMT10plex)	High	P38646	1	2541.29	102.1	118.3	116.7	65.2	65.9	80.3	94	102.2	94.7	3.85	0	8.188e-07
[R].nVGFESDTGGAFk.[G]	N-Term(TMT10plex); K13(TMT10plex)	High	Q9UKX7	0	1786.94	27.4	32.1	34.2	26.9	25.5	27.2	26.4	22.6	21.8	4.16	0	2.416e-07
[K].mAPVPLDDSNRPASLTk.[D]	N-Term(TMT10plex); K17(TMT10plex)	High	Q9NYF8	0	2270.26	41.6	44.1	44	45.5	37.1	42.3	51.1	54.2	52.1	4.64	0	7.232e-05
[R].sELHIENLNMEADPGQYR.[C]	N-Term(TMT10plex)	High	P35613	0	2345.14	38.7	52.3	44.8	29.9	22.4	30.2	25.8	34.1	36.8	5.27	0	8.047e-07
[K].iTLQDVVSHSk.[K]	N-Term(TMT10plex); K11(TMT10plex)	High	P46940	0	1685	110.3	107.4	106.4	114.9	84.1	100.1	113.6	112.4	114.7	3.54	0	3.488e-06
[K].mDATANDVPSPYEVR.[G]	N-Term(TMT10plex)	High	P30101	0	1893.92	65.6	74.4	64.4	82.1	81.8	78.2	92	84.6	78	2.72	0	9.078e-06
[K].kVWLDPNETNEIANANSR.[Q]	N-Term(TMT10plex); K1(TMT10plex)	High	P84098	1	2529.35	57.9	61.7	66.5	68.2	65.2	72.5	71.8	89.5	70.9	4.35	0	9.116e-10
[R].gLcAIAQAESLR.[Y]	N-Term(TMT10plex); C3(Carbamidomethyl)	High	P23396	0	1517.83	12.9	13.4	13.5	9.8	11	12	13.1	15.5	10.3	3.81	0	0.0003146
[R].sISLYYTGEk.[G]	N-Term(TMT10plex); K10(TMT10plex)	High	P19338	0	1618.91	81.8	84.6	77.2	63.9	63	62.3	60.8	62	68.6	4.17	0	1.169e-05
[K].eAGELkPEEEITVGPVQk.[L]	N-Term(TMT10plex); K6(TMT10plex); K18(TMT10plex)	High	P53618	0	2640.51	69.9	73.1	74.8	79	79.5	72.6	76.3	81.4	80	3.99	0	1.518e-06
[K].qTAAQLILk.[A]	N-Term(TMT10plex); K9(TMT10plex)	High	O75367	0	1443.93	62.8	56.7	67.1	74.7	54.9	67.6	54.3	61.6	58.6	2.97	0	0.0002078
[K].qYGNEVFLAk.[L]	N-Term(TMT10plex); K10(TMT10plex)	High	P50990	0	1626.93	20.3	18.4	17	26.9	16.9	28.3	31.3	27.2	26	4.03	0	5.772e-05
[R].tTYLVLDEADR.[M]	N-Term(TMT10plex)	High	P17844	0	1524.81	25.6	30.9	31.4	31.9	25.7	37.9	37.9	30.3	30	3.43	0	1.766e-05
[K].lIITEETAk.[I]	N-Term(TMT10plex); K9(TMT10plex)	High	Q9NSD9	0	1475.91	25.1	26.7	27.5	31.1	32.5	26.9	25.5	32	26.3	3.3	0	0.0005685
[K].gEGPEVDVNLPk.[A]	N-Term(TMT10plex); K12(TMT10plex)	High	Q09666	0	1711.96	371.1	340.7	323.8	358.5	352.5	351.1	349	360.2	351.8	3.59	0	7.302e-05
[K].aDRDESSPYAAMLAAQDVAQR.[C]	N-Term(TMT10plex)	High	P62263	1	2494.22	27.1	26.8	24.9	22.9	17.4	30.6	36.3	25.7	27.6	7.44	0	1.905e-11
[K].lQIASDENYkDPTNLQGk.[L]	N-Term(TMT10plex); K10(TMT10plex); K18(TMT10plex)	High	Q13813	1	2721.5	34.4	34.9	38.1	42.4	39.3	34.4	34	24.2	35.3	3.29	0	2.94e-06
[R].lDSSAVLDTGk.[Y]	N-Term(TMT10plex); K11(TMT10plex)	High	P42704	0	1563.9	252.6	215	217.6	246.8	127.1	176.8	297.3	257.3	261.8	2.89	0	3.719e-05
[K].vLTPEEQLADk.[L]	N-Term(TMT10plex); K11(TMT10plex)	High	O75822	0	1700.98	22	19.5	22.4	22.7	17.3	18.9	23.4	19.1	20	3.21	0	1.898e-05
[K].vTLDWAkPk.[G]	N-Term(TMT10plex); K7(TMT10plex); K9(TMT10plex)	High	P19338	0	1745.09	321.5	277.5	282.8	226.5	171	200.5	303.4	266.4	259.5	2.95	0	0.0001567
[K].gSQWSDIEEFcNR.[S]	N-Term(TMT10plex); C11(Carbamidomethyl)	High	P08174	0	1856.84	17.8	14.3	10.6	7.6	10.8	10.4	11.7	12.1	21.8	4.14	0	1.354e-07
[R].kEDWNEIDPIk.[K]	N-Term(TMT10plex); K1(TMT10plex); K11(TMT10plex)	High	Q10471	1	2074.18	123.8	143.8	145.4	153.4	123.1	139.3	169.1	157.1	144.9	3.26	0	9.994e-07
[R].nILLTNEQLESAR.[K]	N-Term(TMT10plex)	High	Q9H9B4	0	1729.96	22.1	20.9	21.2	17.4	14.7	18.9	21.1	17.2	19.5	4.38	0	2.302e-06
[K].vSQGQLVVMQPEk.[F]	N-Term(TMT10plex); K13(TMT10plex)	High	P13667	0	1901.09	109.6	132.5	112.2	123.8	101.4	113.1	145.5	137.7	142	3.96	0	1.887e-05
[K].eMNPALGIDcLHk.[G]	N-Term(TMT10plex); C10(Carbamidomethyl); K13(TMT10plex)	High	P48643	0	1956.04	67.3	73.4	84	55.6	56.8	58.5	46.4	51.7	66.1	4.82	0	4.607e-05
[K].rVIISAPSADAPmFVMGVNHEk.[Y]	N-Term(TMT10plex); M13(Oxidation); K22(TMT10plex)	High	P04406	1	2843.53	39.8	41.6	43.8	51	48.5	44.5	35.1	31.4	38.8	1.7	0	0.0002032
[K].lkQSLPPGLAVk.[E]	N-Term(TMT10plex); K2(TMT10plex); K12(TMT10plex)	High	P63173	1	1938.27	78.1	85.9	94.3	117.9	121	105.9	106.3	114.5	113.5	2.96	0	0.0001726
[R].vLTVINQTQk.[E]	N-Term(TMT10plex); K10(TMT10plex)	High	P42766	0	1602	158.3	147.9	149.9	144.5	96.4	127.2	155	144	131.7	3.56	0	0.00011
[K].dYEEVGADSADGEDEGEEY.[-]	N-Term(TMT10plex)	High	Q9BQE3	0	2307.91	39.6	41.2	41.5	38.8	30.7	34.5	39	31	34.1	6.38	0	1.902e-09
[K].sLEDQVEMLR.[T]	N-Term(TMT10plex)	High	P14314	0	1448.76	81	92.4	92.6	97.7	101.7	97	96.9	121.5	85.4	3.25	0	0.0005839
[R].lQEVFGHAIk.[A]	N-Term(TMT10plex); K10(TMT10plex)	High	P54136	0	1599.96	356.9	403.3	418.3	522.2	449.1	493.7	523.5	509.7	497.7	3.4	0	6.602e-06
[R].vkPLQDQNELFGk.[I]	N-Term(TMT10plex); K2(TMT10plex); K13(TMT10plex)	High	Q12874	0	2203.31	49.6	44.9	60.7	48.8	40.3	35.6	38.4	38.3	50.8	3.33	0	3.936e-05
[R].sLETENSALQLQVTER.[E]	N-Term(TMT10plex)	High	P20700	0	2047.09	34	31.2	36.4	39.6	33.8	37.8	43	34.6	35.3	1.91	0	1.535e-06
[R].iDSDISGTLk.[F]	N-Term(TMT10plex); K10(TMT10plex)	High	Q9Y2B0	0	1506.88	100.5	110.7	104.2	116.7	109.1	128.3	106.3	118.4	106	2.61	0	2.832e-05
[K].lQMEAPHIIVGTPGR.[V]	N-Term(TMT10plex)	High	P60842	0	1848.04	62.8	68.3	76.6	85.7	62.8	76.9	106.9	111.2	101.3	3.37	0	1.419e-05
[R].tEMEDLMSSk.[D]	N-Term(TMT10plex); K10(TMT10plex)	High	P35579	0	1628.83	33.6	39.2	31.6	54.9	50	45.6	57	56.8	46.3	3.6	0	4.677e-05
[R].iVTSEEVIIR.[D]	N-Term(TMT10plex)	High	Q9Y639	0	1387.84	26.3	30.4	27.8	31.4	23.6	24.9	30.6	27.7	21.9	2.98	0	0.0001813
[K].acQSIYPLHDVFVR.[K]	N-Term(TMT10plex); C2(Carbamidomethyl)	High	P61247	0	1934.02	44	65.6	57.8	42.3	45.9	57.8	32.5	33.2	44.7	4.24	0	7.94e-06
[K].aVEEEDkMTPEQLAIk.[N]	N-Term(TMT10plex); K7(TMT10plex); K16(TMT10plex)	High	O00487	1	2518.4	29.9	38.2	38.3	33.7	33.4	35.5	31.4	35.4	31.6	3.56	0	0.0004538
[K].tDTESELDLISR.[L]	N-Term(TMT10plex)	High	P11586	0	1607.83	56.2	70.2	66.2	74	67.8	71.1	77.9	81.9	64.9	3.65	0	1.735e-05
[K].vkEGMNIVEAMER.[F]	N-Term(TMT10plex); K2(TMT10plex)	High	P62937	1	1964.07	170.2	195.2	180.6	244	211.8	247.5	245.3	308.2	267.7	2.7	0	0.0004663
[K].kQGGLGPmNIPLVSDPk.[R]	N-Term(TMT10plex); K1(TMT10plex); M8(Oxidation); K17(TMT10plex)	High	Q06830	1	2454.44	44.7	37.4	41.8	82	58.2	69.7	36	32	28.8	2.24	0	0.0005788
[R].ikPVLMMNk.[M]	N-Term(TMT10plex); K2(TMT10plex); K9(TMT10plex)	High	P13639	0	1761.11	183.5	167.8	173.1	192.2	128.8	177.5	268.8	277.8	257	3.27	0	0.000116
[R].yDEMVESMk.[K]	N-Term(TMT10plex); K9(TMT10plex)	High	P62258	0	1589.8	62	59.9	61.1	70.3	58.7	59.3	72.6	73	65.3	3.21	0	0.0004637
[R].eLQPSEEVTWk.[-]	N-Term(TMT10plex); K11(TMT10plex)	High	O75438	0	1803.99	20	26	24.8	16	17.5	21	17.5	24.1	22.9	3.37	0	1.049e-05
[K].eIAEAYLGk.[T]	N-Term(TMT10plex); K9(TMT10plex)	High	P11142	0	1451.85	154.3	128.8	119.8	146.9	105.3	112.5	141.3	116	123	4	0	0.0003751
[R].aVNTQALSGAGILR.[M]	N-Term(TMT10plex)	High	O60749	0	1599.94	33.2	36.8	32.2	27.3	22.7	24.9	25	22.3	19.4	2.8	0	1.816e-05
[K].vAAETQSPSLFGSTk.[L]	N-Term(TMT10plex); K15(TMT10plex)	High	Q9UKX7	0	1981.1	43	44	35.9	45.2	37	32.9	40.3	33.6	46.2	3.42	0	0.0004152
[K].tGAAPIIDVVR.[S]	N-Term(TMT10plex)	High	P46776	0	1340.81	51.8	43.9	44.1	48.2	29.2	31	49.8	30.7	34.6	2.49	0	0.0004132
[K].vAGHPNIVINNAAGNFISPTER.[L]	N-Term(TMT10plex)	High	Q16698	0	2520.35	14.4	16.5	18.8	19.2	11.7	17	16.9	16.6	16.2	6.13	0	3.303e-07
[K].eRVEAVNMAEGIIHDTETk.[M]	N-Term(TMT10plex); K19(TMT10plex)	High	P38646	1	2600.38	64.9	100.9	81	54.7	63	66	56.5	60.7	58.4	2.82	0	0.0001506
[R].aLEAEQVEITVGR.[F]	N-Term(TMT10plex)	High	P58107	0	1643.92	30.9	29.1	27	27.1	22.6	23.2	26.8	25.3	23.2	3.34	0	2.483e-05
[K].qLENSLNEFGEk.[W]	N-Term(TMT10plex); K12(TMT10plex)	High	P26639	0	1866	33.5	27.3	28.5	27.5	18	21.8	32.1	35.9	28	4.86	0	1.346e-07
[K].scAEWVSLSk.[A]	N-Term(TMT10plex); C2(Carbamidomethyl); K10(TMT10plex)	High	O75947	0	1624.88	72.6	73.9	70.1	39.1	40.7	52.1	37.6	44.5	44.6	3.34	0	6.691e-05
[R].iLELSGSSSEDSEk.[V]	N-Term(TMT10plex); K14(TMT10plex)	High	P78527	0	1939.03	158.4	181	187.6	181.8	150.6	171.2	176.5	160.3	151.4	4.26	0	8.505e-07
[R].kVFANPEDcVAFGk.[G]	N-Term(TMT10plex); K1(TMT10plex); C9(Carbamidomethyl); K14(TMT10plex)	High	P10620	1	2269.26	86.4	72.5	73.3	48.9	34.7	43	37.3	28.1	35.2	3.76	0	2.504e-06
[K].qSFTMVADTPENLR.[L]	N-Term(TMT10plex)	High	Q14847	0	1837.93	15.2	15.3	16.9	20	17.7	17.3	23.4	26.5	21.6	3.69	0	1.561e-05
[R].hLANMMGEDPETFTQEDIDR.[A]	N-Term(TMT10plex)	High	P82933	0	2578.18	34.1	31.6	37.4	37.1	37.1	39.8	38.1	41.2	40.6	5.36	0	1.342e-08
[R].eDPNLVPSISNk.[R]	N-Term(TMT10plex); K12(TMT10plex)	High	P10606	0	1771	213.9	191.3	198.3	238.2	196.5	209.5	213.2	190.1	204.8	2.64	0	3.931e-05
[K].aSWSSLSMDEk.[V]	N-Term(TMT10plex); K11(TMT10plex)	High	P13073	0	1698.88	29.9	28.4	27.3	36	29.5	32.2	28.7	43	34.3	4.27	0	1.008e-05
[R].tIAQDYGVLk.[A]	N-Term(TMT10plex); K10(TMT10plex)	High	Q06830	0	1565.93	175.3	178.7	187.9	183.8	184.3	189.1	168.5	192.8	181	3.96	0	1.553e-05
[K].lAASGEGGLQELSGHFENQk.[V]	N-Term(TMT10plex); K20(TMT10plex)	High	Q16643	0	2530.33	12.7	15.9	11.6	10.9	10.5	13.4	6.9	10.4	10.6	5.01	0	9.459e-07
[R].lAEDAPNFDGPAAEGQPGQk.[Q]	N-Term(TMT10plex); K20(TMT10plex)	High	P78344	0	2470.26	30.2	30.6	36.3	37.4	31.7	28.4	29.9	37.5	31.9	4.98	0	2.51e-07
[R].lQAALDDEEAGGRPAmEPGNGSLDLGGDSAGR.[S]	N-Term(TMT10plex); M16(Oxidation)	High	Q00839	0	3371.6	19.6	18.6	28	32.6	38	34.1	19.3	17.4	15.2	3.85	0	2.685e-05
[K].kILDSVGIEADDDRLNk.[V]	N-Term(TMT10plex); K1(TMT10plex); K17(TMT10plex)	High	P05387	2	2588.49	121.4	128.9	133.9	159	173.8	174.5	118.4	155.9	148.5	2.58	0	7.872e-05
[R].gYFEYIEENkYSR.[A]	N-Term(TMT10plex); K10(TMT10plex)	High	Q00839	1	2156.11	24.6	30.5	34.7	36.4	48.1	42.1	27.1	41.7	38	3.26	0	0.0001854
[R].qQFLSLEQANk.[G]	N-Term(TMT10plex); K11(TMT10plex)	High	Q8IVT2	0	1764.01	20	22.5	21.1	21.1	20.2	16.8	15.2	16.6	16.3	3.92	0	1.606e-05
[K].iLNDDTALk.[E]	N-Term(TMT10plex); K9(TMT10plex)	High	P54727	0	1460.87	87.4	80.6	88	100.9	82.7	88.9	94.2	102.7	86.4	3.66	0	7.991e-05
[R].gLELANGIk.[V]	N-Term(TMT10plex); K9(TMT10plex)	High	P14735	0	1372.86	47.1	56.5	46.6	56	54.7	51.4	55.2	57.6	48.3	2.86	0	0.0005079
[R].gHTVTEPIQPLEPELPGEGQPEAR.[A]	N-Term(TMT10plex)	High	O15446	0	2810.45	28	22.5	26.5	40.2	46.7	38.6	39.2	35.8	34	4.93	0	1.377e-06
[K].lTFDSSFSPNTGkk.[N]	N-Term(TMT10plex); K13(TMT10plex); K14(TMT10plex)	High	P21796	1	2216.25	41.1	44.2	46.3	59	50.1	52.3	51.5	47.8	50.3	3.65	0	9.096e-08
[R].vFQSLPHENkPLTLSNYQTNk.[A]	N-Term(TMT10plex); K10(TMT10plex); K21(TMT10plex)	High	P04080	0	3145.76	24.7	23.5	23.4	25.2	26.7	24.5	20.7	25.1	22.5	2.7	0	4.22e-05
[K].dLQNVNITLR.[I]	N-Term(TMT10plex)	High	P35232	0	1414.82	41.1	43.8	49.4	45.7	33.9	42.1	46.3	40.6	40.6	3.45	0	0.0003456
[R].fPVTDAVNk.[G]	N-Term(TMT10plex); K9(TMT10plex)	High	Q15149	0	1448.85	81.6	86.8	73.2	66.5	44.4	50.8	58.5	63.9	56.2	2.42	0	0.0002141
[R].gGIVDEGALLR.[A]	N-Term(TMT10plex)	High	O43175	0	1328.77	100.4	105	92.5	85.2	67.1	81.9	109.9	84	76.5	3.23	0	3.292e-05
[K].dQGTYEDYVEGLR.[V]	N-Term(TMT10plex)	High	P60660	0	1773.85	26.6	26.6	28.1	23.6	25.4	27.4	17.4	21.8	26.5	3.18	0	2.548e-07
[R].iLFRPVASQLPR.[I]	N-Term(TMT10plex)	High	P35232	0	1626.01	131	142	135.7	151	102.1	140.2	155.8	148.8	122.8	2.78	0	8.399e-06
[K].lEEDINSSMTNSTAASRPPVTLR.[L]	N-Term(TMT10plex)	High	Q15365	0	2718.39	13.5	12.6	13.4	14	8.4	10.8	19.8	20.2	17.4	4.88	0	3.085e-07
[K].hALIIYDDLSk.[Q]	N-Term(TMT10plex); K11(TMT10plex)	High	P25705	0	1746.02	197.1	194.1	195.6	205.3	137.5	177.5	216.4	206.2	200.1	3.66	0	0.0001358
[K].aDNFEYSDPVDGSISR.[N]	N-Term(TMT10plex)	High	P36871	0	2000.94	21.9	19	21.6	23.8	18.3	15.6	17.9	20.5	18.2	2.96	0	0.0001241
[R].gEPPLPEEDLSk.[L]	N-Term(TMT10plex); K12(TMT10plex)	High	O15372	0	1768.97	27.1	28	29.1	26.6	24.4	20.9	18.3	21.4	17.2	2.53	0	4.015e-05
[K].tVIVHGFTLGEk.[G]	N-Term(TMT10plex); K12(TMT10plex)	High	Q9NSE4	0	1759.05	145.6	147.7	138.4	162	127.3	139.8	177.9	172.1	146.7	3.42	0	0.0001431
[K].eVVkPVPITSPAVSk.[V]	N-Term(TMT10plex); K4(TMT10plex); K15(TMT10plex)	High	Q96HC4	0	2238.4	75.1	81.6	92	84.6	93.5	94.6	80.2	81.2	75.9	2.7	0	7.882e-06
[K].tLQEVTQLSQEAQR.[I]	N-Term(TMT10plex)	High	P40939	0	1860	9.6	15.7	16.5	12.2	8.1	11.1	11.8	14.5	9.2	4.49	0	9.388e-07
[K].nLSTFAVDGk.[D]	N-Term(TMT10plex); K10(TMT10plex)	High	P30042	0	1509.87	52	57.5	53.5	55.6	38.4	45	51.4	40.3	35.9	1.99	0	0.000439
[R].kQTIDNSQGAYQEAFDISk.[K]	N-Term(TMT10plex); K1(TMT10plex); K19(TMT10plex)	High	P27348	1	2830.52	22.3	13.6	19.4	15.2	17.1	13.6	18.8	18	16.9	5.21	0	3.52e-09
[K].nLQYYDISAk.[S]	N-Term(TMT10plex); K10(TMT10plex)	High	P62826	0	1672.93	410.7	405	400.5	367.2	277.8	309.8	361.2	315.7	336	4.27	0	4.962e-05
[K].nQLTSNPENTVFDAk.[R]	N-Term(TMT10plex); K15(TMT10plex)	High	P11021	0	2136.13	61.3	61	68.1	86.6	59.2	64.2	94	78.7	77.6	3.31	0	0.0001683
[K].nNIPYFETSAk.[E]	N-Term(TMT10plex); K11(TMT10plex)	High	P51149	0	1741.95	36	35	43.4	40.9	39.3	39.9	52	47.3	45.7	3.48	0	5.746e-05
[R].eDEEESLNEVGYDDIGGcR.[K]	N-Term(TMT10plex); C18(Carbamidomethyl)	High	P55072	0	2415.05	26.1	35.5	31.3	30.1	25	24	22.9	19.3	19.8	3.85	0	6.953e-05
[R].eVSFQSTGESEWk.[D]	N-Term(TMT10plex); K13(TMT10plex)	High	Q07021	0	1972.01	140	122.5	116.4	88.3	49.5	65.5	123.2	93.9	101.6	3.38	0	3.825e-07
[R].vADGLPLAASmQEDEQSGR.[D]	N-Term(TMT10plex); M11(Oxidation)	High	O75396	0	2219.08	51.7	49.9	58.4	60.5	54.3	54.8	51.9	48.7	45	3.91	0	1.688e-09
[R].nLGSINTELQDVQR.[I]	N-Term(TMT10plex)	High	O75396	0	1815.98	80.9	72.4	75.1	76.9	62.5	71.7	86.2	75	73.8	5.46	0	7.454e-07
[R].iDEMPEAAVk.[S]	N-Term(TMT10plex); K10(TMT10plex)	High	P51858	0	1560.87	93.5	95	91.7	100	104.4	101.2	92	112.4	86.9	3.67	0	2.468e-05
[K].rVIISAPSADAPMFVmGVNHEk.[Y]	N-Term(TMT10plex); M16(Oxidation); K22(TMT10plex)	High	P04406	1	2843.53	22.8	25.5	26.5	27.7	24.2	27.3	22.5	20.9	17.5	2.48	0	2.312e-05
[K].tEMQDNTYPEILR.[S]	N-Term(TMT10plex)	High	O43143	0	1838.92	10.5	13.3	13.5	11.3	13	13.4	15.4	19.2	17.7	3.65	0	0.0004795
[R].vLTEDEMGHPEIGDAIAR.[L]	N-Term(TMT10plex)	High	P14324	0	2182.1	40.8	36	29.8	35	31.3	28.6	42.6	45.7	37.9	4.28	0	4.716e-08
[R].aITHLNNNFMFGQk.[L]	N-Term(TMT10plex); K14(TMT10plex)	High	P14866	0	2093.14	55	68	60.4	59.8	60.5	58.3	76.7	94.9	81	3.35	0	3.102e-05
[K].aPPPSLTDcIGTVDSR.[A]	N-Term(TMT10plex); C9(Carbamidomethyl)	High	Q9NZZ3	0	1914.98	50.6	57	47.1	33.1	30.6	33.1	38.6	39.5	42	3.7	0	0.0001683
[K].gQPSNkEDVDDLVSQLR.[Q]	N-Term(TMT10plex); K6(TMT10plex)	High	P12270	1	2358.27	58.8	57.8	57.1	63.9	66.5	66.4	54.4	54.6	58.4	3.01	0	0.0002126
[K].gQILMPNIGYGSNkk.[T]	N-Term(TMT10plex); K14(TMT10plex); K15(TMT10plex)	High	P62910	1	2307.35	32.9	23.8	31.9	41.4	33.5	37.1	41.2	42.3	39.9	3.37	0	5.074e-06
[K].aESQNTFEETELELkk.[C]	N-Term(TMT10plex); K15(TMT10plex); K16(TMT10plex)	High	Q5JSH3	1	2583.41	21.1	21.5	21.8	15	20.9	18.7	21.1	18.3	15	4.73	0	3.755e-06
[K].vYENYPTYDLTER.[K]	N-Term(TMT10plex)	High	P35659	0	1891.93	8.1	9.8	6.3	7.6	6	3.9	3.8	3	7.5	3.26	0	0.0002649
[K].yLVNPEGQVVk.[F]	N-Term(TMT10plex); K11(TMT10plex)	High	Q8TED1	0	1704.01	118.4	129.7	130.3	99.3	90.9	101.4	112.3	116	121.3	3.35	0	2.866e-05
[K].kQGGLGPMNIPLVSDPkR.[T]	N-Term(TMT10plex); K1(TMT10plex); K17(TMT10plex)	High	Q06830	2	2594.54	50.7	54.4	70.3	77.9	105.8	96.5	95.4	117.5	106.1	2.53	0	1.689e-05
[K].lSEGVTISYk.[S]	N-Term(TMT10plex); K10(TMT10plex)	High	P05556	0	1554.91	43.6	46.6	43.2	47.2	31.2	34.4	44.4	42.3	38.2	3.14	0	0.0001615
[R].sSTGPEPPAPTPLLAER.[H]	N-Term(TMT10plex)	High	Q9UQ35	0	1949.05	12	11.3	7	13.3	17.1	17.8	11.2	8.9	14.9	3.32	0	0.0006307
[K].acGNFGIPcELR.[V]	N-Term(TMT10plex); C2(Carbamidomethyl); C9(Carbamidomethyl)	High	P22234	0	1622.8	23.5	26.8	20.7	20.5	21.9	18.1	20.8	21.5	28.4	3.89	0	2.876e-06
[K].fMDQHPEMDFSk.[A]	N-Term(TMT10plex); K12(TMT10plex)	High	Q9Y266	0	1969.96	55.2	62.4	63.1	76.7	85.2	89.3	87	92.9	93.5	2.83	0	5.214e-05
[R].aSTPDWVSEGPQPGLR.[R]	N-Term(TMT10plex)	High	Q8IVT2	0	1925.99	39.2	39.8	44.9	40.8	33.2	34.2	41.9	46.3	39	4.35	0	0.0001846
[R].vYNVTQHAVGIVVNk.[Q]	N-Term(TMT10plex); K15(TMT10plex)	High	P46778	0	2099.24	52	60.9	70.1	77.3	58.9	66.5	63.2	71.6	74.4	2.91	0	0.0005136
[K].nFGIGQDIQPk.[R]	N-Term(TMT10plex); K11(TMT10plex)	High	P62424	0	1674.96	449.4	413	456.7	629.5	496	507.7	642.3	577	508.7	3.35	0	2.696e-05
[R].lVARPEPATGYTLEFR.[S]	N-Term(TMT10plex)	High	Q16658	0	2049.13	22.8	34.6	35.2	29.6	22.7	26.8	25.6	34.4	26.9	3.26	0	0.0003456
[R].gAGTGGLGLAVEGPSEAk.[M]	N-Term(TMT10plex); K18(TMT10plex)	High	P21333	0	2029.13	88.5	82.6	94.2	129.8	108	122.8	120.7	119.3	118.1	4.8	0	0.0001113
[K].aRPFPDGLAEDIDk.[G]	N-Term(TMT10plex); K14(TMT10plex)	High	P13639	0	2002.1	79.7	78.5	91.2	100.9	75.4	77.5	92.7	91.5	71.7	3.89	0	2.361e-06
[K].sDQWkPLNLEEk.[K]	N-Term(TMT10plex); K5(TMT10plex); K12(TMT10plex)	High	Q04637	0	2174.24	27.1	34.8	32.7	31.8	30.3	32.1	40.7	36.2	37.9	3.2	0	0.0001634
[K].eLEDLEVDGQk.[V]	N-Term(TMT10plex); K11(TMT10plex)	High	Q08J23	0	1732.94	242	225	225.5	233.1	154.8	202.1	263.2	228.2	227.6	3.65	0	0.0001167
[K].vQASLAANTFTITGHAETk.[Q]	N-Term(TMT10plex); K19(TMT10plex)	High	P20290	0	2418.34	32.8	43.5	33.6	42.6	42.4	34.8	30.5	36.1	34.3	5.32	0	1.739e-09
[R].hTHVQDGEAGGITQQIGATNVPLEAINEQTk.[M]	N-Term(TMT10plex); K31(TMT10plex)	High	O60841	0	3714.95	10.8	13.6	17.9	11.3	12.6	8.3	12.3	11.2	9.5	4.34	0	7.785e-07
[R].kLTATPTPLGGMTGFHMQTEDR.[T]	N-Term(TMT10plex); K1(TMT10plex)	High	O75533	1	2847.49	36.3	41.3	43.2	44.3	38.5	47	44.2	46.1	40.4	3.31	0	0.0005647
[K].ySQVLANGLDNk.[L]	N-Term(TMT10plex); K12(TMT10plex)	High	P62269	0	1780	110.3	112.6	126	135.2	117	127.3	123.3	121.5	113.4	4.08	0	0.0004349
[K].kVGTFFSEVkPAGPTVEQQGEMAR.[S]	N-Term(TMT10plex); K1(TMT10plex); K10(TMT10plex)	High	P54886	1	3280.8	21.7	30.1	27.1	22.6	18.8	17.3	22.3	26.3	21	5.32	0	1.001e-05
[K].gEGPDVDVNLPk.[A]	N-Term(TMT10plex); K12(TMT10plex)	High	Q09666	0	1697.95	41.9	47.6	46.6	49.4	44.7	46.7	49.6	50.1	54.6	4.12	0	7.164e-07
[R].lPDNYTQDTWR.[K]	N-Term(TMT10plex)	High	Q13619	0	1637.81	30.4	31.3	35.6	24.1	25.9	31.1	19.9	33.2	22.5	2.71	0	0.0002926
[R].dkPLkDVIIADcGk.[I]	N-Term(TMT10plex); K2(TMT10plex); K5(TMT10plex); C12(Carbamidomethyl); K14(TMT10plex)	High	P23284	1	2488.5	236.2	261	255.2	208.6	194.4	211.5	157.6	151.6	162.4	2.86	0	5.7e-05
[R].sGDSEVYQLGDVSQk.[T]	N-Term(TMT10plex); K15(TMT10plex)	High	Q04837	0	2070.08	42.9	49.6	41.4	34.6	30.1	26.1	32	29.2	37.7	3.79	0	0.0004604
[R].ySGAYGASVSDEELk.[R]	N-Term(TMT10plex); K15(TMT10plex)	High	Q9NX63	0	2034.04	51	56.4	51.9	44.5	48.4	43.2	33.5	34.6	43.7	3.64	0	3.175e-06
[K].vMIGENVDEk.[H]	N-Term(TMT10plex); K10(TMT10plex)	High	P31327	0	1591.88	71.2	77.4	77.7	82.9	61.1	71.9	96.3	106.9	92.6	3.98	0	1.35e-05
[K].vEEEEEEkVAEEEETSVk.[K]	N-Term(TMT10plex); K8(TMT10plex); K18(TMT10plex)	High	Q9Y2X3	1	2809.44	3.1	6.3	6.7	8	6	7.1	6.2	3.1	3.7	5.56	0	6.392e-07
[K].lAQAAQSSVATITR.[L]	N-Term(TMT10plex)	High	Q9Y490	0	1645.94	29.1	36.5	32.6	26.9	36.3	33.5	29.2	31	22.6	2.66	0	0.000137
[K].sADESGQALLAAGHYASDEVR.[E]	N-Term(TMT10plex)	High	Q13813	0	2376.16	25.5	37.4	37.8	33.6	32.3	32.3	20.6	25.7	34.1	5.47	0	3.646e-07
[K].gLNSESMTEETLk.[R]	N-Term(TMT10plex); K13(TMT10plex)	High	P31327	0	1897	65.9	68.6	66.2	79.8	69.9	69.1	89.4	87	82.9	2.63	0	7.265e-05
[R].sAYQEAMDISk.[K]	N-Term(TMT10plex); K11(TMT10plex)	High	P31947	0	1700.89	11.5	19.8	20.2	15.5	16.3	16.6	16.4	15.2	13.2	3.27	0	0.0006412
[R].lLEAAAQSTk.[G]	N-Term(TMT10plex); K10(TMT10plex)	High	Q15149	0	1489.9	65.9	69.6	67.3	89	73	84.7	93.3	82	69	3.66	0	7.303e-05
[R].lkLEPHEGLLLR.[F]	N-Term(TMT10plex); K2(TMT10plex)	High	P08195	1	1876.18	85.4	103.8	124.8	141.5	137.5	148.2	128.3	158.1	121	1.95	0	0.0003265
[K].qQISLATQMVR.[M]	N-Term(TMT10plex)	High	P48643	0	1503.85	50.6	55.8	61.8	67.4	61	55.7	71.9	76.6	63.4	3.44	0	0.0001302
[K].lAGEELAGEEAPQEk.[A]	N-Term(TMT10plex); K15(TMT10plex)	High	Q7Z4V5	0	2029.09	49.3	49.5	50.7	49	41	43.2	37.7	41.9	29.9	3.1	0	8.957e-05
[K].aHLMEIQVNGGTVAEk.[L]	N-Term(TMT10plex); K16(TMT10plex)	High	P39023	0	2155.19	50.1	52	53.5	65	45.7	61.2	76.2	77.8	76.2	3.24	0	9.88e-08
[K].gFVEFAAkPPAR.[K]	N-Term(TMT10plex); K8(TMT10plex)	High	Q8WXF1	0	1748.03	68.3	76.6	72.4	79.4	75.1	72.5	81.4	81.6	77.3	3.59	0	0.0001311
[K].eAIEGTYIDk.[K]	N-Term(TMT10plex); K10(TMT10plex)	High	P62280	0	1596.89	64.2	53.3	57.2	53.5	56	54.4	69.4	65.6	62.3	3.49	0	7.895e-05
[R].lAAFGQLHk.[V]	N-Term(TMT10plex); K9(TMT10plex)	High	Q12906	0	1442.89	138.6	145.6	173.7	192.2	159.3	173.2	192.9	198.5	151.2	3.04	0	0.0003997
[K].vLATVTkPVGGDk.[N]	N-Term(TMT10plex); K7(TMT10plex); K13(TMT10plex)	High	Q02878	0	1972.24	99.8	99.5	120.5	122.9	106	117.9	106.3	121.8	112.1	2.24	0	5.362e-05
[K].nSDVLQSPLDSAAR.[D]	N-Term(TMT10plex)	High	Q8NBJ5	0	1701.9	21.9	22.8	25.5	28.9	22.6	26	27.7	29.8	20.5	4.18	0	0.0004782
[K].kLFVGGIk.[EG]	N-Term(TMT10plex); K1(TMT10plex); K8(TMT10plex)	High	P22626	1	1549.04	388.8	333.4	352.9	428	275.3	362.2	440.1	385.1	381	3.28	0	0.0003854
[R].fDDAVVQSDmk.[H]	N-Term(TMT10plex); M10(Oxidation); K11(TMT10plex)	High	P11142	0	1728.89	221.3	220.1	245.6	267.1	207.7	208.9	202.5	174.6	141.5	3.63	0	0.0003086
[K].tcTTVAFTQVNSEDk.[G]	N-Term(TMT10plex); C2(Carbamidomethyl); K15(TMT10plex)	High	P62424	0	2159.11	49.1	51	57.3	61.1	46.5	62.7	61.1	49	54.2	4.53	0	3.851e-06
[R].nELEIPGQYDGR.[G]	N-Term(TMT10plex)	High	P78527	0	1619.82	26.1	35	32.6	34.5	24.8	25.4	30.1	39.3	34.6	3.82	0	2.914e-06
[K].fkAEAPLPSPk.[L]	N-Term(TMT10plex); K2(TMT10plex); K11(TMT10plex)	High	Q09666	1	1872.16	53.1	49.3	61.7	68.1	71.1	71.1	61	64.3	67	2.25	0	6.196e-06
[K].iMATPEQVGk.[M]	N-Term(TMT10plex); K10(TMT10plex)	High	P12956	0	1531.89	35.6	36.3	36.7	40.2	33.6	40.1	45.1	50	47.6	3.64	0	2.594e-05
[R].iNNVPAEGENEVNNELANR.[M]	N-Term(TMT10plex)	High	Q9NUQ9	0	2325.16	20.8	23.5	23.5	26.5	20.9	26.3	23.4	25.2	22	5.63	0	6.968e-06
[R].vAPAPAAADAEVEQTDAESk.[D]	N-Term(TMT10plex); K20(TMT10plex)	High	O43823	0	2428.26	28	34.5	30.8	22.7	28.5	23.4	28.3	25.7	24.1	3.93	0	5.264e-05
[K].tEEADLLQTk.[L]	N-Term(TMT10plex); K10(TMT10plex)	High	O95347	0	1605.91	29.5	29.7	43.7	36.3	37.1	40	34.3	32.7	29.9	3.79	0	4.206e-05
[K].eAYMGNVLQGGEGQAPTR.[Q]	N-Term(TMT10plex)	High	P24752	0	2107.04	31.5	29.8	35.7	33.8	30.6	33.1	39.6	36.8	41	5.03	0	2.521e-07
[K].dLVAQAPLkPk.[T]	N-Term(TMT10plex); K9(TMT10plex); K11(TMT10plex)	High	O94776	0	1867.2	51.3	52	50.3	63.7	63.8	67.4	63.8	66.9	51.3	3.26	0	3.031e-06
[R].lTTDFGNAEk.[T]	N-Term(TMT10plex); K10(TMT10plex)	High	P02786	0	1553.86	72.8	76.9	81.5	86.5	68.9	85.1	89.4	87.2	77.7	3.86	0	5.404e-05
[K].nQALNTDNYGHDLASVQALQR.[K]	N-Term(TMT10plex)	High	Q13813	0	2557.3	12.1	14.9	16.6	10.8	20	13.9	9	13.2	10.4	6.14	0	1.727e-06
[R].eVQTNDLkEVVNk.[L]	N-Term(TMT10plex); K8(TMT10plex); K13(TMT10plex)	High	P61247	1	2203.29	45.9	89.1	76.4	92.5	173.9	138.3	57.3	101.5	90.9	2.76	0	0.0003685
[K].vTAQGPGLEPSGNIANk.[T]	N-Term(TMT10plex); K17(TMT10plex)	High	P21333	0	2111.19	66.8	74.2	77.5	74	61.2	73.8	75.2	75.2	68.8	3.25	0	1.657e-05
[R].nQYDNDVTVWSPQGR.[I]	N-Term(TMT10plex)	High	P25786	0	2007.97		3.7	3.7	5.2	2.4	2.9	6.6	2.9	2.5	4.85	0	3.482e-06
[K].eEIGNVQLEk.[A]	N-Term(TMT10plex); K10(TMT10plex)	High	Q86UP2	0	1616.93	25	22	26	16.8	16.7	14.3	14.4	19.6	14.6	2.97	0	0.0001191
[K].qQLEAVNEAIk.[S]	N-Term(TMT10plex); K11(TMT10plex)	High	O95347	0	1700.99	12.2	9.2	10.5	12.8	10.2	16.9	12.4	10	13.8	3.52	0	2.228e-05
[K].vLDSGAPIk.[I]	N-Term(TMT10plex); K9(TMT10plex)	High	P06576	0	1357.85	94.6	88.8	99.6	95.7	72	88.1	106.3	89.7	89	2.57	0	0.0002938
[R].qELEAELAk.[V]	N-Term(TMT10plex); K9(TMT10plex)	High	Q15149	0	1488.87	28.5	26.6	31.7	27.8	25.9	30.6	32.5	32.1	22.4	3.78	0	0.00032
[R].ecPSDEcGAGVFMASHFDR.[H]	N-Term(TMT10plex); C2(Carbamidomethyl); C7(Carbamidomethyl)	High	P62979	0	2401.02	9.4	12.9	13.1	14.3	13.5	13.2	14	11.9	13.5	5.34	0	1.616e-06
[K].aQVEQELTTLR.[L]	N-Term(TMT10plex)	High	Q15149	0	1516.85	49.2	52.6	55.1	60.4	53.8	57.6	56.5	55.2	55.7	3.87	0	1.514e-05
[K].hWPFMVVNDAGRPk.[V]	N-Term(TMT10plex); K14(TMT10plex)	High	P11142	0	2112.16	152.2	160.4	172.8	188.9	185.8	195.9	262	288.3	267.6	3.2	0	3.25e-06
[R].vAVEEVDEEGkFVR.[L]	N-Term(TMT10plex); K11(TMT10plex)	High	P02545	1	2064.14	31.4	38.9	36.2	37.4	44.2	35.6	44.4	35.4	33.9	4.14	0	2.841e-05
[R].eEPAPEEEEPLLLQRPER.[V]	N-Term(TMT10plex)	High	Q9BVJ6	0	2390.24	9.7	13.3	9.8	10.8	8.3	11.4	8.3	8.6	3.9	3.93	0	0.0001085
[K].qITQSALLAEAR.[S]	N-Term(TMT10plex)	High	P78527	0	1529.88	45.2	42.7	44.3	56	40.6	43.4	51.1	48.7	43	3.73	0	1.09e-05
[K].nPNGPYPYTLk.[L]	N-Term(TMT10plex); K11(TMT10plex)	High	P14866	0	1721.96	32.3	41.7	42.7	27.9	27.8	15.3	28.1	26	27.2	3.64	0	1.019e-05
[K].vkGDVDVSLPk.[LVM]	N-Term(TMT10plex); K2(TMT10plex); K11(TMT10plex)	High	Q09666	1	1844.15	207.1	195	206.6	232.3	255.1	233.6	211.9	229.9	222.8	3.11	0	8.741e-05
[K].lLNENSYVPR.[E]	N-Term(TMT10plex)	High	P02786	0	1433.79	21	23.4	26.1	32.2	24.7	24.3	21.1	27.8	20.3	2.82	0	0.0004743
[R].lNQDQLDAVSk.[Y]	N-Term(TMT10plex); K11(TMT10plex)	High	Q14444	0	1688.96	39.2	38.7	44.2	69.1	70.4	63.4	67.1	70.3	56.7	3.64	0	1.996e-06
[R].qVVNFGPGPAk.[L]	N-Term(TMT10plex); K11(TMT10plex)	High	Q9Y617	0	1571.93	26.8	31.6	32.1	31.7	26.9	27	47.4	44	44	2.83	0	3.872e-05
[R].iEANEALVk.[A]	N-Term(TMT10plex); K9(TMT10plex)	High	P30049	0	1444.88	117.9	109.5	107	108.3	92.9	110	98.6	100.4	92.8	2.73	0	0.0001722
[R].lVkPGNQNTQVTEAWNk.[V]	N-Term(TMT10plex); K3(TMT10plex); K17(TMT10plex)	High	Q9UQ80	0	2614.49	57.6	56.6	63.8	70.5	48.3	62.8	88	84	76.9	4.22	0	5.089e-05
[R].tEQEEDEELLTESSk.[A]	N-Term(TMT10plex); K15(TMT10plex)	High	O60264	0	2225.11	71	81.4	74.8	85.3	82	79.4	85.8	79.1	75.4	3.03	0	8.41e-05
[K].tIAEQLAEk.[I]	N-Term(TMT10plex); K9(TMT10plex)	High	Q7L014	0	1460.87	34.9	38.8	27.8	33	34.3	43.3	35	32.9	32.8	3.38	0	0.0003232
[R].tALINSTGEEVAMR.[K]	N-Term(TMT10plex)	High	P02545	0	1720.91	40.3	46	51.3	49.6	36.1	41.2	55.7	60.1	55.3	4.5	0	4.664e-08
[R].nAVTQEFGPVPDTAR.[Y]	N-Term(TMT10plex)	High	Q99798	0	1830.95	10.2	11.9	11.3	10.7	7	10.7	13	13.7	10.6	4.21	0	3.906e-08
[K].kPIPDEHLILk.[T]	N-Term(TMT10plex); K1(TMT10plex); K11(TMT10plex)	High	O94979	0	1990.27	516.8	546.4	582.3	579.5	602.3	596.9	584.8	574.8	562.6	1.42	0	0.0006491
[K].iDATSASVLASR.[F]	N-Term(TMT10plex)	High	P13667	0	1419.8	49.5	53.4	50.2	45.6	43.2	37.4	42.5	44.7	38.9	3.31	0	2.197e-05
[K].dQVTAQEIFQDNHEDGPTAk.[K]	N-Term(TMT10plex); K20(TMT10plex)	High	P13010	0	2701.35	21.4	21.9	22.8	31.6	26.4	28.8	27.3	24.7	21.7	6.94	0	5.612e-11
[R].aAAEVNQDYGLDPk.[I]	N-Term(TMT10plex); K14(TMT10plex)	High	P07954	0	1949.04	133.8	139.9	146.9	133.1	115.1	127.3	130.4	114.7	118.1	3.99	0	6.804e-06
[K].gVNTGAVGSYIYDRDPEGk.[V]	N-Term(TMT10plex); K19(TMT10plex)	High	P52943	1	2456.28	25.9	24.4	22	24.8	26.1	24.5	18.7	24.1	20.8	3.89	0	0.000511
[R].gRDIVVLGVEk.[K]	N-Term(TMT10plex); K11(TMT10plex)	High	O14818	1	1643.03	177.4	218.9	207.8	199.7	198.7	234.5	245.6	225.2	212.3	3.69	0	3.151e-05
[K].kQLADETLLk.[V]	N-Term(TMT10plex); K1(TMT10plex); K10(TMT10plex)	High	P20700	1	1846.16	68.8	74.9	65.2	93.8	82.7	75.2	84.8	79.6	81.4	3.34	0	1.014e-05
[R].fYEQMNGPVAGASR.[Q]	N-Term(TMT10plex)	High	P29692	0	1755.87	20	22.7	25.5	31	24.7	22.2	29	28.1	27.8	4.53	0	3.867e-05
[K].aALADDFDTPR.[V]	N-Term(TMT10plex)	High	Q9HA77	0	1420.73	44.6	53.8	45.7	49.1	39.3	45.6	47.3	50.6	40.5	3.24	0	0.0003624
[K].kLTELGTVDPk.[N]	N-Term(TMT10plex); K1(TMT10plex); K11(TMT10plex)	High	P46940	1	1888.17	82.7	70.2	69.2	83.8	64.2	81	98.7	94.2	77.9	2.42	0	1.822e-05
[R].sFAGNLNTYk.[R]	N-Term(TMT10plex); K10(TMT10plex)	High	Q01813	0	1572.88	37.8	40.2	42.7	31.4	36.2	31.9	35.4	39.7	30.2	2.89	0	6.861e-05
[R].fTEYETQVk.[V]	N-Term(TMT10plex); K9(TMT10plex)	High	Q13148	0	1602.88	20.1	23.3	20.3	17.5	18.4	21.1	13.6	13.9	15.2	2.78	0	0.000618
[R].tSRPENAIIYNNNEDFQVGQAk.[V]	N-Term(TMT10plex); K22(TMT10plex)	High	P29401	0	2966.54	20.3	22.9	30.6	28.9	18.9	21.6	23.2	27	20.2	6.83	0	8.371e-09
[K].sVGEVMAIGR.[T]	N-Term(TMT10plex)	High	P31327	0	1247.7	48.9	50.2	46.7	52.3	38.9	50.2	50.2	56.2	48.6	2.96	0	0.0002075
[R].dVQGTDASLDEELDR.[V]	N-Term(TMT10plex)	High	Q9UJZ1	0	1891.91	41.8	46.6	47.7	38.5	44.2	39.1	43.4	39.1	37.6	4.5	0	7.24e-07
[K].vTVAGLAGkDPVQcSR.[D]	N-Term(TMT10plex); K9(TMT10plex); C14(Carbamidomethyl)	High	Q99497	1	2116.19	74.7	75.3	69.7	62.6	51.7	68.7	49	52.1	49.8	3.62	0	0.0004648
[R].sLGSVQAPSYGARPVSSAASVYAGAGGSGSR.[I]	N-Term(TMT10plex)	High	P05783	0	3083.57	6.9	11.2	11.8	13.2	19.8	14.9	9.7	9.2	7.9	4.29	0	6.313e-06
[K].kIENcNYAVELGk.[NH]	N-Term(TMT10plex); K1(TMT10plex); C5(Carbamidomethyl); K13(TMT10plex)	High		1	2225.26	42.9	37.4	38.6	29.2	21.9	27	31.3	28.8	26.5	2.85	0	0.0004958
[R].aMNVLTEAEER.[Y]	N-Term(TMT10plex)	High	O95347	0	1491.77	33.8	37.9	38.6	36.8	35.9	33.4	29.2	29.7	30.5	2.89	0	0.000188
[K].sQFTITPGSEQIR.[A]	N-Term(TMT10plex)	High	Q99798	0	1692.91	43.2	51.3	43.9	62.1	45.4	53.3	56.7	62.1	62.9	4.2	0	6.678e-06
[R].qkDYETATLSEIk.[A]	N-Term(TMT10plex); K2(TMT10plex); K13(TMT10plex)	High	P12814	1	2213.26	33.9	32.5	38.7	36.7	37.2	37.4	31.1	35.1	34.9	3.16	0	0.00029
[K].dVIIADcGk.[I]	N-Term(TMT10plex); C7(Carbamidomethyl); K9(TMT10plex)	High	P23284	0	1448.82	355.4	351.8	319.7	194.4	162.5	198.7	139.4	130.3	132.5	2.93	0	0.0005181
[K].nVIGLQMGTNR.[G]	N-Term(TMT10plex)	High	P37802	0	1431.79	59.6	59.4	57.8	53.7	50.1	45.3	53.5	48.7	47.9	3.08	0	0.0001686
[K].aVAGNISDPGLQk.[S]	N-Term(TMT10plex); K13(TMT10plex)	High	P18206	0	1728.01	59	65.5	70.9	70.6	74.2	68.8	68.5	63.2	54	3.41	0	0.0001291
[K].qPcPSESDIITEEDk.[S]	N-Term(TMT10plex); C3(Carbamidomethyl); K15(TMT10plex)	High	O75475	0	2206.09	194.2	182.6	168.2	157.1	140.4	152.2	140.5	143	143.3	3.7	0	0.0004825
[K].gFFDPNTHENLTYR.[Q]	N-Term(TMT10plex)	High	Q15149	0	1939.95	218.5	237.8	231.2	247.1	229.8	252.2	258.4	257.2	239.8	2.61	0	0.0004605
[R].yPLFEGQETGkk.[E]	N-Term(TMT10plex); K11(TMT10plex); K12(TMT10plex)	High	P41250	1	2084.2	45.9	49.8	47.5	39	44.3	42.4	41.3	32.3	39	2.11	0	0.0004945
[K].gEDLTEEEDGGIIR.[R]	N-Term(TMT10plex)	High	Q02790	0	1761.87	24.9	22	25	21.3	12.2	25	24.1	22.8	19.5	4.09	0	9.681e-07
[K].tHMVVANTMEDFQk.[I]	N-Term(TMT10plex); K14(TMT10plex)	High	P07814	0	2109.09	32	32.2	29.4	36.5	34.7	37.3	41.5	38.2	37.9	3.27	0	4.65e-05
[K].lAQANGWGVMVSHR.[S]	N-Term(TMT10plex)	High	P06733	0	1754.93	43.7	47	43.1	40	25.7	35.7	63.4	72.6	65.1	4.73	0	3.921e-08
[K].ekLPGELEPVQATQNk.[T]	N-Term(TMT10plex); K2(TMT10plex); K16(TMT10plex)	High	O75821	1	2468.43	50.1	50.4	56.8	60.5	50.5	61.8	56.9	56.8	55.7	4.33	0	7.509e-09
[K].gNkPWISLPR.[G]	N-Term(TMT10plex); K3(TMT10plex)	High	P62701	0	1625.99	575	576.7	618.8	868.9	821.9	925.4	998	1043.2	988.7	2.58	0	0.0004139
[R].yLMEEDEDAYkk.[Q]	N-Term(TMT10plex); K11(TMT10plex); K12(TMT10plex)	High	P46777	1	2221.17	177.5	193.8	186.2	178.4	164.2	168.8	173.6	180.4	191.7	4.28	0	3.777e-06
[K].gAILTGPPGTGk.[T]	N-Term(TMT10plex); K12(TMT10plex)	High	Q9Y4W6	0	1526.93	49.4	57.9	62.3	59.5	63.2	71.1	59.2	60.4	57.1	3.27	0	1.5e-05
[K].nAIANASTLAEVER.[L]	N-Term(TMT10plex)	High	P09661	0	1687.92	20.8	20.3	21.2	19.2	15.8	18.7	23.3	17.5	16.2	4.64	0	2.443e-08
[K].nLDSTTVAVHGEEIYck.[S]	N-Term(TMT10plex); C16(Carbamidomethyl); K17(TMT10plex)	High	P21291	0	2394.24	35.2	34.9	38.3	27.6	29.5	28.2	17.3	24.3	29.5	3.92	0	2.77e-05
[R].aQAALAVNISAAR.[G]	N-Term(TMT10plex)	High	P40227	0	1484.87	42.8	47.1	53.2	53.5	44.7	49.5	50.4	39.5	43.5	2.59	0	8.292e-05
[K].lITEDVQGk.[N]	N-Term(TMT10plex); K9(TMT10plex)	High	P61247	0	1460.87	81.7	100.7	100.7	93.6	69.1	71.5	113.5	108	107	3.51	0	0.0006014
[K].aAILETAPk.[E]	N-Term(TMT10plex); K9(TMT10plex)	High	Q9P2E9	0	1371.86	65.3	65.3	72.6	64.7	60.4	56.5	52.8	64.6	56.6	2.96	0	0.0001953
[K].eLPVNAQNYVR.[F]	N-Term(TMT10plex)	High	P30520	0	1531.84	37.6	37.2	32.2	39.8	29.7	27	46.7	41.4	37.2	2.34	0	0.000181
[K].aIEDEGGNPDEIEITSEGNkk.[T]	N-Term(TMT10plex); K20(TMT10plex); K21(TMT10plex)	High	Q15424	1	2932.54	53.6	55.2	54.1	56.7	60.3	49.1	53.9	49	44.6	4.26	0	2.096e-05
[K].qSAQLTALAAQQQAAGk.[E]	N-Term(TMT10plex); K17(TMT10plex)	High	Q96A49	0	2143.22	15.2	19.3	17.4	19.5	28.7	21.6	19.2	25.6	26.2	2.69	0	0.0003022
[K].mLQPcGPPADkPEEN.[-]	N-Term(TMT10plex); C5(Carbamidomethyl); K11(TMT10plex)	High	Q9BWJ5	0	2141.08	150.6	182.6	152.1	127.6	143.9	139.2	129.8	129.5	154.3	3.75	0	6.733e-06
[R].kVVDYSQFQESDDADEDYGR.[D]	N-Term(TMT10plex); K1(TMT10plex)	High	Q9H1E3	1	2824.33	41.4	43.3	42.1	45.6	47.5	39.9	35.9	37.6	38.2	4.8	0	7.445e-07
[R].gLTSVINQk.[L]	N-Term(TMT10plex); K9(TMT10plex)	High	P07195	0	1417.88	47.8	49.4	51	55	46.3	50.9	44.3	53.2	54.7	3.03	0	0.0004494
[R].sINQPVAFVR.[R]	N-Term(TMT10plex)	High	Q9GZT3	0	1359.79	179.1	195.2	180.3	213.8	210.3	194	186.9	209.4	189.3	3.2	0	0.0004895
[K].nAEVTGTMSQDTEVDMk.[E]	N-Term(TMT10plex); K17(TMT10plex)	High	P08195	0	2314.13	63.5	61.6	69.5	74.3	47.6	58.7	97.7	86.5	67.8	5.61	0	3.263e-08
[R].kTPVkEPNSENVDISSGGGVTGWk.[S]	N-Term(TMT10plex); K1(TMT10plex); K5(TMT10plex); K24(TMT10plex)	High	P61026	2	3402.9	28.7	38.8	28.8	41.9	33.6	42.1	40.2	43.7	41.8	2.93	0	0.0001168
[K].fVTSNTQELGk.[D]	N-Term(TMT10plex); K11(TMT10plex)	High	Q9BXP5	0	1681.95	31.1	34.4	39.7	36.2	31	23.9	34.6	32.7	29.5	3.18	0	0.0003883
[K].gLSEDVSISk.[F]	N-Term(TMT10plex); K10(TMT10plex)	High	Q15029	0	1492.86	28.5	29.9	33.8	25.6	23.3	26.2	23.5	33.6	24.1	3.56	0	0.0001811
[K].fHQFLVSETESGNISR.[Q]	N-Term(TMT10plex)	High	Q08J23	0	2080.07	21.6	23.2	31.5	26.1	24.2	25.9	31.2	28.1	24.7	3.81	0	6.065e-07
[R].tLQEQLENGPNTQLAR.[L]	N-Term(TMT10plex)	High	Q9P2E9	0	2041.09	156.8	176.2	180.1	135.2	141.2	132.7	107	119.2	104.4	4.8	0	0.0001074
[R].gEALSALDSk.[A]	N-Term(TMT10plex); K10(TMT10plex)	High	O75396	0	1448.84	112.3	116.5	127.8	125.9	110.7	123.4	128.6	121.4	117.3	3.62	0	1.291e-05
[K].vVGDVAYDEAk.[E]	N-Term(TMT10plex); K11(TMT10plex)	High	P11586	0	1623.9	51.6	66.8	55	49	42.4	52.6	51	45.5	56.8	3.1	0	0.0003337
[R].kQQMAEEMVEAAGEDER.[E]	N-Term(TMT10plex); K1(TMT10plex)	High	Q15393	1	2409.18	39.7	40.7	38.8	29	33.5	30.7	21.5	23.6	23.5	1.82	0	0.0002406
[K].nVNQSLLELHk.[L]	N-Term(TMT10plex); K11(TMT10plex)	High	P02794	0	1753.04	48.2	35.8	47.3	101.5	86.8	85.3	88.5	91.2	81.5	3.49	0	4.985e-06
[K].lEATLQEEAAIQQEHR.[E]	N-Term(TMT10plex)	High	O95202	0	2095.1	54.7	66.6	70.3	75.6	78.2	74.6	73.5	81.4	64.4	5.8	0	3.258e-09
[K].mkEIAEAYLGk.[T]	N-Term(TMT10plex); M1(Oxidation); K2(TMT10plex); K11(TMT10plex)	High	P11142	1	1956.14	268.2	266.9	299.3	126.5	128.8	124.7	134	104.5	108.5	2.6	0	3.546e-05
[K].qLQAETEPIVk.[M]	N-Term(TMT10plex); K11(TMT10plex)	High	P60228	0	1714.02	58.3	54.7	65.8	62.9	57.3	54.3	58.3	54.6	61.3	3.43	0	9.505e-06
[K].eILGTAQSVGcNVDGR.[H]	N-Term(TMT10plex); C11(Carbamidomethyl)	High	P30050	0	1904.97	13.8	17.7	17.7	12.8	13.1	17.1	19.7	16.3	15.1	5.08	0	7.116e-10
[K].lSVEESEAAGDGVDTk.[V]	N-Term(TMT10plex); K16(TMT10plex)	High	P49321	0	2065.07	54.8	67.8	81.2	76	74.7	71.3	73	72.7	73	3.66	0	9.34e-07
[R].kQPPVSPGTALVGSQkEPSEVPTPk.[R]	N-Term(TMT10plex); K1(TMT10plex); K16(TMT10plex); K25(TMT10plex)	High	P17096	2	3475.03	48.5	41	50.5	79.3	97.4	72	69	71.6	74.7	3.94	0	3.875e-06
[R].aLLVTASQcQQPAENk.[L]	N-Term(TMT10plex); C9(Carbamidomethyl); K16(TMT10plex)	High	Q01518	0	2216.21	58.2	57.9	63.5	38.8	35.7	45.7	43.5	45.7	34.6	4.72	0	0.0001159
[R].wQPDTEEEYEDSSGNVVNkk.[T]	N-Term(TMT10plex); K19(TMT10plex); K20(TMT10plex)	High	Q12874	1	3041.53	4	7.6	7.5	7.9	6.9	6.9	9.2	4.4	7.4	3.92	0	0.000125
[K].kVVNPLFEk.[R]	N-Term(TMT10plex); K1(TMT10plex); K9(TMT10plex)	High	P62424	1	1761.12	295.2	301.6	345	373.6	321.2	315.1	356	364.6	309.5	3.41	0	0.0003052
[R].gAEVHLVPWNHDFTk.[M]	N-Term(TMT10plex); K15(TMT10plex)	High	P31327	0	2208.2	212	208.9	217.7	234	198.1	221.4	281.4	283	286.2	3.64	0	0.0004174
[K].qPAEHLQLLEEAAk.[E]	N-Term(TMT10plex); K14(TMT10plex)	High	P33992	0	2035.16	44.8	43	47.3	38.2	30	36.6	41.8	41.8	42.6	2.2	0	0.0004727
[K].lHPEMSNLDLTk.[I]	N-Term(TMT10plex); K12(TMT10plex)	High	P17480	0	1856.04	80.1	91	82.5	74.3	76	72.7	72.1	80.3	80.7	2.59	0	8.602e-05
[K].vkEPSVQEATSTSDILk.[V]	N-Term(TMT10plex); K2(TMT10plex); K17(TMT10plex)	High	Q8IYB3	1	2519.45	56.3	59.1	59.8	70.7	66.5	76.6	54.9	65.8	63.1	4.37	0	1.203e-05
[R].kATGPPVSELITk.[A]	N-Term(TMT10plex); K1(TMT10plex); K13(TMT10plex)	High	P16401	1	2028.27	54.1	47.1	55.1	70.7	67.4	68.2	62	56.8	54	2.88	0	0.0001359
[R].dDTIYEDEDVkEAIR.[R]	N-Term(TMT10plex); K11(TMT10plex)	High	P14927	1	2269.16	31.5	32.5	28.4	35.2	49.8	31.8	30.4	34.8	38.7	4.31	0	3.848e-07
[K].tFDQLTPDESk.[E]	N-Term(TMT10plex); K11(TMT10plex)	High	Q15293	0	1738.93	75.6	71.7	74.4	125.9	90.4	106.6	122.7	112	107.2	4.09	0	2.258e-05
[R].dALDGPAAEAEPEHSFDGLR.[R]	N-Term(TMT10plex)	High	Q15149	0	2326.11	46.1	51.3	47.8	48	41.9	39.4	58.6	49	38	5.33	0	1.67e-08
[K].kVEAQLQELQVk.[F]	N-Term(TMT10plex); K1(TMT10plex); K12(TMT10plex)	High	P35579	1	2100.3	45.4	49.7	57.4	55	53	63.1	54.7	55.5	44.3	2.53	0	1.303e-05
[K].aTAVMPDGQFk.[D]	N-Term(TMT10plex); K11(TMT10plex)	High	Q06830	0	1622.9	326.6	317.5	306.3	346.2	264.4	312.1	362.7	382.6	329.3	2.3	0	0.0006001
[R].dVEDEETWIR.[E]	N-Term(TMT10plex)	High	Q13813	0	1520.74	55.3	60.8	62.4	47.3	48.8	50	52.2	54.6	60.7	3.19	0	0.0002465
[K].fSVcVLGDQQHcDEAk.[A]	N-Term(TMT10plex); C4(Carbamidomethyl); C12(Carbamidomethyl); K16(TMT10plex)	High	P62906	0	2351.15	55	67.2	67.8	70.6	64.6	68.3	61.2	70.6	73.3	3.84	0	3.301e-05
[K].aTAVVDGAFk.[E]	N-Term(TMT10plex); K10(TMT10plex)	High	P32119	0	1436.85	178.3	175.3	170.9	170.1	131.3	147.9	183.1	189.1	154.2	3.72	0	6.55e-05
[K].fAEALGSTEAk.[A]	N-Term(TMT10plex); K11(TMT10plex)	High	P78347	0	1581.89	57.6	62	61.4	47.4	45.9	49.7	58.5	60.8	57.2	3.66	0	0.0001562
[K].aASDIAMTELPPTHPIR.[L]	N-Term(TMT10plex)	High	P62258	0	2049.1	36.8	33.9	32.2	34.7	27.1	30.2	41.2	41.6	46.3	4.32	0	0.0002344
[K].nLVPGESVYGEk.[R]	N-Term(TMT10plex); K12(TMT10plex)	High	P22087	0	1749.98	111.7	109	119.3	99.5	94	86.5	103.3	93.2	98.9	4.09	0	1.988e-06
[K].sNEDQSMGNWQIk.[R]	N-Term(TMT10plex); K13(TMT10plex)	High	P02545	0	1995	12.6	8.3	12.3	16.3	9.2	13.7	22	19.1	12.5	4.68	0	1.097e-06
[R].dEEVHAGLGELLR.[S]	N-Term(TMT10plex)	High	P50454	0	1666.9	221.7	187.8	201.7	194	122.8	146.1	208	189.3	168.7	4.1	0	4.084e-05
[R].tWNDPSVQQDIk.[F]	N-Term(TMT10plex); K12(TMT10plex)	High	P11021	0	1889.02	75.8	68.6	88.9	95.7	92.5	90.4	114.9	131.4	114	3.62	0	4.111e-05
[K].aVDSQILPk.[I]	N-Term(TMT10plex); K9(TMT10plex)	High	Q02878	0	1428.88	42.6	40.6	46.5	36	39.5	41.8	44.9	38.8	43.4	2.87	0	0.0002814
[R].eQQAQVEkEDFSDMVAEHAAk.[Q]	N-Term(TMT10plex); K8(TMT10plex); K21(TMT10plex)	High	Q13435	1	3077.58	35.4	41.6	45.6	49.3	58.3	61.7	63.6	62.8	55.4	4.3	0	9.462e-06
[R].aLGFPLERPk.[S]	N-Term(TMT10plex); K10(TMT10plex)	High	O75390	0	1585.98	120.2	120.4	120.5	129.8	102.9	125.1	114.9	123.8	112.3	3.58	0	1.56e-05
[K].eLSQNTDESGLNDEAIAk.[Q]	N-Term(TMT10plex); K18(TMT10plex)	High	P35251	0	2392.22	44.2	46.7	47.2	56.4	53.7	51.8	50.5	46.4	48	3.65	0	0.0002292
[R].mVSSYVGENAEFER.[Q]	N-Term(TMT10plex)	High	P55809	0	1846.88	60.9	69.9	61.9	63.2	50.1	55.6	60.7	63.7	69.6	4.35	0	3.498e-06
[R].qLLEEELAR.[L]	N-Term(TMT10plex)	High	Q15149	0	1329.76	329.9	354.4	376.3	389.3	357.9	390.7	374.4	383.3	356.6	3.55	0	0.0006405
[R].lkAEAELLQQQk.[E]	N-Term(TMT10plex); K2(TMT10plex); K12(TMT10plex)	High	Q15149	1	2086.28	500.1	507.7	520.5	656	652.4	656	611.8	635.6	569.2	3.91	0	3.4e-07
[R].sQNIVTDSSSLSAEAIR.[Q]	N-Term(TMT10plex)	High	Q01082	0	2007.06	8.7	13.2	15.3	15	11.9	19.5	16.5	14.4	11.3	4.75	0	8.758e-09
[R].vAASNIVQMk.[D]	N-Term(TMT10plex); K10(TMT10plex)	High	P49721	0	1518.91	23.9	32.7	20.4	25.8	18.8	22.6	28.3	30.6	30.8	3.73	0	2.892e-05
[R].lLDEEEATDNDLR.[A]	N-Term(TMT10plex)	High	Q8WUM4	0	1761.87	10.2	13.7	12.6	18.9	15.4	20	14.7	16	14.1	3.65	0	5.994e-06
[K].lDQDLNEVk.[A]	N-Term(TMT10plex); K9(TMT10plex)	High	Q9UQE7	0	1531.87	26.9	32.1	27.7	31.5	19.9	29.3	27.1	28.8	26.7	2.9	0	0.0002663
[R].yLAEVATGDDk.[K]	N-Term(TMT10plex); K11(TMT10plex)	High	P31947	0	1639.89	47.2	53.5	52.3	45.6	40	40.2	38.7	41.5	38.1	3.22	0	0.0001206
[R].yMDAWNTVSR.[A]	N-Term(TMT10plex)	High	Q9Y5L4	0	1471.72	33.6	32	39.3	34.9	41.7	36.9	37.6	39.4	40.3	3.52	0	0.0005234
[R].aVAGDASESALLk.[C]	N-Term(TMT10plex); K13(TMT10plex)	High	P05023	0	1689.98	49	47.8	48.3	41.2	36.1	48.2	36.9	38.7	44.9	3.9	0	4.894e-07
[R].lESEGSPETLTNLR.[K]	N-Term(TMT10plex)	High	Q9P035	0	1774.94	10	14	12.8	12.7	10.4	13.8	10.7	9.9	7.3	3.55	0	2.461e-05
[R].kVPGEGLPLPk.[T]	N-Term(TMT10plex); K1(TMT10plex); K11(TMT10plex)	High	P25685	1	1822.18	77.5	75.1	79.6	91.7	82.6	82	83.3	81.2	88.4	2.95	0	4.51e-05
[R].sPDFTNENPLETR.[N]	N-Term(TMT10plex)	High	P05023	0	1748.87	8	10.6	12	11.8	12.4	7.8	9	11.9	9.4	3.3	0	0.0001771
[R].vLQQFADNDVSR.[F]	N-Term(TMT10plex)	High	P51659	0	1620.85	42	38.6	44.6	39.9	37.2	39	46.8	49.7	43.7	3.25	0	2.787e-05
[K].tGTAEMSSILEER.[I]	N-Term(TMT10plex)	High	P25705	0	1652.84	9.8	12.4	16.6	12.9	9.3	9.3	14.8	17.8	13.1	4.34	0	9.739e-05
[K].aEkDEPGAWEETFk.[T]	N-Term(TMT10plex); K3(TMT10plex); K14(TMT10plex)	High	Q14697	1	2324.24	66.7	65.8	67.3	55	45.9	54	63.7	68.4	65.4	4.68	0	4.076e-08
[K].eWQELDDAEk.[V]	N-Term(TMT10plex); K10(TMT10plex)	High	Q13200	0	1720.88	38.7	37.3	36.4	42.9	34.3	34.4	39.4	41.5	36.7	3.32	0	4.009e-05
[R].ePFTIAQGk.[G]	N-Term(TMT10plex); K9(TMT10plex)	High	P35659	0	1448.85	58.8	54	59.4	57.3	53.3	55.1	45	55.2	49.8	2.93	0	0.0001342
[K].aINQQTGAFVEISR.[Q]	N-Term(TMT10plex)	High	Q92945	0	1762.96	15.3	15.1	15.5	14.5	12.1	12.6	12.1	13.3	13.5	4.66	0	0.000152
[R].vTELALTASDR.[Q]	N-Term(TMT10plex)	High	P78527	0	1404.79	40	37.4	41.8	42.8	31.8	39	36.4	36.8	38.4	3.53	0	1.502e-05
[K].aTISNDGATILk.[L]	N-Term(TMT10plex); K12(TMT10plex)	High	Q99832	0	1661.98	236.9	244.2	235.7	257	232.7	248.6	249.6	274	239	2.05	0	0.0001725
[R].tTPSVVAFTADGER.[L]	N-Term(TMT10plex)	High	P38646	0	1679.88	20.4	29.8	21.8	28.1	34.3	34.6	30.1	26.8	27.5	4.63	0	3.64e-06
[R].eDLRLPEGDLGk.[E]	N-Term(TMT10plex); K12(TMT10plex)	High	P63241	1	1800.03	172.6	177.1	183.9	196.8	163.7	218.8	220	193.3	195.5	3.07	0	3.517e-05
[R].iIYGGSVTGATck.[E]	N-Term(TMT10plex); C12(Carbamidomethyl); K13(TMT10plex)	High	P60174	0	1785	87.6	76.5	76.6	48.1	39.3	52	40	29.9	35.8	4.17	0	3.564e-07
[K].aRPFPDGLAEDIDkGEVSAR.[Q]	N-Term(TMT10plex); K14(TMT10plex)	High	P13639	1	2601.4	74.5	78.6	83.6	102.9	90.7	98.7	98.5	103.9	85.4	2.87	0	6.533e-07
[K].aTAVVDGAFk.[E]	N-Term(TMT10plex); K10(TMT10plex)	High	P32119	0	1436.85	50.9	60.5	58.2	56.8	45.5	47.1	56.2	56.8	54.3	1.8	0	0.0005642
[K].fMGTELNGk.[T]	N-Term(TMT10plex); K9(TMT10plex)	High	O43175	0	1454.81	51.8	57.6	49	60.2	57.6	60	75.9	76.1	69.6	3.05	0	0.0001525
[R].aTPEQYQILk.[E]	N-Term(TMT10plex); K10(TMT10plex)	High	P14324	0	1648.97	27.9	26.8	30.9	27.6	27.9	30.5	28	28.1	23	3.68	0	0.000477
[K].aASDIAMTELPPTHPIR.[L]	N-Term(TMT10plex)	High	P62258	0	2049.1	30.2	34.8	37.5	37.2	26.7	30.1	47.8	42.7	41.5	4.11	0	2.685e-05
[R].kDEELDPMDPSSYSDAPR.[G]	N-Term(TMT10plex); K1(TMT10plex)	High	O60828	1	2510.21	82.7	82.6	84.8	103.1	120	102.1	117.3	120.7	112.3	3.88	0	0.0004233
[R].gLPWScSADEVQR.[F]	N-Term(TMT10plex); C6(Carbamidomethyl)	High	P31943	0	1733.85	36	33	29.7	16.4	16.2	14	11.7	18.1	20.2	4.32	0	2.773e-06
[R].eANLAASFGk.[S]	N-Term(TMT10plex); K10(TMT10plex)	High	P09622	0	1465.84	60.8	59.5	59.3	70.1	53.2	63.8	68.5	59.5	65.1	3.61	0	5.502e-05
[R].nALVSHLDGTTPVcEDIGR.[S]	N-Term(TMT10plex); C14(Carbamidomethyl)	High	P31930	0	2283.16	55.9	65	71.1	58.6	37	40.2	40	43.1	37	4.02	0	5.899e-05
[K].mkETAEAYLGk.[K]	N-Term(TMT10plex); K2(TMT10plex); K11(TMT10plex)	High	P11021	1	1928.11	137.3	140.8	142.1	214.8	168.8	164.2	199.3	180.5	179.6	4.07	0	6.789e-05
[K].mVSDINNGWQHLEQAEk.[G]	N-Term(TMT10plex); M1(Oxidation); K17(TMT10plex)	High	O43707	0	2473.25	43.3	48.9	48.2	38.8	33.9	28.9	24.2	17.2	19.9	3.92	0	0.0005176
[K].hLEINPDHSIIETLR.[Q]	N-Term(TMT10plex)	High	P07900	0	2016.11	76	78.3	84.4	108.9	102.8	116.3	99.7	108	103.8	3.77	0	7.911e-08
[R].aLEQQVEEMk.[T]	N-Term(TMT10plex); K10(TMT10plex)	High	P35579	0	1662.91	45.3	48.6	42.1	50.2	43.5	49.2	47.3	56.9	49.7	4.28	0	7.008e-05
[K].kEPAVLELEGk.[K]	N-Term(TMT10plex); K1(TMT10plex); K11(TMT10plex)	High	Q01518	1	1900.17	78.7	94.3	102.5	99.6	94	95.2	100	93.9	109.5	3.08	0	1.571e-06
[K].eAELDVNEELDkk.[Y]	N-Term(TMT10plex); K12(TMT10plex); K13(TMT10plex)	High	P43034	1	2219.24	14.6	13.6	18.8	21.9	13	16.8	22.3	27	28.1	2.31	0	0.0002436
[R].gSTDNLMDDIER.[A]	N-Term(TMT10plex)	High	P50990	0	1594.76	31.6	30.9	26.8	34.2	22.3	29.5	39.5	35.2	39.4	3.51	0	3.576e-05
[K].eYIPGQPPLSQSSDSSPTR.[N]	N-Term(TMT10plex)	High	P07814	0	2275.14	30.8	36.8	40	39	35.7	38.8	38.9	33.3	40.3	3.61	0	4.52e-05
[K].tTTTNTQVEGDDEAAFLER.[L]	N-Term(TMT10plex)	High	Q05682	0	2327.12	38.9	43	45.2	50.8	58.9	60.5	45.5	43.8	50.6	5.64	0	4.173e-10
[K].dAALATALGDkk.[S]	N-Term(TMT10plex); K11(TMT10plex); K12(TMT10plex)	High	P20700	1	1861.14	64.2	63.7	64.7	62.7	54.3	60.7	63.6	56.6	56.8	3.14	0	2.62e-06
[K].nQWIDNVEk.[M]	N-Term(TMT10plex); K9(TMT10plex)	High	P18206	0	1603.88	25.3	29.2	28.5	29.2	33.3	25.3	30	35.3	28.8	2.65	0	0.0001513
[K].hkELAPYDENWFYTR.[A]	N-Term(TMT10plex); K2(TMT10plex)	High	P39019	1	2427.25	26.4	38.1	33.4	69.4	101.7	84.8	104.1	123.3	127.2	3.26	0	5.456e-05
[R].sDLIEVATR.[L]	N-Term(TMT10plex)	High	Q9UIG0	0	1232.7	39.5	42.4	42.4	45.8	35.7	45.5	40.1	35.1	36.9	2.64	0	0.0003452
[R].eQFWEQAk.[K]	N-Term(TMT10plex); K8(TMT10plex)	High	Q16643	0	1523.83	20.5	21.9	24.8	23.3	21.9	19.9	31.2	30.1	29.1	3.09	0	0.0005944
[K].kLEVNEAELLR.[R]	N-Term(TMT10plex); K1(TMT10plex)	High	Q6NZI2	1	1772.07	109.3	117.8	109.8	124.6	99.9	110.7	122.2	114.4	103.5	3.55	0	0.0001829
[K].gALALAQAVQR.[A]	N-Term(TMT10plex)	High	P11586	0	1326.81	23.6	30.8	23.3	27.1	26	33.5	36.7	28.9	27.2	3.66	0	6.698e-05
[K].gLVLGPIHk.[N]	N-Term(TMT10plex); K9(TMT10plex)	High	P08195	0	1391.91	396.4	377.7	395.8	516.9	403.9	442.4	483.7	495	459	2.14	0	0.0001495
[K].eVEQFTQVAk.[A]	N-Term(TMT10plex); K10(TMT10plex)	High	O96000	0	1636.93	44.6	44.5	37.4	48.8	40	36.4	38.4	47.3	46.4	3.73	0	3.753e-05
[K].dTSASAVAVGLk.[Q]	N-Term(TMT10plex); K12(TMT10plex)	High	P40939	0	1576.93	25.2	28.9	34.2	24.5	19.8	22.3	22.1	24.8	26.6	3.25	0	1.411e-05
[R].sEDLDNSIDkTEAGIk.[E]	N-Term(TMT10plex); K10(TMT10plex); K16(TMT10plex)	High	Q9UQE7	1	2422.33	39.4	36.7	43.5	39.5	40.3	36	34.5	38.8	27.3	3.45	0	0.0004327
[R].sQLEESISQLR.[H]	N-Term(TMT10plex)	High	Q9BUR5	0	1518.83	20.7	16.4	21.7	17.4	18.1	18.5	20	23.6	14.6	3.96	0	0.0002613
[R].eADGSETPEPFAAEAk.[F]	N-Term(TMT10plex); K16(TMT10plex)	High	Q7KZF4	0	2107.06	33.6	35.4	37.1	44.2	31.6	30.3	40	35.9	39.5	3.96	0	0.0003943
[K].iHPQTIIAGWR.[E]	N-Term(TMT10plex)	High	P78371	0	1520.89	100.9	99.9	100.7	115.5	84	101.3	118.5	113.8	113.6	2.57	0	0.0005767
[R].eQQIVIQSSGGLSk.[D]	N-Term(TMT10plex); K14(TMT10plex)	High	P38646	0	1932.12	651.2	621.4	651.5	742.7	577	642.5	718	651.6	613.8	3.08	0	2.849e-05
[K].fSASGELGNGNIk.[L]	N-Term(TMT10plex); K13(TMT10plex)	High	P12004	0	1751.97	58.5	70.7	68.7	83.1	72.1	79.9	85.9	76.4	80.9	4.71	0	7.328e-07
[K].iSGGSVVEMQGDEMTR.[I]	N-Term(TMT10plex)	High	O75874	0	1924.93	53.5	59.3	63.5	74.3	57.2	63.4	71.1	70.9	69.4	3.48	0	0.0002483
[K].gDAMIMEETGk.[I]	N-Term(TMT10plex); K11(TMT10plex)	High	Q9UQ80	0	1639.84	52.1	59.5	58	39.6	29.5	37	76	79.3	66.6	3.49	0	2.384e-06
[R].vTQSNFAVGYk.[T]	N-Term(TMT10plex); K11(TMT10plex)	High	P21796	0	1671.95	155.8	159.8	147.5	142	107.8	124.8	151.7	127.4	139.2	3.93	0	3.076e-06
[K].lVQLGQAEk.[R]	N-Term(TMT10plex); K9(TMT10plex)	High	O75208	0	1443.89	28.5	35.8	37.2	43.7	34.6	34.7	43	38	41	2.49	0	0.0002235
[R].gADTAPTLAPEALPSQGEVER.[E]	N-Term(TMT10plex)	High	Q8IZL8	0	2338.21	21	20	21.7	20.3	21.9	28.8	20.7	20.1	20	3.24	0	0.0002383
[R].hPHDIIDDINSGAVEcPAS.[-]	N-Term(TMT10plex); C16(Carbamidomethyl)	High	P30050	0	2276.08	54.7	68.3	64.6	67.7	51.1	70.4	63.3	65.1	54.8	3.49	0	3.906e-06
[R].yLAPSGPSGTLk.[A]	N-Term(TMT10plex); K12(TMT10plex)	High	Q16658	0	1648.97	178.3	175.5	189.1	175	133.9	159.9	162.6	162.1	161.4	2.65	0	6.564e-06
[K].lVPLNQESVEER.[V]	N-Term(TMT10plex)	High	Q8N1F7	0	1641.9	31.7	40.2	39.4	23.9	23.4	24.1	24	21.9	21.7	3.04	0	0.000333
[K].tkPYIQVDIGGGQTk.[T]	N-Term(TMT10plex); K2(TMT10plex); K15(TMT10plex)	High	P11021	0	2292.35	83	89.3	94	113.3	117.1	124.7	117.7	113.1	116.8	2.07	0	8.805e-05
[R].kATGPPVSELITk.[A]	N-Term(TMT10plex); K1(TMT10plex); K13(TMT10plex)	High	P16401	1	2028.27	126.9	102	114	163.4	135.6	123.6	147	136.1	125.3	4.05	0	1.963e-08
[R].hDIAFVEFENDGQAGAAR.[D]	N-Term(TMT10plex)	High	P08579	0	2176.06	31.8	35.1	33.9	43.1	47.1	46.1	42.5	40.2	42.5	5.5	0	5.425e-09
[R].iASPEGQDYLk.[G]	N-Term(TMT10plex); K11(TMT10plex)	High	Q9Y3I0	0	1678.94	57.7	54.7	57	53.5	42.3	44.9	57.8	53	54.5	3.33	0	0.0006777
[K].aEPPQAMNALMR.[L]	N-Term(TMT10plex)	High	Q12906	0	1557.81	122.2	140.8	130.8	129.3	141.5	138.2	141.1	157.8	133.1	3.85	0	1.186e-05
[K].vELVTGEEDEk.[V]	N-Term(TMT10plex); K11(TMT10plex)	High	P49792	0	1705.93	47.6	43.2	46.3	33.5	25.3	28.5	35.4	28.3	31.5	3.61	0	3.36e-05
[R].lkTEAEIALk.[E]	N-Term(TMT10plex); K2(TMT10plex); K10(TMT10plex)	High	Q15149	1	1803.16	109.5	105.9	134.6	151.2	151.3	160.5	155.8	163	153.9	2.79	0	3.417e-05
[K].eVFEDAAEIR.[L]	N-Term(TMT10plex)	High	P19338	0	1407.73	916	937.2	904.2	998.2	783	887.3	962.4	956.8	853.4	3.48	0	0.0001066
[K].tFDQLTPEESk.[E]	N-Term(TMT10plex); K11(TMT10plex)	High	O43852	0	1752.94	43.3	47.1	62	79.3	65.9	72.7	80.2	71.7	77.1	4.29	0	1.285e-06
[R].lLQQEEEIk.[S]	N-Term(TMT10plex); K9(TMT10plex)	High	P54136	0	1587.94	34.7	36.5	34.1	39.4	36.6	31	40.3	38.3	41.7	3.42	0	0.000216
[R].aADEEAFEDNSEEYIR.[R]	N-Term(TMT10plex)	High	P55060	0	2116.95	37	33.4	33.7	27.4	21.1	20.8	35.9	31.4	31.4	4.38	0	0.0001399
[R].kAAALEFLNR.[F]	N-Term(TMT10plex); K1(TMT10plex)	High	P31948	1	1590.97	73.8	73.6	73.9	81.7	81.8	82.7	81.7	81.4	84.6	3.22	0	0.000458
[K].vTVAGLAGk.[D]	N-Term(TMT10plex); K9(TMT10plex)	High	Q99497	0	1273.82	98.5	100.4	94.2	90	85.7	84.7	89.8	87.5	76.1	2.69	0	0.000258
[K].tIALNGVEDVR.[T]	N-Term(TMT10plex)	High	Q3ZCQ8	0	1415.81	38.8	49.2	44.1	46.7	37.5	50	44.4	54.9	42.2	2.83	0	0.0003661
[K].rPTDYFAEMAk.[S]	N-Term(TMT10plex); K11(TMT10plex)	High	Q99848	0	1786.96	88.2	80	81.3	73.4	68.1	67.2	64.7	68	75	4.61	0	1.151e-05
[K].kLYDIDVAk.[V]	N-Term(TMT10plex); K1(TMT10plex); K9(TMT10plex)	High	P62750	1	1752.09	173.4	174.2	213.4	256.3	232.4	224	257.8	253.4	244.5	2.49	0	0.000489
[R].yNPENLATLER.[Y]	N-Term(TMT10plex)	High	Q9UBQ5	0	1548.82	22	23.2	27.8	33.6	27.2	29.1	31.6	37.5	31.2	3.44	0	2.314e-05
[K].aTSTSDMLLk.[L]	N-Term(TMT10plex); K10(TMT10plex)	High	Q9NW64	0	1524.87	24	32.1	30.5	29.2	29.2	31	34.4	31.4	26.3	2.3	0	0.0004378
[R].wALSQSNPSALR.[E]	N-Term(TMT10plex)	High	P55072	0	1558.85	32.9	31.4	34.1	29.9	26.4	32.6	38.1	36.1	37.5	3.86	0	9.769e-06
[R].sEDFGVNEDLADSDAR.[A]	N-Term(TMT10plex)	High	P04083	0	1968.9	20.4	26.4	25.9	32.4	28.5	27.4	28.9	28.6	25	4.63	0	4.195e-06
[K].lQNNNVYTIAk.[R]	N-Term(TMT10plex); K11(TMT10plex)	High	P63010	0	1736.01	8.1	13.5	9.1	13.4	10.1	11.2	11.6	9.8	7.6	4.4	0	0.0001107
[R].cESAPGcGVWQRPVIDNPNYk.[G]	N-Term(TMT10plex); C1(Carbamidomethyl); C7(Carbamidomethyl); K21(TMT10plex)	High	P27824	0	2905.45	21.3	24.7	25.3	13	18.9	22.4	27.4	21.1	22.3	4.28	0	1.611e-05
[R].mVPAGMGAGLER.[M]	N-Term(TMT10plex)	High	P52272	0	1417.75	33.8	34.1	33.2	31.9	37	32	37.2	33.8	31.7	3.11	0	0.0001892
[K].fDTQYPYGEk.[Q]	N-Term(TMT10plex); K10(TMT10plex)	High	P30040	0	1705.88	91.6	91	103.5	101.3	90.6	94.2	100	88.8	100.4	3.58	0	4.659e-05
[K].mVMIQDGPQNTGADkPLR.[I]	N-Term(TMT10plex); K15(TMT10plex)	High	Q96AE4	0	2429.3	48.2	51	56.6	68	69.5	57.4	71.6	74.8	73.8	4.57	0	1.143e-06
[R].gPLPAAPPVAPER.[Q]	N-Term(TMT10plex)	High	Q9NQC3	0	1500.87	22.8	26.4	31.1	36	24.2	26.7	25	25.7	30	3.35	0	8.425e-05
[R].fVNVVPTFGkk.[K]	N-Term(TMT10plex); K10(TMT10plex); K11(TMT10plex)	High	P62861	1	1923.2	67.6	71.9	77.3	106	150.6	118.5	88.8	92.9	91.9	2.69	0	0.0003032
[R].tIAQDYGVLk.[A]	N-Term(TMT10plex); K10(TMT10plex)	High	Q06830	0	1565.93	59.1	57.3	71.3	50.5	55.4	45.2	47.4	47.3	40	2.69	0	0.0002175
[R].eDLRLPEGDLGkEIEQk.[Y]	N-Term(TMT10plex); K12(TMT10plex); K17(TMT10plex)	High	P63241	2	2656.51	14.7	16.3	20	20.1	17.5	18.1	18.9	18.1	17.4	3.41	0	0.0003792
[K].aADTIGYPVMIR.[S]	N-Term(TMT10plex)	High	P31327	0	1535.85	19.1	19.4	13.5	14.2	14.6	15.4	18.5	18.5	15.1	3.47	0	0.0001062
[K].sQIFSTASDNQPTVTIk.[V]	N-Term(TMT10plex); K17(TMT10plex)	High	P11021	0	2295.26	60.9	70.3	75.9	83.4	74.1	76.7	78.3	78.3	83.5	3.22	0	6.373e-06
[K].eMFPYEASTPTGISAScR.[R]	N-Term(TMT10plex); C17(Carbamidomethyl)	High	P42167	0	2233.05	1.9	3.7	2.6	2.7	3	2.7	1.3	2.1	2.1	3.42	0	3.875e-06
[R].gNVGFVFTk.[E]	N-Term(TMT10plex); K9(TMT10plex)	High	P05388	0	1426.85	47.5	41.2	50.6	63.4	52.1	62.1	62.2	65.3	68.8	3.85	0	0.0001091
[K].fNVWDTAGQEk.[F]	N-Term(TMT10plex); K11(TMT10plex)	High	P62826	0	1752.93	307	291	346.4	396	265.2	341.5	442.7	459.2	399.3	2.73	0	0.0002064
[K].hSGNITFDEIVNIAR.[Q]	N-Term(TMT10plex)	High	P30050	0	1915.02	46.5	51.5	58.7	76.1	75.3	74.3	83.7	78.1	74.4	4.08	0	2.243e-07
[R].qREPGLGFSFEFTEQQk.[E]	N-Term(TMT10plex); K17(TMT10plex)	High	P11310	1	2486.31	9.8	16.4	15.2	10.4	8.2	10.2	11.2	10.8	9.3	4.76	0	0.0001453
[R].nLGIPLGQDAEEk.[I]	N-Term(TMT10plex); K13(TMT10plex)	High	Q6NUK1	0	1842.04	64.4	62.1	80.9	81.3	77.1	80.4	74.4	69.5	76.8	2.56	0	0.0003441
[K].nPEVGLkPVWYSPk.[V]	N-Term(TMT10plex); K7(TMT10plex); K14(TMT10plex)	High	P07814	0	2301.36	30.4	38	33.7	32.2	28.1	26.7	30.4	30.3	32	3.06	0	0.0001342
[K].iQVLVEPDHFk.[V]	N-Term(TMT10plex); K11(TMT10plex)	High	P17931	0	1783.05	86.9	84.2	79.6	89.6	94.1	90.4	89.3	94	95.8	1.73	0	7.489e-07
[R].qIFNGTFVk.[L]	N-Term(TMT10plex); K9(TMT10plex)	High	P18124	0	1511.9	51	36.2	44.1	41.4	33.5	45	45.4	44.4	43.4	2.86	0	0.0006505
[K].hTGPGILSmANAGPNTNGSQFFIcTAk.[T]	N-Term(TMT10plex); M9(Oxidation); C24(Carbamidomethyl); K27(TMT10plex)	High	P62937	0	3265.65	8.7	12.1	11.4	15.8	13.1	18.1	3.1	3.2	3.8	5.87	0	1.319e-08
[K].aDVQSIIGLQR.[F]	N-Term(TMT10plex)	High	Q13263	0	1428.84	32.6	39.1	34.2	31.9	28.5	32.5	33.1	37.4	26.2	2.9	0	6.508e-05
[K].aTGPPVSELITk.[A]	N-Term(TMT10plex); K12(TMT10plex)	High	P16401	0	1671.01	34.1	35.8	39.9	35.8	42.6	41.3	38.9	40.2	39.8	3.9	0	0.0006646
[R].aLEYTIYNQELNETR.[A]	N-Term(TMT10plex)	High	Q9UQE7	0	2086.07	67.4	67.5	60.6	75.4	71.4	81.5	54.4	53.7	43.4	3.3	0	0.0004403
[K].vEAQLQELQVk.[F]	N-Term(TMT10plex); K11(TMT10plex)	High	P35579	0	1743.04	109.5	116.9	123.1	127.1	118.3	120.8	130	127.7	117.3	2.14	0	0.0002704
[K].mMADEALGSGLVSR.[V]	N-Term(TMT10plex)	High	Q13011	0	1665.85	26.8	29.3	23.5	28.9	22.8	26.5	23.3	25.5	24.9	3.38	0	9.606e-08
[K].sADTLWGIQk.[E]	N-Term(TMT10plex); K10(TMT10plex)	High	P00338	0	1576.91	338.1	361.9	364.1	362.5	282.6	329	457.1	428.8	394.9	3.71	0	0.0003918
[K].vLQATVVAVGSGSk.[G]	N-Term(TMT10plex); K14(TMT10plex)	High	P61604	0	1774.08	34.8	31	37	36.7	40.7	39.4	35.3	40	39.7	1.2	0	9.6e-08
[K].vDVEGPDVNIEGPEGk.[L]	N-Term(TMT10plex); K16(TMT10plex)	High	Q09666	0	2112.12	97.1	96.2	96.9	106.9	112	107.7	117.8	121	106.6	4.42	0	0.0001063
[R].gALQNIIPASTGAAk.[A]	N-Term(TMT10plex); K15(TMT10plex)	High	P04406	0	1870.12	151.2	158.8	188.8	229.3	187.7	223.8	220	222.4	206.6	2.52	0	0.0004381
[K].lIADVAPSAIR.[E]	N-Term(TMT10plex)	High	P39748	0	1354.83	63.6	67.3	62.4	65.2	50.4	62.8	66.2	68.6	72.5	2.17	0	0.0003455
[K].tkPQDMISAGGESVAGITAISGkPGDk.[K]	N-Term(TMT10plex); K2(TMT10plex); K23(TMT10plex); K27(TMT10plex)	High	P20810	0	3531.99	37	41.6	36.1	56.6	57.2	47.3	52	56.7	49.5	3.01	0	3.718e-05
[R].lIDLHSPSEIVk.[Q]	N-Term(TMT10plex); K12(TMT10plex)	High	P60866	0	1809.09	40.8	54.7	47.5	52.9	45.3	52.7	46.2	52.5	50.8	3.57	0	0.0004455
[K].eLAEQLGLSTGEk.[E]	N-Term(TMT10plex); K13(TMT10plex)	High	O75821	0	1833.04	26.1	24.8	19.1	25.2	27.5	26	26.5	26.8	23.4	3.77	0	0.0002414
[R].gALQNIIPASTGAAk.[A]	N-Term(TMT10plex); K15(TMT10plex)	High	P04406	0	1870.12	83.3	101.1	97.6	131.2	114.5	123.6	110.7	111.6	110.8	3.66	0	2.241e-05
[R].fVDLYGAQk.[I]	N-Term(TMT10plex); K9(TMT10plex)	High	P40939	0	1498.87	147	159.3	139.3	132.4	108.8	121.2	133.4	149.9	153.3	3.52	0	0.0006551
[R].eEEAIQLDGLNASQIR.[E]	N-Term(TMT10plex)	High	P14625	0	2015.06	56.5	59	57.6	53.1	47.4	52.7	53.5	57.5	49.4	5.01	0	3.509e-10
[R].tVIIEQSWGSPk.[V]	N-Term(TMT10plex); K12(TMT10plex)	High	P10809	0	1803.04	156.8	155.5	199.3	166.5	165.9	159.3	200.6	217.2	207.2	3.56	0	2.939e-05
[R].dNLTLWTSDmQGDGEEQNk.[E]	N-Term(TMT10plex); M10(Oxidation); K19(TMT10plex)	High	P62258	0	2655.26	46.1	39.9	40.5	40.4	33	37.2	32.7	27.6	23.9	5.37	0	2.622e-06
[R].vIISAPSADAPmFVmGVNHEk.[Y]	N-Term(TMT10plex); M12(Oxidation); M15(Oxidation); K21(TMT10plex)	High	P04406	0	2703.43	68.6	62.8	61.1	97.2	65.3	77.2	14.2	13.6	10.1	4.36	0	2.657e-05
[K].gILFVGSGVSGGEEGAR.[Y]	N-Term(TMT10plex)	High	P52209	0	1820.97	17.4	22.3	20.8	16.9	19.3	23.2	21.1	18.6	18.3	4.71	0	6.527e-09
[K].lTPLPEDNSMNVDQDGDPSDR.[M]	N-Term(TMT10plex)	High	P78527	0	2544.17	35.6	39.7	35.9	39.4	29.4	38.3	41.8	38.9	40.6	5.74	0	3.209e-10
[K].vELAQLQEEWNEHNAk.[I]	N-Term(TMT10plex); K16(TMT10plex)	High	Q9H307	0	2396.26	23.6	24	21.7	19.9	18.5	19.2	10.2	12.9	8.5	3.66	0	0.0005898
[R].sELELTLGk.[L]	N-Term(TMT10plex); K9(TMT10plex)	High	Q15149	0	1447.88	64.5	62.2	70.9	76.9	61.1	67.9	73.9	68.2	68.8	3.14	0	0.0006492
[K].aSAELALGENSEVLk.[S]	N-Term(TMT10plex); K15(TMT10plex)	High	P00505	0	1989.13	70.6	82.4	85.6	92.1	65.8	91.6	95.6	108.7	113.5	2.75	0	1.666e-05
[R].nPDDITNEEYGEFYk.[S]	N-Term(TMT10plex); K15(TMT10plex)	High	P07900	0	2292.11	86.6	92.8	101.7	71.8	53.9	58.9	57.9	64.3	71.5	4.18	0	9.336e-07
[K].qISQMADDTVAELDR.[H]	N-Term(TMT10plex)	High	Q96E11	0	1920.95	14.5	15.2	18.3	13	14.9	12.2	11.6	10.9	9.4	4.5	0	1.468e-07
[K].yQEEFEHFQQELDk.[K]	N-Term(TMT10plex); K14(TMT10plex)	High	P49257	0	2328.15	50	50.9	51.5	59.2	43.8	52.9	60.1	56	52.5	3.63	0	0.000302
[R].aEPEAGEEQAGDDRDSGGPVLQFDYEAVANR.[L]	N-Term(TMT10plex)	High	P56182	1	3521.63	17.2	24.7	24.9	19	19.7	19.1	15.8	22	21.5	5.62	0	2.794e-08
[K].eIEQEAAVELSQLRDPQHDLDR.[V]	N-Term(TMT10plex)	High	P47985	1	2820.43	36.2	39.1	39	43.2	36.9	52	41.5	36.7	38.2	5.44	0	7.503e-07
[K].vDVEcPDVNIEGPEGk.[W]	N-Term(TMT10plex); C5(Carbamidomethyl); K16(TMT10plex)	High	Q09666	0	2215.13	76	86.8	81.9	78.4	74.1	77.4	59.5	58.3	52.7	4.92	0	7.26e-08
[K].vDkGVVPLAGTNGETTTQGLDGLSER.[C]	N-Term(TMT10plex); K3(TMT10plex)	High	P04075	1	3072.66	22.6	29.7	23.4	25.3	24.9	25.7	27.6	29.1	24.9	6.45	0	6.664e-15
[R].vIGLSSDLQQVGGASAR.[I]	N-Term(TMT10plex)	High	O00303	0	1887.05	20	21.8	23.7	20.1	20.9	16	21.1	16.1	17.3	4.33	0	8.99e-10
[K].iDVDAPDIDIHGPDAk.[L]	N-Term(TMT10plex); K16(TMT10plex)	High	Q09666	0	2149.15	67.6	65.7	65.8	78	75.4	66.3	71.3	76.4	62.3	4.29	0	1.471e-06
[R].vTGEADVEFATHEDAVAAMAk.[D]	N-Term(TMT10plex); K21(TMT10plex)	High	P55795	0	2620.33	31.6	32.9	31	29.5	26.1	25.7	26.1	25.7	28	4.86	0	9.299e-07
[K].eNVLIGDGAGFk.[V]	N-Term(TMT10plex); K12(TMT10plex)	High	P11310	0	1677.96	130.1	138.6	146.2	211.7	188.7	206.3	202.7	233.4	204.7	3.23	0	3.924e-06
[R].lQAALDDEEAGGRPAMEPGNGSLDLGGDSAGR.[S]	N-Term(TMT10plex)	High	Q00839	0	3355.6	13.2	13.4	17.7	22.6	19.2	19.3	25.9	21.8	17.6	4.48	0	5.448e-07
[K].vTNGAFTGEISPGmIk.[D]	N-Term(TMT10plex); M14(Oxidation); K16(TMT10plex)	High	P60174	0	2096.15	49.5	49.2	50.2	50.6	42.6	51.3	36.4	38.7	33.7	3.64	0	6.214e-06
[R].lSFYETGEIPR.[K]	N-Term(TMT10plex)	High	O00567	0	1540.82	15.8	14.8	14.8	18.4	16.5	12.8	20.2	17	15.5	3.7	0	1.238e-05
[R].sVGELPSTVESLQk.[V]	N-Term(TMT10plex); K14(TMT10plex)	High	Q07065	0	1932.11	158.7	149	150.1	167.9	154.7	158	162.9	158.7	151.1	3.45	0	0.0001243
[R].fPQLDSTSFANSR.[D]	N-Term(TMT10plex)	High	P49327	0	1698.86	65.1	60.4	73.7	66.3	51.5	50.7	58.9	61.9	57.5	4.08	0	3.039e-06
[K].vPEIEVTVEGPNNNNPQTSAVR.[T]	N-Term(TMT10plex)	High	P78347	0	2593.34	9.4	12	9.7	6.8	11.7	9.4	3.4	8.6	9.1	5.37	0	9.934e-06
[K].wYYNAAGFNk.[L]	N-Term(TMT10plex); K10(TMT10plex)	High	P14927	0	1691.89	31.7	33.4	37.5	40.6	46.3	43.6	40.8	36.5	37.9	3.7	0	6.384e-05
[K].eAMEDGEIDGNkVTLDWAkPk.[G]	N-Term(TMT10plex); K12(TMT10plex); K19(TMT10plex); K21(TMT10plex)	High	P19338	1	3262.78	46.8	54.1	55.8	46.8	56.6	55.7	70.3	76.7	77.3	4.01	0	2.162e-07
[R].gPIkFNVWDTAGQEk.[F]	N-Term(TMT10plex); K4(TMT10plex); K15(TMT10plex)	High	P62826	1	2377.35	51.2	66.6	63.2	63.3	78.8	74.3	69.9	89.3	73.7	2.66	0	2.089e-06
[R].scGSLLPELk.[L]	N-Term(TMT10plex); C2(Carbamidomethyl); K10(TMT10plex)	High	P42704	0	1561.9	47.3	53.2	45.1	46.2	39.2	40.4	42.7	41.3	60.2	2.54	0	0.0003304
[K].gVVDSDDLPLNVSR.[E]	N-Term(TMT10plex)	High	P14625	0	1714.92	8	10.3	12.5	13.3	12.3	9	12.4	11.5	12.8	3.08	0	0.0005156
[K].gLSEDTTEETLkESFDGSVR.[A]	N-Term(TMT10plex); K12(TMT10plex)	High	P19338	1	2658.35	48.6	50.1	50.6	62.7	77.5	64.8	53.4	60.7	52.7	4.84	0	4.422e-09
[K].lVAIVDPHIk.[V]	N-Term(TMT10plex); K10(TMT10plex)	High	Q14697	0	1563	293.5	285.6	291.1	348.4	256.1	296.5	336.3	339.7	310.1	1.94	0	4.582e-05
[K].mLDAEDIVNTARPDEk.[A]	N-Term(TMT10plex); K16(TMT10plex)	High	O43707	0	2275.2	143.1	151.4	159	175.7	146.5	170.4	238.7	260	238.3	1.64	0	6.626e-05
[K].tIFQGIAAk.[V]	N-Term(TMT10plex); K9(TMT10plex)	High	P52209	0	1406.88	44.1	48.3	57.4	63.1	46	53.1	71.8	73.8	60.1	4.03	0	0.0006415
[K].aTILDLScNk.[L]	N-Term(TMT10plex); C8(Carbamidomethyl); K10(TMT10plex)	High	Q96AG4	0	1592.91	77.3	90	92.6	49.7	49.5	58.8	42.2	45.9	50.2	3.26	0	9.164e-05
[R].dLSHIGDAVVIScAk.[D]	N-Term(TMT10plex); C13(Carbamidomethyl); K15(TMT10plex)	High	P12004	0	2043.13	94.2	100.4	98.7	64	54.7	58.8	51.8	48.8	63.3	3.71	0	8.034e-05
[R].fVIGGPQGDAGLTGR.[K]	N-Term(TMT10plex)	High	P31153	0	1673.92	21.6	22.2	29.9	31.5	19.1	23.2	27	22.6	24.4	4.72	0	2.326e-05
[R].gLEVTAYSPLGSSDR.[A]	N-Term(TMT10plex)	High	P14550	0	1780.93	9.6	14.6	10.9	7.9	11.7	10.4	10	8.6	7.2	3.6	0	6.08e-05
[K].fEEHVQSVDIAAFNk.[I]	N-Term(TMT10plex); K15(TMT10plex)	High	P29692	0	2192.18	56	48.7	46.2	44.8	28.4	40.2	44.8	38.7	41.5	4.02	0	3.464e-05
[R].iITEGFEAAk.[E]	N-Term(TMT10plex); K10(TMT10plex)	High	P40227	0	1536.9	84.5	94.7	89.7	98.6	70.3	76	88.6	77.7	69.4	3.85	0	7.155e-05
[R].iQEVADELQk.[M]	N-Term(TMT10plex); K10(TMT10plex)	High	P18085	0	1630.94	144.9	118.2	142.2	140.4	96.2	123.2	136.5	126.8	124.5	3.25	0	7.318e-05
[K].lLSNDEVTIk.[Y]	N-Term(TMT10plex); K10(TMT10plex)	High	Q92734	0	1589.95	78.3	81.9	73.6	79.5	70.3	78.2	85.6	81.3	93.8	3.54	0	8.248e-05
[K].iLNPEEIEk.[Y]	N-Term(TMT10plex); K9(TMT10plex)	High	O14818	0	1542.91	59.8	55.6	60.7	57.6	58.9	58	55	53.3	57.3	3.3	0	0.000399
[K].vELcSFSGYk.[I]	N-Term(TMT10plex); C4(Carbamidomethyl); K10(TMT10plex)	High	P83731	0	1647.88	210	191.1	203.4	102.1	84.1	102.2	144.8	117.1	153.9	3.21	0	0.0004645
[K].qVVESAYEVIk.[L]	N-Term(TMT10plex); K11(TMT10plex)	High	P00338	0	1723	33.8	31.4	30.9	28.2	20.1	28.2	21	29.6	27.9	4.86	0	1.072e-05
[K].dLGTESQIFISR.[T]	N-Term(TMT10plex)	High	P50395	0	1594.86	23	31.3	29	25.7	20.6	25.9	24	23.7	24.3	4.24	0	1.399e-05
[R].eLQELVQYPVEHPDk.[F]	N-Term(TMT10plex); K15(TMT10plex)	High	P55072	0	2282.24	59.3	54.6	63	58.7	40.6	57.4	62.7	53.7	61.2	4.8	0	7.992e-06
[K].lVQDVANNTNEEAGDGTTTATVLAR.[S]	N-Term(TMT10plex)	High	P10809	0	2789.41	14.3	10.1	9.6	13.9	15.6	10.9	14.6	13.3	10.9	4.76	0	2.632e-07
[K].sLFSNVVTk.[N]	N-Term(TMT10plex); K9(TMT10plex)	High	P31939	0	1452.88	21.6	26.5	25.3	36.1	27.4	27.3	29.3	31	28.8	1.44	0	0.0002948
[K].tkEQILEEFSk.[V]	N-Term(TMT10plex); K2(TMT10plex); K11(TMT10plex)	High	O60506	1	2039.2	122.1	119.9	125.6	160.5	123.4	148	156.8	151.2	147.8	4.16	0	5.599e-05
[K].tAESQTPTPSATSFFSGk.[S]	N-Term(TMT10plex); K18(TMT10plex)	High	P55265	0	2302.2	39.4	38	39.4	43.9	40.4	41.4	42.8	42.6	38	3.48	0	0.0003511
[R].dVIDEPIIEEPSR.[L]	N-Term(TMT10plex)	High	O60216	0	1740.92	18.9	28	26	21.6	21.9	21.8	18.6	19.4	16.8	3.99	0	0.0005872
[K].wSEPNEEELIk.[F]	N-Term(TMT10plex); K11(TMT10plex)	High	P39748	0	1831.98	25.7	28.5	28.2	30.1	23.2	26.4	38	37.4	38.4	3.64	0	1.642e-05
[K].eALTYDGALLGDR.[S]	N-Term(TMT10plex)	High	Q15056	0	1622.86	83.6	79.1	80.7	75.2	59.7	70.6	72	74.9	65	2.31	0	0.0002735
[K].vLLPEYGGTk.[V]	N-Term(TMT10plex); K10(TMT10plex)	High	P61604	0	1534.92	111.1	108.2	109.5	98.4	110.2	99.2	89.9	82.3	96.9	2.66	0	4.469e-05
[R].tLSFGSDLNYATR.[E]	N-Term(TMT10plex)	High	Q14152	0	1673.87	32.1	32.2	35	32.6	26	28.7	23	22.6	18.3	3.77	0	8.652e-05
[R].vLQSFTVDSSk.[A]	N-Term(TMT10plex); K11(TMT10plex)	High	O75369	0	1668.96	31	34.7	39	34.7	31.6	31.7	23.2	27.5	27	3.71	0	1.364e-05
[K].dTPDEPWAFPAR.[E]	N-Term(TMT10plex)	High	Q7KZF4	0	1630.81	34.4	37.4	39.4	33.4	30.1	35.1	37.5	40.4	35.2	4.01	0	2.51e-05
[K].qATVGDINTERPGMLDFTGk.[A]	N-Term(TMT10plex); K20(TMT10plex)	High	P07108	0	2608.38	23.2	31.7	27.6	40.2	48	38.5	48.4	44.4	36.2	3.88	0	3.714e-07
[K].gDkDGSLEVTGQLGEVMk.[E]	N-Term(TMT10plex); K3(TMT10plex); K18(TMT10plex)	High	P36776	1	2550.41	50.9	54.9	49.2	66.3	50.4	60	66.5	69.6	65.9	4.77	0	1.635e-07
[K].fLIPNASQAESk.[V]	N-Term(TMT10plex); K12(TMT10plex)	High	P63104	0	1763.01	245.6	249.1	248.2	279.9	207.4	243.9	269.6	285.3	258.8	3.38	0	5.012e-05
[R].fTILDSQGk.[T]	N-Term(TMT10plex); K9(TMT10plex)	High	Q9NYU2	0	1466.86	102.8	111.2	112.7	101	100	108	108	110.8	107.5	2.94	0	0.0006269
[K].vNQPASFAVSLNGAk.[G]	N-Term(TMT10plex); K15(TMT10plex)	High	P21333	0	1961.12	83.6	82.3	92.3	106.7	106.5	97.2	104.3	97.8	100.9	4.88	0	1.317e-08
[R].dENSVELTMAEGPYk.[I]	N-Term(TMT10plex); K15(TMT10plex)	High	Q14697	0	2141.08	318	321.9	348.9	345.2	256.5	303.1	328.6	310.8	322.4	4.37	0	1.604e-05
[R].lQVVDQPLPVR.[G]	N-Term(TMT10plex)	High	P49327	0	1492.9	61.2	62.6	77.2	80.2	68.2	76.8	90.1	79.6	68.4	2.62	0	0.0002333
[R].lNLNNTVLSk.[R]	N-Term(TMT10plex); K10(TMT10plex)	High	P07814	0	1573.97	21.7	30.6	26	30.8	31.4	31.2	36	30.3	34.5	3.51	0	0.0001108
[R].aTGEADVEFVTHEDAVAAMSk.[D]	N-Term(TMT10plex); K21(TMT10plex)	High	P31942	0	2636.33	48.7	59.6	61.8	66.1	68	57.8	62.8	72.6	67.6	4.94	0	2.1e-09
[R].vTGEADVEFATHEEAVAAMSk.[D]	N-Term(TMT10plex); K21(TMT10plex)	High	P52597	0	2650.34	42.5	39	47.8	39	36.9	34.3	53.8	55.2	52.1	3.74	0	2.125e-07
[K].qSLQVIESAMER.[D]	N-Term(TMT10plex)	High	Q16740	0	1619.86	32.6	42.6	41.1	55.1	49.1	52.2	41.7	41.6	34.7	3.18	0	0.0001595
[K].dFMIQGGDFTR.[G]	N-Term(TMT10plex)	High	P23284	0	1515.75	176	181.6	179.4	120	76.8	91.6	122.5	102.1	101	3.17	0	9.34e-05
[K].iTLDNAYMEk.[C]	N-Term(TMT10plex); K10(TMT10plex)	High	P14618	0	1655.91	103.3	102.3	96.5	53.1	41.6	51.1	76.8	75.7	69	3.92	0	4.069e-05
[K].tVAGGAWTYNTTSAVTVk.[S]	N-Term(TMT10plex); K18(TMT10plex)	High	P61513	0	2285.25	50.1	47.7	47.2	52.2	40.5	45.7	58.1	56.4	64.9	3.6	0	4.085e-05
[K].vDTNAPDLSLEGPEGk.[L]	N-Term(TMT10plex); K16(TMT10plex)	High	Q09666	0	2100.12	104	112.7	132.6	138.7	136.9	148.5	125.3	144.2	126.6	4.66	0	1.003e-05
[K].gDVTITNDGATILk.[Q]	N-Term(TMT10plex); K14(TMT10plex)	High	P50991	0	1876.08	74.7	79.2	81.2	79.9	65.1	73.9	83.7	72.1	75	3.61	0	5.62e-06
[R].tIPWLEDRVPQk.[T]	N-Term(TMT10plex); K12(TMT10plex)	High	O43707	1	1940.14	38	42.6	46.4	48.2	41.4	41.6	44.5	55.9	49	3.82	0	6.258e-05
[R].iYVGNLPTDVR.[E]	N-Term(TMT10plex)	High	Q13242	0	1475.84	11	18	15.5	16	14.4	11.5	15.1	13	14	2.61	0	0.0003804
[K].yTPSGQAGAAASESLFVSNHAY.[-]	N-Term(TMT10plex)	High	P04075	0	2457.19	14.3	17.8	14.6	12.1	13.6	18.6	10	16.8	11.6	2.91	0	0.0002347
[K].ncIVLIDSTPYR.[Q]	N-Term(TMT10plex); C2(Carbamidomethyl)	High	P62241	0	1679.9	22.9	30.9	22.8	24.5	22.7	26.4	34.3	30	50.4	3.19	0	0.0003547
[R].vFEVNASNLEk.[Q]	N-Term(TMT10plex); K11(TMT10plex)	High	Q9P2J5	0	1707.97	70	66.7	66.1	81.6	68.7	74.3	87.1	83.7	78.5	2.69	0	0.0004763
[R].kIEFPLPDEk.[T]	N-Term(TMT10plex); K1(TMT10plex); K10(TMT10plex)	High	P62191	1	1903.15	98.9	89.7	98.5	111.7	87.4	116.6	103.4	109.5	106.7	4.1	0	0.0001761
[K].gFFEGTIASk.[G]	N-Term(TMT10plex); K10(TMT10plex)	High	P53621	0	1514.86	23.2	22.5	20.1	29	20.9	28.9	29.5	31.1	34.6	3.26	0	0.0006335
[K].nLPPSGAVPVTGIPPHVVk.[V]	N-Term(TMT10plex); K19(TMT10plex)	High	Q13283	0	2337.41	40	39.5	36.4	43.2	34.5	40.3	39.7	41.7	41.1	4.05	0	4.598e-05
[R].nVPQEESLEDSDVDADFk.[A]	N-Term(TMT10plex); K18(TMT10plex)	High	O00505	0	2495.22	16.2	18.9	14.2	15.9	13.4	13.4	16.7	13.3	14	4.11	0	6.038e-05
[R].gFGFVYFQNHDAADk.[A]	N-Term(TMT10plex); K15(TMT10plex)	High	Q13151	0	2174.11	39.7	33.2	41	53	43.9	42.8	48.5	48	50.5	4.07	0	3.903e-10
[K].gVVDSDDLPLNVSR.[E]	N-Term(TMT10plex)	High	P14625	0	1714.92	108.9	113	99.7	128.9	94.7	99.4	118.8	116.5	105.8	4.28	0	7.441e-07
[K].rEDLVVAPAGITLk.[E]	N-Term(TMT10plex); K14(TMT10plex)	High	P12268	1	1940.19	58.6	59	57.2	66.9	57.6	63.9	72.6	73.2	75.7	4.14	0	3.142e-06
[K].gAVSAEQVIAGFNR.[L]	N-Term(TMT10plex)	High	Q9UHV9	0	1647.9	65.3	66.7	68.5	80.1	82.2	85.2	73.1	63.5	68.9	4.82	0	3.213e-06
[R].lSPPSSSAASSYSFSDLNSTR.[G]	N-Term(TMT10plex)	High	P50402	0	2390.17	21.6	24.2	22.4	26.8	19.5	28.7	22	18.9	25.2	5.78	0	6.157e-06
[R].yRVPDVLVADPPIAR.[L]	N-Term(TMT10plex)	High	Q14697	1	1910.11	73.8	91.3	86.2	79.2	86	92.9	82.3	86.2	90.7	1.73	0	0.0004071
[R].vFIPHGLIMDR.[T]	N-Term(TMT10plex)	High	P00492	0	1526.87	56.2	55.2	53	56.8	53.1	53	79.1	81.6	65.3	3.77	0	0.0002604
[K].eAMVQAEEAAAEITR.[K]	N-Term(TMT10plex)	High	O00567	0	1847.94	31.5	35	33.3	36.5	31.9	36.6	33.5	37	34.6	4.85	0	7.391e-08
[R].sIFGEDALANVSIEkPIHQGPDAAVTGHIR.[I]	N-Term(TMT10plex); K15(TMT10plex)	High	P53618	0	3600.95	61.9	50.7	49.3	59.2	45.5	49.2	68.3	54.6	53.6	2.07	0	5.272e-06
[R].qAQAAVLAVLPR.[L]	N-Term(TMT10plex)	High	Q99848	0	1465.91	26.7	28.2	22.7	29.2	25.1	32.2	26.4	24.6	31.8	3.31	0	2.342e-06
[R].eTEGGTVLTATTSELEAINkR.[V]	N-Term(TMT10plex); K20(TMT10plex)	High	Q9UQE7	1	2678.46	16.8	18.3	20.3	16.7	12.7	14.6	13.2	17.6	14.5	5.9	0	4.404e-08
[K].kGVNLPGAAVDLPAVSEk.[D]	N-Term(TMT10plex); K1(TMT10plex); K18(TMT10plex)	High	P14618	1	2452.47	96.1	82.8	89	76.9	47.6	52.1	90.7	58.9	56.4	5.21	0	5.024e-09
[K].dVLSVAFSSDNR.[Q]	N-Term(TMT10plex)	High	P63244	0	1538.8	113.8	105	119.1	115.1	72.3	107.8	118.3	108.6	106.3	2.52	0	0.0002184
[K].qmEQISQFLQAAER.[Y]	N-Term(TMT10plex); M2(Oxidation)	High	P37802	0	1923.98	78.2	83	86.2	100.5	85.5	87.4	69.3	63.5	54.4	4.45	0	1.642e-05
[K].mIQDGkGDVTITNDGATILk.[Q]	N-Term(TMT10plex); K6(TMT10plex); K20(TMT10plex)	High	P50991	1	2777.57	35.3	38.1	37.9	37.6	48.3	44.4	44.7	48.2	38.4	4.94	0	2.261e-10
[K].lPYDVTPEQALAHEEVk.[T]	N-Term(TMT10plex); K17(TMT10plex)	High	P46940	0	2397.31	64.4	58.5	70.1	50.7	43	42.2	46.9	48.2	45.7	5.33	0	3.795e-08
[R].qVQSLTcEVDALk.[G]	N-Term(TMT10plex); C7(Carbamidomethyl); K13(TMT10plex)	High	P08670	0	1949.08	146.8	148.3	142.7	105.7	80.9	104.9	79.3	84.3	72.9	2.76	0	1.185e-05
[R].nELESYAYSLk.[N]	N-Term(TMT10plex); K11(TMT10plex)	High	P11021	0	1774.96	13.6	15.4	18.5	15.8	14.6	16.2	10.6	16.7	13.6	3.57	0	0.000144
[K].sNQQLVDIIEk.[V]	N-Term(TMT10plex); K11(TMT10plex)	High	P61289	0	1745.02	139.6	128.7	145	217.1	173.3	198.6	205.2	201.9	204.6	2.81	0	0.0001826
[R].gPADSLSTAAGAAELSAEGAGk.[S]	N-Term(TMT10plex); K22(TMT10plex)	High	Q7Z5L9	0	2389.26	21.6	18.9	24	21.4	26.2	21.3	17.7	22.9	17.4	4.22	0	1.069e-05
[K].tHVADFAPEVAWVTR.[S]	N-Term(TMT10plex)	High	P07814	0	1928.02	27.4	28.4	33.1	34.6	27.1	36.6	36.6	36	37.8	3.07	0	4.678e-05
[R].nPDDITQEEYGEFYk.[S]	N-Term(TMT10plex); K15(TMT10plex)	High	P08238	0	2306.12	68.7	65.5	71.8	61.9	45.5	52.4	50.1	50.6	49.1	4.34	0	7.767e-07
[R].gFPTIYFSPANkk.[L]	N-Term(TMT10plex); K12(TMT10plex); K13(TMT10plex)	High	P30101	1	2157.27	37	33.4	38.3	42.6	48.6	40.6	44.8	39.6	51.1	3.48	0	4.255e-05
[R].gkPPPLLPSVLGPAGGDR.[E]	N-Term(TMT10plex); K2(TMT10plex)	High	Q8IY67	0	2186.31	41.7	41.1	51.8	62.6	40.8	56.3	50.5	51.9	55	3.02	0	0.0004708
[R].lQALDTGWNELHk.[M]	N-Term(TMT10plex); K13(TMT10plex)	High	Q01082	0	1983.11	43.9	50	44.8	56.6	58.5	55.2	59.3	69.6	64.7	4.13	0	3.063e-06
[K].vLQDMGLPTGAEGR.[D]	N-Term(TMT10plex)	High	Q12906	0	1672.89	27.9	37.6	40.8	37.4	37.8	36.8	39.4	37.2	32	3.78	0	2.948e-05
[K].sSMNVDEAFSSLAR.[D]	N-Term(TMT10plex)	High	P51153	0	1742.86	12.1	19	14.8	12.8	12.9	17.9	17.6	15.9	17.7	4.73	0	4.554e-07
[R].qLVDTTVELANk.[V]	N-Term(TMT10plex); K12(TMT10plex)	High	O75533	0	1789.05	163.8	152	167.9	181.1	116.6	162.4	162.2	157.6	156.4	2.29	0	0.000407
[K].aVLEEGTDVVIk.[M]	N-Term(TMT10plex); K12(TMT10plex)	High	Q9NSE4	0	1731.03	14	13.7	16.9	14.4	13.8	15.2	9.9	12.9	10.9	4.61	0	0.0001105
[K].lDSTDFTGTIk.[L]	N-Term(TMT10plex); K11(TMT10plex)	High	P02786	0	1655.93	94.4	100.5	95.2	124.3	106.1	114.5	132.2	120.9	119.7	3.86	0	2.242e-05
[R].dYIWNTLNSGR.[V]	N-Term(TMT10plex)	High	O75390	0	1567.81	51	46.6	48.8	36.8	34.6	36.3	41.5	40.2	36.2	3.28	0	4.815e-05
[R].fQSDSSSYPTVDSNSLLGQSR.[L]	N-Term(TMT10plex)	High	Q9UQ35	0	2504.21	33.2	32.4	32.8	33.2	44	39.2	35	37.6	38.7	4.71	0	1.434e-06
[R].eNGVYLIDVk.[F]	N-Term(TMT10plex); K10(TMT10plex)	High	P21333	0	1607.94	260.2	267.1	304.6	337.3	302.9	325.7	306.7	276.5	290.5	2.99	0	0.0005746
[K].lEEEQIILEDQNck.[L]	N-Term(TMT10plex); C13(Carbamidomethyl); K14(TMT10plex)	High	P35579	0	2219.16	66.2	65.7	62.4	58.5	53.3	52.7	51.7	43	36.7	4.97	0	3.209e-05
[K].eLVTQQLPHLLk.[D]	N-Term(TMT10plex); K12(TMT10plex)	High	Q99584	0	1877.16	77	68.7	70.1	83.2	76	77.6	80.5	79.4	75.1	4	0	2.762e-06
[K].lTPEEEEILNk.[K]	N-Term(TMT10plex); K11(TMT10plex)	High	P62241	0	1773	32.4	37.4	39.1	39.1	39.8	42.5	40.1	37.5	33.7	4.24	0	8.511e-06
[K].mkEIAEAYLGk.[T]	N-Term(TMT10plex); K2(TMT10plex); K11(TMT10plex)	High	P11142	1	1940.15	166.5	190.6	208	259.3	239.7	289.9	266.7	279.7	283.4	3.22	0	0.0005081
[K].tISTSDPAEVLVk.[N]	N-Term(TMT10plex); K13(TMT10plex)	High	Q86UE4	0	1818.06	28.6	34.2	42.3	49.4	55.7	50	47.8	43.7	42.3	4.83	0	0.0001309
[K].lDFLEGDQkPLAQR.[K]	N-Term(TMT10plex); K9(TMT10plex)	High	Q99848	0	2088.19	30.3	26.7	29.1	40.3	33.2	34.8	45.4	34.7	29	2.82	0	0.0003558
[K].lAADEDDDDDDEEDDDEDDDDDDFDDEEAEEk.[A]	N-Term(TMT10plex); K32(TMT10plex)	High	P06748	0	4181.53	7.7	7.4	10.4	8.8	3.9	8.4	8.1	7.2	6.7	4.91	0	3.97e-06
[K].sEDFSLPAYMDR.[R]	N-Term(TMT10plex)	High	P13073	0	1659.79	42.8	43	43.4	45.8	40.2	47.5	51.6	46	39.8	3.68	0	2.404e-06
[R].lQEAGILSAEELQR.[L]	N-Term(TMT10plex)	High	Q15149	0	1785.99	49.3	52.9	65.5	71.2	66.3	76.1	71	75.8	59.8	3.22	0	1.744e-05
[R].gYFEYIEENk.[Y]	N-Term(TMT10plex); K10(TMT10plex)	High	Q00839	0	1749.91	46.1	52.9	54.8	46.3	36.6	42.9	45.9	44.5	48	4.37	0	2.545e-05
[R].lWDLTTGTTTR.[R]	N-Term(TMT10plex)	High	P63244	0	1493.82	36.4	35.1	37.8	33	21.9	23.8	48.5	41.9	47.3	3.02	0	2.592e-05
[R].kLEAAEDIAYQLSR.[S]	N-Term(TMT10plex); K1(TMT10plex)	High	P35232	1	2065.17	59.3	60.3	78.3	71.6	70.1	77.1	69.7	72.2	78.9	3.44	0	3.278e-06
[R].gTGGVDTAAVGGVFDVSNADR.[L]	N-Term(TMT10plex)	High	P12277	0	2194.09	3	3.1	3.5	3.2	2.9	3.4	2.3	1.7	2.7	4.61	0	6.837e-07
[K].vDISAPDVDVHGPDWHLk.[M]	N-Term(TMT10plex); K18(TMT10plex)	High	Q09666	0	2458.31	112.5	107.8	123.3	118.3	131.8	119.3	132.4	136.8	130	3.16	0	2.313e-06
[R].gSTAPVGGGAFPTIVEREPWDGR.[D]	N-Term(TMT10plex)	High	Q15084	1	2585.33	17.4	22.1	20.8	16.5	21.3	25.6	28.5	28.7	28.3	3.53	0	0.0001825
[K].aILILDNDGDR.[L]	N-Term(TMT10plex)	High	P61923	0	1443.8	31.7	48.6	43.6	38.3	23.1	30.2	36.6	38.4	31.7	2.62	0	0.000487
[R].vPTANVSVVDLTcR.[L]	N-Term(TMT10plex); C13(Carbamidomethyl)	High	P04406	0	1759.96	18	18.2	18.5	8.9	8.3	11.5	3.3	6.3	6.3	4.37	0	4.842e-07
[R].iPSAVGYQPTLATDmGTMQER.[I]	N-Term(TMT10plex); M15(Oxidation)	High	P06576	0	2511.24	18.4	22.8	18.8	14.4	14.2	15.6	17.8	12	13.3	3.86	0	0.0001328
[K].vDIDAPDVEVHDPDWHLk.[M]	N-Term(TMT10plex); K18(TMT10plex)	High	Q09666	0	2558.33	67.3	63.6	65.6	69.7	67	64.8	77.6	86.2	77.4	3.6	0	2.747e-05
[R].sNTPILVDGkDVMPEVNk.[V]	N-Term(TMT10plex); K10(TMT10plex); K18(TMT10plex)	High	P06744	1	2643.5	15.7	22.3	25.8	40	38.5	39.9	42.8	49.6	44.8	3.54	0	0.0001146
[K].lIGIDDVPDAR.[G]	N-Term(TMT10plex)	High	P98082	0	1412.79	54	61.4	60.3	63.2	55.7	66.6	65.2	60.4	54.6	2.82	0	9.578e-05
[K].fYTDPVEAVk.[D]	N-Term(TMT10plex); K10(TMT10plex)	High	P55809	0	1626.91	73.3	59.2	63.8	76.8	56.3	62.2	93.8	76.4	84.2	2.92	0	0.0001122
[K].wkDTDEADLVLAk.[E]	N-Term(TMT10plex); K2(TMT10plex); K13(TMT10plex)	High	P45973	1	2191.26	97.6	91.2	107.8	116.4	112.2	124.6	136.5	154	147.1	3.12	0	1.839e-07
[K].tAPVQAPPAPVIVTETPEPAmTSGVYRPPGAR.[L]	N-Term(TMT10plex); M21(Oxidation)	High	Q9UKY7	0	3502.86	20.8	19.5	21.5	40.2	36.9	33.7	18.3	11.7	12.7	3.25	0	0.0003072
[K].aEQINQAAGEASAVLAk.[A]	N-Term(TMT10plex); K17(TMT10plex)	High	Q9UJZ1	0	2129.2	53.4	58.5	55.2	58.6	53.5	56.7	63.4	61.8	55.4	4.01	0	4.591e-05
[R].eSLVVNYEDLAAR.[E]	N-Term(TMT10plex)	High	P49736	0	1707.91	19.1	20.9	16.7	14	12.2	17.3	15.5	13.6	17.5	3.92	0	2.106e-07
[K].tPVEVPVGGFk.[G]	N-Term(TMT10plex); K11(TMT10plex)	High	Q15149	0	1587.95	130.6	131.6	135.5	134.2	107.6	127.9	139.7	138.7	120	3.02	0	3.14e-06
[K].vLTEIIASR.[T]	N-Term(TMT10plex)	High	P08758	0	1230.76	94.7	104.4	101.4	106.3	86.4	98.7	100.7	113.9	88.2	2.39	0	0.0003537
[R].kSTGFETLVVTSEDGITk.[I]	N-Term(TMT10plex); K1(TMT10plex); K18(TMT10plex)	High	O75521	1	2599.48	35.8	34.7	39.9	53.3	45.1	52.6	48.4	56.1	48.7	4.06	0	1.223e-05
[R].kSEIEYYAMLAk.[T]	N-Term(TMT10plex); K1(TMT10plex); K12(TMT10plex)	High	P62888	1	2133.22	122.9	126.6	124.3	140.3	113.7	123.5	141.3	149.8	166.1	3.18	0	1.21e-05
[R].tQTPPLGQTPQLGLk.[T]	N-Term(TMT10plex); K15(TMT10plex)	High	P78344	0	2037.21	32.2	37.3	36.8	45.9	48.4	45.9	54	44.4	43.5	3.22	0	0.0001008
[R].iALTDNALIAR.[S]	N-Term(TMT10plex)	High	P18124	0	1399.85	47.6	47.8	48.6	45.3	36.2	39	43.8	45.5	41	3.33	0	9.31e-05
[K].dAGTIAGLNVLR.[I]	N-Term(TMT10plex)	High	P11142	0	1428.84	51.2	54	53.5	51	38.8	39.5	51.4	49.3	42.3	3.62	0	2.288e-05
[K].vAGMDVELTVEER.[N]	N-Term(TMT10plex)	High	P62258	0	1676.87	50.5	44.9	53.2	43.2	38.6	37.7	51.8	49.4	46.3	4.49	0	1.201e-06
[K].iLDSVGIEADDDRLNk.[V]	N-Term(TMT10plex); K16(TMT10plex)	High	P05387	1	2231.23	38.5	48.4	47	59.2	68.2	65.9	42.8	55.7	54.4	4.65	0	6.302e-10
[R].sLSAIYLEk.[L]	N-Term(TMT10plex); K9(TMT10plex)	High	Q15149	0	1481.9	82.6	87	81.7	89.1	74.4	76.7	78.8	86.4	88.4	3.11	0	0.0001626
[K].tDEFQLHTNVNDGTEFGGSIYQk.[V]	N-Term(TMT10plex); K23(TMT10plex)	High	P21796	0	3058.52	37.1	34	34.7	41.4	30.7	37.5	46.8	40	39.3	8.99	0	8.119e-14
[R].dTQSGSLLFIGR.[L]	N-Term(TMT10plex)	High	P50454	0	1522.84	8.5	14.8	12.9	14.7	8.6	15.7	13.3	11.1	11.2	2.43	0	5.507e-05
[R].yPVNSVNILk.[A]	N-Term(TMT10plex); K10(TMT10plex)	High	P17987	0	1604.98	63.4	63.2	57.6	53	38.3	50	49.5	38.8	41.4	2.35	0	0.0001848
[R].qLLLESQSQLDAAk.[S]	N-Term(TMT10plex); K14(TMT10plex)	High	Q9P2E9	0	2002.16	41.1	32.6	31.8	36.6	42.8	38.2	28.6	31.4	40.5	3.32	0	6.015e-05
[K].eESQIPVDEVFFHR.[Y]	N-Term(TMT10plex)	High	Q03701	0	1961	74.8	86.2	91.6	92.5	89.9	97.1	94.5	114	99.1	3.7	0	0.0004482
[K].iLIANTGMDTDk.[I]	N-Term(TMT10plex); K12(TMT10plex)	High	P78371	0	1749.98	44.4	39.3	40.6	41.3	26.7	38.1	40.7	40.2	38.3	4.63	0	9.355e-08
[K].wVAVVVPSGQEQR.[Y]	N-Term(TMT10plex)	High	P01891	0	1683.94	14.9	17.2	20.3	15.1	20.9	17.3	21.5	17.1	22.8	3.43	0	0.0005618
[K].lLVDVDESTLSPEEQkER.[K]	N-Term(TMT10plex); K16(TMT10plex)	High	O75533	1	2545.38	19.7	27	25.6	27.8	29.9	33.9	31.1	28.6	32	4.8	0	1.733e-06
[R].iLGADTSVDLEETGR.[V]	N-Term(TMT10plex)	High	P25705	0	1804.95	29	25.1	29.2	30.5	26.1	23.8	28.9	28.1	24.8	5.12	0	9.3e-08
[K].nVPQVVNVQELk.[N]	N-Term(TMT10plex); K12(TMT10plex)	High	P35658	0	1825.09	100.5	107.6	101	123.8	110.9	118.7	113.1	106.8	101.2	3.3	0	4.593e-06
[K].aIPQLQGYLR.[S]	N-Term(TMT10plex)	High	Q02878	0	1387.83	29.7	33.6	33.7	26.2	22	28.4	25.7	21.4	26.2	2.93	0	0.0005054
[R].wVVIGDENYGEGSSR.[E]	N-Term(TMT10plex)	High	Q99798	0	1896.93	8.7	10.7	13.5	10.6	13	11	12.7	16.4	14.2	4.29	0	2.204e-05
[R].wQAVLAQTDVR.[Q]	N-Term(TMT10plex)	High	Q15149	0	1515.85	25.6	29	27.5	34.2	30.3	32.2	30.5	33.8	27.8	3.61	0	7.941e-05
[K].dEILPTTPISEQk.[G]	N-Term(TMT10plex); K13(TMT10plex)	High	P23396	0	1929.09	58.9	58.5	71.1	72.4	70.5	74.3	72.6	70.7	64.8	4.33	0	3.669e-05
[K].dVNAAIAAIk.[T]	N-Term(TMT10plex); K10(TMT10plex)	High	P68366	0	1443.89	65.2	67.4	65.5	79.6	55.7	63.4	65.7	65.7	68.4	3.1	0	0.0002099
[R].qVQSLTcEVDALkGTNESLER.[Q]	N-Term(TMT10plex); C7(Carbamidomethyl); K13(TMT10plex)	High	P08670	1	2835.49	44.9	54.5	52.8	34.4	55.9	42.8	34.2	40.2	29.3	4.24	0	7.321e-07
[R].iTPSYVAFTPEGER.[L]	N-Term(TMT10plex)	High	P11021	0	1795.94	24.7	29.7	31.8	22.3	27.4	27.7	21.1	18.1	21.3	4.55	0	5.948e-06
[K].gVLFYGPPGcGk.[T]	N-Term(TMT10plex); C10(Carbamidomethyl); K12(TMT10plex)	High	P55072	0	1709.94	130.9	180.2	150.2	115.7	105.9	124.3	74.9	70.2	81.9	2.87	0	0.0002083
[K].nSLESYAFNMk.[A]	N-Term(TMT10plex); K11(TMT10plex)	High	P11142	0	1761.92	234.3	244.3	273.5	318.7	277.2	277.8	319.3	295.9	278.5	2.79	0	5.446e-05
[R].vVDLMAHMASk.[E]	N-Term(TMT10plex); K11(TMT10plex)	High	P04406	0	1659.93	360.2	391.2	355	349.5	212.9	319.3	432.7	406.3	362.4	2.79	0	1.069e-05
[R].lVQAFQYTDk.[H]	N-Term(TMT10plex); K10(TMT10plex)	High	Q13162	0	1670.95	68.7	68.9	70	62.4	54.4	58.2	63	64.3	54.2	3.61	0	9.681e-05
[R].aWGPGLEGGVVGk.[S]	N-Term(TMT10plex); K13(TMT10plex)	High	P21333	0	1684.98	172.1	178.6	189.1	188.9	172.7	195.1	218.8	247.1	221.1	3.26	0	0.0001841
[K].lMIEMDGTENk.[S]	N-Term(TMT10plex); K11(TMT10plex)	High	P06733	0	1738.91	136.7	155.6	140.1	165.5	109.5	132.4	219.2	218.5	185.4	3.23	0	4.155e-05
[K].tAFQEALDAAGDk.[L]	N-Term(TMT10plex); K13(TMT10plex)	High	P10599	0	1794.96	60.2	52.1	51.4	70.2	56.6	57.5	67.7	58.2	58.2	4.1	0	8.716e-07
[K].dAGTIAGLNVLR.[I]	N-Term(TMT10plex)	High	P11142	0	1428.84	124.7	136.9	124.5	127.9	102.2	126.7	132.3	120.1	111.6	4.29	0	2.716e-06
[K].yPASTVQILGAEk.[A]	N-Term(TMT10plex); K13(TMT10plex)	High	O00567	0	1835.07	148.1	154.9	133.1	111.2	90.9	106.7	111.2	101.7	118.7	3.19	0	1.114e-05
[K].kPIEDVLLSSVR.[R]	N-Term(TMT10plex); K1(TMT10plex)	High	Q9H2J4	0	1814.12	132.5	145.3	145.8	65.2	52.6	64.3	53	63.1	58.3	2.54	0	0.0006695
[R].lTHVDSPLEAPAGPLGQVk.[L]	N-Term(TMT10plex); K19(TMT10plex)	High	Q9BSJ8	0	2387.37	42.4	44.1	48.9	52.5	37	44.2	40.4	43.6	37.4	3.12	0	0.0001734
[K].eYLDNVQLGHILER.[E]	N-Term(TMT10plex)	High	P28288	0	1928.04	46.9	47.1	49	42	40.9	38.9	47.3	43.1	42.5	3.3	0	0.0001302
[R].eTLAQLQQEFQR.[A]	N-Term(TMT10plex)	High	O15212	0	1719.92	62.9	58.1	59.9	60.2	65.4	59.7	53	54.8	59.3	4.02	0	3.854e-05
[K].aLDVMVSTFHk.[Y]	N-Term(TMT10plex); K11(TMT10plex)	High	P26447	0	1705.97	131.7	150.8	143.7	131	172.3	171.5	95.6	110.6	103.8	3.96	0	5.302e-06
[K].lIAPVAEEEATVPNNk.[I]	N-Term(TMT10plex); K16(TMT10plex)	High	P07195	0	2153.22	43.8	40.3	48.4	51	33.3	42.5	51.7	53.2	46.5	3.14	0	4.318e-05
[K].aDAASSLTVDVTPPTAk.[A]	N-Term(TMT10plex); K17(TMT10plex)	High	Q9H8Y8	0	2102.17	98.6	103.1	104.1	112	94.5	103.8	122.3	114.5	119.2	3.45	0	8.568e-05
[K].qTIDNSQGAYQEAFDISk.[K]	N-Term(TMT10plex); K18(TMT10plex)	High	P27348	0	2473.26	28.4	27.9	28.2	25.7	28.9	29.1	26.3	27.5	28.9	3.1	0	0.0002055
[K].iLDSVGIEADDDRLNk.[V]	N-Term(TMT10plex); K16(TMT10plex)	High	P05387	1	2231.23	22.7	17.9	26.2	24.4	27.6	27.2	23.3	26.8	22.9	3.52	0	8.199e-05
[K].aSAAFSSVGSVITk.[K]	N-Term(TMT10plex); K14(TMT10plex)	High	P55327	0	1783.04	18.4	17.6	22.2	26.9	23.5	23.5	25.6	27.2	23.5	4.74	0	4.537e-08
[R].lQTMkEELDFQk.[N]	N-Term(TMT10plex); K5(TMT10plex); K12(TMT10plex)	High	P02545	1	2197.25	76.8	78.9	85.3	117.2	124.7	130.5	116.6	151.4	138.7	2.72	0	0.0002438
[R].nPDDITQEEYGEFYk.[S]	N-Term(TMT10plex); K15(TMT10plex)	High	P08238	0	2306.12	143.1	141.9	163.6	117.7	109.6	101.8	122.3	111.7	114.5	3.94	0	3.503e-05
[K].hEQILVLDPPTDLk.[F]	N-Term(TMT10plex); K14(TMT10plex)	High	Q9P0L0	0	2076.21	75.6	77.7	75.2	97.3	99.5	96.4	100.5	103.4	95.5	3.56	0	8.404e-05
[K].sNTLPISLQSIR.[S]	N-Term(TMT10plex)	High	P42704	0	1557.92	23.8	21.2	23.4	34.9	26.8	29.9	39.2	38.3	37.7	3.39	0	1.358e-05
[R].tFSWASVTSk.[N]	N-Term(TMT10plex); K10(TMT10plex)	High	Q13283	0	1571.88	56	74.2	74.7	86	80	84.2	107.2	107.5	96	3.79	0	7.913e-05
[R].kTVTAMDVVYALkR.[Q]	N-Term(TMT10plex); K1(TMT10plex); K13(TMT10plex)	High	P62805	2	2282.39	67.1	79.9	84.8	97.6	102.8	102.2	101.6	132.5	125.8	1.93	0	2.806e-05
[K].qQLSAEELDAQLDAYNAR.[M]	N-Term(TMT10plex)	High	Q86V81	0	2264.14	180.5	183.3	174	208.4	222.6	207.3	176.5	185.1	181.3	5.45	0	8.12e-09
[K].aQQVSQGLDVLTAk.[V]	N-Term(TMT10plex); K14(TMT10plex)	High	P18206	0	1916.12	61.9	63.8	65.3	67.2	80.7	70.9	66.7	81.4	73.7	2.4	0	2.355e-05
[R].qITLNDLPVGR.[S]	N-Term(TMT10plex)	High	Q13162	0	1454.85	93.6	91.9	92.2	89.9	73.6	79.7	86.7	92.7	71.7	3.17	0	0.0001287
[R].iFTSIGEDYDER.[V]	N-Term(TMT10plex)	High	P35232	0	1673.82	26.5	31.7	30.8	35.8	25.4	26.5	30.9	33.9	30.8	4.15	0	1.275e-05
[R].gLFSANDWQck.[T]	N-Term(TMT10plex); C10(Carbamidomethyl); K11(TMT10plex)	High	O95218	0	1783.92	25.3	22.1	23.7	25.2	25.2	26.8	21.8	25.9	27.1	3.58	0	0.0003982
[K].vEDVSAVEIVGGATR.[I]	N-Term(TMT10plex)	High	Q92598	0	1730.95	11.3	7.8	7.6	9.3	6.7	7.5	9.5	14.3	8.8	3.85	0	8.123e-06
[K].iLEDNSIPQVk.[D]	N-Term(TMT10plex); K11(TMT10plex)	High	P11177	0	1714.02	47.9	48.8	50.3	55.4	48.3	48.5	52.7	51.1	47.9	3.1	0	0.0006139
[K].fVNWQVDGEYR.[G]	N-Term(TMT10plex)	High	O96008	0	1641.82	23.4	29.3	20.5	17.4	15.3	15.1	17.9	21.8	20.5	3.28	0	7.115e-05
[K].tkEQANAVSEAVVSSVNTVATk.[T]	N-Term(TMT10plex); K2(TMT10plex); K22(TMT10plex)	High	O76070	1	2920.66	60.6	58.5	59.3	87	89.1	82.5	77.2	77.1	87.9	3.64	0	1.057e-06
[R].kVPGVTAIELDEDTGTFR.[I]	N-Term(TMT10plex); K1(TMT10plex)	High	P51114	1	2406.33	30	38.4	36.1	34.8	32.1	33.2	35	32.9	31.2	5.21	0	3.587e-09
[R].eAVcIVLSDDTcSDEk.[I]	N-Term(TMT10plex); C4(Carbamidomethyl); C12(Carbamidomethyl); K16(TMT10plex)	High	P55072	0	2299.12	38.7	47.9	50.4	37.1	37.6	37.5	37	36.9	37.9	4.86	0	4.863e-07
[K].gYTLVEYETYk.[E]	N-Term(TMT10plex); K11(TMT10plex)	High	Q9Y5S9	0	1823.98	86.9	88.8	76.8	70.8	52.8	63.8	63.4	54.8	72.1	4.41	0	8.608e-06
[R].dMDDEESWIk.[E]	N-Term(TMT10plex); K10(TMT10plex)	High	Q13813	0	1725.84	20.7	22.6	21.8	22.9	19.2	23.3	17.7	21.5	21.7	3.48	0	1.882e-05
[K].tLGEcGFTSQTARPQAPATVGLAFR.[A]	N-Term(TMT10plex); C5(Carbamidomethyl)	High	Q15370	0	2865.49	10.3	9.2	11.7	9.2	7.4	7.2	7.3	3.7	6.1	4.11	0	1.463e-05
[R].gIFTSEIGTk.[Q]	N-Term(TMT10plex); K10(TMT10plex)	High	P78527	0	1510.89	79.1	94.8	74.5	98.9	80	83.4	107.1	96.1	102.3	3.52	0	9.021e-05
[K].mILIQDGSQNTNVDkPLR.[I]	N-Term(TMT10plex); K15(TMT10plex)	High	Q92945	0	2500.4	209.9	211.8	201.6	243.3	239	237.3	244.1	254.6	237.7	4.22	0	8.813e-08
[K].gkLEAIITPPPAk.[K]	N-Term(TMT10plex); K2(TMT10plex); K13(TMT10plex)	High	O75367	1	2022.29	56.2	50.8	66.6	82.5	58.2	84.7	66.2	75.8	70.5	2.55	0	0.0002298
[K].vALVYGQMNEPPGAR.[A]	N-Term(TMT10plex)	High	P06576	0	1830.97	25.4	23.4	18.1	27.5	16.2	17.4	18.3	17	22.2	4.31	0	8.072e-09
[K].lEEDISSSMTNSTAASRPPVTLR.[L]	N-Term(TMT10plex)	High	Q15366	0	2691.38	11.9	12.6	11.1	7.3	9.5	8.1	12.1	14.6	13.1	4.42	0	3.729e-06
[R].kEFSPFGTITSAk.[V]	N-Term(TMT10plex); K1(TMT10plex); K13(TMT10plex)	High	P11940	1	2100.23	55.1	48.1	67	83.3	69.5	85.2	88.5	76.3	82.5	3.35	0	0.0001086
[K].nLSSNEAISLEEIR.[I]	N-Term(TMT10plex)	High	P78527	0	1803.96	24	24.8	24.4	22.4	21.6	17.7	27.4	19.8	22.6	4.88	0	1.091e-06
[K].dITEEIMSGAR.[T]	N-Term(TMT10plex)	High	Q04637	0	1450.74	50.2	39.9	44.1	43.7	37.7	43.6	47.4	47	46.6	3.56	0	7.335e-05
[K].lkPTMAFMSGk.[L]	N-Term(TMT10plex); K2(TMT10plex); K11(TMT10plex)	High	Q6YN16	0	1898.12	35.8	38.4	44.7	41.2	36.9	41.5	39.4	45.9	42.3	2.69	0	0.0001753
[K].vNNSSLIGVGYTQTLRPGVk.[L]	N-Term(TMT10plex); K20(TMT10plex)	High	P45880	0	2561.48	14.1	13.9	16.3	18.4	15.9	15.3	17.7	21.3	21.7	6.21	0	4.82e-10
[K].iEGYEDQVLITEHGDLGNSR.[F]	N-Term(TMT10plex)	High	P52907	0	2474.24	40.1	49.2	49.9	38.4	38.4	36.3	38.1	42.5	33.7	5.65	0	4.08e-07
[K].gYGFIEYEk.[A]	N-Term(TMT10plex); K9(TMT10plex)	High	Q9UHX1	0	1563.85	25.7	31.1	32.9	28	24.7	28.2	22.6	19.8	23.9	3.15	0	0.0004019
[K].lLYNNVSNFGR.[L]	N-Term(TMT10plex)	High	Q00610	0	1525.83	53.6	56.1	60.5	63.5	44.8	57.7	62.7	57.1	54.2	3.18	0	7.796e-05
[R].vSGLQGSDALNIQQNQTSGGSLQAGQQk.[E]	N-Term(TMT10plex); K28(TMT10plex)	High	P08047	0	3272.72	14.8	13.4	12.4	14.3	12.5	13.7	10.7	13.1	16.8	3.03	0	9.753e-06
[R].eAPATQASSTTQLTDTQVLAAENk.[S]	N-Term(TMT10plex); K24(TMT10plex)	High	Q9UNF1	0	2933.55	31	28.9	26.2	30.7	32.8	26.6	28.3	28.9	30.1	5.91	0	3.293e-09
[R].tQQAAQANITLQEQIEAIHk.[A]	N-Term(TMT10plex); K20(TMT10plex)	High	Q15459	0	2693.5	30.4	44.6	43.7	47.9	54.6	52.5	45	51.4	55.1	4.85	0	1.171e-08
[R].sLLTEADAGHTEFTDEVYQNESR.[Y]	N-Term(TMT10plex)	High	Q9NZM1	0	2841.34	14.6	16.9	17.3	15	14.7	11.9	16.7	18.4	13.3	6.32	0	1.501e-09
[K].aSLNGADIYSGccTLk.[I]	N-Term(TMT10plex); C12(Carbamidomethyl); C13(Carbamidomethyl); K16(TMT10plex)	High	P14866	0	2188.11	28.9	43.5	31.8	27.1	29.4	34	17	21.9	31.3	4.36	0	0.0001442
[R].sQVMDEATALQLR.[E]	N-Term(TMT10plex)	High	Q15149	0	1690.9	8	10.6	11.8	13.4	17	11.6	16.1	11.5	10.9	3.78	0	0.0001894
[R].lGDLYEEEMR.[E]	N-Term(TMT10plex)	High	P08670	0	1483.73	51.3	52.2	50.8	52.3	43.5	36	46.8	36.1	46.2	3.17	0	0.0004049
[R].cLYASVLTAQPR.[L]	N-Term(TMT10plex); C1(Carbamidomethyl)	High	P13639	0	1607.88	11	22.6	13	9.3	10.4	11.5	6.4	9.5	6.5	3.75	0	6.276e-05
[R].tYADYESVNEcMEGVck.[M]	N-Term(TMT10plex); C11(Carbamidomethyl); C16(Carbamidomethyl); K17(TMT10plex)	High	P84090	0	2513.14	26.4	32	20	23.2	21.6	27.7	27.9	25.1	30	4.5	0	5.157e-05
[K].sFLSQGQVLk.[L]	N-Term(TMT10plex); K10(TMT10plex)	High	P48047	0	1564.95	32.5	27	23.8	34.4	26.9	37.5	40.4	36.7	41.4	3.65	0	1.32e-05
[K].nAVEEYVYEMR.[D]	N-Term(TMT10plex)	High	P34932	0	1631.79	16.8	20.1	23.1	18	17.5	15.4	16.8	15.4	14.3	4.44	0	3.746e-05
[R].eTLLNSATTSLNSk.[V]	N-Term(TMT10plex); K14(TMT10plex)	High	P50991	0	1937.1	6.8	8.7	6.2	3.2	2.6	6.3	3.9	6.4	2.8	3.51	0	8.291e-06
[R].rVLQALEGLk.[M]	N-Term(TMT10plex); K10(TMT10plex)	High	P39019	1	1585.02	160.3	221.6	191.7	177.9	207.8	195.8	214.7	198.1	182.2	3.81	0	1.947e-06
[K].sIAFPSIGSGR.[N]	N-Term(TMT10plex)	High	O75367	0	1320.75	19.9	18.4	23	17.9	20.1	22.8	33	34.6	36.4	2.45	0	4.293e-05
[K].yFVEAGAMAVR.[R]	N-Term(TMT10plex)	High	P17987	0	1442.77	38.8	42.1	34.9	35.3	26.7	29.3	44.3	41.3	40.9	3.23	0	7.361e-05
[K].vVDYSQFQESDDADEDYGR.[D]	N-Term(TMT10plex)	High	Q9H1E3	0	2467.07	44.6	40.8	39.6	33.5	36.7	31.8	29.6	29.4	28.7	7.16	0	4.477e-07
[K].aLELDPDNETYk.[S]	N-Term(TMT10plex); K12(TMT10plex)	High	O43765	0	1865.99	57.3	55.2	54.5	54.2	46.9	51.1	43	33.9	44.5	3.76	0	8.051e-05
[K].gDAEkPEEELEEDDDEELDETLSER.[L]	N-Term(TMT10plex); K5(TMT10plex)	High	Q9NS69	0	3379.54	27.3	30.4	33	34.3	27.1	30.1	32.5	34.1	33.3	6.39	0	4.208e-09
[R].sASPDDDLGSSNWEAADLGNEER.[K]	N-Term(TMT10plex)	High	O00193	0	2664.19	19.9	24.1	24.6	20.1	20.6	21.7	20.7	22.4	24.9	6.27	0	2.275e-05
[R].vAQLEQVYIR.[G]	N-Term(TMT10plex)	High	P62318	0	1447.85	24.1	20.1	22.5	16.8	17.6	15.3	16	17.4	20.4	2.79	0	0.0001822
[K].nVDLSTFYQNR.[A]	N-Term(TMT10plex)	High	O94826	0	1585.82	19.2	21.6	21.3	20.4	20	20.6	20	15.8	16.1	3.68	0	3.805e-05
[K].aPIRPDIVNFVHTNLR.[K]	N-Term(TMT10plex)	High	P36578	0	2091.2	168.4	181.9	179.9	166	143.1	142	160.9	170.3	149.3	3.57	0	3.39e-06
[R].tkDIEDVFYk.[Y]	N-Term(TMT10plex); K2(TMT10plex); K10(TMT10plex)	High	Q07955	1	1945.12	116.1	123.8	123.3	163.7	184.2	156.2	140.7	157.7	171	2.8	0	3.486e-05
[K].tVNVVQFEPSk.[G]	N-Term(TMT10plex); K11(TMT10plex)	High	P41250	0	1705.99	87.5	89.7	88.5	107.6	91.1	106.5	119.5	114.4	106.6	3.44	0	0.0002152
[R].iNPDGSQSVVEVPYAR.[S]	N-Term(TMT10plex)	High	Q9Y2B0	0	1960.03	57.7	70.9	84.2	80.2	81.9	77.6	73.4	73.2	75.3	3.08	0	1.01e-05
[R].skESVPEFPLSPPk.[K]	N-Term(TMT10plex); K2(TMT10plex); K14(TMT10plex)	High	P16949	1	2229.31	79.8	75.4	77.7	107.8	109.7	104.1	92.9	96	90.9	4.19	0	1.209e-05
[R].hDIAFVEFDNEVQAGAAR.[D]	N-Term(TMT10plex)	High	P09012	0	2218.11	17.3	20.4	17.4	22.7	25.3	29.8	23.4	25.2	22.7	4.52	0	4.439e-06
[K].gFSVVADTPELQR.[I]	N-Term(TMT10plex)	High	Q14847	0	1647.89	58	49.5	50	69.6	86.2	72.4	61	69.3	58.6	4.41	0	1.562e-06
[K].qLQALSSELAQAR.[D]	N-Term(TMT10plex)	High	P35241	0	1643.93	20.8	23.1	17.2	18.6	24.2	25.8	22.6	25.1	20.2	3.85	0	7.614e-05
[K].nSVTPDMMEEMYkk.[A]	N-Term(TMT10plex); K13(TMT10plex); K14(TMT10plex)	High	P46777	1	2390.24	23.4	31.9	25.5	39.4	40.3	41.4	41	46.9	46.9	4.4	0	1.874e-06
[R].dDGVFVQEVTQNSPAAR.[T]	N-Term(TMT10plex)	High	Q09666	0	2062.04	24.6	25.1	27.5	26.1	23.1	28.6	27.7	29.3	23.1	4.33	0	1.638e-05
[R].eLISNASDALEk.[L]	N-Term(TMT10plex); K12(TMT10plex)	High	Q12931	0	1747.98	140.9	140.9	154.8	148.8	124	128.4	150	143.2	141.8	3.24	0	0.0002014
[R].aNTFVAELk.[G]	N-Term(TMT10plex); K9(TMT10plex)	High	P40926	0	1450.87	40.8	41.4	49.6	58.9	51.7	67.3	65.8	61.1	55.9	3.11	0	0.0001691
[K].fkMPEMNIk.[VA]	N-Term(TMT10plex); K2(TMT10plex); K9(TMT10plex)	High	Q09666	1	1825.07	83.6	67.9	73.8	100.8	116.9	102.3	105.9	125.6	105.5	3.57	0	7.007e-05
[K].aGPNASIISLk.[S]	N-Term(TMT10plex); K11(TMT10plex)	High	Q9H0A0	0	1528.95	15.8	18	18.7	16.8	11.2	12.8	19.4	18	19.7	2.85	0	0.0005264
[R].rQVEEEILALk.[A]	N-Term(TMT10plex); K11(TMT10plex)	High	Q15149	1	1786.08	53.1	63.1	62.1	51.3	56.7	54	64.6	53	53.5	3.83	0	0.000116
[R].aVLLAGPPGTGk.[T]	N-Term(TMT10plex); K12(TMT10plex)	High	Q9Y265	0	1538.97	64	65.5	68.4	65.3	52	67.2	70.5	71.8	67.9	3.24	0	6.51e-06
[K].tGISDVFAk.[N]	N-Term(TMT10plex); K9(TMT10plex)	High	P19338	0	1395.82	59.6	54.2	53.3	43.3	38.1	31.3	56.2	37.5	36.1	3.31	0	0.0006742
[K].lVLVGDGGTGk.[T]	N-Term(TMT10plex); K11(TMT10plex)	High	P62826	0	1473.9	141.5	130.9	134.6	145	118.3	138.5	141.2	141	120.4	3.25	0	3.68e-05
[K].nQVAMNPTNTVFDAk.[R]	N-Term(TMT10plex); K15(TMT10plex)	High	P11142	0	2108.12	39.2	35.8	40.8	49.7	35.5	32.6	59.1	48.9	46.5	4.92	0	2.862e-08
[R].vNFAMNVGk.[A]	N-Term(TMT10plex); K9(TMT10plex)	High	P14618	0	1437.83	262.1	282.3	304.5	337.2	259.1	327.5	463.4	498.6	436.2	3.24	0	0.0004907
[R].tQTAIASEDMPNTLTEAEk.[L]	N-Term(TMT10plex); K19(TMT10plex)	High	Q01082	0	2508.29	46.7	52.9	42.4	45.5	41.8	50	43.2	49.8	38.9	4.77	0	1.531e-05
[K].lTFDTTFSPNTGkk.[S]	N-Term(TMT10plex); K13(TMT10plex); K14(TMT10plex)	High	P45880	1	2244.28	30	29.4	34.1	37.9	21.5	35	43.7	41.6	36.8	3.61	0	7.173e-06
[R].iSGLGLTPEQk.[Q]	N-Term(TMT10plex); K11(TMT10plex)	High	O95831	0	1600.97	109.6	109.6	119	144.8	124.7	126.9	130.3	126.8	119.5	4.02	0	4.271e-06
[R].eEAENTLQSFRQDVDNASLAR.[L]	N-Term(TMT10plex)	High	P08670	1	2622.3	16.4	24.8	36.8	32.3	74.9	52.8	24.3	33.8	29.3	4.12	0	0.000156
[R].nFILDQTNVSAAAQR.[R]	N-Term(TMT10plex)	High	Q00839	0	1877.01	59.4	64.9	58.4	87.4	74.6	87.6	88.6	93.8	95.3	4.41	0	2.056e-06
[R].dVVIcPDASLEDAkk.[E]	N-Term(TMT10plex); C5(Carbamidomethyl); K14(TMT10plex); K15(TMT10plex)	High	Q99497	1	2347.31	63.7	59	64.5	62.6	66.6	63.8	45.5	40.5	42.8	5.33	0	3.041e-06
[R].iEDGNNFGVAVQEk.[V]	N-Term(TMT10plex); K14(TMT10plex)	High	Q06323	0	1978.06	108.4	107.7	123.7	140.6	124.2	130.5	141	140.6	149.4	4.33	0	5.014e-05
[R].aFLIEEQk.[I]	N-Term(TMT10plex); K8(TMT10plex)	High	P49207	0	1435.86	127.2	128.2	138	182.3	127.7	154.6	172.6	158.1	163.1	3.45	0	0.0006706
[R].eTNLDSLPLVDTHSk.[R]	N-Term(TMT10plex); K15(TMT10plex)	High	P08670	0	2127.17	60.4	55.9	62.4	81	63.4	71.7	78.2	78.4	73.7	5.35	0	3.098e-06
[K].gLGLDESGLAk.[Q]	N-Term(TMT10plex); K11(TMT10plex)	High	Q9Y265	0	1517.89	274.8	295.8	304.1	344.9	313.4	320	333.1	330	327.3	3	0	0.0004018
[K].vTVLFAGQHIAk.[S]	N-Term(TMT10plex); K12(TMT10plex)	High	P21333	0	1742.07	137	145.2	162.4	148.9	130.3	156.6	145.8	146.5	151.7	3.27	0	8.329e-05
[K].gIkPVTLELGGk.[S]	N-Term(TMT10plex); K3(TMT10plex); K12(TMT10plex)	High	P49189	0	1899.22	208.1	218.2	218	277.4	229	265.2	281.3	284.8	286.5	3	0	2.475e-05
[R].vEAVNmAEGIIHDTETk.[M]	N-Term(TMT10plex); M6(Oxidation); K17(TMT10plex)	High	P38646	0	2331.23	38.8	46.1	41.9	35.2	32.1	33.7	17.1	16.6	16.2	3.86	0	2.338e-05
[K].dVTGAEALLER.[H]	N-Term(TMT10plex)	High	Q13813	0	1402.77	47.2	55.5	56.3	52.5	45.5	49.1	48.9	42.2	45.8	3.56	0	6.332e-05
[K].aVDIPHmDIEALk.[K]	N-Term(TMT10plex); M7(Oxidation); K13(TMT10plex)	High	P62906	0	1926.08	117.5	88	124.5	111.1	117.4	117.8	247.6	266.9	260.5	1.68	0	0.000152
[R].qLVEQVEQIQk.[E]	N-Term(TMT10plex); K11(TMT10plex)	High	Q9BVK6	0	1800.06	114.3	115.8	117.2	135.2	100.8	114	127.8	121.9	117.9	3.53	0	3.246e-05
[K].sQVFSTAADGQTQVEIk.[V]	N-Term(TMT10plex); K17(TMT10plex)	High	P38646	0	2267.23	35.9	43.3	47.2	56.9	38.2	48	52.3	52.1	49.6	4.09	0	7.056e-07
[K].vAAPEIVSGVSGESEQk.[L]	N-Term(TMT10plex); K17(TMT10plex)	High	O15381	0	2145.18	29	30.7	33.2	28.7	29.9	30.7	26.2	19.3	21.9	3.79	0	0.0001095
[K].qTIDNSQGAYQEAFDISkk.[E]	N-Term(TMT10plex); K18(TMT10plex); K19(TMT10plex)	High	P27348	1	2830.52	16.5	21.3	17.1	16	15.1	14.8	12.8	15.6	15.4	4.14	0	1.153e-06
[K].sLYDEVAAQGEVVR.[K]	N-Term(TMT10plex)	High	P07814	0	1764.93	13	17.3	20.3	17.4	20.9	19.4	20.9	19	18.2	4.53	0	3.409e-06
[R].ikDMDLWEQQEEER.[I]	N-Term(TMT10plex); K2(TMT10plex)	High	Q14152	1	2307.17	23.6	34.1	23.4	26.2	24.1	25.2	32.3	28.8	30.3	4.6	0	1.376e-06
[K].dAGTIAGLNVMR.[I]	N-Term(TMT10plex)	High	P11021	0	1446.79	28.2	28.6	29.7	30.3	23.8	31.2	41.1	31.9	33.4	3.93	0	1.809e-05
[R].fVAFSGEGQSLR.[K]	N-Term(TMT10plex)	High	Q92890	0	1526.82	16.3	19.2	17.4	16.1	12.2	16.3	16.1	12.9	10.9	2.87	0	0.0002266
[K].lQALANEQAAAAHELEk.[M]	N-Term(TMT10plex); K17(TMT10plex)	High	Q86UP2	0	2265.26	29.5	38.8	35.9	43.4	33.5	46	47.9	35.6	35.5	5.57	0	6.583e-09
[K].dAGQISGLNVLR.[V]	N-Term(TMT10plex)	High	P38646	0	1471.84	319	356.4	356.4	388.4	406.8	370.1	315.9	351.5	315.5	3.41	0	0.0003112
[R].eLAEDDSILk.[-]	N-Term(TMT10plex); K10(TMT10plex)	High	P56385	0	1590.9	82	88.1	86.6	92.5	108.2	101.9	83.4	91.4	89.3	3.82	0	5.642e-05
[K].lQQLPADFGR.[L]	N-Term(TMT10plex)	High	Q96AG4	0	1373.77	48.2	51.9	57.8	69.3	58	67	66.5	66.5	62.8	3.14	0	0.0001652
[R].sAYALGGLGSGIcPNR.[E]	N-Term(TMT10plex); C13(Carbamidomethyl)	High	P31327	0	1821.95	84.8	97	100.2	74	65.2	69.2	54.7	55.8	59.9	3.82	0	9.633e-06
[R].iEDVTPIPSDSTR.[R]	N-Term(TMT10plex)	High	P62263	0	1658.88	39.2	37.4	41.5	46.9	38.3	39.9	42.8	41.9	32.5	4.07	0	0.0006413
[R].aVLLGPPGAGk.[G]	N-Term(TMT10plex); K11(TMT10plex)	High	P54819	0	1437.92	161.2	171.4	179	168.8	168.9	167.8	167.8	173.6	162.6	2.61	0	5.301e-05
[K].ikGDVDVSVPEVEGk.[L]	N-Term(TMT10plex); K2(TMT10plex); K15(TMT10plex)	High	Q09666	1	2258.32	46.4	53.4	61	68.9	75.1	71.4	65	69.7	61.8	3.26	0	5.761e-05
[K].gEGPDVDVSLPk.[A]	N-Term(TMT10plex); K12(TMT10plex)	High	Q09666	0	1670.94	237.8	239.8	249	250.4	238.4	231.8	239.5	248	231.6	2.4	0	0.0004258
[R].yPMAVGLNk.[G]	N-Term(TMT10plex); K9(TMT10plex)	High	Q9Y3U8	0	1450.85	301.7	303.8	317.5	288.6	286.1	260.2	260.7	290.5	276.5	2.91	0	0.0003079
[K].eVPAVPETLk.[K]	N-Term(TMT10plex); K10(TMT10plex)	High	P18124	0	1540.94	141.7	142.4	138.9	159.4	147.8	148.1	150.6	146.6	124.1	2.76	0	0.0001715
[K].vESDLkGPEVDIEGPEGk.[L]	N-Term(TMT10plex); K6(TMT10plex); K18(TMT10plex)	High	Q09666	1	2585.43	31.1	36.3	38.3	44.4	51.5	43.3	35.5	38.6	39.9	5.99	0	9.12e-06
[R].tRDELDQFLDk.[M]	N-Term(TMT10plex); K11(TMT10plex)	High	Q14137	1	1838.01	79.6	74.7	76.6	88.2	92.8	81.3	94.9	98.9	99.4	3.51	0	1.784e-05
[K].lQEESDLELAk.[E]	N-Term(TMT10plex); K11(TMT10plex)	High	O75822	0	1732.97	18.6	20.7	18.6	23.2	20.7	25.6	18.6	24.4	20.1	3.42	0	1.559e-06
[K].eLGITALHIk.[L]	N-Term(TMT10plex); K10(TMT10plex)	High	P62263	0	1552.98	256.1	236.9	243.3	317.9	270.5	302.3	367.4	323	352.1	2.48	0	0.0002861
[K].sLVTQYLNATGNR.[W]	N-Term(TMT10plex)	High	P08195	0	1665.91	26.8	28.1	24	23.7	17.1	18.8	28	19.5	23.9	4.07	0	1.418e-07
[K].skLTFScLGGSDNFk.[H]	N-Term(TMT10plex); K2(TMT10plex); C7(Carbamidomethyl); K15(TMT10plex)	High	Q15185	1	2348.29	64.4	75.9	71.3	57.1	70.6	72.8	45.2	58.3	61.5	4.04	0	2.191e-07
[R].lLEEQLQHEISNk.[M]	N-Term(TMT10plex); K13(TMT10plex)	High	Q86UP2	0	2039.15	53.1	64.1	70.5	75.7	71.2	76.7	76.6	67.9	72.5	3.21	0	5.625e-06
[R].lSEDYGVLk.[T]	N-Term(TMT10plex); K9(TMT10plex)	High	P32119	0	1481.86	56.6	57.2	59.2	66.5	55.3	60.3	67.4	70.6	57.5	3.15	0	0.0006431
[K].lAQQQAALLMQQEER.[A]	N-Term(TMT10plex)	High	Q13435	0	1986.06	32.6	35.5	33.6	36.2	30.2	34.1	36	44.1	42	4.26	0	2.278e-05
[R].eVDIGIPDATGR.[L]	N-Term(TMT10plex)	High	P55072	0	1471.8	83.7	76	85.2	83.9	72.4	73.5	80	78.4	75.2	3.03	0	2.764e-05
[R].iSGLIYEETR.[G]	N-Term(TMT10plex)	High	P62805	0	1409.78	700	754.3	690.8	756.5	473.6	642.8	707.9	690	625.2	3.97	0	0.0002778
[K].lGEMWNNTAADDkQPYEk.[K]	N-Term(TMT10plex); K13(TMT10plex); K18(TMT10plex)	High	P09429	1	2797.44	23.3	24.3	19.2	14.6	18.2	10.6	15.4	15.4	15.4	4.24	0	0.0002733
[K].aDLLLSTQPGR.[E]	N-Term(TMT10plex)	High	P08195	0	1399.81	45.2	43.6	53.1	41.8	38.5	43	57.5	48.2	45.6	2.48	0	3.547e-05
[R].nLPLPPPPPPR.[G]	N-Term(TMT10plex)	High	P61978	0	1423.86	27.7	36.6	31.6	33.7	31.6	33	33.3	40	31.3	2.38	0	0.000339
[R].fDDAVVQSDMk.[H]	N-Term(TMT10plex); K11(TMT10plex)	High	P11142	0	1712.89	73.6	71.5	72.8	102	78.2	75.6	139.1	114.9	102.1	2.98	0	2.335e-05
[R].sTSEPAVPPEEAEPHTEPEEQVPVEAEPQNIEDEAk.[E]	N-Term(TMT10plex); K36(TMT10plex)	High	Q12797	0	4397.12	34.8	31	33.5	39.6	30.5	33.5	42	40.2	34.4	3.15	0	2.105e-06
[R].gHVFEESQVAGTPmFVVk.[A]	N-Term(TMT10plex); M14(Oxidation); K18(TMT10plex)	High	P13639	0	2436.3	99.8	88.1	103.1	164.5	138.6	148.4	76.5	67.2	59.5	4.81	0	2.21e-06
[K].iTNDFYPEEDGk.[T]	N-Term(TMT10plex); K12(TMT10plex)	High	P55884	0	1885.96	42.6	46.3	42.6	33.8	29.5	32.8	39.5	26.7	32.2	3.55	0	2.285e-05
[K].nEDEEEEEEEkDEAEDLLGR.[G]	N-Term(TMT10plex); K11(TMT10plex)	High	Q9Y5B9	1	2865.32	10.4	16.3	13.7	16.1	14.9	12.9	7.6	14.4	12.9	4.51	0	1.01e-05
[K].qLEPVYNSLAk.[K]	N-Term(TMT10plex); K11(TMT10plex)	High	P13667	0	1720	52.3	56.3	59.4	48.3	49.9	57.6	52.5	50.1	53.9	3.39	0	1.4e-05
[K].kSDIDEIVLVGGSTR.[I]	N-Term(TMT10plex); K1(TMT10plex)	High	P11021	1	2047.18	706.4	767.4	749.1	973.3	771.6	914.3	959.4	956	815.8	4.08	0	3.005e-06
[K].eDEEEDDDVVAPkPPIEPEEEk.[T]	N-Term(TMT10plex); K13(TMT10plex); K22(TMT10plex)	High	Q13409	0	3225.61	14.5	16.8	16.2	17.4	11.4	18.9	15.7	17.7	21.3	4.39	0	1.054e-06
[R].kFNALFAQGNYSEAAk.[V]	N-Term(TMT10plex); K1(TMT10plex); K16(TMT10plex)	High	Q00610	1	2446.37	29.8	32.1	24.3	39.1	30	33.8	36.8	32.5	36.8	4.45	0	1.172e-07
[K].tAVVVGTITDDVR.[V]	N-Term(TMT10plex)	High	Q07020	0	1574.9	37.1	32.4	35.3	41.3	28.8	39.5	38.5	41.4	36.7	3.6	0	7.551e-06
[K].qLADETLLk.[V]	N-Term(TMT10plex); K9(TMT10plex)	High	P20700	0	1488.9	42.6	43	48.7	54	50.9	51.7	50.6	56.5	49.2	3.59	0	0.0005181
[K].vAVGELTDEDVk.[M]	N-Term(TMT10plex); K12(TMT10plex)	High	P49736	0	1732.97	95.3	92.6	101.3	93.5	75.6	88.8	100.4	93	86.5	2.92	0	5.434e-05
[K].eQFLDGDGWTSR.[W]	N-Term(TMT10plex)	High	P27797	0	1639.79	79.2	89.6	72.9	95.6	70.5	81.7	103	92.7	97.7	3.62	0	3.061e-05
[R].gSTAPVGGGAFPTIVER.[E]	N-Term(TMT10plex)	High	Q15084	0	1845.01	179.9	145.3	169.8	190.2	147.9	169.1	188.7	192	163.6	3.66	0	4.751e-05
[R].qRPGASTDSSTQGANLPDFELLSR.[I]	N-Term(TMT10plex)	High	Q9UPT8	0	2776.41	3.6	8.5	11.6	9.2	6.9	2.8	8.3	2.4	6.9	5.29	0	8.014e-06
[R].fLPAVSDENSk.[R]	N-Term(TMT10plex); K11(TMT10plex)	High	P46087	0	1664.93	60.8	58.5	60.3	60.1	56.9	52.2	56.8	56.8	55	3.72	0	0.0002002
[R].tDASSASSFLDSDELER.[T]	N-Term(TMT10plex)	High	Q14498	0	2058.97	6.5	7.2	6.2	7.3	9	5.6	3.5	6.9	7.8	3.43	0	0.0001204
[K].vIEEQLEPAVEk.[I]	N-Term(TMT10plex); K12(TMT10plex)	High	P42704	0	1842.06	153.6	146.8	130.5	141.1	99.7	129.5	145.1	137.2	121.5	3.02	0	8.689e-05
[K].tVEEAENIAVTSGVVR.[K]	N-Term(TMT10plex)	High	O76070	0	1903.03	18	17.5	19.9	20	21.1	22.8	22.2	20	22.5	5.29	0	1.233e-08
[R].qSGEAFVELGSEDDVk.[M]	N-Term(TMT10plex); K16(TMT10plex)	High	P52597	0	2168.11	96.9	99.6	114.4	137.8	123	129.6	141.8	131.1	129.9	3.29	0	2.613e-05
[K].qAGVFEPTIVk.[V]	N-Term(TMT10plex); K11(TMT10plex)	High	P17987	0	1646.99	28.1	29.8	30.4	37.6	24.4	30.9	36.7	29.5	29.1	3.87	0	0.0001935
[K].nLkPIkPMQFLGDEETVR.[K]	N-Term(TMT10plex); K3(TMT10plex); K6(TMT10plex)	High	P18669	0	2802.62	51.1	39.8	43.6	49	41.7	45.7	56.2	49	63	2.84	0	4.839e-07
[K].dIDDDLEGEVTEEcGk.[F]	N-Term(TMT10plex); C14(Carbamidomethyl); K16(TMT10plex)	High	Q9UHX1	0	2282.07	50.2	52.1	61.6	31.6	31.5	27.9	27	25.8	21.6	4.21	0	3.413e-05
[R].lVNHFVEEFk.[R]	N-Term(TMT10plex); K10(TMT10plex)	High	P0DMV9	0	1719.98	217.7	239.1	238.5	260.2	185.6	225.2	276.3	276	239.8	3.14	0	0.0002268
[K].nQVALNPQNTVFDAk.[R]	N-Term(TMT10plex); K15(TMT10plex)	High	P0DMV9	0	2117.18	53.9	55.4	63	77.2	48.9	56.4	70.8	64.9	60.2	3.21	0	1.255e-05
[R].fSPDGELYASGSEDGTLR.[L]	N-Term(TMT10plex)	High	Q9Y3F4	0	2130.02	6.4	10.6	6.8	11.9	8.5	9.2	8.3	10.5	10.6	5.61	0	8.427e-08
[K].yQEVTNNLEFAk.[E]	N-Term(TMT10plex); K12(TMT10plex)	High	Q14444	0	1914.04	102.2	106.3	112.5	125.4	124.4	115	117.3	115.2	101.1	3.47	0	0.0001896
[K].lAQQQAAAAAAAAAAASQQGSAk.[N]	N-Term(TMT10plex); K23(TMT10plex)	High	Q9BZK7	0	2513.38	13.8	13.7	17.4	10.5	11.3	15	10.9	8	11.2	3.95	0	4.086e-05
[K].dANLYISGLPR.[T]	N-Term(TMT10plex)	High	Q15717	0	1447.81	35.5	31	34.1	67.8	63.5	60.2	49.7	57.2	50.6	1.83	0	0.0004503
[R].yQGVNLYIk.[N]	N-Term(TMT10plex); K9(TMT10plex)	High	Q13310	0	1555.92	34.5	31.4	34.3	34.7	30.2	25.3	25.3	25.6	28.9	3.1	0	0.0002928
[K].gMGGAMDLVSSAk.[T]	N-Term(TMT10plex); K13(TMT10plex)	High	P55809	0	1681.9	15.4	12.3	17.1	15.4	18.7	24.3	21.6	26.8	22.2	4.68	0	9.606e-06
[R].fWSVDDTQVHTEYSSLR.[S]	N-Term(TMT10plex)	High	P32754	0	2299.12	74.7	66.6	72.2	74.7	72.1	64.8	65	63.3	64.7	3.28	0	4.445e-07
[R].qVLLGDQIPk.[F]	N-Term(TMT10plex); K10(TMT10plex)	High	P28072	0	1568.98	43.7	54.5	51.5	51.5	38.2	42.8	44.7	42.8	36.7	3.49	0	0.0004904
[K].fPSLLTHNENMVAk.[V]	N-Term(TMT10plex); K14(TMT10plex)	High	P62906	0	2059.14	66.6	71.6	66.2	60	42	55.9	54.4	50.7	56	3.89	0	6.462e-06
[K].qTTVSNSQQAYQEAFEISk.[K]	N-Term(TMT10plex); K19(TMT10plex)	High	P31946	0	2617.35	51.5	46.8	52.1	48.1	31.1	34.4	33	38.2	37.7	5.83	0	2.302e-09
[R].tASTPTPPQTGGGLEPQANGETPQVAVIVRPDDR.[S]	N-Term(TMT10plex)	High	Q04637	0	3685.9	27.7	27	30.1	37.4	39	41.2	40.5	35.2	36.5	3.91	0	3.17e-05
[R].tVATPLNQVANPNSAIFGGARPR.[E]	N-Term(TMT10plex)	High	Q15056	0	2580.42	21.1	22.1	25.5	31.8	36.2	35.2	29.7	30.6	29.4	5.7	0	1.85e-08
[R].hVIPMNPNTDDLFk.[A]	N-Term(TMT10plex); K14(TMT10plex)	High	P13797	0	2099.14	41.1	43.5	45.1	36.4	31.8	29.8	63.3	70.5	71	3.05	0	8.765e-05
[R].sQVEEELFSVR.[V]	N-Term(TMT10plex)	High	Q15149	0	1551.82	42	47.4	50.6	61.8	64.3	61.7	56.6	65.1	56.9	3.97	0	4.671e-05
[R].lDDLVSTGk.[L]	N-Term(TMT10plex); K9(TMT10plex)	High	Q92499	0	1405.83	70.7	67.4	72.3	87.4	54.3	78	85.2	86.5	83.3	2.81	0	0.0006374
[K].gNDVLVIEcNLR.[A]	N-Term(TMT10plex); C9(Carbamidomethyl)	High	P31327	0	1630.88	32.4	47.3	40.9	30.2	23.3	27.3	25.2	22.8	28.4	3.52	0	1.244e-05
[R].qNLAEMGLAVDPNR.[A]	N-Term(TMT10plex)	High	Q9Y3C1	0	1756.92	9	13.9	11.7	12.3	13.7	14.5	8.3	11.8	9.7	3.63	0	2.719e-05
[K].sQVVAGTNYFIk.[V]	N-Term(TMT10plex); K12(TMT10plex)	High	P04080	0	1785.03	99.9	104.4	103.3	111.9	146.9	130.3	93.2	106.2	116.4	2.82	0	4.488e-06
[R].iPSAVGYQPTLATDmGTmQER.[I]	N-Term(TMT10plex); M15(Oxidation); M18(Oxidation)	High	P06576	0	2527.24	69.6	61	62.8	46.5	32.6	41	16.2	12	11	5.75	0	1.02e-09
[R].eNLLEEQGSIALR.[Q]	N-Term(TMT10plex)	High	Q13813	0	1700.94	54.1	49.5	61.3	68.1	61.4	65.3	73.8	64.8	60.8	3.85	0	5.178e-06
[R].tPAVEGLTEAEEEELR.[A]	N-Term(TMT10plex)	High	O43399	0	2002.02	6.6	8.4	8.5	7.5	4	6.6	7.9	7.1	6.1	4.07	0	2.052e-05
[R].ykVPDGkPENEFAFNAEFk.[D]	N-Term(TMT10plex); K2(TMT10plex); K7(TMT10plex); K19(TMT10plex)	High	Q15181	1	3146.73	53.9	44.4	56.8	48.4	46.5	54.3	53.8	44.7	47.1	5.23	0	5.198e-07
[K].kANLQIDQINTDLNLER.[S]	N-Term(TMT10plex); K1(TMT10plex)	High	P35579	1	2456.39	29.4	25.7	34.3	36.5	40.4	38.6	35.5	46.1	38.7	3.65	0	2.721e-05
[R].emEENFAVEAANYQDTIGR.[L]	N-Term(TMT10plex); M2(Oxidation)	High	P08670	0	2432.12	38.3	32.2	35.8	54.6	42.8	50	20.6	20	16.2	5.81	0	1.607e-08
[K].lVQDVANNTNEEAGDGTTTATVLAR.[S]	N-Term(TMT10plex)	High	P10809	0	2789.41	13.6	16.2	20.1	17.2	19.4	20.2	19	16.6	16.3	5.68	0	8.554e-10
[K].aVLFcLSEDkk.[N]	N-Term(TMT10plex); C5(Carbamidomethyl); K10(TMT10plex); K11(TMT10plex)	High	P23528	1	1997.17	69.8	74.6	65.9	51.4	45.7	53	31.3	34.2	38.5	4.02	0	9.193e-05
[K].gcDVVVIPAGVPR.[K]	N-Term(TMT10plex); C2(Carbamidomethyl)	High	P40926	0	1567.88	79.4	93.3	81.9	86.7	85.2	93	63.8	71.8	80.4	3.5	0	0.0003604
[K].aAAPAPEEEMDEcEQALAAEPk.[A]	N-Term(TMT10plex); C13(Carbamidomethyl); K22(TMT10plex)	High	P26641	0	2815.35	211.6	240.1	210.2	37.4	36.9	31.9	33.3	40.9	33.5	3.15	0	0.0004047
[R].yVSSLTEEISk.[R]	N-Term(TMT10plex); K11(TMT10plex)	High	P49257	0	1713.97	36.1	40.9	37.5	37.4	28.7	36.2	30	30.6	30	3.16	0	1.691e-06
[K].vGLQVVAVk.[A]	N-Term(TMT10plex); K9(TMT10plex)	High	P10809	0	1370.91	72.9	53.7	56.6	55.3	29	38.1	56.1	45.8	40.7	3.73	0	0.0004627
[K].kDDEENYLDLFSHk.[N]	N-Term(TMT10plex); K1(TMT10plex); K14(TMT10plex)	High	Q07666	1	2440.3	139.6	131.8	135	187.4	191	192.6	164.5	175.5	185.7	2.26	0	9.441e-06
[K].aTSVALPGWSPSETR.[S]	N-Term(TMT10plex)	High	Q16513	0	1787.95	8	13.6	9.7	8.5	10.4	11.3	9.8	8.8	5.7	3.62	0	0.0003095
[K].tHLPGFVEQAEALk.[A]	N-Term(TMT10plex); K14(TMT10plex)	High	P30044	0	1998.14	57.3	59.2	60.4	88.6	79.8	85.4	100	81.3	85	3.18	0	0.0001062
[R].aLPAVQQNNLDEDLIRk.[L]	N-Term(TMT10plex); K17(TMT10plex)	High	P22314	1	2395.37	19.7	15.7	16.5	17.8	16.4	18.6	13.9	18.9	19.8	3.95	0	0.0001064
[K].aTLVESSTSGFTPGGGGSSVSmIASR.[K]	N-Term(TMT10plex); M22(Oxidation)	High	P49321	0	2688.33	3.6	4.7	3.8	11.4	3.9	9.3	3.8	7.8	1.9	4.11	0	1.69e-05
[K].vLLPEYGGTk.[V]	N-Term(TMT10plex); K10(TMT10plex)	High	P61604	0	1534.92	168.2	160.8	163.9	156.6	156.6	148.8	135.1	145.6	134.6	2.89	0	0.0002593
[K].qFSSADEAALkEPIIk.[K]	N-Term(TMT10plex); K11(TMT10plex); K16(TMT10plex)	High	Q9HCC0	1	2434.42	18.3	20.7	22.6	27.9	26.3	28.3	24.4	24.7	24.2	2.74	0	0.000107
[K].vFSDEVQQQAQLSTIR.[S]	N-Term(TMT10plex)	High	Q9Y262	0	2078.11	122.7	120.2	121.8	121.4	94.9	110.6	143.6	130.5	119.2	4.15	0	5.341e-07
[K].qIDLSTVDLkk.[L]	N-Term(TMT10plex); K10(TMT10plex); K11(TMT10plex)	High	P55145	1	1947.21	82.4	80.9	77.8	93.1	109.9	97.2	85.5	97.7	92.1	2.17	0	0.0002254
[R].eLLQESALIR.[K]	N-Term(TMT10plex)	High	Q12931	0	1400.83	32.4	35.5	36.9	32.6	28.2	33.7	30.1	32	33.1	2.58	0	0.0006647
[R].eDISSIEIVGGATR.[I]	N-Term(TMT10plex)	High	O95757	0	1675.91	12.3	12	21.8	17	13.9	11.2	12.7	18.3	10.5	2.7	0	1.319e-05
[K].lYGSAGPPPTGEEDTAEkDEL.[-]	N-Term(TMT10plex); K18(TMT10plex)	High	P11021	1	2634.32	46.1	49.7	52.3	75.6	65.2	59.9	67.7	68.9	61.7	6.4	0	4.101e-08
[R].iPAASAAAMNLASAR.[T]	N-Term(TMT10plex)	High	Q9UQ35	0	1643.91	38.7	54	41.1	38.2	47.8	45.5	42.9	45.7	41.8	3.48	0	0.0001061
[R].lSDQFHDILIR.[K]	N-Term(TMT10plex)	High	O75340	0	1585.89	276	290	250.2	293.2	244.6	299.9	261.5	262.8	255.8	3.79	0	0.000153
[K].sLGTDLMNEMR.[R]	N-Term(TMT10plex)	High	P05556	0	1495.74	35.5	35	35.3	42.4	33.3	39	36.7	35	42	3.13	0	9.754e-05
[K].lAIWDTAGQER.[F]	N-Term(TMT10plex)	High	Q9NP72	0	1488.8	25.4	22.6	29.1	22.7	18.2	19.9	30.6	26.4	17.4	2.65	0	0.0002273
[R].dLAEITTLDR.[S]	N-Term(TMT10plex)	High	Q9BS26	0	1375.76	33.3	41.4	38.8	45.2	28.4	35.1	37.7	37.9	26.5	3.38	0	0.0002888
[R].sSGLPNIPVQTISR.[A]	N-Term(TMT10plex)	High	P02786	0	1697.97	31.6	35.2	41.4	43.8	41.4	51.3	43.5	44.1	37.8	3.85	0	1.286e-06
[R].fDAGELITQR.[E]	N-Term(TMT10plex)	High	P35232	0	1378.75	116.7	122	111.6	122.2	110.2	120	139.8	120	112.2	3.12	0	0.0001257
[R].mVNHFIAEFk.[R]	N-Term(TMT10plex); K10(TMT10plex)	High	P11142	0	1693.95	257.8	264.9	261.7	328.9	230.8	298.6	360.2	374.1	335.4	3.15	0	0.000558
[K].kIDAAQNWLADPNGGPEGEEQIR.[G]	N-Term(TMT10plex); K1(TMT10plex)	High	P18206	1	2966.54	49.9	51.3	42.8	51.2	47	51	62.1	67.7	51	4.63	0	8.508e-08
[K].nASTFEDVTQVSSAYQk.[T]	N-Term(TMT10plex); K17(TMT10plex)	High	Q14247	0	2333.2	88.8	94.7	95.5	99.2	89.7	75.6	94	88	87.5	3.96	0	3.935e-05
[K].dSDEADLVLAk.[E]	N-Term(TMT10plex); K11(TMT10plex)	High	Q13185	0	1633.9	71.1	69.9	71.4	73	67.9	76.7	72.1	59.3	58.8	3.68	0	9.377e-06
[R].gLGLDDALEPR.[Q]	N-Term(TMT10plex)	High	Q9Y230	0	1384.76	66.8	69.9	63.1	75.5	78.4	85.3	73.7	68.1	69.5	3.24	0	8.071e-05
[K].lSDGVAVLk.[V]	N-Term(TMT10plex); K9(TMT10plex)	High	P10809	0	1359.86	78.1	90.2	93.1	162.7	132.4	136.4	150.4	143.5	135.3	3.14	0	0.0003645
[K].dTVATQLSEAVDATR.[G]	N-Term(TMT10plex)	High	O60664	0	1805.94	29.5	32.5	27.1	30.3	22.1	33.7	29.8	25.1	24.4	5.38	0	6.593e-08
[R].aLQSGQcAGAALDVFTEEPPRDR.[A]	N-Term(TMT10plex); C7(Carbamidomethyl)	High	O43175	1	2717.35	7.5	6.6	6.4	9	8.6	3.2	3.2	6.5	6.1	4.7	0	1.126e-07
[K].gVVFDVTSGk.[E]	N-Term(TMT10plex); K10(TMT10plex)	High	Q9UMX5	0	1466.86	59.7	52.4	55.9	62.7	61.7	62	52.7	68.7	63.1	3.43	0	0.0001095
[K].hFIDVGAGVIDEDYR.[G]	N-Term(TMT10plex)	High	P33316	0	1934.98	44.3	46.5	49.8	66.4	53.2	62.9	53.9	64.1	64.4	4.44	0	3.944e-07
[K].sSGEIVYcGQVFEk.[S]	N-Term(TMT10plex); C8(Carbamidomethyl); K14(TMT10plex)	High	Q02543	0	2061.07	110.9	98.5	101.7	85	74.8	92.4	83.5	67.1	84.7	3.81	0	0.0002544
[K].sESEVEEAAAIIAQRPDNPR.[E]	N-Term(TMT10plex)	High	Q16643	0	2411.24	23.9	28.6	23.1	32.3	28.8	29.5	30.7	29.4	22	4.79	0	1.676e-05
[K].eIEIDIEPTDkVER.[I]	N-Term(TMT10plex); K11(TMT10plex)	High	Q15843	1	2144.19	83.1	95.7	89.2	98.6	130.3	101.6	86.2	94.2	87.3	3.12	0	0.0002908
[R].iLENEkDLEEAEEYk.[E]	N-Term(TMT10plex); K6(TMT10plex); K15(TMT10plex)	High	O75347	1	2539.37	35	30.1	29.6	39.2	29.1	31.4	20.9	29.1	28.3	4.64	0	6.504e-07
[K].vLFSSNGGVVk.[G]	N-Term(TMT10plex); K11(TMT10plex)	High	P26599	0	1564.95	50.9	47.4	54.3	63.4	46.6	47.4	60.9	52.9	50.7	3.01	0	2.745e-06
[K].eGMNIVEAMER.[F]	N-Term(TMT10plex)	High	P62937	0	1507.74	65.2	58.2	56	55.6	42.6	48.8	78	67.3	50.2	3.76	0	9.767e-06
[K].lFGAPEPSTIAR.[S]	N-Term(TMT10plex)	High	Q6PKG0	0	1487.84	24.6	30.1	25.8	29.7	29.4	33.3	24.8	29.5	26.3	2.95	0	4.663e-05
[R].lEGLGSSEADQDGLASTVR.[S]	N-Term(TMT10plex)	High	Q07065	0	2134.08	142.9	155.6	159	183.1	179.1	183.8	190	191.4	160.3	4.47	0	2.459e-07
[R].eTVSEESNVLcLSk.[S]	N-Term(TMT10plex); C11(Carbamidomethyl); K14(TMT10plex)	High	P13639	0	2053.09	98.5	105	88.9	74.8	54.4	73	65.9	74.7	76.4	4.02	0	3.078e-05
[R].eAGAGGLAIAVEGPSk.[A]	N-Term(TMT10plex); K16(TMT10plex)	High	P21333	0	1885.08	46.5	49.3	44.9	53.7	39.7	51.6	54.5	54.7	44.2	6.33	0	5.962e-09
[R].qTNPSAMEVEEDDPVPEIR.[R]	N-Term(TMT10plex)	High	P55072	0	2385.14	2.3	2.9	1.6	1.7		1.9	3.1	2.1	1.6	4.4	0	8.988e-05
[R].gTVTDFPGFDER.[A]	N-Term(TMT10plex)	High	P08758	0	1569.77	61	71.3	67	76.5	70	82.5	76	91.1	73	4.31	0	9.841e-06
[R].eLFVQSEIFPLETPAFAIk.[E]	N-Term(TMT10plex); K19(TMT10plex)	High	P49915	0	2637.49	14.6	9.3	13.8	17.8	12.5	9.4	16.6	12.6	13	5.62	0	1.751e-09
[R].eTLMDLSTk.[A]	N-Term(TMT10plex); K9(TMT10plex)	High	P31327	0	1495.84	127.6	116.7	108.1	92.7	65	86.3	118.2	106.5	127.8	3.61	0	0.0001188
[R].tVVTGIEMFHk.[S]	N-Term(TMT10plex); K11(TMT10plex)	High	P49411	0	1719.99	91.5	92.6	102.1	112.9	97	108.5	142.6	151.1	153.6	4.01	0	2.72e-06
[R].yYTSASGDEMVSLk.[D]	N-Term(TMT10plex); K14(TMT10plex)	High	P07900	0	2009.03	15.7	16.4	16	16.6	16.4	18.2	15.5	13.5	16.1	4.54	0	1.978e-05
[R].iIALDGDTk.[N]	N-Term(TMT10plex); K9(TMT10plex)	High	P29401	0	1403.85	973.8	1063.9	988.3	980.2	782.7	914	875.1	914.3	785.1	2.9	0	0.0006669
[R].lVGSQEELASWGHEYVR.[H]	N-Term(TMT10plex)	High	Q13200	0	2189.12	19.6	19	26.1	21.2	22.7	14	16.1	19	13.1	3.28	0	0.0003042
[K].vNPIQGLASk.[W]	N-Term(TMT10plex); K10(TMT10plex)	High	P13073	0	1484.92	259.9	265	278.1	326.6	294	295.4	331.2	326.9	278.1	3.32	0	2.479e-05
[R].sSAQDPQAVLGALGR.[A]	N-Term(TMT10plex)	High	P26640	0	1698.93	163.9	161	178.5	190.1	164	191.1	188.1	202.4	179.8	3.71	0	2.681e-06
[K].eVELNELEPEk.[Q]	N-Term(TMT10plex); K11(TMT10plex)	High	P08195	0	1786.98	57.3	44.7	59.2	51.6	46.8	44.2	60.2	47.4	43.5	3.59	0	9.949e-06
[K].eFQDAGEQVVSSPADVAEk.[A]	N-Term(TMT10plex); K19(TMT10plex)	High	P31937	0	2464.26	24.8	24.9	23.1	24.9	17	17.8	17.9	15.5	16.6	4.91	0	1.162e-05
[K].gEGPEFDVNLSk.[A]	N-Term(TMT10plex); K12(TMT10plex)	High	Q09666	0	1749.94	24.9	23.9	32.6	34.7	34.7	36.4	31.8	34.4	29.9	4.34	0	1.986e-06
[R].sMQGFPFYDkPMR.[I]	N-Term(TMT10plex); K10(TMT10plex)	High	P09012	0	2062.07	43.9	40.7	39.4	46	42.9	43.2	38.5	42.4	45.9	3.16	0	0.000129
[K].vNQIGSVTESIQAck.[L]	N-Term(TMT10plex); C14(Carbamidomethyl); K15(TMT10plex)	High		0	2092.15	113.2	131.6	111.1	104.5	80.6	110.6	99.9	85.5	123.7	3.54	0	1.038e-05
[R].gTYDILVTk.[D]	N-Term(TMT10plex); K9(TMT10plex)	High	P13861	0	1467.88	59.6	75.2	62.7	41.2	43	43.3	40	32.9	35.5	2.88	0	0.0006434
[K].eAENPEGEEkEAATLEVERPLPMEVEk.[N]	N-Term(TMT10plex); K10(TMT10plex); K27(TMT10plex)	High	P51858	1	3740.95	17.3	21.2	22.9	26	33.5	30.4	21.6	29.6	29.5	4.88	0	3.953e-09
[K].fSHEEIAMATVTALR.[R]	N-Term(TMT10plex)	High	P04075	0	1905.01	65.2	71	69.1	86.7	48.2	67.4	115.9	102.3	113.4	3.78	0	7.159e-06
[K].lPTGQISGPEIk.[G]	N-Term(TMT10plex); K12(TMT10plex)	High	Q09666	0	1698.02	229.2	225.2	216.4	219.2	205.9	196.3	209.1	209.9	195.4	3.45	0	0.0003912
[K].kVPVSVNLLSk.[N]	N-Term(TMT10plex); K1(TMT10plex); K11(TMT10plex)	High	O76021	1	1871.23	243.4	232.1	259.7	293.5	238.2	258.1	286.6	262.9	270.2	2.83	0	0.0004581
[R].qYTSPEEIDAQLQAEk.[Q]	N-Term(TMT10plex); K16(TMT10plex)	High	Q13442	0	2308.21	70.2	57.5	62.3	89.2	88.6	86.7	73.6	73	82.4	4.43	0	3.747e-07
[K].tkENILEEFSk.[V]	N-Term(TMT10plex); K2(TMT10plex); K11(TMT10plex)	High	O43390	1	2025.18	85.4	83.4	80.9	103.5	89.5	106.2	107.9	113.7	104.9	3.99	0	9.328e-06
[K].gTIQVITQGTSLk.[N]	N-Term(TMT10plex); K13(TMT10plex)	High	O43175	0	1804.09	87.2	94.8	93.8	92.2	78.2	93.7	100.2	104	94.8	4.6	0	2.96e-07
[R].aLESGDVNTVWk.[Q]	N-Term(TMT10plex); K12(TMT10plex)	High	P46940	0	1776.99	37.9	49.9	38.2	43.2	40.6	42.2	53.7	57.3	45.3	4.61	0	1.769e-06
[K].qQLLIGAYAk.[A]	N-Term(TMT10plex); K10(TMT10plex)	High	Q99832	0	1562.97	193.9	207.2	189.8	214.4	178.7	199.1	200.5	198.9	221.6	2.77	0	0.0002065
[K].hEPLVLFcEScDTLTcR.[D]	N-Term(TMT10plex); C8(Carbamidomethyl); C11(Carbamidomethyl); C16(Carbamidomethyl)	High	Q13263	0	2366.11	9.7	10.8	12.6	13.2	12.1	10.1	16	13.1	9.9	3.07	0	3.852e-06
[K].eAATLEVERPLPMEVEk.[N]	N-Term(TMT10plex); K17(TMT10plex)	High	P51858	0	2399.33	30.1	23	18.2	27.9	24.4	23.1	26.9	25.8	27.8	4.22	0	9.523e-06
[K].gFAYIEFSDkESVR.[T]	N-Term(TMT10plex); K10(TMT10plex)	High	Q86U42	1	2106.13	18.8	26	25	24.2	31.3	30.9	18.2	21.9	23.3	3.7	0	5.536e-05
[K].iETIEVMEDR.[Q]	N-Term(TMT10plex)	High	P51991	0	1463.76	384.5	420.5	382.7	392.8	329.9	370.8	419.4	441.5	408.2	3.67	0	0.000307
[K].yQIDPDAcFSAk.[V]	N-Term(TMT10plex); C8(Carbamidomethyl); K12(TMT10plex)	High	P21796	0	1872.96	139.2	135.2	132.3	86.9	81.7	80.2	60.4	73.5	67.9	4.39	0	5.721e-05
[R].nNLAGAEELFAR.[K]	N-Term(TMT10plex)	High	Q00610	0	1533.82	30.6	39.3	36	54.4	48.3	50.4	46.1	46.1	37.3	4.21	0	0.0001728
[R].sSSGLLEWESk.[S]	N-Term(TMT10plex); K11(TMT10plex)	High	P14866	0	1680.92	42.6	41.7	45.8	58	59.3	60.8	45.6	46.6	39	4.07	0	1.131e-05
[K].dIPGLTDTTVPR.[R]	N-Term(TMT10plex)	High	P62753	0	1513.84	51.9	49.8	55	47.4	36.3	52.8	55.1	52.8	54.3	3.22	0	4.524e-05
[R].eSAAPAAAPTAEAPPPSVVTRPEPQALPSPAIR.[A]	N-Term(TMT10plex)	High	Q92841	0	3475.87	20.4	26.2	22.1	33.8	30.1	29.7	33.6	28.2	30.7	2.75	0	0.0001523
[K].gHPDLQGQPAEEIFESVGDR.[E]	N-Term(TMT10plex)	High	P49257	0	2410.18	34.4	27.9	29.8	43.9	32.8	33.4	41.6	40.4	44.2	4.9	0	2.399e-06
[R].gAYGGGYGGYDDYNGYNDGYGFGSDR.[F]	N-Term(TMT10plex)	High	P31943	0	2946.21	21.4	25.5	21.7	14.7	18.1	15	10.9	8	10.1	6.97	0	6.595e-10
[K].lPNLTHLNLSGNk.[L]	N-Term(TMT10plex); K13(TMT10plex)	High	Q92688	0	1879.12	110.2	127.3	120.4	110.6	89.2	94.9	106.9	104.9	104.6	3.36	0	0.0004816
[K].aVSDWIDEQEk.[G]	N-Term(TMT10plex); K11(TMT10plex)	High	Q12906	0	1777.94	173.3	176.8	194.7	176	138	139.6	185.5	177.5	169.5	2.96	0	0.0006224
[K].lAAVDATVNQVLASR.[Y]	N-Term(TMT10plex)	High	Q15084	0	1757.01	97.4	96.7	93.3	109.8	95.6	97.1	113.8	110.5	88.6	4.2	0	3.478e-06
[K].vQANLGAPDINIEGLDAk.[V]	N-Term(TMT10plex); K18(TMT10plex)	High	Q09666	0	2296.29	83.3	88.4	91.5	106.2	116.3	112.5	94.7	101.2	91.5	3.82	0	9.013e-07
[K].lPQVAEEISGPLTSANk.[I]	N-Term(TMT10plex); K17(TMT10plex)	High	O75955	0	2212.26	14.4	19.8	15.8	14.3	11.4	15.2	14.1	12.4	13.7	4.77	0	0.0001734
[R].eDEMEENLTQVGSILGNLk.[D]	N-Term(TMT10plex); K19(TMT10plex)	High	O00161	0	2577.35	14.3	12.3	14.5	19.9	14.8	16.1	16.9	18	17.4	3.42	0	0.0003311
[K].nPVTIFSLATNEMWR.[S]	N-Term(TMT10plex)	High	Q04837	0	2008.05	53.8	56	57.4	48.5	42.2	49.1	62.4	57.4	58.2	4.35	0	2.413e-05
[K].iAQDLEmYGINYFEIk.[N]	N-Term(TMT10plex); M7(Oxidation); K16(TMT10plex)	High	P15311	0	2421.28	30.1	22.1	25.7	29.9	28.1	26.3	15.7	17.8	18.4	3.86	0	4.958e-05
[K].dkPSGDTAAVFEEGGDVDDLLDmI.[-]	N-Term(TMT10plex); K2(TMT10plex); M23(Oxidation)	High	P13010	0	2983.45	39.1	32.3	45.8	39.3	43.3	36.1	25.1	25.2	21.5	4.49	0	8.902e-08
[K].iAQDLEMYGVNYFEIk.[N]	N-Term(TMT10plex); K16(TMT10plex)	High	P35241	0	2391.27	47.2	46.4	43.1	30.7	19.3	29.6	35.4	31.6	34.4	3.97	0	4.72e-05
[K].lVSDEMVVELIEk.[N]	N-Term(TMT10plex); K13(TMT10plex)	High	P54819	0	1962.12	180.8	209.9	198.7	179.5	186.9	200.8	226.5	231.6	210.2	3.45	0	0.0005101
[R].vVLLSQEMDAGLQAWQLR.[Q]	N-Term(TMT10plex)	High	Q86TS9	0	2286.25	26.6	21.9	23.8	26.2	23.1	23.2	32	28.1	25.9	3.43	0	2.652e-07
[K].aIGTEPDSDVLSEIMHSFAk.[C]	N-Term(TMT10plex); K20(TMT10plex)	High	O00410	0	2605.36	21.4	27.1	28.2	25.9	24.6	27	37.5	44.9	34.5	5.73	0	1.775e-05
[R].aIPELDAYEAEGLALDDEDVEELTASQR.[E]	N-Term(TMT10plex)	High	P49736	0	3291.6	2.1	3.3	2.9	5.3		2.9	3.5	3.1	6.3	5.83	0	3.639e-12
[R].tDITYPAGFMDVISIDk.[T]	N-Term(TMT10plex); K17(TMT10plex)	High	P62701	0	2344.25	64.8	63	67.5	84.7	57.7	76.1	95.7	91.2	97.4	3.46	0	4.24e-07
[K].dMLLELEEQLAESR.[R]	N-Term(TMT10plex)	High	Q32MZ4	0	1904.98	55.5	44.1	57.3	51.8	37.4	43.3	54.4	55.7	55	4.55	0	5.872e-07
[K].dLNSDMDSILASLk.[L]	N-Term(TMT10plex); K14(TMT10plex)	High	P40939	0	1980.07	97.3	86.7	96.5	98.6	63.7	73.8	111.8	108.2	100.5	3.08	0	0.000206
[K].gLGTDEESILTLLTSR.[S]	N-Term(TMT10plex)	High	P08758	0	1934.06	143.3	162.6	163.5	167.7	154.6	158.1	162.8	167.2	157.7	3.51	0	8.821e-07
[K].fEDLLSPAEYEALQSPSEAFR.[N]	N-Term(TMT10plex)	High	Q9GZS1	0	2628.3	29.1	31	31.2	33.7	22.3	28.2	37.9	33.8	36.3	4.29	0	0.0003344
[K].eTVTILPGASFFSSDESFAmIR.[G]	N-Term(TMT10plex); M20(Oxidation)	High	P55809	0	2650.33	43.1	44.2	50.6	53.8	45.1	54.4	29.5	30.8	25.4	5.57	0	4.459e-09
[K].lMDLDVEQLGIPEQEYScVVk.[M]	N-Term(TMT10plex); C18(Carbamidomethyl); K21(TMT10plex)	High	P12004	0	2923.52	24.6	27.3	24.2	24.9	24.4	20.2	28	34	32.4	5.37	0	5.009e-08
[K].lLDTVDDMLANDIAR.[L]	N-Term(TMT10plex)	High	Q9H4M9	0	1904	59.2	64.4	55.4	57.3	46.7	60.5	72.2	66.3	69.3	2.51	0	8.365e-05
[R].lPPTPLLLFPEEEATNGR.[E]	N-Term(TMT10plex)	High	Q9Y679	0	2223.22	32.6	33.2	29.1	28.4	22.1	25.9	25.5	30.6	27.1	3.48	0	7.515e-05
[R].lISEILSESVVPDVR.[S]	N-Term(TMT10plex)	High	Q969G3	0	1885.08	72.2	81.4	73.8	85.4	68	85	80.9	87.8	79.8	3.79	0	9.378e-06
[R].eEDDVVSEDLVQQDVQDLYEAGELk.[W]	N-Term(TMT10plex); K25(TMT10plex)	High	P08133	0	3323.64	10.9	10.9	12.3	7.7	6.9	6.7	7.7	5.8	8.9	4.77	0	9.742e-06
[R].sQALNAFGSGDYTAAIAFLDk.[I]	N-Term(TMT10plex); K21(TMT10plex)	High	Q13217	0	2618.39	38.3	39.3	49.6	54.8	39.8	42.3	48.4	52.3	48.4	3.9	0	3.464e-06
[R].eMVEMLFSDDSDLQLATTQk.[F]	N-Term(TMT10plex); K20(TMT10plex)	High	O60684	0	2759.39	10.7	14.2	13.4	16	16.2	15.2	19.4	16.2	15.3	4.63	0	2.036e-07
[R].sLLVIPNTLAVNAAQDSTDLVAk.[L]	N-Term(TMT10plex); K23(TMT10plex)	High	P17987	0	2811.62	50.2	41.9	50	53.4	36.8	41.7	49.3	56.7	44.7	2.45	0	4.19e-07
[R].iDLAVLLGk.[T]	N-Term(TMT10plex); K9(TMT10plex)	High	Q14157	0	1399.93	41.4	36.7	39.5	36.1	29.3	36.2	32.2	41.4	30.4	2.58	0	0.0001619
[K].vGEVTYVELLMDAEGk.[S]	N-Term(TMT10plex); K16(TMT10plex)	High	P52272	0	2211.2	92.1	75.5	85	52.4	31.1	33.5	78.9	65.6	64.8	2.92	0	7.905e-05
[R].dNTQLLINQLWQLPTER.[V]	N-Term(TMT10plex)	High	Q15050	0	2311.26	38.5	34.9	37.8	38.2	38.8	44.4	58.8	54.8	47.2	2.75	0	6.239e-05
[K].fTLDcTHPVEDGIMDAANFEQFLQER.[I]	N-Term(TMT10plex); C5(Carbamidomethyl)	High	P35268	0	3312.55	25.7	31.5	29	15.5	15.1	18.3	25.2	22.6	26.9	6.49	0	8.105e-07
[K].iLPTLEAVAALGNk.[V]	N-Term(TMT10plex); K14(TMT10plex)	High	Q12905	0	1868.16	282.3	291.3	283.6	271.9	191	263.8	294.9	285	249.9	3.16	0	8.415e-05
[K].sFIkDYPVVSIEDPFDQDDWGAWQk.[F]	N-Term(TMT10plex); K4(TMT10plex); K25(TMT10plex)	High	P06733	1	3672.88	77.1	92.5	110.3	85.2	82.6	98	135	131	139.2	3.11	0	1.873e-05
[K].tIAEcLADELINAAk.[G]	N-Term(TMT10plex); C5(Carbamidomethyl); K15(TMT10plex)	High	P46782	0	2090.16	126.5	152.1	126.9	114.1	101.7	124.4	46.2	54.5	46.8	3.35	0	5.657e-05
[R].gmGGAFVLVLYDELk.[K]	N-Term(TMT10plex); M2(Oxidation); K15(TMT10plex)	High	P12236	0	2086.17	63.4	59.2	56.2	60.2	49.1	52.1	30.4	28.3	38.1	3.15	0	0.0001723
[K].aTPLSSTVTLSMSADVPLVVEYk.[I]	N-Term(TMT10plex); K23(TMT10plex)	High	P12004	0	2866.59	18.9	25.1	18.8	20.1	16.9	21	18.6	21.4	22.2	4.49	0	5.17e-07
[K].dDVAQTDLLQIDPNFGSkEDFDSLLQSAk.[K]	N-Term(TMT10plex); K18(TMT10plex); K29(TMT10plex)	High	P08195	1	3897.04	56.1	64.2	75.3	86.4	95.6	96.7	60.7	94.2	80.1	5.99	0	1.097e-06
[R].lEQQVPVNQVFGQDEMIDVIGVTk.[G]	N-Term(TMT10plex); K24(TMT10plex)	High	P39023	0	3144.7	44.7	44.4	53.8	57.6	44.3	47.5	64.8	65.6	59	4.33	0	1.877e-05
[R].iIGLDQVAGMSETALPGAFk.[T]	N-Term(TMT10plex); K20(TMT10plex)	High	P35579	0	2476.39	88.2	91.9	91.5	87.4	55.7	72.9	103.3	110.8	98	5.41	0	1.061e-06
[K].qLSAFGEYVAEILPk.[Y]	N-Term(TMT10plex); K15(TMT10plex)	High	O75489	0	2123.22	91.5	104.7	101.2	108.9	95	94.5	97	94.7	103.6	2.99	0	0.0002424
[K].vLQLINDNTATALSYGVFR.[R]	N-Term(TMT10plex)	High	Q9Y4L1	0	2324.28	12.2	16.1	15.6	11.8	10.8	13.3	13.1	11.9	12.6	4.56	0	1.398e-06
[R].tDADSESDNSDNNTIFVQGLGEGVSTDQVGEFFk.[Q]	N-Term(TMT10plex); K34(TMT10plex)	High	Q92804	0	4080.92	10.6	9.7	9	13.1	16.8	9.7	12.1	12.5	10.5	4.7	0	6.938e-06
[K].sSEMNVLIPTEGGDFNEFPVPEQFk.[T]	N-Term(TMT10plex); K25(TMT10plex)	High	Q01518	0	3269.64	21.1	26.5	29.6	28.1	29.5	26.1	39.9	48.7	41.7	2.29	0	0.0003283
[K].sEVPEDLAGFIELFQTPSHTk.[E]	N-Term(TMT10plex); K21(TMT10plex)	High	P46013	0	2803.49	12.1	11.9	12.9	13.7	11.7	9.4	17.1	14.6	12.8	5.97	0	1.582e-07
[K].sSLLDDLLTESEDMAQR.[R]	N-Term(TMT10plex)	High	O00429	0	2152.06	25.6	21.5	18.9	27.2	19.9	20.1	26.1	23.7	28.6	5.02	0	2.175e-05
[R].lVPNMTPEVVGEQVTSYLTk.[K]	N-Term(TMT10plex); K20(TMT10plex)	High	Q96KP4	0	2663.47	11.4	13.6	8.4	12.5	10	7.7	11.1	7.8	9.7	3.63	0	0.0002271
[R].qIIQQNPSLLPALLQQIGR.[E]	N-Term(TMT10plex)	High	P54727	0	2359.4	22.7	23.7	22.3	24.8	21.1	21.7	28.6	25.3	21.8	3.35	0	1.933e-08
[K].lIDIFYPGDQQSVTFGTk.[S]	N-Term(TMT10plex); K18(TMT10plex)	High	P54886	0	2487.35	44.5	47.4	49.7	43.9	34.2	47.7	47	41.8	43.2	5.22	0	1.712e-06
[R].aWRDPDEPVLLEEPVVLALAEk.[Y]	N-Term(TMT10plex); K22(TMT10plex)	High	P14550	1	2947.65	13.7	20.9	24.7	18.6	20.9	18.7	27.2	29.2	22.6	4.68	0	4.965e-07
[R].aEISNAIDQYVTGTIGEDEDLIk.[W]	N-Term(TMT10plex); K23(TMT10plex)	High	P31939	0	2952.55	16.6	13.4	10.5	13.1	13.1	14.8	11.6	13.3	15.5	3.84	0	1.672e-06
[K].sINPDEAVAYGAAVQAAILSGDk.[S]	N-Term(TMT10plex); K23(TMT10plex)	High	P11142	0	2718.47	41	43.9	52.9	46.5	28.3	33	43	48.3	43.6	3.85	0	5.648e-07
[R].iPLPGAEMLEEEPLYVNAk.[Q]	N-Term(TMT10plex); K19(TMT10plex)	High	P23511	0	2571.41	18.2	18.4	16.7	17.5	17.5	15.6	13.1	14.9	16	3.76	0	2.55e-05
[K].gLGTDEESILTLLTSR.[S]	N-Term(TMT10plex)	High	P08758	0	1934.06	35.1	46.5	50.5	47.2	41.4	41.8	39.5	38	44.9	2.76	0	0.0001086
[K].lNSNTQVVLLSATMPSDVLEVTk.[K]	N-Term(TMT10plex); K23(TMT10plex)	High	P60842	0	2917.63	18.8	17.3	17.2	29.2	18.2	27.1	29.2	26.4	27.2	4.37	0	3.54e-05
[K].aSNPFLPGGGPATGPSVTNPFQPAPPATLTLNQLR.[L]	N-Term(TMT10plex)	High	Q9Y6I3	0	3714.98	21.4	16.5	23.8	26.3	32.6	25.6	23.3	24.4	21.2	3.76	0	1.12e-06
[R].aQDPSEVLTmLTNETGFEISSSDATVk.[I]	N-Term(TMT10plex); M10(Oxidation); K27(TMT10plex)	High	Q12905	0	3344.68	8.7	7.1	9.2	12.5	7.4	11.4	7	5.9	3.2	4.18	0	0.0001265
[R].sIFSAVLDELk.[V]	N-Term(TMT10plex); K11(TMT10plex)	High	P31327	0	1680	40.1	34.5	39.6	36.2	32.6	44.7	40.5	41.2	34.9	4.45	0	5.344e-06
[K].vQSLQATFGTFESILR.[S]	N-Term(TMT10plex)	High	Q07065	0	2026.12	31.2	31	37.9	33.8	31.5	43.3	38.8	43.8	30.7	4.55	0	3.158e-07
[K].iVPEGEWGQFMDALREPLPATLR.[I]	N-Term(TMT10plex)	High	Q08J23	1	2854.51	2.4	7.5	6.3	6.1	4	7.1	6.2	7	6.5	4.15	0	0.000203
[K].lVGPEGFVVTEAGFGADIGMEk.[F]	N-Term(TMT10plex); K22(TMT10plex)	High	P11586	0	2681.43	28.3	28.2	32.1	22.5	16.9	17.4	38.7	38.4	45.4	5.75	0	1.436e-08
[K].lYTLVTYVPVTTFk.[N]	N-Term(TMT10plex); K14(TMT10plex)	High	P62899	0	2103.25	275.4	248.2	249	256	200.6	210.8	287.7	230.7	253.2	2.74	0	9.235e-05
[R].dLLGTVWGGPANLEAIAk.[K]	N-Term(TMT10plex); K18(TMT10plex)	High	Q9NTX5	0	2283.31	26.8	27.6	33.6	29.1	29.6	26.4	29.6	31.5	34.3	3.79	0	1.754e-06
[K].tAFDDAIAELDTLNEDSYk.[D]	N-Term(TMT10plex); K19(TMT10plex)	High	P61981	0	2589.3	33.1	30.6	29.8	35.6	15.2	26.3	35.3	30.9	30.9	4.58	0	1.157e-05
[K].iLNIFGVIk.[G]	N-Term(TMT10plex); K9(TMT10plex)	High	P02786	0	1474.98	36.9	41	48.2	40.7	27.9	33.6	48.1	51.3	47.1	2.48	0	0.000538
[K].aFEYNMQIFNELDQAGSTLAR.[E]	N-Term(TMT10plex)	High	P30519	0	2647.3	9.2	10.4	13.1	10.6	9.9	12.1	14.9	13.2	12.1	5.34	0	2.932e-08
[K].sVEELLEAELLk.[V]	N-Term(TMT10plex); K12(TMT10plex)	High	Q86UP2	0	1831.08	155.1	167.8	192.6	185.5	154.2	185.8	179.5	182.2	162.9	2.65	0	0.0001088
[K].lLEPVLLLGk.[E]	N-Term(TMT10plex); K10(TMT10plex)	High	P62249	0	1553.04	69.8	75.4	75.8	84.6	56.5	78.3	74.8	89.2	80	3.47	0	0.000294
[K].aLEDMFDALEGk.[S]	N-Term(TMT10plex); K12(TMT10plex)	High	P23786	0	1796.95	54.4	54.6	58.4	41.1	36	37.8	49.7	41.8	51.3	2.81	0	0.0004396
[R].kLPIDVTEGEVISLGLPFGk.[V]	N-Term(TMT10plex); K1(TMT10plex); K20(TMT10plex)	High	P26599	1	2799.68	179.4	183.7	189.8	217.9	182	188	187.9	196.9	175.8	1.86	0	0.000221
[K].vINDGLFYYEQDLWAEk.[F]	N-Term(TMT10plex); K17(TMT10plex)	High	Q6PKG0	0	2561.33	21.4	27.8	27.6	26.1	21.5	19.8	28.2	22.1	24.6	4.25	0	2.396e-05
[R].dPTPSFYDLWAQEDPNAVLGR.[H]	N-Term(TMT10plex)	High	Q14137	0	2620.29	12.5	17.6	15.3	8.8	10.4	9.8	12.9	11.8	13.3	4.48	0	2.449e-05
[K].iAPSFAVESIEDALk.[A]	N-Term(TMT10plex); K15(TMT10plex)	High	P31327	0	2048.17	90.3	100.6	99	97.2	80.6	85.6	92.2	91.7	82.1	3.53	0	1.205e-05
[K].aPGIILLDEATSALDTSNER.[A]	N-Term(TMT10plex)	High	Q9NP58	0	2315.23	20.6	20	24.4	23	22	17.4	20.2	18.5	17.1	3.2	0	4.472e-05
[K].qETFDAGLQAFQQEGIANITALk.[D]	N-Term(TMT10plex); K23(TMT10plex)	High	Q13813	0	2951.59	22	18.6	23.9	25.4	19.5	18.4	25	18.2	23.9	4.5	0	4.355e-08
[R].eIFDIAFPDEQAEALAVER.[-]	N-Term(TMT10plex)	High	P36776	0	2392.22	43.5	44.4	44.6	38.8	27.9	37.4	45.2	41.9	40.7	4.3	0	4.302e-08
[R].tLMELLNQMDGFDTLHR.[V]	N-Term(TMT10plex)	High	P62333	0	2263.14	29.5	32.8	26.4	34.2	29.6	32.6	41.2	49.4	41.6	5.5	0	3.514e-06
[R].vLALSVETDYTFPLAEk.[V]	N-Term(TMT10plex); K17(TMT10plex)	High	P05388	0	2354.33	84.8	77.4	82.6	67.8	47.7	58.6	62.9	64.7	58.3	4.56	0	6.871e-07
[R].nSLLIAPMPTASTAQILGNNESIEPYTSNIYTR.[R]	N-Term(TMT10plex)	High	P23921	0	3808.96	20.6	17.9	16.3	14	8.6	13.8	15.2	13.4	14.6	5.12	0	7.584e-06
[K].sLEGADLPNLLFYGPPGTGk.[T]	N-Term(TMT10plex); K20(TMT10plex)	High	P35249	0	2504.38	52.8	52.7	48.2	47.2	42.4	51.2	49.7	56.4	52.7	3.98	0	6.231e-05
[K].fAGGDYTTTIEAFISASGR.[A]	N-Term(TMT10plex)	High	P07814	0	2193.1	28.5	28.2	28.5	30.7	27.2	27.7	24.9	26.5	23	4.66	0	1.482e-05
[R].gAIETYQEVASLPDVPADLLk.[L]	N-Term(TMT10plex); K21(TMT10plex)	High	Q12797	0	2687.49	151.5	181.9	159.9	183.8	171.3	185.3	177.2	181.7	171.9	3.7	0	1.162e-05
[R].dIcNDVLSLLEk.[F]	N-Term(TMT10plex); C3(Carbamidomethyl); K12(TMT10plex)	High	P63104	0	1877.05	357.7	441.8	315.9	414.5	294.2	413.4	503.7	433.7	732.3	3.17	0	0.0002122
[R].gVFEAIVDQSPFVPEETMEEQk.[T]	N-Term(TMT10plex); K22(TMT10plex)	High	Q14684	0	2967.51	11.8	16.8	15.4	15.5	14.7	12	24.6	21.4	20.4	4.57	0	6.21e-05
[R].vLDVNLMGTFNVIR.[L]	N-Term(TMT10plex)	High	Q99714	0	1820.03	24	28.2	25.7	22.6	19.7	19.4	29.1	27.4	31	3.36	0	0.0001309
[R].yLQEVIDVLETDGHFR.[E]	N-Term(TMT10plex)	High	Q02818	0	2163.13	27	28.1	30.8	33.1	29.4	39.9	24.3	29.6	29.1	5.65	0	5.361e-08
[K].wSTDDVQINDISLQDYIAVk.[E]	N-Term(TMT10plex); K20(TMT10plex)	High	P46782	0	2781.47	25.1	29.4	29.4	36.2	25.3	29.6	36.3	36.7	44.5	5.3	0	2.265e-07
[R].lVTLEEFLASTQR.[K]	N-Term(TMT10plex)	High	Q02818	0	1735.98	104.2	118	122.6	129.3	146.1	134.7	119.9	142.2	124	2.38	0	0.0006034
[K].vLGPYTFSIcDTSNFSDYIR.[G]	N-Term(TMT10plex); C10(Carbamidomethyl)	High	P22314	0	2584.26	12.2	15.6	15.1	7.9	7	7.3	12.4	8.9	9.7	3.61	0	3.722e-05
[R].aAVATFLQSVQVPEFTPk.[S]	N-Term(TMT10plex); K18(TMT10plex)	High	P22314	0	2391.37	97.1	108.6	90.9	107.3	77.9	94.5	92.4	104.1	87.1	4.84	0	3.13e-07
[R].iDGPVISESTPIAETIMASSNESLVVNR.[V]	N-Term(TMT10plex)	High	P42167	0	3158.65	17.8	22.5	20.3	18.4	22.1	22.8	28.6	24.9	22.4	5.56	0	1.892e-09
[K].gIIRPGTAFELLEAQAATGYVIDPIk.[G]	N-Term(TMT10plex); K26(TMT10plex)	High	Q15149	0	3201.83	21.6	24.7	19	27.6	19.8	20.9	16.4	22.4	22.3	3.65	0	9.075e-06
[K].aAGVNVEPFWPGLFAk.[A]	N-Term(TMT10plex); K16(TMT10plex)	High	P05386	0	2161.22	103.5	109.7	114.5	101.6	85.7	95.6	124.5	135.4	125	3.21	0	1.966e-05
[R].iSHLVLPVQPVSSIEEQGcLF.[-]	N-Term(TMT10plex); C19(Carbamidomethyl)	High	Q8NFQ8	0	2581.39	14.6	21.3	18.3	18.3	14.9	18.8	22.6	21.8	19	3.35	0	1.336e-05
[K].gLTAVSNNAGVDNFGLGLLLR.[S]	N-Term(TMT10plex)	High	P55809	0	2330.3	34.1	35.6	34.4	35.8	36.4	43.6	38.5	46.8	50	4.79	0	1.306e-10
[K].vWGNVGTVEWADPIEDPDPEVMAk.[V]	N-Term(TMT10plex); K24(TMT10plex)	High	O60506	0	3112.57	11.7	14.8	15.4	13.6	8.7	15.4	17.5	19.9	14.6	5.39	0	6.846e-05
[K].iYEGQVEVTGDEYNVESIDGQPGAFTcYLDAGLAR.[T]	N-Term(TMT10plex); C27(Carbamidomethyl)	High	P46777	0	4065.92	32.2	34.6	31.9	23.6	15.7	21.8	16.8	14.8	14.3	6.26	0	1.601e-09
[K].qVEVDcQQcMLEILDTAGTEQFTAMR.[D]	N-Term(TMT10plex); C6(Carbamidomethyl); C9(Carbamidomethyl)	High	P62834	0	3302.54	2.9	3.3	3	1.6		2.2	5.6	2.9	2.5	5.59	0	2.175e-07
[K].mVGVPAALDMMLTGR.[S]	N-Term(TMT10plex)	High	P40939	0	1790.95	37.8	47.8	59.5	51.9	46.5	52.3	72.7	78.5	73.8	3.61	0	9.092e-06
[K].aDAVQDSEMVELVELEIR.[E]	N-Term(TMT10plex)	High	P49411	0	2275.17	11.8	14.4	11.4	9.4	6.4	7.9	11.1	15.4	14	4.92	0	2.236e-06
[K].fMQDPMEIFVDDETk.[L]	N-Term(TMT10plex); K15(TMT10plex)	High	Q13838	0	2303.13	35.2	29	30.1	30.3	18.1	24.3	42.9	38.2	34.4	4.6	0	6.774e-06
[R].iELEEMGPSLDLVLR.[R]	N-Term(TMT10plex)	High	Q9H7B2	0	1943.07	57.1	64	63.5	51.4	41.1	43.5	70.7	70.5	58.4	3.34	0	9.484e-05
[K].lNWLSVDFNNWk.[D]	N-Term(TMT10plex); K12(TMT10plex)	High	Q15185	0	1994.09	56.1	44.8	45.5	63.5	41.1	59.9	114.7	109.5	86.7	4.16	0	9.324e-07
[K].aAGVNVEPFWPGLFAk.[A]	N-Term(TMT10plex); K16(TMT10plex)	High	P05386	0	2161.22	108	118.3	124.5	114.5	114.5	118.3	131.1	149.4	130.9	3.74	0	1.26e-05
[K].iNEAVEcLLSLk.[A]	N-Term(TMT10plex); C7(Carbamidomethyl); K12(TMT10plex)	High	P07814	0	1847.07	102.8	127	111.3	108.3	98.2	119.5	60.9	60.9	82.3	3.28	0	0.0005871
[K].lSEEEILENPDLFLTSEATDYGR.[Q]	N-Term(TMT10plex)	High	Q14257	0	2870.41	28.6	32.1	29	35.8	33.7	32.7	30	23.2	31.3	6.25	0	1.112e-07
[K].lPNFGFVVFDDSEPVQR.[I]	N-Term(TMT10plex)	High	Q9UN86	0	2195.13	30	31.6	31.4	27.9	22.7	25.8	27.2	22.8	25.7	4.78	0	1.244e-05
[R].lFENQLVGPESIAHIGDVMFTGTADGR.[V]	N-Term(TMT10plex)	High	Q9HDC9	0	3103.57	4	8.4	7.7	8.7	11.7	12.3	11.4	9	9.4	4.36	0	2.983e-06
[K].sAIYQLEEEYENLLk.[A]	N-Term(TMT10plex); K15(TMT10plex)	High	P15924	0	2300.24	53.6	50	45.5	51.2	37.2	41.5	46.6	47.3	46.4	3.49	0	2.615e-05
[truncated: 8,329 more rows]

## Sheet: 3b
Supplementary Data 3b: Analysis of SNO reduction conditions. PSMs considered for quantification .
identified peptide sequence with amino acids N- and C-terminal of the cleavage; modified amino acids are in small letters	modifications detected in the peptide, ptmRS-based site localization probabilities	peptide confidence, high is <1% false discovery rate	Uniprot protein accession	number of missed tryptic cleavages	theoretical peptide mass in Da	TMT reporter ion based abundances									Sequest HT XCorr value	Percolator q-Value	Percolator posterior error probability (PEP)
Annotated Sequence	Modifications	Confidence	Master Protein Accessions	# Missed Cleavages	Theo. MH+ [Da]	Abundance: 126, Sample, +asc	Abundance: 127N, Sample, +asc	Abundance: 127C, Sample, +asc	Abundance: 128N, Sample, UV	Abundance: 128C, Sample, UV	Abundance: 129N, Sample, UV	Abundance: 129C, Sample, -asc	Abundance: 130N, Sample, -asc	Abundance: 130C, Sample, -asc	Percolator q-Value	Percolator PEP	XCorr
[K].qYDADLEQILIQWITTQcR.[K]	N-Term(TMT10plex); C18(Cl-DDE)	High	P37802	0	2761.43	0	0	0	0	0	0	0	0	0	0	9.897e-05	3.82
[R].vPTANVSVVDLTcR.[L]	N-Term(TMT10plex); C13(Cl-DDE)	High	P04406	0	1898.05	35.2	31.6	30.5	47.5	39.8	51.1	1.5	0	0	0	7.198e-05	3.83
[K].cLGLTEAQTR.[E]	N-Term(TMT10plex); C1(Cl-DDE)	High	P31327	0	1515.83	133.2	113.7	133.1	171.6	160.2	212.9	0	7.3	2.1	0	6.638e-05	3.2
[K].gVNcIDYYSGGDkPYLISGADDR.[L]	N-Term(TMT10plex); C4(Cl-DDE); K13(TMT10plex)	High	P35606	0	3131.56	60.9	49.8	51.2	35.4	19.5	27.2	1.7	1.3	1.3	0	1.627e-05	3.07
[K].cADLSLSPIYPAAR.[G]	N-Term(TMT10plex); C1(Cl-DDE)	High	P18858	0	1901.03	26.6	25.2	25.8	35.8	27.8	40.7	1.7	2.6	0	0	0.0001117	2.95
[R].gNYSTDQLcVLDNVk.[M]	N-Term(TMT10plex); C9(Cl-DDE); K15(TMT10plex)	High	Q7Z4Q2	0	2322.23	21.3	24.3	22.7	32.1	25.9	39.8	1.4	0	0	0	7.855e-05	3.28
[R].eQVPSLGSNVAcGLAYTDYHk.[A]	N-Term(TMT10plex); C12(Cl-DDE); K21(TMT10plex)	High	A1L0T0	0	2905.5	66.6	63.5	65.8	94.6	82.3	111.9	3.3	6	1.7	0	4.242e-07	4.78
[R].dPETLVGYSMVGcQR.[A]	N-Term(TMT10plex); C13(Cl-DDE)	High	P49327	0	2079.03	118.9	94.5	94.4	18	9.3	22.9	0	2	2.4	0	2.481e-08	5.33
[R].vDVAVNcAGIAVASk.[T]	N-Term(TMT10plex); C7(Cl-DDE); K15(TMT10plex)	High	Q99714	0	2070.19	205.6	184.4	181.1	204.5	136.6	226.1	0	8.4	3.2	0	4.699e-06	4.27
[R].nSPLDcGSASPNk.[V]	N-Term(TMT10plex); C6(Cl-DDE); K13(TMT10plex)	High	O75179	0	1943.02	118.2	107.2	116.5	40.9	36.3	38.5	0	0	0	0	0.0001347	3.01
[R].kDLLVENVPYcDAPTQk.[Q]	N-Term(TMT10plex); K1(TMT10plex); C11(Cl-DDE); K17(TMT10plex)	High	Q5U5X0	1	2815.57	38.9	26.6	34.2	22.6	19.2	23.5	0	0	0	0	0.0001005	3.1
[K].dkTGTDSNSTESSETSTGSLck.[E]	N-Term(TMT10plex); K2(TMT10plex); C21(Cl-DDE); K22(TMT10plex)	High	Q8N3X1	1	3117.56	1.4	1.9	0	0	2.4	1.5	0	0	0	0	1.764e-07	4.3
[R].nEVLcVLTQk.[I]	N-Term(TMT10plex); C5(Cl-DDE); K10(TMT10plex)	High	O60443	0	1800.06	36.8	40.7	32.3	25.7	19.4	25.8	0	1.9	0	0	0.0001192	3.2
[K].sSSSSSASAAAAAAAASSSAScSR.[R]	N-Term(TMT10plex); C22(Cl-DDE)	High	Q07065	0	2457.16	98.6	99.5	81.8	118	96.8	126.8	0	2.6	0	0	1.958e-13	7.6
[R].qHLNLNNAEQLcR.[Y]	N-Term(TMT10plex); C12(Cl-DDE)	High	O95870	0	1977.04	1.4	2.5	2.3	0	0	1.7	0	0	0	0	8.072e-06	4.1
[K].gPQLFHMDPSGTFVQcDAR.[A]	N-Term(TMT10plex); C16(Cl-DDE)	High	P28066	0	2530.23	146.5	117.5	132.8	70.5	56.9	70.5	6.1	7.5	1.6	0	2.421e-06	3.91
[R].lQAGDAPSVGGScR.[S]	N-Term(TMT10plex); C13(Cl-DDE)	High	Q8NEY1	0	1741.9	38	43.2	43.5	21.3	25.2	26.5	0	0	1.9	0	1.913e-05	4.29
[K].sDQALNcGGTASTGSAGNVk.[L]	N-Term(TMT10plex); C7(Cl-DDE); K20(TMT10plex)	High	O00287	0	2491.27	13.8	6.9	8.9	6.2	2.6	6.4	0	0	0	0	2.311e-07	4.77
[R].qMGQPcDAYQk.[R]	N-Term(TMT10plex); C6(Cl-DDE); K11(TMT10plex)	High	P15924	0	1921.98	443.9	395.7	470	54.1	40.5	64.1	9.4	10.7	11.6	0	4.921e-05	3.17
[K].tPPGVSAPTEPLLck.[F]	N-Term(TMT10plex); C14(Cl-DDE); K15(TMT10plex)	High	P29558	0	2163.24	77.6	75.7	75.3	47.6	45	50.6	3.4	2	0	0	8.311e-07	3.82
[R].hIPGAAFFDIDQcSDR.[T]	N-Term(TMT10plex); C13(Cl-DDE)	High	P25325	0	2216.09	93.3	84.8	100.1	71	58.1	71	0	3.7	0	0	1.479e-06	2.86
[R].sPQPVcSPAGSEGTPk.[G]	N-Term(TMT10plex); C6(Cl-DDE); K16(TMT10plex)	High	Q6KC79	0	2195.16	65.1	76.5	83.6	30.2	30	35.8	1.7	0	0	0	3.151e-05	4.06
[K].sSLSNNEcGSLDk.[T]	N-Term(TMT10plex); C8(Cl-DDE); K13(TMT10plex)	High	Q5UIP0	0	2007.03	131.3	124.2	146.5	38.6	36.1	28.6	2.2	1.9	1.4	0	3.701e-05	3.08
[K].aSVPTIQDQASAMQLSQcAk.[N]	N-Term(TMT10plex); C18(Cl-DDE); K20(TMT10plex)	High	Q9Y490	0	2730.44	46.4	48.2	53.9	52.4	44.3	66.1	8.6	8.2	7.6	0	5.52e-05	3.74
[K].sSSSSSASAAAAAAAASSSAScSR.[R]	N-Term(TMT10plex); C22(Cl-DDE)	High	Q07065	0	2457.16	0	1.9	2.5	0	2	2	0	0	0	0	9.606e-07	3.09
[R].qITQVYGFYDEcQTk.[Y]	N-Term(TMT10plex); C12(Cl-DDE); K15(TMT10plex)	High	O00743	0	2476.27	11.5	12.7	11.8	8.5	7	6.9	0	0	0	0	1.056e-07	5.86
[R].cSVSLSNVEAR.[R]	N-Term(TMT10plex); C1(Cl-DDE)	High	P47712	0	1588.84	36.8	30.2	31.3	61.4	52.6	75.7	3.2	2.8	3.2	0	8.102e-05	3.89
[K].sSSSSSASAAAAAAAASSSAScSR.[R]	N-Term(TMT10plex); C22(Cl-DDE)	High	Q07065	0	2457.16	20	19.3	21.4	25	24.9	28.8	0	0	0	0	1.934e-10	6
[R].dLSHIGDAVVIScAk.[D]	N-Term(TMT10plex); C13(Cl-DDE); K15(TMT10plex)	High	P12004	0	2181.22	54.5	48.6	45.4	96.3	72.3	99.1	5.3	7.1	2.1	0	3.978e-06	2.71
[K].qPAIMPGQSYGLEDGScSYkDFSESR.[N]	N-Term(TMT10plex); C17(Cl-DDE); K20(TMT10plex)	High	P14866	1	3505.69	157.3	188.8	193.7	27.3	27.5	20.1	2.6	6.6	3	0	3.66e-06	3.59
[R].cFSPGVIEVQEVQGk.[K]	N-Term(TMT10plex); C1(Cl-DDE); K15(TMT10plex)	High	O15160	0	2273.25	255.8	222.1	255.9	106.4	82.5	97.8	7.3	3.9	2	0	1.989e-05	3.89
[K].aHEPTYFTVDcAEAGQGDVSIGIk.[C]	N-Term(TMT10plex); C11(Cl-DDE); K24(TMT10plex)	High	P21333	0	3161.61	35.6	33.9	38.7	16.8	20.9	20.7	0	0	0	0	1.117e-06	3.21
[K].qITSYGETcPGLEQYAIk.[K]	N-Term(TMT10plex); C9(Cl-DDE); K18(TMT10plex)	High	P50990	0	2654.4	202.1	181.5	194.7	98.2	80.5	111.3	8.5	6.8	3.8	0	5.657e-07	5.52
[R].tPEQcPSVVSLLSESYNPHVR.[Y]	N-Term(TMT10plex); C5(Cl-DDE)	High	Q99460	0	2766.42	12.2	11	15.3	12.8	12.5	16	0	0	0	0	1.205e-07	4.35
[K].nNTQVLINcR.[N]	N-Term(TMT10plex); C9(Cl-DDE)	High	P62316	0	1598.87	18	15.1	19.5	45.9	39.2	49.3	1.7	6.3	0	0	0.0001119	3.43
[K].sTSTSEPTTGcSLk.[-]	N-Term(TMT10plex); C11(Cl-DDE); K14(TMT10plex)	High	Q8ND82	0	2052.08	71.9	67	69.4	19.3	13.7	18.5	0	0	0	0	2.082e-05	3.01
[R].vPTANVSVVDLTcR.[L]	N-Term(TMT10plex); C13(Cl-DDE)	High	P04406	0	1898.05	301.4	300.1	292.3	398.3	349.1	438.6	0	9.9	10.8	0	8.519e-07	2.41
[R].aEQLFSSALcAAR.[L]	N-Term(TMT10plex); C10(Cl-DDE)	High	Q96GD0	0	1790.95	19.4	25.7	25.6	38.9	32	46	6.7	2	0	0	3.055e-05	4.9
[R].gALVTVGQLScYDQAk.[Q]	N-Term(TMT10plex); C11(Cl-DDE); K16(TMT10plex)	High	Q9UBX3	0	2306.27	29.7	22.5	23.3	35	25.6	43.6	0	0	0	0	3.919e-06	4.75
[K].tSDFNTFLAQEGcTk.[G]	N-Term(TMT10plex); C13(Cl-DDE); K15(TMT10plex)	High	Q9UHD1	0	2315.19	90.5	80.7	88	59.6	48.3	56	3.1	1.7	1.7	0	1.999e-06	5.85
[R].qVMVVPVGPTcDEYAQk.[V]	N-Term(TMT10plex); C11(Cl-DDE); K17(TMT10plex)	High	P26639	0	2517.34	409.4	400.8	417.3	107.1	87.9	103.5	11.9	6.3	9.1	0	8.08e-05	2.62
[K].yEQGTGcWQGPNR.[S]	N-Term(TMT10plex); C7(Cl-DDE)	High	P14314	0	1919.91	16	13.4	13.4	15.4	18.6	20.3	0	2.4	2	0	7.231e-05	3.4
[R].qVQSLTcEVDALkGTNESLER.[Q]	N-Term(TMT10plex); C7(Cl-DDE); K13(TMT10plex)	High	P08670	1	2973.58	73.3	95.5	94.5	80.9	105.3	95.6	2.7	1.9	0	0	4.195e-06	5.25
[R].cLSSATDPQTk.[R]	N-Term(TMT10plex); C1(Cl-DDE); K11(TMT10plex)	High	O94979	0	1803.98	39.8	40.6	40	91.4	74.7	93	5.8	3	1.3	0	4.268e-05	2.71
[R].qVQSLTcEVDALk.[G]	N-Term(TMT10plex); C7(Cl-DDE); K13(TMT10plex)	High	P08670	0	2087.17	17.4	25.6	19.8	15.9	16.3	18.8	0	0	0	0	7.257e-05	2.84
[K].lPTGTTLESAGVVcPYR.[A]	N-Term(TMT10plex); C14(Cl-DDE)	High	P54098	0	2188.17	29.1	29.6	30.7	8.5	7.4	8.9	0	0	0	0	4.759e-07	4.88
[K].sPLAGDFITMQcR.[E]	N-Term(TMT10plex); C12(Cl-DDE)	High	O96019	0	1862.96	8.1	15.3	15.5	17	13.4	21.8	0	5.6	3.6	0	5.206e-05	4.55
[R].cLDSIAATTQAQGLTNVk.[A]	N-Term(TMT10plex); C1(Cl-DDE); K18(TMT10plex)	High	Q96S19	0	2487.38	30.5	28.5	21.1	28.8	22.1	30.6	0	1.3	0	0	1.415e-05	3.17
[R].vPTANVSVVDLTcR.[L]	N-Term(TMT10plex); C13(Cl-DDE)	High	P04406	0	1898.05	773.8	804.9	798.6	1032.7	854.4	1142.4	30.8	27.3	24.4	0	9.391e-06	4.71
[R].gDVAScNTQVAEkPVLTAVPGITR.[H]	N-Term(TMT10plex); C6(Cl-DDE); K13(TMT10plex)	High	O75152	0	3079.71	50.1	56.5	69.1	33.4	30.4	34.1	1.2	1.5	0	0	5.786e-05	3.76
[R].qVQSLTcEVDALk.[G]	N-Term(TMT10plex); C7(Cl-DDE); K13(TMT10plex)	High	P08670	0	2087.17	27.4	77.2	31.2	65.3	31.4	32.1	2.9	5.6	0	0	2.961e-05	3.89
[R].lIASYcNVGDIEGASk.[I]	N-Term(TMT10plex); C6(Cl-DDE); K16(TMT10plex)	High	P42704	0	2293.24	134.5	110.4	125.8	214.1	167	260.4	15.8	20.5	8.8	0	1.211e-05	4.54
[R].vcEEIAIIPSk.[K]	N-Term(TMT10plex); C2(Cl-DDE); K11(TMT10plex)	High	P08708	0	1855.09	373.9	332.7	404.4	933.2	792.9	1008.7	0	16.9	14.7	0	7.828e-05	3.28
[R].vAYQDPSSGcTSk.[T]	N-Term(TMT10plex); C10(Cl-DDE); K13(TMT10plex)	High	Q13671	0	1996.03	67	69.1	75.6	23.4	18.3	20.5	0	1.9	0	0	2.968e-05	3.24
[R].nLFNVVDck.[L]	N-Term(TMT10plex); C8(Cl-DDE); K9(TMT10plex)	High	P55884	0	1704.96	44	38.8	43.8	78.2	55.7	84.6	2.9	7.1	3.7	0	9.127e-05	3.15
[K].ikADPDGPEAQAEAcSGER.[T]	N-Term(TMT10plex); K2(TMT10plex); C15(Cl-DDE)	High	Q9NX24	1	2597.31	47.4	45.4	46.8	8.1	10.7	13.1	0	0	0	0	1.635e-05	3.54
[R].aVASQLDcNFLk.[V]	N-Term(TMT10plex); C8(Cl-DDE); K12(TMT10plex)	High	P62333	0	1962.1	178.8	182.4	179.8	193.9	147.6	216	0	6.9	3.3	0	1.652e-05	3.5
[R].cQQLAAYGILEk.[M]	N-Term(TMT10plex); C1(Cl-DDE); K12(TMT10plex)	High	Q9BT78	0	1990.13	123.5	117.9	106.8	182.8	134	198.5	0	3.4	6.4	0	1.653e-05	3.87
[R].tPPLLENSLPQcYQR.[V]	N-Term(TMT10plex); C12(Cl-DDE)	High	Q8NEW0	0	2183.16	57.2	48.7	41.7	65.9	46.5	61.1	2.1	1.7	2.4	0	4.027e-05	4.08
[R].aSLPcSQEEATGGAk.[D]	N-Term(TMT10plex); C5(Cl-DDE); K15(TMT10plex)	High	Q8TF76	0	2102.11	32.1	30.9	38.1	9.4	12.5	14.5	0	0	0	0	3.914e-07	4.52
[K].qPAIMPGQSYGLEDGScSYk.[D]	N-Term(TMT10plex); C17(Cl-DDE); K20(TMT10plex)	High	P14866	0	2784.38	417.7	363.7	380.4	41.4	34.5	23.3	4	3.4	3.8	0	1.388e-07	2.78
[R].vQVQDNEGcPVEALVk.[D]	N-Term(TMT10plex); C9(Cl-DDE); K16(TMT10plex)	High	P21333	0	2381.3	62.3	66.2	72	29	21.8	21.3	0	0	0	0	4.743e-06	3.5
[K].aIANEcQANFISIk.[G]	N-Term(TMT10plex); C6(Cl-DDE); K14(TMT10plex)	High	P55072	0	2175.21	98.6	109.7	116.9	234.6	195.4	286.8	18.4	23.9	6.4	0	4.85e-05	3.96
[R].sLSSGSNFcSEQk.[T]	N-Term(TMT10plex); C9(Cl-DDE); K13(TMT10plex)	High	O95243	0	2027.04	17.1	16.4	18.2	6.6	6.8	8.4	0	0	0	0	3.38e-05	3.29
[K].eMFPYEASTPTGISAScR.[R]	N-Term(TMT10plex); C17(Cl-DDE)	High	P42167	0	2371.14	20	15.9	18.6	31	29.4	35	0	0	0	0	4.89e-07	5.19
[K].iINDNATYcR.[L]	N-Term(TMT10plex); C9(Cl-DDE)	High	O00567	0	1606.83	43.9	45.8	35.7	28.4	23.8	33.8	2.4	1.4	0	0	2.719e-05	3.66
[K].tALSSTEScTMk.[G]	N-Term(TMT10plex); C9(Cl-DDE); K12(TMT10plex)	High	Q96T23	0	1912	108.1	102.4	113.7	8.5	8.2	3.5	2.7	1.4	0	0	3.927e-05	3.07
[R].sLSTTNSSSSSGAPGPcGLAR.[Q]	N-Term(TMT10plex); C17(Cl-DDE)	High	Q969V6	0	2361.18	6.9	2.8	3.9	7.4	6.9	8.7	0	0	0	0	1.432e-10	4.71
[K].nADGTIcYDSTHYk.[E]	N-Term(TMT10plex); C7(Cl-DDE); K14(TMT10plex)	High	P14550	0	2241.11	97.8	77.6	92.7	51	32.4	45.2	2.2	2	3.4	0	9.882e-05	3.31
[R].vTVGDTScTGQGPSk.[K]	N-Term(TMT10plex); C8(Cl-DDE); K15(TMT10plex)	High	Q15633	0	2090.11	74	66.5	79.2	33.3	27.9	28.6	2	3.1	0	0	7.797e-05	3.85
[K].tLGEcGFTSQTARPQAPATVGLAFR.[A]	N-Term(TMT10plex); C5(Cl-DDE)	High	Q15370	0	3003.58	15	14.8	12.1	9.6	5.7	5.9	0	0	0	0	7.282e-06	2.91
[R].yLAADkDGNVTcER.[E]	N-Term(TMT10plex); K6(TMT10plex); C12(Cl-DDE)	High	Q16658	1	2208.16	75.1	71.9	76.2	34.3	25.4	30.2	0	0	1.2	0	7.878e-06	3.91
[K].lcEGFNEVLk.[Q]	N-Term(TMT10plex); C2(Cl-DDE); K10(TMT10plex)	High	Q9Y6H1	0	1805.01	26.4	27.9	32	118.8	89.2	110	3.4	7.4	1.9	0	5.367e-05	3.48
[R].gLYDGPVcEVSVTPk.[T]	N-Term(TMT10plex); C8(Cl-DDE); K15(TMT10plex)	High	Q16555	0	2217.21	168.8	164.5	175.5	126.8	131.6	160	0	2.5	1.5	0	3.652e-05	3.46
[K].vNQIGSVTESIQAck.[L]	N-Term(TMT10plex); C14(Cl-DDE); K15(TMT10plex)	High		0	2230.24	16.8	20.1	19.4	29.2	23.6	37.9	2	1.9	2	0	8.236e-05	4.61
[R].iQAYDYLEcSAk.[T]	N-Term(TMT10plex); C9(Cl-DDE); K12(TMT10plex)	High	P62745	0	2057.09	67.5	71.3	72.3	123.5	112.4	150.6	10.8	14.7	2.2	0	3.41e-05	4.02
[R].cILTTVDPDTGVMSR.[K]	N-Term(TMT10plex); C1(Cl-DDE)	High	Q5VT66	0	2032.05	31.2	24.6	27.8	10.9	6.3	9.2	0	0	1.5	0	5.489e-05	3.9
[K].lGNNcVFAPADVTSEk.[D]	N-Term(TMT10plex); C5(Cl-DDE); K16(TMT10plex)	High	Q99714	0	2318.23	74.3	48.3	59.8	39.3	23.2	27.5	1.4	2.4	0	0	1.578e-07	4.41
[K].acISIGNQNFEVk.[A]	N-Term(TMT10plex); C2(Cl-DDE); K13(TMT10plex)	High	P52564	0	2076.14	19	21.4	28.4	55	54.7	68.6	3.3	7.8	1.4	0	9.078e-06	3.66
[R].tLETANcMSSQTk.[N]	N-Term(TMT10plex); C7(Cl-DDE); K13(TMT10plex)	High	P50416	0	2067.07	64.6	55.5	62.8	21.3	16.7	23.9	2.2	2.3	1.4	0	4.559e-05	3.78
[R].lSIPTYGLQcTR.[A]	N-Term(TMT10plex); C10(Cl-DDE)	High	P49327	0	1775.98	50.9	41.3	52.9	36.7	37.8	46.6	2.8	2	2.2	0	0.0001192	3.92
[K].lALEQQQLIck.[Q]	N-Term(TMT10plex); C10(Cl-DDE); K11(TMT10plex)	High	Q8IWX8	0	1940.15	237.2	194.4	237.8	202.1	169.9	218.5	16	16.7	3.8	0	2.636e-05	3.75
[R].gPcIIYNEDNGIIk.[A]	N-Term(TMT10plex); C3(Cl-DDE); K14(TMT10plex)	High	P36578	0	2202.21	19.6	21.3	20.9	20.1	14.9	25.1	0	0	0	0	1.108e-05	4.92
[K].lEPQIAVANTYAck.[G]	N-Term(TMT10plex); C13(Cl-DDE); K14(TMT10plex)	High	Q99541	0	2174.22	33.7	29.2	30.2	39.6	32.6	42.3	2	0	1.6	0	7.337e-06	3.71
[K].ncNDFQYESk.[V]	N-Term(TMT10plex); C2(Cl-DDE); K10(TMT10plex)	High	Q04917	0	1900.94	68.7	61.2	56.9	110.6	73.1	112.4	0	6.5	3.4	0	9.411e-05	3.06
[K].vTDISGGcGAMYEIk.[I]	N-Term(TMT10plex); C8(Cl-DDE); K15(TMT10plex)	High	Q53S33	0	2197.15	56.2	52.1	55.7	18	19.1	18.2	0	0	0	0	6.034e-05	3.45
[R].cLAPMMSEVIR.[I]	N-Term(TMT10plex); C1(Cl-DDE)	High	P40939	0	1673.89	145.2	142.4	146.7	56.8	52.7	63.5	5.2	7.5	6.5	0	6.359e-06	3.21
[K].qPAIMPGQSYGLEDGScSYk.[D]	N-Term(TMT10plex); C17(Cl-DDE); K20(TMT10plex)	High	P14866	0	2784.38	15.3	17.4	17.5	0	0	0	0	0	0	0	2.839e-06	5.21
[K].nAWADNANAcAk.[Q]	N-Term(TMT10plex); C10(Cl-DDE); K12(TMT10plex)	High	Q9NTJ5	0	1901.98	33	29.9	36	38.9	25.3	40.8	0	2.4	1.7	0	3.121e-05	3.86
[K].aSHNNTQIQVVSASNEPLAFAScGTEGFR.[N]	N-Term(TMT10plex); C23(Cl-DDE)	High	P82912	0	3459.7	20.1	17.8	15.9	12.3	14	15.7	0	0	1.5	0	5.476e-08	3.84
[R].aAEcNIVVTQPR.[R]	N-Term(TMT10plex); C4(Cl-DDE)	High	Q08211	0	1724.94	236.1	223.3	236.1	107.6	71.4	101.7	4.1	5.5	3	0	3.639e-05	2.94
[K].gALEGSScPFR.[T]	N-Term(TMT10plex); C8(Cl-DDE)	High	P30519	0	1547.8	566.7	485.9	457.7	161.7	120.1	162	12.2	15.5	14.8	0	1.579e-05	3.57
[R].qPALSAAcLGPEVTTQYGGQYR.[T]	N-Term(TMT10plex); C8(Cl-DDE)	High	P13798	0	2734.39	37.3	33.8	39	31.5	26.5	31.1	0	1.3	0	0	5.002e-08	6.37
[R].vPTANVSVVDLTcR.[L]	N-Term(TMT10plex); C13(Cl-DDE)	High	P04406	0	1898.05	46.9	43.4	39.4	66.3	55.4	85.2	0	2.8	0	0	3.125e-05	3.55
[R].kAcADATLSQITNNIDPVGR.[I]	N-Term(TMT10plex); K1(TMT10plex); C3(Cl-DDE)	High	P62873	1	2740.49	55.2	52.1	50.9	65.1	60.2	70.4	2.1	0	0	0	8.045e-07	4.08
[R].ycAQDAFFQVk.[E]	N-Term(TMT10plex); C2(Cl-DDE); K11(TMT10plex)	High	Q13011	0	1973.05	219.9	167.7	193.7	145.7	95.4	124.4	14	22.8	9.7	0	3.11e-05	3.98
[K].icDQWDALGSLTHSR.[R]	N-Term(TMT10plex); C2(Cl-DDE)	High	O43707	0	2126.08	35	35.8	36.2	33.3	26.5	37.5	2.3	2.6	1.8	0	5.225e-06	3.51
[K].cSGPGLSPGMVR.[A]	N-Term(TMT10plex); C1(Cl-DDE)	High	P21333	0	1584.83	211.3	203.6	208.5	75.1	73.2	85	3.4	5.8	2.5	0	3.09e-05	3.88
[K].iINDNATYcR.[L]	N-Term(TMT10plex); C9(Cl-DDE)	High	O00567	0	1606.83	463.9	463.3	470.6	321.8	236.7	353.9	13	13.1	10.1	0	8.522e-05	1.66
[K].tIIGQQGDQScANk.[L]	N-Term(TMT10plex); C11(Cl-DDE); K14(TMT10plex)	High	P35251	0	2116.13	65.7	59.9	80.3	56.1	47.7	56.9	7.4	4.4	0	0	5.54e-06	4.35
[K].sTTTSDPPNIck.[V]	N-Term(TMT10plex); C11(Cl-DDE); K12(TMT10plex)	High	Q9Y520	0	1917.03	550.4	499.9	506.8	767.4	732.4	840.8	0	21.4	18.6	0	0.0001041	2.32
[R].gPcIIYNEDNGIIk.[A]	N-Term(TMT10plex); C3(Cl-DDE); K14(TMT10plex)	High	P36578	0	2202.21	151.7	124.7	154.5	153.4	130.5	177.5	13.5	16.8	6.5	0	4.423e-06	4.45
[K].gALEGSScPFR.[T]	N-Term(TMT10plex); C8(Cl-DDE)	High	P30519	0	1547.8	92.3	95.7	81.8	24.3	23.2	28.3	0	1.7	2.1	0	2.295e-05	3.73
[R].aAEcNIVVTQPR.[R]	N-Term(TMT10plex); C4(Cl-DDE)	High	Q08211	0	1724.94	30.1	25.2	31	19.2	18.8	24.9	0	1.6	0	0	0.0001059	2.42
[R].dLSHIGDAVVIScAk.[D]	N-Term(TMT10plex); C13(Cl-DDE); K15(TMT10plex)	High	P12004	0	2181.22	275	242.1	261.6	474.5	345.5	490.3	18	22.1	11.3	0	1.095e-07	3.44
[K].fDPMGQQTcSAHPAR.[F]	N-Term(TMT10plex); C9(Cl-DDE)	High	Q9NPE3	0	2070	53.2	54.8	51.3	6.6	8.2	7.9	0	0	0	0	2.138e-06	3.66
[K].fTSGAFLSPSVSVQEcR.[T]	N-Term(TMT10plex); C16(Cl-DDE)	High	P52948	0	2239.15	126.5	110.5	120.7	143.6	132.1	155	8.7	9.5	0	0	2.635e-06	4.89
[R].qTYLPQPAIcPDSVYk.[L]	N-Term(TMT10plex); C10(Cl-DDE); K16(TMT10plex)	High	Q16832	0	2476.34	38.4	40.4	43.9	40.9	26.7	44.1	1.7	1.8	0	0	2.284e-05	3.86
[K].fDTGNLcMVTGGANLGR.[I]	N-Term(TMT10plex); C7(Cl-DDE)	High	P62701	0	2150.08	87.5	81.2	86.9	38.6	33.6	43.2	1.3	3.1	2.5	0	5.886e-05	3.58
[K].kTTEEQVQASTPcPR.[T]	N-Term(TMT10plex); K1(TMT10plex); C13(Cl-DDE)	High	Q14137	1	2328.25	10.9	16.3	18.1	2.2	0	1.4	0	0	0	0	0.0001116	3.57
[R].fINPIQNGQcADSTMVDVR.[V]	N-Term(TMT10plex); C10(Cl-DDE)	High	P46100	0	2532.26	11.2	15	12.8	2.2	0	0	0	0	0	0	3.594e-06	4.4
[K].rVEDAYILTcNVSLEYEk.[T]	N-Term(TMT10plex); C10(Cl-DDE); K18(TMT10plex)	High	P40227	1	2798.49	74.8	63.6	68.6	73.4	48.8	66.2	2.5	3.6	2.6	0	4.711e-05	3.25
[R].vPTANVSVVDLTcR.[L]	N-Term(TMT10plex); C13(Cl-DDE)	High	P04406	0	1898.05	32	27.9	36.8	42.2	35.4	45.4	1.7	3.3	2.9	0	2.095e-05	3.73
[K].gTDIMYTGTLDcWR.[K]	N-Term(TMT10plex); C12(Cl-DDE)	High	P05141	0	2055.99	87.1	75.5	80	103.1	76.6	112.3	9.8	9.3	3	0	3.013e-06	5.49
[K].aTSITVTGSGScR.[H]	N-Term(TMT10plex); C12(Cl-DDE)	High	Q14118	0	1663.87	29.1	23.1	28.4	39.5	42.8	38.9	0	0	1.5	0	7.33e-06	4.4
[K].scQTASIATASASAQAR.[N]	N-Term(TMT10plex); C2(Cl-DDE)	High	Q96EX3	0	2048.05	8.7	3.8	6.6	3.2	6.5	8	0	0	0	0	2.688e-05	3.86
[K].iPGGIIEDScVLR.[G]	N-Term(TMT10plex); C10(Cl-DDE)	High	P49368	0	1796.01	35.2	30.4	31.2	40.1	31.8	43.6	0	1.4	1.9	0	0.0001501	3.93
[K].sQQTSFQSSPcNk.[S]	N-Term(TMT10plex); C11(Cl-DDE); K13(TMT10plex)	High	Q12986	0	2095.08	59	50.5	51.9	23.6	26.6	29.7	0	0	0	0	6.921e-07	3.26
[R].mATcSSDQSVk.[V]	N-Term(TMT10plex); C4(Cl-DDE); K11(TMT10plex)	High	Q96EE3	0	1809.94	139.8	129.8	152.3	19.5	12.8	15	5.6	3.8	8.3	0	6.689e-05	3.56
[R].aFPcWDEPAIk.[A]	N-Term(TMT10plex); C4(Cl-DDE); K11(TMT10plex)	High	P55786	0	1930.04	199.9	193.2	187.9	114.5	84.5	125.2	7	6.6	6.1	0	1.561e-06	4.1
[R].nSVTGGTAAFEPSVDYcVVk.[I]	N-Term(TMT10plex); C17(Cl-DDE); K20(TMT10plex)	High	P27708	0	2697.41	7.6	3.4	11.6	3.7	6.9	8.1	0	0	0	0	1.675e-07	5.49
[K].tSSVSNPQDSVGSPcSR.[V]	N-Term(TMT10plex); C15(Cl-DDE)	High	P49023	0	2132.04	7.9	9.8	12.4	2.7	3.5	1.7	0	0	0	0	5.762e-05	4.42
[K].iPGGIIEDScVLR.[G]	N-Term(TMT10plex); C10(Cl-DDE)	High	P49368	0	1796.01	329.1	324.2	297	414.4	299.6	419.9	0	10.9	13.9	0	3.232e-05	3.33
[R].gDINVLLcGDPGTAk.[S]	N-Term(TMT10plex); C8(Cl-DDE); K15(TMT10plex)	High	P49736	0	2126.18	86	71.9	91.6	193.2	149.8	228.6	17.2	19.6	9.4	0	3.332e-05	3.31
[R].cIPALDSLTPANEDQk.[I]	N-Term(TMT10plex); C1(Cl-DDE); K16(TMT10plex)	High	P10809	0	2368.27	147.1	130.8	133.8	209.8	177.4	216.5	18.8	15.4	12.1	0	2.347e-06	2.93
[R].lIEGLSHEVIVSAAcGR.[N]	N-Term(TMT10plex); C15(Cl-DDE)	High	Q9P258	0	2178.2	106.6	94.2	116.9	92.2	73.8	105.6	2.8	11.5	3.2	0	1.623e-06	2.91
[K].gYLGPEQLPDcLk.[G]	N-Term(TMT10plex); C11(Cl-DDE); K13(TMT10plex)	High	P40926	0	2086.15	27.3	23.8	26.2	17.3	12.8	16.2	0	1.7	1.4	0	6.886e-05	3.31
[R].cEYSVGNk.[H]	N-Term(TMT10plex); C1(Cl-DDE); K8(TMT10plex)	High	Q6W2J9	0	1552.83	135.2	123.2	134.6	25.9	27.5	33.9	1.4	2.1	1.8	0	0.0001087	3.13
[R].qNVAYEYLcHLEEAk.[R]	N-Term(TMT10plex); C9(Cl-DDE); K15(TMT10plex)	High	P46940	0	2463.29	14.6	16.9	13.4	51.5	38.3	51.2	2.2	3.3	0	0	1.526e-05	2.56
[K].vSLVVNVASDcQLTDR.[N]	N-Term(TMT10plex); C11(Cl-DDE)	High	Q8TED1	0	2143.15	85.1	76.2	75.2	54.8	34.5	49.9	2.3	2.6	0	0	1.003e-07	4.88
[R].fVIEENLHcIIk.[S]	N-Term(TMT10plex); C9(Cl-DDE); K12(TMT10plex)	High	Q09161	0	2111.22	386	358.2	368.1	169	122.4	163.7	15.6	19.6	10.9	0	0.0001286	3.52
[R].gDGQFFAVSVVcPETGAR.[K]	N-Term(TMT10plex); C12(Cl-DDE)	High	O95163	0	2264.14	27.1	36.7	52.6	19.7	17.6	24.3	0	1.6	1.8	0	3.169e-05	5.29
[R].sGQGAFGNMcR.[G]	N-Term(TMT10plex); C10(Cl-DDE)	High	P36578	0	1551.75	195.9	152.4	160.7	68.7	55.7	60.9	6.3	1.8	0	0	1.676e-06	4.04
[K].cPSMGAEk.[V]	N-Term(TMT10plex); C1(Cl-DDE); K8(TMT10plex)	High	P30419	0	1475.79	247.9	238.8	246	47.2	41.7	54.5	14.2	15.2	13.8	0	7.874e-05	2.56
[K].iAPQYYDMSNFPQcEAk.[R]	N-Term(TMT10plex); C14(Cl-DDE); K17(TMT10plex)	High	O43143	0	2658.32	78.6	67.7	61.4	16.4	12.3	17.1	1.7	0	0	0	1.868e-08	5.92
[R].dLAYcVSQLPLTER.[G]	N-Term(TMT10plex); C5(Cl-DDE)	High	Q15021	0	2032.08	40.3	38.9	40.8	91.6	88.8	108.8	0	1.4	0	0	3.547e-05	3.93
[R].aDPGVLAALcEk.[T]	N-Term(TMT10plex); C10(Cl-DDE); K12(TMT10plex)	High	Q8WVB6	0	1840.05	18.9	18.1	15.5	21	15.4	24.1	0	1.7	1.4	0	7.505e-05	4.01
[R].cIPALDSLTPANEDQk.[I]	N-Term(TMT10plex); C1(Cl-DDE); K16(TMT10plex)	High	P10809	0	2368.27	6	9.5	8.8	11.9	11.8	14.7	0	0	0	0	1.518e-05	2.54
[R].dVQIGDIVTVGEcRPLSk.[T]	N-Term(TMT10plex); C13(Cl-DDE); K18(TMT10plex)	High	P62280	0	2582.45	286.7	262.7	269.3	278.9	207.5	307.2	21.8	20.7	8.1	0	5.428e-08	4.66
[K].nINDAWVcTNDMFR.[L]	N-Term(TMT10plex); C8(Cl-DDE)	High	P61970	0	2123.01	66.9	78.1	76.4	28.3	26.2	25.8	2.5	7.1	3.6	0	0.0001073	4.57
[R].vPTANVSVVDLTcR.[L]	N-Term(TMT10plex); C13(Cl-DDE)	High	P04406	0	1898.05	22.8	21.3	26.1	25.7	22.2	36.6	0	1.8	0	0	1.268e-05	3.88
[K].qFLDFGSVNAcEk.[T]	N-Term(TMT10plex); C11(Cl-DDE); K13(TMT10plex)	High	Q15118	0	2111.11	47.3	46.6	51.9	64.6	52.8	67.8	0	5.9	1.8	0	6.138e-07	4.51
[R].lVGTEQSGQPcSR.[R]	N-Term(TMT10plex); C11(Cl-DDE)	High	Q14667	0	1785.92	3	1.5	5.5	1.5	0	2.7	0	0	0	0	2.446e-05	2.48
[K].nScVQQSDNLk.[V]	N-Term(TMT10plex); C3(Cl-DDE); K11(TMT10plex)	High	Q92576	0	1889.01	70.3	56	67.8	10.4	9.8	11.5	0	0	0	0	2.69e-05	3.06
[K].iQSETNQcSLISNGPSLELGENGASGk.[Q]	N-Term(TMT10plex); C8(Cl-DDE); K27(TMT10plex)	High	Q68CP9	0	3386.74	13.9	13.1	11.9	3.2	2.9	6.3	0	0	0	0	3.257e-06	4.72
[R].sFVcFGDDGEPQLk.[E]	N-Term(TMT10plex); C4(Cl-DDE); K14(TMT10plex)	High	Q08AD1	0	2195.13	20.5	17.5	24.3	23.5	20.2	30.1	1.6	0	1.6	0	5.89e-05	2.96
[R].eEGGcSLASTPATTLHLLQLSGQR.[S]	N-Term(TMT10plex); C5(Cl-DDE)	High	Q12888	0	2893.52	20.4	17.6	16.2	7.4	7.8	6.5	1.9	0	0	0	8.162e-07	3.47
[K].lcVQNSPQEAR.[N]	N-Term(TMT10plex); C2(Cl-DDE)	High	P33240	0	1668.88	19.8	10.3	17.9	134.7	125.8	146.5	0	0	0	0	1.596e-05	3.86
[K].gYLGPEQLPDcLk.[G]	N-Term(TMT10plex); C11(Cl-DDE); K13(TMT10plex)	High	P40926	0	2086.15	9.9	7.5	12.2	3.9	3.7	8.6	0	0	0	0	0.0001137	3.06
[K].fVESILSNNTTDDHcQEFVNQk.[G]	N-Term(TMT10plex); C15(Cl-DDE); K22(TMT10plex)	High	Q7Z6Z7	0	3221.6	30.4	29.5	33.3	21	14.1	26.9	0	3	0	0	3.629e-05	2.86
[R].gALILSNVQPSDTMVTQcEAR.[N]	N-Term(TMT10plex); C18(Cl-DDE)	High	P32004	0	2657.37	9.6	10.4	10.6	1.8	0	2.7	0	0	0	0	6.289e-07	5.34
[K].cASQVGMTAPGTR.[R]	N-Term(TMT10plex); C1(Cl-DDE)	High	Q99439	0	1702.87	69	57.2	60.7	25.5	23.2	24.7	0	0	0	0	1.073e-05	3.39
[R].lIASYcNVGDIEGASk.[I]	N-Term(TMT10plex); C6(Cl-DDE); K16(TMT10plex)	High	P42704	0	2293.24	7.2	6.1	9.9	13.5	7.7	14.9	0	2.1	0	0	9.013e-06	3.37
[K].sIMAAAGVPVVEGYHGEDQSDQcLk.[E]	N-Term(TMT10plex); C23(Cl-DDE); K25(TMT10plex)	High	Q96RQ3	0	3257.64	18.3	10.8	13.6	2.5	3.4	6.5	0	0	0	0	9.822e-06	3.9
[R].vASEQSSQPTcTVGVWIDVGSR.[F]	N-Term(TMT10plex); C11(Cl-DDE)	High	P31930	0	2730.38	57.8	51.3	55	33.7	23	33.6	0	0	1.8	0	9.555e-09	5.28
[R].vPTANVSVVDLTcR.[L]	N-Term(TMT10plex); C13(Cl-DDE)	High	P04406	0	1898.05	28.7	36.2	40.1	51.3	37.5	51.7	1.8	3.1	0	0	1.68e-05	4.01
[R].qYLLcPGSSGVENTELVk.[S]	N-Term(TMT10plex); C5(Cl-DDE); K18(TMT10plex)	High	Q9NVU0	0	2590.41	12.4	13.6	10.1	21.4	19.7	21.8	0	0	0	0	3.055e-07	4.72
[K].aQNTWGcGNSLR.[T]	N-Term(TMT10plex); C7(Cl-DDE)	High	P02545	0	1730.87	30.3	24.9	22.5	20.5	19.4	24.9	0	0	0	0	3.068e-05	3.97
[K].tAFPNSIAVDLcSR.[N]	N-Term(TMT10plex); C12(Cl-DDE)	High	Q7Z4Q2	0	1918.02	26	24.1	22.9	20.9	15.5	22.7	0	1.5	0	0	2.017e-05	4.28
[R].gLELIASENFcSR.[A]	N-Term(TMT10plex); C11(Cl-DDE)	High	P34897	0	1862.97	119.6	125.1	122.3	98.4	85.7	120.9	5	2.7	2.2	0	1.348e-05	4.84
[R].kPLVLcGDLNVAHEEIDLR.[N]	N-Term(TMT10plex); K1(TMT10plex); C6(Cl-DDE)	High	P27695	0	2787.57	33	29	31.8	28.1	23.5	34.1	0	0	0	0	7.627e-05	2.86
[K].vVAPTISSPVcQEQLVEAGR.[L]	N-Term(TMT10plex); C11(Cl-DDE)	High	Q9Y490	0	2507.36	43.3	43.1	43.9	45.1	35.6	42	1.6	2	2.4	0	7.088e-09	5.81
[K].vcLESAVELPk.[I]	N-Term(TMT10plex); C2(Cl-DDE); K11(TMT10plex)	High	P46736	0	1841.07	103	87.5	81.7	91.9	87.2	102.7	8	9.8	9	0	5.264e-05	3.64
[R].eLAQQVQQVAAEYcR.[A]	N-Term(TMT10plex); C14(Cl-DDE)	High	P17844	0	2160.12	233.1	235.2	208.4	109.4	84.1	112.1	4.3	6	9.7	0	1.03e-08	6
[R].lQDLAAGPVGSLcR.[R]	N-Term(TMT10plex); C13(Cl-DDE)	High	Q69YL0	0	1824.01	60.5	49.1	61.2	118.3	109.2	130	5.9	2.2	2.2	0	4.005e-08	4.14
[R].cLSEQIADAYSSFR.[S]	N-Term(TMT10plex); C1(Cl-DDE)	High	Q5JTV8	0	2014	15.5	11.4	13	30.7	26.4	29.7	2.1	8.5	2.8	0	4.215e-05	4.06
[R].vLLDAPcSGTGVISk.[D]	N-Term(TMT10plex); C7(Cl-DDE); K15(TMT10plex)	High	P46087	0	2113.22	331.6	324.4	331.4	129.9	111.5	116.9	14.5	11.8	7.4	0	8.309e-05	3.48
[R].vEkIPGGIIEDScVLR.[G]	N-Term(TMT10plex); K3(TMT10plex); C13(Cl-DDE)	High	P49368	1	2381.37	89.2	116.9	98.6	111	151.1	144.2	5	6.2	2.8	0	0.0001246	3.31
[K].qITSYGETcPGLEQYAIk.[K]	N-Term(TMT10plex); C9(Cl-DDE); K18(TMT10plex)	High	P50990	0	2654.4	12.2	15.7	17.9	12.1	8.3	11.1	0	0	0	0	1.489e-05	4.65
[R].vPTANVSVVDLTcR.[L]	N-Term(TMT10plex); C13(Cl-DDE)	High	P04406	0	1898.05	40	84.8	52.6	114.3	52.9	75.6	2.5	1.6	0	0	1.053e-06	3.87
[K].cYLFGGLANDSEDPk.[N]	N-Term(TMT10plex); C1(Cl-DDE); K15(TMT10plex)	High	P51610	0	2282.16	13.7	6.6	9.2	14.3	9.5	12	0	0	0	0	1.612e-05	3.55
[R].aNDQEPcGWWLAk.[V]	N-Term(TMT10plex); C7(Cl-DDE); K13(TMT10plex)	High	P51114	0	2171.12	96.4	89.8	84.1	60.1	45.3	71.5	2.5	3.6	2.6	0	7.657e-05	3.08
[K].vPPSLLcEINTNAR.[L]	N-Term(TMT10plex); C7(Cl-DDE)	High	Q9NWT1	0	1951.07	42.1	47	46.2	26	22.9	25.7	0	0	0	0	1.387e-05	2.96
[K].sQDVAVSPQQQQcSk.[S]	N-Term(TMT10plex); C13(Cl-DDE); K15(TMT10plex)	High	Q96F86	0	2286.2	15.7	21.1	22.3	9.5	3.1	6.9	0	0	0	0	8.012e-06	3.74
[R].iLQPMLDSScSETPk.[T]	N-Term(TMT10plex); C10(Cl-DDE); K15(TMT10plex)	High	P55347	0	2302.23	22.5	20	21.4	1.4	1.7	1.9	0	0	0	0	9.125e-07	4.45
[R].icPIDITLAQR.[A]	N-Term(TMT10plex); C2(Cl-DDE)	High	P41214	0	1666.96	58.9	49	55.8	49.5	41.3	60	0	1.7	0	0	1.899e-05	3.63
[K].nNTQVLINcR.[N]	N-Term(TMT10plex); C9(Cl-DDE)	High	P62316	0	1598.87	110.9	108.5	116.5	317.1	288.5	336.9	0	7.8	8.8	0	2.46e-05	3.36
[R].gLELIASENFcSR.[A]	N-Term(TMT10plex); C11(Cl-DDE)	High	P34897	0	1862.97	817.2	854.4	821	672.5	572.6	785.5	29.9	32.3	27	0	5.657e-06	1.63
[R].nAEFLTcNIPTSNASNNMVTTEk.[V]	N-Term(TMT10plex); C7(Cl-DDE); K23(TMT10plex)	High	P55265	0	3152.59	85.7	75.8	82.5	15.8	15	15.9	1.3	1.9	0	0	3.453e-05	2.97
[R].qELSHALYQHDAAcR.[V]	N-Term(TMT10plex); C14(Cl-DDE)	High	Q9UMS4	0	2166.08	3	3.4	6.2	6.1	2.7	3.4	0	0	0	0	9.004e-05	2.93
[R].gLGLSPDLVVcR.[C]	N-Term(TMT10plex); C11(Cl-DDE)	High	P17812	0	1652.95	153.9	147	190	161.2	142	176.3	14.1	21.6	7.1	0	8.483e-05	3.42
[R].cLAENSLGSAR.[H]	N-Term(TMT10plex); C1(Cl-DDE)	High	P32004	0	1544.82	49.4	43.1	46	23.8	21.8	23.7	0	0	0	0	6.919e-05	3.45
[R].vPTANVSVVDLTcR.[L]	N-Term(TMT10plex); C13(Cl-DDE)	High	P04406	0	1898.05	32.2	31.7	34.5	41.3	30.3	41	1.7	2.9	0	0	1.055e-06	5.44
[R].gLELIASENFcSR.[A]	N-Term(TMT10plex); C11(Cl-DDE)	High	P34897	0	1862.97	14.9	20.2	13.4	18.1	13.1	15	0	0	0	0	2.662e-05	4.11
[R].lLQFYAETcPAPER.[G]	N-Term(TMT10plex); C9(Cl-DDE)	High	O00159	0	2062.07	83.2	88.2	73.5	124.8	89.1	133.4	7.6	1.3	1.4	0	1.05e-05	5.07
[R].vDSTTcLFPVEEk.[A]	N-Term(TMT10plex); C6(Cl-DDE); K13(TMT10plex)	High	Q06210	0	2121.14	307.8	271.2	334.2	123.6	103.2	123.8	13	14	8.7	0	3.866e-06	3.41
[K].aQNTWGcGNSLR.[T]	N-Term(TMT10plex); C7(Cl-DDE)	High	P02545	0	1730.87	147.7	152.7	143.6	132.8	108.1	152.9	0	2.4	2	0	1.605e-05	3.48
[K].lLTSYGFIQcSER.[Q]	N-Term(TMT10plex); C10(Cl-DDE)	High	O75534	0	1941.02	85.9	80.2	85.5	50	35.6	53.2	1.8	2.5	2.5	0	3.27e-05	3.08
[K].gYLGPEQLPDcLk.[G]	N-Term(TMT10plex); C11(Cl-DDE); K13(TMT10plex)	High	P40926	0	2086.15	847.5	754.6	754.9	453.8	318.7	448.8	25.7	24.5	31.1	0	1.248e-07	3.01
[K].lVcTDIADVSVk.[Q]	N-Term(TMT10plex); C3(Cl-DDE); K12(TMT10plex)	High	O43148	0	1916.1	181	167	160	108.3	79.2	123.1	5.8	4.7	7.3	0	5.484e-06	4.47
[R].acNLTDTQk.[E]	N-Term(TMT10plex); C2(Cl-DDE); K9(TMT10plex)	High	Q7LBC6	0	1646.9	78.5	77.5	76.1	92.6	91.6	110.4	0	1.7	0	0	0.0001221	3.22
[K].iTENIGcVMTGMTADSR.[S]	N-Term(TMT10plex); C7(Cl-DDE)	High	P60900	0	2223.09	73.5	68.1	75.8	47.1	34.4	54.1	2.6	8.4	1.5	0	2.907e-05	3.78
[K].scPSTPSSGATVDSGk.[H]	N-Term(TMT10plex); C2(Cl-DDE); K16(TMT10plex)	High	Q7RTP6	0	2134.1	17.3	18.6	21.6	6.9	9.1	6.5	0	0	0	0	8.581e-05	3.66
[K].nLTVcPDGALFEQk.[G]	N-Term(TMT10plex); C5(Cl-DDE); K14(TMT10plex)	High	P54709	0	2188.19	86.1	86.3	83.9	75.8	59.3	80.7	6.9	7	2.5	0	3.931e-05	4.26
[K].gYGFITFSDSEcAk.[K]	N-Term(TMT10plex); C12(Cl-DDE); K14(TMT10plex)	High	Q14498	0	2178.11	103.1	98.1	76.5	83.6	54.3	86.6	0	2.5	1.7	0	2.425e-07	4.03
[K].aVYSTNcPVWEEAFR.[F]	N-Term(TMT10plex); C7(Cl-DDE)	High	Q9BSJ8	0	2196.09	90.2	80.5	89.6	15.3	14.5	13.5	1.7	2	0	0	3.1e-05	3.85
[R].vWPPGAQEPcTVRPAQVEPLLR.[L]	N-Term(TMT10plex); C10(Cl-DDE)	High	Q6XQN6	0	2867.57	12.7	18.7	18	7	3.7	7.7	0	1.9	1.5	0	0.0001016	3.06
[R].vGEGPGVcWLAPEQTAGk.[K]	N-Term(TMT10plex); C8(Cl-DDE); K18(TMT10plex)	High	Q9H4A4	0	2452.32	92.2	70.9	71.2	25.6	16.2	20.7	0	1.9	0	0	7.446e-08	4.57
[R].hcPYLDTINR.[S]	N-Term(TMT10plex); C2(Cl-DDE)	High	Q53GS9	0	1655.86	22.8	18.3	21	10.6	9.5	12.5	0	0	0	0	7.33e-05	2.88
[R].vPTANVSVVDLTcR.[L]	N-Term(TMT10plex); C13(Cl-DDE)	High	P04406	0	1898.05	48.3	51.8	46	51.8	51	57.2	0	1.8	0	0	9.939e-06	4.31
[R].dLQPFPTcQALVYR.[G]	N-Term(TMT10plex); C8(Cl-DDE)	High	Q14137	0	2075.11	90.6	74.8	89.9	122.1	100.2	132.9	10	9.9	3.5	0	3.063e-05	4.43
[R].iFANTPDSGcVLGMR.[K]	N-Term(TMT10plex); C10(Cl-DDE)	High	P08237	0	2005.03	58.7	55.9	63.7	18.8	19.6	25.2	0	2.8	0	0	7.802e-06	3.58
[R].vLLDAPcSGTGVISk.[D]	N-Term(TMT10plex); C7(Cl-DDE); K15(TMT10plex)	High	P46087	0	2113.22	46.6	51.4	52.5	23.9	14.7	26.7	0	0	0	0	7.866e-05	3
[R].gLELIASENFcSR.[A]	N-Term(TMT10plex); C11(Cl-DDE)	High	P34897	0	1862.97	31.7	31.4	30.3	27.1	31.3	31.4	0	1.7	0	0	1.11e-05	4.47
[K].aLVEFTNSPDcLSk.[C]	N-Term(TMT10plex); C11(Cl-DDE); K14(TMT10plex)	High	Q9UIA9	0	2177.18	16	18.4	15.7	24	12.3	18.9	0	0	0	0	4.726e-05	2.92
[R].nALANQSDcVLHR.[I]	N-Term(TMT10plex); C9(Cl-DDE)	High	Q9UJX3	0	1864.98	26.3	27.3	27.5	11.9	9.4	11.9	0	0	0	0	9.575e-06	3.64
[K].gLQPEDVNLLVTcR.[E]	N-Term(TMT10plex); C13(Cl-DDE)	High	P53794	0	1981.09	71.9	71.5	67.7	34.3	33.3	43.8	2.8	6.5	3.8	0	7.16e-06	3.28
[R].nLVSPAYcTQESR.[E]	N-Term(TMT10plex); C8(Cl-DDE)	High	Q9NUQ3	0	1891.96	430.7	385.7	382.5	59.7	55.1	54.6	2.7	2.5	0	0	9.652e-05	4.74
[K].ncIVLIDSTPYR.[Q]	N-Term(TMT10plex); C2(Cl-DDE)	High	P62241	0	1817.99	60.9	58	65	153.2	91.1	137.3	13.9	14.9	7.1	0	0.0001021	2.53
[K].tVNQQcQNTVVLWENTk.[A]	N-Term(TMT10plex); C6(Cl-DDE); K17(TMT10plex)	High	Q8WXH0	0	2658.42	6.3	6.5	7.2	5.9	1.5	2.9	0	0	0	0	4.594e-05	3.22
[R].iNEPGQSAVFcGR.[S]	N-Term(TMT10plex); C11(Cl-DDE)	High	O95714	0	1801.93	10.1	10.8	9.9	7.3	2.8	3.5	1.8	0	0	0	2.898e-05	3.84
[K].fNYSVQEESDTcLGGk.[W]	N-Term(TMT10plex); C12(Cl-DDE); K16(TMT10plex)	High	Q9P287	0	2430.21	6.7	3.5	4	2.4	3.2	3.8	0	0	0	0	5.389e-05	3.71
[R].kVEELQAcVETAR.[Q]	N-Term(TMT10plex); K1(TMT10plex); C8(Cl-DDE)	High	Q14980	1	2129.19	1.5	1.7	0	4	2.3	3.9	0	0	0	0	4.692e-06	3.17
[R].nNEELVVSASck.[E]	N-Term(TMT10plex); C11(Cl-DDE); K12(TMT10plex)	High	Q96ME7	0	1946.05	80.4	76.1	80	31.3	24.2	31.7	1.7	1.7	0	0	1.351e-06	4.73
[R].cYLTMTQALEAR.[L]	N-Term(TMT10plex); C1(Cl-DDE)	High	Q14204	0	1823.95	27.2	25.4	26.2	16.2	8.2	20.1	0	0	0	0	7.8e-06	4.53
[K].cPFYAAEQDk.[G]	N-Term(TMT10plex); C1(Cl-DDE); K10(TMT10plex)	High	P30519	0	1824.95	491	434.5	426.7	119.9	96.1	130.3	8.1	9.8	9.2	0	7.313e-06	4.3
[K].iLLTcSLNDSATEVTGHR.[W]	N-Term(TMT10plex); C5(Cl-DDE)	High	P35613	0	2354.24	11.1	9.5	9.6	21.9	17.9	21.9	0	1.8	0	0	7.24e-05	2.51
[K].lLAQLAQEcQEQR.[A]	N-Term(TMT10plex); C9(Cl-DDE)	High	Q01970	0	1954.05	13	12.7	19.9	28.4	26.3	34.4	1.3	0	0	0	1.168e-05	4.5
[R].sLLENQSLSSScESLk.[L]	N-Term(TMT10plex); C12(Cl-DDE); K16(TMT10plex)	High	Q14789	0	2378.27	9.6	6.9	8.3	23.1	16.4	23.4	1.5	0	0	0	6.83e-08	5.29
[K].sTGcDFAVSPk.[L]	N-Term(TMT10plex); C4(Cl-DDE); K11(TMT10plex)	High	P55809	0	1764.95	384	375.8	382.1	366	313	363.6	13.2	11.2	7.3	0	1.318e-05	4.11
[K].nPIMSQcFDR.[S]	N-Term(TMT10plex); C7(Cl-DDE)	High	O00159	0	1634.81	45.9	37.5	41.5	15.8	17.7	16.6	1.4	1.6	2.7	0	9.881e-05	3.41
[R].eAGDVcYADVQk.[D]	N-Term(TMT10plex); C6(Cl-DDE); K12(TMT10plex)	High	Q13242	0	1951.01	37.8	36.8	40.5	35.1	34.3	41.8	1.6	0	0	0	3.687e-06	3.89
[R].kAcNDATLVQITSNMDSVGR.[I]	N-Term(TMT10plex); K1(TMT10plex); C3(Cl-DDE)	High	Q9HAV0	1	2776.46	36.5	29.1	37.4	40.8	35.2	45.3	1.6	1.9	0	0	2.059e-05	2.77
[K].lPPQSSGVDTSPcPNSPVFR.[T]	N-Term(TMT10plex); C13(Cl-DDE)	High	O75815	0	2509.28	1.6	0	0	0	0	0	1.2	0	0	0	5.972e-05	4.05
[K].sLQQPGLPSQScSVQSSGGQPPGR.[Q]	N-Term(TMT10plex); C12(Cl-DDE)	High	Q53ET0	0	2806.42	18.2	18.1	11.5	2.7	3.4	2.6	0	0	0	0	3.41e-07	4.96
[R].lScFAQTVSPAEk.[W]	N-Term(TMT10plex); C3(Cl-DDE); K13(TMT10plex)	High	Q16658	0	2034.12	153.5	153.3	181	184	140.3	211.9	15.2	23.5	7.3	0	1.422e-05	3.86
[K].sTGcDFAVSPk.[L]	N-Term(TMT10plex); C4(Cl-DDE); K11(TMT10plex)	High	P55809	0	1764.95	123.8	128.1	125.5	118	115.6	127.9	0	2.5	1.9	0	7.058e-05	3.49
[K].sQVFSTAADGQTQVEIkVcQGER.[E]	N-Term(TMT10plex); K17(TMT10plex); C19(Cl-DDE)	High	P38646	1	3134.64	14.2	12.3	14	1.9	11.4	9.6	0	0	0	0	7.556e-06	4.44
[K].nVcEQGTSTVDQNFGk.[Q]	N-Term(TMT10plex); C3(Cl-DDE); K16(TMT10plex)	High	Q12888	0	2380.21	8.4	12.1	9.8	24.1	14.8	16.7	0	0	0	0	5.356e-06	4.98
[R].tLSGMESYcVR.[A]	N-Term(TMT10plex); C9(Cl-DDE)	High	P50991	0	1669.84	195.7	204.1	201	107.1	85.2	135.1	7.6	12.4	9.8	0	1.422e-06	2.94
[R].vTVQAAcGNSVLQDSR.[V]	N-Term(TMT10plex); C7(Cl-DDE)	High	Q96PQ0	0	2072.09	14.2	15.6	16.6	36.9	24.5	34.9	0	0	0	0	3.505e-07	5.39
[K].iIPDcNADNSk.[T]	N-Term(TMT10plex); C5(Cl-DDE); K11(TMT10plex)	High	Q15853	0	1842.99	186.3	184.4	193.1	190.6	181.5	205.6	8.1	6.2	6.5	0	0.0001256	2.52
[K].cPVTIPEDQk.[K]	N-Term(TMT10plex); C1(Cl-DDE); K10(TMT10plex)	High	O95453	0	1782.99	92	69.9	78.9	30.1	27.8	29.4	0	1.7	1.4	0	1.145e-05	2.6
[R].nLQDAMQVcR.[N]	N-Term(TMT10plex); C9(Cl-DDE)	High	P49368	0	1601.82	75.9	86.4	77.3	222.4	166.8	232.7	11.4	13.5	17.7	0	1.719e-05	3.81
[R].ePSQVIFcNR.[S]	N-Term(TMT10plex); C8(Cl-DDE)	High	P40337	0	1616.85	54.2	59.9	54.2	60.5	64.5	74.1	9	6.2	5.6	0	5.792e-05	3.17
[K].tDGFGIDTcR.[S]	N-Term(TMT10plex); C9(Cl-DDE)	High	P04632	0	1508.75	6.1	7.5	12.3	36.2	27	40.1	0	0	0	0	0.0001165	3.41
[R].tSESLcQNNMVILk.[L]	N-Term(TMT10plex); C6(Cl-DDE); K14(TMT10plex)	High	O14980	0	2233.22	141.5	136.9	141.6	46.3	33	42.3	7.3	9.4	8.9	0	5.395e-05	3.99
[K].iFVGNVSAAcTSQELR.[S]	N-Term(TMT10plex); C10(Cl-DDE)	High	Q96PK6	0	2119.13	28.5	28.6	31.7	85.1	62.1	92.2	0	6.7	1.7	0	2.385e-06	5.64
[K].vLPMNTGVEAGETAck.[L]	N-Term(TMT10plex); C15(Cl-DDE); K16(TMT10plex)	High	P04181	0	2273.21	98.8	91	96.3	11.7	11.6	17	2.9	2.7	0	0	3.305e-10	7.05
[K].dTSSITScGDGNVVk.[Q]	N-Term(TMT10plex); C8(Cl-DDE); K15(TMT10plex)	High	Q9Y6Q9	0	2136.11	23.7	18.4	26	6.9	7.9	9.1	0	0	0	0	4.433e-05	2.63
[K].nAFYIGSYQQcINEAQR.[V]	N-Term(TMT10plex); C11(Cl-DDE)	High	O14579	0	2429.2	29.1	22.2	24.7	37.5	29	40.9	1.8	1.5	0	0	1.952e-07	5.54
[R].yYTSASGDEMVSLkDYcTR.[M]	N-Term(TMT10plex); K14(TMT10plex); C17(Cl-DDE)	High	P07900	1	2842.39	45.5	50	49.2	69.2	78.8	89.3	6.7	8.7	10.1	0	2.263e-09	5.05
[R].cSELTQSQASLQSASSVGSAR.[G]	N-Term(TMT10plex); C1(Cl-DDE)	High	Q9BZC7	0	2521.26	1.6	2.1	0	0	0	0	0	0	0	0	3.16e-06	4.78
[R].aATMSAVEAATcR.[A]	N-Term(TMT10plex); C12(Cl-DDE)	High	Q53H96	0	1705.87	11.6	13.3	12	2.9	6.3	7	0	0	0	0	8.984e-05	3.26
[R].aGQAGLPcDYTANSk.[G]	N-Term(TMT10plex); C8(Cl-DDE); K15(TMT10plex)	High	P07199	0	2149.12	54.7	45.9	51.4	15	10.6	8.9	0	0	0	0	1.587e-05	3.81
[R].iVEVNGVcMEGk.[Q]	N-Term(TMT10plex); C8(Cl-DDE); K12(TMT10plex)	High	O14745	0	1931.06	184.1	170.9	161.6	17.5	11.6	14.1	2.9	6.8	3.5	0	0.0001507	2.43
[R].nTAAMVcSLENR.[D]	N-Term(TMT10plex); C7(Cl-DDE)	High	P23921	0	1732.88	395.3	332.6	361.5	25.5	16.9	17.4	1.4	1.5	2	0	5.734e-05	3.21
[K].aADIGVAMGQTGTDVck.[E]	N-Term(TMT10plex); C16(Cl-DDE); K17(TMT10plex)	High	P98194	0	2290.2	17.6	18.4	13.9	16.9	8.9	21.9	0	1.3	0	0	1.591e-08	5.66
[R].cTVGEITDALk.[K]	N-Term(TMT10plex); C1(Cl-DDE); K11(TMT10plex)	High	P22033	0	1803.02	29.4	25.2	23.6	29.1	26.2	32.4	8.9	8.1	1.8	0	8.262e-05	3.32
[K].gcDVVVIPAGVPR.[K]	N-Term(TMT10plex); C2(Cl-DDE)	High	P40926	0	1705.97	104.5	68.9	67.6	66.4	55.3	89.1	3.3	2.8	1.9	0	5.135e-06	2.95
[K].tLGVSFVQAESEcR.[H]	N-Term(TMT10plex); C13(Cl-DDE)	High	O60826	0	1950.01	15	12.3	18.3	13.8	10.6	17.3	0	0	0	0	0.0001144	3.72
[K].sAWQATTQQAGLDcR.[V]	N-Term(TMT10plex); C14(Cl-DDE)	High	Q86UK7	0	2060.03	11.9	11.1	9.3	6.6	12.7	11.1	0	0	0	0	7.311e-08	4.65
[K].sTGcDFAVSPk.[L]	N-Term(TMT10plex); C4(Cl-DDE); K11(TMT10plex)	High	P55809	0	1764.95	517.3	464.3	495.7	512.3	409.7	471.6	15.7	15.7	10.9	0	7.136e-05	3.9
[R].mVAAATNNLcEAANAAVQGHASQEk.[L]	N-Term(TMT10plex); C10(Cl-DDE); K25(TMT10plex)	High	Q9Y490	0	3152.61	1.5	1.9	1.8	8.4	3.7	9.1	0	0	0	0	4.409e-06	4.32
[K].cPFTGNVSIR.[G]	N-Term(TMT10plex); C1(Cl-DDE)	High	P62280	0	1517.82	32.3	32	28.7	15.5	12.6	16.4	3	2.8	2.1	0	8.14e-05	3.34
[R].eNQcVIISGESGAGk.[T]	N-Term(TMT10plex); C4(Cl-DDE); K15(TMT10plex)	High	Q12965	0	2145.15	20.7	14	12.4	36.6	20.9	36.3	1.7	0	0	0	1.933e-05	3.71
[R].iWDTASGQcLk.[T]	N-Term(TMT10plex); C9(Cl-DDE); K11(TMT10plex)	High	P61964	0	1875.03	22.7	21.5	25.9	13.5	14.4	22.7	1.5	0	2	0	4.37e-05	2.6
[K].qSLESLSSGLck.[G]	N-Term(TMT10plex); C11(Cl-DDE); K12(TMT10plex)	High	Q7LBC6	0	1905.06	26.7	21.3	31.2	56.9	52.8	65.5	3.6	7.4	0	0	5.959e-07	4.12
[R].tPPEAIALcSR.[L]	N-Term(TMT10plex); C9(Cl-DDE)	High	P49841	0	1581.87	14.1	12.5	11.7	42.1	42.2	44.9	0	0	0	0	0.0001119	4.11
[K].aADcDLQITNAQTk.[E]	N-Term(TMT10plex); C4(Cl-DDE); K14(TMT10plex)	High	Q7Z6E9	0	2145.15	92.8	81.7	92.5	66.2	57.9	69.6	0	2.5	0	0	1.078e-07	5.23
[R].tLTSSGQVTLGDAcSASTSR.[T]	N-Term(TMT10plex); C14(Cl-DDE)	High	Q7Z4S6	0	2366.19	17.1	15.7	20.9	11.9	11.2	9.6	0	0	0	0	3.535e-09	6.02
[R].cYGFVTMSTSDEATk.[C]	N-Term(TMT10plex); C1(Cl-DDE); K15(TMT10plex)	High	Q14151	0	2293.14	6.6	7.9	7.5	3.7	2.5	9.4	0	0	0	0	3.246e-06	3.6
[R].dLTTAGAVTQcYR.[D]	N-Term(TMT10plex); C11(Cl-DDE)	High	Q02543	0	1822.94	22.6	18.1	20.5	26.9	20.7	23.9	0	1.5	0	0	1.936e-06	4.72
[R].gMPPGGGGEVVFScPVR.[K]	N-Term(TMT10plex); C14(Cl-DDE)	High	Q9Y2P8	0	2070.06	8.1	3.1	6.2	2.6	1.8	3.7	0	0	0	0	2.55e-06	5.3
[K].cVELGAYGQAVR.[Y]	N-Term(TMT10plex); C1(Cl-DDE)	High	Q9UID3	0	1689.91	10.6	14.6	12.6	13.2	8.4	12.3	0	0	0	0	3.724e-06	2.57
[R].gPQLVcTGSDDGTVk.[L]	N-Term(TMT10plex); C6(Cl-DDE); K15(TMT10plex)	High	Q96DI7	0	2130.14	206.2	166	201.7	75.3	56.1	69.4	8.1	5.8	3.3	0	3.704e-06	4.64
[K].lLGGFQETcSk.[A]	N-Term(TMT10plex); C9(Cl-DDE); K11(TMT10plex)	High	Q9BVP2	0	1836.02	93.4	87.8	94.3	117.3	106.9	135.1	5	3.7	3.8	0	5.421e-05	2.7
[R].vVcAGYDNGDIk.[L]	N-Term(TMT10plex); C3(Cl-DDE); K12(TMT10plex)	High	Q96MX6	0	1907.02	20	12.7	19.1	12.9	11.5	13	0	1.8	1.4	0	4.427e-05	2.67
[R].qSFcAQEAPTASQGLLk.[L]	N-Term(TMT10plex); C4(Cl-DDE); K17(TMT10plex)	High	Q66K14	0	2432.31	6.8	7.9	6.4	3.7	6.7	3.6	0	0	0	0	1.558e-05	4.1
[R].gENSYGLETVck.[D]	N-Term(TMT10plex); C11(Cl-DDE); K12(TMT10plex)	High	Q13614	0	1953.03	21	15.9	14.8	24	19.5	26.9	0	0	0	0	2.7e-05	3.73
[K].aDEASELAcPTPk.[E]	N-Term(TMT10plex); C9(Cl-DDE); K13(TMT10plex)	High	P49327	0	1985.05	112.6	116.8	134.5	49.1	47.5	53.1	3.1	2.6	0	0	8.098e-05	3.29
[K].gHFFVEDQIYcEk.[H]	N-Term(TMT10plex); C11(Cl-DDE); K13(TMT10plex)	High	O00151	0	2268.16	55.3	56.7	51.9	64.2	66.5	79.2	2.9	6.1	1.7	0	4.553e-06	3.12
[K].nVTDVVNTcHDAGISk.[K]	N-Term(TMT10plex); C9(Cl-DDE); K16(TMT10plex)	High	Q9Y3I0	0	2326.23	184.4	154.2	161.4	226.9	189.6	242.4	17.9	20.6	2.8	0	1.454e-05	2.84
[K].sLPASPSTSDFcQTR.[S]	N-Term(TMT10plex); C12(Cl-DDE)	High	Q9Y2D8	0	2021.01	24.3	20	22.7	12.9	6.9	7.7	0	0	0	0	7.814e-05	3.25
[R].dLTTAGAVTQcYR.[D]	N-Term(TMT10plex); C11(Cl-DDE)	High	Q02543	0	1822.94	11.6	8.3	10.3	12.1	9.8	15.2	0	0	0	0	1.507e-05	3.71
[K].nEPPLTcPYSLk.[A]	N-Term(TMT10plex); C7(Cl-DDE); K12(TMT10plex)	High	Q9UGP8	0	2015.11	330.1	352.6	298	95.9	82.7	101.7	7.3	7	6.5	0	1.511e-05	2.56
[K].gcENLNIVQDk.[I]	N-Term(TMT10plex); C2(Cl-DDE); K11(TMT10plex)	High	Q7Z417	0	1886.03	162.3	156.7	181.7	338.3	332.6	373.5	26.8	33.3	8	0	6.27e-05	3.57
[R].iSEAETLcTk.[N]	N-Term(TMT10plex); C8(Cl-DDE); K10(TMT10plex)	High	Q6PGP7	0	1747.98	189.7	183.7	191.7	92.6	67.9	95.2	3	6.6	3.7	0	6.852e-05	3.68
[R].sDNFVIcSVTGAGPR.[E]	N-Term(TMT10plex); C7(Cl-DDE)	High	Q8NFC6	0	1947.01	61.1	58.2	63.5	23.7	27.3	32.7	0	0	0	0	2.029e-05	3.52
[R].gENSYGLETVck.[D]	N-Term(TMT10plex); C11(Cl-DDE); K12(TMT10plex)	High	Q13614	0	1953.03	21.7	15.5	22.6	38.5	28.8	45	1.6	1.5	0	0	1.804e-05	3.88
[K].cAAGLAELAAR.[K]	N-Term(TMT10plex); C1(Cl-DDE)	High	Q13098	0	1469.82	48.3	42.5	39.2	160.4	106.1	164	6	3.5	1.7	0	5.649e-06	3.69
[R].qPTVTSVcSETSQELAEGQR.[R]	N-Term(TMT10plex); C8(Cl-DDE)	High	Q96HC4	0	2574.28	0	0	0	0	1.2	1.5	0	0	0	0	2.337e-05	3.61
[R].sEIFGTcGEEQk.[T]	N-Term(TMT10plex); C7(Cl-DDE); K12(TMT10plex)	High	Q9UPN3	0	1981.02	61.6	54.7	72.4	45.8	24.3	45.9	2.1	1.6	0	0	1.768e-05	3.25
[R].dLTTAGAVTQcYR.[D]	N-Term(TMT10plex); C11(Cl-DDE)	High	Q02543	0	1822.94	530.5	432.1	443.1	612.2	375.2	584.8	20.2	18.3	19.3	0	3.56e-07	3.99
[R].sFFTASEGcSNPLGGGR.[E]	N-Term(TMT10plex); C9(Cl-DDE)	High	Q9UKV8	0	2111.03	26.8	20.4	16.8	20.7	15.8	21.6	1.5	0	0	0	1.471e-06	4.2
[K].qVFTNAEVYNcR.[G]	N-Term(TMT10plex); C11(Cl-DDE)	High	Q9UIG0	0	1867.94	46.1	56.6	49.2	32.8	23.5	38.3	0	2.3	2.4	0	1.204e-06	4.43
[K].lEPTNVQTVTcSPR.[V]	N-Term(TMT10plex); C11(Cl-DDE)	High	Q99741	0	1969.05	25.9	27.2	24.5	16.9	19.3	19.3	1.7	2.5	0	0	5.363e-05	4.59
[K].dcGATWVVLGHSER.[R]	N-Term(TMT10plex); C2(Cl-DDE)	High	P60174	0	1953.99	17.3	19.5	15.9	32.1	20	25.6	1.5	0	1.7	0	6.588e-07	5.85
[K].mEEFkDQLPADEcNk.[L]	N-Term(TMT10plex); K5(TMT10plex); C13(Cl-DDE); K15(TMT10plex)	High	P38646	1	2679.38	51.6	49.8	62.3	89.5	85	105.1	9.8	11.4	2.3	0	2.034e-05	2.94
[R].sVGDGLSTSAVGcASAAPR.[R]	N-Term(TMT10plex); C13(Cl-DDE)	High	Q03468	0	2130.09	69.6	61.3	65.5	41.2	32.9	34.4	1.7	3	0	0	2.895e-07	5.69
[K].sSVNcPFSSQDMk.[Y]	N-Term(TMT10plex); C5(Cl-DDE); K13(TMT10plex)	High	Q08211	0	2083.05	35.5	30.9	28.7	6.4	1.7	3.3	1.5	0	0	0	9.003e-06	3.74
[R].tAPScTEAPLQGSVTk.[E]	N-Term(TMT10plex); C5(Cl-DDE); K16(TMT10plex)	High	Q9UHC7	0	2243.22	73.8	64.9	65.9	20.1	12.6	16.2	0	0	0	0	1.785e-07	5.27
[K].sIAVAEAAcPGITDk.[M]	N-Term(TMT10plex); C9(Cl-DDE); K15(TMT10plex)	High	Q9P289	0	2099.17	24.8	21	23.8	113.9	112.8	133.2	0	2.2	1.6	0	1.014e-06	4.1
[R].sAYALGGLGSGIcPNR.[E]	N-Term(TMT10plex); C13(Cl-DDE)	High	P31327	0	1960.04	25.9	23	18.3	35.5	20.4	28.7	0	0	0	0	4.722e-07	5.3
[R].sQQAAQSADVSLNPcNTPQk.[I]	N-Term(TMT10plex); C15(Cl-DDE); K20(TMT10plex)	High	P49454	0	2740.42	97.6	111.2	118.6	58.6	56.2	53.9	2.1	0	1.9	0	1.841e-09	5.15
[R].dLTTAGAVTQcYR.[D]	N-Term(TMT10plex); C11(Cl-DDE)	High	Q02543	0	1822.94	95.1	84	81.5	109.6	77.8	111.5	0	2.6	1.8	0	9.598e-07	4.66
[K].cAADLGLNk.[G]	N-Term(TMT10plex); C1(Cl-DDE); K9(TMT10plex)	High	P49773	0	1557.89	146.7	147.8	158.9	79.6	78.3	82.9	2.4	4.1	0	0	3.98e-05	3.6
[K].lYVYNTDTDNcR.[E]	N-Term(TMT10plex); C11(Cl-DDE)	High	Q9H8Y8	0	1900.92	68.1	60.4	62.5	80.1	56.8	88.4	0	3.2	0	0	1.841e-05	4.04
[K].eNVNATENcISAVGk.[I]	N-Term(TMT10plex); C9(Cl-DDE); K15(TMT10plex)	High	O00410	0	2202.17	30.7	33.8	30.9	41.8	45.3	52.5	3.8	3.5	0	0	1.915e-05	3.6
[K].gVcTEAGMYALR.[E]	N-Term(TMT10plex); C3(Cl-DDE)	High	P62195	0	1694.87	43.9	45.4	35.4	42.1	27	42.7	2.6	3.1	1.8	0	3.049e-05	2.49
[K].sTGcDFAVSPk.[L]	N-Term(TMT10plex); C4(Cl-DDE); K11(TMT10plex)	High	P55809	0	1764.95	37.4	48	39.5	45.7	31.3	41.2	1.4	0	0	0	9.318e-05	3.93
[K].gFPAEcISGNMNQNQR.[L]	N-Term(TMT10plex); C6(Cl-DDE)	High	Q9UHI6	0	2190.05	20.1	18	21	6.7	6	6.5	0	0	0	0	5.567e-05	3.88
[R].sVGDGLSTSAVGcASAAPR.[R]	N-Term(TMT10plex); C13(Cl-DDE)	High	Q03468	0	2130.09	1.3	2.5	2.9	0	0	2.1	1.4	0	0	0	1.147e-06	3.49
[K].acQSIYPLHDVFVR.[K]	N-Term(TMT10plex); C2(Cl-DDE)	High	P61247	0	2072.11	73	59.7	66.6	183.8	169.7	224.4	6.6	8.6	6.2	0	4.754e-06	4.3
[K].qVLVAPGNAGTAcSEk.[I]	N-Term(TMT10plex); C13(Cl-DDE); K16(TMT10plex)	High	P22102	0	2198.21	24.2	26.2	27.7	29.6	22.9	39.3	0	1.8	0	0	2.795e-05	5.1
[K].scEGQNPELLPk.[T]	N-Term(TMT10plex); C2(Cl-DDE); K12(TMT10plex)	High	Q9NQW6	0	1968.07	136.8	140.2	143.2	36.2	44.3	46.7	2.5	1.3	2.1	0	0.000141	3.15
[R].tPcNAGTFSQPEk.[V]	N-Term(TMT10plex); C3(Cl-DDE); K13(TMT10plex)	High	O43684	0	2033.06	442.4	395.4	398.6	109.6	80.8	101.5	3.5	6.4	7.4	0	2.247e-06	3.3
[R].aSSVTTFTGEPNTcPR.[C]	N-Term(TMT10plex); C14(Cl-DDE)	High	P52943	0	2092.04	12.9	12.1	13.5	2.6	1.7	2.5	0	0	0	0	6.301e-06	4.37
[R].gYDSAGVGFDGGNDkDWEANAck.[I]	N-Term(TMT10plex); K15(TMT10plex); C22(Cl-DDE); K23(TMT10plex)	High	Q06210	1	3258.58	25.5	22.9	19.6	20.9	18.6	23.3	0	0	0	0	3.748e-05	4.85
[R].lLQcYPPPEDAAVk.[G]	N-Term(TMT10plex); C4(Cl-DDE); K14(TMT10plex)	High	O95782	0	2197.22	28.5	28.2	28.9	63.1	45.3	56.9	1.6	0	0	0	3.1e-05	4.38
[R].gLQSFVQcQPFER.[L]	N-Term(TMT10plex); C8(Cl-DDE)	High	Q7Z6Z7	0	1963.02	44.8	48.5	45.3	103.8	92	121.8	0	5.8	2.1	0	1.041e-05	3.99
[K].scSGVEFSTSGSSNTDTGk.[V]	N-Term(TMT10plex); C2(Cl-DDE); K19(TMT10plex)	High	P45880	0	2504.21	25.2	20.2	31.4	14.6	10.5	15.7	2.3	0	0	0	1.022e-09	6.34
[R].mVSEAGTGFcFNTk.[R]	N-Term(TMT10plex); C10(Cl-DDE); K14(TMT10plex)	High	O75394	0	2145.1	72.7	62.8	78.2	47.2	52.8	61.6	2.3	2.4	0	0	4.305e-05	3.66
[K].dTQSPSTcSEGLLGWSQk.[D]	N-Term(TMT10plex); C8(Cl-DDE); K18(TMT10plex)	High	Q9C0C2	0	2577.31	52.7	48.1	53.6	17.8	10.7	17.7	0	1.2	0	0	8.014e-06	4.59
[K].iINDNATYcR.[L]	N-Term(TMT10plex); C9(Cl-DDE)	High	O00567	0	1606.83	12	8.9	7.6	9.1	9.7	7.8	0	1.8	0	0	2.668e-05	3.08
[R].scENLAPFNTALk.[L]	N-Term(TMT10plex); C2(Cl-DDE); K13(TMT10plex)	High	Q13155	0	2061.13	9.4	8.7	13.3	24.6	24.7	22.7	0	0	0	0	2.671e-05	3.09
[K].scSGVEFSTSGHAYTDTGk.[A]	N-Term(TMT10plex); C2(Cl-DDE); K19(TMT10plex)	High	Q9Y277	0	2587.26	30.5	33	34.8	18	16.9	18.9	0	0	0	0	5.649e-05	2.85
[K].qFLDFGSSNAcEk.[T]	N-Term(TMT10plex); C11(Cl-DDE); K13(TMT10plex)	High	Q15119	0	2099.07	39.3	38.9	40	42.3	29.3	40.5	1.9	0	0	0	5.605e-07	4.78
[R].gPEVTSQGVQTSSPAck.[Q]	N-Term(TMT10plex); C16(Cl-DDE); K17(TMT10plex)	High	Q99700	0	2329.23	79.2	76.1	95	19.6	23.3	17.8	1.6	0	0	0	1.545e-08	5.93
[R].eSTGNMVTGQTVck.[N]	N-Term(TMT10plex); C13(Cl-DDE); K14(TMT10plex)	High	Q15021	0	2108.1	179.6	162.7	185.2	107.3	113.2	133.9	13.2	12.3	6.8	0	8.378e-06	5.44
[R].gDINVcIVGDPSTAk.[S]	N-Term(TMT10plex); C6(Cl-DDE); K15(TMT10plex)	High	Q14566	0	2142.17	98.2	87	101.4	174.7	143	195.1	7.8	2.8	1.9	0	1.971e-06	4.45
[K].cLMDQATDPNILGR.[T]	N-Term(TMT10plex); C1(Cl-DDE)	High	P78527	0	1971.01	69.7	69.4	69.3	6.1	6	9.2	0	1.3	2.4	0	7.75e-06	4.22
[K].scSGVEFSTSGSSNTDTGk.[V]	N-Term(TMT10plex); C2(Cl-DDE); K19(TMT10plex)	High	P45880	0	2504.21	3.6	2.8	3.2	0	0	2.5	0	0	0	0	2.169e-07	5.27
[K].dSNNLcLHFNPR.[F]	N-Term(TMT10plex); C6(Cl-DDE)	High	P09382	0	1853.94	269.2	259	249.6	144	124.5	161.2	6.5	12.3	8.7	0	7.107e-05	3.8
[K].lHAVNAEEcNVLQGR.[W]	N-Term(TMT10plex); C9(Cl-DDE)	High	O75521	0	2077.09	93.1	87	99.4	107.3	75.6	113.6	8.5	8.2	3.3	0	0.0001243	3.11
[R].qVVDcQLADVNNIGk.[Y]	N-Term(TMT10plex); C5(Cl-DDE); K15(TMT10plex)	High	P28838	0	2269.25	28.9	33.8	25.8	25.7	22.1	30.3	0	1.2	0	0	3.172e-05	3.57
[R].fSHQGVQLIDFSPcER.[Y]	N-Term(TMT10plex); C14(Cl-DDE)	High	P55884	0	2287.16	67.7	59.7	70.5	88.2	46.2	86.6	2.8	6.4	2	0	1.479e-07	3.1
[K].ncDGVPALVR.[L]	N-Term(TMT10plex); C2(Cl-DDE)	High	O60716	0	1467.81	73.1	69.6	70.1	65.7	54.8	81.2	3.6	6	6.1	0	0.0001376	1.7
[K].yQQGDFGYcPR.[V]	N-Term(TMT10plex); C9(Cl-DDE)	High	P67870	0	1757.84	334.8	345	339.1	167.7	129.6	171.6	4.6	9.1	10.5	0	4.923e-07	4.82
[K].tVGPcLGDSk.[N]	N-Term(TMT10plex); C5(Cl-DDE); K10(TMT10plex)	High	Q5UIP0	0	1629.91	387.6	426.8	428.5	76.9	70.8	85.2	7	7.6	3.6	0	0.00012	2.86
[K].tVDSQGPTPVcTPTFLER.[R]	N-Term(TMT10plex); C11(Cl-DDE)	High	Q9BYG3	0	2372.22	15.4	13.6	20.6	6.5	7.3	8.2	0	0	0	0	4.133e-07	5.07
[R].lQQPAVLQPLAScPR.[L]	N-Term(TMT10plex); C13(Cl-DDE)	High	Q92696	0	2045.16	9.7	11.8	15.3	11.8	11.3	13	0	0	0	0	0.0001427	3.06
[K].eLSQGGcMSSFR.[W]	N-Term(TMT10plex); C7(Cl-DDE)	High	Q96SK2	0	1725.84	13.1	11	10.4	2.2	3.1	5.9	0	0	0	0	0.0001288	3.26
[R].lIEMTAEYAcTR.[K]	N-Term(TMT10plex); C10(Cl-DDE)	High	Q9H845	0	1824.93	10.4	8.8	8.4	3.4	6.4	7.2	1.5	0	0	0	1.203e-05	3.72
[R].nMGLSPPASSTSTSSTcR.[A]	N-Term(TMT10plex); C17(Cl-DDE)	High	Q9HC52	0	2208.07	79.2	81.4	82.7	30	23	29.4	1.7	1.6	0	0	1.826e-06	5.63
[R].ePVIcTPVSSGFEk.[S]	N-Term(TMT10plex); C5(Cl-DDE); K14(TMT10plex)	High	Q8TEQ6	0	2146.17	158.5	153.4	179.9	68.3	58.4	67.7	1.8	3	0	0	0.0001122	3.59
[K].vIVVGNPANTNcLTASk.[S]	N-Term(TMT10plex); C12(Cl-DDE); K17(TMT10plex)	High	P40925	0	2354.34	14.6	13.2	14.6	11.4	10.3	13.7	0	0	0	0	9.246e-06	4.2
[K].sDAYYcTGDVTAWTk.[C]	N-Term(TMT10plex); C6(Cl-DDE); K15(TMT10plex)	High	P09874	0	2334.16	187.7	162.2	173.1	63.5	41.7	65.3	3	3.2	3.7	0	2.823e-08	4.35
[K].gcGTVLLSGPR.[K]	N-Term(TMT10plex); C2(Cl-DDE)	High	Q07020	0	1483.84	38.7	36.4	43.5	43	47.5	65.2	0	0	1.7	0	7.411e-05	2.76
[K].gISSDNESVAScNSVk.[V]	N-Term(TMT10plex); C12(Cl-DDE); K16(TMT10plex)	High	Q8IVL1	0	2250.15	3.9	3.9	3.3	1.4	1.6	0	0	0	0	0	4.211e-05	3.77
[K].vNQIGSVTESIQAck.[L]	N-Term(TMT10plex); C14(Cl-DDE); K15(TMT10plex)	High		0	2230.24	314	268.3	302.2	608.9	441.9	678.5	38.5	58.8	15.7	0	7.448e-06	2.23
[R].iLEGSGATEFHcSAR.[S]	N-Term(TMT10plex); C12(Cl-DDE)	High	Q9NTM9	0	2002.01	23.2	27.7	26.2	28.5	24.3	34.4	1.7	0	0	0	1.141e-05	2.76
[R].ncTIVSPDAGGAk.[R]	N-Term(TMT10plex); C2(Cl-DDE); K13(TMT10plex)	High	P60891	0	1886.03	201.3	165	173.3	232.9	123.8	224.7	9.2	9.1	6.8	0	2.858e-06	4.58
[R].tPcNAGTFSQPEk.[V]	N-Term(TMT10plex); C3(Cl-DDE); K13(TMT10plex)	High	O43684	0	2033.06	80.5	70.4	83	35.2	25.8	30.6	10.6	8	9.6	0	3.171e-05	3.63
[K].aVcVEAGMIALR.[R]	N-Term(TMT10plex); C3(Cl-DDE)	High	P17980	0	1656.92	16.5	18.8	16.8	20.4	18.6	25.3	0	0	2.3	0	3.858e-05	3.36
[R].dDISILATGck.[G]	N-Term(TMT10plex); C10(Cl-DDE); K11(TMT10plex)	High	Q12888	0	1789	29.2	34.9	36.9	24.5	20.7	28.2	0	0	0	0	2.113e-05	2.92
[K].fQNcSVLPGGVYVSETQNR.[V]	N-Term(TMT10plex); C4(Cl-DDE)	High	Q12769	0	2522.28	0	0	0	2.5	2.4	2.4	0	0	0	0	6.679e-06	3.73
[K].scSGVEFSTSGSSNTDTGk.[V]	N-Term(TMT10plex); C2(Cl-DDE); K19(TMT10plex)	High	P45880	0	2504.21	381	298.8	371.4	230.8	149.8	217.7	16.9	18.9	12.8	0	9.226e-09	5.95
[R].yLAADkDGNVTcER.[E]	N-Term(TMT10plex); K6(TMT10plex); C12(Cl-DDE)	High	Q16658	1	2208.16	91.2	91.6	98.3	46.6	44.2	53.8	2	2.7	1.7	0	7.684e-05	3.15
[R].aSQSSLESSTGPPcIR.[S]	N-Term(TMT10plex); C14(Cl-DDE)	High	Q86UR5	0	2044.04	7.2	6.4	2.5	3.5	1.7	3.4	0	0	0	0	0.0001209	5.56
[R].cSVNATPQQMPQTEk.[A]	N-Term(TMT10plex); C1(Cl-DDE); K15(TMT10plex)	High	Q5JRX3	0	2315.2	101.1	86.3	97.9	46.2	42.4	42.9	2.5	3.8	1.7	0	4.052e-06	4.19
[K].aAAPAPVSEAVcR.[T]	N-Term(TMT10plex); C12(Cl-DDE)	High	P20810	0	1665.91	121.1	119.5	103.1	23.8	21.2	21.3	1.7	0	0	0	3.111e-06	3.96
[R].eTVSEESNVLcLSk.[S]	N-Term(TMT10plex); C11(Cl-DDE); K14(TMT10plex)	High	P13639	0	2191.18	122.2	113.2	123.4	59.7	40.3	58.1	5.3	7.3	2.8	0	2.695e-05	3.82
[K].yQQGDFGYcPR.[V]	N-Term(TMT10plex); C9(Cl-DDE)	High	P67870	0	1757.84	27.6	30.8	28.7	13.9	13.4	18.2	1.3	0	0	0	4.691e-07	5.03
[K].tVYFAEEVQcEGNSFHk.[S]	N-Term(TMT10plex); C10(Cl-DDE); K17(TMT10plex)	High	P21291	0	2641.32	129	112.2	129.3	72.8	72.7	83.5	6.9	7.6	2.3	0	1.848e-05	4.18
[R].gPSGcSGGPNTVYLQVVAAGSR.[D]	N-Term(TMT10plex); C5(Cl-DDE)	High	Q9BQ52	0	2501.29	7.9	3.8	7.4	2.1	1.4	1.4	0	0	0	0	3.666e-08	5.91
[K].lHYGDLTDSTcLVk.[I]	N-Term(TMT10plex); C11(Cl-DDE); K14(TMT10plex)	High	O60547	0	2218.21	15.5	19.3	18.2	33.5	25.1	31.6	2.4	3.8	0	0	3.313e-05	3.59
[R].tASISSSPSEGTPTVGSYGcTPQSLPk.[F]	N-Term(TMT10plex); C20(Cl-DDE); K27(TMT10plex)	High	Q6PKG0	0	3292.69	48.1	45.2	49.3	24.9	20.2	23.9	1.2	0	0	0	0.0001252	4.8
[R].sAGVQcFGPTAEAAQLESSk.[R]	N-Term(TMT10plex); C6(Cl-DDE); K20(TMT10plex)	High	P22102	0	2634.37	3.6	2	4	6.2	3.3	6.1	0	0	0	0	6.003e-07	5.07
[K].aPGcVLSNPDQk.[G]	N-Term(TMT10plex); C4(Cl-DDE); K12(TMT10plex)	High	P08651	0	1882.04	30.8	35.4	38.4	10.5	14.3	12.8	0	0	0	0	5.967e-06	4.25
[R].aSSVTTFTGEPNTcPR.[C]	N-Term(TMT10plex); C14(Cl-DDE)	High	P52943	0	2092.04	89.6	80.8	87.6	15.9	12	7.9	1.5	2.7	0	0	3.388e-07	5.34
[R].yQPcLPSTQEDVINk.[Y]	N-Term(TMT10plex); C4(Cl-DDE); K15(TMT10plex)	High	Q96RP9	0	2388.27	84.6	75.1	74.3	64.9	50.8	61.9	2.6	3.4	2.9	0	2.974e-07	4.67
[K].eIAITNGcINR.[M]	N-Term(TMT10plex); C8(Cl-DDE)	High	Q8IV48	0	1627.89	29.9	42.1	39.8	25	18.8	34.8	1.6	0	0	0	9.806e-06	3.24
[R].qVPIcGDQPEAk.[R]	N-Term(TMT10plex); C5(Cl-DDE); K12(TMT10plex)	High	Q658P3	0	1938.06	190.4	178.2	183	115.6	93.7	123	9.6	9	11.1	0	2.03e-05	3.51
[R].nLALcPANHAPLQEAAVIPR.[L]	N-Term(TMT10plex); C5(Cl-DDE)	High	P14923	0	2522.4	113	98.5	106.8	57.6	50.3	69.6	2.7	3.5	0	0	2.259e-05	3.22
[K].vLTGVAGEDAEcHAAk.[L]	N-Term(TMT10plex); C12(Cl-DDE); K16(TMT10plex)	High	O95373	0	2224.19	101.3	82.6	82.7	58.5	35.1	68	6.9	8.4	7.6	0	4.616e-05	2.5
[R].sSNAYDPSQMcAEk.[Q]	N-Term(TMT10plex); C11(Cl-DDE); K14(TMT10plex)	High	Q9NRL2	0	2184.06	45.6	44.8	48.5	6.8	4	1.6	0	0	0	0	0.0001041	4.11
[R].qQIANELNYScR.[F]	N-Term(TMT10plex); C11(Cl-DDE)	High	Q12768	0	1862.95	37.5	30.3	33.3	20.1	13.2	19.5	0	0	0	0	6.639e-07	3.78
[R].eALSPcPSTVSTk.[S]	N-Term(TMT10plex); C6(Cl-DDE); K13(TMT10plex)	High	Q08AD1	0	1973.09	264.5	252.7	245.4	108.2	106.7	99.7	3.5	3.1	1.7	0	7.996e-05	2.75
[K].tAIHTAAMDMLGGPGIESQcR.[K]	N-Term(TMT10plex); C20(Cl-DDE)	High	Q6YN16	0	2583.28	23	18.2	25.7	9.6	8.5	9.5	1.6	0	0	0	1.109e-06	4
[K].yQIDPDAcFSAk.[V]	N-Term(TMT10plex); C8(Cl-DDE); K12(TMT10plex)	High	P21796	0	2011.05	513.4	487.8	517.1	584.1	452	589.8	42.5	52.4	11.3	0	4.735e-05	2.86
[K].eTGAASFLcR.[Y]	N-Term(TMT10plex); C9(Cl-DDE)	High	P29144	0	1478.77	66.1	57.2	52.1	78.8	74	95.1	0	2.6	2.4	0	7.816e-05	3.38
[R].scGSSTPDEFPTDIPGTk.[G]	N-Term(TMT10plex); C2(Cl-DDE); K18(TMT10plex)	High	P41091	0	2492.25	24.5	23.5	15.9	2.7	1.3	6.1	0	0	0	0	9.992e-05	4.13
[R].wNSPAEEGSSDcEVFSk.[N]	N-Term(TMT10plex); C12(Cl-DDE); K17(TMT10plex)	High	P34932	0	2525.21	22.8	21.8	22.1	15	11.9	15.6	0	0	0	0	2.208e-06	4.33
[K].dcAVIVTQk.[K]	N-Term(TMT10plex); C2(Cl-DDE); K9(TMT10plex)	High	P60900	0	1629.95	49.9	37.5	46.7	325.8	214.5	317.7	8.1	6.5	2	0	5.004e-05	3.18
[R].aATMSAVEAATcR.[A]	N-Term(TMT10plex); C12(Cl-DDE)	High	Q53H96	0	1705.87	81.2	74.6	78.2	49	35.8	49.8	1.6	2.4	1.8	0	5.885e-07	4
[K].qQPNPGNELcYk.[V]	N-Term(TMT10plex); C10(Cl-DDE); K12(TMT10plex)	High	Q14166	0	2044.08	65.8	58.9	64.4	55.2	49.9	62.9	0	2	1.3	0	1.666e-06	4.36
[K].sEYTQPTPIQcQGVPVALSGR.[D]	N-Term(TMT10plex); C11(Cl-DDE)	High	Q86XP3	0	2655.39	29.2	30.4	28.5	31.3	35.2	35	19.2	20.3	14.9	0	1.311e-06	4.1
[R].scENLAPFNTALk.[L]	N-Term(TMT10plex); C2(Cl-DDE); K13(TMT10plex)	High	Q13155	0	2061.13	66	56.6	69.5	177.8	163.4	198.4	8.2	2.3	1.9	0	3.854e-07	3.27
[K].qLQVELcEMk.[Q]	N-Term(TMT10plex); C7(Cl-DDE); K10(TMT10plex)	High	Q14789	0	1874.04	23.8	27.1	30.7	26	22.2	28.6	2.2	2.6	2.2	0	5.504e-05	3.01
[K].tNcNVAVINVGAPAAGMNAAVR.[S]	N-Term(TMT10plex); C3(Cl-DDE)	High	Q01813	0	2537.34	62.5	50.9	67.1	33.8	29.8	29.2	0	0	1.8	0	1.943e-08	4.84
[K].ycFGVEDTLk.[A]	N-Term(TMT10plex); C2(Cl-DDE); K10(TMT10plex)	High	P62495	0	1827.98	150.3	110.6	139.3	146.9	70.6	142.9	13.1	10.7	8.1	0	7.396e-05	3.38
[R].aSAQQENSSTcIGSAIk.[S]	N-Term(TMT10plex); C11(Cl-DDE); K17(TMT10plex)	High	Q9NXV6	0	2348.24	148	137.7	158.1	74.6	69.1	78.3	5.7	6.4	2.3	0	8.509e-08	5.72
[R].nIAFFSTNcVEGTAR.[G]	N-Term(TMT10plex); C9(Cl-DDE)	High	P05023	0	2054.04	100.5	99.2	96	53.6	37.6	59.5	2.7	1.4	6.1	0	1.757e-07	5.67
[K].sSVQEEcVSTISSSk.[D]	N-Term(TMT10plex); C7(Cl-DDE); K15(TMT10plex)	High	Q7L0Y3	0	2224.16	85.2	76.4	84.7	151.6	113.4	164.3	11.3	13	0	0	3.262e-05	4.02
[R].cLADIVVATPGR.[L]	N-Term(TMT10plex); C1(Cl-DDE)	High	Q8N8A6	0	1638.93	57.2	46.8	55.6	82.8	78.9	91.3	6.7	3.1	2.5	0	4.163e-05	3.26
[K].eVVEcQSTSTVGGQSVk.[K]	N-Term(TMT10plex); C5(Cl-DDE); K17(TMT10plex)	High	Q96T23	0	2391.27	47.8	42.5	51.3	9.6	8.4	7	0	0	0	0	6.648e-09	5.45
[R].lVGAGAAAGEScPDAPR.[A]	N-Term(TMT10plex); C12(Cl-DDE)	High	Q96N21	0	1966.01	6.2	2.3	1.5	3.2	2.5	2.2	0	0	0	0	5.792e-05	3.51
[R].gNLNFTcDGNSVISPVGNR.[V]	N-Term(TMT10plex); C7(Cl-DDE)	High	Q15269	0	2388.2	23.2	27.9	24.1	37.9	32.8	50	0	1.8	0	0	3.825e-08	4.56
[R].nLAMEATYINHNFSQQcLR.[M]	N-Term(TMT10plex); C17(Cl-DDE)	High	O15371	0	2677.33	22.8	24.2	22	39.4	33.4	49.3	3.2	1.8	0	0	1.155e-06	3.5
[R].aSAQQENSSTcIGSAIk.[S]	N-Term(TMT10plex); C11(Cl-DDE); K17(TMT10plex)	High	Q9NXV6	0	2348.24	10.5	10.9	9.5	2.9	2.4	2.7	0	0	0	0	2.156e-07	4.17
[K].eVVcTTQNTPTVk.[K]	N-Term(TMT10plex); C4(Cl-DDE); K13(TMT10plex)	High	P54132	0	2073.15	97	81.9	84.7	56.8	50	59.2	0	0	0	0	5.545e-07	3.44
[K].gcYIGQELTAR.[T]	N-Term(TMT10plex); C2(Cl-DDE)	High	Q5T440	0	1634.86	32.9	34.5	29.5	57.2	35.5	56.9	0	2.8	0	0	3.116e-05	3.44
[R].hLVGVcYTEDEAk.[E]	N-Term(TMT10plex); C6(Cl-DDE); K13(TMT10plex)	High	P08574	0	2117.12	37	42.4	39	1.5	2.3	2.4	1.6	7.3	6.8	0	1.458e-05	4.07
[K].sITILSTPEGTSAAck.[S]	N-Term(TMT10plex); C15(Cl-DDE); K16(TMT10plex)	High	O00425	0	2232.24	34.7	34	35.9	83.4	72.1	96.3	2.7	9.2	1.4	0	1.376e-05	4.63
[R].dQFFTTSScAGR.[I]	N-Term(TMT10plex); C9(Cl-DDE)	High	Q6IPR3	0	1743.84	15	16.7	20.4	17.2	15	22.2	0	2.2	0	0	6.665e-06	4.45
[K].sSSLNSGNYLNPAcR.[N]	N-Term(TMT10plex); C14(Cl-DDE)	High	Q9UQR0	0	2007	9.6	10.2	11.4	10.3	11.1	9	0	0	0	0	3.757e-05	4.35
[K].fcDNSSAIQGk.[E]	N-Term(TMT10plex); C2(Cl-DDE); K11(TMT10plex)	High	O15067	0	1822.96	156.4	135.4	147.4	248.2	216.2	297.9	12.1	9.4	2.4	0	0.0001096	3.91
[K].iNNNcIFNVNEPATTk.[L]	N-Term(TMT10plex); C5(Cl-DDE); K16(TMT10plex)	High	O15228	0	2445.31	36.3	39.6	39.1	22.1	20.6	24	1.6	0	0	0	6.171e-07	4.94
[K].lPGNISSLNVEcR.[N]	N-Term(TMT10plex); C12(Cl-DDE)	High	Q86W56	0	1825.99	48.5	54.1	51	32.9	35.5	36	0	0	0	0	6.101e-07	4.9
[R].vTWDSSFcAVNPR.[F]	N-Term(TMT10plex); C8(Cl-DDE)	High	Q9ULV4	0	1905.96	91.9	79.5	79.9	46	30.3	46.9	0	2.3	3.7	0	2.889e-05	3.73
[K].fMcEVQVEGYNYTGMGNSTNk.[K]	N-Term(TMT10plex); C3(Cl-DDE); K21(TMT10plex)	High	Q08211	0	3025.44	0	0	1.5	2.6	0	1.6	0	0	0	0	4.078e-09	6.37
[K].yFGcELGAQTQFDVk.[N]	N-Term(TMT10plex); C4(Cl-DDE); K15(TMT10plex)	High	P55010	0	2359.23	56.2	51.2	55.8	79.8	65.4	89.2	0	6.2	0	0	3.857e-07	5.09
[K].sEEFSDLPcPVEEIk.[N]	N-Term(TMT10plex); C9(Cl-DDE); K15(TMT10plex)	High	Q8NFC6	0	2375.23	170.7	167.6	168	136.1	113.8	137.4	10.6	10.2	3.4	0	2.409e-05	3.04
[K].gAVVGIDLGTTNScVAVMEGk.[Q]	N-Term(TMT10plex); C14(Cl-DDE); K21(TMT10plex)	High	P38646	0	2674.44	2.8	3	7.4	0	0	2.6	0	0	0	0	2.809e-05	4.77
[K].iLSDIGLEYck.[E]	N-Term(TMT10plex); C10(Cl-DDE); K11(TMT10plex)	High	Q9H2P0	0	1907.08	23.2	26.5	22.5	19.8	17.1	22.9	0	0	0	0	2.232e-05	3.22
[R].nPYALLGEDEc.[-]	N-Term(TMT10plex); C11(Cl-DDE)	High	P36915	0	1647.8	25.7	32.5	30.1	16.9	24.3	22.7	1.8	0	0	0	1.546e-05	3.32
[R].eLYANVVLGDDSLNDcR.[I]	N-Term(TMT10plex); C16(Cl-DDE)	High	Q96T88	0	2320.16	22.6	20.7	24.7	31.1	25.8	37.5	1.6	0	0	0	5.001e-09	6.45
[R].gITNLcVIGGDGSLTGADTFR.[S]	N-Term(TMT10plex); C6(Cl-DDE)	High	P08237	0	2491.29	14.4	10.8	16.5	49	34.3	60.2	2.5	3.2	2	0	9.795e-07	5.09
[K].eLETQLLEQcTVDTSVAk.[E]	N-Term(TMT10plex); C10(Cl-DDE); K18(TMT10plex)	High	Q9NZ32	0	2660.43	40.5	34.5	33.9	13.9	9.8	13.9	0	0	0	0	4.508e-05	2.73
[K].ePPLYYGVcPVYEDVPAR.[N]	N-Term(TMT10plex); C9(Cl-DDE)	High	Q86XL3	0	2491.26	13.1	18.7	10.2	2	2	1.7	0	0	0	0	3.522e-05	3.64
[K].eVYEGEVTELTPcETENPMGGYGk.[T]	N-Term(TMT10plex); C13(Cl-DDE); K24(TMT10plex)	High	Q9Y265	0	3285.58	88.4	82.6	92.5	9.6	7.3	3.2	0	0	0	0	2.774e-06	3.56
[K].tcNVLVALEQQSPDIAQGVHLDR.[N]	N-Term(TMT10plex); C2(Cl-DDE)	High	P31153	0	2930.55	14	10.4	13	19.7	10.6	20.1	6.4	7.5	3.2	0	2.619e-06	4.31
[K].lDQEDALLGSYPVDDGcR.[I]	N-Term(TMT10plex); C17(Cl-DDE)	High	Q99426	0	2390.16	39.3	33.4	32.2	28.6	17.9	25	1.7	0	0	0	5.459e-06	4.46
[K].vTAMQLYEcQLIDk.[T]	N-Term(TMT10plex); C9(Cl-DDE); K14(TMT10plex)	High	P15924	0	2308.26	16	10.3	12.1	18.1	13.5	22.3	2.2	0	0	0	5.779e-05	3.52
[K].eLYTLDGTVGIEcPDYR.[G]	N-Term(TMT10plex); C13(Cl-DDE)	High	Q7L8L6	0	2368.18	11.6	11.9	10.2	8.1	2.4	9.3	0	0	0	0	3.149e-06	4.36
[R].icDDELILIk.[N]	N-Term(TMT10plex); C2(Cl-DDE); K10(TMT10plex)	High	P17987	0	1828.08	821.1	760.8	756.7	561.2	345.2	541.1	24	20.5	18.3	0	0.0001215	1.96
[R].sVVcQESDLPDELLYGR.[A]	N-Term(TMT10plex); C4(Cl-DDE)	High	Q9NS86	0	2347.19	21	18.6	19.4	6.2	1.7	3.3	0	0	0	0	4.275e-07	4.25
[R].sQLPLEGLEQPAcDT.[-]	N-Term(TMT10plex); C13(Cl-DDE)	High	Q9Y5S2	0	2025.03	111.2	129.4	139.9	58.3	69.3	61.8	2.5	2.8	0	0	2.004e-07	4.41
[R].lQEELNEFVESGcR.[T]	N-Term(TMT10plex); C13(Cl-DDE)	High	Q6IEG0	0	2077.03	30.2	35.5	39.2	18.1	19.1	16.7	0	0	0	0	1.764e-06	3.04
[R].sDLQDELDINELPNck.[I]	N-Term(TMT10plex); C15(Cl-DDE); K16(TMT10plex)	High	Q8TF05	0	2499.29	80.9	75.2	72.7	22.7	20.8	19.5	1.6	0	0	0	1.416e-06	4.71
[K].sDIETLDIPEPPPNSGYEcQLR.[L]	N-Term(TMT10plex); C19(Cl-DDE)	High	Q8WUN7	0	2897.43	6.7	6.7	10.4	19.6	16.6	22	0	0	0	0	0.0001126	2.86
[K].qVEEQSAAANEEVLFPFcR.[E]	N-Term(TMT10plex); C18(Cl-DDE)	High	Q5SW79	0	2591.29	27	35.2	39.8	13.9	8.9	12.4	0	1.3	0	0	5.847e-08	6.29
[K].qEPLGSDSEGVNcLAYDEAIMAQQDR.[I]	N-Term(TMT10plex); C13(Cl-DDE)	High	Q96FW1	0	3263.53	15.7	11.1	8.2	1.6	1.5	0	0	0	0	0	2.329e-07	6.13
[R].nVDVVLEDTcTVGEIk.[Q]	N-Term(TMT10plex); C10(Cl-DDE); K16(TMT10plex)	High	Q9UNN5	0	2387.3	23.7	18.9	21.3	28.7	28.5	38.1	0	0	0	0	2.852e-06	4.43
[R].vDSDTLcTEEVFPTAGAGTDLR.[S]	N-Term(TMT10plex); C7(Cl-DDE)	High	P28331	0	2721.34	71.1	53.2	61	33.7	22.1	32.1	0	0	0	0	1.418e-06	2.38
[K].eIVEPELSIEVcEEk.[A]	N-Term(TMT10plex); C12(Cl-DDE); K15(TMT10plex)	High	Q14008	0	2399.29	127.4	126.5	136	49.6	49.2	44.2	3.1	0	1.8	0	8.75e-06	5.23
[R].qLSQEVTPADLEcGLEGQAGSVQR.[A]	N-Term(TMT10plex); C13(Cl-DDE)	High	Q9BY89	0	2939.48	30.9	30.8	26.3	13.6	15.7	11.9	0	0	0	0	3.243e-07	6.92
[K].mQFESSSYEGYFLAcEk.[E]	N-Term(TMT10plex); C15(Cl-DDE); K17(TMT10plex)	High	Q14116	0	2672.29	3.7	5.8	9.8	2.3	2.7	3.8	0	0	0	0	3.735e-05	3.09
[R].eIADGLcLEVEGk.[M]	N-Term(TMT10plex); C7(Cl-DDE); K13(TMT10plex)	High	P13693	0	2029.12	42.9	50.9	52.4	184.8	148.7	180.9	6.4	2.1	2.7	0	0.0001215	3.28
[K].tYGNVLVLDGVIQcTER.[D]	N-Term(TMT10plex); C14(Cl-DDE)	High	P19623	0	2304.23	19.3	12.9	11.2	13.9	7.6	12.3	1.4	1.3	0	0	7.294e-05	3.72
[R].aLEIPGEELPGVcSAR.[A]	N-Term(TMT10plex); C13(Cl-DDE)	High	P22570	0	2065.11	42.7	41.9	49.6	30.9	25.9	33.1	2.5	1.8	0	0	3.001e-05	3.88
[K].lAScDIVVDVGGEYDPR.[R]	N-Term(TMT10plex); C4(Cl-DDE)	High	Q9HB07	0	2232.13	38.6	31.3	40.6	36.8	27.6	36.4	0	0	0	0	5.452e-05	3.26
[K].vLTAEELNAAQTSVAYGcIk.[Y]	N-Term(TMT10plex); C18(Cl-DDE); K20(TMT10plex)	High	P54136	0	2734.5	116.5	108.5	116.7	64.4	41.9	49.3	3.6	3.5	6.1	0	3.054e-07	3.8
[R].lLYEALVDck.[K]	N-Term(TMT10plex); C9(Cl-DDE); K10(TMT10plex)	High	Q7L2H7	0	1820.05	63.4	58.2	57	84.2	54.7	92.6	3.7	6.3	3.2	0	1.399e-05	3.69
[K].vASGNDHLVMLTADGDLYTLGcGEQGQLGR.[V]	N-Term(TMT10plex); C22(Cl-DDE)	High	P18754	0	3514.74	8.8	11.6	8.7	2	1.5	1.4	0	0	0	0	4.073e-06	4.78
[K].tTENcENLQPQIDAITNDLR.[R]	N-Term(TMT10plex); C5(Cl-DDE)	High	Q8IY18	0	2712.36	3.3	7.1	3.4	3.2	2.6	3.5	0	0	0	0	1.817e-05	3.3
[R].vGSSSSEScAQDLPVLVGEEGEVk.[K]	N-Term(TMT10plex); C9(Cl-DDE); K24(TMT10plex)	High	Q99590	0	3059.57	89.1	80.6	86.2	10.1	7.5	6.9	0	0	0	0	1.089e-07	3.9
[K].cDENILWLDYk.[N]	N-Term(TMT10plex); C1(Cl-DDE); K11(TMT10plex)	High	P14618	0	2065.09	73.9	64.7	63.9	58.4	37.7	63.2	1.6	5.9	2.4	0	6.404e-05	3.57
[R].cPFVPQMGDEVYYFR.[Q]	N-Term(TMT10plex); C1(Cl-DDE)	High	Q8WWQ0	0	2275.1	80.5	86.8	70.2	20.3	10.7	17.6	0	1.5	1.6	0	4.162e-05	3.22
[R].eETEVLEASLcSLR.[T]	N-Term(TMT10plex); C11(Cl-DDE)	High	Q9H5N1	0	2003.04	32.4	30	27.4	24.8	20.6	21.8	0	0	0	0	6.294e-07	4.04
[K].icDQISDAVLDAHLQQDPDAk.[V]	N-Term(TMT10plex); C2(Cl-DDE); K21(TMT10plex)	High	P31153	0	2948.53	24.4	25.1	27.7	14.9	10.2	14.5	0	1.5	0	0	3.533e-07	4.13
[K].dIAPPPEEcLQLLSR.[A]	N-Term(TMT10plex); C9(Cl-DDE)	High	Q99567	0	2105.14	17.1	20.4	16.8	23.3	18.7	25.4	0	0	0	0	1.809e-05	3.84
[K].eLTGYNADVIcLQEVDR.[A]	N-Term(TMT10plex); C11(Cl-DDE)	High	Q6L8Q7	0	2362.2	33	26	31	15	7.2	13.3	0	0	0	0	2.357e-08	4.54
[K].lIEAEDNMNcQMSNITVTYR.[D]	N-Term(TMT10plex); C10(Cl-DDE)	High	P62318	0	2769.33	7	9.8	7.9	0	0	1.2	0	0	0	0	7.299e-06	3.94
[K].eIcELTGIDQSVLER.[A]	N-Term(TMT10plex); C3(Cl-DDE)	High	O43795	0	2129.12	6.7	6.6	2.9	16.4	10.2	16.7	0	0	0	0	1.466e-05	3.68
[R].vDVEESEASSSVSISHSASATGNVcIEEIDVDGk.[F]	N-Term(TMT10plex); C25(Cl-DDE); K34(TMT10plex)	High	P20700	0	4104.01	17.4	14	12.7	3.2	2	2.9	0	0	0	0	4.194e-07	3.32
[K].sEETNTEIVEcILk.[R]	N-Term(TMT10plex); C11(Cl-DDE); K14(TMT10plex)	High	P46013	0	2261.22	49.2	44.6	47.2	62.1	60.3	75.6	3.7	6.9	0	0	2.783e-06	4.03
[K].tAcYDIDVEVDDTLk.[T]	N-Term(TMT10plex); C3(Cl-DDE); K15(TMT10plex)	High	Q96GM5	0	2353.21	38.8	39.2	42	11.8	8.9	8.6	0	0	0	0	0.000149	3.71
[K].eLEPEMEFEIEPDkEck.[S]	N-Term(TMT10plex); K14(TMT10plex); C16(Cl-DDE); K17(TMT10plex)	High	Q9H307	1	2977.53	73.8	71.2	64.2	10.7	10.2	8.2	0	0	1.4	0	0.0001412	3.09
[K].lLQAPFTDcGDGPMLR.[L]	N-Term(TMT10plex); C9(Cl-DDE)	High	Q14643	0	2158.11	48.9	44.7	40.1	7.4	3.2	11	1.7	0	1.9	0	1.493e-05	4.71
[R].lATYGITVAELTGDHQLck.[E]	N-Term(TMT10plex); C18(Cl-DDE); K19(TMT10plex)	High	O75643	0	2686.48	76.5	63.7	63.7	31.2	18.1	26	1.5	0	0	0	9.684e-07	3.5
[K].qYSSDPVIEVAETcQLAVR.[R]	N-Term(TMT10plex); C14(Cl-DDE)	High	Q9BU89	0	2532.31	0	1.9	1.2	8.8	6.9	8.6	0	0	0	0	8.704e-08	5.05
[R].gEPEVTVEIGETYLcR.[R]	N-Term(TMT10plex); C15(Cl-DDE)	High	Q9H7Z6	0	2219.13	9.4	10.7	11.5	8.8	7.6	11.8	0	0	0	0	3.284e-07	5.13
[R].qSEVALPcTSIEADEGLIIGTHSR.[N]	N-Term(TMT10plex); C8(Cl-DDE)	High	Q8NFC6	0	2950.53	58.6	60.2	69.6	19.5	13.9	14.4	0	1.8	0	0	6.233e-05	4.22
[K].lQELNAHIVVSDPEDITDcPR.[T]	N-Term(TMT10plex); C19(Cl-DDE)	High	Q16513	0	2788.42	68.1	75.2	80.2	21.5	20.1	25.5	0	0	0	0	1.678e-09	4.21
[R].sTGVVNIPAAEcLDEYEDDEAGQk.[E]	N-Term(TMT10plex); C12(Cl-DDE); K24(TMT10plex)	High	Q96IZ0	0	3206.57	105.7	91.4	108.6	50	34.2	51.5	2.4	6.5	1.5	0	9.773e-06	5.81
[K].eSFEGQMTEDNIEVGIcNEAGFR.[R]	N-Term(TMT10plex); C17(Cl-DDE)	High	P25787	0	2999.38	2	2.2	1.6	0	0	0	0	0	0	0	3.482e-06	5.13
[K].gYVVPNVDLPPLcSSR.[F]	N-Term(TMT10plex); C13(Cl-DDE)	High	Q96B26	0	2140.15	29.3	25.6	37	21.8	14.4	27.8	0	0	1.6	0	3.907e-05	3.69
[K].tcGFDFTGAVEDISk.[I]	N-Term(TMT10plex); C2(Cl-DDE); K15(TMT10plex)	High	P00505	0	2243.15	125.7	98.7	111	124.1	69.2	116	8.8	11.4	6.4	0	8.169e-06	4.31
[K].eEADQPPScGPEDDAQLQLALSLSR.[E]	N-Term(TMT10plex); C9(Cl-DDE)	High	Q9Y6I3	0	3093.51	24.2	28	29.1	10	9.7	12	0	0	0	0	5.201e-06	3.98
[K].gSELQLPFQAcLk.[V]	N-Term(TMT10plex); C11(Cl-DDE); K13(TMT10plex)	High	Q6P2Q9	0	2087.18	52.8	35	45.4	108.4	84.7	118	15.1	18.1	7.3	0	5.365e-06	3.67
[K].fYVEAcDDGADDVLTIDR.[V]	N-Term(TMT10plex); C6(Cl-DDE)	High	Q9NTJ5	0	2441.16	30.9	28	30.9	17.4	12.9	19.5	0	0	0	0	3.014e-06	3.88
[K].eDSPGLLQFEVcPLSESR.[F]	N-Term(TMT10plex); C12(Cl-DDE)	High	Q15648	0	2430.23	18.5	11.7	16.1	4	5.4	6.2	0	0	0	0	0.0001122	6.09
[R].gSLVVTNGGVEHDLDQIDYIDScTAEEEEAEVR.[Q]	N-Term(TMT10plex); C23(Cl-DDE)	High	Q96II8	0	4016.9	4	4	6.1	1.6	0	0	0	0	0	0	4.244e-07	4.79
[K].dIAFEVEDcDYIVQk.[A]	N-Term(TMT10plex); C9(Cl-DDE); K15(TMT10plex)	High	P32754	0	2440.26	58.9	57.5	62.1	67.5	53.3	79.9	3.1	3.2	1.6	0	1.129e-05	4.02
[R].iFcGDLGNEVNDDILAR.[A]	N-Term(TMT10plex); C3(Cl-DDE)	High	Q9BTD8	0	2288.17	2.6	2.6	3	9.1	3.7	6.3	0	0	0	0	1.15e-05	4.36
[R].gLQcGAPLSLVDLAGSER.[L]	N-Term(TMT10plex); C4(Cl-DDE)	High	Q9BW19	0	2210.19	19.2	10.5	15.7	14.8	14.7	17.1	0	0	0	0	2.912e-05	4.19
[R].lQEALDAEMLEDEAGGGGAGPGGAck.[A]	N-Term(TMT10plex); C25(Cl-DDE); K26(TMT10plex)	High	Q1KMD3	0	3099.52	110	110.4	132.3	14.5	13	9.6	0	0	0	0	3.592e-13	5.89
[R].sTASEcPSLLSTTAEDSLGGDVVDEQGQQEDLEEk.[L]	N-Term(TMT10plex); C6(Cl-DDE); K35(TMT10plex)	High	Q12894	0	4321.07	6	6	6.2	2	1.5	0	0	0	0	0	6.49e-06	5.43
[R].eADGTEGVDEDIIVTQSQTNFTcPITk.[E]	N-Term(TMT10plex); C23(Cl-DDE); K27(TMT10plex)	High	Q96MF7	0	3564.79	65.6	67.1	60.7	46.3	34.2	44.2	2.6	0	0	0	5.607e-07	5.52
[K].iVSVGDDQEIHIYDcPI.[-]	N-Term(TMT10plex); C15(Cl-DDE)	High	Q9GZS3	0	2340.19	63	67.1	75.4	19.2	14	12.1	0	0	0	0	0.000103	2.7
[R].eAMcPGVSGEDSSLLLATQVEGQATNLQR.[L]	N-Term(TMT10plex); C4(Cl-DDE)	High	P14923	0	3428.71	15.4	15.7	19.4	10.1	7.5	15.9	0	0	0	0	8.25e-06	3.52
[R].eScLEAYTGIVQGLk.[G]	N-Term(TMT10plex); C3(Cl-DDE); K15(TMT10plex)	High	Q14974	0	2264.25	23.9	19.2	19.4	104.3	44.1	91.3	7.2	7.4	8.1	0	4.237e-07	4
[R].qDPVTYISETDEEDDFMck.[K]	N-Term(TMT10plex); C18(Cl-DDE); K19(TMT10plex)	High	P35251	0	2918.36	8.2	14.4	12.7	0	0	0	0	0	0	0	1.443e-08	5.25
[K].dVVLIDDDVEcTMVEk.[R]	N-Term(TMT10plex); C11(Cl-DDE); K16(TMT10plex)	High	Q05655	0	2476.28	3.3	3.3	5.8	0	0	0	0	0	0	0	1.017e-05	2.85
[R].eLQEGTYVMVAGPSFETVAEcR.[V]	N-Term(TMT10plex); C21(Cl-DDE)	High	P00491	0	2840.39	3.2	6	3.5	3.6	1.9	8.5	0	0	0	0	1.945e-08	6.35
[R].gEVPcTVTSASPLEEATLSELk.[T]	N-Term(TMT10plex); C5(Cl-DDE); K22(TMT10plex)	High	P48047	0	2914.56	41.1	33.3	41.1	20.9	18	24	0	0	0	0	1.672e-06	3.76
[K].gPFVEAEVPDVDLEcPDAk.[L]	N-Term(TMT10plex); C15(Cl-DDE); K19(TMT10plex)	High	Q09666	0	2683.38	123.4	119.1	127.9	56.6	54.6	59.8	2.7	2.9	1.6	0	1.908e-07	5.78
[K].nVDAILEEYANck.[K]	N-Term(TMT10plex); C12(Cl-DDE); K13(TMT10plex)	High	Q15014	0	2135.13	62.4	56.2	59.1	68.2	43.7	60.4	0	1.5	0	0	2.638e-07	4.4
[K].eMAcPYSVLISGDIk.[D]	N-Term(TMT10plex); C4(Cl-DDE); K15(TMT10plex)	High	Q52LJ0	0	2279.23	64.2	49.7	50.3	15.5	4	11.4	0	2.5	0	0	6.658e-05	2.92
[R].cELLYEGPPDDEAAMGIk.[S]	N-Term(TMT10plex); C1(Cl-DDE); K18(TMT10plex)	High	P13639	0	2604.32	72.4	68.8	74.8	21.8	12.1	18.4	0	0	0	0	8.702e-10	5.01
[R].vQTDAFVSNELDDPDDLQck.[R]	N-Term(TMT10plex); C19(Cl-DDE); K20(TMT10plex)	High	Q9UI10	0	2905.44	105.2	75.8	82	26.7	16.6	23.8	0	1.3	0	0	2.506e-08	4.72
[R].cELLYEGPPDDEAAMGIk.[S]	N-Term(TMT10plex); C1(Cl-DDE); K18(TMT10plex)	High	P13639	0	2604.32	29.9	26.1	35.9	10.6	7	7.6	0	0	0	0	2.05e-05	3.02
[R].vTLLDASEYEcEVEk.[H]	N-Term(TMT10plex); C11(Cl-DDE); K15(TMT10plex)	High	Q9H4G0	0	2381.24	11.7	13.6	13.2	2	2.8	1.5	0	0	0	0	6.238e-05	2.75
[K].eMPQAPVLIScADQ.[-]	N-Term(TMT10plex); C11(Cl-DDE)	High	Q8WY36	0	1925.98	38.9	37.9	38.8	12.5	15	13.5	0	0	0	0	9.348e-05	4.64
[R].aDIEVAcYGYEGIDAVk.[E]	N-Term(TMT10plex); C7(Cl-DDE); K17(TMT10plex)	High	P05198	0	2469.28	6.7	6.8	6.5	5.7	10.1	10.9	0	0	0	0	1.558e-05	2.98
[R].vVYGGGAAEIScALAVSQEADk.[C]	N-Term(TMT10plex); C12(Cl-DDE); K22(TMT10plex)	High	P48643	0	2791.48	135.3	113.3	97.7	17.2	9.6	14.7	0	0	0	0	1.724e-07	3.98
[R].cAEGYALYAQALTDQQQFGk.[A]	N-Term(TMT10plex); C1(Cl-DDE); K20(TMT10plex)	High	O94826	0	2858.47	38.8	36.1	34.7	51.7	45.3	57.3	2.8	2.1	1.5	0	1.535e-06	5.5
[R].eVQPDVVVVELcQYR.[V]	N-Term(TMT10plex); C12(Cl-DDE)	High	Q9H4I3	0	2200.17	3.4	1.5	2.8	3.8	2.9	8.2	0	0	0	0	5.69e-06	3.79
[K].gAVVGIDLGTTNScVAVMEGk.[Q]	N-Term(TMT10plex); C14(Cl-DDE); K21(TMT10plex)	High	P38646	0	2674.44	114.5	120.2	111.8	29.6	25.9	39.1	1.9	7.5	2.2	0	1.001e-10	6.22
[R].nEDEEGYVPTSYVEVcLDk.[N]	N-Term(TMT10plex); C16(Cl-DDE); K19(TMT10plex)	High	Q96RU3	0	2842.4	37.3	38.8	42	17.3	16.4	16	0	1.4	0	0	9.774e-07	6.08
[R].iLQEIESTDTAcVGPTLR.[S]	N-Term(TMT10plex); C12(Cl-DDE)	High	Q8TAG9	0	2370.26	1.6	3.9	2.8	2.1	1.3	1.9	0	0	0	0	4.266e-05	3.72
[R].sPEcLDLLVDSGAEVEATER.[Q]	N-Term(TMT10plex); C4(Cl-DDE)	High	Q00653	0	2557.28	6.1	9.5	7.9	3.1	1.9	6	0	0	0	0	4.59e-07	4.86
[K].eEPLDDYDYELGEcPEGVTVk.[Q]	N-Term(TMT10plex); C14(Cl-DDE); K21(TMT10plex)	High	Q8IWI9	0	3053.48	3.5	6.6	2.8	1.6	0	1.5	0	0	0	0	2.769e-06	3.59
[K].lLMMAGIDDcYTSAR.[G]	N-Term(TMT10plex); C10(Cl-DDE)	High	P15880	0	2084.03	136.6	124.4	135.3	21.2	12.7	19.2	5.2	10.3	12	0	2.736e-06	4.97
[K].eSSFEESNIEDPLIVTPDcQEk.[T]	N-Term(TMT10plex); C19(Cl-DDE); K22(TMT10plex)	High	Q96GX5	0	3162.57	27.4	29.1	29.7	9.3	6.4	8.7	0	0	0	0	7.458e-05	3.55
[R].ecSLQVPEDELVSTLk.[Q]	N-Term(TMT10plex); C2(Cl-DDE); K16(TMT10plex)	High	P11441	0	2443.33	3.3	6.1	3.9	27.6	31.8	38.8	0	0	0	0	9.957e-05	3.26
[R].dNLTLWTSDSAGEEcDAAEGAEN.[-]	N-Term(TMT10plex); C15(Cl-DDE)	High	P27348	0	2822.24	57.6	56.1	63.3	18.2	13.4	21.9	0	0	0	0	9.897e-10	5.67
[K].sTDWEDDGWGAWEENEPQEPEEEGNTck.[T]	N-Term(TMT10plex); C27(Cl-DDE); K28(TMT10plex)	High	Q9H2M9	0	3920.7	20.8	25.1	23.2	3	2.8	6.5	0	0	0	0	2.093e-07	5.04
[R].dTEGGAAEINcNGVIEVINYTQNSNNETLR.[H]	N-Term(TMT10plex); C11(Cl-DDE)	High	Q96SB4	0	3662.77	95.4	92.5	93.9	20.2	23	25.3	0	0	2	0	5.085e-09	5.72
[K].sGEEDFESLASQFSDcSSAk.[A]	N-Term(TMT10plex); C16(Cl-DDE); K20(TMT10plex)	High	Q13526	0	2777.31	0	1.4	0	0	0	0	0	0	0	0	4.152e-06	4.19
[R].sVVcSDVEQQVIVIEEEk.[K]	N-Term(TMT10plex); C4(Cl-DDE); K18(TMT10plex)	High	Q7L014	0	2686.45	40	41	25.8	15.6	7.1	14.7	0	0	0	0	4.043e-05	3.28
[K].gAGTDEGcLIEILASR.[T]	N-Term(TMT10plex); C8(Cl-DDE)	High	P09525	0	2029.07	19.6	19.4	16.2	41.3	34.9	52	0	1.7	0	0	1.29e-06	3.85
[R].vTVVcEPEDYVVVSTEMQSSESk.[D]	N-Term(TMT10plex); C5(Cl-DDE); K23(TMT10plex)	High	P31939	0	3198.61	19	17.7	20.6	10.8	6.1	10.4	0	0	0	0	0.0001057	3.76
[R].dNLTLWTSDSAGEEcDAAEGAEN.[-]	N-Term(TMT10plex); C15(Cl-DDE)	High	P27348	0	2822.24	10.4	13.7	14	7.6	3.3	3.4	0	0	0	0	2.113e-06	4.7
[R].eLGDDcNFGPALGEVGEAMR.[E]	N-Term(TMT10plex); C6(Cl-DDE)	High	Q99962	0	2504.19	0	2.6	1.9	2.7	3.5	1.5	1.5	1.3	0	0	8.028e-05	3.19
[K].iIEENITSAAPSNDQDGEYcPEVk.[L]	N-Term(TMT10plex); C20(Cl-DDE); K24(TMT10plex)	High	P78362	0	3275.63	10.4	17.6	16.1	2.8	1.9	1.5	0	0	0	0	8.621e-10	4.78
[R].aIDENNEPTAcFLIR.[S]	N-Term(TMT10plex); C11(Cl-DDE)	High	Q9P2R3	0	2130.1	21.7	19.1	23.8	13.2	11.4	13.6	0	0	0	0	3.227e-05	3.49
[R].lITIEINPDcAAITQR.[M]	N-Term(TMT10plex); C10(Cl-DDE)	High	P21964	0	2195.22	13.9	13.1	15.1	8.3	10.8	9.8	0	0	0	0	3.507e-06	3.9
[K].vDVEcPDVNIEGPEGk.[W]	N-Term(TMT10plex); C5(Cl-DDE); K16(TMT10plex)	High	Q09666	0	2353.22	65.8	61.9	74.3	37.8	38	43.6	0	2.3	0	0	1.552e-06	4.6
[R].lMTDTINEPILLcR.[F]	N-Term(TMT10plex); C13(Cl-DDE)	High	O43776	0	2056.12	60.5	49.5	70.5	27	29.7	32.4	10.6	14.2	3	0	8.775e-05	4.32
[R].tLQLDEDVLcVSYSPNQk.[L]	N-Term(TMT10plex); C10(Cl-DDE); K18(TMT10plex)	High	Q9UNX4	0	2705.43	7.1	7.1	9.3	16.4	8.2	17.4	0	2.2	0	0	0.0001468	2.37
[R].qEEDSYEIFIcHANVIR.[Y]	N-Term(TMT10plex); C11(Cl-DDE)	High	Q96HS1	0	2490.24	47.1	53.2	52.2	44.2	40.7	52.4	2.8	2	0	0	8.228e-06	2.37
[R].vMQPQILEVNFNPDcER.[A]	N-Term(TMT10plex); C15(Cl-DDE)	High	Q14166	0	2456.24	41.9	43.3	48.8	5.9	8.8	11.4	0	0	0	0	1.193e-07	6.2
[K].eLEASEELDTIcPk.[A]	N-Term(TMT10plex); C12(Cl-DDE); K14(TMT10plex)	High	O76003	0	2230.18	298.4	260.9	289.2	172	116.2	188	5.6	6.6	3.3	0	2.011e-08	4.18
[R].aADcEVEQWDSDEPIPAk.[E]	N-Term(TMT10plex); C4(Cl-DDE); K18(TMT10plex)	High	Q9UBQ7	0	2656.31	65.2	58	68.5	29.8	19	25.4	0	1.5	0	0	6.06e-05	3.84
[K].vIELFSVcTNEDPk.[D]	N-Term(TMT10plex); C8(Cl-DDE); K14(TMT10plex)	High	Q96KB5	0	2247.22	52.1	40.4	43.5	45	24.9	46	1.4	2.3	0	0	3.148e-05	2.78
[K].eQNLSSQVEcLELEk.[A]	N-Term(TMT10plex); C10(Cl-DDE); K15(TMT10plex)	High	P49454	0	2402.27	12.7	9.5	11.1	6.7	3.3	6.6	0	0	0	0	5.96e-05	3.58
[R].lcEQGINPEALSSVIk.[E]	N-Term(TMT10plex); C2(Cl-DDE); K16(TMT10plex)	High	Q08AG7	0	2354.33	4	3.3	11.8	35.9	35.7	46.6	1.6	0	0	0	0.0001386	2.84
[K].eEIDILSDAcSk.[L]	N-Term(TMT10plex); C10(Cl-DDE); K12(TMT10plex)	High	O95202	0	1976.05	203.7	177.6	216.4	249.4	204.6	221.4	17.2	15.2	2.7	0	7.873e-07	3.94
[K].ecADAASPALSLAELR.[T]	N-Term(TMT10plex); C2(Cl-DDE)	High	P23508	0	2041.07	10.3	8.1	10.7	4	2.6	5	0	0	0	0	4.141e-06	4.01
[K].iAVYScPFDGMITETk.[G]	N-Term(TMT10plex); C6(Cl-DDE); K16(TMT10plex)	High	P50990	0	2428.28	168.1	142.9	153.1	29.2	21.8	19.2	2.7	3.5	6.1	0	4.371e-05	3.88
[R].dVVIcPDASLEDAk.[K]	N-Term(TMT10plex); C5(Cl-DDE); K14(TMT10plex)	High	Q99497	0	2128.15	116.3	99.4	109.4	34.3	26.7	33.2	1.9	0	0	0	2.053e-05	4.33
[K].dTDTLVHEAGSQYGTWTEQcQSGESLATESPDSSATSTR.[K]	N-Term(TMT10plex); C20(Cl-DDE)	High	Q9BY89	0	4557.05	25.4	24.6	22.6	2.2	2.3	3	0	0	0	0	1.014e-06	5.35
[K].mNSDTVDYDDAcLIVR.[Y]	N-Term(TMT10plex); C12(Cl-DDE)	High	Q6KC79	0	2254.08	7.1	6.9	7.2	7.7	3.2	6.4	1.9	3.5	0	0	1.952e-05	3.62
[R].aFENDVDALcNLR.[D]	N-Term(TMT10plex); C10(Cl-DDE)	High	P05166	0	1903.96	28.8	26.5	25.2	20.6	12.3	20.1	1.5	0	0	0	2.647e-06	4.17
[K].eTVYcLNDDDETEVLk.[E]	N-Term(TMT10plex); C5(Cl-DDE); K16(TMT10plex)	High	P13010	0	2539.28	134.5	106.9	114.7	32.1	10.9	18.1	3.2	1.5	0	0	6.309e-08	5.28
[R].dVVIcPDASLEDAk.[K]	N-Term(TMT10plex); C5(Cl-DDE); K14(TMT10plex)	High	Q99497	0	2128.15	2017.4	1859.2	1621	481.6	422.8	448	21.6	25.5	19.9	0	4.54e-05	3.24
[K].nDITAWQEcVNNSMAQLEHQAVR.[I]	N-Term(TMT10plex); C9(Cl-DDE)	High	O75934	0	3081.49	11.6	15.2	11.1	12.4	9.1	12.5	0	0	0	0	3.229e-08	4.57
[R].vASEDSGLSTcTVGLWIDAGSR.[Y]	N-Term(TMT10plex); C11(Cl-DDE)	High	O75439	0	2648.33	3	10.9	4.1	2.4	0	4.1	0	0	0	0	8.865e-05	3.63
[R].aDQQYEcVAEIGEGAYGk.[V]	N-Term(TMT10plex); C7(Cl-DDE); K18(TMT10plex)	High	Q00534	0	2584.29	20.7	15.6	19.1	1.9	2.2	3.8	0	0	0	0	1.374e-06	4.28
[R].yLVLDcVPEER.[R]	N-Term(TMT10plex); C6(Cl-DDE)	High	O14776	0	1759.94	43.6	39.5	40	115.6	105.6	136.2	7.7	10.1	2.5	0	0.0001364	2.34
[R].nIELIcQENEGENDPVLQR.[I]	N-Term(TMT10plex); C6(Cl-DDE)	High	Q15691	0	2637.33	42.9	35.8	41.8	92.8	89.5	106.2	3	3	0	0	1.7e-06	4.4
[K].sLEYcSTASIDSENPPDLNk.[I]	N-Term(TMT10plex); C5(Cl-DDE); K20(TMT10plex)	High	P78527	0	2836.42	2	0	1.7	1.5	0	2	0	0	0	0	9.7e-06	3.26
[R].wNDNcPSWNTIDPEER.[E]	N-Term(TMT10plex); C5(Cl-DDE)	High	P17655	0	2400.1	12.8	18	16.8	10.7	10.5	9.6	0	0	0	0	9.958e-05	3.33
[K].eNDENcGPTTTVFVGNISEk.[A]	N-Term(TMT10plex); C6(Cl-DDE); K20(TMT10plex)	High	P49756	0	2807.4	3.8	2.4	3	0	1.5	0	0	0	0	0	7.041e-05	3.77
[R].nNDLcYWVPELVR.[E]	N-Term(TMT10plex); C5(Cl-DDE)	High	P41252	0	2045.06	32	24.5	31.2	25.3	11.7	33.2	0	0	1.7	0	5.123e-05	3.49
[R].lSALGNVTTcNDYVALVHPDLDR.[E]	N-Term(TMT10plex); C10(Cl-DDE)	High	P56537	0	2910.51	53.7	39.3	49.3	56.8	28.8	50.1	1.7	3.4	2.2	0	1.235e-07	4.99
[K].vDVEcPDVNIEGPEGk.[W]	N-Term(TMT10plex); C5(Cl-DDE); K16(TMT10plex)	High	Q09666	0	2353.22	204.4	190.2	211.4	102	100.5	107.1	7.3	7.6	1.7	0	6.24e-09	6.01
[R].qAAEcGPEPGVSGVGELIVR.[E]	N-Term(TMT10plex); C5(Cl-DDE)	High	Q9HBH5	0	2392.26	17.4	13.3	18.7	8	7.8	12.6	0	0	0	0	1.232e-06	4.53
[K].dFGYGVEEEEEEAAAAGGGVGAGAGGGcGPGGADSSkPR.[I]	N-Term(TMT10plex); C28(Cl-DDE); K37(TMT10plex)	High	Q9HB90	0	4178.95	18.2	14.9	14.2	7.6	6.5	7.1	0	0	0	0	2.355e-08	5.91
[R].vVAAAFQSEDPADPcALLQR.[R]	N-Term(TMT10plex); C15(Cl-DDE)	High	Q8N8A6	0	2525.31	14	16.9	13.9	7.2	3.7	8	0	0	0	0	1.489e-06	5.13
[K].icGVEDAVSEMTR.[R]	N-Term(TMT10plex); C2(Cl-DDE)	High	P78330	0	1833.91	11.2	13.6	17.1	7.6	3.7	5.7	0	0	0	0	1.279e-06	4.13
[K].lQVEPAVDTSGVQcYGPGIEGQGVFR.[E]	N-Term(TMT10plex); C14(Cl-DDE)	High	P21333	0	3130.59	30.6	29.8	42	12.2	12	16.4	1.6	0	0	0	2.11e-08	6.05
[R].gSDELFSTcVTNGPFIMSSNSASAANGNDSk.[K]	N-Term(TMT10plex); C9(Cl-DDE); K31(TMT10plex)	High	P26599	0	3761.79	52.8	45.3	45.5	30.9	37.1	38.4	3.1	9	1.9	0	5.359e-06	4.65
[K].eMFPYEASTPTGISAScR.[R]	N-Term(TMT10plex); C17(Cl-DDE)	High	P42167	0	2371.14	33.4	28.6	25.4	39.7	39.4	49.4	7.1	7.4	3.3	0	8.998e-09	4.55
[K].yIYDQcPAVAGYGPIEQLPDYNR.[I]	N-Term(TMT10plex); C6(Cl-DDE)	High	P31930	0	3069.51	32.4	22.2	26.9	27.3	20.9	28	0	0	0	0	4.965e-08	6.91
[R].vQVQDNEGcPVEALVk.[D]	N-Term(TMT10plex); C9(Cl-DDE); K16(TMT10plex)	High	P21333	0	2381.3	80.7	83.8	104	26.4	33.4	29.4	1.5	1.6	0	0	1.099e-06	3.59
[K].sASLDNGGcALTTFSVLEGEk.[N]	N-Term(TMT10plex); C9(Cl-DDE); K21(TMT10plex)	High	P35610	0	2752.43	68.3	63.7	67.4	77.8	56.7	82.5	14.8	12.1	3.8	0	2.485e-07	5.53
[K].dGScGVAYVVQEPGDYEVSVk.[F]	N-Term(TMT10plex); C4(Cl-DDE); K21(TMT10plex)	High	P21333	0	2854.44	60.5	51.6	61	9.1	3.9	2.2	0	0	0	0	8.727e-06	4.49
[K].iTVPFLEQcPIR.[G]	N-Term(TMT10plex); C9(Cl-DDE)	High	P48147	0	1840.05	62.1	68.3	72.8	28	23	28.2	2.1	0	0	0	6.07e-05	4.01
[K].eLQNTAVAEGQVVVLEcR.[V]	N-Term(TMT10plex); C17(Cl-DDE)	High	Q8WX93	0	2382.28	20.2	21.5	22.2	39.8	34.3	35.7	2.1	1.9	0	0	8.061e-11	5.85
[K].dALLSALSIQNYHLEcNETk.[S]	N-Term(TMT10plex); C16(Cl-DDE); K20(TMT10plex)	High	Q01082	0	2915.54	28.2	23.6	22.8	17.1	11.2	17.6	1.4	0	0	0	2.809e-05	3.14
[K].vLGENYTLEDEEDSQIcTVGR.[L]	N-Term(TMT10plex); C17(Cl-DDE)	High	Q15029	0	2794.35	26	27.8	20.8	23.2	16.9	24.1	0	0	0	0	2.655e-10	7.78
[R].iQELSATVTTDc.[-]	N-Term(TMT10plex); C12(Cl-DDE)	High	Q15654	0	1704.88	24.5	20.3	18.3	8.7	7.3	8.6	1.4	0	0	0	1.492e-05	3.08
[R].mTVDESGQLIScSMDDTVR.[Y]	N-Term(TMT10plex); C12(Cl-DDE)	High	O75083	0	2511.18	41.9	48.1	47.7	8.4	3.3	3.4	1.2	0	0	0	3.787e-08	5.37
[K].dVISNTSDVIGTcEAADVAQk.[V]	N-Term(TMT10plex); C13(Cl-DDE); K21(TMT10plex)	High	Q9H2G2	0	2789.45	133.7	122.3	143.6	43.6	32.3	36	2.3	1.5	1.5	0	7.849e-07	3.98
[R].iIANALSSEPAcLAEIEEDkAR.[R]	N-Term(TMT10plex); C12(Cl-DDE); K20(TMT10plex)	High	P78527	1	2996.62	162.1	153.9	149	61.6	56.6	63.9	2.8	7.2	1.3	0	2.972e-06	3.63
[K].vDPTYGLESScIAGTGPDEPEk.[L]	N-Term(TMT10plex); C11(Cl-DDE); K22(TMT10plex)	High	Q92922	0	2918.46	62.2	65	86.4	24.5	27.9	20.5	1.5	0	0	0	2.947e-05	3.11
[K].iETTGcNQEITSFEINLk.[E]	N-Term(TMT10plex); C6(Cl-DDE); K18(TMT10plex)	High	Q9H974	0	2693.43	11.7	8.6	10.4	3.4	1.9	3	0	0	0	0	5.167e-06	4.33
[K].eGTQASEGYFSQSQEEEFAQSEELcAk.[A]	N-Term(TMT10plex); C25(Cl-DDE); K27(TMT10plex)	High	Q16643	0	3665.71	44.5	38.9	39.9	2.3	3.2	3.1	1.5	0	0	0	3.125e-10	6.14
[R].dAGYEFDIcFTSVQk.[R]	N-Term(TMT10plex); C9(Cl-DDE); K15(TMT10plex)	High	P18669	0	2376.21	408.7	377.4	397.2	140.3	90.5	128.3	9.2	8.4	2.8	0	3.699e-05	2.63
[K].aDLPEGVAVSGPSPAEFcR.[K]	N-Term(TMT10plex); C18(Cl-DDE)	High	Q8IXI1	0	2326.18	39.1	34	42	19.1	16.4	18.9	0	0	0	0	1.321e-07	4.55
[K].gNPQGFNQGLDcDVIVAEVR.[S]	N-Term(TMT10plex); C12(Cl-DDE)	High	Q86U44	0	2555.3	18.7	21.4	23.8	12.7	9.2	11.1	0	0	0	0	9.871e-06	3.87
[R].iAPcPSQDSLYSDPLDSTSAQAGEGVQR.[K]	N-Term(TMT10plex); C4(Cl-DDE)	High	Q99704	0	3316.61	7.3	8	10.2	2.5	1.5	0	0	0	0	0	7.758e-05	2.25
[K].eALDSSLESTLDNScQGAQMDNk.[S]	N-Term(TMT10plex); C15(Cl-DDE); K23(TMT10plex)	High	Q8NI08	0	3109.49	20.6	24.2	23.6	1.8	0	1.7	0	0	0	0	3.949e-05	5.54
[K].cDYMDEVTYGELEk.[E]	N-Term(TMT10plex); C1(Cl-DDE); K14(TMT10plex)	High	Q1KMD3	0	2348.13	111.4	97.3	118.7	7.4	9.3	3.6	3.1	2.7	0	0	1.019e-05	3.9
[K].dcVDIEVFPAGENTEDQk.[S]	N-Term(TMT10plex); C2(Cl-DDE); K18(TMT10plex)	High	Q32MZ4	0	2662.32	105.4	102	107.2	43.9	37.4	48.5	2.2	0	1.6	0	4.383e-09	5.62
[R].sAcDTVDTWLDDTAk.[G]	N-Term(TMT10plex); C3(Cl-DDE); K15(TMT10plex)	High	Q14204	0	2294.15	102.5	103.1	119.3	34.9	26.1	31.7	1.9	3.1	0	0	3.611e-07	4.37
[K].nADMSEEMQQDSVEcATQALEk.[Y]	N-Term(TMT10plex); C15(Cl-DDE); K22(TMT10plex)	High	P63167	0	3110.46	109.3	95.5	111.9	9.4	9	6.5	0	2.9	2	0	1.951e-08	4.79
[K].yTELPHGAISEDQAVGPADIPcDSTGQTST.[-]	N-Term(TMT10plex); C22(Cl-DDE)	High	Q9H773	0	3484.65	66.1	58	68	24.9	32.3	22.2	0	1.5	0	0	1.283e-06	3.75
[R].yMEDMEQAFETcQAAER.[Q]	N-Term(TMT10plex); C12(Cl-DDE)	High	Q9UKS6	0	2476.09	42.9	45.9	57.3	3.9	3.8	3.7	0	0	0	0	3.144e-08	6.46
[R].aLQSGQcAGAALDVFTEEPPR.[D]	N-Term(TMT10plex); C7(Cl-DDE)	High	O43175	0	2584.31	14.2	17.7	21.3	9.9	8.6	12.9	0	1.5	0	0	1.353e-06	4.41
[K].icALENELAALR.[A]	N-Term(TMT10plex); C2(Cl-DDE)	High	Q15390	0	1739.98	10.6	10.9	11.2	15.9	19	22.1	0	0	0	0	4.704e-05	2.5
[K].kPADDQDPIDALSGDLDScPSTTETSQNTAk.[D]	N-Term(TMT10plex); K1(TMT10plex); C19(Cl-DDE); K31(TMT10plex)	High	P20810	0	4103.04	54.4	50.1	65.7	26.3	18	21.4	0	0	0	0	3.545e-05	3.25
[K].gADSFcTPEPESLGPGTPGFPEQEEDELHR.[T]	N-Term(TMT10plex); C6(Cl-DDE)	High	P04920	0	3652.68	18	22.1	25.2	9.9	9.6	12.4	0	0	0	0	9.311e-06	4.05
[R].sPQENLVPcDVLLLR.[G]	N-Term(TMT10plex); C9(Cl-DDE)	High	Q9HD20	0	2120.18	32.2	28.5	28.3	35	29.8	43	1.3	3.8	1.8	0	1.849e-05	3.12
[K].ikEDLEEQEALEDGVAcADEk.[A]	N-Term(TMT10plex); K2(TMT10plex); C17(Cl-DDE); K21(TMT10plex)	High	O75691	1	3216.67	47	38	46.5	19	10.5	10.1	0	0	0	0	2.832e-07	6.07
[R].tEDSGLAAGPPEAAGENFAPcSVAPGk.[S]	N-Term(TMT10plex); C21(Cl-DDE); K27(TMT10plex)	High	Q96CP2	0	3196.61	108.5	101	96.5	25.7	32.9	23.5	0	0	0	0	4.081e-07	5.05
[R].aIQESLLTSTEGLcPSALSETSR.[F]	N-Term(TMT10plex); C14(Cl-DDE)	High	Q8IZ07	0	2817.46	12.7	12.2	14.7	2	3.9	2.1	0	0	0	0	6.431e-09	5.38
[K].lEEEQIILEDQNck.[L]	N-Term(TMT10plex); C13(Cl-DDE); K14(TMT10plex)	High	P35579	0	2357.25	79.9	84.8	96.1	43.7	37.8	42.4	1.5	2.6	1.7	0	8.805e-07	4.98
[R].kVDVDEYDENkFVDEEDGGDGQAGPDEGEVDScLR.[Q]	N-Term(TMT10plex); K1(TMT10plex); K11(TMT10plex); C33(Cl-DDE)	High	O15511	2	4713.21	22.9	24.3	25.6	28.2	24.6	29.4	0	0	0	0	8.08e-08	5.59
[R].wLScTATPQIEEEVSLTQk.[N]	N-Term(TMT10plex); C4(Cl-DDE); K19(TMT10plex)	High	P52948	0	2816.5	35.6	25.6	29.9	14.1	11.9	14.6	0	1.5	0	0	3.393e-07	4.72
[K].eTVYcLNDDDETEVLk.[E]	N-Term(TMT10plex); C5(Cl-DDE); K16(TMT10plex)	High	P13010	0	2539.28	14.8	11.1	9.8	7.1	3.2	8.7	0	0	0	0	0.0001024	3.57
[K].lEEEQIILEDQNck.[L]	N-Term(TMT10plex); C13(Cl-DDE); K14(TMT10plex)	High	P35579	0	2357.25	62.8	57.5	66.9	25.8	23.3	35.4	0	0	1.7	0	7.629e-06	3.8
[R].dAGYEFDIcFTSVQk.[R]	N-Term(TMT10plex); C9(Cl-DDE); K15(TMT10plex)	High	P18669	0	2376.21	69.1	66.6	60.7	25.2	18.2	19.5	0	0	0	0	1.294e-06	4.24
[R].aAQLEPITYMQGLSAcEQIR.[A]	N-Term(TMT10plex); C16(Cl-DDE)	High	Q9HBH0	0	2646.37	29.7	22.1	25.7	16.6	16.7	27.3	0	1.6	1.8	0	3.341e-08	6
[K].tGGAYGEDLGADYNLSQVcDGk.[V]	N-Term(TMT10plex); C19(Cl-DDE); K22(TMT10plex)	High	P49327	0	2886.41	74.1	52.6	48.8	49.9	28.1	41.4	0	0	0	0	6.262e-10	5.26
[R].gVVTLLSDYEVck.[E]	N-Term(TMT10plex); C12(Cl-DDE); K13(TMT10plex)	High	Q9UKD2	0	2079.17	83.1	79.9	78.8	125	88	125.8	6.2	7.5	6.5	0	9.059e-07	4.51
[R].qIELAcDSQEDVDSWk.[A]	N-Term(TMT10plex); C6(Cl-DDE); K16(TMT10plex)	High	P50570	0	2519.26	72.9	78.8	75.1	33.1	29.6	39.5	1.2	0	0	0	1.953e-06	4.26
[K].vDENENcSSLGSPSEPPQTLDLVR.[A]	N-Term(TMT10plex); C7(Cl-DDE)	High	Q96P16	0	3010.47	21.2	21	21.1	1.6	0	2.6	0	0	0	0	2.139e-09	4.92
[R].vAAQVDGGAQVQQVLNIEcLR.[D]	N-Term(TMT10plex); C19(Cl-DDE)	High	O95782	0	2635.43	7.2	2.6	8.4	14.4	13.6	14.9	0	0	0	0	5.324e-09	6.18
[K].lEAAETLEEcALR.[S]	N-Term(TMT10plex); C10(Cl-DDE)	High	Q9NSK0	0	1871.98	12.5	10.3	9.1	22	18.6	21.7	0	0	0	0	0.000142	3.12
[K].eEAPDILcLQETk.[C]	N-Term(TMT10plex); C8(Cl-DDE); K13(TMT10plex)	High	P27695	0	2142.16	663.3	628.9	626.6	258.7	199.1	280.7	14.8	19.2	16.4	0	1.101e-05	2.87
[R].vMTIPYQPMPASSPVIcAGGQDR.[C]	N-Term(TMT10plex); C17(Cl-DDE)	High	Q15365	0	2842.44	102.6	108.2	118.5	12.5	8.8	7.1	1.5	2.7	2.5	0	8.558e-08	5.88
[K].dSFFLDLScEk.[S]	N-Term(TMT10plex); C9(Cl-DDE); K11(TMT10plex)	High	O15381	0	1957.03	83	72.3	92.1	91.1	106.4	111.9	10.6	10.1	0	0	0.0001148	3.78
[R].lITIEINPDcAAITQR.[M]	N-Term(TMT10plex); C10(Cl-DDE)	High	P21964	0	2195.22	192.7	191.6	181.5	126.7	94.9	130.1	5	7.1	7.8	0	6.729e-07	4.39
[R].yADLTEDQLPScESLk.[D]	N-Term(TMT10plex); C12(Cl-DDE); K16(TMT10plex)	High	P18669	0	2465.27	176.1	148.4	156.8	230.1	154.1	210	15.5	14.2	6.5	0	3.114e-05	2.4
[R].vVcVYGGTGISEQIAELk.[R]	N-Term(TMT10plex); C3(Cl-DDE); K18(TMT10plex)	High	Q7L014	0	2519.41	16.4	10.9	9.8	8.7	5.9	9.6	0	0	0	0	8.077e-05	3.68
[K].hFPELADSAINAQLDLcEDEDVSIR.[R]	N-Term(TMT10plex); C17(Cl-DDE)	High	Q9BZZ5	0	3224.58	2.8	3	2.7	1.7	1.9	2.2	0	0	0	0	6.36e-05	2.26
[K].gPFVEAEVPDVDLEcPDAk.[L]	N-Term(TMT10plex); C15(Cl-DDE); K19(TMT10plex)	High	Q09666	0	2683.38	14.6	11.9	11.5	1.9	3.1	2.4	0	0	0	0	9.524e-05	4.15
[K].tVIGELPPASSGSALAANVck.[K]	N-Term(TMT10plex); C20(Cl-DDE); K21(TMT10plex)	High	Q86VP6	0	2638.48	57.4	51.3	54.4	61.6	43.4	70.2	2	3.3	2.4	0	4.504e-05	1.99
[R].qLcDNAGFDATNILNk.[L]	N-Term(TMT10plex); C3(Cl-DDE); K16(TMT10plex)	High	Q99832	0	2390.27	30.6	31.7	28.7	39.7	30.9	52	1.4	2.5	0	0	2.225e-05	3.91
[K].tcFYAEQGGQIYDEGYLVk.[V]	N-Term(TMT10plex); C2(Cl-DDE); K19(TMT10plex)	High	P49588	0	2837.43	71.8	58.4	65.4	11.3	11.8	12.5	0	0	0	0	1.288e-07	4.56
[K].cNLVPTDEITVYYk.[A]	N-Term(TMT10plex); C1(Cl-DDE); K14(TMT10plex)	High	P41252	0	2311.25	89.7	68.1	73.6	121.3	63.4	100.7	0	1.6	1.4	0	1.438e-05	4.05
[K].iWEQIQPDLHTNDEcVATYk.[G]	N-Term(TMT10plex); C15(Cl-DDE); K20(TMT10plex)	High	Q12904	0	3056.57	61.2	60.6	65.9	45.5	43.7	56.5	3.7	1.5	1.6	0	3.841e-06	3.96
[K].lFGNMEGDcPSDWk.[T]	N-Term(TMT10plex); C9(Cl-DDE); K14(TMT10plex)	High	P02786	0	2252.1	36.2	34.9	42.3	2	1.8	3.7	0	0	6.4	0	5.857e-07	4.08
[R].sPDVGLYGVIPEcGETYHSDLAEAk.[K]	N-Term(TMT10plex); C13(Cl-DDE); K25(TMT10plex)	High	P46940	0	3303.67	72.9	75.7	74.8	22.4	21.1	26.6	2	1.7	2	0	2.845e-05	3.58
[R].eEIVYLPcIYR.[N]	N-Term(TMT10plex); C8(Cl-DDE)	High	Q13228	0	1821.99	196.2	181	205.5	57.5	52.4	64	31.3	33.9	30.6	0	9.369e-05	2.12
[K].tSAcFEPSLDYMVTk.[I]	N-Term(TMT10plex); C4(Cl-DDE); K15(TMT10plex)	High	P31327	0	2345.2	93.6	89.6	93.5	30.2	27.8	28.6	2.1	3.5	1.9	0	5.378e-07	4.43
[R].eINDcIGGTVLNISk.[S]	N-Term(TMT10plex); C5(Cl-DDE); K15(TMT10plex)	High	O76021	0	2229.24	12.2	19.5	13.6	18	10.6	19	0	0	0	0	4.386e-06	3.42
[K].gVSASAVPFTPSSPLLScSQEGSR.[H]	N-Term(TMT10plex); C18(Cl-DDE)	High	Q9Y2X7	0	2788.42	14.5	17.3	15.8	15.7	17	18.4	0	0	0	0	2.333e-06	4.19
[R].eDFLIkPSDNLIVcGR.[A]	N-Term(TMT10plex); K6(TMT10plex); C14(Cl-DDE)	High	Q13610	0	2472.38	282.2	243.7	281.4	84.8	59.1	62.5	6.9	6.8	2.7	0	2.924e-05	2.69
[K].sENcGVPEDLLNGLk.[V]	N-Term(TMT10plex); C4(Cl-DDE); K15(TMT10plex)	High	Q99614	0	2241.21	94.5	96.2	112.5	23.5	29.7	25.6	1.6	1.5	0	0	9.55e-06	3.37
[K].aYHEQLTVAEITNAcFEPANQMVk.[C]	N-Term(TMT10plex); C15(Cl-DDE); K24(TMT10plex)	High	Q9BQE3	0	3360.72	65.2	47.8	49.4	14.2	8.2	6.2	0	1.5	1.5	0	2.809e-07	4.61
[R].fFQTAcDVPELQDk.[F]	N-Term(TMT10plex); C6(Cl-DDE); K14(TMT10plex)	High	P46940	0	2294.2	75.3	46.3	48.8	172	58.9	102.9	3	0	0	0	2.809e-06	3.61
[K].lSVAcFYGGTPYGGQFER.[M]	N-Term(TMT10plex); C5(Cl-DDE)	High	Q9NR30	0	2376.18	12.4	16	17.7	34.9	30.1	41.1	1.7	1.6	0	0	1.58e-05	4.37
[K].aHIANPSGASTEcFVTDNADGTYQVEYTPFEk.[G]	N-Term(TMT10plex); C13(Cl-DDE); K32(TMT10plex)	High	O75369	0	4115.98	3.7	8.8	10.7	2.3	3	2.8	0	0	0	0	3.406e-05	3.66
[R].qLcDNAGFDATNILNk.[L]	N-Term(TMT10plex); C3(Cl-DDE); K16(TMT10plex)	High	Q99832	0	2390.27	70.3	63.2	76.4	114	103.4	138.5	0	8.6	2.3	0	8.501e-06	4.64
[R].hVVcAAETGSGk.[T]	N-Term(TMT10plex); C4(Cl-DDE); K12(TMT10plex)	High	Q9NUL7	0	1812	15.5	15.9	15	10.1	8.9	15	0	0	0	0	2.19e-05	3.83
[K].vEYPIMYSTDPENGHIFNcIQR.[A]	N-Term(TMT10plex); C19(Cl-DDE)	High	O14880	0	3050.48	23.5	25.2	21.8	16.5	14.8	17.1	0	0	0	0	9.353e-05	3.3
[R].vWAEPcLIDAAk.[E]	N-Term(TMT10plex); C6(Cl-DDE); K12(TMT10plex)	High	Q9H4A4	0	1969.11	274.4	228.3	256.5	77.4	46	57.2	12.6	8.9	9.3	0	4.841e-05	2.99
[K].ncSETQYESk.[V]	N-Term(TMT10plex); C2(Cl-DDE); K10(TMT10plex)	High	P61981	0	1841.92	26.4	18.5	16.9	17.6	12.6	17.8	0	0	0	0	7.271e-05	3.28
[K].cASQSGMTAYGTR.[R]	N-Term(TMT10plex); C1(Cl-DDE)	High	Q99439	0	1756.84	23.6	18.5	15.7	6.2	3.6	7.8	0	0	0	0	1.524e-07	4.3
[K].vVSPTISSPVcQEQLIEAGk.[L]	N-Term(TMT10plex); C11(Cl-DDE); K20(TMT10plex)	High	Q9Y4G6	0	2738.53	24.7	22.4	23.2	12.5	12.2	13.7	0	0	1.4	0	2.435e-06	4.85
[K].cDNSSMSLQMGYTQGANQSGQVFGLGR.[Q]	N-Term(TMT10plex); C1(Cl-DDE)	High	Q99439	0	3260.52	0	0	0	0	0	0	0	0	0	0	2.415e-06	5.77
[K].yQLNLPPYPDTEcVYR.[L]	N-Term(TMT10plex); C13(Cl-DDE)	High	Q8NCW5	0	2395.21	102.3	91.4	99.8	31.6	21.4	29.3	6.3	6.4	6.1	0	2.267e-05	3.73
[R].aVGDGILcNTYIDSYk.[G]	N-Term(TMT10plex); C8(Cl-DDE); K16(TMT10plex)	High	Q53EL6	0	2385.26	47.3	43.9	45.9	38	22.5	36.1	1.8	2	0	0	0.0001325	2.69
[R].fSPNSSNPIIVScGWDk.[L]	N-Term(TMT10plex); C13(Cl-DDE); K17(TMT10plex)	High	P63244	0	2504.31	7.5	5.9	9.8	3.4	3.9	4	0	0	0	0	1.667e-05	5.84
[R].lTESPcALVASQYGWSGNMER.[I]	N-Term(TMT10plex); C6(Cl-DDE)	High	P14625	0	2723.32	9.7	10.5	10.5	6.6	3.7	9	1.9	0	0	0	7.594e-06	4.22
[R].aEINILLcGDPGTSk.[S]	N-Term(TMT10plex); C8(Cl-DDE); K15(TMT10plex)	High	P33991	0	2184.22	49.5	47.1	53	129.9	102.8	148.2	8.5	11.3	0	0	5.306e-05	4.13
[K].lAGANPAVITcDELLLGHEk.[A]	N-Term(TMT10plex); C11(Cl-DDE); K20(TMT10plex)	High	P78527	0	2717.52	129.7	109.3	134.2	109.2	84.6	114.5	2.9	3.9	0	0	1.413e-06	3.71
[R].sVANVIQQAGcPVPEYIk.[G]	N-Term(TMT10plex); C11(Cl-DDE); K18(TMT10plex)	High	Q9Y2R4	0	2569.43	116.3	117.7	125	61.7	58.7	77.3	6.6	3.9	2.9	0	2.653e-06	3.2
[K].vcMDLNDTFPEYk.[E]	N-Term(TMT10plex); C2(Cl-DDE); K13(TMT10plex)	High	Q9Y2T3	0	2228.12	83.5	72.3	81.6	21.1	10.9	17	2.2	5.6	2.7	0	0.0001386	3.87
[R].tSSATSGLScR.[S]	N-Term(TMT10plex); C10(Cl-DDE)	High	Q9P2B7	0	1493.77	9.7	9.8	9.8	8.8	10.5	9.9	0	0	0	0	3.954e-05	4.15
[R].aVcMLSNTTAVAEAWAR.[L]	N-Term(TMT10plex); C3(Cl-DDE)	High	Q9BQE3	0	2218.14	15.6	14.6	10.6	8.3	5.6	13.2	0	0	0	0	1.081e-07	4.86
[K].cFGTGAAGNR.[T]	N-Term(TMT10plex); C1(Cl-DDE)	High	P78527	0	1377.7	62.8	51.8	49.6	46.7	36.9	48	1.9	3.2	2.9	0	2.048e-05	2.54
[R].aLALNcFAPINDQEGAEAk.[D]	N-Term(TMT10plex); C6(Cl-DDE); K19(TMT10plex)	High	Q96T88	0	2628.4	58.5	69.6	63.8	46.5	44.2	62.4	1.8	1.9	0	0	6.981e-09	5.95
[K].cDRVDQLTAQLADLAAR.[G]	N-Term(TMT10plex); C1(Cl-DDE)	High	P18206	1	2283.22	10.5	12.1	14.9	86	108.5	124.2	11.8	10.9	6.8	0	0.0001008	2.51
[R].aAVEEGIVLGGGcALLR.[C]	N-Term(TMT10plex); C13(Cl-DDE)	High	P10809	0	2052.16	211.8	218.1	204.9	186.3	152.1	193.2	12.8	17.2	9.2	0	6.344e-08	4.18
[R].aVQGMLDFDYVcSR.[D]	N-Term(TMT10plex); C12(Cl-DDE)	High	P53396	0	2028	107.7	118	109.7	41.4	38.2	48.6	2.9	9.5	2.6	0	1.613e-07	6.23
[R].sScSTPLSQANR.[Y]	N-Term(TMT10plex); C3(Cl-DDE)	High	Q9NRA8	0	1674.85	15.7	17.9	17.3	17.8	23.8	17.2	0	0	0	0	8.916e-05	2.65
[K].sNIHcNTIAPNAGSR.[M]	N-Term(TMT10plex); C5(Cl-DDE)	High	P51659	0	1979.02	9.1	12.4	11.5	20.1	18.1	21.6	0	0	0	0	8.83e-07	4.79
[R].vPTANVSVVDLTcR.[L]	N-Term(TMT10plex); C13(Cl-DDE)	High	P04406	0	1898.05	8.9	12.1	12.7	15.3	10.9	15.4	3.2	3.6	2.9	0	0.0001443	3.56
[R].fNESGDPScVIMQNWAR.[I]	N-Term(TMT10plex); C9(Cl-DDE)	High	Q15020	0	2378.13	56.8	41.7	49.3	6.6	3.4	4.8	1.6	1.7	0	0	8.401e-06	3.54
[R].tVYcNVHk.[H]	N-Term(TMT10plex); C4(Cl-DDE); K8(TMT10plex)	High	Q13263	0	1616.91	50	46.3	49.1	36.1	40.3	45.9	0	1.7	0	0	0.0001096	2.9
[R].sSVELPPYSGTVLcGTQAVDk.[L]	N-Term(TMT10plex); C14(Cl-DDE); K21(TMT10plex)	High	Q14694	0	2804.5	24.6	21.5	28.5	24.1	20.3	24.4	0	2.1	0	0	2.347e-05	4.23
[K].vNLQMVYDSPLcR.[L]	N-Term(TMT10plex); C12(Cl-DDE)	High	Q9Y285	0	1962.03	17.9	17.2	15.1	2.2	2.7	3.9	0	0	0	0	0.0001012	3.85
[K].acGDSTLTQITAGLDPVGR.[I]	N-Term(TMT10plex); C2(Cl-DDE)	High	P62879	0	2299.2	11.7	15.6	14.5	18.4	13.4	19.1	0	0	0	0	3.109e-07	5.21
[R].nQLPLVVDAIcTR.[G]	N-Term(TMT10plex); C11(Cl-DDE)	High	Q9P2R3	0	1866.06	16	19.7	14.6	26.4	14.8	28.5	0	0	0	0	9.432e-08	4.72
[R].cYVQPQWVFDSVNAR.[L]	N-Term(TMT10plex); C1(Cl-DDE)	High	O00541	0	2236.13	25.8	28.1	33.8	39.1	28.2	45.5	1.4	2.4	0	0	7.575e-05	3.39
[R].aITIAGVPQSVTEcVk.[Q]	N-Term(TMT10plex); C14(Cl-DDE); K16(TMT10plex)	High	Q15365	0	2269.31	45.6	43.9	46.2	74.5	67.7	100.7	8	7	5.4	0	8.221e-05	4.15
[K].iPcESPPLEVVDTTASTk.[R]	N-Term(TMT10plex); C3(Cl-DDE); K18(TMT10plex)	High	P46013	0	2540.38	19.3	16.8	18.3	6.9	6.1	6.5	0	0	0	0	7.743e-05	4.09
[K].sTAALSGEAAScSPIIMPYk.[A]	N-Term(TMT10plex); C12(Cl-DDE); K20(TMT10plex)	High	Q14244	0	2650.41	228.9	224.2	245.4	52.7	50.3	50.6	2.4	3.6	6.7	0	6.78e-06	3.17
[K].nVDAILEEYANckk.[S]	N-Term(TMT10plex); C12(Cl-DDE); K13(TMT10plex); K14(TMT10plex)	High	Q15014	1	2492.39	40.8	44.1	49.1	49.5	49.7	55.3	3.6	6.5	1.9	0	5.446e-06	3.74
[K].tQLAVcQQR.[I]	N-Term(TMT10plex); C6(Cl-DDE)	High	Q02790	0	1470.82	17.2	14.8	14.5	49.8	44.5	49.5	0	0	0	0	1.051e-05	3.46
[R].lSESVLSPPcFVR.[N]	N-Term(TMT10plex); C10(Cl-DDE)	High	Q93009	0	1858.02	79	73	80.9	85.8	68.6	95.6	7.3	9.5	3	0	6.031e-05	3.28
[R].cAADAGMk.[R]	N-Term(TMT10plex); C1(Cl-DDE); K8(TMT10plex)	High	Q8N2K0	0	1419.76	66.2	58.2	57.3	3.5	6.2	1.8	0	0	0	0	8.127e-05	3.51
[K].scDGNQELLNFLR.[S]	N-Term(TMT10plex); C2(Cl-DDE)	High	Q9UIG0	0	1932.99	15.9	13.3	17.9	17.3	20.3	24.8	8.6	8.9	5.8	0	1.965e-05	3.27
[R].aAFGLSEAGFNTAcVTk.[L]	N-Term(TMT10plex); C14(Cl-DDE); K17(TMT10plex)	High	P31040	0	2340.25	32.7	25.9	38.6	104	98.4	121.1	7	7.3	0	0	7.407e-08	5.27
[K].iAPQYYDMSNFPQcEAk.[R]	N-Term(TMT10plex); C14(Cl-DDE); K17(TMT10plex)	High	O43143	0	2658.32	15.8	13.7	14.1	0	2.4	2.8	0	0	0	0	2.672e-06	4.6
[K].lcSLFYTNEEVAk.[N]	N-Term(TMT10plex); C2(Cl-DDE); K13(TMT10plex)	High	P43243	0	2170.17	93.6	92.4	101.9	83.7	69.9	86.2	7.2	10.6	3.5	0	8.528e-05	2.84
[R].acGLNFADLMAR.[Q]	N-Term(TMT10plex); C2(Cl-DDE)	High	Q99536	0	1705.88	3.7	3.9	6	10.9	13	24.7	0	1.8	0	0	7.194e-05	2.89
[R].yADLTEDQLPScESLkDTIAR.[A]	N-Term(TMT10plex); C12(Cl-DDE); K16(TMT10plex)	High	P18669	1	3021.57	89.8	94.2	102.9	153.9	144.8	166.4	11.4	8.1	2.7	0	9.962e-05	3.76
[K].iQIASESSGIPERPcVLTGTPESIEQAk.[R]	N-Term(TMT10plex); C15(Cl-DDE); K28(TMT10plex)	High	Q96I24	0	3593.94	44.1	40.4	46.5	26.5	23.7	33.8	0	2.1	0	0	1.257e-05	3.94
[R].dVQIGDIVTVGEcRPLSk.[T]	N-Term(TMT10plex); C13(Cl-DDE); K18(TMT10plex)	High	P62280	0	2582.45	174.2	151.8	153.3	151.4	107	170	10.3	16.3	3.5	0	5.715e-07	4.06
[R].tPLLSSLSATSNNSTVAcIDR.[N]	N-Term(TMT10plex); C18(Cl-DDE)	High	P00533	0	2574.35	8.8	8.1	10.6	7.4	3.8	9.2	2.8	2	2.9	0	1.378e-10	6.52
[R].icPVEFNPNFVAR.[M]	N-Term(TMT10plex); C2(Cl-DDE)	High	Q9UI30	0	1930.03	38.7	32.8	41.4	73.2	70.5	90.1	29.9	22.2	26.6	0	2.822e-05	3.12
[R].qcQQNLDAASk.[R]	N-Term(TMT10plex); C2(Cl-DDE); K11(TMT10plex)	High	Q9Y6D9	0	1859	16.1	17.6	19.8	19.3	18.1	34.3	0	0	0	0	0.0001109	3.45
[R].sGAELALDYLcR.[W]	N-Term(TMT10plex); C11(Cl-DDE)	High	Q9BRJ6	0	1734.92	18.2	8.2	12.7	40.4	25.3	33.2	0	0	0	0	3.604e-05	3.58
[R].aPVTcTPGQPGQQR.[V]	N-Term(TMT10plex); C5(Cl-DDE)	High	Q9H4K7	0	1863.98	52.2	44.4	49.1	17.7	15.6	20.2	0	0	1.4	0	1.231e-05	3.68
[R].fLEDGPcQQAAQVLIR.[E]	N-Term(TMT10plex); C7(Cl-DDE)	High	Q8WWQ0	0	2212.19	25.6	24.8	22.1	24.9	16.6	31.4	0	2	1.9	0	3.049e-06	4.79
[R].aPVAGTcYQAEWDDYVPk.[L]	N-Term(TMT10plex); C7(Cl-DDE); K18(TMT10plex)	High	P30086	0	2666.34	28.7	23.1	31.9	12.4	11.4	15.3	0	0	0	0	4.565e-06	4.38
[K].aIELNPANAVYFcNR.[A]	N-Term(TMT10plex); C13(Cl-DDE)	High	O43765	0	2119.11	30.2	27.6	24.7	88.6	97	102.3	0	0	0	0	6.645e-08	4.32
[R].hEGVFIcR.[G]	N-Term(TMT10plex); C7(Cl-DDE)	High	P22087	0	1384.75	14.7	14.6	19.4	23.4	30.9	35.3	2.5	4	0	0	0.0001117	3.81
[K].cSTAGSSPNSVSELSLASLTEk.[I]	N-Term(TMT10plex); C1(Cl-DDE); K22(TMT10plex)	High	Q5M775	0	2821.48	56.2	64	68.9	35.9	33.1	40.8	1.2	2.8	0	0	8.544e-05	4.41
[R].aTSAGSSPScSLAGR.[G]	N-Term(TMT10plex); C10(Cl-DDE)	High	Q9BXB5	0	1775.9	44.9	42.9	45.6	33.3	44.6	39.2	1.1	0	0	0	1.89e-07	3.68
[R].eINDcIGGTVLNISk.[S]	N-Term(TMT10plex); C5(Cl-DDE); K15(TMT10plex)	High	O76021	0	2229.24	58.6	39.8	58.5	57.6	43	59.9	2.6	5.7	0	0	0.0001331	3.56
[R].aPVAGTcYQAEWDDYVPk.[L]	N-Term(TMT10plex); C7(Cl-DDE); K18(TMT10plex)	High	P30086	0	2666.34	86.7	70.1	73.1	25	28.6	31	1.5	1.7	0	0	5.351e-07	5.2
[K].lTEILNLNGEVAcQDSSHPAk.[H]	N-Term(TMT10plex); C13(Cl-DDE); K21(TMT10plex)	High	Q96DX4	0	2892.54	11.4	12.1	11.9	6.5	2.7	7.8	0	0	0	0	1.662e-05	3.85
[K].sTQFEYAWcLVR.[S]	N-Term(TMT10plex); C9(Cl-DDE)	High	Q9Y3D6	0	1926.98	72.1	76.3	75.9	76.8	57.7	86	0	0	0	0	1.21e-05	3.99
[K].gTPEQPQcGFSNAVVQILR.[L]	N-Term(TMT10plex); C8(Cl-DDE)	High	Q86SX6	0	2468.3	50.9	55.8	57.3	72.6	62.5	81.8	3.8	6.1	2	0	5.254e-06	3.45
[R].vSGVEcMIIANDATVk.[G]	N-Term(TMT10plex); C6(Cl-DDE); K16(TMT10plex)	High	Q9HCC0	0	2303.26	76.1	65.9	71	28.7	20.1	35.9	1.5	0	2.2	0	7.507e-06	4.03
[K].tVcGENLPPLTYDQLk.[D]	N-Term(TMT10plex); C3(Cl-DDE); K16(TMT10plex)	High	Q16850	0	2444.34	36.9	29.4	39	12	13.5	12.6	0	0	0	0	1.174e-05	3.33
[R].sSSTGSSSSTGGGGQESQPSPLALLAATcSR.[I]	N-Term(TMT10plex); C29(Cl-DDE)	High	P08047	0	3292.6	0	0	0	0	0	0	0	0	0	0	8.863e-05	5.78
[K].sVSGTDVQEEcR.[E]	N-Term(TMT10plex); C11(Cl-DDE)	High	P49321	0	1733.84	10.8	12.7	16.7	1.6	2.5	3.2	0	0	0	0	4.887e-05	3.43
[R].dVQIGDIVTVGEcRPLSk.[T]	N-Term(TMT10plex); C13(Cl-DDE); K18(TMT10plex)	High	P62280	0	2582.45	44	45.4	45.3	48.4	35	48.4	0	2.1	0	0	1.45e-06	4.02
[R].iEGDMIVcAAYAHELPk.[Y]	N-Term(TMT10plex); C8(Cl-DDE); K17(TMT10plex)	High	P46777	0	2513.34	82.5	64.7	88.4	42.5	31.4	60.7	9.1	11.8	12.2	0	7.112e-06	2.96
[K].lNcFLEQDLk.[L]	N-Term(TMT10plex); C3(Cl-DDE); K10(TMT10plex)	High	P52732	0	1876.05	38.5	36.1	39.6	58.5	42.1	64.9	0	2.9	1.6	0	5.698e-05	4.17
[K].tSFVNFTDIck.[L]	N-Term(TMT10plex); C10(Cl-DDE); K11(TMT10plex)	High	P20042	0	1928.05	21	20.2	27.8	50.6	36.6	49.9	6.7	3.4	3.7	0	9.669e-05	2.89
[R].qVEVINFGDcLVR.[S]	N-Term(TMT10plex); C10(Cl-DDE)	High	P46060	0	1916.04	111.3	104.1	112.1	158.6	125.8	173.2	0	2.5	2.7	0	4.052e-07	4.93
[K].mELSLENVTVEGNAck.[V]	N-Term(TMT10plex); C15(Cl-DDE); K16(TMT10plex)	High	Q5UIP0	0	2390.26	43.3	34.7	41.5	9.6	9.4	6.8	0	0	0	0	1.721e-08	5.29
[R].qWNTLYLcGTDEYGTATETk.[A]	N-Term(TMT10plex); C8(Cl-DDE); K20(TMT10plex)	High	P56192	0	2947.47	14.5	13.6	13.4	13.1	2.4	10	0	0	0	0	3.52e-07	5.14
[R].lPPGFNDVDALcR.[A]	N-Term(TMT10plex); C12(Cl-DDE)	High	Q8IY67	0	1840.97	28.6	29.3	35.7	15.8	13.2	14.6	0	1.4	0	0	6.154e-05	3.73
[R].sEkPPAGSIcR.[A]	N-Term(TMT10plex); K3(TMT10plex); C10(Cl-DDE)	High	P56182	0	1798.02	14	14.3	17.2	1.5	1.4	5.8	0	0	0	0	5.376e-05	2.61
[K].nLFEDQNTLTSIcEk.[V]	N-Term(TMT10plex); C13(Cl-DDE); K15(TMT10plex)	High	P55060	0	2408.26	46.8	44.4	41.7	108.1	59.9	92.4	3.9	2.6	2.8	0	6.955e-07	4.69
[K].tQLAVcQQR.[I]	N-Term(TMT10plex); C6(Cl-DDE)	High	Q02790	0	1470.82	133	138.2	154.4	526.4	452.3	548.9	0	11.9	6.4	0	0.0001352	2.47
[R].dITVLDLGcGk.[G]	N-Term(TMT10plex); C9(Cl-DDE); K11(TMT10plex)	High	O43148	0	1787.02	116.4	109.7	128.7	59.8	51.9	64.1	5.4	8.7	1.4	0	0.0001354	3.04
[R].gPVSSTSDSSTNck.[N]	N-Term(TMT10plex); C13(Cl-DDE); K14(TMT10plex)	High	Q8NDV7	0	2023.03	15.9	13.4	15.6	1.4	2.2	1.2	0	0	0	0	1.63e-05	4.47
[R].eINDcIGGTVLNISk.[S]	N-Term(TMT10plex); C5(Cl-DDE); K15(TMT10plex)	High	O76021	0	2229.24	126.4	102.8	128.3	128.3	99.7	146.3	9.2	14.3	2.6	0	3.828e-06	4.1
[R].sVMDATQIAGLNcLR.[L]	N-Term(TMT10plex); C13(Cl-DDE)	High	P34932	0	2016.07	44.3	40.8	40.1	81.9	54.3	111.9	3.3	2.3	2.1	0	8.804e-07	5.18
[R].aAVEEGIVLGGGcALLR.[C]	N-Term(TMT10plex); C13(Cl-DDE)	High	P10809	0	2052.16	73.5	79.2	82	68.2	56.5	66.2	2.7	2.5	2.5	0	1.048e-06	4.82
[K].qTFcSSQTTSNTSR.[Y]	N-Term(TMT10plex); C4(Cl-DDE)	High	Q9NVU0	0	1971.95	3.6	7.7	3	2.6	2.4	3.5	0	0	0	0	8.319e-05	3.55
[K].acANPAAGSVILLENLR.[F]	N-Term(TMT10plex); C2(Cl-DDE)	High	P00558	0	2136.19	89.6	86.2	97.7	80.4	72.1	93.2	2.9	9	0	0	3.437e-06	4.08
[R].iPTcFTLYQDEITER.[E]	N-Term(TMT10plex); C4(Cl-DDE)	High	Q9H1Y0	0	2253.15	3.5	6.7	3.6	0	3.5	7.1	0	0	0	0	2.568e-05	4.15
[R].iEDDVVVTQDSPLILSADcPk.[E]	N-Term(TMT10plex); C19(Cl-DDE); K21(TMT10plex)	High	Q9NQH7	0	2910.56	63	51.8	65.5	16.2	16	13.5	0	0	0	0	8.601e-10	6.52
[K].eELIAELQDcEGLIVR.[S]	N-Term(TMT10plex); C10(Cl-DDE)	High	O43175	0	2254.21	41.5	33.9	43.9	84.4	61.7	96.4	3.4	6.4	0	0	1.866e-06	4.32
[K].dLAVVTQSAEAPAEEDLLGPNcYYDk.[S]	N-Term(TMT10plex); C22(Cl-DDE); K26(TMT10plex)	High	Q9BX40	0	3464.74	17.3	12.9	14.2	7.9	10.8	11.3	0	0	0	0	3.47e-05	3.58
[R].yYGGAEVVDEIELLcQR.[R]	N-Term(TMT10plex); C15(Cl-DDE)	High	P34897	0	2381.21	49.9	43	53.3	57.6	54.5	66.4	6.6	7.1	3.7	0	2.111e-06	5.76
[R].fQDTSQYVcAELQALEQEQR.[Q]	N-Term(TMT10plex); C9(Cl-DDE)	High	Q8N3D4	0	2810.37	28	34.6	30	3.7	8.7	8.4	0	0	0	0	4.131e-07	5.52
[R].yYGGAEVVDEIELLcQR.[R]	N-Term(TMT10plex); C15(Cl-DDE)	High	P34897	0	2381.21	6.5	3.1	3.5	3.7	2.9	8.3	0	0	0	0	1.142e-06	4.04
[R].aILQENGcLSDSDMFSQAGLR.[S]	N-Term(TMT10plex); C8(Cl-DDE)	High	P42704	0	2679.32	56.1	49.8	51.6	9.7	8.6	9.9	1.7	2.1	0	0	2.81e-08	5.94
[K].ycNSLPDIPFDPk.[F]	N-Term(TMT10plex); C2(Cl-DDE); K13(TMT10plex)	High	Q8N7H5	0	2162.15	63.1	54.5	68.9	75.1	64.6	83.8	6.4	3.1	3.1	0	0.0001255	2.65
[K].vDEFPLcGHMVSDEYEQLSSEALEAAR.[I]	N-Term(TMT10plex); C7(Cl-DDE)	High	P27635	0	3449.63	47.1	39.8	42.4	10.7	9.3	11.1	0	0	0	0	0.0001322	3.39
[K].ySYPPLVDDDFQTPLcENGPITSEDETSSk.[E]	N-Term(TMT10plex); C16(Cl-DDE); K30(TMT10plex)	High	Q8NHP6	0	4000.92	3.6	3.7	3.2	0	0	1.3	0	0	0	0	7.698e-06	5.44
[R].vLESEVAGTAQcEGLETQETEVGVIETPGTETEVLGTQk.[T]	N-Term(TMT10plex); C12(Cl-DDE); K39(TMT10plex)	High	Q8N3D4	0	4715.4	7.4	6.6	2.8	0	0	0	0	0	0	0	9.398e-05	4.62
[R].lDYEDIIDDLPcR.[F]	N-Term(TMT10plex); C12(Cl-DDE)	High	Q8N9T8	0	2004.01	147.1	145.2	138.3	35.6	25.6	39.8	2.8	1.8	2.3	0	2.771e-07	4.33
[K].wIDEEGDPcTVSSQLELEEAFR.[L]	N-Term(TMT10plex); C9(Cl-DDE)	High	P41743	0	2977.42	24.3	23.6	27.3	7.8	3.7	7.7	0	0	0	0	3.157e-06	3.42
[R].eLLNPVVEFVSHPSTTcR.[E]	N-Term(TMT10plex); C17(Cl-DDE)	High	P78527	0	2452.3	102	82.1	88.2	125.2	92.3	141.8	5.7	9.5	2.6	0	9.724e-06	2.04
[K].lEGDLTGPSVGVEVPDVELEcPDAk.[L]	N-Term(TMT10plex); C21(Cl-DDE); K25(TMT10plex)	High	Q09666	0	3221.68	87	69.3	86.1	48.8	48.6	48.7	1.3	2.1	0	0	5.182e-09	7.31
[K].eLDQGTPQYMENMEQVFEQcQQFEEk.[R]	N-Term(TMT10plex); C20(Cl-DDE); K26(TMT10plex)	High	Q9UNF0	0	3861.79	30.6	32.6	32.1	3.4	1.9	2.8	0	0	0	0	8.183e-05	4.6
[K].lEGDLTGPSVDVEVPDVELEcPDAk.[L]	N-Term(TMT10plex); C21(Cl-DDE); K25(TMT10plex)	High	Q09666	0	3279.68	121.4	111	115.2	67.5	77.1	90.2	3	3.3	0	0	3.362e-05	4.06
[R].aALETDENLLLcAPTGAGk.[T]	N-Term(TMT10plex); C12(Cl-DDE); K19(TMT10plex)	High	O75643	0	2540.39	175.6	170.8	193.3	94.7	70.5	107.8	9.8	9.7	2.6	0	9.72e-08	3.68
[R].dYDLLVVGGGSGGLAcAk.[E]	N-Term(TMT10plex); C16(Cl-DDE); K18(TMT10plex)	High	Q9NNW7	0	2348.28	54.3	51.1	58.7	64.3	58.3	76.2	3.1	6.8	0	0	3.397e-09	6.37
[R].tSGNVEDDLIIFPDDcEFk.[R]	N-Term(TMT10plex); C16(Cl-DDE); K19(TMT10plex)	High	Q16186	0	2810.41	15.9	11.7	18	13	8.4	14.6	0	0	0	0	3.323e-06	5.23
[R].cDTYATEFDLEAEEYVPLPk.[G]	N-Term(TMT10plex); C1(Cl-DDE); K20(TMT10plex)	High	Q9Y265	0	2986.49	67.9	76	80.3	34.2	27	37.2	0	0	0	0	4.556e-06	2.5
[K].eENVGLHQTLDQTLNELNcI.[-]	N-Term(TMT10plex); C19(Cl-DDE)	High	P67936	0	2707.37	49.2	42.9	46.2	17.3	20.3	21.9	0	0	0	0	1.097e-05	4.13
[K].eTNPVVFFDVcADGEPLGR.[I]	N-Term(TMT10plex); C11(Cl-DDE)	High	P49792	0	2489.24	29.9	29.8	32.9	25.6	29.3	38.4	2	1.9	0	0	1.374e-07	5.53
[K].dGVADVSIEDSVISLSGDHcIIGR.[T]	N-Term(TMT10plex); C20(Cl-DDE)	High	P00441	0	2881.47	54.4	22.3	40.3	24.5	17.8	25.3	0	1.8	0	0	3.257e-07	4.58
[K].dLENDPSVNSQAQETTIIASNAEEAEILHSAcGLSk.[D]	N-Term(TMT10plex); C32(Cl-DDE); K36(TMT10plex)	High	Q8NFQ8	0	4438.22	28.8	32	36.1	3.5	3.3	1.9	0	0	0	0	3.493e-05	5.44
[K].mNQVEDEVFEEFcR.[E]	N-Term(TMT10plex); C13(Cl-DDE)	High	Q14683	0	2199.02	0	1.3	1.7	14.7	11	18.2	0	0	0	0	3.509e-07	5.56
[K].lQLQEQLQAETELcAEAEELR.[A]	N-Term(TMT10plex); C14(Cl-DDE)	High	P35579	0	2868.47	31.4	29.3	33	38	37.7	47.5	2.5	0	0	0	1.095e-08	7.53
[R].lAYTDDLGAVGGAcLEDEASALR.[L]	N-Term(TMT10plex); C14(Cl-DDE)	High	Q9Y4P8	0	2734.37	18.9	18.8	23.2	9.7	3.8	7.6	0	0	0	0	1.986e-09	6.37
[K].aLVLDcHYPEDEVGQEDEAESDIFSIR.[E]	N-Term(TMT10plex); C6(Cl-DDE)	High	Q07021	0	3503.66	12.6	12.3	9.5	3.1	1.9	2.2	0	0	0	0	3.152e-05	5.93
[R].qLEDILSTYcVDNNQGGPGEDGAQGEPAEPEDAEk.[S]	N-Term(TMT10plex); C10(Cl-DDE); K35(TMT10plex)	High	P40222	0	4329.03	3.5	3.9	1.9	12.8	11.6	11.8	0	0	0	0	2.173e-06	4.63
[R].sESELIDELSEDFDRSEck.[E]	N-Term(TMT10plex); C18(Cl-DDE); K19(TMT10plex)	High	P20810	1	2884.4	43.6	75.4	66.6	17.1	45.1	31.9	0	2.2	0	0	4.704e-06	3.21
[R].vTTGAPIPcGADAVVQVEDTELIR.[E]	N-Term(TMT10plex); C9(Cl-DDE)	High	Q9NQX3	0	2878.53	23.2	25.2	25.4	9.4	8.5	10.5	0	0	0	0	1.209e-05	4.13
[K].lQLQEQLQAETELcAEAEELR.[A]	N-Term(TMT10plex); C14(Cl-DDE)	High	P35579	0	2868.47	2.7	2.7	6.8	2.7	2.3	3.8	0	0	0	0	1.069e-08	6.2
[K].gTPSEAEIFTTLScEPDIPNPPR.[I]	N-Term(TMT10plex); C14(Cl-DDE)	High	Q9Y2H6	0	2895.45	16.9	12.4	19.2	8.1	10.6	14.4	0	0	0	0	5.882e-07	4.1
[R].yDQDLcYTDILFTEQER.[G]	N-Term(TMT10plex); C6(Cl-DDE)	High	Q15029	0	2576.23	21.1	18.4	19.9	13.6	6.2	11.4	0	0	0	0	2.21e-05	4.45
[K].dAALcVLIDEMNERP.[-]	N-Term(TMT10plex); C5(Cl-DDE)	High	O43513	0	2113.07	17	13.9	14.7	0	0	1.4	0	0	0	0	6.822e-05	3.33
[R].eEFASTcPDDEEIELAYEQVAk.[A]	N-Term(TMT10plex); C7(Cl-DDE); K22(TMT10plex)	High	O00299	0	3169.54	57.3	56.5	61.1	23.8	16.2	22.2	0	0	0	0	7.983e-05	1.9
[R].iPETSLDcLENTLGVEEQR.[H]	N-Term(TMT10plex); C8(Cl-DDE)	High	Q6XZF7	0	2570.31	16.7	17.4	18.8	6.6	1.9	3.7	0	0	0	0	6e-07	4.03
[K].cAPGVVGPAEADIDFDIIR.[N]	N-Term(TMT10plex); C1(Cl-DDE)	High	P21333	0	2382.24	132.9	142.2	150.1	99.8	91.6	106.5	4.7	8.6	3.2	0	8.618e-09	4.3
[K].lQLQEQLQAETELcAEAEELR.[A]	N-Term(TMT10plex); C14(Cl-DDE)	High	P35579	0	2868.47	0	0	1.6	0	0	0	0	0	0	0	2.066e-05	3.25
[K].eDELYEAAIIETNcIYR.[L]	N-Term(TMT10plex); C14(Cl-DDE)	High	O95425	0	2469.23	6.8	3.8	5.8	0	0	1.7	0	0	0	0	5.974e-07	5.03
[K].iLENSEDSSPEcLF.[-]	N-Term(TMT10plex); C12(Cl-DDE)	High	Q9NRZ9	0	2006.97	33.1	31	27.9	14	15.5	17.1	0	0	0	0	9.855e-07	3.61
[R].eEFASTcPDDEEIELAYEQVAk.[A]	N-Term(TMT10plex); C7(Cl-DDE); K22(TMT10plex)	High	O00299	0	3169.54	50.6	46.5	55.9	19.8	17.8	18.4	0	0	0	0	1.478e-06	4.55
[K].dGVADVSIEDSVISLSGDHcIIGR.[T]	N-Term(TMT10plex); C20(Cl-DDE)	High	P00441	0	2881.47	10.3	2.8	13.7	11.9	11.3	12	0	0	0	0	1.327e-07	6.27
[K].lASADDIGTLIck.[N]	N-Term(TMT10plex); C12(Cl-DDE); K13(TMT10plex)	High	Q12830	0	1973.13	84.7	87.2	86.9	59.7	69.6	71.2	6	3.5	2.9	0	5.549e-06	4.29
[K].aLVLDcHYPEDEVGQEDEAESDIFSIR.[E]	N-Term(TMT10plex); C6(Cl-DDE)	High	Q07021	0	3503.66	22.5	19.8	20.5	7.2	10.2	7.5	0	0	0	0	6.238e-09	5
[K].lQMEAGLcEEQLNQADALLQSDVR.[L]	N-Term(TMT10plex); C8(Cl-DDE)	High	Q15149	0	3098.56	40.1	40.5	41.7	7	7.2	3	0	0	0	0	2.797e-09	6.6
[K].iPQDSIAEIYNQcEEQGMESPLPAEDDNAIR.[E]	N-Term(TMT10plex); C13(Cl-DDE)	High	P57740	0	3899.84	9.2	12.5	12.6	1.3	0	0	0	0	0	0	4.207e-08	4.06
[K].dPDMAMEIcATDAVDDMEEGLk.[V]	N-Term(TMT10plex); C9(Cl-DDE); K22(TMT10plex)	High	Q2NL82	0	3052.41	26.4	24.8	24.6	0	1.6	0	0	0	0	0	1.681e-06	1.96
[K].icDQWDNLGALTQk.[R]	N-Term(TMT10plex); C2(Cl-DDE); K14(TMT10plex)	High	P12814	0	2258.21	22.1	25.2	25.9	33.5	29.6	29.9	2.3	2.2	1.9	0	4.825e-06	4.77
[K].gAcSSSGATSSk.[S]	N-Term(TMT10plex); C3(Cl-DDE); K12(TMT10plex)	High	O60870	0	1695.88	51.4	51.1	58.6	40.9	34.9	43.9	0	1.4	0	0	9.121e-06	3.23
[R].lGDVISIQPcPDVk.[Y]	N-Term(TMT10plex); C10(Cl-DDE); K14(TMT10plex)	High	P55072	0	2137.22	218.7	197.1	213.8	112	79	88.5	4.6	7.7	0	0	3.93e-05	2.98
[R].lLDAQLATGGLVcPAR.[R]	N-Term(TMT10plex); C13(Cl-DDE)	High	P58107	0	2022.15	119.1	118.2	137.5	56.2	48.2	59	5.5	9.2	2	0	7.04e-08	5.71
[K].vPPNGLVVYcGTIVTEEGk.[E]	N-Term(TMT10plex); C10(Cl-DDE); K19(TMT10plex)	High	P62495	0	2628.46	9.7	2.5	6.3	9.9	3.5	9.5	0	0	0	0	1.027e-05	4.39
[K].nVLcGNIPPDLFAR.[M]	N-Term(TMT10plex); C4(Cl-DDE)	High	P23193	0	1953.07	51.9	47.1	48.8	77.6	74.3	81.5	0	0	0	0	8.73e-05	3.48
[K].yGETANEcGEAFFFYGk.[S]	N-Term(TMT10plex); C8(Cl-DDE); K17(TMT10plex)	High	P49321	0	2586.25	8.5	9.8	10.1	14.9	8.1	10.2	0	0	0	0	7.195e-06	4.38
[R].cELLYEGPPDDEAAMGIk.[S]	N-Term(TMT10plex); C1(Cl-DDE); K18(TMT10plex)	High	P13639	0	2604.32	18.2	21.5	20.7	6.9	3.1	2.9	0	0	0	0	5.586e-07	4.78
[K].hVLTGSADNScR.[L]	N-Term(TMT10plex); C11(Cl-DDE)	High	Q13347	0	1683.85	27.1	16.7	20	9.6	6.2	9.6	1.5	1.9	0	0	2.802e-06	3.87
[R].aAVEEGIVLGGGcALLR.[C]	N-Term(TMT10plex); C13(Cl-DDE)	High	P10809	0	2052.16	44.3	36	47.2	41.8	31.2	49.7	2.6	1.9	0	0	7.978e-06	4.46
[R].icVLDVDLQGVR.[N]	N-Term(TMT10plex); C2(Cl-DDE)	High	Q16774	0	1753.99	3.4	7.9	6.1	42.9	37.9	49.1	0	3.3	0	0	1.854e-05	3.39
[K].ecGNYPGFLTILR.[A]	N-Term(TMT10plex); C2(Cl-DDE)	High	Q8NI27	0	1907.02	32.2	29.9	29.1	16.3	13.6	16.6	2.5	2.2	1.4	0	7.21e-05	2.59
[K].lAGANPAVITcDELLLGHEk.[A]	N-Term(TMT10plex); C11(Cl-DDE); K20(TMT10plex)	High	P78527	0	2717.52	34.6	31	35.2	32.8	18.7	32.6	0	0	0	0	1.752e-05	3.36
[K].iDLESTIDMScAk.[Y]	N-Term(TMT10plex); C11(Cl-DDE); K13(TMT10plex)	High	Q8N543	0	2079.1	47	43.8	40.7	8.2	5.6	3.3	0	0	0	0	0.0001402	3.77
[K].aLDVGSGSGILTAcFAR.[M]	N-Term(TMT10plex); C14(Cl-DDE)	High	P22061	0	2062.11	15.9	18.4	17.7	51.5	46.2	52	0	0	0	0	1.591e-05	5.4
[R].fQTFVQDAESNPLcR.[R]	N-Term(TMT10plex); C14(Cl-DDE)	High	Q9NZN5	0	2179.09	14.6	14.3	14.3	18.5	15.8	25.7	0	0	0	0	1.255e-07	6.21
[R].aPSVATVGSIcDLNLk.[I]	N-Term(TMT10plex); C11(Cl-DDE); K16(TMT10plex)	High	O75369	0	2241.28	50.9	45	50.9	56.8	42.2	57.4	1.6	0	0	0	3.953e-08	4.6
[K].dIIEHLNTSGAPADTSDPLQQIck.[I]	N-Term(TMT10plex); C23(Cl-DDE); K24(TMT10plex)	High	P37198	0	3219.68	22.9	13.1	17	41.6	21.3	40	1.8	0	0	0	8.79e-08	4.6
[K].lASGETVAAFcLTEPSSGSDAASIR.[T]	N-Term(TMT10plex); C11(Cl-DDE)	High	P49748	0	2864.44	32.1	37.3	32.9	26	18	27	0	0	0	0	2.092e-07	6.09
[K].vLHDAQQQcR.[D]	N-Term(TMT10plex); C9(Cl-DDE)	High	A1L0T0	0	1621.85	3.8	1.8	3.8	3.5	2.3	3.4	0	0	0	0	5.144e-05	2.98
[K].vLcELADLQDk.[E]	N-Term(TMT10plex); C3(Cl-DDE); K11(TMT10plex)	High	P17987	0	1900.07	122.9	97.5	97	243.5	106	185.7	5.5	6.8	3.8	0	3.04e-05	3.9
[R].eFPDVLEcTVSHAVEk.[I]	N-Term(TMT10plex); C8(Cl-DDE); K16(TMT10plex)	High	P48507	0	2456.3	46.5	39.7	42.8	105.8	86.4	122.1	3.4	6	1.4	0	3.766e-06	3.3
[K].tSYGWIEIVGcADR.[S]	N-Term(TMT10plex); C11(Cl-DDE)	High	P41250	0	1994.01	18.2	17.8	21	12.9	8.4	14.1	0	0	0	0	0.0001163	3.91
[K].gIFGFTDSDcIGk.[I]	N-Term(TMT10plex); C10(Cl-DDE); K13(TMT10plex)	High	P23381	0	2013.06	156.9	141.9	135.9	165.7	110.2	175.5	5	2.9	3.6	0	2.728e-05	3.28
[K].yHTVNGHNcEVR.[K]	N-Term(TMT10plex); C9(Cl-DDE)	High	P09651	0	1852.92	2.6	1.6	0	2.7	1.7	3.2	0	0	0	0	8.75e-05	3.51
[R].aAVEEGIVLGGGcALLR.[C]	N-Term(TMT10plex); C13(Cl-DDE)	High	P10809	0	2052.16	11.9	23.7	16.7	43.3	29.7	30.9	0	0	0	0	4.245e-07	4.49
[R].sLVEASSSGVSVLSLcEk.[G]	N-Term(TMT10plex); C16(Cl-DDE); K18(TMT10plex)	High	Q9UQ80	0	2448.35	124.8	115.5	114.3	123.3	96.5	134	14.8	18.2	10	0	3.664e-08	5.71
[K].eTVYcLNDDDETEVLkEDIIQGFR.[Y]	N-Term(TMT10plex); C5(Cl-DDE); K16(TMT10plex)	High	P13010	1	3497.76	32.5	32.8	32.6	6.7	3	11.5	0	0	0	0	6.204e-06	5.37
[R].sPGVVISDDEPGYDLDLFcIPNHYAEDLER.[V]	N-Term(TMT10plex); C19(Cl-DDE)	High	P00492	0	3802.82	0	2.8	1.3	0	2	1.6	0	0	0	0	5.146e-05	3.24
[R].iEEDVVVTDSGIELLTcVPR.[T]	N-Term(TMT10plex); C17(Cl-DDE)	High	P12955	0	2611.4	2.2	2.1	3	14.3	13.8	15	0	0	0	0	1.709e-09	6.98
[K].mFVEEVSTGQEcGVVLDk.[T]	N-Term(TMT10plex); C12(Cl-DDE); K18(TMT10plex)	High	P49588	0	2623.36	31	29.3	27.4	6.3	2.3	2.8	0	0	0	0	1.662e-07	4.82
[K].iYEGQVEVTGDEYNVESIDGQPGAFTcYLDAGLAR.[T]	N-Term(TMT10plex); C27(Cl-DDE)	High	P46777	0	4204.01	44.9	42.2	47.4	43.8	35.2	49.3	2.5	1.7	0	0	2.481e-06	5.84
[R].cLEELVFGDVENDEDALLR.[R]	N-Term(TMT10plex); C1(Cl-DDE)	High	Q9Y5J1	0	2603.3	4	3.9	6.2	21.1	17.1	24	0	0	0	0	1.836e-09	4
[R].eDLSLPELLDEEDVLQEck.[V]	N-Term(TMT10plex); C18(Cl-DDE); K19(TMT10plex)	High	Q9UPN7	0	2870.49	22.6	19.9	22.8	36.1	25.8	36.2	0	1.7	0	0	4.919e-07	3.26
[R].qQLVELVAEQADLEQTFNPSDPDcVDR.[L]	N-Term(TMT10plex); C24(Cl-DDE)	High	Q9BZZ5	0	3483.7	6.4	3.8	3.6	3.8	7.3	7.2	0	0	0	0	3.707e-06	4.48
[K].qNFIDPLQNLcEk.[D]	N-Term(TMT10plex); C11(Cl-DDE); K13(TMT10plex)	High	Q99961	0	2215.21	68.6	58.3	68.8	105.7	95.7	131.9	10	9.2	2.1	0	2.75e-06	4.4
[K].tSESITSNEDVSPDVcDEFTGIEPLSEDAIITGFR.[N]	N-Term(TMT10plex); C16(Cl-DDE)	High	O60566	0	4198	8.7	7.2	4.1	3.7	2.1	3.3	0	0	0	0	2.385e-05	5.75
[R].gEASEDLcEMALDPELLLLR.[D]	N-Term(TMT10plex); C8(Cl-DDE)	High	Q8N163	0	2641.35	32.9	32.7	38	1.5	0	0	0	0	0	0	3.84e-06	5.1
[R].tASLELGEDDDEQEDDDIEYFcQAVGEAPSEDLFPEAk.[Q]	N-Term(TMT10plex); C22(Cl-DDE); K38(TMT10plex)	High	Q9NQ55	0	4873.22	12.1	14.7	13.9	0	2.1	1.5	0	0	0	0	4.902e-07	7.08
[K].cLAPTYLGEFSLR.[G]	N-Term(TMT10plex); C1(Cl-DDE)	High	P49366	0	1894.02	11.7	11.2	14.5	12	12.1	9.4	0	0	0	0	1.839e-05	3.46
[K].aLAEEWScPFMETSAk.[N]	N-Term(TMT10plex); C8(Cl-DDE); K16(TMT10plex)	High	P61225	0	2453.24	68.3	80.1	80.3	12.4	13	10.3	1.5	2.1	1.7	0	6.882e-07	4.9
[K].tPAVSIScLELSNNLEk.[K]	N-Term(TMT10plex); C8(Cl-DDE); K17(TMT10plex)	High	Q9Y6M5	0	2471.37	30.4	30.9	37.1	34.1	30.8	38.9	3.7	6.9	2.7	0	0.0001357	1.85
[R].vIPDFVcQGGDITk.[H]	N-Term(TMT10plex); C7(Cl-DDE); K14(TMT10plex)	High	P49792	0	2145.19	197.2	215.8	192.2	69.4	58.6	81.6	0	3	2.7	0	7.788e-06	4.59
[R].iMPEDIIINcSk.[D]	N-Term(TMT10plex); C10(Cl-DDE); K12(TMT10plex)	High	P11387	0	2029.13	371.1	369.4	267.9	46.7	49.6	75.6	2	8.4	3.5	0	2.379e-05	4.01
[K].vIQcFAETGQVQk.[I]	N-Term(TMT10plex); C4(Cl-DDE); K13(TMT10plex)	High	Q00610	0	2104.17	62.3	55.9	61.2	214.1	152.8	231.5	13.8	19.9	7	0	2.181e-07	5.09
[R].sLVEASSSGVSVLSLcEk.[G]	N-Term(TMT10plex); C16(Cl-DDE); K18(TMT10plex)	High	Q9UQ80	0	2448.35	13.8	14.7	14.4	13.4	11.2	15.3	0	1.5	0	0	1.689e-07	5.67
[K].fQSIVIGcALEDQk.[K]	N-Term(TMT10plex); C8(Cl-DDE); K14(TMT10plex)	High	O95816	0	2204.23	100.1	83.6	96.1	151.2	104	163.2	9.7	11.9	0	0	2.741e-06	4.14
[K].iGFPETTEEELEEIASENSDcIFPSAPDVk.[A]	N-Term(TMT10plex); C21(Cl-DDE); K30(TMT10plex)	High	Q9Y3F4	0	3949.94	3.4	3.5	6.1	0	0	1.6	0	0	0	0	4.357e-06	4.34
[R].cPIQLNEGVSFQDLDTAk.[L]	N-Term(TMT10plex); C1(Cl-DDE); K18(TMT10plex)	High	A6NDU8	0	2631.4	20.2	19	16.3	15.5	11.9	20.7	0	0	0	0	2.175e-06	5.67
[R].vAAAESMPLLLEcAR.[V]	N-Term(TMT10plex); C13(Cl-DDE)	High	O00410	0	1998.08	60	56.8	51.1	175.6	139.4	224.6	13.3	18.2	3.3	0	8.89e-06	4.7
[K].qIWTLEQPPDEAGSAAVcLR.[S]	N-Term(TMT10plex); C18(Cl-DDE)	High	Q16658	0	2608.35	71	53.9	68.5	35.2	23.1	29.1	1.8	2.1	0	0	1.878e-06	5.26
[R].sAYALGGLGSGIcPNR.[E]	N-Term(TMT10plex); C13(Cl-DDE)	High	P31327	0	1960.04	348	320.1	325.8	453.1	281.7	440.6	0	9.1	6.2	0	2.917e-09	5.27
[R].vPLDVAcAR.[G]	N-Term(TMT10plex); C7(Cl-DDE)	High	Q15149	0	1367.78	431.9	397	412.7	128.1	92.4	140.5	10.4	11.1	12.7	0	9.955e-05	3.62
[K].eMQNLSFQDcYSSk.[F]	N-Term(TMT10plex); C10(Cl-DDE); K14(TMT10plex)	High	P30084	0	2333.14	102.9	97.2	115.7	59.8	46.7	74.5	3	7.2	3.9	0	1.562e-05	4.53
[R].aAVEEGIVLGGGcALLR.[C]	N-Term(TMT10plex); C13(Cl-DDE)	High	P10809	0	2052.16	441	440.7	432.7	370.4	289.2	387	17.3	20.7	16.9	0	7.54e-09	3.3
[R].aVQGMLDFDYVcSR.[D]	N-Term(TMT10plex); C12(Cl-DDE)	High	P53396	0	2028	14.1	11.4	14	3.3	3.1	7.3	0	2.3	0	0	2.543e-06	5.07
[K].eLYTLDGTVGIEcPDYR.[G]	N-Term(TMT10plex); C13(Cl-DDE)	High	Q7L8L6	0	2368.18	2.7	2.3	5.6	0	0	1.3	0	0	0	0	1.828e-06	4.91
[K].vHAcGVNPVETYIR.[S]	N-Term(TMT10plex); C4(Cl-DDE)	High	Q08257	0	1982.06	3.1	3.2	2.8	10.7	8.8	11.8	0	0	0	0	9.28e-06	3.5
[R].aQDVDATNPNYEIMcMIR.[D]	N-Term(TMT10plex); C15(Cl-DDE)	High	O00139	0	2508.2	2.3	2.6	2.7	1.3	1.4	2	0	0	0	0	0.0001022	4.64
[truncated: 6,761 more rows]
