# Supplementary material for: Proteome-wide detection of S-nitrosylation targets and motifs using bioorthogonal cleavable-linker-based enrichment and switch technique
Source: Nat Commun. 2019 May 16;10:2195. doi: 10.1038/s41467-019-10182-4 (PMC6522481; doi:10.1038/s41467-019-10182-4)
Supplement: Supplementary file 7 — Supplementary Data 4 [file 41467_2019_10182_MOESM7_ESM.xlsx]

## Sheet: 4a
Supplementary Data 4a: Analysis of completeness of IAA blocking of free Cys in the initial step of the ST. Background peptides present in the Cys-BOOST flow through (1 µg measured by LC-SPS).
identified peptide sequence with amino acids N- and C-terminal of the cleavage; modified amino acids are in small letters	modifications detected in the peptide, ptmRS-based site localization probabilities	peptide confidence, high is <1% false discovery rate	Uniprot protein accession	number of missed tryptic cleavages	theoretical peptide mass in Da	TMT reporter ion based abundances									Sequest HT XCorr value	Percolator q-Value	Percolator posterior error probability (PEP)
Annotated Sequence	Modifications	Confidence	Master Protein Accessions	# Missed Cleavages	Theo. MH+ [Da]	Abundance: 126, Sample 25 mM IAA	Abundance: 127N, Sample 25 mM IAA	Abundance: 127C, Sample 25 mM IAA	Abundance: 128N, Sample 50 mM IAA	Abundance: 128C, Sample 50 mM IAA	Abundance: 129N, Sample 50 mM IAA	Abundance: 129C, Sample 100 mM IAA	Abundance: 130N, Sample 100 mM IAA	Abundance: 130C, Sample 100 mM IAA	XCorr	Percolator q-Value	Percolator PEP
[R].hSEAATAQR.[E]	N-Term(TMT10plex)	High	Q14103	0	1199.63	18.4	17.9	13	15.7	14.7	15.6	18.7	18.3	14.8	2.76	0	0.0001801
[K].gLGSTVQEIDLTGVk.[L]	N-Term(TMT10plex); K15(TMT10plex)	High	Q96CN7	0	1975.15	348.5	337.4	330.5	331.5	323.2	348.3	348.8	311.6	316.1	2.63	0	1.126e-05
[K].vADIGLAAWGR.[K]	N-Term(TMT10plex)	High	P23526	0	1357.78	47.6	41.8	45.6	36.8	42.5	41.2	41.9	38.9	33.9	2.97	0	2.239e-05
[R].fQLLEGPPESMGR.[G]	N-Term(TMT10plex)	High	P31150	0	1689.88	101.6	111.5	99.8	90.1	104	112.9	82.3	78.8	81.4	3.59	0	2.064e-06
[K].gGIVGMTLPIAR.[D]	N-Term(TMT10plex)	High	Q99714	0	1413.84	67.5	66.1	63.3	56.8	63.5	56.2	52.6	47.7	53.9	4.2	0	4.076e-06
[R].eGIDPTPYYWYTDQR.[K]	N-Term(TMT10plex)	High	O43776	0	2133.01	11.7	16.5	14.1	14.6	16.7	16.5	14.9	17.6	17.3	3.79	0	0.0001154
[K].lDELYGTWR.[K]	N-Term(TMT10plex)	High	P36578	0	1381.73	35.6	43.4	50.6	40.3	39.5	45	38.9	43.2	50.3	3.28	0	0.0007683
[R].wDYLTQVEk.[E]	N-Term(TMT10plex); K9(TMT10plex)	High	Q9HB71	0	1639.91	21.5	21.4	17.8	19.7	28.6	18.8	23.6	16	21.7	3.54	0	0.0002114
[R].nEDITEPQSILAAAEk.[A]	N-Term(TMT10plex); K16(TMT10plex)	High	Q9Y2Q3	0	2187.19	113.5	104.9	97.9	90.4	93.8	100.2	82.5	87.8	96.3	3.2	0	3.286e-05
[R].tSIDAYDNFDNISLAQR.[L]	N-Term(TMT10plex)	High	Q00610	0	2172.08	76.1	94.8	91.6	115.4	88.3	131.6	94.8	97.8	123.7	4.15	0	1.455e-06
[K].aQYYLPDGSTIEIGPSR.[F]	N-Term(TMT10plex)	High	P61163	0	2096.09	59.2	53.1	56.5	55	54.8	51.7	53.8	47.9	53.9	4.41	0	3.924e-07
[K].yTPVQQGPVGVNVTYGGDPIPk.[S]	N-Term(TMT10plex); K22(TMT10plex)	High	P21333	0	2744.5	22.3	17	17.4	18.1	18.6	21.6	22.8	19.1	20.9	5.78	0	1.617e-07
[K].aIELNPANAVYFcNR.[A]	N-Term(TMT10plex); C13(Carbamidomethyl)	High	O43765	0	1981.02	34.9	36.4	35.5	29.4	41.5	37.8	41.5	35.2	41.6	3.86	0	1.925e-07
[R].eDDVGTGAGLLEIk.[K]	N-Term(TMT10plex); K14(TMT10plex)	High	P49368	0	1875.05	216.8	213.9	220	226.3	244.2	231.3	245.9	246.7	246.2	2.92	0	2.148e-06
[K].iTIADcGQLE.[-]	N-Term(TMT10plex); C6(Carbamidomethyl)	High	P62937	0	1348.7	739.6	757.3	698.5	655.8	899.1	639	685.2	906.9	729.3	1.94	0	0.0004084
[K].iTALDEFATk.[L]	N-Term(TMT10plex); K10(TMT10plex)	High	Q13813	0	1566.91	41.4	35.2	43.6	33.1	42.1	31.7	39.4	35.5	34.4	3.83	0	3.596e-05
[R].iTSGPFEPDLYk.[S]	N-Term(TMT10plex); K12(TMT10plex)	High	Q9UQ80	0	1825.01	231.2	244.9	211	202.6	200.2	242.4	181.6	195.2	199.5	2.93	0	1.582e-05
[R].eLLTEFGYk.[G]	N-Term(TMT10plex); K9(TMT10plex)	High	P49411	0	1557.89	83.6	86.9	85	90.7	79.5	106.8	85.2	87.6	106.3	3.56	0	0.0001923
[K].nFLYAWcGk.[R]	N-Term(TMT10plex); C7(Carbamidomethyl); K9(TMT10plex)	High	Q08211	0	1616.87	30.5	25.9	24.4	33	33.7	33	37.9	29.3	30.6	3.75	0	0.0001474
[K].dATNVGDEGGFAPNILENk.[E]	N-Term(TMT10plex); K19(TMT10plex)	High	P06733	0	2419.25	350.9	358.4	336.7	358.5	322.4	345	355.2	300.1	289.1	3.7	0	1.267e-08
[K].dELHIVEAEAMNYEGSPIk.[V]	N-Term(TMT10plex); K19(TMT10plex)	High	P06748	0	2603.34	29.2	28.5	31.6	23.6	23.5	25.8	18.5	22.4	17.1	5.19	0	3.327e-08
[K].lVIIESDLER.[A]	N-Term(TMT10plex)	High	P09493	0	1415.83	27.4	23.7	25.3	24.8	25.9	24.2	24.8	25.3	29.5	3.2	0	0.0001236
[R].dIDEVSSLLR.[T]	N-Term(TMT10plex)	High	P50990	0	1375.76	181.9	177	152.7	162.1	153	172.4	164.4	156.1	163.1	3.43	0	0.000201
[R].eLDTVTLEDIk.[E]	N-Term(TMT10plex); K11(TMT10plex)	High	O43242	0	1733.99	108	111.7	102.5	96.8	110.6	110.5	116.2	106.4	98.3	3.66	0	4.365e-05
[K].aNLQIDQINTDLNLER.[S]	N-Term(TMT10plex)	High	P35579	0	2099.13	53.2	50.1	49.6	42.2	48.1	48.4	43.8	54.7	50	4.65	0	1.409e-07
[R].gVVQELQQAISk.[L]	N-Term(TMT10plex); K12(TMT10plex)	High	P29692	0	1758.05	108	93.1	89.6	91.8	83.2	88	91.5	80.9	71.9	3.49	0	0.000248
[R].eINDcIGGTVLNISk.[S]	N-Term(TMT10plex); C5(Carbamidomethyl); K15(TMT10plex)	High	O76021	0	2091.15	16.4	18	16	17.9	18.6	21	15.1	19.2	16.3	2.78	0	0.0003794
[R].mEVQEQEEDISSLIR.[S]	N-Term(TMT10plex)	High	P78527	0	2035.02	29.9	25.6	22.2	21	27.1	25.9	16.9	22.6	17.1	3.22	0	0.0001965
[R].fSGGYPALMDcMNk.[L]	N-Term(TMT10plex); C11(Carbamidomethyl); K14(TMT10plex)	High	Q9BPW8	0	2049	70.7	76	70.7	77.2	82.5	102.7	81.2	74	77.3	4.65	0	2.76e-05
[K].fNEEHIPDSPFVVPVASPSGDAR.[R]	N-Term(TMT10plex)	High	P21333	0	2696.35	61.2	62.8	51.4	64.4	59	47.4	50.5	55.6	52.5	5.09	0	1.644e-10
[R].gTEDITSPHGIPLDLLDR.[V]	N-Term(TMT10plex)	High	Q9Y265	0	2178.16	66.1	61.1	74.5	65.8	64	65.4	70.2	62.4	71.5	4.33	0	1.38e-06
[R].gIVNGAAPELPVPTGGPAVGAR.[E]	N-Term(TMT10plex)	High	P21281	0	2229.26	20.8	19.3	17.1	21	22.8	15.7	20.5	20.3	18.4	3.22	0	0.0001534
[K].vEDPTFLNQLQSGVNR.[W]	N-Term(TMT10plex)	High	Q14204	0	2046.08	34	29.2	36.4	36.2	34.9	33.4	31.6	35.4	36.4	4.57	0	7.903e-06
[K].mVVPGLDGAQIPR.[D]	N-Term(TMT10plex)	High	P49327	0	1581.9	44.4	42.5	31.4	33.8	30.9	34.6	21.3	25.5	29.9	3.25	0	2.606e-05
[R].fPSGNQGGAGPSQGSGGGTGGSVYTEDNDDDLYG.[-]	N-Term(TMT10plex)	High	P55072	0	3449.48	33.5	32.2	29.9	28	25	30.7	30.8	31.7	22.9	6.37	0	6.513e-08
[R].sSLSSAQADFNQLAELDR.[Q]	N-Term(TMT10plex)	High	Q13813	0	2181.1	37.4	32.3	35.6	27.9	34.8	31.3	34.8	34.7	28.3	6.57	0	3.146e-10
[K].vDIDAPDVSIEGPDAk.[L]	N-Term(TMT10plex); K16(TMT10plex)	High	Q09666	0	2099.13	86.1	88.4	89.6	70.2	91.6	81.5	82.3	96.1	95.4	4.9	0	5.221e-05
[R].sALQSINEWAAQTTDGk.[L]	N-Term(TMT10plex); K17(TMT10plex)	High	P50454	0	2278.21	21.5	18.2	19.3	19.6	20.1	22.2	24	22.4	22	5	0	7.266e-08
[K].dPVQEAWAEDVDLR.[V]	N-Term(TMT10plex)	High	P14618	0	1871.93	129	152.4	143.4	169.8	136.1	216.2	138.4	169.6	188.8	5.08	0	4.111e-07
[K].vFVGGLSPDTSEEQIk.[E]	N-Term(TMT10plex); K16(TMT10plex)	High	O14979	0	2164.19	284	271.2	300.4	279.9	272.8	288.7	270.3	292.6	255.3	3.81	0	6.134e-06
[K].tSIAIDTIINQk.[R]	N-Term(TMT10plex); K12(TMT10plex)	High	P25705	0	1775.07	487.1	535.7	470.9	524.8	491.9	568.9	500	474.9	473.8	3.14	0	6.816e-05
[K].dIVVQETMEDIDk.[N]	N-Term(TMT10plex); K13(TMT10plex)	High	O43852	0	1993.06	104.7	106.4	123.6	97.5	102.3	102	69	81.5	77.9	3.42	0	1.511e-05
[R].sLFSSIGEVESAk.[L]	N-Term(TMT10plex); K13(TMT10plex)	High	Q15717	0	1812.02	38.1	39.6	36.4	30.6	36.5	35.8	37.7	37.6	30.5	2.5	0	0.0005034
[K].lTFScLGGSDNFk.[H]	N-Term(TMT10plex); C5(Carbamidomethyl); K13(TMT10plex)	High	Q15185	0	1904	212.3	195.5	221.6	219.5	212.3	230	227.1	218.7	197	3.76	0	6.865e-06
[R].gNPTVEVDLFTSk.[G]	N-Term(TMT10plex); K13(TMT10plex)	High	P06733	0	1865.04	504.5	488.2	416.1	430.6	409.7	440.6	438.8	415.6	372.3	3.23	0	0.000204
[K].iFVGGLSPDTPEEk.[I]	N-Term(TMT10plex); K14(TMT10plex)	High	Q14103	0	1947.08	798.1	747.7	703.3	718.1	677.6	654.8	701.1	751.9	599.1	0.93	0	7.763e-05
[K].iGQLEEQLEQEAk.[E]	N-Term(TMT10plex); K13(TMT10plex)	High	P35580	0	1973.1	18.6	19.7	19.2	19.5	19	16.1	17.5	19.6	18.5	2.33	0	0.0005145
[R].kTVTAMDVVYALk.[R]	N-Term(TMT10plex); K1(TMT10plex); K13(TMT10plex)	High	P62805	1	2126.29	49.7	54.8	64.8	57.9	51.6	57.2	54.2	49.6	43.3	3.46	0	3.848e-05
[R].vSLDVNHFAPDELTVk.[T]	N-Term(TMT10plex); K16(TMT10plex)	High	P04792	0	2242.25	84.1	71.7	75	73.4	81.6	78	80.3	78.3	79.2	3.1	0	1.256e-05
[K].vELVPPTPAEIPR.[A]	N-Term(TMT10plex)	High	O75964	0	1646.97	43.7	34.9	40.5	30.7	26.1	39.6	39.5	37.2	44	3.42	0	0.0001059
[K].yNILGTNTIMDk.[M]	N-Term(TMT10plex); K12(TMT10plex)	High	Q00839	0	1841.02	813.3	808.6	698.6	691	666.9	708.9	651.1	583.9	561.2	3.28	0	0.0001367
[K].iELLGSYDPQk.[Q]	N-Term(TMT10plex); K11(TMT10plex)	High	P24666	0	1720.99	66.3	55.8	59	58.6	61.4	59.3	59.6	45.9	54.8	3.11	0	0.0002235
[K].nLFEDQNTLTSIcEk.[V]	N-Term(TMT10plex); C13(Carbamidomethyl); K15(TMT10plex)	High	P55060	0	2270.17	52.4	48.3	50.7	75.3	67.3	80.8	72.5	67.3	72.8	4.31	0	4.599e-06
[R].dNLTLWTSDMQGDGEEQNk.[E]	N-Term(TMT10plex); K19(TMT10plex)	High	P62258	0	2639.27	204.7	186	209.8	179.1	175.6	173.1	124	127.2	111.7	7.18	0	2.375e-11
[R].yFQINQDEEEEEDED.[-]	N-Term(TMT10plex)	High	P35268	0	2160.89	181	190.9	177.4	171.6	190.8	186.4	181.5	180.4	175.3	5.53	0	5.176e-09
[K].fDTGNLcMVTGGANLGR.[I]	N-Term(TMT10plex); C7(Carbamidomethyl)	High	P62701	0	2011.99	190.6	212.5	203.8	213.5	201.2	231.6	188.4	159.9	164.7	4.06	0	1.239e-06
[K].eTFGVNNAVYGIDAMNPSSR.[D]	N-Term(TMT10plex)	High	O75822	0	2371.15	9.9	14	16.1	14.4	10.8	9.6	10.8	7.8	9.1	4.39	0	1.05e-06
[K].iQEGVFDINNEANGIk.[I]	N-Term(TMT10plex); K16(TMT10plex)	High	P61019	0	2219.21	33.9	37.2	29.8	27.5	39.5	37.7	30.9	29.6	32.6	3.9	0	6.414e-07
[R].aPVAGTcYQAEWDDYVPk.[L]	N-Term(TMT10plex); C7(Carbamidomethyl); K18(TMT10plex)	High	P30086	0	2528.25	56.7	59.8	58.6	52.2	54.7	58.6	60.2	58.9	49.8	4.15	0	6.056e-06
[R].tTNFAGILSQGLR.[I]	N-Term(TMT10plex)	High	P09874	0	1606.91	31	31.8	28.1	31.3	30.2	34.4	27.8	27.9	33.2	5.14	0	1.542e-07
[K].eLLLQPVTISR.[N]	N-Term(TMT10plex)	High	P59998	0	1497.92	32.1	44.5	34.5	43.9	45.6	43.4	40.7	38.4	42.5	3.81	0	0.000797
[K].aPGEQTVPALNLQNAFR.[I]	N-Term(TMT10plex)	High	Q9Y5B9	0	2055.12	93.9	88.9	82.8	91.7	92.8	91.3	86.2	96.1	86.4	3.03	0	1.597e-05
[R].dASLMVTNDGATILk.[N]	N-Term(TMT10plex); K15(TMT10plex)	High	P78371	0	2007.12	139.7	137.9	133.5	128.1	130.4	138	105.7	99	100.4	2.18	0	0.0006009
[K].eNILEEFSk.[V]	N-Term(TMT10plex); K9(TMT10plex)	High	O43390	0	1566.88	142.7	158.7	142.5	145.4	164.2	160.8	138.9	155.7	140.9	2.9	0	0.0002382
[K].gIEILTDMSRPVELSDR.[E]	N-Term(TMT10plex)	High	P50991	0	2160.15	55.6	56.2	49.1	50.5	51.5	51.3	46.4	44.8	42.8	3.38	0	4.872e-07
[R].lLIVSTTPYSEk.[D]	N-Term(TMT10plex); K12(TMT10plex)	High	Q9Y230	0	1809.08	79.4	95.1	79.3	80.8	83.1	104.9	90.3	76.1	87.4	2.43	0	2.856e-05
[R].nSILAQVLDQSAR.[A]	N-Term(TMT10plex)	High	O14737	0	1643.93	18.1	22	28.3	22.2	26.1	19.1	25.6	24.6	27.4	4.06	0	2.456e-05
[K].fAMEPEEFDSDTLR.[E]	N-Term(TMT10plex)	High	P13667	0	1915.89	43.8	39.3	45.4	41.4	37.1	34.4	30.3	33	30.2	4.95	0	1.987e-08
[K].vcLLGcGISTGYGAAVNTAk.[L]	N-Term(TMT10plex); C2(Carbamidomethyl); C6(Carbamidomethyl); K20(TMT10plex)	High	P11766	0	2470.32	11.4	19.7	16.9	16.4	19.3	17.7	18.5	19.5	21	5.26	0	2.796e-07
[K].sSGPTSLFAVTVAPPGAR.[Q]	N-Term(TMT10plex)	High	Q00839	0	1944.08	192.9	170.6	187.6	175.8	196.2	160.4	179.9	201.7	196.9	1.19	0	0.0002614
[R].aFPMPGFDEH.[-]	N-Term(TMT10plex)	High	P34897	0	1376.65	69.5	71.8	69.5	67.5	66.9	59.8	56	63.7	57.1	3.19	0	7.215e-05
[K].iLITTVPPNLR.[K]	N-Term(TMT10plex)	High	Q12905	0	1465.93	28.7	24.3	27.8	27.2	23.9	31.5	27.1	22.8	25.2	2.89	0	0.0008232
[R].tSVLAAANPIESQWNPk.[K]	N-Term(TMT10plex); K17(TMT10plex)	High	P33991	0	2284.27	38.9	52.8	38.6	42.8	42.4	48.3	40.8	42.1	43.3	4.29	0	1.242e-05
[R].tLPGSDWTPNAQFITR.[S]	N-Term(TMT10plex)	High	P56192	0	2033.07	33.2	23.6	25.1	25.9	31.5	25.6	23.5	24.4	23.6	3.84	0	1.269e-05
[K].qELLEALTk.[H]	N-Term(TMT10plex); K9(TMT10plex)	High	P12956	0	1502.92	51.8	53.1	50.3	46	55.1	53.1	50.7	56.9	45.3	2.64	0	0.0007712
[R].aSGQAFELILSPR.[S]	N-Term(TMT10plex)	High	P16949	0	1617.92	508.1	488.7	553.9	444.4	495.5	440.6	482.8	557.2	499.7	2.2	0	7.959e-05
[R].qDLMNIAGTTLSSk.[L]	N-Term(TMT10plex); K14(TMT10plex)	High	P78371	0	1937.08	74.4	87	68.2	74	81	72.5	60.5	57.9	62.5	3.27	0	2.042e-05
[K].vLATAFDTTLGGR.[K]	N-Term(TMT10plex)	High	P34932	0	1550.87	2.9	2.7	3.8	1.7	2.8	3.5	3.5	3.5	3.6	3.32	0	5.047e-05
[K].tENLLGSYFPk.[K]	N-Term(TMT10plex); K11(TMT10plex)	High	Q06323	0	1726.98	263	228.9	262.9	223.4	235.4	226.8	254.6	272.4	261.3	3.97	0	5.321e-05
[K].tVTAmDVVYALk.[R]	N-Term(TMT10plex); M5(Oxidation); K12(TMT10plex)	High	P62805	0	1785.02	576.5	590.3	609.4	535.9	456.4	517.5	449.4	416	330.7	2.39	0	0.0001042
[K].gSLLFTAGPLEEER.[F]	N-Term(TMT10plex)	High	P53004	0	1747.94	43	45.4	40.6	37	33.4	44.6	44.3	37.2	43.9	2.53	0	1.378e-06
[R].qLcDNAGFDATNILNk.[L]	N-Term(TMT10plex); C3(Carbamidomethyl); K16(TMT10plex)	High	Q99832	0	2252.17	188.5	183.7	166.4	179.5	184.9	196.9	162.7	154.7	168.2	3.49	0	2.98e-06
[K].dLAILQcHGELDPMVPVR.[F]	N-Term(TMT10plex); C7(Carbamidomethyl)	High	O95372	0	2292.2	20	17.1	21.6	15.1	14.3	14.4	13.8	19.5	16.6	2.54	0	0.0002607
[K].vNVEAPDVNLEGLGGk.[L]	N-Term(TMT10plex); K16(TMT10plex)	High	Q09666	0	2069.16	34.3	32.1	36.1	38.1	42	36.6	30.2	39.6	41.3	2.9	0	3.45e-05
[K].nGFLLDGFPR.[T]	N-Term(TMT10plex)	High	P54819	0	1364.75	26.5	24.1	27.1	26.8	28.7	30.2	29.7	36.6	30.2	2.73	0	0.0002207
[R].yNVLGAETVLNQMR.[M]	N-Term(TMT10plex)	High	Q1KMD3	0	1836.98	37.9	31	35	30.6	34.2	42.1	30.1	36.6	39.3	3.44	0	2.589e-05
[R].lVQAFQFTDk.[H]	N-Term(TMT10plex); K10(TMT10plex)	High	Q06830	0	1654.96	811.7	825.3	759.4	791	727.7	816.5	748.3	691.3	626.1	0.77	0	0.0002619
[R].vFSGLVSTGLk.[V]	N-Term(TMT10plex); K11(TMT10plex)	High	P13639	0	1565.97	119.8	120.6	114.6	121.7	93.1	131.7	114.8	127	119.8	4.38	0	2.485e-05
[R].vENQENVSNLVIEDTELk.[Q]	N-Term(TMT10plex); K18(TMT10plex)	High	Q01518	0	2531.36	10.9	9.9	9.9	10.8	14	14.5	8.6	8.8	13.2	3.52	0	1.123e-05
[R].eTTDTDTADQVIASFk.[V]	N-Term(TMT10plex); K16(TMT10plex)	High	O43707	0	2200.14	179.6	178.8	175.5	178.8	159.9	182	186.2	172.6	160.3	3.17	0	0.0001244
[K].aLDQFVNFSEQk.[E]	N-Term(TMT10plex); K12(TMT10plex)	High	Q9UQE7	0	1884.03	48.5	42.7	40.8	45.1	37.6	42.7	37.6	40.3	33.1	3.87	0	0.0001584
[R].vQTDAFVSNELDDPDDLQck.[R]	N-Term(TMT10plex); C19(Carbamidomethyl); K20(TMT10plex)	High	Q9UI10	0	2767.35	2.5	3	2.1	2	2.6	2.2	3	3.3	2.3	4.74	0	0.0005397
[R].nEGNIFPNPEATFVk.[E]	N-Term(TMT10plex); K15(TMT10plex)	High	Q9Y5B9	0	2135.15	181.1	184.8	164.7	174.6	166.3	185.1	178.3	165.7	172.1	3.4	0	2.223e-07
[R].vLDPFTIkPLDR.[K]	N-Term(TMT10plex); K8(TMT10plex)	High	P29401	0	1872.14	192.8	220.9	196	199.5	188	245.3	210.2	198.9	205.1	1.6	0	0.0003845
[R].sTLNPQWNESFTFk.[L]	N-Term(TMT10plex); K14(TMT10plex)	High	P17252	0	2157.14	63.3	57.3	51.1	53.4	50.9	50.1	56.2	49.1	51.2	2.48	0	4.469e-05
[K].lGEWVGLck.[I]	N-Term(TMT10plex); C8(Carbamidomethyl); K9(TMT10plex)	High	P25398	0	1519.87	90.3	86.6	95.4	81.5	90.5	92.8	108.3	113	104.7	3.41	0	0.0006952
[K].gMTTVDDFFQGTk.[A]	N-Term(TMT10plex); K13(TMT10plex)	High	Q14195	0	1904.98	47.8	47.3	44.3	42.9	48.1	43.1	42	36.9	32.4	2.36	0	0.0007717
[K].aANDAGYFNDEMAPIEVk.[T]	N-Term(TMT10plex); K18(TMT10plex)	High	P42765	0	2413.21	55.8	55.8	48	50.3	49.3	49.5	40.7	37.1	33.7	4.39	0	6.39e-07
[R].gTPLISPLIk.[W]	N-Term(TMT10plex); K10(TMT10plex)	High	P49327	0	1496.98	47	45.8	36.3	35.7	35.6	41.5	52	36.1	37.2	2.98	0	0.0002212
[K].tVTAMDVVYALkR.[Q]	N-Term(TMT10plex); K12(TMT10plex)	High	P62805	1	1925.13	70.1	64.1	81.3	65.9	101.1	61.8	79.2	95.9	97.7	4.77	0	7.016e-06
[K].eIGNIISDAMk.[K]	N-Term(TMT10plex); K11(TMT10plex)	High	P10809	0	1648.93	443.4	449.1	455.6	409.9	419.3	401.8	395.9	393.7	435	2.15	0	0.0002433
[R].fSMVVQDGIVk.[A]	N-Term(TMT10plex); K11(TMT10plex)	High	P30044	0	1680.98	76.2	81.2	75.9	62.7	63.3	56.4	42.6	41.9	46.2	2.96	0	0.0004573
[K].dGQAMLWDLNEGk.[H]	N-Term(TMT10plex); K13(TMT10plex)	High	P63244	0	1935	247.5	235.6	244.3	199	187.8	210.4	136	148.6	144.9	4.11	0	2.941e-06
[R].cIYNLLQSSSPAVk.[Y]	N-Term(TMT10plex); C1(Carbamidomethyl); K14(TMT10plex)	High	P53618	0	2038.14	37.8	35.4	39.6	43.3	48.5	55.4	49.5	46.8	41.8	2.52	0	8.486e-05
[K].eEASDYLELDTIk.[N]	N-Term(TMT10plex); K13(TMT10plex)	High	P14625	0	1984.05	270.6	309.6	329.5	268.7	266.6	370.7	236.1	387.9	366	3.4	0	0.0001132
[R].aAFGISDSYVDGSSFDPQR.[R]	N-Term(TMT10plex)	High	Q9UQ35	0	2248.07	10.7	12.3	14	10.7	13.6	13.3	13	8.7	11.7	4.18	0	3.61e-07
[R].vMTIPYQPmPASSPVIcAGGQDR.[C]	N-Term(TMT10plex); M9(Oxidation); C17(Carbamidomethyl)	High	Q15365	0	2720.34	6	3.1	2.5	3.2	2.9	1.8	2.4			4.4	0	9.778e-05
[R].mAGTAFDFENMk.[R]	N-Term(TMT10plex); K12(TMT10plex)	High	P31150	0	1819.91	155.2	161	141.4	140.4	149	139	129.1	135.7	119.9	3.83	0	4.764e-05
[K].dATNVGDEGGFAPNILENk.[E]	N-Term(TMT10plex); K19(TMT10plex)	High	P06733	0	2419.25	35.2	36.7	34.2	29.2	29.7	31.8	28.2	27	30.8	4.25	0	2.874e-06
[K].gIYFADMVSk.[S]	N-Term(TMT10plex); K10(TMT10plex)	High	P09874	0	1588.88	28.3	20.9	20.9	25	17.6	30.8	21.3	20.1	26.2	3.85	0	0.0002139
[R].qFASQANVVGPWIQTk.[M]	N-Term(TMT10plex); K16(TMT10plex)	High	O43707	0	2232.25	34.7	30.8	29.6	34.8	34.6	31.9	32.4	29.8	28.3	3.26	0	4.023e-06
[K].acADATLSQITNNIDPVGR.[I]	N-Term(TMT10plex); C2(Carbamidomethyl)	High	P62873	0	2245.14	49.7	46.4	41.8	49.5	51.4	55.1	43.9	47.5	51.6	4.25	0	3.256e-08
[R].vDIETPNLEGTLTGPR.[L]	N-Term(TMT10plex)	High	Q09666	0	1941.05	19.9	18.4	18.8	17.5	22.6	15.8	20	17.6	24.2	4.26	0	0.0007687
[R].sVMDATQIAGLNcLR.[L]	N-Term(TMT10plex); C13(Carbamidomethyl)	High	P34932	0	1877.98	18	18.5	16.1	18.8	22.2	26.5	17.6	19.3	18.9	3.71	0	4.161e-06
[R].iATSLDGFDVASVQQQR.[Q]	N-Term(TMT10plex)	High	O60664	0	2064.09	14.9	14	12.4	13.4	13.4	14.4	11.7	16.7	17.3	3.9	0	1.474e-06
[R].iVSAQSLAEDDVE.[-]	N-Term(TMT10plex)	High	Q15388	0	1604.82	127.3	126	126.2	112.6	129.8	111.3	112.4	120.7	128.9	3.99	0	9.214e-07
[K].aVLFcLSEDk.[K]	N-Term(TMT10plex); C5(Carbamidomethyl); K10(TMT10plex)	High	P23528	0	1639.91	117.6	120.8	130.8	136.5	184	156	148.5	185.4	163.2	3.5	0	0.0001862
[K].nINDAWVcTNDMFR.[L]	N-Term(TMT10plex); C8(Carbamidomethyl)	High	P61970	0	1984.92	110.9	106.1	102.2	101.4	90.6	102.6	87.4	75.1	79.4	3.49	0	2.704e-07
[R].tSLALDESLFR.[G]	N-Term(TMT10plex)	High	Q86U42	0	1480.82	15.4	12.4	14.5	14.4	10.6	17.7	13.4	12.5	12.1	3.33	0	0.000155
[R].yVANIFPYk.[G]	N-Term(TMT10plex); K9(TMT10plex)	High		0	1572.92	90.4	98.1	85.6	82.9	66.3	79.7	86.4	72.1	78.6	3.48	0	0.0002391
[R].sPPTVLVIcGPGNNGGDGLVcAR.[H]	N-Term(TMT10plex); C9(Carbamidomethyl); C21(Carbamidomethyl)	High	Q8NCW5	0	2539.3	12	9.4	8.2	8.9	9.1	7.2	9.7	10.5	9.9	5.87	0	4.742e-06
[R].dIISIAEDEDLR.[V]	N-Term(TMT10plex)	High	P12956	0	1617.85	9.8	12.7	9.8	11	8.6	16.5	12.6	8.7	9.2	4.33	0	1.927e-06
[K].yAALSVDGEDENEGEDYAE.[-]	N-Term(TMT10plex)	High	P23588	0	2304.98	11.3	11.3	16.9	9.1	17.1	12.6	12.8	14.4	16.1	6.22	0	5.209e-09
[R].eANSIIITPGYGLcAAk.[A]	N-Term(TMT10plex); C14(Carbamidomethyl); K17(TMT10plex)	High	Q13423	0	2236.24	18.4	17.5	23.5	18.7	21.9	20.5	17	22.9	20.5	3.61	0	4.636e-05
[R].dAEDAMDAMDGAVLDGR.[E]	N-Term(TMT10plex)	High	Q01130	0	1980.88	180	168.8	173.6	137.1	156.4	131.1	84.7	105.1	82.5	4.58	0	2.505e-06
[R].eGPYSISVLYGDEEVPR.[S]	N-Term(TMT10plex)	High	P21333	0	2139.08	51.2	44.7	52.6	47.1	58.6	51	50.7	63.2	60.6	4.11	0	1.716e-06
[K].ySLEPVAVELk.[S]	N-Term(TMT10plex); K11(TMT10plex)	High	P00558	0	1706.01	668.1	619.3	540.7	572.3	544.4	593.8	566	527.6	441	1.84	0	0.0002227
[R].fTQAGSEVSALLGR.[I]	N-Term(TMT10plex)	High	P06576	0	1664.92	56.1	63.5	62.4	59.3	55.8	67.7	58.6	63.7	56.3	4.36	0	5.145e-08
[R].lASPSGSTSSGLEVVAPEGTSAPGGGPGTLDDSATIcR.[V]	N-Term(TMT10plex); C37(Carbamidomethyl)	High	Q13263	0	3787.85	23	22.8	24.2	20.6	22	20.8	23.9	21.9	28.8	4.8	0	4.461e-07
[K].gLDPYNVLAPk.[G]	N-Term(TMT10plex); K11(TMT10plex)	High	P10606	0	1644.97	346.4	316.8	334.1	298.5	384.1	299.9	292.9	374	334.5	2.84	0	0.0002727
[R].aLQSGQcAGAALDVFTEEPPR.[D]	N-Term(TMT10plex); C7(Carbamidomethyl)	High	O43175	0	2446.22	15.1	15	15.7	14.4	16.8	17.9	17.6	14.7	17.6	4.63	0	4.941e-06
[R].lLSDSLPPSTGTFQEAQSR.[L]	N-Term(TMT10plex)	High	Q9Y490	0	2263.18	28.9	33.1	32.2	26.6	31.2	30.9	37.8	30	30.2	4.34	0	2.567e-09
[K].vLAVNQENEQLMEDYEk.[L]	N-Term(TMT10plex); K17(TMT10plex)	High	P12814	0	2510.28	10.1	15	13.6	9	7.8	12.7	8.3	8.5	7.4	4.1	0	1.613e-08
[K].nLEELNISSAQ.[-]	N-Term(TMT10plex)	High	Q9Y2R5	0	1446.76	46.5	51	50.1	47.2	50.1	43	48.2	48.1	45.9	2.85	0	0.0002603
[K].iSMPDVDLHLk.[G]	N-Term(TMT10plex); K11(TMT10plex)	High	Q09666	0	1726	182.1	165.3	163.6	157.5	162.9	147.2	151.3	153.9	144.4	3.49	0	0.0006787
[R].eQFGNNPFSSLAGNSDSSSSQPLR.[T]	N-Term(TMT10plex)	High	Q9NRR5	0	2755.31		2.6	1.4	2.7	1.9	2.3	3.1	5.9	3	4.7	0	3.231e-05
[R].eMEENFAVEAANYQDTIGR.[L]	N-Term(TMT10plex)	High	P08670	0	2416.13	213.1	200.2	173.5	171.1	186.5	166.5	131	128.4	121.9	4.75	0	1.185e-07
[K].qFYDQALQQAVVDDDANNAk.[A]	N-Term(TMT10plex); K20(TMT10plex)	High	P60033	0	2711.37	13.6	10.5	14.5	11.4	11	11.8	8.4	9	9.5	4.35	0	4.9e-07
[K].hTGPGILSMANAGPNTNGSQFFIcTAk.[T]	N-Term(TMT10plex); C24(Carbamidomethyl); K27(TMT10plex)	High	P62937	0	3249.65	60.2	54.3	58.2	48.1	46.2	48.8	44.9	33	37.3	3.04	0	8.364e-05
[R].lEQGQAIDDLMPAQk.[-]	N-Term(TMT10plex); K15(TMT10plex)	High	P12277	0	2115.15	514.9	510.2	547.1	494.7	469.2	499.2	397.5	380.6	373	3.05	0	2.057e-07
[R].lVLEVAQHLGESTVR.[T]	N-Term(TMT10plex)	High	P06576	0	1880.08	40.1	34.6	44.3	38.8	39.5	38	40	33.5	43.7	3.84	0	5.694e-07
[K].sIcEVLDLER.[S]	N-Term(TMT10plex); C3(Carbamidomethyl)	High	P35659	0	1462.78	46.2	42.7	45.7	51.8	48.3	46	52.3	44.7	41.2	3.12	0	0.0002181
[R].fDVSGYPTLk.[I]	N-Term(TMT10plex); K10(TMT10plex)	High	P13667	0	1584.9	256.4	233.9	232.4	216.1	246.1	223.2	216.9	213	219.2	3.14	0	0.0001566
[R].lVPGGGATEIELAk.[Q]	N-Term(TMT10plex); K14(TMT10plex)	High	P50990	0	1813.08	392.3	374.6	346.4	327.5	363.2	331.6	363.1	362.7	325.8	2.61	0	4.531e-06
[R].iAEFTTNLTEEEEk.[S]	N-Term(TMT10plex); K14(TMT10plex)	High	P35579	0	2112.11	88.1	82.9	78.5	83.4	94.5	84.4	83.3	86.9	73.8	3.86	0	2.382e-06
[K].tLSPGDSFSTFDTPYcR.[V]	N-Term(TMT10plex); C16(Carbamidomethyl)	High	Q9NQR4	0	2180.02	13.5	13	15.7	12.8	11	13.1	13.4	9.6	15.5	4.02	0	0.0002908
[K].eAFSLFDkDGDGTITTk.[E]	N-Term(TMT10plex); K8(TMT10plex); K17(TMT10plex)	High	P62158	1	2532.38	270.9	273.2	311.9	282	300.1	262.4	276.6	316.9	277.2	3.99	0	7.583e-06
[K].eANLLNAVIVQR.[L]	N-Term(TMT10plex)	High	Q9UNZ2	0	1568.93	15.1	14.5	17.4	16.9	19.1	20.3	18.3	23	18.2	2.72	0	0.0008186
[R].aMLDQLMGTSR.[D]	N-Term(TMT10plex)	High	Q9Y383	0	1451.75	19.1	16	17.5	10.7	19.8	14.7	12	10.5	13.6	3.47	0	0.0007084
[K].dLPELALDTPR.[A]	N-Term(TMT10plex)	High	Q53EL6	0	1468.82	19	19.3	20.8	16.2	20.1	17.9	15.3	15.5	18.1	3.3	0	2.798e-05
[K].tLGILGLGR.[I]	N-Term(TMT10plex)	High	O43175	0	1128.73	36.2	35.7	34.3	36.3	35.6	34.5	35	31.4	31	3.1	0	0.0002375
[R].iINEPTAAAIAYGLDkR.[E]	N-Term(TMT10plex); K16(TMT10plex)	High	P11021	1	2274.32	36.3	27.4	33.7	34.9	35.3	28.7	34.6	26.7	31.7	4.92	0	1.771e-06
[K].iFDPQNPDENE.[-]	N-Term(TMT10plex)	High	P46109	0	1546.72	178.9	167.6	183	144.5	170.7	152.9	165.5	168.3	168.9	2.61	0	0.000576
[K].lVVEcVMNNVTcTR.[I]	N-Term(TMT10plex); C5(Carbamidomethyl); C12(Carbamidomethyl)	High	Q01469	0	1923.97	30.3	29.1	30.6	29.8	36.2	32.8	36.7	34.3	28.8	3.85	0	4.347e-05
[K].yIDSADLEPITSQEEPVR.[Y]	N-Term(TMT10plex)	High	P17812	0	2291.16	13.1	14	13.2	15.5	15.8	16.2	14.1	9.3	16.7	4.26	0	2.986e-05
[R].aAFTAFEEAQLPR.[L]	N-Term(TMT10plex)	High	Q96CT7	0	1679.9	53.8	49.7	55.8	47.2	55.5	39.7	51	55	47.1	4.06	0	1.34e-05
[K].tVTNAVVTVPAYFNDSQR.[Q]	N-Term(TMT10plex)	High	P11142	0	2211.16	227.2	228.9	199	198.7	202.5	191.5	215.1	176.8	176.1	3.07	0	2.696e-07
[K].dGScGVAYVVQEPGDYEVSVk.[F]	N-Term(TMT10plex); C4(Carbamidomethyl); K21(TMT10plex)	High	P21333	0	2716.35	1.6	2.5	3.1	2.7	2.6	2.8	1.8	2.5	1.7	4.85	0	1.186e-05
[R].lYLINSPVVR.[A]	N-Term(TMT10plex)	High	P41252	0	1402.86	25.9	26.9	28.1	25	27.5	27.7	28.6	26.3	25.5	3.2	0	0.0002291
[R].dIVVLGVEk.[K]	N-Term(TMT10plex); K9(TMT10plex)	High	O14818	0	1429.9	39.3	37.5	42.4	43.3	35.3	44.6	34.3	34.1	42.7	2.88	0	0.0003553
[R].yESSALPSGQLTSLSEYASR.[M]	N-Term(TMT10plex)	High	Q12931	0	2375.19	18.9	18.5	22.5	19.9	18.5	25.1	23.2	22.5	26.4	4.26	0	1.54e-06
[R].aANPVDFLSk.[A]	N-Term(TMT10plex); K10(TMT10plex)	High	Q8IY81	0	1519.89	30.2	32.1	31.6	34.1	40.6	36.9	36	32.1	41.7	3.57	0	2.934e-05
[K].dQLLLGPTYATPk.[V]	N-Term(TMT10plex); K13(TMT10plex)	High	P55084	0	1875.1	255.3	240.6	240.9	246.3	239.9	251.1	269.9	241.6	231.8	3.2	0	1.084e-06
[R].aLPAVQQNNLDEDLIR.[K]	N-Term(TMT10plex)	High	P22314	0	2038.11	141.3	121.6	121.8	121.6	126.6	130.6	131.1	127.9	125.5	4.07	0	0.0002131
[K].vQQTVQDLFGR.[A]	N-Term(TMT10plex)	High	P38646	0	1519.84	89.2	84.3	76.9	80.6	84.9	87.8	89	81.3	70.3	3.67	0	3.441e-05
[R].aQLLQPTLEINPR.[H]	N-Term(TMT10plex)	High	Q12931	0	1722.01	41.7	39	42.2	42	36.3	43.2	46.9	41.9	41.7	3.23	0	3.085e-05
[K].qMEQVAQFLk.[A]	N-Term(TMT10plex); K10(TMT10plex)	High	Q01995	0	1679.96	300.4	214.5	220.3	207.6	187.4	196.1	208.2	174.3	186.7	3.49	0	4.175e-05
[R].sSFYVNGLTLGGQk.[C]	N-Term(TMT10plex); K14(TMT10plex)	High	P07737	0	1929.08	512.4	526.5	517.1	560.6	533.9	553.8	521.2	523.8	480.5	3.73	0	4.5e-05
[K].dLGLSESGEDVNAAILDESGkk.[F]	N-Term(TMT10plex); K21(TMT10plex); K22(TMT10plex)	High	P13667	1	2934.59	48	43.6	46.8	47.7	36.2	44.3	45.8	35.6	43.2	4.67	0	5.036e-10
[K].vVAPTISSPVcQEQLVEAGR.[L]	N-Term(TMT10plex); C11(Carbamidomethyl)	High	Q9Y490	0	2369.27	3	8.7	8.6	3.5	3.7	6.9	7.2	3.8	7.8	3.46	0	2.161e-05
[R].cELLYEGPPDDEAAmGIk.[S]	N-Term(TMT10plex); C1(Carbamidomethyl); M15(Oxidation); K18(TMT10plex)	High	P13639	0	2482.22	53.9	52.5	54.4	49.9	51	47.1	35.4	40.3	38.4	3.61	0	1.025e-06
[R].aEPEDHYFLLTEPPLNTPENR.[E]	N-Term(TMT10plex)	High	P61158	0	2711.35	39.1	36.3	36.2	33.7	32.8	37.3	33.7	33.9	39.3	4.31	0	5.62e-08
[R].dGLGGLPDIVR.[D]	N-Term(TMT10plex)	High	P45974	0	1340.77	91.6	85.1	84.7	87.1	79	89	78.6	95.9	77.1	2.94	0	0.0002843
[K].lSGSNPYTTVTPQIINSk.[W]	N-Term(TMT10plex); K18(TMT10plex)	High	O43707	0	2378.33	103.9	97.4	89.9	79.3	100.7	88.1	95.6	95.5	75.4	3.56	0	1.626e-05
[K].nADMSEEMQQDSVEcATQALEk.[Y]	N-Term(TMT10plex); C15(Carbamidomethyl); K22(TMT10plex)	High	P63167	0	2972.37	22.3	24.7	30.2	21.9	18.7	17.7	12.7	16	13.1	5.55	0	1.627e-08
[K].gSPNANEPPLVFVGk.[G]	N-Term(TMT10plex); K15(TMT10plex)	High	P28838	0	1984.13	27.1	24.5	26	24.4	21.1	25.5	21.5	21.7	17.3	3.7	0	0.0002826
[K].dTSEDIEELVEPVAAHGPk.[I]	N-Term(TMT10plex); K19(TMT10plex)	High	Q99460	0	2494.31	16.4	16.9	17.2	11.3	16.7	17.4	18.5	16.1	17	5.74	0	1.666e-07
[K].eEAPDILcLQETk.[C]	N-Term(TMT10plex); C8(Carbamidomethyl); K13(TMT10plex)	High	P27695	0	2004.07	209.6	197.1	204.9	200.5	214.6	215	223.5	187.9	189	2.76	0	0.0001788
[K].nLEPEWAAAASEVk.[E]	N-Term(TMT10plex); K14(TMT10plex)	High	Q15084	0	1973.07	240.5	231	246.9	250	235.4	248.6	240.6	229.3	235.6	2.96	0	0.0007237
[K].vNDTIQIDLETGk.[I]	N-Term(TMT10plex); K13(TMT10plex)	High	P62701	0	1904.07	78.2	92.1	66.5	88.3	84.1	98.8	93.2	69.7	81	3.7	0	0.0001351
[R].yDGQVAVFGSDLQEk.[L]	N-Term(TMT10plex); K15(TMT10plex)	High	P22314	0	2114.12	14.4	14	13	13.1	13.9	15.5	12.6	14.6	15.2	4.47	0	4.955e-05
[K].lVILANNcPALR.[K]	N-Term(TMT10plex); C8(Carbamidomethyl)	High	P62888	0	1582.93	63.5	91.5	90.7	118	95.1	148.3	96.7	103.6	128.5	4.02	0	5.102e-06
[R].dQVLQNLGSVESYSEEk.[A]	N-Term(TMT10plex); K17(TMT10plex)	High	Q7Z4S6	0	2383.24	57.5	46.3	53.3	46.2	57.6	43.6	59.7	56.3	47.8	3.21	0	2.478e-05
[K].kPVVDcVVSVPcFYTDAER.[R]	N-Term(TMT10plex); K1(TMT10plex); C6(Carbamidomethyl); C12(Carbamidomethyl)	High	P34932	0	2699.39	25.9	24.8	25.6	24.8	20.5	27.3	22.9	24.8	21	4.43	0	4.939e-07
[K].eVIPVNVPEAQEEMk.[E]	N-Term(TMT10plex); K15(TMT10plex)	High	P07814	0	2170.18	38.2	33.7	33.6	30.7	36.1	36	28	26	26.8	4.53	0	6.632e-07
[K].eEVVTVETWQEGSLk.[A]	N-Term(TMT10plex); K15(TMT10plex)	High	P09211	0	2192.19	93.7	98.4	101.8	101.8	77.8	99.4	89.6	88.5	82	3.6	0	1.709e-06
[K].eVYELLDSPGk.[V]	N-Term(TMT10plex); K11(TMT10plex)	High	P22234	0	1707.96	400.8	378.4	342	342.1	402.9	378.7	355.1	406	378.2	3.73	0	3.746e-05
[R].tPFLLSGTSYk.[D]	N-Term(TMT10plex); K11(TMT10plex)	High	P55084	0	1671.97	27.7	25.9	26.5	24.7	20.3	23.6	23.3	23.2	21.9	4.14	0	6.031e-05
[K].mSASDPNSSIFLTDTAk.[Q]	N-Term(TMT10plex); K17(TMT10plex)	High	P23381	0	2243.16	84.8	77.4	78	75.3	75.9	69.6	67.4	70.9	63.9	3.15	0	0.0001859
[K].iLQDGGLQVVEk.[Q]	N-Term(TMT10plex); K12(TMT10plex)	High	O43175	0	1757.06	86.7	83.8	86.9	78.8	89.1	79.1	94.5	95.4	76.5	3.38	0	7.037e-05
[K].vLQSALAAIR.[H]	N-Term(TMT10plex)	High	Q12905	0	1270.8	46.2	53	45.8	42.2	45.1	44.2	38.3	38.7	39	3.05	0	0.0001187
[K].lQQGYNAMGFSQGGQFLR.[A]	N-Term(TMT10plex)	High	P50897	0	2231.12	2.8	9.7	6.8	2.5	6.4	3.4	6	7.6	6	3.75	0	0.0003468
[K].tVNELQNLSSAEVVVPR.[D]	N-Term(TMT10plex)	High	O00425	0	2084.15	37.4	38.3	37.2	36.5	34.6	30.5	31.4	30.7	31.2	2.24	0	0.0002481
[R].aEDGSVIDYELIDQDAR.[D]	N-Term(TMT10plex)	High	P07355	0	2138.05	147.7	144.9	156.1	142.8	160.4	145.2	142	169.1	143.5	4.66	0	1.359e-05
[R].aMADPEVQQIMSDPAMR.[L]	N-Term(TMT10plex)	High	P31948	0	2119.02	80.7	72.1	80.7	54.8	76	62	61.3	59	56.6	3.95	0	3.074e-06
[K].gDGPVQGIINFEQk.[E]	N-Term(TMT10plex); K14(TMT10plex)	High	P00441	0	1960.09	201.2	182.5	220.6	198.2	212.5	201.5	194.4	196.8	204.4	3.71	0	6.207e-06
[K].eSVPEFPLSPPk.[K]	N-Term(TMT10plex); K12(TMT10plex)	High	P16949	0	1785.02	726.9	687.4	769.5	653.5	708.4	653.1	637.8	829	714.5	3.57	0	0.0003288
[K].dQLQTFSEEHPVLLTEAPLNPR.[K]	N-Term(TMT10plex)	High	P61163	0	2763.45	5.3	9.4	8.9	3.1	7.8	7.9	10.5	3	10.9	6.21	0	2.868e-08
[R].lPLcSLPGEPGNGPDQQLQR.[S]	N-Term(TMT10plex); C4(Carbamidomethyl)	High	Q96GX2	0	2405.24	11.2	11	9.5	11.5	11	10.4	11.5	10.3	9.7	4.67	0	0.0001826
[K].iGEHTPSALAIMENANVLAR.[Y]	N-Term(TMT10plex)	High	P04075	0	2336.26	58.4	58.4	55.8	56.8	60.2	58.8	54.8	58.8	49.3	4.6	0	2.059e-09
[K].aLPLEAEVAPVk.[D]	N-Term(TMT10plex); K12(TMT10plex)	High	P27816	0	1695.05	161.8	146.9	144.7	134.9	145.3	139.1	125.3	145.6	125.5	3.14	0	0.0005469
[K].nVTLPAVFk.[A]	N-Term(TMT10plex); K9(TMT10plex)	High	P36578	0	1446.91	456.6	488.9	420.3	408.5	408.1	450.2	434.6	427.4	391.5	2.73	0	0.0001825
[R].gFGFVTFDDHDPVDk.[I]	N-Term(TMT10plex); K15(TMT10plex)	High	P22626	0	2154.09	558.4	572.1	528.1	550.6	544	589.6	567.2	554.6	447.4	2.57	0	2.486e-05
[R].dYAAYNVLDDPELR.[Q]	N-Term(TMT10plex)	High	Q86SX6	0	1882.94	17.7	20.7	17	17.8	18.5	19.1	14.3	19.1	24.5	2.92	0	0.0007819
[R].eAPVDVLTQIGR.[S]	N-Term(TMT10plex)	High	Q9BVC6	0	1526.87	44.6	43.8	44.9	34.6	42.2	36.8	36.8	33.3	31.5	3.28	0	3.412e-05
[K].qYNGVPLDGRPMNIQLVTSQIDAQR.[R]	N-Term(TMT10plex)	High	Q86V81	0	3042.6	70.8	68	68.6	61.5	63.9	75.7	64	72.5	68.4	2.14	0	8.328e-05
[R].aAGVVLEMIR.[E]	N-Term(TMT10plex)	High	Q9Y230	0	1287.77	33.7	33.3	32.7	30.7	32.8	36	29.8	26.8	38.1	3.52	0	0.0001741
[R].qASPNIVIALAGNk.[A]	N-Term(TMT10plex); K14(TMT10plex)	High	P51148	0	1854.12	171.9	199.4	151.1	185	177.2	203	164.5	158.3	154.9	2.64	0	0.0002848
[R].cIPALDSLTPANEDQk.[I]	N-Term(TMT10plex); C1(Carbamidomethyl); K16(TMT10plex)	High	P10809	0	2230.18	290.2	285.5	285.4	347.1	345.7	345	361.6	326.3	322.9	4.7	0	5.622e-08
[K].gVVPLAGTDGETTTQGLDGLSER.[C]	N-Term(TMT10plex)	High	P09972	0	2502.29	16.3	16.3	15.3	15.3	16.4	15.1	15.6	12.7	13.7	5.76	0	3.67e-07
[R].eELSNVLAAMR.[K]	N-Term(TMT10plex)	High	Q9Y3U8	0	1461.79	66.7	70.4	72.9	65.1	66.6	61.1	68.9	69.5	65.3	3.58	0	0.0002185
[R].qQPGIELPETELSLR.[V]	N-Term(TMT10plex)	High	Q96ME7	0	1939.07	20.4	18.3	15.8	16	15.8	16.5	16.4	21.4	16.9	3.44	0	2.223e-05
[R].vLNSYWVGEDSTYk.[F]	N-Term(TMT10plex); K14(TMT10plex)	High	P61313	0	2119.11	46.7	42.5	44.3	49.5	42.4	46.7	45.8	47.6	49.1	2.76	0	3.169e-05
[K].iTENIGcVMTGMTADSR.[S]	N-Term(TMT10plex); C7(Carbamidomethyl)	High	P60900	0	2085	16.2	23	20.8	25.3	19	16.8	17.4	18.1	19.3	4.52	0	2.313e-06
[R].kTVTAMDVVYALk.[R]	N-Term(TMT10plex); K1(TMT10plex); K13(TMT10plex)	High	P62805	1	2126.29	436.9	432.4	487.9	423.6	377.9	399.4	366.8	318.9	299.3	4.05	0	7.236e-07
[R].lTESPcALVASQYGWSGNmER.[I]	N-Term(TMT10plex); C6(Carbamidomethyl); M19(Oxidation)	High	P14625	0	2601.23	13.9	16.5	10.7	15.2	13.5	12.8	14.2	10.4	13.4	7.37	0	9.867e-11
[R].tLMNLGGLAVAR.[D]	N-Term(TMT10plex)	High	P37802	0	1444.85	119.6	115.2	123.4	99.2	86.8	89.7	80	80.4	82.7	4.12	0	1.558e-06
[K].lWTLVSEQTR.[V]	N-Term(TMT10plex)	High	P46776	0	1461.83	52.9	49.1	57.2	46.3	50.7	50.6	45.4	42	45.2	2.97	0	0.0002407
[K].vNIVPVIAk.[A]	N-Term(TMT10plex); K9(TMT10plex)	High	Q15019	0	1410.94	211.5	210.4	176.6	186.2	168.6	200.5	178.8	155	173.9	2.71	0	0.0001039
[K].iPGGIIEDScVLR.[G]	N-Term(TMT10plex); C10(Carbamidomethyl)	High	P49368	0	1657.91	20.1	23.6	19.5	24.7	20.3	21.5	23.9	21.1	17.1	3.62	0	2.106e-07
[K].eSEITDEDIDGILER.[G]	N-Term(TMT10plex)	High	O60264	0	1962.97	36.3	37.9	36.6	37	35.3	36.3	38.1	31.8	37.6	4.86	0	4.837e-06
[K].qIcVVMLESPPk.[G]	N-Term(TMT10plex); C3(Carbamidomethyl); K12(TMT10plex)	High	P57721	0	1859.05	53.4	43.6	54	45.9	49	54.7	54.1	55.5	60.7	3.59	0	0.0002711
[K].gLTPSQIGVILR.[D]	N-Term(TMT10plex)	High	P62277	0	1482.92	65.8	78.2	71.4	66.4	68.4	72.8	76.9	85.7	62.3	3.46	0	3.656e-06
[K].aVDIPHMDIEALk.[K]	N-Term(TMT10plex); K13(TMT10plex)	High	P62906	0	1910.08	260.2	244.9	270.2	235.2	259.1	259.1	237.4	251.2	225.7	3.31	0	2.527e-06
[K].nQALFPAcVLk.[N]	N-Term(TMT10plex); C8(Carbamidomethyl); K11(TMT10plex)	High	Q92499	0	1719	118	106.7	100.5	97.2	91	107.4	99.4	104.6	93.6	3.55	0	8.517e-06
[K].lAADEDDDDDDEEDDDEDDDDDDFDDEEAEEk.[A]	N-Term(TMT10plex); K32(TMT10plex)	High	P06748	0	4181.53	10.4	13.3	13.5	9.6	12.8	11.8	10.8	11.9	11.6	6.97	0	3.071e-12
[K].lVIPSELGYGER.[G]	N-Term(TMT10plex)	High	P26885	0	1561.88	32.5	34.2	29.4	28.2	33.7	37	28.6	35.2	35.2	3.28	0	2.764e-05
[R].gFAFVTFDDHDTVDk.[I]	N-Term(TMT10plex); K15(TMT10plex)	High	P51991	0	2172.1	63.7	62	71.4	65.5	67.6	73.9	77.6	70.2	65.1	3.28	0	1.959e-07
[K].ePFPTIYVDSQk.[E]	N-Term(TMT10plex); K12(TMT10plex)	High	O43776	0	1882.04	180.5	179.3	168.5	190.2	186.1	200	167.8	183.8	170.3	3.26	0	2.621e-05
[R].aITIANQTNcPLYITk.[V]	N-Term(TMT10plex); C10(Carbamidomethyl); K16(TMT10plex)	High	Q16555	0	2279.28	140.4	147.7	144.4	176.6	171	179.9	167.2	156.4	165.5	5.2	0	2.869e-06
[K].qLEDELVSLQk.[K]	N-Term(TMT10plex); K11(TMT10plex)	High	P09493	0	1760.02	504.1	512.1	559.9	476.3	527.9	468.8	470.6	576.3	510.7	2.52	0	8.994e-05
[K].sNTSPEELGPLANQLTSDYGR.[L]	N-Term(TMT10plex)	High	Q9Y490	0	2478.23	3.2	6.8	2.8	2.7	5.7	2.6	3.6	3.4	6.1	6.34	0	1.612e-07
[R].fGQAATmEGIGAIGGTPPAFNR.[A]	N-Term(TMT10plex); M7(Oxidation)	High	Q15233	0	2408.22	22.6	19.8	22.2	18.2	21.8	20.3	22.3	24	22.1	5.24	0	4.543e-05
[K].mSGGWELELNGTEAk.[L]	N-Term(TMT10plex); K15(TMT10plex)	High	Q07021	0	2080.08	254.1	249.6	250.1	225	202.2	220.8	189.4	178.9	151.7	2.58	0	1.334e-05
[R].aLDDFVLGSAR.[L]	N-Term(TMT10plex)	High	O60831	0	1392.77	108.4	98.5	102.4	80	106.9	96.5	101.1	103.6	111.5	3.43	0	1.64e-05
[K].vTNGAFTGEISPGMIk.[D]	N-Term(TMT10plex); K16(TMT10plex)	High	P60174	0	2080.15	360.7	327.5	356.8	358	312.1	337.8	297.9	302.9	242.9	4.66	0	1.052e-06
[R].aITIAGVPQSVTEcVk.[Q]	N-Term(TMT10plex); C14(Carbamidomethyl); K16(TMT10plex)	High	Q15365	0	2131.22	215.5	199.7	206.8	256.4	230.5	260	285.6	284	273.4	4.73	0	4.349e-07
[R].mAPYQGPDAVPGALDYk.[S]	N-Term(TMT10plex); K17(TMT10plex)	High	O43707	0	2251.18	118.1	113.7	133.1	106.1	126.8	115.8	112.9	124.4	123.9	3.34	0	0.0001183
[R].fVEGVcPFcGYEEAR.[G]	N-Term(TMT10plex); C6(Carbamidomethyl); C9(Carbamidomethyl)	High	P56192	0	2048.94	27.3	26.3	21.6	18.2	24.1	22.9	26.4	20.9	20.1	3.91	0	9.729e-06
[R].lVVPATQcGSLIGk.[G]	N-Term(TMT10plex); C8(Carbamidomethyl); K14(TMT10plex)	High	Q15365	0	1901.13	391	373.3	343.2	347.9	346.4	352.6	367	334.5	312.9	2.21	0	0.0001833
[R].iMNVIGEPIDER.[G]	N-Term(TMT10plex)	High	P06576	0	1614.87	124	124.1	105.7	100	104.4	109.2	111.6	104.2	91.3	3.94	0	1.013e-05
[K].vAYIPDEMAAQQNPLQQPR.[G]	N-Term(TMT10plex)	High	O00425	0	2398.24	34.5	27.2	21.5	27.3	24.1	25.8	20.5	17.3	23.3	4.62	0	6.319e-07
[K].mFILSDGEGk.[N]	N-Term(TMT10plex); K10(TMT10plex)	High	P35244	0	1554.86	18.6	15.6	20.4	15	13.7	12.9	18	12.3	11.9	3.24	0	0.0002556
[K].mVVESAYEVIk.[L]	N-Term(TMT10plex); K11(TMT10plex)	High	P07195	0	1725.99	228.3	262.5	249.8	205.7	190.1	246.9	148.2	174.8	190.3	2.82	0	1.776e-05
[R].vcENIPIVLcGNk.[V]	N-Term(TMT10plex); C2(Carbamidomethyl); C10(Carbamidomethyl); K13(TMT10plex)	High	P62826	0	1974.09	444.7	503.4	442.9	590.5	484.7	667.1	530.9	509.9	553.5	1.97	0	5.761e-06
[R].yWLcAATGPSIk.[I]	N-Term(TMT10plex); C4(Carbamidomethyl); K12(TMT10plex)	High	P63244	0	1825.01	87.8	104.1	108.4	109.6	93.6	146.3	97	95.7	121.9	3.73	0	2.736e-05
[K].lVEALcAEHQINLIk.[V]	N-Term(TMT10plex); C6(Carbamidomethyl); K15(TMT10plex)	High	P25398	0	2209.28	64.8	55.3	54.4	56.5	57.1	53	45.6	46.3	58.9	4.17	0	7.294e-07
[K].fAEAFEAIPR.[A]	N-Term(TMT10plex)	High	P50990	0	1379.75	156.8	139.5	135.9	133.2	142.9	135.8	146.5	134.5	136.2	3.15	0	0.0007334
[R].yPEETLSLMTk.[E]	N-Term(TMT10plex); K11(TMT10plex)	High	P78527	0	1769.98	63.5	70.6	59.1	50.5	58.6	62.3	60	55.7	54.4	3.15	0	0.0003261
[K].qIDLSTVDLk.[K]	N-Term(TMT10plex); K10(TMT10plex)	High	P55145	0	1589.95	73.4	64.5	76.1	69.2	67	69.4	65.1	59.4	66.9	3.43	0	0.0001565
[K].sDIDEIVLVGGSTR.[I]	N-Term(TMT10plex)	High	P11021	0	1689.92	81.7	74.1	78.7	76.3	81.7	72.3	72.1	76.2	77.6	3.9	0	2.316e-08
[K].lTFDTTFSPNTGk.[K]	N-Term(TMT10plex); K13(TMT10plex)	High	P45880	0	1887.03	100.1	118.8	116.2	155.4	109.3	176.2	112.4	119.5	175.3	3.55	0	5.23e-06
[K].aLTSEIALLQSR.[L]	N-Term(TMT10plex)	High	P04843	0	1530.91	35.3	30.6	30.8	29.8	35.4	32.1	34.5	33.2	34.9	4.02	0	7.705e-06
[R].lAPDYDALDVANk.[I]	N-Term(TMT10plex); K13(TMT10plex)	High	P62750	0	1863.03	557.2	534.2	598.9	552	576.7	494.9	573.4	598.7	506.5	3.18	0	0.0007333
[R].lASTNSSVLGADLPSSMk.[E]	N-Term(TMT10plex); K18(TMT10plex)	High	Q13428	0	2236.23	40.5	32.9	45.4	30.9	39.6	38.2	34.8	40.6	37.8	4.48	0	3.966e-08
[K].yFGDIISVGQR.[L]	N-Term(TMT10plex)	High	Q96CN7	0	1483.81	138.9	132	103.7	118.4	101.8	124	114.1	105.6	109.4	3.14	0	0.0001496
[K].gNENANGAPAITLLIR.[E]	N-Term(TMT10plex)	High	Q9Y5B9	0	1853.04	34.7	30.3	32.8	24.7	34.8	32.4	31.1	31.1	30.6	2.93	0	7.024e-05
[K].qLSDAISIIGR.[E]	N-Term(TMT10plex)	High	P55060	0	1401.83	53	61.1	58.6	47.8	40.4	54.3	40.6	45.2	38.7	3.4	0	3.29e-05
[K].iLDSVGIEADDDR.[L]	N-Term(TMT10plex)	High	P05387	0	1646.84	66.6	73.2	87.3	63.9	76.3	69.2	72.9	77.5	76.4	5.25	0	8.36e-07
[K].qEPLGSDSEGVNcLAYDEAIMAQQDR.[I]	N-Term(TMT10plex); C13(Carbamidomethyl)	High	Q96FW1	0	3125.44					1.9					5.94	0	2.787e-07
[R].lVSPGSANETSSILVESVTR.[S]	N-Term(TMT10plex)	High	O75369	0	2275.23	9.7	10.9	9.9	12.7	10	12.2	9.4	9.3	11.1	3.23	0	0.0006966
[K].sDIGEVILVGGMTR.[M]	N-Term(TMT10plex)	High	P38646	0	1675.93	18	16	22	18	20	15	15.3	11.6	11.9	4.9	0	2.479e-06
[R].iNEILSNALk.[R]	N-Term(TMT10plex); K10(TMT10plex)	High	P52272	0	1572.97	378.2	350.7	347.3	350.5	316.9	347	357	324.6	290	2.29	0	0.0003347
[K].gADFLVTEVENGGSLGSk.[K]	N-Term(TMT10plex); K18(TMT10plex)	High	P14618	0	2238.2	220.5	239.9	260.9	274	238.7	325.9	246.5	260.1	320.7	3.82	0	7.078e-06
[K].vcNFLASQVPFPSR.[L]	N-Term(TMT10plex); C2(Carbamidomethyl)	High	Q99714	0	1850.98	26.7	30.4	25.4	30.7	38.3	44.3	28.5	47.5	38	3.74	0	9.806e-08
[R].tIGTGLVTNTLAMTEEEk.[N]	N-Term(TMT10plex); K18(TMT10plex)	High	P49411	0	2366.29	66.9	69.6	63.3	57.2	60.1	64.4	44.3	43.9	39.3	4.78	0	2.623e-07
[K].gAEEMETVIPVDVMR.[R]	N-Term(TMT10plex)	High	Q99497	0	1904.97	224.5	233.7	211.4	182.3	195	180.7	153.8	151.6	145.5	3.26	0	1.298e-06
[K].lFIGGLNVQTSESGLR.[G]	N-Term(TMT10plex)	High	Q13151	0	1920.08	41.3	41.3	40.8	35.1	41.3	38.4	30.9	30.2	25.9	3.57	0	2.532e-05
[K].fGNEVIPVTVTVk.[G]	N-Term(TMT10plex); K13(TMT10plex)	High	P24752	0	1861.12	56.3	46.1	50	56.7	63	65.6	62.8	70.3	54.4	2.46	0	0.0002594
[K].vPPAINQFTQALDR.[Q]	N-Term(TMT10plex)	High	P62424	0	1799	58.5	59.7	54.7	54	54.5	60.8	53.3	63.3	55.4	4.29	0	9.684e-07
[K].gISLNPEQWSQLk.[E]	N-Term(TMT10plex); K13(TMT10plex)	High	P53999	0	1958.11	229.6	205.7	212	190.3	196	183.7	190.4	199.9	171.3	3.29	0	1.659e-07
[R].nLANTVTEEILEk.[A]	N-Term(TMT10plex); K13(TMT10plex)	High	O60506	0	1932.11	227.8	213.1	204.2	201	178.2	207.2	202.4	169.4	180	3.12	0	3.696e-05
[K].vVNIVPVIAk.[A]	N-Term(TMT10plex); K10(TMT10plex)	High	Q9UHD8	0	1510.01	68.9	77.4	63.6	70.8	62.7	84.9	66.3	66.1	62.4	3.71	0	0.0002401
[R].tPAALAALSLTGSGTPPTAANYPSSSR.[T]	N-Term(TMT10plex)	High	Q9UQ35	0	2788.47	18.5	17.2	19.5	15.3	22.3	17.6	18.8	21	21.8	2.42	0	3.839e-05
[R].vLQALEGLk.[M]	N-Term(TMT10plex); K9(TMT10plex)	High	P39019	0	1428.92	72.5	62.2	64.4	56.4	61.9	54.9	58.1	55.9	55.4	3.6	0	7.232e-05
[R].fSFSPEPTLEDIR.[R]	N-Term(TMT10plex)	High	Q9H773	0	1766.92	1.4	2.6	3.7	1.8	3.1	2.5		2.2	2.5	4.17	0	0.0003962
[K].gVDIVMDPLGGSDTAk.[G]	N-Term(TMT10plex); K16(TMT10plex)	High	Q99536	0	2033.1	133.7	126.2	112.1	121.4	108.2	107.4	87.1	80.8	71.2	5.09	0	1.32e-08
[R].nLDFQDVLDk.[L]	N-Term(TMT10plex); K10(TMT10plex)	High	Q9Y3I0	0	1664.93	7.1	6.8	6.4	7	8.6	9.3	10.1	7.1	6.9	3.13	0	0.0002179
[R].iIDVVYNASNNELVR.[T]	N-Term(TMT10plex)	High	P62241	0	1948.07	34.9	35.4	43.8	41.6	32.6	51.5	32.5	36.9	53.7	4.72	0	8.576e-07
[R].vVVSGLPPSGSWQDLk.[D]	N-Term(TMT10plex); K16(TMT10plex)	High	Q07955	0	2127.22	146.7	137.6	142.5	142.4	140.1	141.4	149	142	137.3	4.4	0	7.873e-07
[K].eLLTSFGPLk.[A]	N-Term(TMT10plex); K10(TMT10plex)	High	P26368	0	1562.96	58	58.4	58.7	65.4	52.6	69.1	58.7	70.9	56.4	3.84	0	1.258e-05
[K].gFSEGLWEIENNPTVk.[A]	N-Term(TMT10plex); K16(TMT10plex)	High	P51858	0	2278.21	110.5	104.2	109.5	102.5	109.6	96.4	98.2	127.7	110.1	4.11	0	7.316e-09
[K].mIFDVESMk.[K]	N-Term(TMT10plex); K9(TMT10plex)	High	P09874	0	1557.84	37.8	39.7	33.2	27.8	34.7	32.2	24	23.1	28.5	3.32	0	0.0004443
[K].mLVNENFEEYLR.[A]	N-Term(TMT10plex)	High	P09455	0	1785.9									1.5	3.54	0	3.033e-05
[K].vSIVTPEDILR.[L]	N-Term(TMT10plex)	High	P54578	0	1470.87	16.9	18.6	21.3	14.1	24.1	23.6	19.1	21.8	18.3	3.75	0	0.0002384
[R].vNQAIWLLcTGAR.[E]	N-Term(TMT10plex); C9(Carbamidomethyl)	High	P46782	0	1730.96	14.2	14.6	14.6	16.3	17.7	17.8	15.7	15.7	13.7	4.83	0	4.09e-05
[K].tDLNPDNLQGGDDLDPNYVLSSR.[V]	N-Term(TMT10plex)	High	P12277	0	2747.33	39.8	44.8	41.6	37.6	44	44.4	43.7	37.1	41.3	6.7	0	8.066e-08
[K].dLGLSESGEDVNAAILDESGk.[K]	N-Term(TMT10plex); K21(TMT10plex)	High	P13667	0	2577.33	17	14.7	16.4	13.6	21.8	21.3	20.7	27.6	22.5	5.08	0	2.452e-08
[R].vNLFTDFDk.[Y]	N-Term(TMT10plex); K9(TMT10plex)	High	P55884	0	1556.87	31	29.7	30.3	26.5	22	30.8	25.1	23.5	24.9	2.84	0	0.0002262
[R].fGQAATMEGIGAIGGTPPAFNR.[A]	N-Term(TMT10plex)	High	Q15233	0	2392.23	119.4	100.4	129.3	106.5	117.1	108.1	99.5	129.7	119.6	4.66	0	4.748e-07
[R].iLELDQFk.[G]	N-Term(TMT10plex); K8(TMT10plex)	High	P12956	0	1463.89	150.8	151.8	127.1	140.7	136.4	144.4	147.4	129.8	123.4	3.27	0	0.0005467
[K].fEAHPNDLYVEGLPENIPFR.[S]	N-Term(TMT10plex)	High	P78347	0	2586.32	20.1	19.3	14.2	15.7	13.7	16.2	18.1	11.5	14.3	4.98	0	2.729e-08
[K].eEFTAFLHPEEYDYMk.[D]	N-Term(TMT10plex); K16(TMT10plex)	High	O43852	0	2507.22	21.4	17.4	23	16.2	20.4	17.4	17.1	19.6	16.6	4.02	0	1.283e-05
[R].aILQENGcLSDSDMFSQAGLR.[S]	N-Term(TMT10plex); C8(Carbamidomethyl)	High	P42704	0	2541.23	133.4	135.7	170	123.5	122.7	145.5	98.6	156.5	123	0.96	0	0.000283
[K].gPVFAPPYEPLPENVk.[F]	N-Term(TMT10plex); K16(TMT10plex)	High	P11387	0	2212.24	82	89.6	91.5	88.9	87	83.9	88.8	90.6	78.2	2.5	0	0.000227
[R].dLSEELEALk.[T]	N-Term(TMT10plex); K10(TMT10plex)	High	P35580	0	1604.91	149	146.5	114.2	127	139.6	139.4	139.1	149.6	134.2	2.54	0	9.276e-05
[K].eFDPTITDASLSLPSR.[R]	N-Term(TMT10plex)	High	Q05682	0	1978.03	164.4	167	169.4	143	164.2	140.6	149.5	177.6	152.6	3.52	0	2.777e-07
[K].lTPITYPQGLAMAk.[E]	N-Term(TMT10plex); K14(TMT10plex)	High	P63000	0	1962.15	156.6	143.1	126.2	122.1	140.9	130	109.4	109.3	108	3.24	0	3.595e-05
[K].dFLAGGVAAAISk.[T]	N-Term(TMT10plex); K13(TMT10plex)	High	P05141	0	1677.99	184	186.7	164.2	171.8	161.1	197	173.9	166.9	185.9	2.55	0	5.015e-06
[R].vVYGGGAAEIScALAVSQEADk.[C]	N-Term(TMT10plex); C12(Carbamidomethyl); K22(TMT10plex)	High	P48643	0	2653.39	15.9	16.2	18.2	19.9	13.5	18.7	14.9	12.5	15.5	5.71	0	1.185e-07
[K].lLVDVDESTLSPEEQk.[E]	N-Term(TMT10plex); K16(TMT10plex)	High	O75533	0	2260.23	88.2	79.8	74.3	69.3	75.5	69.1	70.2	70.2	70.7	4.01	0	6.751e-09
[K].acANPAAGSVILLENLR.[F]	N-Term(TMT10plex); C2(Carbamidomethyl)	High	P00558	0	1998.1	304.3	296.3	280.8	268.3	291.5	262.2	261.2	282.9	243.3	2.51	0	8.014e-10
[K].lGLPPLTPEQQEALQk.[A]	N-Term(TMT10plex); K16(TMT10plex)	High	Q9UHX1	0	2220.3	8.8	12.2	13.8	11.6	9.3	11.9	10.8	12.2	14.1	3.54	0	0.0006806
[R].dYEDGMEVDTTPTVAGQFEDADVDH.[-]	N-Term(TMT10plex)	High	P54105	0	2985.28	3.6	1.9	1.9	2.5	2.2	2.3			2.3	5.56	0	3.622e-10
[K].vTPDIEESLLEPENEk.[I]	N-Term(TMT10plex); K16(TMT10plex)	High	Q14151	0	2300.23	34.7	29.1	24	29	32.4	29	30.7	33.7	33.2	4.14	0	7.347e-05
[K].nVMSAFGLTDDQVSGPPSAPAEDR.[S]	N-Term(TMT10plex)	High	Q92734	0	2690.29	2.9	7.1	5.8	6.3	3.9	3.6	3.9	5.7	4.1	5.24	0	1.515e-07
[K].qMEQISQFLQAAER.[Y]	N-Term(TMT10plex)	High	P37802	0	1907.98	114.9	109.3	126.4	113.8	106	108.1	106.4	94.9	101.7	4.39	0	3.742e-06
[K].nLEGYVGFANLPNQVYR.[K]	N-Term(TMT10plex)	High	Q16181	0	2183.14	36.9	46.2	38.8	43.1	41.2	43.7	37.6	42.6	45	4.4	0	1.433e-06
[K].lQDAINILk.[E]	N-Term(TMT10plex); K9(TMT10plex)	High	P42704	0	1485.94	77.6	73.3	66.9	71.4	61.9	75.7	69.6	64.7	64.4	3.26	0	0.0001378
[K].iDLPEYQGEPDEISIQk.[C]	N-Term(TMT10plex); K17(TMT10plex)	High	Q9BY32	0	2432.3	32.5	28.4	29.1	30.4	33.8	29.2	33	33.2	26.4	4.26	0	1.467e-07
[R].eGDVLTLLESER.[E]	N-Term(TMT10plex)	High	P62857	0	1589.86	54.7	56.1	63.7	52.5	55.8	53.4	57.1	63.4	57.1	4.32	0	3.043e-05
[K].gDNITLLQSVSN.[-]	N-Term(TMT10plex)	High	P62304	0	1489.81	358.1	366	348.3	367	343.2	360.1	352.9	341.3	311.1	2.82	0	7.153e-06
[K].nLDDLTLLk.[Q]	N-Term(TMT10plex); K9(TMT10plex)	High	Q4VC31	0	1502.92	12.4	6.9	9.2	8.6	10.7	10.9	3.3	7.3	3.7	2.76	0	0.0005336
[R].gFcFITYTDEEPVk.[K]	N-Term(TMT10plex); C3(Carbamidomethyl); K14(TMT10plex)	High	O14979	0	2164.1	20.1	8.5	18.5	9	18.2	12.4	13.2	12.2	23.4	3.19	0	0.0001107
[R].fQMPDQGmTSADDFFQGTk.[A]	N-Term(TMT10plex); M8(Oxidation); K19(TMT10plex)	High	Q16555	0	2625.24	9	11.3	10.9	7.4	7.6	6.6	1.9	9.9	7.2	5.42	0	2.439e-08
[R].lQAQLNELQAQLSQk.[E]	N-Term(TMT10plex); K15(TMT10plex)	High	Q14980	0	2170.26	15.5	15.4	17	14.1	17.9	13.2	15.7	15.5	16.2	3.28	0	4.615e-05
[R].lQEALDAEMLEDEAGGGGAGPGGAck.[A]	N-Term(TMT10plex); C25(Carbamidomethyl); K26(TMT10plex)	High	Q1KMD3	0	2961.43	6.2	7	7	5.9	6.6	6.7	2.6	5.2	3.8	8.35	0	1.017e-12
[R].vAAAESMPLLLEcAR.[V]	N-Term(TMT10plex); C13(Carbamidomethyl)	High	O00410	0	1859.99	2.6	3.3		2	2.3	1.9	5.4	3.3	1.6	4.89	0	6.025e-06
[K].icDQWDNLGALTQk.[R]	N-Term(TMT10plex); C2(Carbamidomethyl); K14(TMT10plex)	High	P12814	0	2120.12	64	63.8	63	65.9	70.2	74.2	81.9	70.2	75.7	3.88	0	1.919e-05
[K].eDPLLTPVPASENPFR.[E]	N-Term(TMT10plex)	High	P59768	0	2011.07	32.4	35.6	38.3	27.9	32	29.1	37.9	26.7	31.7	2.75	0	0.0004595
[R].yNFPVEVEVPMER.[K]	N-Term(TMT10plex)	High	P78527	0	1837.94	24.2	22.6	24.9	24.9	18.3	22.3	17.8	21	21.6	3.54	0	0.0004263
[K].cNEIINWLDk.[N]	N-Term(TMT10plex); C1(Carbamidomethyl); K10(TMT10plex)	High	P11142	0	1762.96	55.6	54.6	50.3	49.5	41.9	40.3	48.7	42.4	39.9	3.87	0	1.245e-05
[R].nSYLEVLLk.[L]	N-Term(TMT10plex); K9(TMT10plex)	High	Q15084	0	1536.94	30.9	41.5	41.9	35.1	35.2	49.5	26.3	41.3	41.3	3.47	0	0.0002733
[R].iDSLSAQLSQLQk.[Q]	N-Term(TMT10plex); K13(TMT10plex)	High	P02545	0	1889.11	322	310.7	303.7	297.9	292	297.4	296.2	291.3	267.4	3.86	0	8.138e-07
[K].lVTDcVAAMNPDAVLR.[V]	N-Term(TMT10plex); C5(Carbamidomethyl)	High	O95861	0	1974.03	8.5	7.8	8.7	10.4	7.7	8.5	8.6	6.9	10.9	4.85	0	4.531e-05
[R].nPYYGGESSSITPLEELYk.[R]	N-Term(TMT10plex); K19(TMT10plex)	High	P31150	0	2605.34	49.1	51.8	44.7	52.3	48.6	50.5	40.7	43.6	45.6	5.36	0	1.367e-10
[R].lDIDPETITWQR.[V]	N-Term(TMT10plex)	High	P11586	0	1715.92	10.7	3.9	6.7	9.2	10.3	9.2	6.7	7.2	9.8	3.63	0	2.538e-05
[R].lYGPSSVSFADDFVR.[S]	N-Term(TMT10plex)	High	P50454	0	1888.96	59.1	60.2	51.1	49.3	55.2	50.7	53	53.1	47.7	4.54	0	2.944e-08
[K].gFIGPGIDVPAPDMSTGER.[E]	N-Term(TMT10plex)	High	P00367	0	2145.08	16.2	19.2	20.6	18	15.6	15.1	11.4	12	15.9	4.32	0	1.436e-05
[R].vSFELFADk.[V]	N-Term(TMT10plex); K9(TMT10plex)	High	P62937	0	1513.87	452.3	431.6	419.6	394.7	329.3	391.6	394.9	328.4	325.4	2.94	0	0.0001772
[K].dVDLEFLAk.[M]	N-Term(TMT10plex); K9(TMT10plex)	High	P55072	0	1507.88	104.7	102.4	82.6	86.1	92.6	77.5	90.9	81.3	87.2	3.46	0	0.0001749
[R].vNNSTMLGASGDYADFQYLk.[Q]	N-Term(TMT10plex); K20(TMT10plex)	High	P28070	0	2652.34	1.4	6.6	3.9	2.8	1.6	2.8	2	1.9		5.12	0	9.247e-07
[R].eLFSNLQEFAGPSGk.[L]	N-Term(TMT10plex); K15(TMT10plex)	High	Q9H8H3	0	2082.13	16.9	17.8	17	20.4	18.3	20.6	18.2	17.3	23.4	3.28	0	2.501e-06
[R].tATESFASDPILYRPVAVALDTk.[G]	N-Term(TMT10plex); K23(TMT10plex)	High	P14618	0	2923.62	129.8	140.7	130.4	163	124.5	168.4	139.8	134.3	142.4	2.69	0	7.556e-06
[R].lFDQAFGLPR.[L]	N-Term(TMT10plex)	High	P04792	0	1392.78	117.9	108.1	105.7	98.7	95	92.2	100	93.3	97.9	3.35	0	0.0001614
[R].yLEVSEPQDIEccGALEYYDk.[A]	N-Term(TMT10plex); C12(Carbamidomethyl); C13(Carbamidomethyl); K21(TMT10plex)	High	O15371	0	3039.44	2.6	2.5	3.1	1.4	3.3	1.9	2.8	2		5.09	0	7.777e-07
[R].gPPPSGIATLVSGIAGEEQQR.[G]	N-Term(TMT10plex)	High	Q14203	0	2293.23	8.7	10.7	8.5	7.8	10	8.2	9.5	6.4	5.9	2.63	0	0.0008028
[K].fVEGLPINDFSR.[E]	N-Term(TMT10plex)	High	P40925	0	1622.87	113.1	109.7	94.7	95.8	90.1	95.3	101.5	90.3	85.8	3.63	0	3.119e-05
[K].lTLQPVDNSTISLQMGTNk.[V]	N-Term(TMT10plex); K19(TMT10plex)	High	Q15417	0	2518.4	25.9	26.7	26.2	27.8	24	32.9	27.3	28.1	21.2	4.55	0	9.491e-07
[K].lLLLAGVDR.[L]	N-Term(TMT10plex)	High	Q9Y570	0	1198.77	17.4	23.8	23.7	17.1	16.3	18.7	15	16.5	20.2	3.12	0	0.000105
[K].lQVEPAVDTSGVQcYGPGIEGQGVFR.[E]	N-Term(TMT10plex); C14(Carbamidomethyl)	High	P21333	0	2992.5	17.7	24	18.3	19.4	20	21.3	21.2	21.5	23.1	7.22	0	1.166e-13
[R].nPYYGGESASITPLEDLYk.[R]	N-Term(TMT10plex); K19(TMT10plex)	High	P50395	0	2575.33	54.1	68.1	54.9	63	54.4	65.5	58.1	55	57.2	5.13	0	2.794e-09
[K].dGDSVMVLPTIPEEEAk.[K]	N-Term(TMT10plex); K17(TMT10plex)	High	P30041	0	2288.21	305.7	280.9	280.1	246.2	241.9	246.1	206	220.3	188	3.51	0	1.455e-05
[R].vMTIPYQPMPASSPVIcAGGQDR.[C]	N-Term(TMT10plex); C17(Carbamidomethyl)	High	Q15365	0	2704.35	43.3	37.2	39.4	28.5	30.7	30	20.2	22.1	21.5	4.12	0	2.569e-10
[R].gWDENVYYTVPLVR.[H]	N-Term(TMT10plex)	High	Q9BPW8	0	1940.01	59.4	46.4	47.9	48	50.7	60.7	51.2	48.9	43	3.84	0	5.857e-05
[R].sPFLQVFNNSPDESSYYR.[H]	N-Term(TMT10plex)	High	Q15437	0	2379.15	7.1	3.8	8.5	6.9	8.2	6.5	3	3.7	10.1	4.16	0	1.304e-07
[K].lSLLEVGcGTGANFk.[F]	N-Term(TMT10plex); C8(Carbamidomethyl); K15(TMT10plex)	High	Q9H8H3	0	2024.13	26	23.3	27.9	17.3	22	24	16	17.5	20.2	3.41	0	1.853e-05
[R].lLDYVPIGPR.[F]	N-Term(TMT10plex)	High	P46459	0	1371.82	14	14.2	16.7	12.6	12.5	17.9	12.7	12.6	15.6	2.92	0	0.0002065
[K].aSSTSPVEISEWLDQk.[L]	N-Term(TMT10plex); K16(TMT10plex)	High	P13804	0	2235.19	23.9	27.4	27	26.9	28.4	27.5	21.4	28.9	24.5	4.53	0	2.463e-05
[K].dLFDPIIEDR.[H]	N-Term(TMT10plex)	High	P12277	0	1461.78	139	135	129	127.7	138	132.9	124.2	116.2	127.1	2.85	0	0.000109
[K].gFDPTASPFcQ.[-]	N-Term(TMT10plex); C10(Carbamidomethyl)	High	Q9UPT8	0	1455.68	49.8	40.2	36.5	39.6	44.7	39.8	38.7	49.6	39.1	2.73	0	0.0006543
[R].iEESDQGPYAIILAPTR.[E]	N-Term(TMT10plex)	High	Q9BUQ8	0	2102.13	19.1	18.2	19.1	20.1	21	24.9	19.9	17.4	16.3	3.35	0	0.0001477
[K].eLFPIQMEGVk.[L]	N-Term(TMT10plex); K11(TMT10plex)	High	O96008	0	1749	52.5	57.7	45.6	51.7	46.6	57.3	46.8	45.6	61.4	2.99	0	0.0001125
[K].vDDDLGTIESLEEAk.[K]	N-Term(TMT10plex); K15(TMT10plex)	High	P35580	0	2092.11	31.8	28.2	27.4	25.3	38.4	25.5	21.3	33.8	28.4	4.02	0	0.0001255
[R].fLLADNLYck.[A]	N-Term(TMT10plex); C9(Carbamidomethyl); K10(TMT10plex)	High	P61758	0	1714.96	133.2	118.9	134.6	120.7	126.2	119.9	125.5	119	120.1	3.72	0	0.0002737
[K].nFINNPLAQADWAAk.[K]	N-Term(TMT10plex); K15(TMT10plex)	High	P35579	0	2131.17	12.4	10.6	12.9	7.8	15.4	11.1	13.1	8.4	9.5	4.48	0	2.021e-05
[R].vINEPTAAALAYGLDk.[S]	N-Term(TMT10plex); K16(TMT10plex)	High	P38646	0	2104.21	316	318.7	306.9	309.7	253.1	318.8	285.4	281.3	264.2	3.11	0	7.929e-06
[R].lNLEAINYmAADGDFk.[I]	N-Term(TMT10plex); M9(Oxidation); K16(TMT10plex)	High	P09382	0	2259.17	23.2	17.6	17.8	17.5	14.9	19	10.7	18.6	12.3	5.46	0	1.313e-08
[K].sSILLDVkPWDDETDMAk.[L]	N-Term(TMT10plex); K8(TMT10plex); K18(TMT10plex)	High	P24534	0	2750.49	52.2	48.5	59.4	43.3	50.3	37.1	49.7	42.8	48.5	2.56	0	0.0003215
[K].dLTLDQAYSYAVENAk.[D]	N-Term(TMT10plex); K16(TMT10plex)	High	P23381	0	2259.19	38.2	50.3	50.3	50.2	47.4	54.8	45.3	47	55.5	3.93	0	5.731e-06
[K].qGGLGPMNIPLVSDPk.[R]	N-Term(TMT10plex); K16(TMT10plex)	High	Q06830	0	2081.18	105.4	117.6	118.9	110.8	121.9	124.3	86.9	105.8	98.9	2.9	0	1.016e-05
[K].gAVVGIDLGTTNScVAVMEGk.[Q]	N-Term(TMT10plex); C14(Carbamidomethyl); K21(TMT10plex)	High	P38646	0	2536.35	4.3	8.6	9.6	9.8	9.7	7.8	4	3.8	6.7	5.24	0	1.879e-07
[R].dSLLQDGEFSMDLR.[T]	N-Term(TMT10plex)	High	P07737	0	1854.91	194	197.1	201.8	195.7	183.1	221.4	182.9	188.9	165.1	5.17	0	6.883e-05
[K].tQPYDVYDQVEFDVPVGSR.[G]	N-Term(TMT10plex)	High	O75306	0	2443.2	8.5	8.4	8.3	7.5	7	9.5	8.2	7.7	7.8	3.83	0	1.218e-05
[R].vVVSGLPPSGSWQDLk.[D]	N-Term(TMT10plex); K16(TMT10plex)	High	Q07955	0	2127.22	84.6	76.5	76.7	76.5	75	79.3	76.3	90.2	78.4	3.89	0	1.192e-08
[K].aLDDMISTLk.[K]	N-Term(TMT10plex); K10(TMT10plex)	High	P49368	0	1564.9	40.4	39.5	42.2	43.8	32.8	41.4	36.7	31.5	39.8	3.64	0	3.469e-05
[K].sPISVPGGSALISNLGk.[V]	N-Term(TMT10plex); K17(TMT10plex)	High	P51610	0	2055.22	41.8	45	43.9	42.1	34.7	47.1	37.6	40.2	36.4	3.33	0	4.907e-06
[K].aGDTVIPLYIPQcGEck.[F]	N-Term(TMT10plex); C13(Carbamidomethyl); C16(Carbamidomethyl); K17(TMT10plex)	High	P11766	0	2379.25	107.6	111.2	118.6	109.1	124.8	118.3	125.1	125.9	110.8	3.01	0	2.112e-07
[K].iPVSGPFLVk.[T]	N-Term(TMT10plex); K10(TMT10plex)	High	O00425	0	1514.97	13.2	7.1	9.7	7.4	3.8	8.4	6.3	3.6	7.8	2.39	0	0.0003922
[K].vDIDVPDVNIEGPEGk.[L]	N-Term(TMT10plex); K16(TMT10plex)	High	Q09666	0	2154.17	102.7	95	106	94.7	97.2	86.9	93	105.3	109.5	5.09	0	2.04e-05
[R].aLGEPITLFGEGPAER.[R]	N-Term(TMT10plex)	High	O43172	0	1886.02	21.1	25.8	20.8	23	24.3	28.4	20.6	21.9	25.7	3.75	0	0.0001264
[K].fLFDSVSSQNVGLR.[E]	N-Term(TMT10plex)	High	O00410	0	1797.97	2	3.3	3.2	6.1	3.5	3.4	2.6	5.4	6.6	4.27	0	5.121e-05
[R].lMMDPLTGLNR.[G]	N-Term(TMT10plex)	High	O60506	0	1489.81	101.2	103.9	96.3	87.6	81.3	91.5	65.7	58	56.8	3.1	0	0.0003449
[K].lIEEVMIGEDk.[L]	N-Term(TMT10plex); K11(TMT10plex)	High	P78371	0	1733.98	90.4	95.4	92.5	82	73.7	94.7	73.9	65.3	73.9	3.31	0	0.0002767
[K].gINTLVTYDMVPEPk.[I]	N-Term(TMT10plex); K15(TMT10plex)	High	P20674	0	2135.18	74.8	66.2	76.1	65.4	63.4	59.5	55.3	62.5	52.2	3.95	0	0.0001255
[K].vLEQLTGQTPVFSk.[A]	N-Term(TMT10plex); K14(TMT10plex)	High	P62913	0	2005.17	296.7	318.5	323.5	312.8	283	345.4	321.7	303.2	288.6	2.87	0	0.0005183
[K].aAYPDLENPPLLVTPSQQAk.[F]	N-Term(TMT10plex); K20(TMT10plex)	High	P54136	0	2610.45	22.4	13.5	17.9	20.1	21	22.4	23.2	15.4	19.6	4.5	0	5.666e-05
[R].gMYDGPVFDLTTTPk.[G]	N-Term(TMT10plex); K15(TMT10plex)	High	Q14195	0	2100.11	72.1	71.9	80	53.1	78.7	58.1	55	61.8	48.1	1.91	0	3.679e-05
[K].fSPTDFLAk.[M]	N-Term(TMT10plex); K9(TMT10plex)	High	P42704	0	1483.86	119	115.4	105.7	104.5	102.5	134.5	101.2	105	122.4	2.92	0	0.0002571
[K].aIEPPPLDAVIEAEHTLR.[E]	N-Term(TMT10plex)	High	Q08211	0	2200.22	66.8	75.6	71	65	68.9	70.2	61.9	58.6	68.4	5.95	0	6.017e-11
[K].sAIDLTPIVVEDk.[E]	N-Term(TMT10plex); K13(TMT10plex)	High	Q14839	0	1858.09	67.9	62.8	61.1	66.9	67	66	58.8	71.9	64.7	3.33	0	0.0001932
[R].aLVFQPVAELk.[D]	N-Term(TMT10plex); K11(TMT10plex)	High	P08237	0	1673.04	107.9	93.8	86.3	74.7	100.1	96	97.2	87.8	90	3.4	0	0.0008036
[K].vQANLGAPDINIEGLDAk.[V]	N-Term(TMT10plex); K18(TMT10plex)	High	Q09666	0	2296.29	7.8	9.9	12.6	8.5	8.7	6.3	10.8	8.2	7.8	3.14	0	3.739e-05
[R].sAELPDAVGPIVQLQEk.[L]	N-Term(TMT10plex); K17(TMT10plex)	High	Q96PU8	0	2252.29	21.9	19.2	19.8	17	21.7	17.8	22.8	22.5	18	4.08	0	1.912e-06
[R].aLLANALTSALR.[L]	N-Term(TMT10plex)	High	P57088	0	1442.89	7.1	7.5	8	8.3	7.4	9.4	9.3	11.8	13.4	3.2	0	0.000178
[R].aDHQPLTEASYVNLPTIALcNTDSPLR.[Y]	N-Term(TMT10plex); C20(Carbamidomethyl)	High	P08865	0	3225.64	19.1	15.8	18.9	23	18.1	13.5	19	17.3	18.2	5.71	0	1.879e-08
[K].dGTVTAGNASGVADGAGAVIIASEDAVk.[K]	N-Term(TMT10plex); K28(TMT10plex)	High	P42765	0	2974.57	3.8		2.7	3.1	6.9	3.3	1.5	3.2	3.2	4.84	0	5.804e-06
[K].iSSIQSIVPALEIANAHR.[K]	N-Term(TMT10plex)	High	P10809	0	2148.23	75	72.5	82.2	66.7	67.8	71.2	61	73.5	77.2	4.6	0	3.118e-09
[R].iPSAVGYQPTLATDMGTMQER.[I]	N-Term(TMT10plex)	High	P06576	0	2495.25	70.9	71.8	63.4	71.2	60.4	80	51.1	47.3	50	6.44	0	4.927e-11
[R].nAAQVLVGIPLETGQk.[Q]	N-Term(TMT10plex); K16(TMT10plex)	High	Q9BT78	0	2096.25	26.4	28.1	28.8	26.8	21	31.6	24.7	25.5	25.5	2.67	0	0.0002317
[K].vLAGETLSVNDPPDVLDR.[Q]	N-Term(TMT10plex)	High	Q12906	0	2139.15	93.7	83.9	74.3	82.5	79.7	86.6	82.2	80.9	75.4	4.19	0	7.532e-10
[K].nLDENGLDLLSk.[M]	N-Term(TMT10plex); K12(TMT10plex)	High	P06493	0	1789.01	133.7	137.3	104.2	113.1	122.4	110.1	127.3	111.5	114	3.16	0	0.0004514
[R].tLTLVDTGIGMTk.[A]	N-Term(TMT10plex); K13(TMT10plex)	High	P08238	0	1808.06	601.6	568.8	504.2	543	499.8	556.5	493	440.4	388.7	2.95	0	3.863e-07
[K].iFQNAPTDPTQDFSTQVAk.[L]	N-Term(TMT10plex); K19(TMT10plex)	High	P45974	0	2566.36	33.8	29	26.1	28.7	32	27.5	26.6	28	27	4.63	0	4.822e-08
[K].lSVAcFYGGTPYGGQFER.[M]	N-Term(TMT10plex); C5(Carbamidomethyl)	High	Q9NR30	0	2238.09	16.9	12.9	15.1	13.7	15.7	15.7	14.4	11.7	11.3	4.09	0	1.784e-06
[R].nVIFQPVAELk.[K]	N-Term(TMT10plex); K11(TMT10plex)	High	Q01813	0	1716.05	38.8	43.1	42.9	38.5	52.3	46.8	41.9	40.3	54.8	2.57	0	0.0007715
[K].lDQEDALLGSYPVDDGcR.[I]	N-Term(TMT10plex); C17(Carbamidomethyl)	High	Q99426	0	2252.07	92.2	85.3	73.8	86.7	95.8	87.8	89.1	85.7	80.1	4.24	0	4.647e-05
[K].fAQALGLTEAVk.[V]	N-Term(TMT10plex); K12(TMT10plex)	High	P78347	0	1706.03	143.6	138	130	116	114.9	117.9	131.4	108.3	102.2	2.61	0	0.0001955
[R].acGLNFADLMAR.[Q]	N-Term(TMT10plex); C2(Carbamidomethyl)	High	Q99536	0	1567.79	31.3	35.8	31	40.2	37.4	34.6	35.9	32.3	32.8	4.02	0	2.232e-06
[K].vPDSTYEMIGGLDk.[Q]	N-Term(TMT10plex); K14(TMT10plex)	High	P62195	0	1983.05	72.9	57.1	59.5	46.7	59.8	57	52.1	40.3	43.1	3.63	0	0.0008326
[K].iEWLESHQDADIEDFk.[A]	N-Term(TMT10plex); K16(TMT10plex)	High	P11021	0	2433.23	28.7	26.7	30.1	27.3	24.7	24.2	26.3	23.4	26.1	3.66	0	2.133e-06
[R].lLDQQNPDEDFS.[-]	N-Term(TMT10plex)	High	P46108	0	1649.79	37	31.9	40.6	28.9	36.3	30.4	41.7	32.8	38.9	3.52	0	0.0004975
[K].dcEEcIQLEPTFIk.[G]	N-Term(TMT10plex); C2(Carbamidomethyl); C5(Carbamidomethyl); K14(TMT10plex)	High	P31948	0	2240.13	215	207.6	229	220.5	202.6	205.5	222.9	225.5	200.8	3.89	0	2.301e-05
[K].dNHLLGTFDLTGIPPAPR.[G]	N-Term(TMT10plex)	High	P11021	0	2163.18	78.1	74.9	77.4	71.3	75.3	66.2	78.1	75.7	66.1	3.49	0	1.485e-07
[R].sEDLLDYGPFR.[D]	N-Term(TMT10plex)	High	P04843	0	1540.78	97.4	100.5	93	91.1	90.9	97.9	93.4	81.2	101.7	3.1	0	0.0003596
[R].sTVLTPMFVETQASQGTLQTR.[T]	N-Term(TMT10plex)	High	P78527	0	2524.33	3.5	7.8	6.6	2.3	6.5	10.9	8.4	6.3	6.4	5.2	0	7.183e-11
[R].aLDEGDIALLk.[T]	N-Term(TMT10plex); K11(TMT10plex)	High	P35998	0	1615.97	38.7	33.1	30.4	30.6	31.2	32.1	33.9	37	34.4	3.76	0	4.431e-06
[K].sWLPQNcTLVDMk.[I]	N-Term(TMT10plex); C7(Carbamidomethyl); K13(TMT10plex)	High	P22234	0	2050.09	29.6	35.5	38.9	42.5	34.1	59.3	34	43.8	55.6	3.95	0	2.432e-05
[K].dVIELTDDSFDk.[N]	N-Term(TMT10plex); K12(TMT10plex)	High	Q15084	0	1854.97	267.8	246.8	230.5	219.7	251.1	244.7	235.1	232.7	263.2	3.48	0	1.53e-06
[K].iDTIEIITDR.[Q]	N-Term(TMT10plex)	High	P22626	0	1417.81	15.5	18.9	16.5	19.3	18.5	17.4	14.5	17.4	18.2	2.68	0	0.0002262
[K].aPVPTGEVYFADSFDR.[G]	N-Term(TMT10plex)	High	P27824	0	2000	155.8	144.4	155.6	138.4	152.5	151.8	144.3	144.9	132.7	3.74	0	3.458e-06
[K].iSSLLEEQFQQGk.[L]	N-Term(TMT10plex); K13(TMT10plex)	High	P62241	0	1965.11	267.5	269	260.5	304.7	290.2	308.1	295.4	297.9	256.6	3.44	0	1.166e-05
[R].lTESPcALVASQYGWSGNMER.[I]	N-Term(TMT10plex); C6(Carbamidomethyl)	High	P14625	0	2585.23	81.5	81.9	70.9	70.5	68	64.7	69.8	73.5	62	6.17	0	5.599e-09
[R].tPLSEAEFEEIMNR.[N]	N-Term(TMT10plex)	High	Q16630	0	1894.94	108.3	77.2	88	84.3	97.5	61.2	59.1	57.5	83.7	3.47	0	0.0001784
[K].aLTLIAGSPLk.[I]	N-Term(TMT10plex); K11(TMT10plex)	High	Q86VP6	0	1542	62.1	68.7	59	60.9	49.6	56.6	58.5	54.1	60.6	3.48	0	0.0004132
[K].lAQDFLDSQNLSAYNTR.[L]	N-Term(TMT10plex)	High	Q9NY33	0	2185.11	202.8	212.1	198.1	175	148.2	179.6	176.2	158.6	124.9	1.88	0	3.537e-07
[K].sDGIYIINLk.[R]	N-Term(TMT10plex); K10(TMT10plex)	High	P08865	0	1593.96	19.9	22.4	25.3	17	17.8	23.3	16.9	28.3	30.1	3.88	0	2.362e-05
[R].sEAPNWATQDSGFY.[-]	N-Term(TMT10plex)	High	P60228	0	1801.82	9.8	3.7	8.2	6.7	6.8	3.5	6.8	2.1	3.8	3.75	0	1.121e-06
[R].aGGEESQFEMDI.[-]	N-Term(TMT10plex)	High	Q13541	0	1541.7	49	48.9	56.4	40.7	42	36.3	26.2	36.4	33.6	3.29	0	0.0001334
[R].lVSSPccIVTSTYGWTANmER.[I]	N-Term(TMT10plex); C6(Carbamidomethyl); C7(Carbamidomethyl); M19(Oxidation)	High	P08238	0	2677.26	13.5	13.4	12.4	14.7	12	13.3	12.2	12.6	11.8	5.86	0	7.868e-08
[K].lcEAIcPAQAITIEAEPR.[A]	N-Term(TMT10plex); C2(Carbamidomethyl); C6(Carbamidomethyl)	High	O00217	0	2271.17	12.8	17.8	17	19.4	17.6	17	16.3	22.3	23.1	5.74	0	3.301e-07
[K].iVPNVLLEQGk.[A]	N-Term(TMT10plex); K11(TMT10plex)	High	O75390	0	1668.05	301.8	269.5	239	240.3	226.2	270	261.8	217	215.3	2.63	0	0.000109
[R].fSPNSSNPIIVScGWDk.[L]	N-Term(TMT10plex); C13(Carbamidomethyl); K17(TMT10plex)	High	P63244	0	2366.22	141	128.8	132.3	164.7	136.2	181.4	157.6	135.4	162.6	4.54	0	9.043e-07
[R].iQYQLVDISQDNALR.[D]	N-Term(TMT10plex)	High	Q9H299	0	2005.09	56.5	51.3	57.3	47.1	56.4	50.8	60.9	57.3	52.7	3.95	0	2.287e-07
[K].vIVDFSSPNIAk.[E]	N-Term(TMT10plex); K12(TMT10plex)	High	P54136	0	1748.04	70.6	70.7	62.7	77.3	67.3	75.9	64.6	61.6	60.6	2.92	0	2.581e-05
[K].vLDSGAPIkIPVGPETLGR.[I]	N-Term(TMT10plex); K9(TMT10plex)	High	P06576	1	2377.42	72.2	73	70.7	78	72.7	61.6	82.1	80.1	75	3.25	0	5.084e-07
[R].lLADPTGAFGk.[E]	N-Term(TMT10plex); K11(TMT10plex)	High	P30044	0	1547.92	382.7	349.9	373.8	345.9	306.6	345	351.7	305.9	319	2.97	0	3.697e-06
[K].dFLLQQTMLR.[V]	N-Term(TMT10plex)	High	Q04760	0	1493.83	36	31.5	30.2	29.6	24.8	25	24	27	29.6	3.56	0	0.0001042
[K].nIYVLQELDNPGAk.[R]	N-Term(TMT10plex); K14(TMT10plex)	High	P12956	0	2032.15	172.9	169.7	157	173.9	173.9	178.5	173.5	174.4	173.9	4.33	0	3.707e-05
[K].nVGQFSGFPFEk.[G]	N-Term(TMT10plex); K12(TMT10plex)	High	P35659	0	1814.98	165.1	165.5	173.7	160.2	158.3	164.3	166.7	151	137.1	2.55	0	1.366e-05
[R].lIFSTITSk.[M]	N-Term(TMT10plex); K9(TMT10plex)	High	P43686	0	1467.92	28.1	25.7	29.1	27.4	23.3	27.1	24.2	27.7	26.1	3.32	0	0.0002207
[K].vQIAVANAQELLQR.[M]	N-Term(TMT10plex)	High	Q9Y5L4	0	1782.04	24.4	23.2	49.4	24.2	45.7	21.1	30.6	22.4	73	3.66	0	7.942e-06
[K].vLTPELYAELR.[A]	N-Term(TMT10plex)	High	P12277	0	1532.89	123.7	91	119.5	95	106.3	87.7	96.3	100.6	98	2.95	0	0.000609
[R].yFEADPPGQVAASPDPTT.[-]	N-Term(TMT10plex)	High	O43598	0	2092.01	108.1	101.9	107.3	98.2	106.7	100.8	103.2	90.4	102.9	4.15	0	0.0005968
[K].lcSLFYTNEEVAk.[N]	N-Term(TMT10plex); C2(Carbamidomethyl); K13(TMT10plex)	High	P43243	0	2032.08	83.3	76.6	73.2	84.8	95.7	90.2	93.9	90.3	95.8	2.65	0	0.0005029
[K].gLVYETSVLDPDEGIR.[F]	N-Term(TMT10plex)	High	O75390	0	1992.05	139.6	146.4	142.9	150.3	142.5	149.6	141.1	132	138.9	2.81	0	9.032e-08
[K].fEDENFILk.[H]	N-Term(TMT10plex); K9(TMT10plex)	High	P62937	0	1612.9	647	646.3	617.2	599.5	540.6	570.6	593	535.6	492.9	1.93	0	0.0005367
[R].dEYDDLSDLNAVQMESVR.[E]	N-Term(TMT10plex)	High	O15173	0	2328.09	3.3	7.1	3.2	6.3	7.6	7	6.7	6.2	3.7	3.47	0	0.0002834
[KN].vDVDVPDVNIEGPDAk.[L]	N-Term(TMT10plex); K16(TMT10plex)	High	Q09666	0	2140.15	173.6	162.4	177.9	159.4	193.3	161.7	176.1	203.8	184.6	4.65	0	3.305e-05
[K].gTPEQPQcGFSNAVVQILR.[L]	N-Term(TMT10plex); C8(Carbamidomethyl)	High	Q86SX6	0	2330.21	29.6	31.9	35.8	37.8	37.5	38	36.7	40.8	32.8	4.25	0	0.0002192
[K].tIIPLISQcTPk.[V]	N-Term(TMT10plex); C9(Carbamidomethyl); K12(TMT10plex)	High	P40926	0	1829.1	660.4	639.5	571.6	683.5	688.9	682.3	725.6	644.7	632.3	3.9	0	4.532e-05
[K].vVVAENFDEIVNNENk.[D]	N-Term(TMT10plex); K16(TMT10plex)	High	P30101	0	2291.23	56.7	45.9	61	50.2	52.9	61.3	55.9	54.5	55.3	4.4	0	9.03e-06
[K].dAYQVILDGVk.[G]	N-Term(TMT10plex); K11(TMT10plex)	High	Q9BZZ5	0	1678.98	82.4	81.6	71.9	81	78.5	76.8	76.2	69.3	75	3.38	0	0.0005562
[R].vVAEPVELAQEFR.[K]	N-Term(TMT10plex)	High	O75489	0	1715.95	7.7	9.3	3.1	7.3	2.5	5.1	9.4	5.4	2.8	3.72	0	0.000115
[R].lPSLGAGFSQGLk.[H]	N-Term(TMT10plex); K13(TMT10plex)	High	Q8IZL8	0	1733.04	61.3	53	51.5	45.7	47	48.7	57.6	44.3	49.9	3.1	0	1.11e-05
[K].lVIcPDEGFYk.[S]	N-Term(TMT10plex); C4(Carbamidomethyl); K11(TMT10plex)	High	P61081	0	1798.98	65.3	69.3	61.9	59.8	55	65.7	68.6	55.2	54.9	2.6	0	8.196e-05
[K].fLDGIYVSEk.[G]	N-Term(TMT10plex); K10(TMT10plex)	High	P32969	0	1628.93	375.9	349.8	321.1	321.5	361.4	345.3	327.9	348.3	340.1	2.31	0	0.0002246
[R].dLASVQALLR.[K]	N-Term(TMT10plex)	High	Q13813	0	1314.79	37.8	31.5	28.7	28.1	30.3	30.3	29.1	30.3	27.3	2.8	0	0.0002536
[R].aAALAAAVAQDPAASGAPSS.[-]	N-Term(TMT10plex)	High	Q8TAE8	0	1926.01	31.1	38.4	34.2	29.2	31	24.5	29.7	29.4	29.5	3.07	0	2.317e-05
[K].lEDTENWLYEDGEDQPk.[Q]	N-Term(TMT10plex); K17(TMT10plex)	High	P34932	0	2539.22	34.1	30.9	34.3	25.1	33.3	27.6	26.9	34.5	35.5	5.18	0	6.457e-06
[K].mPPYDEQTQAFIDAAQEAR.[N]	N-Term(TMT10plex)	High	P14314	0	2410.15	35.2	37.9	39.7	32.7	41.2	39.8	26.9	26.9	27.7	4.77	0	1.152e-08
[K].iDTIEIITDR.[Q]	N-Term(TMT10plex)	High	P22626	0	1417.81	262.5	290.8	262.6	280.5	255.1	288.9	287.9	255.4	226.8	2.82	0	0.0001498
[R].aIVAIENPADVSVISSR.[N]	N-Term(TMT10plex)	High	P08865	0	1970.11	159.3	165.5	186.1	163.4	158.9	173.4	155.6	161.7	190.2	3.8	0	2.125e-05
[K].aLESPERPFLAILGGAk.[V]	N-Term(TMT10plex); K17(TMT10plex)	High	P00558	0	2227.32	30.1	35	34.4	30.5	35.1	29.8	28.9	24.3	28	3.79	0	4.471e-07
[K].qVVNIPSFIVR.[L]	N-Term(TMT10plex)	High	P46781	0	1500.91	24.4	31.9	30.6	26.1	22.2	32.4	26.1	25.1	34.1	3.51	0	2.023e-05
[R].vVLPIEAPIR.[M]	N-Term(TMT10plex)	High	P00403	0	1335.86	159.7	168.5	155.9	145.2	132.3	137.7	152	124.6	134.5	2.91	0	0.0007979
[K].lFVTNDAATILR.[E]	N-Term(TMT10plex)	High	P50990	0	1562.91	76.3	70.5	59.1	69.8	55.8	69.8	68	60	58.5	3.73	0	4.328e-05
[K].sTLINTLFk.[S]	N-Term(TMT10plex); K9(TMT10plex)	High	Q9UHD8	0	1494.93	56.3	51.8	48.2	49.7	49.1	51.8	55.1	46.1	47.3	3.45	0	0.0001398
[K].qVSDLISVLR.[E]	N-Term(TMT10plex)	High	P17844	0	1358.82	111.9	110	94.2	100.1	90.6	108.8	92.7	85.1	87.5	2.64	0	0.0008044
[K].gVTIASGGVLPNIHPELLAk.[K]	N-Term(TMT10plex); K20(TMT10plex)	High	O75367	0	2444.46	31.9	29.6	31.1	28.7	27.8	27.1	26.2	32.3	25.6	5.13	0	2.626e-07
[K].lATQSNEITIPVTFESR.[A]	N-Term(TMT10plex)	High	P04792	0	2135.15	187	171.8	178.5	167.2	170.2	173.6	188	185	199.8	3.22	0	7.033e-06
[K].gDVAEGDLIEHFSQFGTVEk.[A]	N-Term(TMT10plex); K20(TMT10plex)	High	Q13151	0	2636.36			2.1	2.6	2.8				2.3	3.73	0	2.507e-06
[K].fQDGDLTLYQSNTILR.[H]	N-Term(TMT10plex)	High	P09211	0	2113.11	21	15.8	18.7	17.5	17.7	18	16.1	14.9	18	5.24	0	7.845e-09
[R].lASVLGSEPSLDSEVTSk.[L]	N-Term(TMT10plex); K18(TMT10plex)	High	Q9NY33	0	2277.26	17.5	16.7	16.1	12.5	15.4	12.2	17.9	16.2	15.6	3.4	0	0.0007834
[K].vPLPSLSPTMQAGTIAR.[W]	N-Term(TMT10plex)	High	P10515	0	1968.11	17.8	13	20.6	13.7	14.4	15.7	13.4	11.6	10.5	3.54	0	0.000127
[R].lGGIGQFLAk.[A]	N-Term(TMT10plex); K10(TMT10plex)	High	Q08211	0	1461.92	26.9	24.7	28.9	29.9	19.3	27.4	22.2	26.2	30.7	3.77	0	0.0001505
[K].tFAPEEISAmVLTk.[M]	N-Term(TMT10plex); M10(Oxidation); K14(TMT10plex)	High	P11021	0	2011.12	17.2	20.6	17.9	13.7	17.1	14.5	12.6	13.2	12.3	2.91	0	0.0001906
[K].eELEFEVPFR.[D]	N-Term(TMT10plex)	High	Q9Y5B9	0	1523.79	50.2	47	40.5	46.2	43.6	49.4	40.1	40.5	44	3.09	0	0.0001317
[R].iIAFVGSPVEDNEk.[D]	N-Term(TMT10plex); K14(TMT10plex)	High	P55036	0	1976.11	40.9	46.7	41.7	43	43	49.9	41.8	39.9	41.4	4.99	0	1.046e-08
[K].fWEVISDEHGIDPTGTYHGDSDLQLDR.[I]	N-Term(TMT10plex)	High	P07437	0	3331.57	18.6	17.7	13.9	14.3	13.5	12.6	13.9	16.4	16.8	6.45	0	4.373e-10
[K].lINSLYPPGQEPIPk.[I]	N-Term(TMT10plex); K15(TMT10plex)	High	Q9UI15	0	2124.25	46.2	37.1	49.3	40.4	47.5	38.6	38.6	39	39.9	3.39	0	0.0003236
[K].tVDNFVALATGEk.[G]	N-Term(TMT10plex); K13(TMT10plex)	High	P23284	0	1823.03	867.6	843.6	740	773.5	717.1	777.4	732.8	695.5	666.7	3.63	0	1.733e-05
[K].vLcELADLQDk.[E]	N-Term(TMT10plex); C3(Carbamidomethyl); K11(TMT10plex)	High	P17987	0	1761.98	122.6	109.7	109.1	112.9	102.8	130.6	106.2	110.2	124	4.47	0	3.286e-06
[K].aGYPQYVSEILEk.[V]	N-Term(TMT10plex); K13(TMT10plex)	High	P42704	0	1955.09	49	53.2	55.6	49.8	47.4	59.3	57.1	48.5	53.3	3.11	0	0.0001545
[R].aWDDFFPGSDR.[F]	N-Term(TMT10plex)	High	O75915	0	1541.72	16.7	22	15.4	18	19.8	16.1	16.3	20.2	14.8	3.29	0	1.815e-05
[R].eAEAAIYHLQLFEELR.[R]	N-Term(TMT10plex)	High	P14618	0	2161.15	26	24	31.6	22.6	23.7	32.8	25.2	21.9	30.3	5.38	0	1.531e-08
[R].eLDALDANDELTPLGR.[I]	N-Term(TMT10plex)	High	Q08211	0	1971.02	229	234.9	211.1	203.6	215.7	222	222.1	199.5	208.5	4.16	0	1.133e-06
[K].qETEVELYNEFPEPIk.[L]	N-Term(TMT10plex); K16(TMT10plex)	High	P51149	0	2423.27	64.7	67.8	73.6	68.2	64.2	74.3	65	60.9	59	5	0	3.027e-07
[K].iSMQDVDLSLGSPk.[L]	N-Term(TMT10plex); K14(TMT10plex)	High	Q09666	0	1948.08	22.5	18.2	16.8	19.2	25.9	19.9	18.5	26.8	18.8	3.83	0	2.159e-05
[K].iLATPPQEDAPSVDIANIR.[M]	N-Term(TMT10plex)	High	P29401	0	2249.23	180.5	176.6	163.3	152.2	172.5	159.6	164.7	161.7	163.5	3.11	0	1.284e-06
[K].vDVEVPDVSLEGPEGk.[L]	N-Term(TMT10plex); K16(TMT10plex)	High	Q09666	0	2127.16	207.2	178.9	199.2	169.5	203.1	165.4	171.3	207.8	194.3	4.52	0	1.27e-07
[R].dQSAVVVQGLPEGVAFk.[H]	N-Term(TMT10plex); K17(TMT10plex)	High	P78347	0	2202.25	172.2	162.6	156.2	161.1	162	167.8	174.2	143.5	149.4	2.79	0	2.541e-08
[K].yVVVTGITPTPLGEGk.[S]	N-Term(TMT10plex); K16(TMT10plex)	High	P11586	0	2089.23	23.1	28.4	23.1	20.4	19	23.3	21.1	21.5	22.6	3.37	0	0.0002748
[R].iMPEDIIINcSk.[D]	N-Term(TMT10plex); C10(Carbamidomethyl); K12(TMT10plex)	High	P11387	0	1891.04	78.3	71.3	78.8	72.8	77.5	66	72.4	74.1	60.8	3.54	0	0.0003735
[R].lGSLVDEFk.[E]	N-Term(TMT10plex); K9(TMT10plex)	High	P12956	0	1465.87	78.7	73.2	64.6	76.6	69.2	80.3	67.3	78.8	57.3	3.3	0	0.0001695
[K].yLTAEAFGFk.[V]	N-Term(TMT10plex); K10(TMT10plex)	High	Q16658	0	1604.91	262.5	225.8	238.9	206.7	189.3	254.9	195.9	260.3	329.1	2.41	0	5.128e-05
[K].tVDFTQDSNYLLTGGQDk.[L]	N-Term(TMT10plex); K18(TMT10plex)	High	Q9Y3F4	0	2460.27	55.1	61.2	52.4	64.3	60.9	66.1	65.8	58.8	67.4	4.78	0	2.308e-08
[K].vDFPQDQLTALTGR.[I]	N-Term(TMT10plex)	High	P40926	0	1789.96	57.3	47.9	47.1	47.6	47.3	49	50.9	54	42.9	3.53	0	1.077e-07
[K].aTNESEDEIPQLVPIGk.[K]	N-Term(TMT10plex); K17(TMT10plex)	High	O76021	0	2298.26	113.4	106.7	113.5	104.9	120.7	102.8	107.7	127.1	127.7	2.23	0	0.0001989
[K].dEPDTNLVALMk.[E]	N-Term(TMT10plex); K12(TMT10plex)	High	O95433	0	1803.99	115.9	121.9	113.9	115.1	102.8	125	106.8	89.3	101	3.22	0	0.0003735
[K].hSQFLGYPITLYLEk.[E]	N-Term(TMT10plex); K15(TMT10plex)	High		0	2267.28	60.1	50.4	43.3	53.3	44	55.4	50.8	40.6	43.5	4.39	0	5.79e-07
[R].aEAGVPAEFSIWTR.[E]	N-Term(TMT10plex)	High	P21333	0	1762.93	13.2	12.9	15.2	12.2	13.7	9.8	14.4	8.2	9.3	4.08	0	2.74e-06
[K].dNHLLGTFDLTGIPPAPR.[G]	N-Term(TMT10plex)	High	P11021	0	2163.18	49.3	45.6	43.8	43	51.6	42.9	48.8	43.5	41.5	3.71	0	2.617e-07
[R].tYQELLVNQNPIAQPLASR.[R]	N-Term(TMT10plex)	High	Q9NX24	0	2384.31	33.5	32.2	42.1	30	41.5	33	34.5	35.5	39.9	5.55	0	5.383e-09
[K].gFGFVDFNSEEDAk.[A]	N-Term(TMT10plex); K14(TMT10plex)	High	P19338	0	2020.01	359.6	331	351.8	334.6	355.3	351.6	353.2	392.8	321.7	3.33	0	7.388e-06
[K].lLDLVQQScNYk.[Q]	N-Term(TMT10plex); C9(Carbamidomethyl); K12(TMT10plex)	High	P55769	0	1939.07	134.2	101.3	133.7	123.1	113.6	117.9	119.2	122.3	130.4	3.24	0	0.0004738
[K].qIWTLEQPPDEAGSAAVcLR.[S]	N-Term(TMT10plex); C18(Carbamidomethyl)	High	Q16658	0	2470.26	45.4	41.8	40.6	35.7	35.2	43.7	35.7	39.2	52.4	4.81	0	6.26e-07
[K].tLYNNQPIDFLk.[K]	N-Term(TMT10plex); K12(TMT10plex)	High	Q13867	0	1924.09	39.4	42.4	45.7	45.1	36.1	43.4	35.5	38.4	35.7	4.15	0	1.093e-05
[R].aAVEEGIVLGGGcALLR.[C]	N-Term(TMT10plex); C13(Carbamidomethyl)	High	P10809	0	1914.07	2.9	3.2	6.2	7.1	7.1	2.1	3.1	6.8	9.3	6.09	0	1.836e-08
[K].eAINVEQAFQTIAR.[N]	N-Term(TMT10plex)	High	P51149	0	1818.99	100.3	98.2	94.6	93.2	94.8	102.2	90.3	94.2	87.9	4.93	0	5.885e-07
[K].vLNNmEIGTSLFDEEGAk.[I]	N-Term(TMT10plex); M5(Oxidation); K18(TMT10plex)	High	P00558	0	2441.26	9	9.4	12.2	11.7	9.8	11.9	10.6	8.2	15.7	4.67	0	4.578e-05
[R].lLVVDPETDEQLQk.[L]	N-Term(TMT10plex); K14(TMT10plex)	High	O14745	0	2085.18	34.3	25.1	32.9	28.2	29.5	26	32.3	33	28.4	3.44	0	4.489e-05
[R].sLPVPQLVPETEDEk.[K]	N-Term(TMT10plex); K15(TMT10plex)	High	O00154	0	2139.19	190.5	187.6	155.9	177.9	164.6	192.1	152.8	151.4	180.3	4.06	0	2.132e-06
[R].dTAEGVSQELISAGLVDGR.[D]	N-Term(TMT10plex)	High	O95747	0	2146.12	30	30.6	33.1	29.3	35	38.8	33.3	31	30.6	3.68	0	0.0001202
[K].acGDSTLTQITAGLDPVGR.[I]	N-Term(TMT10plex); C2(Carbamidomethyl)	High	P62879	0	2161.11	60.2	64.9	49.7	55	57.5	65.5	54.5	56.5	61	4.83	0	9.731e-08
[R].gNEFFcEVDEDYIQDk.[F]	N-Term(TMT10plex); C6(Carbamidomethyl); K16(TMT10plex)	High	P67870	0	2466.15	12	8.4	9.7	10.6	14.7	11.6	11.6	7.2	9.1	4.91	0	1.247e-06
[R].vAFTLLEk.[V]	N-Term(TMT10plex); K8(TMT10plex)	High	O15498	0	1378.87	27.9	30.3	27.1	30.2	25.1	34.2	25.9	22.8	31.1	3.27	0	0.0006681
[R].sAPYEFPEESPIEQLEER.[R]	N-Term(TMT10plex)	High	Q01433	0	2379.16	14.3	16.3	15.1	17.6	19.5	14.7	14	20.2	16.5	4.2	0	1.209e-05
[K].mIPcDFLIPVQTQHPIR.[K]	N-Term(TMT10plex); C4(Carbamidomethyl)	High	P06744	0	2294.24	8.2	10.7	9.6	8.4	9.9	10.3	9.1	8.5	9.8	4.43	0	0.0001066
[K].lPFAAAQIGNSFR.[N]	N-Term(TMT10plex)	High	P41250	0	1620.91	2.5	3.9	6.7	3.8	5.6	2.4	3.5	6.5	2.9	3.73	0	1.944e-05
[R].cELLYEGPPDDEAAMGIk.[S]	N-Term(TMT10plex); C1(Carbamidomethyl); K18(TMT10plex)	High	P13639	0	2466.23	171.7	160.8	151.3	130.5	140	135.4	123	115.8	122.9	3.88	0	1.481e-09
[K].eLAPYDENWFYTR.[A]	N-Term(TMT10plex)	High	P39019	0	1932.93	90.9	79.7	96	84.3	80.7	80.2	77.4	78.3	86.3	3.72	0	5.506e-06
[K].gVNLPGAAVDLPAVSEk.[D]	N-Term(TMT10plex); K17(TMT10plex)	High	P14618	0	2095.22	604.1	588.2	549.5	588.1	616.3	658.1	561.9	608	605.4	4.2	0	1.853e-06
[K].gLVEPVDVVDNADGTQTVNYVPSR.[E]	N-Term(TMT10plex)	High	P21333	0	2773.42	30.3	25.6	28.3	23.2	32.5	23.1	24.4	27.9	26.4	4.31	0	5.987e-07
[K].sGEEDFESLASQFSDcSSAk.[A]	N-Term(TMT10plex); C16(Carbamidomethyl); K20(TMT10plex)	High	Q13526	0	2639.22	9.6	11.8	10.2	10.6	11.6	14.3	9.6	10	11.6	5.66	0	2.852e-10
[R].vIISAPSADAPMFVMGVNHEk.[Y]	N-Term(TMT10plex); K21(TMT10plex)	High	P04406	0	2671.44	311.8	377.5	340.1	327.7	265	351.9	188.5	189.2	208.4	1.69	0	9.949e-06
[K].wNTDNTLGTEITVEDQLAR.[G]	N-Term(TMT10plex)	High	P21796	0	2405.21	31.9	27.5	23.2	25.1	22.7	27	28	24.6	35.2	2.9	0	3.392e-06
[K].qTQTFTTYSDNQPGVLIQVYEGER.[A]	N-Term(TMT10plex)	High	P11142	0	3003.49				1.4						5.34	0	1.57e-07
[K].vIAINVDDPDAANYNDINDVk.[R]	N-Term(TMT10plex); K21(TMT10plex)	High	Q15181	0	2746.43	20.8	19.8	16.9	22.4	18	25.8	24.3	17.6	24.2	6.29	0	1.232e-09
[K].iAELEEEQSQGSTTNSDWMk.[N]	N-Term(TMT10plex); K20(TMT10plex)	High	P46821	0	2741.33	6.8	2.8	7.6	5.8	7.4	3.5	7.3	3.8	6.7	5.77	0	2.729e-07
[K].gQPAIIDGELYNEVk.[V]	N-Term(TMT10plex); K15(TMT10plex)	High	Q9Y266	0	2104.17	85.3	103.2	101.1	100.1	80.9	98.1	90.7	97.3	84	2.71	0	6.655e-06
[K].vALVYGQMNEPPGAR.[A]	N-Term(TMT10plex)	High	P06576	0	1830.97	211.3	207.9	187.4	197.3	183.8	209.3	178.4	159.2	143.7	4.2	0	2.388e-08
[R].lSEDYGVLk.[T]	N-Term(TMT10plex); K9(TMT10plex)	High	P32119	0	1481.86	607	608.6	571.5	563.2	539.3	595	542.4	496.1	476.4	1.8	0	0.000316
[K].dVTGAEALLER.[H]	N-Term(TMT10plex)	High	Q13813	0	1402.77	59.7	51.7	59.3	50.5	56.3	53.6	52.1	55.1	47.4	3.6	0	0.0001819
[R].aNTFVAELk.[G]	N-Term(TMT10plex); K9(TMT10plex)	High	P40926	0	1450.87	477.6	480.1	432.5	438.9	421.3	489.5	451.5	439.6	421.6	3.18	0	0.0002741
[R].gSPLVVISQGk.[I]	N-Term(TMT10plex); K11(TMT10plex)	High	Q16555	0	1542.96	466	522.8	456	550.6	481.9	613.2	480.6	495.8	518.5	2.53	0	0.0007511
[R].iLENEkDLEEAEEYk.[E]	N-Term(TMT10plex); K6(TMT10plex); K15(TMT10plex)	High	O75347	1	2539.37	24.3	19.5	26.8	25.1	26.6	20.3	20.3	20.2	23.5	3.31	0	1.334e-05
[K].aNELPQPPVPEPANAGk.[R]	N-Term(TMT10plex); K17(TMT10plex)	High	P78347	0	2187.22	120.4	117	116.2	117.9	124.7	117.9	119.9	122.6	113.6	2.91	0	1.696e-05
[R].tQTAIASEDMPNTLTEAEk.[L]	N-Term(TMT10plex); K19(TMT10plex)	High	Q01082	0	2508.29	2.7	1.7	3	2.4	3.4	1.8	2.1	1.9	2.3	3.75	0	0.0001026
[K].nQVAMNPTNTVFDAk.[R]	N-Term(TMT10plex); K15(TMT10plex)	High	P11142	0	2108.12	507.1	505.4	471.9	425.8	430.6	454	372.1	347.5	333.9	3.07	0	1.24e-05
[R].fDDAVVQSDMk.[H]	N-Term(TMT10plex); K11(TMT10plex)	High	P11142	0	1712.89	816.4	806.9	737	623.2	786.5	676.5	483.4	532.3	498.3	4.04	0	0.0005883
[K].tDTESELDLISR.[L]	N-Term(TMT10plex)	High	P11586	0	1607.83	33.6	36.5	35.1	36.8	37.5	42	34.6	30.7	33.6	3.52	0	3.908e-06
[K].tkENILEEFSk.[V]	N-Term(TMT10plex); K2(TMT10plex); K11(TMT10plex)	High	O43390	1	2025.18	96.9	89.8	78.6	88.8	75.7	93.1	91.1	73.9	71.4	3.62	0	0.0001387
[K].gISDLAQHYLMR.[A]	N-Term(TMT10plex)	High	P49368	0	1632.87	33.8	33.7	30.1	34.4	36.9	36.1	27.2	28.9	33.1	3.02	0	0.0002064
[K].iNEELESQYQQSMDSk.[L]	N-Term(TMT10plex); K16(TMT10plex)	High	O00193	0	2387.18	63.4	57.8	82.9	58.8	75.2	65.4	61.3	65.1	63.6	4.15	0	0.000454
[K].lLYNNVSNFGR.[L]	N-Term(TMT10plex)	High	Q00610	0	1525.83	55.3	59.4	49.5	51	50.2	55.5	56.3	48.3	55.3	3.85	0	3.433e-05
[K].eQFLDGDGWTSR.[W]	N-Term(TMT10plex)	High	P27797	0	1639.79	523.3	501.9	468.2	435.7	450.7	468.5	470.2	450	432.2	3.91	0	2.813e-05
[R].vAQLEQVYIR.[G]	N-Term(TMT10plex)	High	P62318	0	1447.85	73.2	67.9	60	58.8	65.6	56.1	61	68.4	58.4	3.65	0	0.0008073
[R].gIFTSEIGTk.[Q]	N-Term(TMT10plex); K10(TMT10plex)	High	P78527	0	1510.89	38.2	51.8	32.4	47.4	47.2	44.5	40.6	39.6	40	3.66	0	7.665e-05
[K].lESPTVSTLTPSSPGk.[L]	N-Term(TMT10plex); K16(TMT10plex)	High	Q96C36	0	2059.17	51.2	46.4	48.4	42.3	51.4	45.4	47.5	45.2	48.8	4.44	0	1.112e-06
[R].aVLLAGPPGTGk.[T]	N-Term(TMT10plex); K12(TMT10plex)	High	Q9Y265	0	1538.97	135.3	143.8	142	118.7	124	144.7	133	128.2	133.4	2.04	0	0.0003139
[K].eAATLEVERPLPMEVEk.[N]	N-Term(TMT10plex); K17(TMT10plex)	High	P51858	0	2399.33	90.5	84.4	90.7	72.7	75.4	67.1	63.6	70.6	61.5	7.38	0	1.181e-09
[R].gPVSGTEPEPVYSMEAADYR.[E]	N-Term(TMT10plex)	High	Q14247	0	2384.13	81.4	81.9	87.3	70.2	75.5	70.2	58.1	70.2	51.6	4.33	0	2.763e-07
[K].aASITSEVFNk.[F]	N-Term(TMT10plex); K11(TMT10plex)	High	Q9Y5B9	0	1624.93	278.3	291.6	265.6	248.6	255.7	292.5	260.7	251.5	271.5	3.27	0	0.0001339
[K].hEPLVLFcEScDTLTcR.[D]	N-Term(TMT10plex); C8(Carbamidomethyl); C11(Carbamidomethyl); C16(Carbamidomethyl)	High	Q13263	0	2366.11	31.6	28.3	32.2	36.4	39.3	39.5	32.8	31.9	25.1	4.17	0	1.38e-08
[K].yQLDPTASISAk.[V]	N-Term(TMT10plex); K12(TMT10plex)	High	P45880	0	1751.99	471.8	548	547.3	602.9	510.3	670.4	516.2	474.4	568.9	1.05	0	0.000171
[R].lDQPMTEIVSR.[V]	N-Term(TMT10plex)	High	P22314	0	1517.82	51.6	62.8	51.4	53	51	52.2	54.6	48.6	49.9	3.28	0	1.702e-05
[K].sIAFPSIGSGR.[N]	N-Term(TMT10plex)	High	O75367	0	1320.75	146	129.3	129.6	123.2	119	121.1	137.5	120.8	124.2	2.47	0	7.141e-05
[R].tVATPLNQVANPNSAIFGGARPR.[E]	N-Term(TMT10plex)	High	Q15056	0	2580.42	14.4	14	16.2	15.2	17.2	7.9	12	13.5	15.5	5.7	0	5.644e-08
[K].lPGELEPVQATQNk.[T]	N-Term(TMT10plex); K14(TMT10plex)	High	O75821	0	1982.13	82.9	76.7	80.7	71.9	86.1	83.8	87.1	83.6	90.4	3.55	0	2.673e-05
[K].dAALATALGDk.[K]	N-Term(TMT10plex); K11(TMT10plex)	High	P20700	0	1503.88	40.4	46.4	44.3	43.9	54.7	55.1	45.6	49.3	53.8	3.96	0	6.599e-05
[R].nFILDQTNVSAAAQR.[R]	N-Term(TMT10plex)	High	Q00839	0	1877.01	287.7	298.1	281.5	326	264.1	349.3	294.9	295	347.4	4.82	0	5.66e-08
[K].gLGLDESGLAk.[Q]	N-Term(TMT10plex); K11(TMT10plex)	High	Q9Y265	0	1517.89	144.1	155.2	136.3	134	160.5	150.8	138.2	151.9	127.7	4	0	3.503e-06
[K].lQQLPADFGR.[L]	N-Term(TMT10plex)	High	Q96AG4	0	1373.77	302.3	279	306.4	262	250.4	260.4	272.3	248.4	236.3	3.4	0	0.0001971
[K].dRPFFAGLVk.[Y]	N-Term(TMT10plex); K10(TMT10plex)	High	P15531	0	1607.97	151.7	178.7	206.6	161.1	139.4	188.7	148.1	172.7	187.9	4.2	0	4.552e-05
[K].aEGPEVDVNLPk.[A]	N-Term(TMT10plex); K12(TMT10plex)	High	Q09666	0	1725.98	658.8	570	616.3	550.3	628.4	561.5	610.2	693.3	635.3	2.35	0	0.0002825
[R].tTYLVLDEADR.[M]	N-Term(TMT10plex)	High	P17844	0	1524.81	90.2	96	93.1	91.8	99.8	104.1	99.3	98.7	93.9	4.07	0	5.829e-05
[R].aGDWQcPNPGcGNQNFAWR.[T]	N-Term(TMT10plex); C6(Carbamidomethyl); C11(Carbamidomethyl)	High	Q01844	0	2464.09	21.1	16.8	25.3	19.2	23.6	21.8	20.6	25.4	24	4.79	0	8.108e-07
[R].iEDGNNFGVAVQEk.[V]	N-Term(TMT10plex); K14(TMT10plex)	High	Q06323	0	1978.06	213.6	203.4	214.3	187.4	182.2	188.8	196.8	207	193	4.84	0	8.135e-07
[K].sESEVEEAAAIIAQRPDNPR.[E]	N-Term(TMT10plex)	High	Q16643	0	2411.24	58.3	57.9	59.7	56.7	73.4	58.7	68.2	67.1	67.9	3.47	0	2.998e-07
[K].vQTLSNQPLLk.[S]	N-Term(TMT10plex); K11(TMT10plex)	High	Q8N163	0	1699.05	226.5	236.5	198.7	200.7	198.5	205	216.2	191.2	182.8	3.28	0	3.053e-05
[K].sSSQVPPILQETDk.[S]	N-Term(TMT10plex); K14(TMT10plex)	High	Q86UE4	0	1987.11	47.1	40.3	47.6	42.5	43.9	42	45	47.9	42.6	3.64	0	1.394e-05
[R].yDEMVESMk.[K]	N-Term(TMT10plex); K9(TMT10plex)	High	P62258	0	1589.8	404.4	416.4	401.9	346.8	360.3	386.1	364.6	338	311	3.41	0	0.0001842
[K].lVIITAGAR.[Q]	N-Term(TMT10plex)	High	P00338	0	1142.75	183.8	201.9	172.6	168.1	150.2	186.6	164.5	148.7	140.5	2.22	0	0.0008354
[K].dAGQISGLNVLR.[V]	N-Term(TMT10plex)	High	P38646	0	1471.84	122.1	110.5	117.2	112.4	124.9	105	108.9	108.5	103.7	4.11	0	2.687e-06
[R].mEDTSFPSGGNAIGVNSASSk.[T]	N-Term(TMT10plex); K21(TMT10plex)	High	Q8N8S7	0	2514.25	17.2	14.1	16.8	18.8	16.5	15.5	17.9	19.4	18.7	3.51	0	4.718e-05
[R].vLSIGDGIAR.[V]	N-Term(TMT10plex)	High	P25705	0	1229.74	412.4	475.1	432.6	478.6	467.5	526.9	454.4	469.5	444.6	2.77	0	4.301e-05
[K].sFLSQGQVLk.[L]	N-Term(TMT10plex); K10(TMT10plex)	High	P48047	0	1564.95	16.2	16.1	18.5	14.1	14.1	16.6	20.3	16.6	15.9	3.32	0	0.0005411
[K].qLIcDPSYIPDR.[V]	N-Term(TMT10plex); C4(Carbamidomethyl)	High	P31150	0	1705.88	84.2	89	70.4	86.4	85.1	89.7	87.2	83.7	83.2	3.55	0	5.772e-05
[K].aSLNGADIYSGccTLk.[I]	N-Term(TMT10plex); C12(Carbamidomethyl); C13(Carbamidomethyl); K16(TMT10plex)	High	P14866	0	2188.11	171.9	183.2	178.1	224.5	209.4	218	212	214.6	203.4	4.12	0	4.507e-07
[K].lAAQScALSLVR.[Q]	N-Term(TMT10plex); C6(Carbamidomethyl)	High	Q08211	0	1517.87	14.1	18	16	16.7	16.1	20.2	17.5	13.1	16.3	4.16	0	6.044e-06
[R].tkDIEDVFYk.[Y]	N-Term(TMT10plex); K2(TMT10plex); K10(TMT10plex)	High	Q07955	1	1945.12	119.1	97.9	114.1	104.3	111.3	117.5	108.4	115.7	104.8	3.08	0	0.0002605
[R].cLYASVLTAQPR.[L]	N-Term(TMT10plex); C1(Carbamidomethyl)	High	P13639	0	1607.88	82.6	78	69	84	97.3	91.3	88.2	89.4	84.6	4.35	0	1.452e-06
[R].tYADYESVNEcMEGVck.[M]	N-Term(TMT10plex); C11(Carbamidomethyl); C16(Carbamidomethyl); K17(TMT10plex)	High	P84090	0	2513.14	136.9	135.1	134.8	195.4	212.1	185.9	197.3	190.9	198.8	5.75	0	3.18e-09
[K].qLADETLLk.[V]	N-Term(TMT10plex); K9(TMT10plex)	High	P20700	0	1488.9	92	93.7	92.5	107.7	102.8	112.3	94.7	82.9	101.2	3.69	0	0.0002145
[R].iEYDcELVPR.[R]	N-Term(TMT10plex); C5(Carbamidomethyl)	High	Q9P258	0	1522.78	43.7	42.6	42.1	47.7	47.4	47.3	48.7	43.9	54.7	3.47	0	0.0001844
[K].lQELEGAVk.[S]	N-Term(TMT10plex); K9(TMT10plex)	High	P35580	0	1444.88	63.9	52.6	57.9	47	61.4	50.4	55.6	52.8	50.6	3.61	0	0.0001643
[K].dAGTIAGLNVMR.[I]	N-Term(TMT10plex)	High	P11021	0	1446.79	227.7	200.9	191.2	171.7	174.6	176	161.5	168.4	138	3.23	0	3.871e-06
[R].fAQPGSFEYEYAmR.[W]	N-Term(TMT10plex); M13(Oxidation)	High	Q15233	0	1940.91	42.8	45.5	46.9	46.3	42.8	49.2	41.1	39.8	36.4	5.96	0	2.224e-07
[K].tAVVVGTITDDVR.[V]	N-Term(TMT10plex)	High	Q07020	0	1574.9	64.6	69.3	69.2	67	66.6	66.9	68.6	66.3	59.5	4.08	0	1.963e-07
[K].aLELDSNLYR.[I]	N-Term(TMT10plex)	High	P35579	0	1422.78	58.6	72	80.7	70.3	69.2	96.6	57	72.8	109.7	3.51	0	0.000116
[K].lPNLTHLNLSGNk.[L]	N-Term(TMT10plex); K13(TMT10plex)	High	Q92688	0	1879.12	155.5	146	165.5	153.5	142.2	155.9	156.4	141.6	131	2.75	0	0.0002423
[R].gSTAPVGGGAFPTIVER.[E]	N-Term(TMT10plex)	High	Q15084	0	1845.01	345.6	327.3	313.5	309.6	291.2	294.8	311.5	274	265.6	3.02	0	5.756e-08
[R].yPMAVGLNk.[G]	N-Term(TMT10plex); K9(TMT10plex)	High	Q9Y3U8	0	1450.85	322.7	313.1	317.7	271.7	266.6	259.4	241.4	252.5	207.8	2.54	0	0.0003404
[K].tGISDVFAk.[N]	N-Term(TMT10plex); K9(TMT10plex)	High	P19338	0	1395.82	337.7	370.3	383.8	390.7	347	417.3	376.3	469	322.1	3.72	0	0.0002767
[K].dGAVNGPSVVGDQTPIEPQTSIER.[L]	N-Term(TMT10plex)	High	P49321	0	2695.37	8.2	7.1	9	8	10.4	7.5	3.9	7.7	9.2	5.32	0	1.758e-06
[R].eQLAIAEFAR.[S]	N-Term(TMT10plex)	High	P17987	0	1376.77	121.8	135.2	129.2	130.9	131.5	158.6	131.2	126.2	140.3	3.56	0	0.0001022
[R].sSSGLLEWESk.[S]	N-Term(TMT10plex); K11(TMT10plex)	High	P14866	0	1680.92	121.9	126.1	120.5	101.8	124.9	132.4	115.3	114	112.6	4.28	0	5.627e-05
[K].icSWNVDGLR.[A]	N-Term(TMT10plex); C2(Carbamidomethyl)	High	P27695	0	1448.75	119.9	119	113.7	97	110	115	117.4	113.4	95.1	3.42	0	0.0001309
[K].mMDYLQGSGETPQTDVR.[W]	N-Term(TMT10plex)	High	Q14697	0	2157.02	17.5	16.6	15.7	17.7	19.5	21.3	12.5	14.8	12.6	4.51	0	1.809e-06
[R].sASPDDDLGSSNWEAADLGNEER.[K]	N-Term(TMT10plex)	High	O00193	0	2664.19	9.6	11.1	7.3	12.4	7.6	8.6	10.9	10.9	11.7	7.59	0	3.286e-09
[R].sTGEAFVQFASk.[E]	N-Term(TMT10plex); K12(TMT10plex)	High	P31942	0	1729.95	11	14.4	15.5	13.7	15.1	20.4	12.8	19.7	15.1	3.88	0	6.968e-07
[R].mESALDQLk.[Q]	N-Term(TMT10plex); K9(TMT10plex)	High	P37837	0	1492.84	29.1	26.7	27.5	29.3	28.3	21.7	24.1	25.7	19.5	3.26	0	0.0006721
[K].nQVALNPQNTVFDAk.[R]	N-Term(TMT10plex); K15(TMT10plex)	High	P0DMV9	0	2117.18	162.6	151.2	138.6	142.4	142.4	146.4	156.6	149.6	148.2	3.47	0	1.912e-05
[K].vVDYSQFQESDDADEDYGR.[D]	N-Term(TMT10plex)	High	Q9H1E3	0	2467.07	156.8	134.5	172.2	136	154.6	140.6	141.9	181.2	161.8	6.22	0	4.013e-09
[R].iIALDGDTk.[N]	N-Term(TMT10plex); K9(TMT10plex)	High	P29401	0	1403.85	504.4	496.3	451.8	448.9	443.1	471.1	466.6	434.4	427.8	2.74	0	0.0002409
[K].yQEVTNNLEFAk.[E]	N-Term(TMT10plex); K12(TMT10plex)	High	Q14444	0	1914.04	107.8	107.8	116.5	115.5	124.2	107.9	114.9	123.3	122	2.23	0	0.0006105
[K].gHDLNEDGLVSWEEYk.[N]	N-Term(TMT10plex); K16(TMT10plex)	High	O43852	0	2349.18	15.6	15	22	20.1	19.3	13	17	22.1	17.5	3.69	0	1.125e-05
[R].tYIQcIAAISR.[Q]	N-Term(TMT10plex); C5(Carbamidomethyl)	High	Q86VP6	0	1524.84	11.8	12.2	11.2	11.3	13.5	15.5	15.5	14.3	13.4	3.52	0	5.321e-05
[K].yQIDPDAcFSAk.[V]	N-Term(TMT10plex); C8(Carbamidomethyl); K12(TMT10plex)	High	P21796	0	1872.96	338	368.2	365.4	381.7	375.1	432	396.3	340.9	363.9	2.9	0	0.0002996
[R].qVLLGDQIPk.[F]	N-Term(TMT10plex); K10(TMT10plex)	High	P28072	0	1568.98	78.6	78	90	89.1	75.2	98.3	77.6	70.9	95.7	2.79	0	0.0007426
[K].sQVVAGTNYFIk.[V]	N-Term(TMT10plex); K12(TMT10plex)	High	P04080	0	1785.03	92.8	90.2	96.9	82.8	94.9	86.9	87.6	101.6	81.7	3.46	0	0.0001031
[R].eLQELVQYPVEHPDk.[F]	N-Term(TMT10plex); K15(TMT10plex)	High	P55072	0	2282.24	85.8	90.8	80.9	77.9	83.1	89.2	81.9	84.9	82.1	4.9	0	1.912e-08
[R].lEGLGSSEADQDGLASTVR.[S]	N-Term(TMT10plex)	High	Q07065	0	2134.08	39.2	38.6	35.8	34.6	41.7	34.8	37.5	40.1	41.6	4.54	0	4.44e-09
[R].dQTDDQVTIDSALATQk.[Y]	N-Term(TMT10plex); K17(TMT10plex)	High	P48735	0	2307.21	85.8	94.6	83.6	84.9	84.2	97.3	86.7	82.1	85.7	3.31	0	2.137e-05
[K].lEAQLTENNIVk.[E]	N-Term(TMT10plex); K12(TMT10plex)	High	O15212	0	1830.07	74.7	68.4	69.6	63.5	67	71.4	66.1	68.2	69.5	2.65	0	0.0007558
[R].nGLSLAALk.[K]	N-Term(TMT10plex); K9(TMT10plex)	High	P16401	0	1344.86	425.2	418.4	478.7	419.4	440.1	409.6	394.3	544.1	332.4	2.7	0	0.000262
[K].eFEEDLTGIDDR.[K]	N-Term(TMT10plex)	High	P09455	0	1667.8	129.8	130.7	143.7	129.8	126.3	140.1	140.8	130.9	125	4.49	0	1.201e-06
[K].eGLPVALDk.[H]	N-Term(TMT10plex); K9(TMT10plex)	High	Q9Y224	0	1399.86	65.2	59.3	70.6	62.3	60.3	81.8	62.5	57.2	68.3	3	0	0.0001722
[R].dETEFYLGk.[R]	N-Term(TMT10plex); K9(TMT10plex)	High	P18077	0	1559.84	117.9	156.2	155.2	182.3	139.2	209.5	119.7	136.4	206.5	3.86	0	0.0002526
[R].gTVTDFPGFDER.[A]	N-Term(TMT10plex)	High	P08758	0	1569.77	143.6	129.9	138.6	143.5	136.9	141.2	145.7	149.6	141.2	4.71	0	4.856e-05
[R].lDIDSPPITAR.[N]	N-Term(TMT10plex)	High	P14618	0	1426.81	392.5	410	383.3	416.8	412.4	437.1	385.8	430.5	393.4	2.32	0	3.806e-05
[R].nVEAMNFADIER.[T]	N-Term(TMT10plex)	High	P36957	0	1637.82	7.3	8.4	8.6	9.1	6.9	8.9	8.5	6.8	10.1	4.01	0	4.092e-06
[K].tASNVEEAFINTAk.[E]	N-Term(TMT10plex); K14(TMT10plex)	High	P61019	0	1953.07	126.8	130	123.5	123.1	124.6	145.3	123.4	117.8	111.4	3.79	0	3.266e-08
[R].lQTSSVLVSGLR.[G]	N-Term(TMT10plex)	High	P22314	0	1488.89	40.3	33.7	31.8	34.2	33.8	30.9	33.3	43.6	36.8	3.59	0	0.000404
[K].aVDSLVPIGR.[G]	N-Term(TMT10plex)	High	P25705	0	1255.76	440.1	426.7	390.8	402.6	405.3	436.4	398.6	393.7	402.2	1.89	0	8.523e-05
[K].lSDGVAVLk.[V]	N-Term(TMT10plex); K9(TMT10plex)	High	P10809	0	1359.86	691.1	632.6	625.1	593	579.5	570.1	610.1	636.6	557.3	2.81	0	0.0003085
[K].vMYGFcSVk.[D]	N-Term(TMT10plex); C6(Carbamidomethyl); K9(TMT10plex)	High	Q16643	0	1548.83	55	49.1	49.4	45.8	47.2	45.6	47	43.6	42.4	3.54	0	0.0003567
[K].sSGEIVYcGQVFEk.[S]	N-Term(TMT10plex); C8(Carbamidomethyl); K14(TMT10plex)	High	Q02543	0	2061.07	161.8	180.7	190.4	190.7	167.9	234.8	161.2	185.6	249.8	3.9	0	4.847e-08
[R].aDGYEPPVQESV.[-]	N-Term(TMT10plex)	High	P61247	0	1519.75	475.1	432.1	428.2	408.8	461.9	401.9	420.8	469.6	479.8	3.07	0	3.801e-05
[K].vIPPAGQTEDAEPISEPEk.[V]	N-Term(TMT10plex); K19(TMT10plex)	High	Q9Y4L1	0	2465.32	68.8	56.7	62.8	49.4	56.7	60.9	63.2	70.4	57.2	4.1	0	9.29e-07
[R].vYFQSPPGAAGEGPGGADDEGPVR.[R]	N-Term(TMT10plex)	High	Q96C90	0	2559.23	12.3	16.8	19	15.5	20.7	16.6	13.1	18.2	17.6	6.43	0	1.588e-06
[R].lGDLYEEEMR.[E]	N-Term(TMT10plex)	High	P08670	0	1483.73	324.8	320.3	321.9	291.7	340.4	308.5	285.4	393.7	301.4	3.13	0	0.0001312
[R].iEDVTPIPSDSTR.[R]	N-Term(TMT10plex)	High	P62263	0	1658.88	151.3	131.2	156	146.2	145.6	140.7	144.4	144.4	143.6	4.22	0	6.81e-07
[R].lScFAQTVSPAEk.[W]	N-Term(TMT10plex); C3(Carbamidomethyl); K13(TMT10plex)	High	Q16658	0	1896.03	658.8	685.8	609.4	628.3	531.4	678.7	617	596.3	628.2	3.54	0	7.934e-06
[K].eVTPEGLQMVk.[K]	N-Term(TMT10plex); K11(TMT10plex)	High	P22234	0	1688.97	297.6	307.6	268.5	269.9	271	307.7	232.3	212.9	238	3.37	0	0.0003461
[K].vLFSSNGGVVk.[G]	N-Term(TMT10plex); K11(TMT10plex)	High	P26599	0	1564.95	126.1	131.6	117.7	111.5	113.8	131.6	128.4	113.4	96.9	4.1	0	1.681e-06
[K].fEDEGAGFEESSETGDYEEk.[A]	N-Term(TMT10plex); K20(TMT10plex)	High	P46821	0	2713.2	13.8	15.1	13.9	12.9	17.3	15.7	11.3	15.2	12.4	5.89	0	2.125e-09
[K].nASTFEDVTQVSSAYQk.[T]	N-Term(TMT10plex); K17(TMT10plex)	High	Q14247	0	2333.2	40.4	40.2	32.5	34.6	42.1	32.7	41.1	34.6	35.4	3.97	0	1.393e-05
[R].yYTSASGDEMVSLk.[D]	N-Term(TMT10plex); K14(TMT10plex)	High	P07900	0	2009.03	350.3	366.8	309.8	288.9	282.9	287	218.4	217.5	202.3	3.22	0	1.101e-05
[R].lDLGEDYPSGk.[K]	N-Term(TMT10plex); K11(TMT10plex)	High	O43143	0	1651.89	32.7	28.8	29.8	27	33.5	25.3	23.2	31.2	37.4	4.02	0	3.091e-06
[K].eDGAISTIVLR.[G]	N-Term(TMT10plex)	High	P50990	0	1402.81	101.7	104.2	90.2	90.7	74.2	102	97.5	79.7	87.5	2.89	0	0.0002303
[R].qYTSPEEIDAQLQAEk.[Q]	N-Term(TMT10plex); K16(TMT10plex)	High	Q13442	0	2308.21	256	221.3	279.1	235.6	268.9	229.2	234.9	288.1	249.5	3.94	0	2.948e-06
[R].scGSSTPDEFPTDIPGTk.[G]	N-Term(TMT10plex); C2(Carbamidomethyl); K18(TMT10plex)	High	P41091	0	2354.16	122.2	114.1	120.5	112.5	128.4	120	128	108.2	114.3	3.18	0	4.49e-05
[K].qTTVSNSQQAYQEAFEISk.[K]	N-Term(TMT10plex); K19(TMT10plex)	High	P31946	0	2617.35	137.9	148.8	140.4	159.7	136.7	150.5	146.1	125.3	114.1	4.89	0	4.661e-10
[R].gDDQLELIk.[D]	N-Term(TMT10plex); K9(TMT10plex)	High	P07910	0	1488.87	58.8	44.6	60.2	43.9	139.4	54.1	66.3	158.3	129	3.47	0	0.0001448
[K].qQLLIGAYAk.[A]	N-Term(TMT10plex); K10(TMT10plex)	High	Q99832	0	1562.97	342.8	316.3	290.1	289.9	280.4	328.4	315.6	272.4	287.9	3.15	0	0.000222
[K].lVLVGDGGTGk.[T]	N-Term(TMT10plex); K11(TMT10plex)	High	P62826	0	1473.9	951.2	1074.7	1036.1	1088.7	931.9	1247.3	913.2	881.7	1089.4	3.61	0	6.364e-05
[K].nVDLSTFYQNR.[A]	N-Term(TMT10plex)	High	O94826	0	1585.82	14.8	19.7	18.5	14.8	16.8	18.7	18.2	17.6	16.7	3.68	0	0.0002533
[K].eGMNIVEAMER.[F]	N-Term(TMT10plex)	High	P62937	0	1507.74	408.7	406.3	398.4	359.4	401.3	389.4	320.1	401.1	323.1	3.94	0	0.0001258
[R].mGPAMGPALGAGIER.[M]	N-Term(TMT10plex)	High	P52272	0	1656.88	181.8	176.1	185.8	143.3	157.7	148.8	112.8	147.7	135.2	4.15	0	4.723e-07
[R].aVFDETYPDPVR.[V]	N-Term(TMT10plex)	High	P49588	0	1637.84	43.7	38.9	40.5	40.1	41	50	39.7	38.8	37.8	3.95	0	0.0001698
[K].aSSGLLYPLER.[G]	N-Term(TMT10plex)	High	Q08945	0	1434.82	125.1	132.6	125.7	121.4	124.8	126.8	120.4	111.5	114.4	3.28	0	2.437e-05
[K].aVLFcLSEDkk.[N]	N-Term(TMT10plex); C5(Carbamidomethyl); K10(TMT10plex); K11(TMT10plex)	High	P23528	1	1997.17	100.2	97.7	101.5	111.7	111.5	115.5	114.1	94.9	87.2	4	0	1.877e-05
[R].yMPQNPcIIATk.[T]	N-Term(TMT10plex); C7(Carbamidomethyl); K12(TMT10plex)	High	Q09028	0	1894.03	147.1	145.1	148.6	143	137.4	144.1	115.9	124.7	120.7	3.1	0	0.0007737
[K].lVPVGYGIR.[K]	N-Term(TMT10plex)	High	P29692	0	1202.75	87	85	74.9	79.5	80.1	77.9	95.4	65.6	61.8	2.14	0	0.0004636
[R].mPFPVNHGASSEDTLLk.[D]	N-Term(TMT10plex); K17(TMT10plex)	High	P09936	0	2301.23	155.9	147.7	151.7	143.7	129.7	137.1	122	124	130.3	4.9	0	6.961e-07
[K].gPLQSVQVFGR.[K]	N-Term(TMT10plex)	High	P62249	0	1416.82	133.6	141.3	125.7	137.1	134.1	151.4	140.5	128.1	115.7	3.57	0	3.71e-05
[K].aAAPAPEEEMDEcEQALAAEPk.[A]	N-Term(TMT10plex); C13(Carbamidomethyl); K22(TMT10plex)	High	P26641	0	2815.35	10.3	12.3	7	7.2	10.5	6.9	6.1	5.9	6.8	4.25	0	2.442e-05
[R].gADTAPTLAPEALPSQGEVER.[E]	N-Term(TMT10plex)	High	Q8IZL8	0	2338.21	6	10.2	8.9	9.4	8.2	7.3	6.7	10.4	10.5	3.59	0	0.0002462
[R].tVGTPIASVPGSTNTGTVPGSEk.[D]	N-Term(TMT10plex); K23(TMT10plex)	High	Q99460	0	2615.43	61.6	63.7	55.9	49.5	56.7	63	56	50.7	52.4	4.3	0	2.011e-08
[R].yLAEFATGNDR.[K]	N-Term(TMT10plex)	High	P62258	0	1485.75	170	163	152.5	162.2	151	172.4	143.5	157.7	151	3.08	0	2.05e-05
[K].vETFSGVYk.[K]	N-Term(TMT10plex); K9(TMT10plex)	High	P62081	0	1487.85	356.5	369.5	324.1	338.8	326.3	387	322.6	333.2	321.1	3.48	0	0.0004451
[K].vTADVINAAEk.[L]	N-Term(TMT10plex); K11(TMT10plex)	High	O43175	0	1588.93	492.9	494.3	467	471.5	481.3	486.9	500.6	485.8	457.4	3.18	0	0.0002956
[K].sPYQEFTDHLVk.[T]	N-Term(TMT10plex); K12(TMT10plex)	High	P15880	0	1922.04	332.1	326.9	286.2	297.5	301.8	330.5	311.9	281.8	253.5	4.43	0	1.278e-06
[K].aMTGVEQWPYR.[A]	N-Term(TMT10plex)	High	P49368	0	1566.79	77.8	70.6	59.6	63.2	66	71.6	60.1	51.3	57.6	3.82	0	1.116e-05
[R].dQNILLGTTYR.[I]	N-Term(TMT10plex)	High	P78527	0	1522.84	34.8	40.1	33.1	36.3	32.5	38.8	37.5	32	34	4.01	0	1.881e-05
[R].rAEDGSVIDYELIDQDAR.[D]	N-Term(TMT10plex)	High	P07355	1	2294.15	67.7	58.6	70.8	69.5	58.3	71.1	80.5	63.6	72.6	4.83	0	1.672e-08
[R].tIAMDGTEGLVR.[G]	N-Term(TMT10plex)	High	P06576	0	1491.8	276.6	268.4	255.6	228.8	228.8	239.3	190.2	189.2	177	3.72	0	4.695e-06
[K].yLIPNATQPESk.[V]	N-Term(TMT10plex); K12(TMT10plex)	High	P31946	0	1819.04	679.6	663.5	647	600.6	564.4	655	641	577.1	579.7	1.29	0	3.384e-05
[K].lATNAAVTVLR.[V]	N-Term(TMT10plex)	High	P50990	0	1357.84	63.4	59.2	67.1	64.9	60.9	62	62.9	56.5	60	2.14	0	0.0001655
[R].nQSFcPTVNLDk.[L]	N-Term(TMT10plex); C5(Carbamidomethyl); K12(TMT10plex)	High	P46776	0	1880.99	642.5	652.9	610.7	622.2	607.5	638.1	637.9	581.7	558.6	3.39	0	9.654e-05
[R].lFVSGAcDASAk.[L]	N-Term(TMT10plex); C7(Carbamidomethyl); K12(TMT10plex)	High	P62873	0	1683.91	206	228.6	210.4	212.4	233.1	251.6	236.3	219.2	220	3.17	0	1.027e-05
[K].aENNSEVGASGYGVPGPTWDR.[G]	N-Term(TMT10plex)	High	Q08211	0	2392.14	163.4	151.1	148.2	139.3	164.2	155.4	157.6	170.2	152.1	4.59	0	2.464e-08
[R].iMDPNIVGSEHYDVAR.[G]	N-Term(TMT10plex)	High	P06576	0	2045.03	207.2	187.1	218.2	184.7	185.8	168.1	170.5	177.9	184.1	4.91	0	8.97e-08
[K].tSDIFGSPVTATSR.[L]	N-Term(TMT10plex)	High	Q9H910	0	1667.88	10.9	12.5	13	11.1	11.4	18.4	12.2	17.6	12.6	4.29	0	4.099e-08
[K].sSGGFVWAck.[N]	N-Term(TMT10plex); C9(Carbamidomethyl); K10(TMT10plex)	High	P48735	0	1556.83	24.4	22.3	18.4	28.9	23.8	28.6	26.2	24.7	25.8	4.01	0	0.0001777
[R].sLLLSVNAR.[G]	N-Term(TMT10plex)	High	Q14697	0	1201.75	56.5	62.6	65.6	54.3	56.3	49.9	49.9	62.7	64.1	3.24	0	0.0003376
[K].qLIcDPSYVk.[D]	N-Term(TMT10plex); C4(Carbamidomethyl); K10(TMT10plex)	High	P50395	0	1680.94	232.8	239.4	208.8	269.7	242.7	301.6	239.8	228.6	232.6	2.78	0	6.37e-05
[R].lNEQASEEILk.[V]	N-Term(TMT10plex); K11(TMT10plex)	High	Q01105	0	1731.99	125.9	106.9	116.6	100.5	110.4	99.8	106.8	128.6	117	4.84	0	8.543e-06
[K].hALIIYDDLSk.[Q]	N-Term(TMT10plex); K11(TMT10plex)	High	P25705	0	1746.02	124.9	129	117.9	111.4	115.4	136.8	111.4	109.1	108.7	2.68	0	0.0001471
[K].cPNPTcENMNFSWR.[N]	N-Term(TMT10plex); C1(Carbamidomethyl); C6(Carbamidomethyl)	High	P35637	0	2041.89	139	130.3	133.6	125.1	122.1	120.4	99.2	121.5	105.6	5.19	0	5.57e-08
[K].gVQYLNEIk.[D]	N-Term(TMT10plex); K9(TMT10plex)	High	P13639	0	1521.9	286.5	280.7	247.8	254.1	244.6	290.5	245.4	219.5	209	3.68	0	0.0002561
[K].tLQEVTQLSQEAQR.[I]	N-Term(TMT10plex)	High	P40939	0	1860	39.9	46.3	42.8	39.3	38.8	50.4	42.6	37.1	46.9	5.02	0	8.009e-07
[R].lVARPEPATGYTLEFR.[S]	N-Term(TMT10plex)	High	Q16658	0	2049.13	120.2	93.7	95.7	97.9	94.9	108.8	105.8	102.8	109.9	3.53	0	3.532e-05
[K].nNIPYFETSAk.[E]	N-Term(TMT10plex); K11(TMT10plex)	High	P51149	0	1741.95	101.9	108.3	108.4	106.3	125.2	117.3	104.6	108.4	109.9	2.5	0	0.0008005
[R].dELADEIANSSGk.[G]	N-Term(TMT10plex); K13(TMT10plex)	High	P35579	0	1806.95	357	344.9	317.4	295.9	351.1	322.4	316.2	332	290.2	3.38	0	0.000113
[K].nQLTSNPENTVFDAk.[R]	N-Term(TMT10plex); K15(TMT10plex)	High	P11021	0	2136.13	601.6	519.5	499.4	502.5	494.8	502.2	513.7	485.5	450.6	3.54	0	6.567e-07
[R].dFTPVcTTELGR.[A]	N-Term(TMT10plex); C6(Carbamidomethyl)	High	P30041	0	1624.82	143.8	134.5	129.6	121.6	123.4	111.1	121.7	121.7	111.9	3.05	0	6.922e-06
[R].gFGDGYNGYGGGPGGGNFGGSPGYGGGR.[G]	N-Term(TMT10plex)	High	P22626	0	2724.2	58	47.6	61.3	53.3	58.8	45.5	60.9	65.2	64.3	8.33	0	1.77372e-16
[K].eLEEEVNNFQk.[K]	N-Term(TMT10plex); K11(TMT10plex)	High	Q9NVA2	0	1836.97	184.2	191.7	169.1	170.3	195.6	188.5	173.1	194.9	184.1	3.49	0	0.0004393
[K].qDSLVINLNR.[S]	N-Term(TMT10plex)	High	Q9Y5B9	0	1400.81	57.6	48.5	41.2	43.4	50.7	45	47.9	42.9	45.5	2.83	0	0.0002537
[R].iLFRPVASQLPR.[I]	N-Term(TMT10plex)	High	P35232	0	1626.01	93.5	97.9	91	98.8	95.7	81.7	93.4	95	92.6	2.95	0	0.0001066
[K].tGTAEMSSILEER.[I]	N-Term(TMT10plex)	High	P25705	0	1652.84	204	207.3	204.3	196.3	208.2	235.6	192.5	200.1	195.6	3.86	0	4.763e-06
[R].aSYVAPLTAQPATYR.[A]	N-Term(TMT10plex)	High	Q96PK6	0	1838	130.8	120.3	123.3	115.1	120.2	122	123.6	132.5	111.8	3.98	0	0.0001432
[K].lQAAVDGPMDk.[K]	N-Term(TMT10plex); K11(TMT10plex)	High	P51572	0	1602.89	208.6	181.8	195.9	170.3	183.6	164.5	138.7	138.1	133.2	2.7	0	0.0004793
[K].gDVDVSLPk.[LVM]	N-Term(TMT10plex); K9(TMT10plex)	High	Q09666	0	1387.82	283	254.6	256.1	234.1	282.4	238.2	238.9	281.2	258.3	2.21	0	0.0004203
[R].yGPPPSYPNLk.[I]	N-Term(TMT10plex); K11(TMT10plex)	High	Q13435	0	1690.96	156	156	183.7	169.8	166.2	164.8	173.9	175.6	164.4	3.67	0	0.000198
[K].qPAENVNQYLTDPk.[F]	N-Term(TMT10plex); K14(TMT10plex)	High	P22314	0	2075.12	140.4	139.5	110.5	117.2	112.6	111.8	113.2	103	109.2	3.46	0	2.737e-05
[R].tTPSVVAFTADGER.[L]	N-Term(TMT10plex)	High	P38646	0	1679.88	307.5	284.6	260.5	259.2	284.9	256.4	262.4	288.6	280.8	3.18	0	8.612e-07
[R].lIPDGcGVk.[Y]	N-Term(TMT10plex); C6(Carbamidomethyl); K9(TMT10plex)	High	P27635	0	1416.83	679.3	634.8	638.4	619.3	664.6	615	647	691.7	623.4	2.29	0	0.0003638
[K].sSLGPVGLDk.[M]	N-Term(TMT10plex); K10(TMT10plex)	High	P17987	0	1430.86	214.5	196.3	165	184.4	196	196.3	192.1	181.2	188.9	3.3	0	4.12e-05
[K].tPELNLDQFHDk.[T]	N-Term(TMT10plex); K12(TMT10plex)	High	P27824	0	1915.03	376.2	342.4	344.9	336.9	314.5	344.6	326.9	306.6	326.6	4.46	0	5.585e-07
[R].gPFADENFk.[L]	N-Term(TMT10plex); K9(TMT10plex)	High	O43447	0	1482.8	75.1	65.4	63.6	63.6	57	64.5	60.9	58.3	62.2	3.25	0	0.0007913
[R].yLAEVAAGDDk.[K]	N-Term(TMT10plex); K11(TMT10plex)	High	P63104	0	1609.88	107	110.3	116.4	102.3	116.9	117.2	114.3	126.5	125.9	3.63	0	3.326e-06
[K].sWcPDcVQAEPVVR.[E]	N-Term(TMT10plex); C3(Carbamidomethyl); C6(Carbamidomethyl)	High	Q9BRA2	0	1931.93	64.3	64.5	61.9	64.1	69	71.5	66.1	62	60.6	3.95	0	3.557e-06
[R].eGPLcDELIR.[N]	N-Term(TMT10plex); C5(Carbamidomethyl)	High	Q15029	0	1430.75	36.1	30.2	32.4	33.5	33.1	33.1	29.6	39	42	3.17	0	0.0007353
[K].aIADTGANVVVTGGk.[V]	N-Term(TMT10plex); K15(TMT10plex)	High	P50990	0	1831.07	364.8	383.2	313.7	347.9	334.2	382.6	336.2	335	353	3.37	0	7.246e-06
[K].yGVSGYPTLk.[I]	N-Term(TMT10plex); K10(TMT10plex)	High	P30101	0	1542.89	487.9	471.8	516.1	479.1	477.6	473.8	475.5	569.6	454.7	3.32	0	0.0001861
[K].qTIGNScGTIGLIHAVANNQDk.[L]	N-Term(TMT10plex); C7(Carbamidomethyl); K22(TMT10plex)	High	P09936	0	2769.47	86.8	81.1	90.4	79.7	77.1	80.8	84.5	75.1	75	6.04	0	2.443e-09
[R].iSVYYNEATGGk.[Y]	N-Term(TMT10plex); K12(TMT10plex)	High	P07437	0	1759.96	254	244.7	240.1	245.3	226.5	238.2	258.8	231.4	207.2	5.53	0	8.292e-07
[R].tNSTFNQVVLk.[R]	N-Term(TMT10plex); K11(TMT10plex)	High	Q07020	0	1709	570.7	616.2	579.6	545.3	517.8	590.9	553.5	548.9	498.2	3.45	0	0.0001197
[R].mGLAMGGGGGASFDR.[A]	N-Term(TMT10plex)	High	P52272	0	1612.78	12.8	10.6	12.3	19.8	22.5	23.2	37.9	37.3	37.8	3.78	0	1.505e-06
[K].mDATANDVPSPYEVR.[G]	N-Term(TMT10plex)	High	P30101	0	1893.92	265.7	252.4	259.8	228.8	251.3	214.3	211.3	240.3	234.7	3.39	0	6.313e-07
[R].sILSPGGScGPIk.[V]	N-Term(TMT10plex); C9(Carbamidomethyl); K13(TMT10plex)	High	P78347	0	1730.99	157.3	176.6	171.3	168.8	171	172.1	177.3	180.9	170.9	4.25	0	1.682e-05
[R].sGNVAELALk.[A]	N-Term(TMT10plex); K10(TMT10plex)	High	P49321	0	1459.89	116.7	115.2	124.4	105.8	129.9	124.8	122.4	150.3	130.4	3.79	0	5.002e-05
[K].sTNPGISIGDVAk.[K]	N-Term(TMT10plex); K13(TMT10plex)	High	O15347	0	1716.99	304	296.4	327.6	290.2	295.7	279.9	290.9	332.9	304	3.02	0	4.963e-05
[R].tDDYLDQPcYETINR.[I]	N-Term(TMT10plex); C9(Carbamidomethyl)	High	P50395	0	2131.98	275.7	258.4	243.6	266.3	288.6	292.8	318.5	296.5	282.1	4.21	0	3.025e-07
[K].sNIDALLSR.[L]	N-Term(TMT10plex)	High	Q9UKM9	0	1217.71	184.9	202.2	193.6	187.2	190.7	210.1	184.4	180.1	179.1	2.94	0	0.0003125
[R].lAAAFAVSR.[L]	N-Term(TMT10plex)	High	P55084	0	1134.68	76.2	74.6	59.9	72.1	66.4	73.3	69	55	64.4	2.84	0	0.0003558
[K].vLEEANQAINPk.[L]	N-Term(TMT10plex); K12(TMT10plex)	High	Q92841	0	1784.03	166.9	165.6	148.9	153.8	160.6	147.6	151.4	163.9	144.5	4.48	0	3.278e-07
[K].tGQPMINLYTDR.[E]	N-Term(TMT10plex)	High	P35637	0	1637.85	49.5	47.6	51	46.3	55.1	49.8	40	57.6	45.4	3.99	0	1.834e-06
[R].eVSFQSTGESEWk.[D]	N-Term(TMT10plex); K13(TMT10plex)	High	Q07021	0	1972.01	316.8	298.2	348.6	301	316.2	309.9	327.4	296.2	302.3	3.61	0	2.316e-06
[R].lEILQIHTk.[N]	N-Term(TMT10plex); K9(TMT10plex)	High	P55072	0	1552.98	280.4	274	243.4	255	246.7	241.7	250.6	227.1	225.3	1.85	0	0.0001823
[K].nLQYYDISAk.[S]	N-Term(TMT10plex); K10(TMT10plex)	High	P62826	0	1672.93	576.4	664.3	672.7	699.1	588.3	816.1	563.9	549.5	697.5	2.99	0	0.000356
[R].vATWFNQPAR.[K]	N-Term(TMT10plex)	High	P26373	0	1418.77	125	115.6	103.4	106.7	103.6	108.4	113.2	116.8	103	3.28	0	0.0002779
[R].nILLTNEQLESAR.[K]	N-Term(TMT10plex)	High	Q9H9B4	0	1729.96	77.9	72	75.6	76.9	67.3	78.7	71.3	70.8	74.6	4.39	0	0.0001283
[R].vADLTEQYNEQYGAVR.[T]	N-Term(TMT10plex)	High	Q9BWF3	0	2085.05	23.7	18.7	24.9	21.7	30.3	25.6	25.9	27.2	29.1	3.84	0	0.0004977
[K].kGLTPSQIGVILR.[D]	N-Term(TMT10plex); K1(TMT10plex)	High	P62277	1	1840.18	39	37.8	29.8	36.2	33.3	40.8	43.2	37	35.3	4.47	0	1.721e-05
[K].nGPLEVAGAAVSAGHGLPAk.[F]	N-Term(TMT10plex); K20(TMT10plex)	High	O75367	0	2274.3	4	3.1	7.7	2.7	2.7	3.2	7.9	6.4	2.8	3.91	0	5.327e-05
[K].aDNFEYSDPVDGSISR.[N]	N-Term(TMT10plex)	High	P36871	0	2000.94	48.3	42	47.3	45.5	44.5	44.3	42	45.3	39.3	4.11	0	3.735e-07
[R].sADEPMTTFVVcNEcGNR.[W]	N-Term(TMT10plex); C12(Carbamidomethyl); C15(Carbamidomethyl)	High	P23193	0	2316.03	12.9	11.3	12.5	13.8	12	9.3	9.7	9.3	9.6	4.81	0	2.066e-06
[K].lmIEMDGTENk.[S]	N-Term(TMT10plex); M2(Oxidation); K11(TMT10plex)	High	P06733	0	1754.91	128.2	133.1	144	108.6	111.4	109.1	68.8	83.3	65.7	3.38	0	0.0008216
[K].kSDIDEIVLVGGSTR.[I]	N-Term(TMT10plex); K1(TMT10plex)	High	P11021	1	2047.18	348	361.5	321.6	314.1	262.1	308.4	327.7	280.9	247.8	4.72	0	2.88e-06
[K].eLGITALHIk.[L]	N-Term(TMT10plex); K10(TMT10plex)	High	P62263	0	1552.98	532.8	523.4	483	462.5	426.1	491.4	440.7	425.6	386.3	2.63	0	2.759e-05
[R].tIAQDYGVLk.[A]	N-Term(TMT10plex); K10(TMT10plex)	High	Q06830	0	1565.93	525.5	502.5	502.2	502.8	472.6	521.7	499.7	440.6	420.8	3.44	0	0.0002422
[R].mGPLGLDHMASSIER.[M]	N-Term(TMT10plex)	High	P52272	0	1842.94	19.3	23.4	26.9	20.8	23	21.4	16.7	22.4	25.8	3.25	0	2.039e-06
[R].eTNLDSLPLVDTHSk.[R]	N-Term(TMT10plex); K15(TMT10plex)	High	P08670	0	2127.17	555.9	524.3	486.9	461.3	476.5	473.8	492.2	434.2	390.9	5.13	0	3.033e-10
[R].aNLPQSFQVDTSk.[A]	N-Term(TMT10plex); K13(TMT10plex)	High	P21333	0	1893.05	212.8	186.8	193.2	168.4	205.5	186.2	192.1	215.4	209.4	3.52	0	7.142e-06
[R].dVVIcPDASLEDAkk.[E]	N-Term(TMT10plex); C5(Carbamidomethyl); K14(TMT10plex); K15(TMT10plex)	High	Q99497	1	2347.31	146.8	136	127.7	134.1	134.7	115.9	134	115.9	115	5.21	0	3.566e-08
[K].vTQLDLDGPk.[E]	N-Term(TMT10plex); K10(TMT10plex)	High	Q13442	0	1543.91	227.1	222.5	244.1	204.1	245.6	208.3	212.3	236.2	246.6	3.52	0	0.0006094
[R].fGIVTSSAGTGTTEDTEAk.[K]	N-Term(TMT10plex); K19(TMT10plex)	High	P82979	0	2330.21	29.7	29.8	32.2	27.8	35.6	35.9	32.5	48.8	39.4	4.58	0	7.802e-09
[K].vDIQTEDLEDGTck.[V]	N-Term(TMT10plex); C13(Carbamidomethyl); K14(TMT10plex)	High	O75369	0	2081.05	51	46.6	42.9	43.7	53.5	47.3	52.7	51.7	39.7	4.55	0	4.184e-06
[K].vNPIQGLASk.[W]	N-Term(TMT10plex); K10(TMT10plex)	High	P13073	0	1484.92	445.4	448.3	445.5	401.7	391.4	395.3	378.3	375.3	364.5	3.3	0	0.000185
[K].rPLFLAPDFDR.[W]	N-Term(TMT10plex)	High	Q9P035	0	1575.88	71.6	75.4	67.3	63.4	61.7	68.5	65.3	61.2	68.8	2.99	0	4.404e-05
[K].sQVFSTAADGQTQVEIk.[V]	N-Term(TMT10plex); K17(TMT10plex)	High	P38646	0	2267.23	69.3	58	66.9	59.8	64.2	60.4	65.1	73.7	61.7	4.09	0	3.913e-08
[R].aAAPQAWAGPMEEPPQAQAPPR.[G]	N-Term(TMT10plex)	High	Q16643	0	2500.26	53.3	43.3	41.8	38.8	45.2	38.3	32.1	32.6	30.2	5.13	0	6.684e-08
[K].tGAAPIIDVVR.[S]	N-Term(TMT10plex)	High	P46776	0	1340.81	301.6	304.7	279.4	272	279.9	292.3	287.7	317	239.5	2.41	0	0.0002839
[R].aVLLGPPGAGk.[G]	N-Term(TMT10plex); K11(TMT10plex)	High	P54819	0	1437.92	202.6	166.2	194.1	159.4	174.4	165.4	188.3	169.1	171.7	3.09	0	0.0001195
[K].qLEPVYNSLAk.[K]	N-Term(TMT10plex); K11(TMT10plex)	High	P13667	0	1720	480.5	430.6	433.4	403.4	405.1	414.7	413.1	419.5	397.2	2.2	0	0.0008297
[R].tDDYLDQPcLETVNR.[I]	N-Term(TMT10plex); C9(Carbamidomethyl)	High	P31150	0	2067.99	237.8	241.3	218.8	230.9	240.3	248.9	227.9	209.2	220.8	4.94	0	1.895e-06
[K].lAQQQAALLMQQEER.[A]	N-Term(TMT10plex)	High	Q13435	0	1986.06	85.3	81.8	85	84.5	95.5	76.4	85.7	70.4	69.8	2.93	0	3.131e-05
[K].dIFPYSENk.[E]	N-Term(TMT10plex); K9(TMT10plex)	High	O75475	0	1570.85	228.4	183.8	201.4	199.3	199.9	190.8	204.4	191.6	176.9	2.46	0	0.0003979
[K].lGEMWSEQSAk.[D]	N-Term(TMT10plex); K11(TMT10plex)	High	P26583	0	1723.91	392.6	352.5	425.1	354.1	388.9	376.5	319.6	446.7	377.9	3.29	0	0.0004013
[R].eDPNLVPSISNk.[R]	N-Term(TMT10plex); K12(TMT10plex)	High	P10606	0	1771	472	458.2	465.8	419	445.8	437.1	426.1	461.9	425.5	2.68	0	0.0001189
[K].aPPPSLTDcIGTVDSR.[A]	N-Term(TMT10plex); C9(Carbamidomethyl)	High	Q9NZZ3	0	1914.98	40.5	41.9	51.5	48.8	43.4	50.2	52	54.3	50.4	4.21	0	2.405e-05
[R].eDEEESLNEVGYDDIGGcR.[K]	N-Term(TMT10plex); C18(Carbamidomethyl)	High	P55072	0	2415.05	101.4	95.9	98.3	98.2	104.4	103	103.7	96.6	95	4.77	0	1.124e-08
[K].acQSIYPLHDVFVR.[K]	N-Term(TMT10plex); C2(Carbamidomethyl)	High	P61247	0	1934.02	185.8	180.7	187.9	202.1	201.6	204.8	210.7	210.6	199.1	4.23	0	2.467e-06
[K].sIQEIQELDkDDESLR.[K]	N-Term(TMT10plex); K10(TMT10plex)	High	P52565	1	2376.27	329.9	294.6	309.6	300.6	341.5	309.2	331.5	335.4	285.9	3.22	0	0.0001594
[K].vTLDWAkPk.[G]	N-Term(TMT10plex); K7(TMT10plex); K9(TMT10plex)	High	P19338	0	1745.09	236.4	216.1	218.5	200.1	211.5	206	229.1	230.2	178.2	2.1	0	0.0004327
[K].qLQNISLAAASGGAk.[E]	N-Term(TMT10plex); K15(TMT10plex)	High	Q14204	0	1887.11	42.1	47	46.9	47.4	37.4	52.1	40.6	48.2	42.7	2.44	0	0.0005429
[K].gILAADESTGSIAk.[R]	N-Term(TMT10plex); K14(TMT10plex)	High	P04075	0	1791.03	527.2	506.8	439.8	477	466.4	460.2	462.2	436.1	423.8	1.74	0	0.0001344
[R].lIIAGTSAYAR.[L]	N-Term(TMT10plex)	High	P34897	0	1364.81	36.8	35.7	24.2	38.8	49.9	47	75.2	60.3	52	2.55	0	0.0002797
[K].nLSTFAVDGk.[D]	N-Term(TMT10plex); K10(TMT10plex)	High	P30042	0	1509.87	84.4	72.7	80.3	81.5	80.4	80.2	81.2	78.1	77.9	3.16	0	0.0005677
[K].nVSIGIVGk.[D]	N-Term(TMT10plex); K9(TMT10plex)	High	P25786	0	1344.86	165.3	155.4	145.2	149	151.9	142.7	150.5	147	145.1	3.77	0	0.000133
[R].nLGSINTELQDVQR.[I]	N-Term(TMT10plex)	High	O75396	0	1815.98	43.8	47.8	48.3	46.2	44	50.5	46.2	45	43.1	3.73	0	1.771e-05
[K].eVGVYEALk.[D]	N-Term(TMT10plex); K9(TMT10plex)	High	P40925	0	1465.87	49.9	53.9	50.4	49.6	54.5	53.4	49.7	56.8	52.3	3.75	0	0.0002866
[K].ySQVLANGLDNk.[L]	N-Term(TMT10plex); K12(TMT10plex)	High	P62269	0	1780	591.5	540.9	549.5	516.8	505.3	521.2	526.1	469.1	465	3.91	0	3.281e-07
[K].vDATEESDLAQQYGVR.[G]	N-Term(TMT10plex)	High	P07237	0	2010	217.5	198	195.1	183.2	210.8	203.4	184.5	205.7	169.3	4.48	0	1.059e-08
[K].lPQPPEGQTYNN.[-]	N-Term(TMT10plex)	High	Q15819	0	1586.8	94.4	89.2	90.3	81	70.6	81.5	74.3	62	65.6	2.91	0	1.4e-05
[K].sTNEAMEWMNNk.[L]	N-Term(TMT10plex); K12(TMT10plex)	High	P34932	0	1912.93	49.6	49.5	38.8	42.2	52.2	50.5	43.2	46.6	41.8	3.54	0	0.0001735
[K].nFGIGQDIQPk.[R]	N-Term(TMT10plex); K11(TMT10plex)	High	P62424	0	1674.96	678.4	652.5	647.1	652.2	655.5	655.8	679.7	703.3	595.5	3.03	0	8.389e-05
[R].gAGTGGLGLAVEGPSEAk.[M]	N-Term(TMT10plex); K18(TMT10plex)	High	P21333	0	2029.13	348.1	305.3	302.7	295.8	311.1	292	285.9	329.9	304.3	4.86	0	5.852e-08
[R].dEFLIQASPR.[D]	N-Term(TMT10plex)	High	P51149	0	1404.77	100.3	114.6	97.9	100.3	101.2	117.1	88.4	107.1	119.9	3.74	0	0.0001679
[K].lQMEAPHIIVGTPGR.[V]	N-Term(TMT10plex)	High	P60842	0	1848.04	226.7	240	210.8	180.4	191.2	206.6	166.3	152.5	166.6	4.03	0	5.414e-07
[K].aDRDESSPYAAMLAAQDVAQR.[C]	N-Term(TMT10plex)	High	P62263	1	2494.22	112.6	104.4	101	100	100.4	99.1	89.5	81.5	86	6.46	0	6.24e-10
[K].dYIPVDQEELR.[D]	N-Term(TMT10plex)	High	Q14204	0	1605.83	31.7	35.5	36.4	37.3	40.6	44.4	43.8	38.2	41.1	3.76	0	0.0003682
[K].dLQNVNITLR.[I]	N-Term(TMT10plex)	High	P35232	0	1414.82	126	116	104.3	105.1	99.7	103.1	109.1	98.1	114.6	3.53	0	0.0003096
[R].iQFVGAcNPPTDPGR.[K]	N-Term(TMT10plex); C7(Carbamidomethyl)	High	Q14204	0	1857.95	79.8	91.7	85	91.7	81.4	98.1	81.3	79	91.8	4.52	0	1.199e-05
[K].eMQNLSFQDcYSSk.[F]	N-Term(TMT10plex); C10(Carbamidomethyl); K14(TMT10plex)	High	P30084	0	2195.05	54.8	52.1	49.9	54.2	51.8	48.7	49.5	36.9	41.5	3.94	0	0.0001271
[K].gEGPDVDVNLPk.[A]	N-Term(TMT10plex); K12(TMT10plex)	High	Q09666	0	1697.95	414.3	370.9	392.9	378.5	391.5	371.8	380.5	453.2	371.7	3.59	0	0.0002646
[K].vSQGQLVVMQPEk.[F]	N-Term(TMT10plex); K13(TMT10plex)	High	P13667	0	1901.09	422.8	468.4	434.4	400.4	391.1	461.4	355.5	338.2	311.5	4.6	0	7.661e-07
[K].dQGTYEDYVEGLR.[V]	N-Term(TMT10plex)	High	P60660	0	1773.85	126.5	115.7	146.9	122.7	134.8	122.2	125.2	144.6	134.9	3.82	0	1.44e-05
[K].dVLLQVDDER.[R]	N-Term(TMT10plex)	High	P35579	0	1430.77	86	73.7	74.9	70.7	74.8	73.6	70.1	84.3	60.8	3.13	0	0.0001985
[R].vLTEDEMGHPEIGDAIAR.[L]	N-Term(TMT10plex)	High	P14324	0	2182.1	25.2	26.8	24.5	21.5	21.8	22.5	22.1	14.2	21.5	2.9	0	0.0001559
[R].dELADEITNSASGk.[S]	N-Term(TMT10plex); K14(TMT10plex)	High	P35580	0	1908	237.5	249.4	211.6	224.8	260.3	228.6	223.4	241.8	211.2	3.74	0	0.0001697
[K].eVSEEQPVVTLEk.[Q]	N-Term(TMT10plex); K13(TMT10plex)	High	P49321	0	1945.09	241	233.2	259.6	239.6	239.6	226.3	246.3	250	234.3	2.89	0	0.0002085
[R].aLDVIQAGk.[E]	N-Term(TMT10plex); K9(TMT10plex)	High	O75937	0	1372.86	171.8	158.4	167.1	158.4	158	148.8	156.5	159.8	147.7	3.54	0	0.0004124
[R].iANLQTDLSDGLR.[L]	N-Term(TMT10plex)	High	P21333	0	1644.91	20.1	22.4	18.8	17.5	14.7	17.1	18.8	16.2	19.9	4.15	0	1.064e-07
[R].cVVILPDSVR.[N]	N-Term(TMT10plex); C1(Carbamidomethyl)	High	P0DN79	0	1386.8	51.1	54.2	47.5	55.1	47.1	49.8	51.5	43.5	49.1	3.34	0	0.0006833
[K].vGLQVVAVk.[A]	N-Term(TMT10plex); K9(TMT10plex)	High	P10809	0	1370.91	152	114.6	120.6	105.2	121.6	126.6	112.2	193.9	169.4	3.45	0	0.0006871
[K].vLQDMGLPTGAEGR.[D]	N-Term(TMT10plex)	High	Q12906	0	1672.89	61	61.5	51.2	50.4	51.3	58.4	55	49.4	46.4	4.03	0	3.966e-06
[R].iFTSIGEDYDER.[V]	N-Term(TMT10plex)	High	P35232	0	1673.82	68.6	64.9	60.8	54.9	64.9	69.1	55.5	59	66.4	4.1	0	2.215e-06
[K].tTLQVDTLNAELAAER.[S]	N-Term(TMT10plex)	High	P35580	0	1974.07	54.9	54.5	54	58.1	53.1	57.8	59.6	63.7	47.4	5.32	0	9.999e-09
[K].gFSLLATEDk.[E]	N-Term(TMT10plex); K10(TMT10plex)	High	P09874	0	1538.88	83.4	81.9	72.4	63.7	87.8	83	85.1	74.8	76	3.74	0	0.0001827
[R].mLLADQGQSWk.[E]	N-Term(TMT10plex); K11(TMT10plex)	High	P09211	0	1734.96	428.2	409.5	413.7	345.1	333.5	363.4	269.3	247.7	251.6	2.47	0	2.498e-06
[K].lNISFPATGcQk.[L]	N-Term(TMT10plex); C10(Carbamidomethyl); K12(TMT10plex)	High	P62753	0	1794	504.6	534	437	467.1	479.8	505.3	446.8	451	396.6	4.7	0	8.312e-07
[K].tDIQIALPSGcYGR.[V]	N-Term(TMT10plex); C11(Carbamidomethyl)	High	P33316	0	1779.93	125.2	122.2	132	118.5	138.1	117.4	137.2	129.4	137	2.87	0	3.248e-06
[K].dVEFEVVGDAPEk.[V]	N-Term(TMT10plex); K13(TMT10plex)	High	Q9UBT2	0	1892.01	136.9	142	145.9	137	140.9	141.3	144.8	148.2	137	3.7	0	5.321e-05
[K].dAGEGGLSLAIEGPSk.[A]	N-Term(TMT10plex); K16(TMT10plex)	High	P21333	0	1959.08	171.3	144	165.4	155.3	169	160.5	158.3	157.5	138.9	5.13	0	8.502e-07
[R].aTENPEQVASEGLPEPVLR.[K]	N-Term(TMT10plex)	High	Q9BYD3	0	2265.19	23.5	19.7	21.2	16.4	21.5	16.8	18.9	24	24.3	4.22	0	1.835e-06
[K].iQQLTALGAAQATAk.[A]	N-Term(TMT10plex); K15(TMT10plex)	High	Q99471	0	1943.17	178.6	168.1	185.5	164.7	166.9	163.4	170.2	166.9	159.1	3.83	0	8.272e-06
[K].lASVPAGGAVAVSAAPGSAAPAAGSAPAAAEEk.[K]	N-Term(TMT10plex); K33(TMT10plex)	High	P05387	0	3232.76	164.8	161.3	186.8	154.9	165.9	143.4	165.5	154.3	164.2	2.65	0	2.182e-05
[R].aLEAELAALR.[Q]	N-Term(TMT10plex)	High	Q16352	0	1285.77	105	109.8	99.1	95.3	97.3	106.2	90	94.7	111.7	2.13	0	0.000364
[R].fVTVQTISGTGALR.[I]	N-Term(TMT10plex)	High	P00505	0	1678.97	110.2	105.1	118	111	92.6	115.8	107.5	108.1	120.4	2.41	0	0.0001173
[K].eQLDNQLDAYMSk.[T]	N-Term(TMT10plex); K13(TMT10plex)	High	Q9Y3Y2	0	2013.04	55.6	56.2	67	55.1	56.5	52.3	58.4	54.4	51.5	2.71	0	0.0002266
[R].aAVDAGFVPNDMQVGQTGk.[I]	N-Term(TMT10plex); K19(TMT10plex)	High	P13804	0	2363.24	36.6	30.6	33.9	38.2	31.5	34.3	37	24.6	36.6	5.24	0	1.142e-06
[R].lFEGNALLR.[R]	N-Term(TMT10plex)	High	P46781	0	1261.75	151.3	163.7	155.6	148.6	134.2	167.6	155.3	136.6	136.3	2.45	0	0.0004237
[K].eAPcVLIYIPDGHTk.[E]	N-Term(TMT10plex); C4(Carbamidomethyl); K15(TMT10plex)	High	P07814	0	2171.19	21.1	23.5	18.6	20.8	25.2	22.5	21.1	24.2	20.9	4.38	0	5.856e-07
[K].lSLDGQNIYNAccTLR.[I]	N-Term(TMT10plex); C12(Carbamidomethyl); C13(Carbamidomethyl)	High	P26599	0	2127.05	76.4	82	65	99.9	103.5	116.2	110.5	120.6	102.7	4.34	0	2.005e-06
[K].sADTLWDIQk.[D]	N-Term(TMT10plex); K10(TMT10plex)	High	P07195	0	1634.92	972.7	928.4	830.1	846.2	906.1	844.4	876.2	881.1	755.9	1.56	0	0.0002491
[R].gTGGVDTAAVGGVFDVSNADR.[L]	N-Term(TMT10plex)	High	P12277	0	2194.09	227.4	200.2	212.9	194.2	177.6	195.9	189.3	180.4	163.5	6.66	0	2.804e-11
[R].dVVIcPDASLEDAk.[K]	N-Term(TMT10plex); C5(Carbamidomethyl); K14(TMT10plex)	High	Q99497	0	1990.06	410.2	397.6	362.9	359.7	423.5	390.8	394	432.9	409.1	4.51	0	8.526e-06
[R].fAQPGSFEYEYAMR.[W]	N-Term(TMT10plex)	High	Q15233	0	1924.91	67.8	67	69.3	58.3	72.7	67.9	63.4	66	63	5.02	0	4.388e-07
[R].eLAQQVQQVADDYGk.[C]	N-Term(TMT10plex); K15(TMT10plex)	High	Q92841	0	2150.15	70.6	59.4	67	64.8	71.3	67.2	61.5	62.9	64.7	3.69	0	1.732e-05
[K].sPFEVYVDk.[S]	N-Term(TMT10plex); K9(TMT10plex)	High	P21333	0	1541.86	36.1	33.6	31.1	35.6	30.9	33.4	26.1	28.5	31.5	3.47	0	0.0002735
[R].iGGNEGIDVPIPR.[F]	N-Term(TMT10plex)	High	Q96AE4	0	1565.88	156	143.2	157.5	132.9	154	125.3	148	172.6	163.7	3.14	0	2.108e-06
[K].gVEGLIDIENPNR.[V]	N-Term(TMT10plex)	High	Q13442	0	1654.9	119.5	111.3	122.4	101.4	110.6	92.3	104.1	128	114.7	4.01	0	2.098e-07
[R].vPTANVSVVDLTcR.[L]	N-Term(TMT10plex); C13(Carbamidomethyl)	High	P04406	0	1759.96	60.9	59.3	52.9	47.2	53.3	56.8	58.9	50.9	46.8	3.88	0	9.854e-05
[R].sDSEDIcLFTk.[D]	N-Term(TMT10plex); C7(Carbamidomethyl); K11(TMT10plex)	High	O76021	0	1772.91	11.7	10.2	9.5	9.7	11.7	15.6	11.4	11.2	12.5	3.83	0	1.93e-06
[K].vLLVPGPEk.[E]	N-Term(TMT10plex); K9(TMT10plex)	High	Q99536	0	1409.91	236.1	213	200.7	193.7	208.9	210.6	222.1	198.9	202.2	2.49	0	0.0002303
[R].iLGADTSVDLEETGR.[V]	N-Term(TMT10plex)	High	P25705	0	1804.95	94.1	96.7	89.9	97.7	89.9	103.9	94.5	95.6	84.5	4.83	0	2.881e-06
[R].aESAPLPVSADDTPEVLNR.[A]	N-Term(TMT10plex)	High	O95674	0	2210.15	21.7	16.1	20.2	20.6	19.9	19.6	19.9	15.2	26.7	5.17	0	3.37e-05
[K].vEEAEPEEFVVEk.[V]	N-Term(TMT10plex); K13(TMT10plex)	High	Q13185	0	1992.06	57.8	42.9	53.4	48.7	59.3	47.4	45.5	59	56.8	3.16	0	0.0002166
[K].gTGVVTSVPSDSPDDIAALR.[D]	N-Term(TMT10plex)	High	Q9P2J5	0	2186.15	59.5	56	59.4	57.1	61.1	53.1	56.7	51.8	47.5	3.86	0	7.008e-07
[K].aIANEcQANFISIk.[G]	N-Term(TMT10plex); C6(Carbamidomethyl); K14(TMT10plex)	High	P55072	0	2037.12	120.8	106.1	111.9	113.8	117.1	116.2	119.2	107.6	97.1	3.43	0	0.0002685
[K].cPNLTYLNLSGNk.[I]	N-Term(TMT10plex); C1(Carbamidomethyl); K13(TMT10plex)	High	Q9BTT0	0	1952.07	275.4	250.4	247.5	279.4	257.8	253.3	275.1	230.8	271.2	4.04	0	2.849e-05
[K].lTPEEEEILNk.[K]	N-Term(TMT10plex); K11(TMT10plex)	High	P62241	0	1773	624.7	615.3	542	549.1	563.4	566	594.7	558	507.1	2.76	0	0.0002265
[R].sLGEISALTSk.[L]	N-Term(TMT10plex); K11(TMT10plex)	High	P18206	0	1563.94	15.8	13	14.9	18.4	17.6	19.2	17.8	21.6	19.8	3.17	0	0.000145
[K].yLPALGYSk.[R]	N-Term(TMT10plex); K9(TMT10plex)	High	P54577	0	1469.88	42.6	36.4	36.1	35.4	38.1	35.3	39.4	35.5	34.2	2.75	0	0.0002685
[K].iLIANTGMDTDk.[I]	N-Term(TMT10plex); K12(TMT10plex)	High	P78371	0	1749.98	225.1	212.2	210.5	195.6	204.5	228.7	193.5	181.7	190.2	2.96	0	4.593e-06
[R].nPDDITQEEYGEFYk.[S]	N-Term(TMT10plex); K15(TMT10plex)	High	P08238	0	2306.12	337.2	312.2	294	308.5	325.2	314	325.9	295.6	268.8	3.04	0	8.246e-05
[K].cLMDQATDPNILGR.[T]	N-Term(TMT10plex); C1(Carbamidomethyl)	High	P78527	0	1832.92	18.2	14.6	18.3	12.9	15.5	15.7	12.2	13.9	14.8	4.67	0	4.086e-06
[K].lGNNcVFAPADVTSEk.[D]	N-Term(TMT10plex); C5(Carbamidomethyl); K16(TMT10plex)	High	Q99714	0	2180.14	57.2	62.9	69.2	67.5	72	81.4	56.8	76.8	69.4	4.87	0	5.059e-08
[K].dAGTIAGLNVLR.[I]	N-Term(TMT10plex)	High	P11142	0	1428.84	210.1	188.9	159.4	173.9	181	182.6	183.6	182.5	176	4.03	0	3.259e-06
[R].sIQADGLVWGSSk.[L]	N-Term(TMT10plex); K13(TMT10plex)	High	P24534	0	1806.02	145.5	133.5	135.3	116.6	126.9	131	139.6	135.4	144.3	3.6	0	0.0001116
[R].lEAAYLDLQR.[I]	N-Term(TMT10plex)	High	O75347	0	1420.8	122.3	93.1	120.9	104	105.8	98.8	101.1	119.1	119.5	3.17	0	0.0003745
[R].vQVQDNEGcPVEALVk.[D]	N-Term(TMT10plex); C9(Carbamidomethyl); K16(TMT10plex)	High	P21333	0	2243.21	53.5	54.2	50.2	43.5	52.1	50.2	56.2	55.8	54.4	3.91	0	0.000308
[R].eVDDLGPEVGDIk.[I]	N-Term(TMT10plex); K13(TMT10plex)	High	O43143	0	1844.01	223.9	213	201.3	206.4	225.8	229.5	227.2	222.9	214.7	3.03	0	5.845e-06
[K].lMIEMDGTENk.[S]	N-Term(TMT10plex); K11(TMT10plex)	High	P06733	0	1738.91	772.6	762.1	665.2	510.4	508.7	556.4	307.4	294.2	281.6	1.05	0	0.0004272
[R].gYFEYIEENk.[Y]	N-Term(TMT10plex); K10(TMT10plex)	High	Q00839	0	1749.91	734.9	724.2	627.9	656.3	654.4	660.2	668	649.3	601.5	3.41	0	0.0003137
[K].tGGAYGEDLGADYNLSQVcDGk.[V]	N-Term(TMT10plex); C19(Carbamidomethyl); K22(TMT10plex)	High	P49327	0	2748.32	12	16.4	11.8	14.9	16.2	18.5	13.1	19	17.8	5.85	0	8.039e-09
[R].lIVNVNDLR.[R]	N-Term(TMT10plex)	High	P25205	0	1284.78	80.4	84.4	69.8	75.1	70.8	75.6	76.9	69.7	75.4	2.76	0	0.0007799
[R].aVAQALEVIPR.[T]	N-Term(TMT10plex)	High	P49368	0	1395.85	119.9	123.3	118.3	106.5	115.5	118.4	116.2	114.6	104.7	3.97	0	1.337e-05
[R].gDLNDcFIPcTPk.[G]	N-Term(TMT10plex); C6(Carbamidomethyl); C10(Carbamidomethyl); K13(TMT10plex)	High	P11586	0	1995.01	152	150	131.9	140.8	173.2	155.1	151	184.4	164.6	2.44	0	1.081e-05
[K].sDGGYTYDTSDLAAIk.[Q]	N-Term(TMT10plex); K16(TMT10plex)	High	P54136	0	2135.09	89.7	104.3	82.2	90.9	90.1	100.8	88.9	75.9	90.6	3.63	0	7.457e-05
[R].iALTDNALIAR.[S]	N-Term(TMT10plex)	High	P18124	0	1399.85	180.6	183.9	184.4	191.6	173.8	197.7	176.2	183.5	155.1	3.69	0	0.0001485
[R].eSLVVNYEDLAAR.[E]	N-Term(TMT10plex)	High	P49736	0	1707.91	8.9	10.1	10.4	8	9.3	10.7	7	8.2	6.4	4.14	0	1.878e-06
[K].lTPLPEDNSMNVDQDGDPSDR.[M]	N-Term(TMT10plex)	High	P78527	0	2544.17	43.1	46.1	40.4	38	36.4	41.6	31.6	27.7	26.7	4.76	0	1.222e-08
[R].iQQEIAVQNPLVSER.[L]	N-Term(TMT10plex)	High	Q96FW1	0	1953.1	43.7	40.1	42.9	37.9	43.1	46.7	39.4	38.5	31.5	4.52	0	1.442e-06
[K].vLTEIIASR.[T]	N-Term(TMT10plex)	High	P08758	0	1230.76	83.9	78.8	72.4	70.8	68.8	67	68.2	63.1	60.4	3.05	0	0.0003169
[K].aAVEWFDGk.[D]	N-Term(TMT10plex); K9(TMT10plex)	High	Q01844	0	1480.82	34.6	32.2	38	36.6	44.8	35.7	39.8	37.5	36.7	2.94	0	0.0008117
[R].ycAQDAFFQVk.[E]	N-Term(TMT10plex); C2(Carbamidomethyl); K11(TMT10plex)	High	Q13011	0	1834.96	64.8	70.8	69.1	72.7	67	86.8	64.9	70.3	70	3.59	0	1.756e-05
[K].vPENPPSMVFk.[Q]	N-Term(TMT10plex); K11(TMT10plex)	High	Q01995	0	1702.96	205.9	202.6	215.4	180	150	183.1	139.9	161.5	174.2	2.95	0	0.0007634
[K].sEDFSLPAYMDR.[R]	N-Term(TMT10plex)	High	P13073	0	1659.79	65.7	60.7	66.6	50.7	62	56.6	62.4	54.7	51.7	3.87	0	2.213e-06
[K].lYQGGPGGGSGGGGSGASGGPTIEEVD.[-]	N-Term(TMT10plex)	High	P54652	0	2549.2	3.5	7	6.6	3.5	6.9	3.8	8.3	6.9	9.8	2.26	0	0.0003624
[K].nAVITVPAYFNDSQR.[Q]	N-Term(TMT10plex)	High	P38646	0	1924.01	175.6	162.3	168.8	155	175.8	158.7	175.5	168.3	159.5	3.33	0	0.0003167
[K].eQILEEFSk.[V]	N-Term(TMT10plex); K9(TMT10plex)	High	O60506	0	1580.89	80.2	79.6	67.6	70.5	72.8	74.6	62.2	77	70.3	3.52	0	0.0005657
[K].lVPVGYGIk.[K]	N-Term(TMT10plex); K9(TMT10plex)	High	P24534	0	1403.9	499.9	445	468	444.8	458.2	415.3	453.9	411.3	412.3	2	0	0.0003146
[K].iISNAScTTNcLAPLAk.[V]	N-Term(TMT10plex); C7(Carbamidomethyl); C11(Carbamidomethyl); K17(TMT10plex)	High	P04406	0	2292.25	37.2	36	33.6	41.3	37.4	42.1	45.1	36.5	37.1	4.04	0	1.194e-07
[R].aAAASAAEAGIATTGTEDSDDALLk.[M]	N-Term(TMT10plex); K25(TMT10plex)	High	P55036	0	2778.44							1.7			3.66	0	0.0005929
[R].fASENDLPEWk.[E]	N-Term(TMT10plex); K11(TMT10plex)	High	P43487	0	1793.95	411.8	396.6	415.7	367.9	396.2	382.5	391.1	389	410.2	2.22	0	0.0005552
[K].cPQVVISFYEER.[L]	N-Term(TMT10plex); C1(Carbamidomethyl)	High	P83916	0	1755.89	24.2	20.1	26.3	21.8	29.3	26	27.1	26.4	28.9	3.9	0	6.703e-06
[K].gNDISSGTVLSDYVGSGPPk.[G]	N-Term(TMT10plex); K20(TMT10plex)	High	P30086	0	2408.27	245.1	225.5	253.1	224.5	201	245.2	223.4	217.2	209	5.53	0	2.127e-08
[R].fDVSGYPTLk.[I]	N-Term(TMT10plex); K10(TMT10plex)	High	P13667	0	1584.9	286.4	255.7	264.4	264.4	264.3	272.3	273.6	287.7	242.7	3.2	0	0.0001758
[RK].gILLYGPPGTGk.[T]	N-Term(TMT10plex); K12(TMT10plex)	High	P55072	0	1630.99	291.6	280.6	266.6	278.5	264.4	291.9	262.8	246.6	204.2	2.44	0	8.38e-05
[K].iVFEDGNINVNk.[G]	N-Term(TMT10plex); K12(TMT10plex)	High	Q14194	0	1820.03	46.8	56.9	54.2	62	56.2	72.2	54.2	55.4	62.4	3.17	0	7.539e-05
[R].gDGVVLVAPPLR.[V]	N-Term(TMT10plex)	High	P62310	0	1421.87	140.7	137.1	133.8	122	117.8	120.9	121.8	121.9	120.1	3.22	0	1.927e-05
[R].aVIYNPATQADWTAk.[K]	N-Term(TMT10plex); K15(TMT10plex)	High	P35580	0	2107.16	98.5	93.6	83.5	83.5	99.5	89.3	92.4	89.2	96.5	4.24	0	3.813e-06
[R].dSLLQDGEFSmDLR.[T]	N-Term(TMT10plex); M11(Oxidation)	High	P07737	0	1870.91	150.3	145.1	135.8	137.9	128	146.6	117.9	119.5	113.3	5.43	0	3.772e-09
[R].iYVGNLPPDIR.[T]	N-Term(TMT10plex)	High	Q07955	0	1485.86	97.1	78.8	86.6	69.9	70.1	66.4	73.3	78.8	80.5	3.37	0	0.0001651
[R].eEIIPVAAEYDk.[T]	N-Term(TMT10plex); K12(TMT10plex)	High	P11310	0	1835.02	40.7	37.8	41.3	38.8	36.5	40.6	39.4	34.9	39.2	3.81	0	4.905e-05
[K].vWLDPNETNEIANANSR.[Q]	N-Term(TMT10plex)	High	P84098	0	2172.09	221.2	242.2	244.1	240	220.7	227.9	220.9	256.3	213.9	4.44	0	8.662e-06
[R].tLTLVDTGIGmTk.[A]	N-Term(TMT10plex); M11(Oxidation); K13(TMT10plex)	High	P08238	0	1824.06	359.8	353.1	302	309.6	299.7	313.5	295.1	247.9	257	4.45	0	2.2e-05
[R].lIASYcNVGDIEGASk.[I]	N-Term(TMT10plex); C6(Carbamidomethyl); K16(TMT10plex)	High	P42704	0	2155.15	51.9	56.6	54.6	55.3	53.7	62.3	62.9	61.9	55.7	3.11	0	0.0001408
[K].eTFLTSPEELYR.[V]	N-Term(TMT10plex)	High	O95433	0	1713.89	33.2	27.7	23.8	26.6	25.7	31.1	33.8	29.1	30.5	5.16	0	0.0003163
[K].yDGIILPGk.[-]	N-Term(TMT10plex); K9(TMT10plex)	High	P62913	0	1433.88	885.4	856.9	781.1	753.4	777.3	752.9	819.1	764.3	694.2	2.67	0	0.0002412
[K].aTIGADFLTk.[E]	N-Term(TMT10plex); K10(TMT10plex)	High	P51149	0	1494.89	57.8	79.9	68	72.8	69.4	82.2	74.3	65.7	77.9	3.8	0	4.183e-05
[K].iAQLEEQLDNETk.[E]	N-Term(TMT10plex); K13(TMT10plex)	High	P35579	0	1989.09	68.4	68.3	71.6	58.7	78.5	75.1	79.3	72.7	67.8	2.75	0	9.302e-05
[R].vVDALGNAIDGk.[G]	N-Term(TMT10plex); K12(TMT10plex)	High	P25705	0	1629.96	512.4	507.3	462.4	520.2	476.6	572.5	496.2	458.6	469.9	3.09	0	0.0004371
[K].tFDSIVMDPk.[K]	N-Term(TMT10plex); K10(TMT10plex)	High	P13667	0	1610.89	563.5	521.3	500.3	453.7	460.1	463.6	388.6	372.8	343.6	2.97	0	0.000573
[K].dDANNDPQWSEEQLIAAk.[F]	N-Term(TMT10plex); K18(TMT10plex)	High	P22234	0	2502.25	22	20.8	26.1	18.5	24.8	29.9	19	32.3	38.5	3.55	0	0.0005507
[R].eLLLTGPGLEER.[V]	N-Term(TMT10plex)	High	Q8N1G4	0	1555.89	38.6	42.8	43.4	38.5	43.1	34	40.3	36.6	41.3	3.09	0	0.0001036
[K].qVIGTGSFFPk.[G]	N-Term(TMT10plex); K11(TMT10plex)	High	Q13642	0	1638.96	153.8	137.5	168.3	172.7	121.9	174	115.6	130.5	228.8	3.68	0	0.0001104
[K].vPEWVDTVk.[L]	N-Term(TMT10plex); K9(TMT10plex)	High	P39019	0	1530.89	45.6	40.7	37.9	32.9	51.2	36.2	33.3	49.9	42.1	2.56	0	0.0002485
[R].yADLTEDQLPScESLk.[D]	N-Term(TMT10plex); C12(Carbamidomethyl); K16(TMT10plex)	High	P18669	0	2327.18	217.4	193.9	213.9	203.5	243.7	226.8	211.6	229.3	204.4	4.18	0	9.008e-08
[K].mMLDDIVSR.[G]	N-Term(TMT10plex)	High	Q92945	0	1308.69	103.9	101.3	104.6	70.9	80.1	71.6	65.8	67.5	70.4	2.56	0	0.0007958
[K].iLYLTPEQEk.[D]	N-Term(TMT10plex); K10(TMT10plex)	High	P62495	0	1692	84.6	83.3	89.3	90.1	85.2	103	82.2	89.6	97.6	2.06	0	0.0005425
[R].lADALQELR.[A]	N-Term(TMT10plex)	High	P02545	0	1257.74	197.8	174.5	190.8	172	184.1	168.6	175.6	201.4	168.7	2.45	0	0.0002888
[K].nSVTPDMMEEMYk.[K]	N-Term(TMT10plex); K13(TMT10plex)	High	P46777	0	2032.98	309.6	286.5	276	255.8	262.7	265.9	231.1	257.3	204.1	3.99	0	7.75e-05
[K].lSPPYSSPQEFAQDVGR.[M]	N-Term(TMT10plex)	High	Q13263	0	2107.07	148.3	129.5	132.9	128.8	124	107.9	131.8	106.5	106.2	5.56	0	2.688e-10
[R].ySVDIPLDk.[T]	N-Term(TMT10plex); K9(TMT10plex)	High	P61353	0	1507.88	599.5	557.5	509.6	513.5	509.4	518.8	523.7	493.1	461.2	2.03	0	0.000553
[R].tLTLVDTGIGmTk.[A]	N-Term(TMT10plex); M11(Oxidation); K13(TMT10plex)	High	P08238	0	1824.06	169.2	161.1	149	145.7	140.9	160	141.5	128	135.6	4.12	0	2.174e-06
[K].gSFSEQGINEFLR.[E]	N-Term(TMT10plex)	High	Q15084	0	1712.88	62.8	62.7	53.9	49.7	47.7	48.6	59.3	51.3	55.6	5.35	0	4.487e-07
[K].gFAFVQYVNER.[N]	N-Term(TMT10plex)	High	P07910	0	1558.82	68.7	67.3	66.5	63.7	62.7	65.3	62.1	74.8	65.8	4.11	0	0.000119
[R].tNIIPVIEDAR.[H]	N-Term(TMT10plex)	High	P22087	0	1469.85	71.4	72.8	61.3	74.3	62	79.1	68.6	64.4	74.6	3.89	0	0.000105
[K].gIScMNTTLSESPFk.[C]	N-Term(TMT10plex); C4(Carbamidomethyl); K15(TMT10plex)	High	Q15181	0	2130.1	216.7	187.7	180.5	184.6	185.2	175.9	181.7	156.2	164.9	4.18	0	1.483e-07
[K].nYIQGINLVQAk.[K]	N-Term(TMT10plex); K12(TMT10plex)	High	P52815	0	1819.08	357.2	341.2	405.9	364.2	352.9	343	377.7	352.5	372.7	2.84	0	0.0003033
[K].dNPLDPVLAk.[V]	N-Term(TMT10plex); K10(TMT10plex)	High	Q96AG4	0	1539.91	520	476.3	547.9	484.3	413.5	458.3	487.5	409.4	435	3.89	0	5.676e-05
[K].qITSYGETcPGLEQYAIk.[K]	N-Term(TMT10plex); C9(Carbamidomethyl); K18(TMT10plex)	High	P50990	0	2516.31	10.4	12.6	14.9	9.8	16.8	9.9	11.9	10.9	16.7	3.97	0	3.196e-05
[R].lWDLTTGTTTR.[R]	N-Term(TMT10plex)	High	P63244	0	1493.82	32.4	40.4	39.2	50.7	36.9	63.2	45	64.1	84.2	3.19	0	0.000198
[K].eTVYcLNDDDETEVLk.[E]	N-Term(TMT10plex); C5(Carbamidomethyl); K16(TMT10plex)	High	P13010	0	2401.18	6.4	7.5	7.5	7.3	8.1	7.6	8.1	10.9	11.4	2.8	0	8.797e-05
[K].iEDGNDFGVAIQEk.[V]	N-Term(TMT10plex); K14(TMT10plex)	High	Q9UL46	0	1993.06	93.1	91.3	121.7	101.5	114.5	105.5	106.8	94.7	133.2	3.24	0	0.0005105
[K].sILFVPTSAPR.[G]	N-Term(TMT10plex)	High	P14625	0	1416.84	369.3	391.4	339.2	339.2	311.8	374.5	345.5	335.7	309.3	3.22	0	4.305e-05
[K].aMLSGPGQFAENETNEVNFR.[E]	N-Term(TMT10plex)	High	Q15369	0	2440.18	19.5	20.8	17.5	12.1	15.7	15.6	17.8	14.8	11.8	6.74	0	9.52e-09
[K].iPDPEAVkPDDWDEDAPAk.[I]	N-Term(TMT10plex); K8(TMT10plex); K19(TMT10plex)	High	P27824	0	2795.47	158.1	131	138.7	133.5	143.4	129.2	139.9	131.3	124.9	1.86	0	0.0007505
[K].sENQEFYQDTFGQQWk.[-]	N-Term(TMT10plex); K16(TMT10plex)	High	O60506	0	2493.21	6.5	8.2	3.9	3.5	7.6	6.4	3.4	6.9	7.5	4.12	0	0.000128
[K].gPDGLTAFEATDNQAIk.[A]	N-Term(TMT10plex); K17(TMT10plex)	High	P58546	0	2206.18	343.8	328.1	371.2	340	343	328.1	356.1	359.3	353	3.43	0	9.601e-05
[K].lVPVLSAk.[A]	N-Term(TMT10plex); K8(TMT10plex)	High	P37837	0	1284.87	333.2	302.8	279.5	262.6	267.4	255.9	288.5	271.7	255.9	2.07	0	0.0008153
[R].gGGVGGFLPAMk.[Q]	N-Term(TMT10plex); K12(TMT10plex)	High	Q9Y3I0	0	1548.9	17.3	10.7	12.8	10.4	12.7	12.4	14	11.5	13.3	4.17	0	9.37e-05
[R].aITIASQTNcPLYVTk.[V]	N-Term(TMT10plex); C10(Carbamidomethyl); K16(TMT10plex)	High	Q14195	0	2238.26	47	52.1	51.7	54.8	53.4	71.9	56.8	58	52.4	3.96	0	4.394e-06
[R].iYVGNLPPDIR.[T]	N-Term(TMT10plex)	High	Q07955	0	1485.86	40.4	42.7	44.2	41.1	38.4	38.1	42.7	43.8	41.2	3.43	0	0.0007475
[K].lSILYPATTGR.[N]	N-Term(TMT10plex)	High	P30041	0	1420.84	160	161	187.4	141.8	129.6	180.8	127.3	202.9	202.6	3.48	0	0.0002286
[K].aASADSTTEGTPADGFTVLSTk.[S]	N-Term(TMT10plex); K22(TMT10plex)	High	O75367	0	2585.33	96	98.3	96.7	98.2	96.6	107.2	100.7	106.5	88.5	4.4	0	1.609e-06
[K].lATQLTGPVMPVR.[N]	N-Term(TMT10plex)	High	P26373	0	1611.95	69.1	80.3	62.9	56.8	55.9	66	46.6	42.4	45.7	4.95	0	1.165e-07
[K].gVVPLAGTNGETTTQGLDGLSER.[C]	N-Term(TMT10plex)	High	P04075	0	2501.3	58.9	54.8	50.2	52.2	51.9	55.1	49.9	52.5	50.8	5.39	0	6.174e-10
[R].iDYIAGLDSR.[G]	N-Term(TMT10plex)	High	P07741	0	1351.74	178.7	185.5	173	158.5	168.3	176.6	164.7	148.5	148.2	3.15	0	0.000151
[K].lkVPEWVDTVk.[L]	N-Term(TMT10plex); K2(TMT10plex); K11(TMT10plex)	High	P39019	1	2001.24	49.7	40.1	45.6	47.7	44	37.2	44	37.5	44.2	2.95	0	0.0007518
[K].dIPGLTDTTVPR.[R]	N-Term(TMT10plex)	High	P62753	0	1513.84	132.7	144	138.9	150.7	133.2	167.5	126.1	139.6	142.4	2.53	0	4.996e-06
[K].qTIDNSQGAYQEAFDISk.[K]	N-Term(TMT10plex); K18(TMT10plex)	High	P27348	0	2473.26	63.2	64.5	77	74.6	73.4	74.6	62.9	71.4	73.8	4.78	0	4.77e-07
[K].lDVTSVEDYk.[A]	N-Term(TMT10plex); K10(TMT10plex)	High	P48643	0	1626.9	51.3	53.5	56.3	59.3	59.2	55.8	64.8	59.3	59.2	4.15	0	6.675e-05
[R].ncFASVFEk.[Y]	N-Term(TMT10plex); C2(Carbamidomethyl); K9(TMT10plex)	High	O15144	0	1559.83	40.2	42.6	38.1	40.3	43.8	49.2	48.2	40.9	36.5	3.84	0	0.0004041
[R].gALQNIIPASTGAAk.[A]	N-Term(TMT10plex); K15(TMT10plex)	High	P04406	0	1870.12	528.6	517	434.3	459.5	476.6	457	475.7	455.3	375.5	2.61	0	8.191e-06
[R].iITEGFEAAk.[E]	N-Term(TMT10plex); K10(TMT10plex)	High	P40227	0	1536.9	401.2	414.5	385.9	413.5	381.4	421	393.5	347.8	393.1	2.2	0	0.0006999
[K].eFPGLAGVk.[I]	N-Term(TMT10plex); K9(TMT10plex)	High	Q8NBS9	0	1375.83	87.7	85	87.2	74.1	88.1	81.9	90.7	77.4	78.1	2.72	0	0.0002712
[R].fSPDGELYASGSEDGTLR.[L]	N-Term(TMT10plex)	High	Q9Y3F4	0	2130.02	17.8	17.1	20	15.3	14.6	17.8	20.4	15.9	19.3	3.99	0	4.21e-05
[K].lVQDVANNTNEEAGDGTTTATVLAR.[S]	N-Term(TMT10plex)	High	P10809	0	2789.41	24.8	17.2	21.8	17.6	19.2	14.9	18.2	18.3	18.8	5.77	0	1.085e-08
[K].aTILDLScNk.[L]	N-Term(TMT10plex); C8(Carbamidomethyl); K10(TMT10plex)	High	Q96AG4	0	1592.91	144.8	128	138.9	138.6	133	145.6	150.9	131	139.7	3.92	0	1.858e-05
[K].vLLGVGDPk.[I]	N-Term(TMT10plex); K9(TMT10plex)	High	O00567	0	1355.87	103.1	106	99.9	95.7	94.4	98.8	108.5	102.8	101.8	2.4	0	0.0002963
[R].aIGNIELGIR.[S]	N-Term(TMT10plex)	High	P46821	0	1284.78	77.8	85.8	73.2	79.6	79.7	91.1	77.6	80.5	84.3	2.54	0	0.0003086
[R].tDASSASSFLDSDELER.[T]	N-Term(TMT10plex)	High	Q14498	0	2058.97	22.6	21.5	22.9	20.6	24.9	22.1	19.8	24	20.9	4.66	0	6.776e-08
[R].fQDVGPQAPVGSVYQk.[T]	N-Term(TMT10plex); K16(TMT10plex)	High	Q9UJU6	0	2178.2	156.6	136.5	179.6	164.4	176.7	163.7	184.8	178.5	160.3	4.94	0	1.741e-07
[R].lTVVDTPGYGDAINcR.[D]	N-Term(TMT10plex); C15(Carbamidomethyl)	High	Q15019	0	1980.01	68.9	79.3	73	85.9	79.2	104	82.7	79.5	89.1	3.67	0	1.319e-05
[K].vEAQLQELQVk.[F]	N-Term(TMT10plex); K11(TMT10plex)	High	P35579	0	1743.04	55.2	55.7	53.7	48.7	60.8	55.6	49.7	64.2	53.1	3.04	0	5.173e-05
[K].dINELNLPk.[T]	N-Term(TMT10plex); K9(TMT10plex)	High	P61081	0	1513.9	403.9	400	377.2	383.4	395.3	388.5	395.7	378	353.5	2.52	0	0.0003147
[K].aTGPPVSELITk.[A]	N-Term(TMT10plex); K12(TMT10plex)	High	P16401	0	1671.01	657.3	603.7	718	631.1	686.2	554	579.9	731	530.3	2.4	0	0.0003289
[K].yWTLTATGGVQSTASSk.[N]	N-Term(TMT10plex); K17(TMT10plex)	High	Q16658	0	2216.2	20.9	22.3	21.1	21.4	14	20.5	17.3	23.4	29.9	2.92	0	1.857e-07
[R].gAPPSSNIEDFHGLLPk.[G]	N-Term(TMT10plex); K17(TMT10plex)	High	P43243	0	2237.23	50.2	54.7	53.6	55.8	62.8	48	52	66.2	54.6	4.02	0	3.534e-06
[K].kEDGTFYEFGEDIPEAPER.[L]	N-Term(TMT10plex); K1(TMT10plex)	High	O43776	1	2687.32	20.2	28.8	28.7	24.1	28.9	25.7	23.8	27.2	32.1	4.2	0	7.986e-05
[K].iEVEkPFAIAk.[E]	N-Term(TMT10plex); K5(TMT10plex); K11(TMT10plex)	High	P23284	0	1932.21	180.1	170.3	147.2	150.8	159.3	142.6	153.5	136.5	127.9	4.45	0	0.0001647
[K].ncIVLIDSTPYR.[Q]	N-Term(TMT10plex); C2(Carbamidomethyl)	High	P62241	0	1679.9	59.1	63.6	61.6	69.8	63.2	91.1	66.1	75.1	96.2	3.85	0	4.216e-05
[K].gDVTITNDGATILk.[Q]	N-Term(TMT10plex); K14(TMT10plex)	High	P50991	0	1876.08	347	318.4	290.9	293.7	308.9	296.3	290.3	274	259.3	2.37	0	2.536e-05
[K].tELEDTLDTTAAQQELR.[T]	N-Term(TMT10plex)	High	P35580	0	2163.1	104.4	106	97.2	100.1	111.3	104.3	112.9	115	101.9	4.54	0	8.252e-08
[K].aPGFAQMLk.[E]	N-Term(TMT10plex); K9(TMT10plex)	High	P50990	0	1420.84	92	98.5	84.3	66.6	73.8	82.5	78.1	76.2	72	2.81	0	0.0003556
[R].vMEIVDADEk.[V]	N-Term(TMT10plex); K10(TMT10plex)	High	Q9Y5B9	0	1606.88	103.2	98.3	107.7	93.6	101.7	100.8	89.5	79.5	76.8	3.54	0	9.819e-05
[R].iYVGNLPTDVR.[E]	N-Term(TMT10plex)	High	Q13242	0	1475.84	23.2	26.5	25.3	20.1	27.4	24.2	25.2	27.9	24.4	3.27	0	0.000136
[K].fVINYDYPNSSEDYIHR.[I]	N-Term(TMT10plex)	High	P17844	0	2361.13	37.5	43.3	41.4	39.8	40.6	50.6	40	42.7	39.9	5.64	0	1.573e-07
[R].vVDLMAHMASk.[E]	N-Term(TMT10plex); K11(TMT10plex)	High	P04406	0	1659.93	942.7	1031.7	879	926.7	801.4	950.9	845.4	703.8	706.6	2.57	0	5.748e-06
[K].eALTYDGALLGDR.[S]	N-Term(TMT10plex)	High	Q15056	0	1622.86	67.3	68.3	70.2	56.6	60.1	60.2	55.3	57.2	57.5	4.13	0	4.391e-07
[K].vLQATVVAVGSGSk.[G]	N-Term(TMT10plex); K14(TMT10plex)	High	P61604	0	1774.08	577.4	516.1	528	490.4	480.3	478.5	503.7	508.8	471.5	3.37	0	2.464e-05
[K].ncVVELNFGQk.[E]	N-Term(TMT10plex); C2(Carbamidomethyl); K11(TMT10plex)	High	Q1KMD3	0	1765.97	81.4	87.3	86.2	86.4	89.9	94.4	87.3	83.7	84.6	3.73	0	2.04e-06
[R].dIIcQIAYAR.[I]	N-Term(TMT10plex); C4(Carbamidomethyl)	High	P46777	0	1451.79	42.1	57.7	51.3	74.5	58.8	78.1	63.8	54.5	78.2	3.39	0	0.0001198
[K].yNILGTNTImDk.[M]	N-Term(TMT10plex); M10(Oxidation); K12(TMT10plex)	High	Q00839	0	1857.02	153.1	150.6	147.8	138.4	144.6	149.8	139.7	128.8	133.3	3.06	0	0.000507
[K].eTIPLQETSLYTQDR.[L]	N-Term(TMT10plex)	High	P50897	0	2023.05	51.3	53.1	45.8	50	49.9	48.1	56.2	45.4	54.4	4.16	0	1.077e-05
[K].tELEDTLDSTAAQQELR.[S]	N-Term(TMT10plex)	High	P35579	0	2149.08	105.3	98.5	93.1	84.4	107.2	96.8	93.4	95.3	85.9	5.12	0	1.001e-08
[K].iETIEVMEDR.[Q]	N-Term(TMT10plex)	High	P51991	0	1463.76	240.3	248.2	216.7	212.5	197.6	230.2	165.4	168.9	145	3.74	0	0.0001196
[R].gLGLDDALEPR.[Q]	N-Term(TMT10plex)	High	Q9Y230	0	1384.76	291.8	286.1	254.4	253	274.6	247.6	261.7	290.2	271.7	3.19	0	1.347e-05
[R].qSGEAFVELGSEDDVk.[M]	N-Term(TMT10plex); K16(TMT10plex)	High	P52597	0	2168.11	21.2	18.1	23	24	23.2	21.8	25	21.7	22.9	3.87	0	8.987e-05
[K].qATVGDINTERPGMLDFTGk.[A]	N-Term(TMT10plex); K20(TMT10plex)	High	P07108	0	2608.38	18.3	17.7	20.6	17.7	23.4	19.3	19.9	22.6	21.9	4.2	0	5.079e-06
[K].tAESQTPTPSATSFFSGk.[S]	N-Term(TMT10plex); K18(TMT10plex)	High	P55265	0	2302.2	77.2	62.7	65.9	61.6	56.9	52.3	63.1	68.7	49.5	3.36	0	4.067e-06
[R].lDPFADGGk.[T]	N-Term(TMT10plex); K9(TMT10plex)	High	O75533	0	1377.78	189.8	175.6	168.8	167.2	198.6	183.4	190.1	189.5	191	2.29	0	0.0004039
[K].nFEDVAFDEk.[K]	N-Term(TMT10plex); K10(TMT10plex)	High	P07237	0	1671.86	636.1	616.6	591.5	582.8	592.8	612.5	592.4	571.1	523.1	3.74	0	8.054e-06
[K].aAALEFLNR.[F]	N-Term(TMT10plex)	High	P31948	0	1233.72	109.9	98.3	105.4	86.8	104.7	94.1	87.6	91.2	98.2	3.03	0	0.0003651
[R].emEENFAVEAANYQDTIGR.[L]	N-Term(TMT10plex); M2(Oxidation)	High	P08670	0	2432.12	74.4	72.6	69	60.7	65.5	65.3	57.1	52.4	48.3	5.54	0	3.448e-09
[R].dLSHIGDAVVIScAk.[D]	N-Term(TMT10plex); C13(Carbamidomethyl); K15(TMT10plex)	High	P12004	0	2043.13	161.6	155.8	164	175.5	174.1	182.8	186.9	181.2	161.1	4.48	0	3.177e-07
[K].gcDVVVIPAGVPR.[K]	N-Term(TMT10plex); C2(Carbamidomethyl)	High	P40926	0	1567.88	534.8	502.7	433.1	494.9	490.9	509.7	510	453	431.3	3.97	0	7.752e-06
[K].vLLPEYGGTk.[V]	N-Term(TMT10plex); K10(TMT10plex)	High	P61604	0	1534.92	1074.5	978.3	999.5	917	913.4	894.2	937.1	1013.9	908.8	2.96	0	3.518e-05
[K].sIEIPRPVDGVEVPGcGk.[I]	N-Term(TMT10plex); C16(Carbamidomethyl); K18(TMT10plex)	High	P26368	0	2367.31	71.8	79.7	68.4	71.3	75.4	73.2	81.9	67	60.2	4.53	0	7.583e-06
[K].sLFSNVVTk.[N]	N-Term(TMT10plex); K9(TMT10plex)	High	P31939	0	1452.88	76.7	73.4	73.8	76.7	70.8	74.2	75.6	76.8	69	3.3	0	0.0001682
[R].fDAGELITQR.[E]	N-Term(TMT10plex)	High	P35232	0	1378.75	255.9	261	244	251.2	227.6	264.1	243.7	219.7	225.5	2.49	0	0.0001847
[K].dLTGQVPTPVVk.[Q]	N-Term(TMT10plex); K12(TMT10plex)	High	P46821	0	1712.04	487.1	482.2	416.2	407	455	416.3	448.6	417	417.5	1.94	0	0.0003299
[R].aFEDDDITHVEGSVDPIR.[D]	N-Term(TMT10plex)	High	Q9NTK5	0	2244.1	35.2	25.8	37.3	39.5	39.6	38.5	31.4	37.2	33.3	3.72	0	3.731e-05
[K].vELcSFSGYk.[I]	N-Term(TMT10plex); C4(Carbamidomethyl); K10(TMT10plex)	High	P83731	0	1647.88	410.8	424.9	402.2	374.1	367	410.5	375.6	340.3	320	3.19	0	4.472e-05
[R].iQEVADELQk.[M]	N-Term(TMT10plex); K10(TMT10plex)	High	P18085	0	1630.94	208.2	221	220.1	218.8	211.8	235.6	224.5	209	206.3	3.07	0	0.0007442
[K].dLFPYEESk.[E]	N-Term(TMT10plex); K9(TMT10plex)	High	P51858	0	1585.85	540.5	462.5	515	443.6	468.6	430	477.4	528	461.3	3.4	0	0.0001713
[K].tIFQGIAAk.[V]	N-Term(TMT10plex); K9(TMT10plex)	High	P52209	0	1406.88	211.3	179.9	171.5	160.1	162.2	171.8	183.6	168.4	153.4	3.49	0	0.000179
[K].wSEPNEEELIk.[F]	N-Term(TMT10plex); K11(TMT10plex)	High	P39748	0	1831.98	98.7	89.3	94.5	91.1	92.1	96.1	102	86.8	86	3.51	0	0.0001318
[K].lYGSAGPPPTGEEDTAEkDEL.[-]	N-Term(TMT10plex); K18(TMT10plex)	High	P11021	1	2634.32	222.4	187.4	228	210.9	203.2	189.4	218.9	199	173.8	5.39	0	1.661e-07
[K].dLPLAQGIk.[F]	N-Term(TMT10plex); K9(TMT10plex)	High	P49419	0	1412.89	32	30.7	28.3	26.7	29	23.3	25.8	30.5	25.8	2.78	0	0.0002758
[K].eEDGSLSLDGADSTGVVAk.[L]	N-Term(TMT10plex); K19(TMT10plex)	High	Q13263	0	2308.19	127.9	105.2	123.8	110	129.9	112.6	119	114.7	114.9	4.25	0	4.734e-07
[K].dNFTLIPEGTNGTEER.[M]	N-Term(TMT10plex)	High	Q16555	0	2022	122.3	139	127.4	141.5	136.8	154.6	132.9	126.1	135.9	2.53	0	3.957e-05
[R].aPQVLVLAPTR.[E]	N-Term(TMT10plex)	High	Q9NR30	0	1393.87	34.8	37.6	36	36.6	33.2	31.4	35.1	36.9	34.2	3.12	0	3.146e-05
[K].vIDPATATSVDLR.[D]	N-Term(TMT10plex)	High	P50991	0	1586.9	56.7	63.2	57.7	59.9	59.8	54.8	61.2	46.8	53.1	3.54	0	3.573e-07
[R].vkPAPDETSFSEALLk.[R]	N-Term(TMT10plex); K2(TMT10plex); K16(TMT10plex)	High	Q12905	0	2419.41	65	61.3	56.4	57.5	61.5	59	56.8	56.4	47.5	3.93	0	4.769e-07
[R].lQVVDQPLPVR.[G]	N-Term(TMT10plex)	High	P49327	0	1492.9	100.2	103.6	110.5	92.2	107.1	98.8	85.4	85.3	81.6	3.29	0	6.734e-05
[R].gNVGFVFTk.[E]	N-Term(TMT10plex); K9(TMT10plex)	High	P05388	0	1426.85	348.2	352.6	302.3	304.8	272.1	320.7	326.9	257.5	247.8	3.59	0	0.0004394
[R].sQMDGLIPGVEPR.[E]	N-Term(TMT10plex)	High	Q9Y2X3	0	1627.87	20.1	15.6	15.3	17.2	15.3	21.7	15.7	17.5	17.8	3.85	0	3.052e-07
[R].gMYDGPVYEVPATPk.[Y]	N-Term(TMT10plex); K15(TMT10plex)	High	Q14194	0	2082.1	146.7	138.1	128.4	116.2	128.2	129.9	115.5	114	106.7	3.38	0	4.369e-05
[K].yPASTVQILGAEk.[A]	N-Term(TMT10plex); K13(TMT10plex)	High	O00567	0	1835.07	158.5	172.5	153.3	161.7	149.5	178.6	156.9	142.9	168.7	3.8	0	9.13e-07
[R].nPDDITNEEYGEFYk.[S]	N-Term(TMT10plex); K15(TMT10plex)	High	P07900	0	2292.11	356.9	354.2	322.6	342.7	326.8	340	346.1	320.7	283.1	3.55	0	9.105e-07
[R].sVFALTNGIYPHk.[L]	N-Term(TMT10plex); K13(TMT10plex)	High	Q02878	0	1905.1	51.6	50	54.2	51.6	48.4	51.9	48.5	46.1	44.4	3.7	0	0.0003973
[K].yGGDEIPFSPYR.[V]	N-Term(TMT10plex)	High	P21333	0	1629.81	37.1	36.4	41.4	34.3	45.1	40.6	40.5	42.3	39.6	4.01	0	4.56e-05
[R].gLYDGPVcEVSVTPk.[T]	N-Term(TMT10plex); C8(Carbamidomethyl); K15(TMT10plex)	High	Q16555	0	2079.12	384.1	353.5	359.2	358.3	348.5	370.8	360.3	414.9	361.4	2.74	0	8.125e-06
[K].sAADIIALAR.[K]	N-Term(TMT10plex)	High	Q14194	0	1229.74	167.1	170.9	160.5	164.8	153.7	164.5	148.6	156.1	164.9	3.15	0	6.566e-05
[K].qQLSAEELDAQLDAYNAR.[M]	N-Term(TMT10plex)	High	Q86V81	0	2264.14	114.9	108.5	129.2	115	123.8	112.1	107.6	122.4	108	4.74	0	4.059e-08
[K].sNTLPISLQSIR.[S]	N-Term(TMT10plex)	High	P42704	0	1557.92	32.7	27.3	29.9	29.7	27	24.9	28.9	26.8	27.7	4.16	0	2.844e-06
[K].iLDSVGIEADDDRLNk.[V]	N-Term(TMT10plex); K16(TMT10plex)	High	P05387	1	2231.23	78.5	68.8	78.5	72.8	73.5	60.8	76.2	49.4	56.2	4.37	0	9.022e-07
[K].qPAIISQLDPVNER.[M]	N-Term(TMT10plex)	High	Q08211	0	1809.01	129.5	139.4	121	113.6	106.5	129.8	107.6	126.1	132.8	4.21	0	3.948e-06
[R].eTLAQLQQEFQR.[A]	N-Term(TMT10plex)	High	O15212	0	1719.92	64.7	56.5	65.4	59.6	55.6	56.2	63.9	62	58.6	4.09	0	0.0001153
[K].vDDFLANEAk.[G]	N-Term(TMT10plex); K10(TMT10plex)	High	P52209	0	1579.87	196.7	172.1	151.9	150.1	155.8	162.3	166.9	164.5	151.8	3.75	0	5.612e-05
[K].vLISDSLDPccR.[K]	N-Term(TMT10plex); C10(Carbamidomethyl); C11(Carbamidomethyl)	High	O43175	0	1663.83	88.9	74.1	84.2	85.5	79.4	86.4	86.3	87.1	89.1	3.44	0	0.000139
[R].nELESYAYSLk.[N]	N-Term(TMT10plex); K11(TMT10plex)	High	P11021	0	1774.96	499.3	436.1	428.6	405.2	422.9	425	460.7	423.2	398.1	2.06	0	3.711e-05
[R].dNLTLWTSDmQGDGEEQNk.[E]	N-Term(TMT10plex); M10(Oxidation); K19(TMT10plex)	High	P62258	0	2655.26	63.3	61.6	62	60.1	55.5	58.1	47.8	41.9	43	7.06	0	9.922e-11
[K].dEILPTTPISEQk.[G]	N-Term(TMT10plex); K13(TMT10plex)	High	P23396	0	1929.09	575.9	545.3	487	479.4	537.7	491.4	514.2	497.8	476.1	3.63	0	5.549e-07
[R].iTPSYVAFTPEGER.[L]	N-Term(TMT10plex)	High	P11021	0	1795.94	350.2	331.5	359.7	353.1	349.1	333.9	333.6	346.6	317.9	3.27	0	3.145e-06
[K].dISTLEPLk.[KQ]	N-Term(TMT10plex); K9(TMT10plex)	High	Q92688	0	1473.89	146.1	138.7	156.2	132.5	170	128.9	136	139.7	174.5	3.06	0	0.000317
[R].vNPALAELNLR.[S]	N-Term(TMT10plex)	High	P13489	0	1438.86	28.7	23.8	24.4	27.5	24.5	23.7	30.3	32.9	31.7	3.14	0	4.595e-05
[K].gILFVGSGVSGGEEGAR.[Y]	N-Term(TMT10plex)	High	P52209	0	1820.97	132.5	127.4	134.4	120.2	133.6	142.3	139.2	133.8	123.2	4.5	0	6.464e-08
[K].hAVSDPSILDSLDLNEDER.[E]	N-Term(TMT10plex)	High	P05198	0	2354.17	13.6	10.4	9.5	9.2	7.5	12	11	10.6	14.1	3.37	0	0.0001085
[K].lIAPVAEEEATVPNNk.[I]	N-Term(TMT10plex); K16(TMT10plex)	High	P07195	0	2153.22	242	249.5	213.8	223.7	214.5	236.6	237.3	217.8	206	4.03	0	2.294e-06
[R].qVQSLTcEVDALk.[G]	N-Term(TMT10plex); C7(Carbamidomethyl); K13(TMT10plex)	High	P08670	0	1949.08	359.7	341.3	327.9	340.2	328.1	323.5	341	338.7	277.3	2.29	0	0.0002494
[R].gHVFEESQVAGTPMFVVk.[A]	N-Term(TMT10plex); K18(TMT10plex)	High	P13639	0	2420.3	66	62.3	60.4	63.4	71.8	62.4	60.9	50.6	52.7	3.27	0	1.364e-05
[K].eDDLNSFNATDLk.[D]	N-Term(TMT10plex); K13(TMT10plex)	High	P09960	0	1940	81.3	98	88.9	92.1	83.6	94.4	88	77.6	85.2	3.79	0	8.556e-06
[K].gFGGIGGILR.[Y]	N-Term(TMT10plex)	High	P62495	0	1175.71	73.8	84.9	75.2	71	84.2	70.3	83.6	74.3	66.7	2.69	0	0.0001246
[R].eLAQQVQQVAAEYcR.[A]	N-Term(TMT10plex); C14(Carbamidomethyl)	High	P17844	0	2022.03	73	85	79.2	82.5	97.1	101.6	88.5	85.4	89.8	4	0	6.716e-05
[R].nIELIcQENEGENDPVLQR.[I]	N-Term(TMT10plex); C6(Carbamidomethyl)	High	Q15691	0	2499.23	61.9	54.3	58.9	61.7	66.8	57.9	64.4	71	63.6	6.2	0	4.208e-09
[K].gVLFYGPPGcGk.[T]	N-Term(TMT10plex); C10(Carbamidomethyl); K12(TMT10plex)	High	P55072	0	1709.94	15.4	18.9	14.7	13.7	11.6	10.4	14	12.9	11.5	3.31	0	9.874e-05
[R].yPVNSVNILk.[A]	N-Term(TMT10plex); K10(TMT10plex)	High	P17987	0	1604.98	22.4	24.8	24.8	27.6	27.2	41.5	26.6	29.7	34.4	3.15	0	2.694e-05
[R].lMMDPLSGQNR.[G]	N-Term(TMT10plex)	High	O43390	0	1490.77	157.5	157.3	141.4	128.1	135.8	145.4	104.3	92.7	101.2	2.74	0	0.0001577
[K].vPEIEVTVEGPNNNNPQTSAVR.[T]	N-Term(TMT10plex)	High	P78347	0	2593.34	6.3	3.8	6.3	6.3	6.1	6.1	7.5	3.5	6.8	4.95	0	1.754e-05
[R].gDINVcIVGDPSTAk.[S]	N-Term(TMT10plex); C6(Carbamidomethyl); K15(TMT10plex)	High	Q14566	0	2004.08	28.1	25.5	26.5	22.5	26.2	30.2	26.8	24.5	23.2	3.28	0	7.451e-06
[K].aVPEGFVIPR.[G]	N-Term(TMT10plex)	High	P43490	0	1313.78	37.8	36	35.7	35.8	38.9	39	36.6	35.9	33.2	2.42	0	0.0002333
[R].tVIIEQSWGSPk.[V]	N-Term(TMT10plex); K12(TMT10plex)	High	P10809	0	1803.04	532.2	479.2	498.3	466	477.1	435.9	460.4	487.6	458.6	3.95	0	6.066e-06
[K].tAEELMNFSk.[G]	N-Term(TMT10plex); K10(TMT10plex)	High	P50990	0	1627.88	358.7	368.5	335.6	328.4	346.7	370.2	334.4	292.1	317.8	2.7	0	0.0003596
[K].sADTLWGIQk.[E]	N-Term(TMT10plex); K10(TMT10plex)	High	P00338	0	1576.91	334.9	325.4	286.4	276.7	310.8	297.8	295.9	305.6	264.9	3.47	0	0.0002929
[K].aAEAGGAEEQYGFLTTPTk.[Q]	N-Term(TMT10plex); K19(TMT10plex)	High	P46821	0	2399.25	113.1	99.4	99.6	94.2	107.6	95.9	104.9	109.1	111.4	3.94	0	5.472e-08
[K].dTPDEPWAFPAR.[E]	N-Term(TMT10plex)	High	Q7KZF4	0	1630.81	65	60.4	54.2	52.2	57.7	52.2	55.4	55.7	59.4	4.01	0	3.855e-05
[K].vIVVGNPANTNcLTASk.[S]	N-Term(TMT10plex); C12(Carbamidomethyl); K17(TMT10plex)	High	P40925	0	2216.25	197.7	172.7	172.3	176.5	157.8	177.1	182.1	166.4	145	4.41	0	7.033e-06
[R].lPLQLDDAVRPEAEGEEEGR.[A]	N-Term(TMT10plex)	High	P14868	0	2452.25	26.5	19.6	23	24.6	20.5	28.3	20.6	17.6	28.1	3.68	0	3.357e-06
[R].lQAALDDEEAGGRPAMEPGNGSLDLGGDSAGR.[S]	N-Term(TMT10plex)	High	Q00839	0	3355.6	98.2	84.9	85.4	76.8	91.1	81.6	65.4	70.4	76.9	4.89	0	3.65e-05
[R].scENLAPFNTALk.[L]	N-Term(TMT10plex); C2(Carbamidomethyl); K13(TMT10plex)	High	Q13155	0	1923.04	101.1	104.5	93.3	107.2	101.9	91.8	106.4	97.6	98.7	3.85	0	5.812e-05
[R].lSFQHDPETSVLVLR.[K]	N-Term(TMT10plex)	High	Q14697	0	1970.09	44	42.1	42.9	36.9	46.5	41.9	36	45.1	50.2	3.48	0	0.0001016
[K].lIADVAPSAIR.[E]	N-Term(TMT10plex)	High	P39748	0	1354.83	193	197.1	177.1	175.8	179.1	188.2	176.6	166.2	168.6	3.03	0	0.0001105
[K].eMFPYEASTPTGISAScR.[R]	N-Term(TMT10plex); C17(Carbamidomethyl)	High	P42167	0	2233.05	72.1	68.1	73.2	68.3	61.7	62.2	58.2	66.8	58.6	3.83	0	6.695e-06
[R].lAGGDWFTSR.[T]	N-Term(TMT10plex)	High	P30153	0	1338.7	101.6	89.6	85.7	82.2	91.4	85.7	82.3	85.2	73.6	2.96	0	0.000494
[K].aSAELALGENSEVLk.[S]	N-Term(TMT10plex); K15(TMT10plex)	High	P00505	0	1989.13	136.5	135	121.8	113.4	111.2	145	109.9	106.1	114.7	2.96	0	7.946e-06
[K].nSLESYAFNMk.[A]	N-Term(TMT10plex); K11(TMT10plex)	High	P11142	0	1761.92	825.6	750.8	732	693.9	708.6	654.5	655.5	729.8	679.4	2.4	0	6.44e-06
[K].fNVWDTAGQEk.[F]	N-Term(TMT10plex); K11(TMT10plex)	High	P62826	0	1752.93	512.4	562.4	494.4	520.3	470.7	593.6	450.3	451.2	565.3	3.83	0	7.239e-06
[R].eEEAIQLDGLNASQIR.[E]	N-Term(TMT10plex)	High	P14625	0	2015.06	275.4	261.2	243.8	252.6	267.9	257	263.7	253.6	241.5	3.69	0	1.341e-07
[K].gVVDSDDLPLNVSR.[E]	N-Term(TMT10plex)	High	P14625	0	1714.92	518.9	485.3	472	453.3	462.1	458.6	471.4	434.5	436.9	2.44	0	2.116e-06
[K].nETLGGTcLNVGcIPSk.[A]	N-Term(TMT10plex); C8(Carbamidomethyl); C13(Carbamidomethyl); K17(TMT10plex)	High	P09622	0	2278.19	57.4	67.8	68.9	67.3	65.5	61.8	66.9	56	69.5	3.02	0	4.544e-05
[K].dFMIQGGDFTR.[G]	N-Term(TMT10plex)	High	P23284	0	1515.75	242.8	239.5	214.7	201.1	191.6	211	186.3	186	166.2	4.03	0	8.447e-06
[R].qDLADVVQVcEGk.[K]	N-Term(TMT10plex); C10(Carbamidomethyl); K13(TMT10plex)	High	Q14204	0	1919.03	71.6	85.5	82.4	74.2	83.2	79	85.5	85.5	91.7	3.92	0	6.414e-05
[R].dGDFENPVPYTGAVk.[V]	N-Term(TMT10plex); K15(TMT10plex)	High	P30040	0	2067.08	188.1	177.2	203.6	164.5	166.2	186.3	173.9	187.8	153.3	3.84	0	0.0006734
[K].aIPQLQGYLR.[S]	N-Term(TMT10plex)	High	Q02878	0	1387.83	110.1	113.3	92.2	84	95.8	79.5	95.7	92.1	79.6	3.21	0	0.0002366
[K].mTNGFSGADLTEIcQR.[A]	N-Term(TMT10plex); C14(Carbamidomethyl)	High	P55072	0	2028.97	9.6	15.3	7.5	13.6	11.9	14.9	15.2	14.1	16.8	5.4	0	1.62e-08
[K].aDVQSIIGLQR.[F]	N-Term(TMT10plex)	High	Q13263	0	1428.84	164.7	154.9	139.2	149.3	145.6	142	144	131.2	134.6	2.72	0	3.19e-05
[K].dLGTESQIFISR.[T]	N-Term(TMT10plex)	High	P50395	0	1594.86	42.4	40.3	36.8	41.8	37.2	43.7	38.6	34	47	4.6	0	4.936e-06
[K].cDPAGYYcGFk.[A]	N-Term(TMT10plex); C1(Carbamidomethyl); C8(Carbamidomethyl); K11(TMT10plex)	High	P60900	0	1795.85	72.7	89.9	80.7	83.3	86.2	82.8	77.7	80.3	78.6	3.06	0	0.0004322
[R].fTPGTFTNQIQAAFR.[E]	N-Term(TMT10plex)	High	P08865	0	1928.02	122.2	105	113.5	102.1	101.6	112.3	111	87.5	97.9	4.12	0	7.607e-06
[K].tYSYLTPDLWk.[E]	N-Term(TMT10plex); K11(TMT10plex)	High	P15880	0	1845.02	57	47.7	39.1	48.4	46	54.7	52.3	43	42.6	4.29	0	2.185e-05
[K].fLLDHQGELFPSPDPSGL.[-]	N-Term(TMT10plex)	High	Q07960	0	2198.13	7.5	7.6	9.9	5	3.7	6.9	8.9	6.2	2.8	3.08	0	4.196e-06
[K].gLGTDEESILTLLTSR.[S]	N-Term(TMT10plex)	High	P08758	0	1934.06	28.3	25.3	24.5	21	29	23.1	25.8	22.8	20.4	4.03	0	6.349e-06
[K].lGGSLADSYLDEGFLLDk.[K]	N-Term(TMT10plex); K18(TMT10plex)	High	P78371	0	2371.28	10.8	13.3	13.7	12	15.2	16.1	9.6	13.9	10.4	4.33	0	4.453e-06
[K].sPITGNDLSPPVSFNLMFk.[T]	N-Term(TMT10plex); K19(TMT10plex)	High	P41250	0	2522.37	9.7	11.1	8.2	7	3.5	11.2	3.8	3.8	8.4	3.98	0	9.853e-06
[K].vWGNVGTVEWADPIEDPDPEVMAk.[V]	N-Term(TMT10plex); K24(TMT10plex)	High	O60506	0	3112.57										3.98	0	3.934e-06
[K].iFVEFTSVFDcQk.[A]	N-Term(TMT10plex); C11(Carbamidomethyl); K13(TMT10plex)	High	P26368	0	2078.1	7	5.2	8.3	3.7	3.7	8.8	7.8	9.4	7.3	2.66	0	3.013e-05
[R].lISEILSESVVPDVR.[S]	N-Term(TMT10plex)	High	Q969G3	0	1885.08	3.3	1.9	3.1	2.9	2.8	3.6			2.1	3.35	0	2.648e-05
[K].lYTLVTYVPVTTFk.[N]	N-Term(TMT10plex); K14(TMT10plex)	High	P62899	0	2103.25	65.2	69.3	72.2	66.1	62.2	61	71.6	62.8	59	3.03	0	0.0004889
[R].dNTQLLINQLWQLPTER.[V]	N-Term(TMT10plex)	High	Q15050	0	2311.26	3	3.4	2.8	2.2	3.5	3	1.4	1.5	2.8	2.68	0	0.000122
[K].lMDLDVEQLGIPEQEYScVVk.[M]	N-Term(TMT10plex); C18(Carbamidomethyl); K21(TMT10plex)	High	P12004	0	2923.52	10	6.4	8.7	8.3	7.6	8.1	6.2	7.2	4	5.62	0	7.636e-09
[K].aTPLSSTVTLSMSADVPLVVEYk.[I]	N-Term(TMT10plex); K23(TMT10plex)	High	P12004	0	2866.59	3.3	2.8	3.3	2.9	1.7	2.3	2.4	1.5	2.1	4.29	0	2.924e-05
[K].tAFDDAIAELDTLNEDSYk.[D]	N-Term(TMT10plex); K19(TMT10plex)	High	P61981	0	2589.3	51.7	47.9	58.4	51.7	50.5	57	51.8	47.1	47.6	4.34	0	1.348e-09
[K].iYEGQVEVTGDEYNVESIDGQPGAFTcYLDAGLAR.[T]	N-Term(TMT10plex); C27(Carbamidomethyl)	High	P46777	0	4065.92	1.8				1.7					6.54	0	4.514e-06
[K].lGLGIDEDEVAAEEPNAAVPDEIPPLEGDEDASR.[M]	N-Term(TMT10plex)	High	P08238	0	3761.81										4.29	0	0.0005389
[R].aEISNAIDQYVTGTIGEDEDLIk.[W]	N-Term(TMT10plex); K23(TMT10plex)	High	P31939	0	2952.55	1.5	2.2	1.7		1.4	1.4	2	1.7	2.1	4.45	0	6.1e-09
[K].tIELSDDDFLGEcEcTLGQIVSSk.[K]	N-Term(TMT10plex); C13(Carbamidomethyl); C15(Carbamidomethyl); K24(TMT10plex)	High	O75131	0	3174.56										4.26	0	0.0004567
[R].iAIPGLAGAGNSVLLVSNLNPER.[V]	N-Term(TMT10plex)	High	P26599	0	2504.44	28.6	31.9	29.8	34.3	31	29.4	36.9	27.6	34.8	4.82	0	1.914e-09
[K].sSEMNVLIPTEGGDFNEFPVPEQFk.[T]	N-Term(TMT10plex); K25(TMT10plex)	High	Q01518	0	3269.64	17.9	20.1	18.4	19	18.8	22.1	17.2	16.1	15.3	2.74	0	1.207e-05
[K].lTLIDPETLLPR.[L]	N-Term(TMT10plex)	High	Q86VP6	0	1609.97	23.6	21.2	20.6	16.1	20.8	27.4	29.3	18.8	20.5	3.67	0	2.905e-05
[R].lEQQVPVNQVFGQDEMIDVIGVTk.[G]	N-Term(TMT10plex); K24(TMT10plex)	High	P39023	0	3144.7	13.2	13.9	9.9	14.2	11	10.4	8.8	5.7	10	3.98	0	5.913e-06
[R].tDITYPAGFMDVISIDk.[T]	N-Term(TMT10plex); K17(TMT10plex)	High	P62701	0	2344.25	57.9	68.7	70.1	66.1	66.8	74.1	61.7	63.1	61.6	3.34	0	7.87e-08
[K].lSEEEILENPDLFLTSEATDYGR.[Q]	N-Term(TMT10plex)	High	Q14257	0	2870.41	7.3	3.7	9.7	3.2	8.6	3.5	8.7	9	6.7	6.66	0	4.73e-08
[K].lLGQFTLIGIPPAPR.[G]	N-Term(TMT10plex)	High	P38646	0	1822.12	17.3	17.2	14.6	17	13.4	13.9	16.6	15.2	12.1	3.64	0	6.175e-07
[R].eVSDGIIAPGYEEEALTILSk.[K]	N-Term(TMT10plex); K21(TMT10plex)	High	P31939	0	2692.47	10.2	11.4	9.8	9.7	6.9	11.6	11.4	10.8	12	3.34	0	0.0005756
[R].qVLLSAAEAAEVILR.[V]	N-Term(TMT10plex)	High	P78371	0	1812.08	11.7	14.7	14.7	15.5	15.1	23.9	14.3	13.5	14.9	3.47	0	1.57e-05
[K].nQAFIEMNTEEAANTMVNYYTSVTPVLR.[G]	N-Term(TMT10plex)	High	P26599	0	3435.68										5.14	0	4.835e-07
[R].cEYLMELMTPAAcPEPPPEAPTEDDHDEL.[-]	N-Term(TMT10plex); C1(Carbamidomethyl); C13(Carbamidomethyl)	High	P14314	0	3586.56										2.85	0	0.0006384
[K].tDQVIQSLIALVNDPQPEHPLR.[A]	N-Term(TMT10plex)	High	P68036	0	2712.49										6.04	0	8.236e-08
[R].iINDDQSLYADVYLEDGLIk.[Q]	N-Term(TMT10plex); K20(TMT10plex)	High	Q14194	0	2755.48	4	3.9	9.1	2.7	5.3	3.7	6.9	3.8	3.1	4.02	0	6.018e-07
[K].tIAEcLADELINAAk.[G]	N-Term(TMT10plex); C5(Carbamidomethyl); K15(TMT10plex)	High	P46782	0	2090.16	103.8	94.9	108.2	100.2	95.4	102.2	106.3	99	94.1	3.9	0	3.908e-07
[K].lNSNTQVVLLSATMPSDVLEVTk.[K]	N-Term(TMT10plex); K23(TMT10plex)	High	P60842	0	2917.63	7.9	6.2	5.6	7.6	8.3	10	3.9	6.2	3.7	4.45	0	0.0001094
[R].eIFDIAFPDEQAEALAVER.[-]	N-Term(TMT10plex)	High	P36776	0	2392.22	3.8	2.8	3.4	7.1	2.8	7.2	2	7	3.1	3.72	0	0.0003011
[K].eLDPTNMTYITNQAAVYFEk.[G]	N-Term(TMT10plex); K20(TMT10plex)	High	P31948	0	2806.44	9.9	7.4	8.5	3.9	2.8	5.9	2.7	6.4	3.4	3.62	0	1.872e-06
[K].iLPTLEAVAALGNk.[V]	N-Term(TMT10plex); K14(TMT10plex)	High	Q12905	0	1868.16	48.2	56.3	59.8	57	65.4	73.9	51.6	74.9	75.1	1.69	0	1.14e-05
[K].iEEEEQEPEPPEPFEYIDD.[-]	N-Term(TMT10plex)	High	Q99460	0	2563.14	13.7	10.4	10.2	11.6	13.5	8.5	11.2	12.5	13.9	4.13	0	0.0005174
[K].aIGTEPDSDVLSEIMHSFAk.[C]	N-Term(TMT10plex); K20(TMT10plex)	High	O00410	0	2605.36	2.4		1.8				1.4	1.9	1.5	5.46	0	9.739e-09
[R].vLALSVETDYTFPLAEk.[V]	N-Term(TMT10plex); K17(TMT10plex)	High	P05388	0	2354.33	17.5	20.2	19.3	17.9	15.3	16.8	16.1	16.4	16.5	4.15	0	1.233e-07
[K].lTEVSISSDAFFPFR.[D]	N-Term(TMT10plex)	High	P31939	0	1945.03	2		3.2	3.8	3.9	2.6	3	3.3	1.8	3.73	0	0.0002259
[R].sQAPLESSLDSLGDVFLDSGR.[K]	N-Term(TMT10plex)	High	Q14980	0	2422.23	7	2.8	2	3.6	6.5	6.6	3.3	2.7	2.6	4.69	0	2.678e-08
[K].lAGPQLVQMFIGDGAk.[L]	N-Term(TMT10plex); K16(TMT10plex)	High	P17980	0	2103.2	11	11.5	6.6	6.7	9.7	7.7	9.6	5.2	3.2	2.69	0	2.046e-05
[R].gDSALFAVNGFNMLINGGSER.[K]	N-Term(TMT10plex)	High	P46821	0	2398.2	2	3.3	2.2	1.5		2.1			1.7	5.82	0	1.367e-07
[K].aAGVNVEPFWPGLFAk.[A]	N-Term(TMT10plex); K16(TMT10plex)	High	P05386	0	2161.22	6.9	3.9	6.6	6.3	8.3	9.1	7.4	6.6	7.4	3.33	0	0.0005368
[K].sPPYTAFLGNLPYDVTEESIk.[E]	N-Term(TMT10plex); K21(TMT10plex)	High	P23588	0	2799.49	1.6			1.3			1.4			4.22	0	0.0006436
[R].qIIQQNPSLLPALLQQIGR.[E]	N-Term(TMT10plex)	High	P54727	0	2359.4	3.1	1.7	3	3.9	1.8	2.2	2		2.6	3.85	0	2.759e-05
[R].fGDPEcQVILPLLk.[S]	N-Term(TMT10plex); C6(Carbamidomethyl); K14(TMT10plex)	High	P22102	0	2087.2	15.4	20.9	20	22.3	20.8	31	18.4	26.7	25.6	3.07	0	0.0003971
[K].aDAVQDSEMVELVELEIR.[E]	N-Term(TMT10plex)	High	P49411	0	2275.17		1.8	2.6	1.9	2.5	3.3	1.4	1.6	2.3	5.36	0	3.053e-06
[R].kPLVIIAEDVDGEALSTLVLNR.[L]	N-Term(TMT10plex); K1(TMT10plex)	High	P10809	0	2823.66	16	18	14	15.8	11.5	16	18.9	19.4	16.4	1.78	0	2.559e-06
[R].vYcENQPMLPIGLSDIPGEAMVk.[L]	N-Term(TMT10plex); C3(Carbamidomethyl); K23(TMT10plex)	High	P67870	0	3019.57	2.5									2.89	0	9.071e-05
[K].dATNVGDEGGFAPNILENSEALELVk.[E]	N-Term(TMT10plex); K26(TMT10plex)	High	P09104	0	3160.64	8.8	9.7	9.9	7.6	9	8.9	11.7	3.5	7.2	4.07	0	5.627e-05
[K].sELPLDPLPVPTEEGNPLLk.[H]	N-Term(TMT10plex); K20(TMT10plex)	High	Q15758	0	2616.49	8.3	8.3	7.5	9.2	8.2	6.6	9	6.8	10	4.96	0	7.826e-05
[K].lGLGIDEDEVAAEEPNAAVPDEIPPLEGDEDASR.[M]	N-Term(TMT10plex)	High	P08238	0	3761.81	11.2	10	13.8	10.7	10.7	12.3	13.2	11.5	12.2	5.66	0	4.311e-06
[K].lELFLPEEYPMAAPk.[V]	N-Term(TMT10plex); K15(TMT10plex)	High	P61088	0	2206.22	92.8	78.1	99.3	72.2	79	75.1	61.4	55.5	56.4	2.71	0	4.571e-05
[K].nLDVGANIFIGNLDPEIDEk.[L]	N-Term(TMT10plex); K20(TMT10plex)	High	Q15427	0	2644.42	2.6	2.8	6.2	5	8.3	8.2	7.1	7.8	7.9	4.25	0	1.487e-06
[K].iLATGANVILTTGGIDDMcLk.[Y]	N-Term(TMT10plex); C19(Carbamidomethyl); K21(TMT10plex)	High	P17987	0	2634.46	3.7	3.5	4	6.7	2.6	3.8	2	2.6	2.4	5.76	0	1.875e-10
[R].sLLVIPNTLAVNAAQDSTDLVAk.[L]	N-Term(TMT10plex); K23(TMT10plex)	High	P17987	0	2811.62	11.8	12.6	11.6	13.3	11.6	14.1	11.8	10.2	12.2	3.91	0	7.432e-08
[R].iAEVGGVPYLLPLVNQk.[K]	N-Term(TMT10plex); K17(TMT10plex)	High	Q9H0W9	0	2268.37	6.6	3.3	1.9	3.5	5.9	1.5	6.8	3.1	3.4	2.14	0	0.0004119
[R].iDLAVLLGk.[T]	N-Term(TMT10plex); K9(TMT10plex)	High	Q14157	0	1399.93	9.1	6.5	11.1	8.1	6.9	3.7	8.6	12	8.3	3.05	0	0.0001004
[K].sINPDEAVAYGAAVQAAILSGDk.[S]	N-Term(TMT10plex); K23(TMT10plex)	High	P11142	0	2718.47	32.8	37.6	37.3	38.4	31.4	37.7	35.3	25.7	26.2	4.23	0	1.1e-07
[K].sINPDEAVAYGAAVQAAILSGDk.[S]	N-Term(TMT10plex); K23(TMT10plex)	High	P11142	0	2718.47	71.8	67.2	65	70.1	60.6	81.2	69.3	57.3	59.5	4.18	0	2.138e-10
[K].nPVTIFSLATNEMWR.[S]	N-Term(TMT10plex)	High	Q04837	0	2008.05	6.4	2.1	2.9	2.8	3	6.3	3.1	3.2	2.1	4.68	0	5.734e-06
[R].eFSITDVVPYPISLR.[W]	N-Term(TMT10plex)	High	P34932	0	1965.09	36.8	34.6	29.9	29.6	32.5	30.6	34.3	32.9	23.8	2.5	0	4.727e-07
[R].qQLVELVAEQADLEQTFNPSDPDcVDR.[L]	N-Term(TMT10plex); C24(Carbamidomethyl)	High	Q9BZZ5	0	3345.61							1.5			3.33	0	4e-05
[K].lLEPVLLLGk.[E]	N-Term(TMT10plex); K10(TMT10plex)	High	P62249	0	1553.04	50.8	58.6	55.1	51.7	45.7	64.9	48.7	52.2	46.4	3.23	0	7.665e-06
[K].nMFLVGEGDSVITQVLNk.[S]	N-Term(TMT10plex); K18(TMT10plex)	High	O75475	0	2422.34	5.9	3	8.2	3.5	3.1	5.7	3.9	3.7	2.7	3.47	0	1.558e-05
[R].iIGLDQVAGMSETALPGAFk.[T]	N-Term(TMT10plex); K20(TMT10plex)	High	P35579	0	2476.39	9.7	12.5	10.1	13.3	8.6	13.6	8	7.8	8.1	3.91	0	0.0003165
[K].lIccDILDVLDk.[H]	N-Term(TMT10plex); C3(Carbamidomethyl); C4(Carbamidomethyl); K12(TMT10plex)	High	P62258	0	1935.07	81.2	87.3	74.4	100.2	92	114.4	107.4	102.2	92.9	4.02	0	1.986e-05
[K].eYFGAFGEIENIELPMDTk.[T]	N-Term(TMT10plex); K19(TMT10plex)	High	O14979	0	2661.35	7.1	7.4	9.8	3.4	3.7	5.9	1.8	3.7	3.6	5.34	0	9.528e-05
[K].mLLDPMGGIVMTNDGNAILR.[E]	N-Term(TMT10plex)	High	P49368	0	2360.23	2.9	2.5	2.6	2.5	3	2.4	1.4	1.3		4.74	0	7.322e-07
[K].fSAPVVPSSFNFGGPAPGmN.[-]	N-Term(TMT10plex); M19(Oxidation)	High	O95373	0	2225.09	13.2	13.8	12.1	13.5	11.1	10.3	11.4	11.3	7.5	3.95	0	5.274e-06
[K].tAFDEAIAELDTLNEESYk.[D]	N-Term(TMT10plex); K19(TMT10plex)	High	P31946	0	2617.33	32	28.1	30.9	29.6	24	33.8	25.9	23.5	24.7	5.8	0	7.675e-10
[R].lTESVDVLMPNVGEIVGGSMR.[I]	N-Term(TMT10plex)	High	O43776	0	2432.27	3.7	3.9	6.8	2.9	7.6	3.3	6.3	2	2.6	3.85	0	1.35e-07
[R].iQEIIEQLDVTTSEYEk.[E]	N-Term(TMT10plex); K17(TMT10plex)	High	P10809	0	2496.35	40.4	38.6	34.8	34.9	39.1	28.6	35	43.6	35.4	4.03	0	1.065e-07
[K].gAAPESSLITFEAAPPTL.[-]	N-Term(TMT10plex)	High	Q12893	0	2001.07	6.4	6.1	3.5	3.8	6.6	2.9	6.2	7.3	3.7	2.93	0	1.902e-06
[R].dPDAGIDEAQVEQDAQALFQAGELk.[W]	N-Term(TMT10plex); K25(TMT10plex)	High	P08758	0	3116.58										3.85	0	0.0003808
[K].vEGTEPTTAFNLFVGNLNFNk.[S]	N-Term(TMT10plex); K21(TMT10plex)	High	P19338	0	2770.48	43.3	43.5	42.3	42.4	44.5	39.6	41.5	42.4	41.3	4.71	0	3.318e-09
[K].aFLADPSAFVAAAPVAAATTAAPAAAAAPAk.[V]	N-Term(TMT10plex); K31(TMT10plex)	High	P05388	0	3210.79	10	9.6	9.7	9.6	10.7	8.6	10.6	14.2	9	1.93	0	0.0001201
[R].eTETVFVPVIQAGMEALk.[A]	N-Term(TMT10plex); K18(TMT10plex)	High	P53992	0	2420.35		3.6	3.2	2.5	3.3	2.2	1.8	2.1	3.2	2.8	0	0.0005942
[K].sLEAEILQLQEELASSER.[A]	N-Term(TMT10plex)	High	P35580	0	2274.2	11.7	8.3	9	7.1	9.9	10.2	10.5	12.2	8.9	3.59	0	3.504e-07
[R].qTYFLPVIGLVDAEk.[L]	N-Term(TMT10plex); K15(TMT10plex)	High	P17980	0	2151.25	19.6	21.6	20.2	16.9	19.4	21.3	21.3	16.8	16.8	4.72	0	1.559e-07
[K].iQDVGLVPMGGVmSGAVPAAAAQEAVEEDIPIAk.[E]	N-Term(TMT10plex); M13(Oxidation); K34(TMT10plex)	High	P52815	0	3808.03		1.9		1.4	2.2					4.71	0	3.182e-06
[R].tIIGSFNGALAAVPVQDLGSTVIk.[E]	N-Term(TMT10plex); K24(TMT10plex)	High	Q9BWD1	0	2829.65	2.4						1.6		1.3	3.29	0	6.719e-06
[R].mcLAADVPLIESGTAGYLGQVTTIk.[K]	N-Term(TMT10plex); C2(Carbamidomethyl); K25(TMT10plex)	High	Q9UBT2	0	3066.66				1.6						2.92	0	0.0006983
[K].dTVTISGPQAPVFEFVEQLR.[K]	N-Term(TMT10plex)	High	P49327	0	2462.31	3.5	7.8	6.1	2.9	8	6.8	6.6	6.9	7.6	4.46	0	1.106e-08
[K].aFIPAIDSFGFETDLR.[T]	N-Term(TMT10plex)	High	Q15029	0	2028.06	3.4	6.5	6.6	2.1	3	2.7	3.6	1.7	3.9	4.71	0	2.965e-07
[K].tIDWVAFAEIIPQNQk.[A]	N-Term(TMT10plex); K16(TMT10plex)	High	O75947	0	2331.31	14.4	12.5	10.1	9.8	7.8	7.8	11.8	8.4	6.7	3.89	0	2.421e-05
[K].eLASQPDVDGFLVGGASLkPEFVDIINAk.[Q]	N-Term(TMT10plex); K19(TMT10plex); K29(TMT10plex)	High	P60174	0	3717.07	2.3	1.8	3.2	3.7	2.9	3.8		2.5	2.8	3.77	0	0.000754
[R].iSVNNVLPVFDNLMQQk.[L]	N-Term(TMT10plex); K17(TMT10plex)	High	P07339	0	2417.36	12.2	15.7	8.2	13.1	8.9	14.5	11.2	12	11.4	5.58	0	1.907e-06
[K].aAELIANSLATAGDGLIELR.[K]	N-Term(TMT10plex)	High	P35232	0	2227.25	14.5	17.5	19.4	17.2	18.2	16.2	16.4	20.2	15.1	4.51	0	1.309e-08
[R].cLNALEELGTLQVTSQILQk.[N]	N-Term(TMT10plex); C1(Carbamidomethyl); K20(TMT10plex)	High	Q7Z4V5	0	2716.53										3.8	0	3.832e-06
[R].iTSEAEDLVANFFPk.[K]	N-Term(TMT10plex); K15(TMT10plex)	High	P61289	0	2139.17	14.9	12	15.4	13.7	13.8	15.4	13	10.4	17.1	3.89	0	1.004e-05
[R].yAIcSALAASALPALVMSk.[G]	N-Term(TMT10plex); C4(Carbamidomethyl); K19(TMT10plex)	High	P36578	0	2395.35	38.2	32.3	37.1	38.4	35.5	41.1	30.8	37.1	33.2	3.06	0	1.358e-06
[R].lGPGGLDPVEVYESLPEELQk.[C]	N-Term(TMT10plex); K21(TMT10plex)	High	Q16543	0	2727.49	9.4	12.5	12	10.9	13.4	10.1	12.9	13.6	11	3.8	0	3.837e-05
[K].yPPPTELLDLQPLPVSALR.[N]	N-Term(TMT10plex)	High	O75643	0	2348.34	2.4	3.6	2.8	2.1	3.4	5.3	2.9	2.3	7	4.38	0	0.0001235
[R].eSPESEGPIYEGLIL.[-]	N-Term(TMT10plex)	High	Q96QK1	0	1861.96	10.3	12.2	10.9	10.2	14.9	11.9	12.8	10.7	16.1	3.14	0	0.0003767
[K].tAFDEAIAELDTLNEDSYk.[D]	N-Term(TMT10plex); K19(TMT10plex)	High	P27348	0	2603.31	24.4	24.3	29.1	25.5	24.5	29.1	24.4	25.7	22.8	4.94	0	0.0001478
[K].vNQWTTNVVEQTLSQLTk.[L]	N-Term(TMT10plex); K18(TMT10plex)	High	P63172	0	2547.42							2.2		1.2	3.97	0	1.863e-05
[K].eGGLGPLNIPLLADVTR.[R]	N-Term(TMT10plex)	High	P32119	0	1964.14	39.6	33	39.7	35.2	34.8	33.4	28.8	44.1	42.8	2.41	0	0.0001841
[R].dmIILPEMVGSMVGVYNGk.[T]	N-Term(TMT10plex); M2(Oxidation); K19(TMT10plex)	High	P62841	0	2527.34	1.7	1.5	3.1	2.5	1.9	2.4	2.4		1.7	3.24	0	1.649e-05
[K].iVFVPGcSIPLTIVk.[S]	N-Term(TMT10plex); C7(Carbamidomethyl); K15(TMT10plex)	High	P54136	0	2101.29	26.2	23.5	19.8	24.1	25.1	28.2	29.7	20.8	15.9	2.87	0	0.0002709
[R].vLEcLASGIVMPDGSGIYDPcEk.[E]	N-Term(TMT10plex); C4(Carbamidomethyl); C21(Carbamidomethyl); K23(TMT10plex)	High	Q12906	0	2968.49	8.5	7.1	8.2	7	7.2	3.7	3.3	6.6	3.1	6.34	0	1.143e-07
[R].qGFGELLQAVPLADSFR.[H]	N-Term(TMT10plex)	High	P27695	0	2077.13	16.6	17.2	20.9	22.4	19	17.7	16.7	17.8	17.3	3.49	0	1.338e-05
[K].dSLDPSFTHAMQLLTAEIEk.[I]	N-Term(TMT10plex); K20(TMT10plex)	High	Q07666	0	2704.43	3.7		6.1	7.5		1.5	3.4	2.6	2.2	5.1	0	9.11e-06
[K].lLDFGSLSNLQVTQPTVGmNFk.[T]	N-Term(TMT10plex); M19(Oxidation); K22(TMT10plex)	High	P08708	0	2883.57	1.9			2.3			1.4		1.9	3.97	0	5.005e-06
[R].tTDFSDFLSIVGcTk.[G]	N-Term(TMT10plex); C13(Carbamidomethyl); K15(TMT10plex)	High	Q9UHD1	0	2149.13	8.8	7.6	10.6	11.2	7.7	8.8	7.2	9.9	9	2.47	0	0.0002641
[R].iYLTADNLVLNLQDESFTR.[G]	N-Term(TMT10plex)	High	Q99623	0	2454.31	8.5	10.9	9.6	11.1	6.4	9.7	9.6	7.1	6.6	4.97	0	6.478e-09
[R].tFcQLILDPIFk.[V]	N-Term(TMT10plex); C3(Carbamidomethyl); K12(TMT10plex)	High	P13639	0	1953.13	17.2	19.6	14.6	21.4	22.4	30.8	13.8	32.2	9.4	4.39	0	2.266e-05
[K].nILAEQLQAETELFAEAEEmR.[A]	N-Term(TMT10plex); M20(Oxidation)	High	P35580	0	2680.33										3.52	0	0.000589
[K].lALQQDLTSMAPGLVIQAVR.[V]	N-Term(TMT10plex)	High	O94905	0	2353.35	1.5				1.9		1.5			3.37	0	6.181e-05
[K].aLLLLcGEDD.[-]	N-Term(TMT10plex); C6(Carbamidomethyl)	High	P08758	0	1347.7	77.8	81.4	63.4	77.1	79.4	79.6	80.2	79.4	75.9	3.74	0	6.738e-05
[K].lPNFGFVVFDDSEPVQk.[V]	N-Term(TMT10plex); K17(TMT10plex)	High	Q13283	0	2396.29	14.6	14.2	17.8	16.3	14.9	18.7	15.6	16.1	12.5	3.34	0	1.769e-06
[R].mLPTIIADNAGYDSADLVAQLR.[A]	N-Term(TMT10plex)	High	P78371	0	2576.36	14.1	9.7	14.7	9	11.9	12.4	7.6	9.1	12.9	5.3	0	1.645e-07
[R].aTEDGEEDEEMIESIENLEDLk.[G]	N-Term(TMT10plex); K22(TMT10plex)	High	P49736	0	2996.42										3.05	0	0.0001676
[R].dGELPVEDDIDLSDVELDDLGk.[D]	N-Term(TMT10plex); K22(TMT10plex)	High	Q15084	0	2859.44			2.7		1.3		1.5	1.9	2.3	3.61	0	1.795e-05
[K].sLVASLAEPDFVVTDFAk.[F]	N-Term(TMT10plex); K18(TMT10plex)	High	P22314	0	2367.32	6.4	6.5	9.3	9.6	10	9.5	6.9	8.2	7.1	3.27	0	0.0001777
[R].fLILPDMLk.[N]	N-Term(TMT10plex); K9(TMT10plex)	High	P62318	0	1547.96	53.9	54.2	50.6	47	41.2	48.3	48.6	50.9	42.5	2.91	0	9.821e-05
[R].iPELDFEIPAFSQk.[G]	N-Term(TMT10plex); K14(TMT10plex)	High	O75312	0	2092.17	9.1	6.9	8.9	9.8	8.3	11	9.9	9.6	8.1	2.9	0	8.157e-05
[R].iFPGDTILETGEVIPPMk.[E]	N-Term(TMT10plex); K18(TMT10plex)	High	O95139	0	2415.36	7	7.1	4.1	6.4	7.7	5.3	8.8	2.7	9.4	3.17	0	2.013e-05
[K].aLFEEVPELLTEAEk.[K]	N-Term(TMT10plex); K15(TMT10plex)	High	P31939	0	2176.22	17.4	19.7	19.4	20.7	19.7	24.4	17.2	17.2	16.8	3.9	0	4.635e-05
[R].tDADSESDNSDNNTIFVQGLGEGVSTDQVGEFFk.[Q]	N-Term(TMT10plex); K34(TMT10plex)	High	Q92804	0	4080.92	3	3	8.6	3.2	3.5	6.6	6.9	3.6	6.6	4.09	0	0.0001161
[K].mSVQPTVSLGGFEITPPVVLR.[L]	N-Term(TMT10plex)	High	P06748	0	2456.38	43	37	42.1	38.9	32.3	34.4	34.9	28.3	24.8	5.16	0	1.175e-07
[K].lPIVNEDDELVAIIAR.[T]	N-Term(TMT10plex)	High	P12268	0	2009.15										3.84	0	0.0007956
[K].yILSDSSPAPEFPLAYLTSENR.[D]	N-Term(TMT10plex)	High	P23786	0	2699.38										3.96	0	0.0003501
[K].aFLADPSAFVAAAPVAAATTAAPAAAAAPAk.[V]	N-Term(TMT10plex); K31(TMT10plex)	High	P05388	0	3210.79	8.6	7.4	3.4	7.2	7.7	7.8	3.8	3.7	3	5.1	0	2.065e-06
[K].eAQVQYPLQTFAIGMEDSPDLLAAR.[K]	N-Term(TMT10plex)	High	P08243	0	2992.53										3.5	0	0.0005868
[K].mAVTFIGNSTAIQELFk.[R]	N-Term(TMT10plex); K17(TMT10plex)	High	P07437	0	2328.3	13.5	18.3	22.8	15.5	24	22.7	12.7	26.1	15.3	3.81	0	2.507e-06
[K].qVPNESFFNFFNPLk.[A]	N-Term(TMT10plex); K15(TMT10plex)	High	Q99733	0	2286.23	10	10.2	9.7	7.5	11.6	10.6	8.2	9.8	9.3	4.25	0	4.889e-05
[R].eADIDGDGQVNYEEFVQMMTAk.[-]	N-Term(TMT10plex); K22(TMT10plex)	High	P62158	0	2948.41	1.4	1.3			2.8	2.1	2.6	2.9	6.2	4.64	0	8.608e-08
[R].lLPPAQDGFEVLGAAELEAVR.[E]	N-Term(TMT10plex)	High	Q8WZA9	0	2424.33										3.68	0	0.0001632
[R].dIcNDVLSLLEk.[F]	N-Term(TMT10plex); C3(Carbamidomethyl); K12(TMT10plex)	High	P63104	0	1877.05	96.2	88.3	89.3	96.1	96.2	103.4	109.5	106.5	115.4	3.1	0	2.088e-06
[K].qETFDAGLQAFQQEGIANITALk.[D]	N-Term(TMT10plex); K23(TMT10plex)	High	Q13813	0	2951.59	1.8			2						4.99	0	5.772e-08
[K].vVIGMDVAASEFFR.[S]	N-Term(TMT10plex)	High	P06733	0	1769.95	44.1	44.3	34.7	38.5	41.6	49.4	34.1	36.2	35.8	3.86	0	1.128e-06
[R].eVSQPDWTPPPEVTLVLTk.[E]	N-Term(TMT10plex); K19(TMT10plex)	High	P13667	0	2594.45	13.3	18.9	15.3	15.5	17.4	14.2	16.7	11	10.3	3.84	0	7.519e-05
[R].cDTYATEFDLEAEEYVPLPk.[G]	N-Term(TMT10plex); C1(Carbamidomethyl); K20(TMT10plex)	High	Q9Y265	0	2848.4	2.8	3.9	3.1	3.1	1.9	2.1	7.3	2.9	2.6	3.69	0	5.86e-05
[K].dASIVGFFDDSFSEAHSEFLk.[A]	N-Term(TMT10plex); K21(TMT10plex)	High	P30101	0	2806.4				1.8						4.6	0	0.0001245
[K].gDPLGGVISNYLLEk.[S]	N-Term(TMT10plex); K15(TMT10plex)	High	O43795	0	2033.17	24.6	20.5	17.7	16.7	15.1	18.5	20.3	14.9	13.3	4.74	0	1.106e-06
[R].nLPGLVQEGEPFSEEATLFTk.[E]	N-Term(TMT10plex); K21(TMT10plex)	High	Q7KZF4	0	2764.48	1.5	3.8	3.7	2.9	1.9	6.6	3.2	3.8	5.5	3.55	0	3.79e-05
[K].iMQSSSEVGYDAMAGDFVNMVEk.[G]	N-Term(TMT10plex); K23(TMT10plex)	High	P10809	0	2966.43	20.2	16.9	22.7	13.4	13.2	13.9	13.1	9.7	13.6	5.99	0	8.39e-10
[K].iMQSSSEVGYDAmAGDFVNMVEk.[G]	N-Term(TMT10plex); M13(Oxidation); K23(TMT10plex)	High	P10809	0	2982.43	3.7	1.8	1.5		2.1					5.8	0	3.15e-07
[K].lFMAQALQEYNN.[-]	N-Term(TMT10plex)	High	O15372	0	1670.84	4	9.4	8.2	7.1	3.1	10	5.6	9.3	7.6	3.99	0	1.392e-06
[K].lEDVLPLAFTR.[L]	N-Term(TMT10plex)	High	Q5SSJ5	0	1502.88	32	27.7	23.2	26	26.3	24.2	24.4	27	22.5	3.08	0	8.503e-06
[R].aTENDIANFFSPLNPIR.[V]	N-Term(TMT10plex)	High	P31942	0	2148.13	85.1	80.5	85.6	83	81.7	73.9	80.5	84.8	67.7	4.6	0	4.958e-08
[R].yAIcSALAASALPALVmSk.[G]	N-Term(TMT10plex); C4(Carbamidomethyl); M17(Oxidation); K19(TMT10plex)	High	P36578	0	2411.34	11.9	13.4	11.3	10.4	13.4	13.3	10.3	11.8	6.8	3.63	0	1.437e-05
[K].dIFQEIFDk.[H]	N-Term(TMT10plex); K9(TMT10plex)	High	P48735	0	1612.9	3.3	3.7	1.4	2.2	3.6	2.4	2	2	2	3.3	0	0.0001935
[R].iVEIGDENATLDGTDVLFTGR.[E]	N-Term(TMT10plex)	High	O95865	0	2464.28	4	3	4	6.2	3.4	2.1	6.5	2.9	7.3	5.27	0	2.953e-09
[R].yVASYLLAALGGNSSPSAk.[D]	N-Term(TMT10plex); K19(TMT10plex)	High	P05387	0	2327.3	64	53.3	72.1	55.6	53.6	47.1	56.7	47.9	48.4	4.89	0	5.009e-10
[R].gSQAQPDSPSAQLALIAASQSFLQPGGk.[M]	N-Term(TMT10plex); K28(TMT10plex)	High	Q9Y490	0	3212.73	2.7	3.4	7.4	7	3.8	5.9	7.8	9.5	3.3	5.32	0	1.566e-07
[K].lLSEEVFDFSSGQITQVk.[S]	N-Term(TMT10plex); K18(TMT10plex)	High	O14980	0	2485.36	3.8	2.2	5.7	4	2.9	7.8	5.9	3	2.8	3.68	0	5.924e-06
[K].lSDALAVEDDQVAPVPLNVVETSSSVR.[E]	N-Term(TMT10plex)	High	Q86UP2	0	3039.6	1.3	1.8	1.5				2.4	1.8	1.8	5.26	0	3.692e-07
[K].gPELLTmWFGESEANVR.[E]	N-Term(TMT10plex); M7(Oxidation)	High	P55072	0	2181.08	8	3.2	6.6	7.4	3.4	2.9	3.2	1.9		3.06	0	2.667e-05
[R].gYFIQPTVFGDVQDGMTIAk.[E]	N-Term(TMT10plex); K20(TMT10plex)	High	P05091	0	2645.4		1.5				1.4	1.3		1.6	3.06	0	0.0005462
[K].nVcLPPEMEVALTEDQVPALk.[T]	N-Term(TMT10plex); C3(Carbamidomethyl); K21(TMT10plex)	High	P27816	0	2811.5	3.6	3.1	3.8	2.6	3.3	2.7	1.5	6.7	2.6	3.65	0	2.948e-05
[R].tVPPAVPGVTFLSGGQSEEEASFNLNAINR.[C]	N-Term(TMT10plex)	High	P09972	0	3330.72							1.4			2.87	0	4.334e-05
[K].lYQSAGGMPGGMPGGFPGGGAPPSGGASSGPTIEEVD.[-]	N-Term(TMT10plex)	High	P11142	0	3575.66	29	29.5	37.3	23.2	31.6	25.4	19.9	26.3	29	4.52	0	2.971e-05
[K].eEPFFPPPEEFVFIHAVPVEER.[V]	N-Term(TMT10plex)	High	Q1KMD3	0	2870.46	2.1	1.5	2.7	2.1	1.6				2.4	5.83	0	3.352e-06
[R].dVMQQQLAEYQELLDVk.[L]	N-Term(TMT10plex); K17(TMT10plex)	High	Q03252	0	2508.34	1.8	2.6	1.7	2.1	1.6	2				2.64	0	9.646e-05
[K].wGDAGAEYVVESTGVFTTMEk.[A]	N-Term(TMT10plex); K21(TMT10plex)	High	P04406	0	2735.36	20.3	26	25.2	28.2	23.5	38.2	22.4	25	25.4	5.6	0	1.614e-07
[R].vLFPGNSTQYNILEGLEk.[L]	N-Term(TMT10plex); K18(TMT10plex)	High	P46821	0	2480.38	12.5	11.7	14.2	14.3	12.9	12	11.8	8	7.7	3.78	0	9.273e-05
[K].eQSILELGSLLAk.[T]	N-Term(TMT10plex); K13(TMT10plex)	High	O00231	0	1859.13	46.1	44.1	40	45.4	34.9	47.7	46.5	39	38.3	2.65	0	6.531e-05
[R].iVGLDQVTGMTETAFGSAYk.[T]	N-Term(TMT10plex); K20(TMT10plex)	High	P35580	0	2546.36	6.7	6.8	7.8	3.7	3.1	6.3	8.9	3.3	2.8	4.15	0	1.592e-05
[K].tFVNITPAEVGVLVGk.[D]	N-Term(TMT10plex); K16(TMT10plex)	High	P07737	0	2102.26	11.9	11.5	13.7	13.7	14.1	16.2	13.6	13.3	14.1	3.38	0	0.0003806
[R].vYEIPGLEPITFAGk.[M]	N-Term(TMT10plex); K15(TMT10plex)	High	Q9BZE1	0	2092.21	16.4	9.9	16.6	14.9	15.6	16.6	12.8	13.4	12.2	2.8	0	0.0001938
[R].sVDETTQAMAFDGIIFQGQSLk.[I]	N-Term(TMT10plex); K22(TMT10plex)	High	P26368	0	2844.49	3.4	3.6	3.6	3	3.2	2.2	3.1		2.2	5.43	0	1.537e-07
[K].aELGTDLLSQLSLEDQk.[R]	N-Term(TMT10plex); K17(TMT10plex)	High	Q9UQE7	0	2318.29	2.4	2	1.6		3		1.9	2.4	2	3.91	0	0.0001263
[K].gQETSTNPIASIFAWTR.[G]	N-Term(TMT10plex)	High	O75874	0	2108.1	3.9	1.5	2.3	2.2		3.2	3.6	3.3	2.8	4.36	0	0.0004989
[R].tGDTGMLPANYVEAI.[-]	N-Term(TMT10plex)	High	Q14847	0	1780.9	16.7	15.2	15.5	15.8	14.3	10.4	11.5	17.5	13.6	3.37	0	0.0003349
[K].lFQEDDEIPLYLk.[G]	N-Term(TMT10plex); K13(TMT10plex)	High	P14406	0	2081.16	50.7	53.2	63.2	55.6	56.6	54.5	51.7	55.3	55.9	3.02	0	1.972e-05
[K].dDGVSIPGEYTSFLAPISSSk.[L]	N-Term(TMT10plex); K21(TMT10plex)	High	O14744	0	2628.38	21.1	19.6	16.9	16.1	26.4	26.9	20.7	19.4	23.6	6.35	0	3.355e-07
[K].tFVNITPAEVGVLVGk.[D]	N-Term(TMT10plex); K16(TMT10plex)	High	P07737	0	2102.26	195.7	184.6	198.6	185.4	185.1	230.2	202.5	186.1	171.7	2.1	0	4.071e-05
[K].gIPLATGDTSPEPELLPGAPLPPPk.[E]	N-Term(TMT10plex); K25(TMT10plex)	High	O75821	0	2922.66	15.1	12.6	12.7	13	14.8	15.1	14.5	15.7	12.7	3.87	0	5.437e-06
[K].lAmQEFMILPVGAANFR.[E]	N-Term(TMT10plex); M3(Oxidation)	High	P06733	0	2153.14	18.7	13.9	12.8	12.7	13.4	12.8	7.3	6.6	6.6	3.1	0	1.655e-06
[R].iLGIPVIVTEQYPk.[G]	N-Term(TMT10plex); K14(TMT10plex)	High	Q96CN7	0	2028.25	151.4	152.1	152	137.3	136.5	152.2	157.1	141.7	127.9	2.66	0	2.185e-05
[R].dNLEFFLAGIGR.[L]	N-Term(TMT10plex)	High	P49327	0	1580.86	1.6		1.9	1.9	1.9	1.5		1.8		3.49	0	4.353e-05
[K].lVTLPVSFAQLk.[N]	N-Term(TMT10plex); K12(TMT10plex)	High	Q96AG4	0	1774.12	126.8	112.8	106.5	92.3	88.5	109.9	103.9	75.8	76.5	2.7	0	4.628e-05
[K].vNTFSALLLEPYkPPSAQ.[-]	N-Term(TMT10plex); K13(TMT10plex)	High	O43681	0	2433.38	17.1	22.1	21.8	20.4	17.5	21	18.3	15.2	16.8	3.03	0	8.216e-05
[K].gVESVFDIMEMEDEER.[N]	N-Term(TMT10plex)	High	O75643	0	2143.97	7.5	8.3	8.4	6.8	6.3	8.3	2.4	3	7.9	3.54	0	4.938e-05
[K].eFNEDGALAVLQQFk.[D]	N-Term(TMT10plex); K15(TMT10plex)	High	O60506	0	2167.18	101.3	100.2	98.4	97.2	90.1	89.4	95.3	85.4	75.3	4.61	0	2.765e-07
[K].iTGEAFVQFASQELAEk.[A]	N-Term(TMT10plex); K17(TMT10plex)	High	P52597	0	2326.27	29.7	26.2	23.4	24	24.3	29.3	24.8	26.2	22.2	4.18	0	4.642e-07
[K].lVLPAPQISDAELQEVVk.[V]	N-Term(TMT10plex); K18(TMT10plex)	High	Q99459	0	2407.42	3.4	3.9	1.6	2.5	3	6.8	2.9	3.6	2.5	3.73	0	0.0001047
[K].gDLSTALEVAIDcYEk.[Y]	N-Term(TMT10plex); C13(Carbamidomethyl); K16(TMT10plex)	High	P42704	0	2242.17	17.7	17	18.1	17.2	19.6	25.7	19.1	22	17.4	5.26	0	4.53e-07
[R].sNPENNVGLITLANDcEVLTTLTPDTGR.[I]	N-Term(TMT10plex); C16(Carbamidomethyl)	High	P55036	0	3243.64										3.95	0	0.0002929
[K].yDLFVGSQATDFGEALVR.[H]	N-Term(TMT10plex)	High	O43852	0	2217.14	11.4	11.4	13.3	7.7	11.1	5.2	6.3	12.3	8.8	4.67	0	3.794e-07
[R].mSSFGDFVALSDVcDVPTAk.[I]	N-Term(TMT10plex); C14(Carbamidomethyl); K20(TMT10plex)	High	P31939	0	2604.31	15.9	15.2	14.2	15.8	16.1	15.4	15.1	11.5	11.9	4.01	0	1.116e-07
[K].lSDLLAPISEQIk.[E]	N-Term(TMT10plex); K13(TMT10plex)	High	Q01518	0	1885.14	106	110.1	97.7	101.6	85.4	110.4	96	96.5	95.8	3.56	0	6.641e-06
[K].eGTDSSQGIPQLVSNISAcQVIAEAVR.[T]	N-Term(TMT10plex); C19(Carbamidomethyl)	High	Q99832	0	3058.57	7.2	7.1	3.2	7.6	6.6	7.3	8.3	11.3	7.9	4.8	0	1.232e-07
[R].qATTIIADNIIFLSDQTk.[E]	N-Term(TMT10plex); K18(TMT10plex)	High	Q04837	0	2450.39	29.9	24.6	19.1	27.4	23	28	20.9	24.4	19.1	3.87	0	5.927e-08
[K].cPFGALSIVNLPSNLEk.[E]	N-Term(TMT10plex); C1(Carbamidomethyl); K17(TMT10plex)	High	P61221	0	2317.3	7.2	3.6	3.4	3.5	1.7	7.2	3.3	6.9	7.7	3.41	0	0.0007722
[R].dNYVPEVSALDQEIIEVDPDTk.[E]	N-Term(TMT10plex); K22(TMT10plex)	High	P08708	0	2947.52	61.7	55.7	53.2	45.5	54	54.4	57.2	51.9	42.2	4.04	0	1.642e-06
[K].eSDTGLAPPALWDLAADk.[Q]	N-Term(TMT10plex); K18(TMT10plex)	High	P35998	0	2328.25	50.2	52.3	51.6	50.1	48.7	51.9	46.8	36.9	36.7	4.5	0	7.169e-06
[R].eYFGGFGEVESIELPMDNk.[T]	N-Term(TMT10plex); K19(TMT10plex)	High	Q14103	0	2619.31	73.4	71.4	71.9	56.7	56	54.6	47.3	45.4	42	5.27	0	1.999e-07
[R].lYIGLAGLATDVQTVAQR.[L]	N-Term(TMT10plex)	High	P49720	0	2118.21	2.9	1.8	3.7	1.9	3.8	2.5	2.6	2.9	6.6	2.76	0	0.0001664
[K].nAGNcLSPAVIVGLLk.[E]	N-Term(TMT10plex); C5(Carbamidomethyl); K16(TMT10plex)	High	O43175	0	2084.23	54.9	50.4	53.2	51.9	53.5	57.8	55.1	50.1	44.5	2.11	0	0.0001006
[R].iAVGSDADLVIWDPDSVk.[T]	N-Term(TMT10plex); K18(TMT10plex)	High	Q16555	0	2358.3	28.3	25.7	29.3	32.2	34	39.6	35.4	29.6	31.5	4.63	0	0.0001205
[R].lELLAAYEEVIR.[E]	N-Term(TMT10plex)	High	Q16643	0	1647.95	2.8	3.3	2.2	1.5	1.8	2.8		3.7	2.6	4.03	0	4.95e-05
[K].dMDLVEVNEAFAPQYLAVER.[S]	N-Term(TMT10plex)	High	P42765	0	2538.27	2.5	1.8	2.3	1.6	1.6	1.7	2.1		3	3.78	0	0.0001462
[K].dFSALESQLQDTQELLQEENR.[Q]	N-Term(TMT10plex)	High	P35579	0	2722.34	8.4	9.3	10.2	8.3	6.8	6.9	7.5	11.1	7.5	6.2	0	1.264e-09
[R].eAcPELDYFVVFSSVScGR.[G]	N-Term(TMT10plex); C3(Carbamidomethyl); C17(Carbamidomethyl)	High	P49327	0	2451.15	2.1	2.5	1.6	1.9	3.3	1.4	1.6	2.2	1.8	3.77	0	0.000158
[K].aSAETVDPASLWEY.[-]	N-Term(TMT10plex)	High	Q16658	0	1767.86	54.9	51.1	48.6	52.4	53.1	57.5	51.5	55.6	57.3	3.94	0	1.369e-06
[R].nIPPYFVALVPQEEELDDQk.[I]	N-Term(TMT10plex); K20(TMT10plex)	High	P12956	0	2802.5	12.6	13.2	13.5	13.8	12.4	14.5	10.2	11.9	15.5	4.44	0	3.617e-06
[K].dPGMGAmGGMGGGMGGGMF.[-]	N-Term(TMT10plex); M7(Oxidation)	High	P10809	0	1919.78	7.1	8.3	3.4	6	2.3	2.5	1.9	1.9	3.2	2.92	0	5.743e-05
[R].dLYEDELVPLFEk.[A]	N-Term(TMT10plex); K13(TMT10plex)	High	O43390	0	2068.13	121.5	107.1	97.5	102.2	105.7	104.3	100.6	92.5	92.2	2.79	0	2.56e-05
[R].aTSFLLALEPELEAR.[L]	N-Term(TMT10plex)	High	P04843	0	1889.06	17.9	17.9	16.1	16.9	18.3	24	15.7	12.6	17.9	3.95	0	1.434e-06
[R].vLGATLLPDLIQk.[V]	N-Term(TMT10plex); K13(TMT10plex)	High	P55786	0	1839.17	25	27.4	32.7	24.1	19.8	31.3	28.6	19.8	22.1	2.94	0	0.0002113
[R].lTVLPPELGNLDLTGQk.[Q]	N-Term(TMT10plex); K17(TMT10plex)	High	Q15404	0	2266.34	6.8	3.1	2.8	2.9	2.7	2	2	2.7	2.5	3.85	0	0.0007459
[K].lGLGIDEDDPTADDTSAAVTEEMPPLEGDDDTSR.[M]	N-Term(TMT10plex)	High	P07900	0	3776.7	15.8	14.1	13.8	13	10.9	13.4	10.8	9	8.5	7.37	0	1.497e-08
[R].gSLTFEPLTLVPIQTk.[M]	N-Term(TMT10plex); K16(TMT10plex)	High	Q9NQW7	0	2202.31	48.3	41.3	37.6	44.7	43	49.3	37	40.8	31.6	2.46	0	0.0001012
[K].lGGTIDDcELVEGLVLTQk.[V]	N-Term(TMT10plex); C8(Carbamidomethyl); K19(TMT10plex)	High	P50991	0	2518.38	8.3	7.3	9.1	8.2	8.8	11.2	9	13.6	10.3	4.29	0	9.573e-08
[K].cGETAFIAPQcEMIPIEWVcR.[R]	N-Term(TMT10plex); C1(Carbamidomethyl); C11(Carbamidomethyl); C20(Carbamidomethyl)	High	P22234	0	2796.32		2	2		3.1	2.1		1.7		4.15	0	1.992e-05
[K].gSIFVVFDSIESAk.[K]	N-Term(TMT10plex); K14(TMT10plex)	High	P05455	0	1957.1	3.1	3.6	1.9	3.6	1.5	2.4	6	2.6	3.3	3.09	0	0.0008242
[K].dPGMGAMGGMGGGMGGGMF.[-]	N-Term(TMT10plex)	High	P10809	0	1903.78	19	15	14.8	9.5	7.4	9.1	1.5		2.8	5.9	0	7.547e-11
[R].aAVENLPTFLVELSR.[V]	N-Term(TMT10plex)	High	Q14974	0	1888.07	44.2	39.7	39.3	34.9	45.5	40.6	36.8	41.9	37.2	3.68	0	1.918e-05
[R].dAVVYPILVEFTR.[E]	N-Term(TMT10plex)	High	Q9Y4L1	0	1750.99	6.8	3.2	5.7	8.3	6.6	3.8	6.5	3.6	6.7	3.52	0	0.0002313
[K].ePPTDVTPTFLTTGVLSTLR.[Q]	N-Term(TMT10plex)	High	P49915	0	2374.31				2.7				1.3	1.4	2.71	0	0.0004615
[R].gLEPVDFQPQAGFAAEGVESGTAFSDINLQEk.[D]	N-Term(TMT10plex); K32(TMT10plex)	High	Q9NWV4	0	3809.93		1.8	1.3		1.4	2.5	1.6	2.5	2.4	5.74	0	1.474e-05
[R].sIcTTVLELLDk.[Y]	N-Term(TMT10plex); C3(Carbamidomethyl); K12(TMT10plex)	High	P27348	0	1850.07	90.7	72.5	76.6	87.4	80.6	96	102.3	99.5	65.4	3.34	0	0.0003594
[K].eDVGTVVGIDLGTTYScVGVFk.[N]	N-Term(TMT10plex); C17(Carbamidomethyl); K22(TMT10plex)	High	P11021	0	2774.47	8.1	6	9.1	10.8	6.2	8.2	8.5	11.3	8.3	5.39	0	6.739e-08
[K].lDGNELDLSLSDLNEVPVk.[E]	N-Term(TMT10plex); K19(TMT10plex)	High	Q96AG4	0	2528.39	9.9	11.5	10.4	10	11.8	7.4	8.6	10.1	11.2	3.86	0	8.61e-08
[K].cLGNGNPPPEEFLFYLPGQPEGIR.[S]	N-Term(TMT10plex); C1(Carbamidomethyl)	High	Q13740	0	2930.47	1.9					1.3	1.7	2.7	2.7	3.53	0	0.0002099
[K].eILVGDVGVTITDPFk.[H]	N-Term(TMT10plex); K16(TMT10plex)	High	P60981	0	2161.25	6.9	3.8	6.2	3.8	7.8	7.3	1.9	6.2	6.8	4.08	0	0.0003876
[R].aAVATFLQSVQVPEFTPk.[S]	N-Term(TMT10plex); K18(TMT10plex)	High	P22314	0	2391.37	42.9	41.6	44.3	35.4	41.3	48.2	42	38.2	40.5	3.91	0	6.383e-06
[K].iVILPDYLEIAR.[D]	N-Term(TMT10plex)	High	P45974	0	1643.99	9.2	6.6	5	6.3	7.2	8.1	7.6	6.8	6.8	3.51	0	0.000474
[K].vTASGPGLSSYGVPASLPVDFAIDAR.[D]	N-Term(TMT10plex)	High	O75369	0	2776.47					1.9		1.5		2.5	4.15	0	3.699e-08
[K].aAGVNVEPFWPGLFAk.[A]	N-Term(TMT10plex); K16(TMT10plex)	High	P05386	0	2161.22	90.6	88.2	90.5	74.9	74.6	82.1	89.4	77	74.3	3.32	0	1.688e-06
[K].aDDPSSYMEVVQAANTSGNWEELVk.[Y]	N-Term(TMT10plex); K25(TMT10plex)	High	Q00610	0	3198.57	3.1	7.1	6.3		7.9	6.3	3.6	2.2	1.8	4.35	0	0.0001056
[R].fVFSLVDAMNGk.[E]	N-Term(TMT10plex); K12(TMT10plex)	High	P40926	0	1786	64	64	69	63	62.1	66.1	51	64.5	54.7	4.44	0	3.237e-06
[K].icDVYNAVMDVVk.[K]	N-Term(TMT10plex); C2(Carbamidomethyl); K13(TMT10plex)	High	Q9Y5B9	0	1984.06	10.6	12.3	10.7	12.1	12	8.5	10.3	10.6	12.8	3.18	0	6.212e-05
[K].aAPcIYWLPLTDSQIVQk.[E]	N-Term(TMT10plex); C4(Carbamidomethyl); K18(TMT10plex)	High	Q9UKV3	0	2561.42	3.6	1.8	2.4	2	2.9	2.4		2.5	1.8	3.25	0	0.0001989
[K].eIVVLETLEDIDk.[N]	N-Term(TMT10plex); K13(TMT10plex)	High	Q15293	0	1974.14	20.2	13.1	12.6	19.1	11.8	14.8	14.6	15.3	16.8	2.85	0	0.0001186
[K].iLLAELEQLk.[G]	N-Term(TMT10plex); K10(TMT10plex)	High	P08670	0	1628.04	222.1	217.1	185.8	189.7	188.3	198.7	207.2	173.4	165.4	2.34	0	0.0008114
[R].vIDIFDTDGNGEVDFk.[E]	N-Term(TMT10plex); K16(TMT10plex)	High	P63098	0	2242.16	1.6	1.5	3	2	6.1	2	3.5	3.7	1.8	5.08	0	5.19e-06
[K].tTQVPQFILDDFIQNDR.[A]	N-Term(TMT10plex)	High	Q08211	0	2279.19	51.2	55.2	47.1	47.5	45.4	47.5	49.1	41.8	35.2	6.64	0	2.559e-08
[K].mSVQPTVSLGGFEITPPVVLR.[L]	N-Term(TMT10plex); M1(Oxidation)	High	P06748	0	2472.37	24.5	23	28.8	21.8	21.4	20.3	18.5	14.3	17.5	5.28	0	4.195e-09
[R].aLFDFNGNDEEDLPFk.[K]	N-Term(TMT10plex); K16(TMT10plex)	High	P46108	0	2329.18	11.5	7.2	10.2	7.4	10.5	8.2	10.1	8.8	11.5	3.06	0	2.36e-05
[R].vFEVSLADLQNDEVAFR.[K]	N-Term(TMT10plex)	High	P61247	0	2181.14	21.4	20.1	20.8	21.6	19.1	24.1	20.5	22.1	18.2	5.26	0	1.518e-07
[R].eDAQVAAEILEIADTPSGDk.[T]	N-Term(TMT10plex); K20(TMT10plex)	High	P08133	0	2530.33	15.1	16.6	15.1	10.9	16.9	15.4	14.7	13	10.3	5.27	0	2.033e-08
[K].nSGMPPGAAAIAVLPVTLDTPMNR.[K]	N-Term(TMT10plex)	High	P09417	0	2622.39	3.6	2.7	2	3.5	2.3			2.9		4.01	0	0.0001955
[K].lFIGGLSFETTDDSLR.[E]	N-Term(TMT10plex)	High	P51991	0	2000.05	25.1	29.3	27.5	24.4	25.6	30.7	31.9	32.3	24.5	3.73	0	0.0001312
[K].gSITSVQAIYVPADDLTDPAPATTFAHLDATTVLSR.[A]	N-Term(TMT10plex)	High	P06576	0	3944.05					1.6	2.3		1.9		2.96	0	9.414e-05
[R].lFVSDGVPGcLPVLAAAGR.[A]	N-Term(TMT10plex); C10(Carbamidomethyl)	High	P56192	0	2128.18	16.8	20.8	18.8	20.6	22.4	22.2	19.9	17.2	20.1	3.16	0	0.0001583
[K].eNGTVTAANASTLNDGAAALVLMTADAAk.[R]	N-Term(TMT10plex); K29(TMT10plex)	High	P24752	0	3219.69	2.8	1.7	1.9	2.9	1.9	1.8			2.1	3.17	0	5.144e-05
[K].aAESLADPTEYENLFPGLk.[E]	N-Term(TMT10plex); K19(TMT10plex)	High	P35606	0	2523.34	12	11.8	12.6	11.2	16.2	11.3	11.8	8.8	8.5	3.39	0	1.013e-06
[K].qAFDDAIAELDTLNEDSYk.[D]	N-Term(TMT10plex); K19(TMT10plex)	High	Q04917	0	2616.31	6.9	9.3	8.2	6.3	3.4	8.5	6.7	3	7.2	5.43	0	8.997e-05
[K].tSTVDLPIENQLLWQIDR.[E]	N-Term(TMT10plex)	High	P34932	0	2370.29	14.8	12.1	14.7	8	14.8	11.3	15.7	12.2	13.1	3.96	0	1.472e-06
[K].icDYLFNVSDSSALNLAk.[N]	N-Term(TMT10plex); C2(Carbamidomethyl); K18(TMT10plex)	High	P55265	0	2488.32	2.1	2.7	2.8	1.8	2.6	2.7	5.3	6.5	2.3	4.07	0	1.028e-05
[K].aSGVcIDSEFFLTTASGVSVLPQNR.[S]	N-Term(TMT10plex); C5(Carbamidomethyl)	High	Q12765	0	2884.47										2.39	0	0.0007085
[K].sNLAYDIVQLPTGLTGIk.[V]	N-Term(TMT10plex); K18(TMT10plex)	High	P34932	0	2361.38	17.2	17.7	20.3	20.4	18.6	21.2	20.1	17.7	16.7	4.03	0	0.0002139
[R].tVPPAVTGITFLSGGQSEEEASINLNAINk.[C]	N-Term(TMT10plex); K30(TMT10plex)	High	P04075	0	3515.9	15.6	17.6	19.4	20.1	14.6	25.5	16.6	17.3	19	5.75	0	3.202e-08
[R].fcTGLTQIETLFk.[S]	N-Term(TMT10plex); C2(Carbamidomethyl); K13(TMT10plex)	High	P12277	0	2016.12	95.7	85.1	73.9	88.2	87	94.9	87.2	77.4	76.3	2.27	0	7.94e-05
[K].lDEYLNSPLPDEIDENSMEDIk.[F]	N-Term(TMT10plex); K22(TMT10plex)	High	Q9Y696	0	3037.5										5.31	0	2.483e-07
[K].lAMQEFmILPVGAANFR.[E]	N-Term(TMT10plex); M7(Oxidation)	High	P06733	0	2153.14	14.2	14.3	10.4	8.7	9.3	10.8	8.4	3.2	7.2	4.05	0	6.841e-08
[R].gLDVPQVSLIINYDLPNNR.[E]	N-Term(TMT10plex)	High	P38919	0	2369.3	7.9	8.6	3.7	6.8	7	9.6	7.9	5.9	7.4	4.7	0	1.281e-07
[R].vTGAALIPPPGGTSLTSLGQAAQ.[-]	N-Term(TMT10plex)	High	Q9BU61	0	2336.3	17.5	21.8	17.4	20.7	17.6	18.2	19.6	20.3	17.8	2.42	0	0.000744
[R].fILNLPTFSVR.[I]	N-Term(TMT10plex)	High	P49721	0	1535.91	3.6	6.4	2.3	7.4	3.3	2	3.8	3.2	2.6	2.77	0	0.0001075
[R].lLPVLLSTAQEADPEVR.[S]	N-Term(TMT10plex)	High	Q8TEX9	0	2080.19		2.3	1.6	3	1.3	1.9	1.5			3.2	0	0.0001678
[R].aTENDIYNFFSPLNPMR.[V]	N-Term(TMT10plex)	High	P55795	0	2258.11	13.4	14.2	14.2	10.3	13.4	9.5	10.5	6.3	9.5	4.29	0	1.799e-06
[K].tLAQLNPESSLFIIASk.[T]	N-Term(TMT10plex); K17(TMT10plex)	High	P06744	0	2290.34	17.7	22.3	16.2	21.1	18.1	17.5	19.5	16.4	14.2	3.3	0	0.000104
[K].fLDGNELTLADcNLLPk.[L]	N-Term(TMT10plex); C12(Carbamidomethyl); K17(TMT10plex)	High	O00299	0	2391.3	18	10.3	22.7	15.9	18.8	17.4	24.4	18.6	20.3	2.78	0	0.00035
[K].yFLVGAGAIGcELLk.[N]	N-Term(TMT10plex); C11(Carbamidomethyl); K15(TMT10plex)	High	P22314	0	2069.19	8.2	2.8	6.4	3.5	8.5	3.8	7.9	3.1	7.3	2.49	0	7.896e-05
[K].dELFALEQScAQVVLQAANER.[N]	N-Term(TMT10plex); C10(Carbamidomethyl)	High	Q16658	0	2620.32	2.1	1.6	2	1.9		2.4		2.7	6.3	5.69	0	2.531e-08
[K].vLPGVDALSNI.[-]	N-Term(TMT10plex)	High	P00558	0	1326.78	178.8	173.7	155	163.5	163.4	149	148.1	166	143.1	2.83	0	0.0003689
[R].iVENSDAVTEILNNAELLk.[Q]	N-Term(TMT10plex); K19(TMT10plex)	High	Q16401	0	2543.43										3.03	0	0.0003308
[R].eEADEYIDIGALNGIFVLGR.[S]	N-Term(TMT10plex)	High	P53396	0	2423.27				2		1.8				4.03	0	5.653e-05
[R].dPDEPVLLEEPVVLALAEk.[Y]	N-Term(TMT10plex); K19(TMT10plex)	High	P14550	0	2534.44	2.1	1.8	1.5			2.1				3.2	0	0.0003209
[K].qFLQAAEAIDDIPFGITSNSDVFSk.[Y]	N-Term(TMT10plex); K25(TMT10plex)	High	P07237	0	3171.66	2.4	6.1	3	3.2	2.2	3.1	2.8	1.8	2.2	6.24	0	7.438e-10
[K].nLDPEQMSQVLDAMFEk.[L]	N-Term(TMT10plex); K17(TMT10plex)	High	P31323	0	2453.25										2.33	0	0.0006574
[K].aVVGEEALTSDDLLYLEFLQk.[F]	N-Term(TMT10plex); K21(TMT10plex)	High	P21281	0	2811.54										4.48	0	0.0001855
[R].vEQLFQVMNGILAQDSAcSQR.[A]	N-Term(TMT10plex); C18(Carbamidomethyl)	High	P78527	0	2623.32			1.9		1.4		2.3		2	5.05	0	5.277e-07
[K].gMYGIENEVFLSLPcILNAR.[G]	N-Term(TMT10plex); C15(Carbamidomethyl)	High	P07195	0	2525.31	3.8	2.5	2.7	2.2	2	2.4	2.3		2.3	4.42	0	7.029e-05
[K].nTVLcNVVEQFLQADLAR.[E]	N-Term(TMT10plex); C5(Carbamidomethyl)	High	Q14258	0	2319.23										3.93	0	5.144e-06
[R].vTEDENDEPIEIPSEDDGTVLLSTVTAQFPGAcGLR.[Y]	N-Term(TMT10plex); C33(Carbamidomethyl)	High	Q13148	0	4103.98	8	6.9	9.7	6.6	9	6.9	8.2	8.6	10	2.85	0	0.0001789
[R].nLSPYVSNELLEEAFSQFGPIER.[A]	N-Term(TMT10plex)	High	P23246	0	2868.46		1.8			2.1	1.6				5.33	0	8.818e-07
[R].lLVPLVPDLQDVAQLR.[S]	N-Term(TMT10plex)	High	Q9BSJ8	0	2018.22		1.6	4	2.5	2.8	1.6		3	2.8	4.25	0	0.0003795
[K].vPAFEGDDGFcVFESNAIAYYVSNEELR.[G]	N-Term(TMT10plex); C11(Carbamidomethyl)	High	P26641	0	3427.6										5.4	0	8.557e-07
[K].eVVDYIIFGTVIQEVk.[T]	N-Term(TMT10plex); K16(TMT10plex)	High	P55084	0	2310.34	5.7	3.3	2.6	2	2.4	3.7	2.9	3.2	1.5	3.68	0	0.0001146
[R].tQTSDPAMLPTMIGLLAEAGVR.[L]	N-Term(TMT10plex)	High	O43175	0	2501.33	3.2	2.3	2.7	3.6	1.7	2.8	1.7	1.8	1.9	4.34	0	1.67e-06
[K].dELILEGNDIELVSNSAALIQQATTVk.[N]	N-Term(TMT10plex); K27(TMT10plex)	High	P32969	0	3342.84	6.6	6.3	4	2.9	8.1	4	7.7	3.3	6.4	3.74	0	7.987e-07
[K].dkPSGDTAAVFEEGGDVDDLLDMI.[-]	N-Term(TMT10plex); K2(TMT10plex)	High	P13010	0	2967.45	3.7	2.7	2.5	4	3.3	6.5	3.3	2.5	2.9	3.19	0	0.0003676
[K].gIAYVEFVDVSSVPLAIGLTGQR.[V]	N-Term(TMT10plex)	High	Q14498	0	2620.45			1.7			1.5			1.7	3.27	0	0.000148
[R].fDQLFDDESDPFEVLk.[A]	N-Term(TMT10plex); K16(TMT10plex)	High	Q8NC51	0	2402.22	6.8	5.1	3.5	2	2.1	3.6	3.2	3.5	2	4.17	0	3.569e-07
[K].lVQIEYALAAVAGGAPSVGIk.[A]	N-Term(TMT10plex); K21(TMT10plex)	High	P25787	0	2485.48	1.8		1.7	2.4		2.8	2.6		2	3.03	0	4.758e-05
[K].tMLEDLGMDDEGDDDPVPLPNVNAAILk.[K]	N-Term(TMT10plex); K28(TMT10plex)	High	P63208	0	3455.73										3.61	0	0.0004977
[K].vDPALFPPVPLFTAVPSR.[S]	N-Term(TMT10plex)	High	Q13724	0	2152.24	14.4	16.5	11.1	12.1	12.4	10.3	10.3	11.4	10.4	3.21	0	0.0002115
[R].aQLGVQAFADALLIIPk.[V]	N-Term(TMT10plex); K17(TMT10plex)	High	P40227	0	2226.36	12.8	14.9	12.5	13	13.3	14.2	11.2	13	11.2	2.31	0	8.902e-05
[R].dPSQVENLASSLQLITEcFR.[C]	N-Term(TMT10plex); C18(Carbamidomethyl)	High	Q9UBB4	0	2536.29										3.81	0	0.0003967
[R].fQSSAVmALQEAcEAYLVGLFEDTNLcAIHAk.[R]	N-Term(TMT10plex); M7(Oxidation); C13(Carbamidomethyl); C27(Carbamidomethyl); K32(TMT10plex)	High	P68431	0	4061.02						1.7				5.04	0	1.695e-07
[R].yVEPIEDVPcGNIVGLVGVDQFLVk.[T]	N-Term(TMT10plex); C10(Carbamidomethyl); K25(TMT10plex)	High	P13639	0	3217.76	7.6	3.6	3.6	7.3	7.1	3.5	7.8	6.2	7	3.7	0	5.678e-06
[K].dDVFLSVPcILGQNGISDLVk.[V]	N-Term(TMT10plex); C9(Carbamidomethyl); K21(TMT10plex)	High	P00338	0	2747.51	22.6	25.2	23.9	24.5	23.2	28.5	25.3	24.9	20.8	5.3	0	5.533e-09
[R].eALAQTVLAEVPTQLVSYFR.[A]	N-Term(TMT10plex)	High	Q99829	0	2464.36	1.3								1.3	3	0	0.0003591
[K].iLDPNTGEPAPVLSSPPPADVSTFLAFPSPEk.[L]	N-Term(TMT10plex); K32(TMT10plex)	High	P46060	0	3749.01		6.5	2.3	2.9	1.7	1.9	1.7	1.6	2.4	3.57	0	5.117e-05
[K].lAPPLVTLLSGEPEVQYVALR.[N]	N-Term(TMT10plex)	High	P63010	0	2494.45									1.9	2.67	0	0.0006677
[K].nVGcLQEALQLATSFAQLR.[L]	N-Term(TMT10plex); C4(Carbamidomethyl)	High	P49588	0	2348.26	2.7			1.9	1.5	2.2	1.6	1.8	1.5	3.68	0	3.601e-05
[K].vAEVLFDAADANAIEEVNLAYENVk.[E]	N-Term(TMT10plex); K25(TMT10plex)	High	Q14204	0	3165.67										3.09	0	0.0007385
[R].fYVPPTQEDGVDPVEAFAQNVLSk.[A]	N-Term(TMT10plex); K24(TMT10plex)	High	Q08945	0	3108.63	1.9	5.8	2.9	2.7	6.2	6.3	3.3	3.2	2.2	5.39	0	1.137e-06
[R].iLDIVPPTFSALcPANPTcIYk.[Y]	N-Term(TMT10plex); C13(Carbamidomethyl); C19(Carbamidomethyl); K22(TMT10plex)	High	Q09161	0	2948.6	1.9			2.5	1.7	2.4	2.5	1.9		4.46	0	0.0002747
[R].sPEEVTELVLDNcLcVNGEIEGLNDTFk.[E]	N-Term(TMT10plex); C13(Carbamidomethyl); C15(Carbamidomethyl); K28(TMT10plex)	High	Q9BTT0	0	3652.81	2.3	2	2.3	1.5		2.3	1.5	2.5		5.93	0	7.251e-07
[K].sAcSLESNLEGLAGVLEADLPNYk.[S]	N-Term(TMT10plex); C3(Carbamidomethyl); K24(TMT10plex)	High	Q09161	0	3008.57										3.72	0	1.059e-05
[R].qMAEIAVNAVLTVADMER.[R]	N-Term(TMT10plex)	High	P48643	0	2190.15	7.2	6.2	5.2	6.5	3.7	3.2	3.6	1.8	3.8	3.57	0	1.479e-05
[R].fAEPIGGFQcVFPGc.[-]	N-Term(TMT10plex); C10(Carbamidomethyl); C15(Carbamidomethyl)	High	Q9Y570	0	1914.91	20.5	15.9	18.8	18.9	18.1	23.1	22.4	22	21.8	3.88	0	1.768e-06
[R].fQLTDcQIYEVLSVIR.[D]	N-Term(TMT10plex); C6(Carbamidomethyl)	High	Q16555	0	2213.18			2.4	1.4	1.2	2.1	2.1	1.9	1.8	2.94	0	0.0002124
[R].gEASEDLcEMALDPELLLLR.[D]	N-Term(TMT10plex); C8(Carbamidomethyl)	High	Q8N163	0	2503.26	3.1	1.8	1.4	1.8			1.6	1.8		5.44	0	5.325e-07
[R].dILcGAADEVLAVLk.[N]	N-Term(TMT10plex); C4(Carbamidomethyl); K15(TMT10plex)	High	O75643	0	2045.17	9.2	13.5	11	17.8	10.2	7.3	10	6.4	9.9	3.12	0	5.517e-05
[R].eLDLSNNcLGDAGILQLVESVR.[Q]	N-Term(TMT10plex); C8(Carbamidomethyl)	High	P13489	0	2644.38					2.5		2.1			4.34	0	1.446e-08
[K].fDENDVITcFANFESDEVELSYAk.[N]	N-Term(TMT10plex); C9(Carbamidomethyl); K24(TMT10plex)	High	Q00839	0	3300.57	1.8	2.5	3.9	3.9	2.1	6.1	3.9	3.1	7.7	5.97	0	8.923e-08
[K].aPVDFGYVGIDSILEQMR.[R]	N-Term(TMT10plex)	High	Q9UHD8	0	2239.16	2.4	2.8	2.1	3.9	1.9	2.3	2.8	1.6	3.1	4.24	0	4.716e-05
[K].gQGVYLGMPGcLPVYDALAGEFIR.[A]	N-Term(TMT10plex); C11(Carbamidomethyl)	High	P30040	0	2812.44	2.2		1.5	2.6				1.5	1.3	4.39	0	8.367e-06
[R].fEVNISELPDEIDISSYIEQTR.[-]	N-Term(TMT10plex)	High	Q13838	0	2826.42	6.5	6.8	4	6.4	2.5	4	2.4	2.6	3.9	5.42	0	8.008e-08
[R].gNGPLPLGGSGLMEEMSALLAR.[R]	N-Term(TMT10plex)	High	Q8N8S7	0	2399.26										2.43	0	9.737e-05
[K].nAIDDGcVVPGAGAVEVAMAEALIk.[H]	N-Term(TMT10plex); C7(Carbamidomethyl); K25(TMT10plex)	High	P40227	0	2928.56	2.7	3.4	6.2	2.9	3.7	7.4	3.1	2.1	2.2	4.86	0	2.715e-05
[K].vVNVELPIEANLVWQLGk.[D]	N-Term(TMT10plex); K18(TMT10plex)	High	Q92598	0	2479.47	2.5	3.3			2.3	1.7		2.1	2	3.26	0	0.0003672
[K].lTADDEAFLSANAGAILSQFEk.[V]	N-Term(TMT10plex); K22(TMT10plex)	High	Q8WZA0	0	2769.47			2		1.7	2.3	1.9	1.3	1.9	4.98	0	2.858e-06
[K].eTDLLLDDSLVSIFGNR.[R]	N-Term(TMT10plex)	High	P30044	0	2136.14	23	21.1	22.1	18.4	15.5	19.1	22.4	21.2	18.3	4.12	0	9.473e-07
[K].iQDVGLVPMGGVMSGAVPAAAAQEAVEEDIPIAk.[E]	N-Term(TMT10plex); K34(TMT10plex)	High	P52815	0	3792.03	13.9	14.2	17	16.6	14.5	13.2	7.7	8.5	10.1	4.81	0	1.089e-06
[R].dMIILPEMVGSMVGVYNGk.[T]	N-Term(TMT10plex); K19(TMT10plex)	High	P62841	0	2511.34	9.7	10.3	9.6	11	6.5	12.2	6.6	3.5	3.7	4.09	0	6.826e-09
[K].gNFTLPEVAEcFDEITYVELQk.[E]	N-Term(TMT10plex); C11(Carbamidomethyl); K22(TMT10plex)	High	Q00839	0	3060.56	15.7	16.7	10.9	11.6	16	13.7	14.7	11	13.6	4.98	0	7.058e-07
[K].gSTEGSESYEEDPYLVVNPNYLLED.[-]	N-Term(TMT10plex)	High	Q14566	0	3048.4	1.4	1.6	2.8			2.5	1.3	2		5.12	0	2.066e-05
[K].fESEILEAISQNSVVIIR.[G]	N-Term(TMT10plex)	High	Q08211	0	2276.27	2.2	2.2	3	3.4	1.9	2.6		3.8	2.1	3.63	0	2.319e-06
[K].dLQEFIPLINQITAk.[F]	N-Term(TMT10plex); K15(TMT10plex)	High	O43592	0	2201.29	7.3	8.4	3.9	4	6.7	8.1	4	3.9	8.3	4.2	0	4.648e-05
[K].lNGQVLVFTLPLTDQVSVIk.[V]	N-Term(TMT10plex); K20(TMT10plex)	High	Q15459	0	2642.59					2.1					2.69	0	0.000529
[R].lPVVIGGLLDVDcSEDVIk.[N]	N-Term(TMT10plex); C13(Carbamidomethyl); K19(TMT10plex)	High	Q00610	0	2499.41		1.5				2.3				3.69	0	0.0002891
[R].iYDDDFFQNLDGVANALDNVDAR.[M]	N-Term(TMT10plex)	High	P22314	0	2829.35	2.9		3.3	3	2.9	2.5	2.3	3.7	2.9	4.81	0	5.885e-09
[R].lTSLVPFVDAFQLER.[A]	N-Term(TMT10plex)	High	Q14152	0	1964.11	6.7	8.1	3.3	6	3.1	6.6	5.7	6	3.6	3.79	0	3.284e-05
[R].ePAAEIEALLGMDLVR.[L]	N-Term(TMT10plex)	High	Q12765	0	1956.07	8.2	4.3	3.6	6.8	4	4	7.2	6.7	3.6	2.99	0	0.000267
[K].iPVTDEEQTNVPYIYAIGDILEDk.[V]	N-Term(TMT10plex); K24(TMT10plex)	High	Q16881	0	3193.69										4.12	0	0.0005028
[R].lIGLSATLPNYEDVATFLR.[V]	N-Term(TMT10plex)	High	O75643	0	2322.29			1.2	1.2	1.6	1.4		1.9		3.58	0	3.053e-05
[K].vAEFFQGVDVIVNASSVEDIDAGAIGQR.[L]	N-Term(TMT10plex)	High	Q16643	0	3135.62										4.16	0	0.0001131
[R].dLSAAGIGLLAAATQSLSmPASLGR.[M]	N-Term(TMT10plex); M19(Oxidation)	High	P43243	0	2616.42	1.5									4.55	0	2.429e-05
[R].lGFSEVELVQMVVDGVk.[L]	N-Term(TMT10plex); K17(TMT10plex)	High	P12277	0	2307.3	7	2.9	3.2	2.4	2.3	3.3	1.6	2.4	1.5	2.53	0	0.0002728
[R].tVPFLPLLGGcIDDTILSR.[Q]	N-Term(TMT10plex); C11(Carbamidomethyl)	High	Q7Z7H8	0	2316.28	2.1	2.1	1.6							4.1	0	1.295e-05
[R].vFIMDNcEELIPEYLNFIR.[G]	N-Term(TMT10plex); C7(Carbamidomethyl)	High	P07900	0	2644.34										3.3	0	0.0001118
[K].eAVQcVQELASPSLLFIFVR.[H]	N-Term(TMT10plex); C5(Carbamidomethyl)	High	Q04637	0	2535.38										3.34	0	0.0008001
[R].gTSVVLIcPQDGMEAIPNPFIQQQDA.[-]	N-Term(TMT10plex); C8(Carbamidomethyl)	High	Q9UK45	0	3057.52	2.6	2.6	3.3	3.1	2.8	3.3	1.7	3.4	2.2	4.97	0	7.027e-05
[K].lDGETTDLQDQIAELQAQIDELk.[L]	N-Term(TMT10plex); K23(TMT10plex)	High	P35580	0	3044.6			1.4							3.51	0	9.072e-05
[K].vPYPVFESNPEFLYVEGLPEGIPFR.[S]	N-Term(TMT10plex)	High	P78347	0	3124.62										3.25	0	0.0003093
[K].dQFPEVYVPTVFENYVADIEVDGk.[Q]	N-Term(TMT10plex); K24(TMT10plex)	High	P61586	0	3231.65						1.2			1.5	4.2	0	0.0006985
[R].mPIPELDLSELEGLGLSDTATYk.[V]	N-Term(TMT10plex); K23(TMT10plex)	High	Q13015	0	2950.57										3.98	0	1.951e-05
[K].lVLEQVVTSIASVADTAEEk.[F]	N-Term(TMT10plex); K20(TMT10plex)	High	O00410	0	2560.45			1.4	1.5		1.5		2.1	1.4	3.97	0	0.0002353
[K].eNAPAIIFIDEIDAIATk.[R]	N-Term(TMT10plex); K18(TMT10plex)	High	P43686	0	2402.36							1.5	1.5		3.81	0	0.0001955
[K].lEGDSTDLSDQIAELQAQIAELk.[M]	N-Term(TMT10plex); K23(TMT10plex)	High	P35579	0	2945.57										4.02	0	9.718e-05
[K].dLVLLSEIEVAQANDIISSTEISSAEk.[V]	N-Term(TMT10plex); K27(TMT10plex)	High	P27816	0	3332.81									1.9	2.71	0	0.000466
[R].vTPQSLFILFGVYGDVQR.[V]	N-Term(TMT10plex)	High	P26599	0	2268.26			2.2				1.3	1.9	1.9	2.93	0	0.0001046
[K].aLNVEPDGTGLTcSLAPNIISQL.[-]	N-Term(TMT10plex); C13(Carbamidomethyl)	High	P30044	0	2612.38	1.3		2		1.6	2.2	3	1.2	2	4.28	0	3.671e-07
[R].eDVLTLLLPVMGDSk.[S]	N-Term(TMT10plex); K15(TMT10plex)	High	Q13200	0	2088.2	2.6	2.8	2.3	4	3.6	6.6	1.7	8.6	7.3	3.52	0	0.0001793
[K].vELNALMTDETISNVPILILGNk.[I]	N-Term(TMT10plex); K23(TMT10plex)	High	Q9NR31	0	2955.68	6.3	2.6	3.8	3	3.1	1.7	3.7	2.3	1.7	4.16	0	0.0001502
[R].ecGVGVIVTPEQIEEAVEAAINR.[H]	N-Term(TMT10plex); C2(Carbamidomethyl)	High	P47897	0	2712.41		2.1			2.1					4.67	0	0.0004826
[K].iNQDPQVMLAPLISIALk.[V]	N-Term(TMT10plex); K18(TMT10plex)	High	P36871	0	2422.45		1.5	2.1	1.4						2.25	0	3.858e-05
[K].tVDLQDAEEAVELVQYAYFk.[K]	N-Term(TMT10plex); K20(TMT10plex)	High	P25205	0	2789.46		1.6					2			3.64	0	0.0002447
[K].aGAAPYVQAFDSLLAGPVAEYLk.[I]	N-Term(TMT10plex); K23(TMT10plex)	High	Q01518	0	2809.55	1.9	1.8	2.6	2.7	2.1		1.5	2.3		3.8	0	5.145e-05
[R].iLSISADIETIGEILk.[K]	N-Term(TMT10plex); K16(TMT10plex)	High	P61978	0	2173.31	6.3	3.2	2.9	3.5	2.9	6.7	2	3.1	2.7	2.22	0	0.0005038
[R].aLMLQGVDLLADAVAVTmGPk.[G]	N-Term(TMT10plex); M18(Oxidation); K21(TMT10plex)	High	P10809	0	2587.46										3.86	0	1.664e-06
[K].iIYLNQLLQEDSLNVADLTSLR.[A]	N-Term(TMT10plex)	High	Q9UL46	0	2760.53										3.68	0	0.0004364
[R].eTETFSDSSPIEIIDEFPTLISSk.[T]	N-Term(TMT10plex); K24(TMT10plex)	High	Q9NQC3	0	3143.63										2.74	0	0.000642
[R].gLDYYTGVIYEAVLLQTPAQAGEEPLGVGSVAAGGR.[Y]	N-Term(TMT10plex)	High	P12081	0	3851.01										3.02	0	0.0001718
[R].aFADAMEVIPSTLAENAGLNPISTVTELR.[N]	N-Term(TMT10plex)	High	P50991	0	3259.71										2.23	0	0.0002534
[R].fQSAAIGALQEASEAYLVGLFEDTNLcAIHAk.[R]	N-Term(TMT10plex); C27(Carbamidomethyl); K32(TMT10plex)	High	P84243	0	3896.03		1.4	2		1.3					2.51	0	5.857e-05
[K].eLPTEPPYTAYVGNLPFNTVQGDIDAIFk.[D]	N-Term(TMT10plex); K29(TMT10plex)	High	Q15056	0	3667.93	1.9	1.4		1.7	1.9	3.1	1.9		1.8	3.76	0	0.0003527
[R].dVPWGVDSLITLAFQDQR.[Y]	N-Term(TMT10plex)	High	Q16658	0	2289.21	1.7			1.4						4.58	0	1.201e-05
[R].fLVLDEADGLLSQGYSDFINR.[M]	N-Term(TMT10plex)	High	Q92499	0	2601.34										3.85	0	3.32e-06
[K].sQEPLPDDDEEFELPEFVEPFLk.[D]	N-Term(TMT10plex); K23(TMT10plex)	High	Q6P2Q9	0	3207.6		1.7		2.3				1.7	1.8	4.42	0	0.0006168
[K].yAPTEAQLNAVDALIDSMSLAk.[K]	N-Term(TMT10plex); K22(TMT10plex)	High	P13010	0	2779.5			1.4							3.09	0	0.0007659
[K].gALQYLVPILTQTLTk.[Q]	N-Term(TMT10plex); K16(TMT10plex)	High	Q14974	0	2217.36	14.1	9.9	9.4	9.9	11.1	11.2	13.1	8.7	6.6	2.73	0	0.0006717
[R].aQAALQAVNSVQSGNLALAASAAAVDAGMAMAGQSPVLR.[I]	N-Term(TMT10plex)	High	P26599	0	3910.05										5.1	0	1.153e-05
[K].lAAIIPDPVVAPSIVPVLk.[D]	N-Term(TMT10plex); K19(TMT10plex)	High	Q12996	0	2370.51				2.8	2.2			1.8	1.4	2.56	0	0.0006953
[K].sLQDIIAILGMDELSEEDkLTVSR.[A]	N-Term(TMT10plex); K19(TMT10plex)	High	P06576	1	3133.71										4.33	0	2.637e-07
[R].lmEPIYLVEIQcPEQVVGGIYGVLNR.[K]	N-Term(TMT10plex); M2(Oxidation); C12(Carbamidomethyl)	High	P13639	0	3234.71										4.38	0	2.336e-05
[K].eSEIIDFFLGASLk.[D]	N-Term(TMT10plex); K14(TMT10plex)	High	P15880	0	2027.15	2.2	6.8	3.6	6.4	3.1	6.9	3.2	6.9	2.3	2.67	0	0.0001769
[K].dVLIQGLIDENPGLQLIIR.[N]	N-Term(TMT10plex)	High	P78527	0	2348.38	1.6									4.16	0	0.0007775
[R].gVMLAVDAVIAELk.[K]	N-Term(TMT10plex); K14(TMT10plex)	High	P10809	0	1887.14	9.6	8.6	9.4	8	7.9	7.5	3.9	6.9	3.9	3.15	0	0.0002388
[K].mTLVASEDYGDTLAAIQGLLk.[K]	N-Term(TMT10plex); K21(TMT10plex)	High	Q13813	0	2667.47						1.4				2.53	0	7.738e-05
[K].sGTIFDNFLITNDEAYAEEFGNETWGVTk.[A]	N-Term(TMT10plex); K29(TMT10plex)	High	P27797	0	3726.82				1.6						5.59	0	0.0007751
[K].sTAISLFYELSENDLNFIk.[Q]	N-Term(TMT10plex); K19(TMT10plex)	High	P13639	0	2662.44	2.6		1.8	2.8	1.5	2.2		2.5	1.9	4.48	0	2.471e-06
[K].lNLAQFLNEDLS.[-]	N-Term(TMT10plex)	High	Q9BPX3	0	1605.87					2.1	1.6				3.04	0	0.0002604
[K].gFTDADNTWEPEENLDcPELIEAFLNSQk.[A]	N-Term(TMT10plex); C17(Carbamidomethyl); K29(TMT10plex)	High	Q13185	0	3840.83	1.6	1.2								4.27	0	0.0006706
[R].fYFVGDEDLLEIIGNSk.[N]	N-Term(TMT10plex); K17(TMT10plex)	High	Q14204	0	2417.3						1.5				2.14	0	0.0005597
[K].vLGILAMIDEGETDWk.[V]	N-Term(TMT10plex); K16(TMT10plex)	High	Q15181	0	2248.23										3.02	0	0.000475
[R].gVAALTSDPAVQAIVLDTASDVLDk.[A]	N-Term(TMT10plex); K25(TMT10plex)	High	Q9Y490	0	2927.63	2.1		2.6	1.6			2.7	1.4		4.32	0	0.0001276
[K].iEEFLEEVLcPPk.[Y]	N-Term(TMT10plex); C10(Carbamidomethyl); K13(TMT10plex)	High	Q9Y696	0	2061.13		1.7		3.7	1.8	2.2	1.4	3		3.08	0	0.0002301
[K].gQLVPLETVLDMLR.[D]	N-Term(TMT10plex)	High	P00568	0	1813.05	1.8			1.8	1.4	2.4	1.5	3.4		3.94	0	0.0007457
[R].fQSSAVmALQEAcEAYLVGLFEDTNLcAIHAk.[R]	N-Term(TMT10plex); M7(Oxidation); C13(Carbamidomethyl); C27(Carbamidomethyl); K32(TMT10plex)	High	P68431	0	4061.02										3.85	0	0.0007816
[R].fQSSAVMALQEAcEAYLVGLFEDTNLcAIHAk.[R]	N-Term(TMT10plex); C13(Carbamidomethyl); C27(Carbamidomethyl); K32(TMT10plex)	High	P68431	0	4045.03	10.5	15.2	17.2	12.8	11.1	12.4	11	7.2	6.4	5.22	0	4.737e-11
[K].vGSAADIPINISETDLSLLTATVVPPSGR.[E]	N-Term(TMT10plex)	High	P21333	0	3122.71	1.6		1.3		1.5	2.4	2.7	2.3	1.9	2.95	0	0.0007624
[K].dIDIEDLEELDPDFIMAk.[Q]	N-Term(TMT10plex); K18(TMT10plex)	High	Q14152	0	2579.32	1.4									4.29	0	4.102e-05
[K].eDPFVFIPEDDPLFPPIEk.[F]	N-Term(TMT10plex); K19(TMT10plex)	High	Q08J23	0	2702.44	2.6	3.3	1.4	2.9	3	6.3	3.2	2.5	1.7	4.43	0	4.285e-05
[K].nMAEQIIQEIYSQIQSk.[K]	N-Term(TMT10plex); K17(TMT10plex)	High	P29401	0	2481.34	2.2	1.9		1.7	2.3			2.1	1.8	3.22	0	0.0005431
[R].qIQAAYSILSEVQQAVSQGSSDSQILDLSNR.[F]	N-Term(TMT10plex)	High	P09874	0	3564.83		2.2								4.56	0	2.652e-05
[R].yMNPAIVAPDAFDIIDLSAGGQLTTDQR.[R]	N-Term(TMT10plex)	High	P46940	0	3221.63										4.41	0	2.347e-05
[R].lALADAGDTVEDANFVEAMADAGILR.[L]	N-Term(TMT10plex)	High	Q9P2J5	0	2877.45	1.4									5.18	0	3.419e-10
[R].nDVLDSLGISPDLLPEDFVR.[Y]	N-Term(TMT10plex)	High	Q9UBE0	0	2443.29	3.3	6.4	8	7	7.1	8.9	7.6	8.9	6.8	4.78	0	1.094e-06
[K].iTAFVPNDGcLNFIEENDEVLVAGFGR.[K]	N-Term(TMT10plex); C10(Carbamidomethyl)	High	P62266	0	3225.61			1.3					1.6	1.4	3.94	0	0.000395
[K].nENLAANFLLQQNFDED.[-]	N-Term(TMT10plex)	High	P54727	0	2224.07	17.1	13.2	17.9	15.6	16.8	16.1	16.6	15.7	14.8	3.69	0	4.555e-07
[K].dLADELALVDVIEDk.[L]	N-Term(TMT10plex); K15(TMT10plex)	High	P00338	0	2116.18	24.8	26	35.9	27.3	32.3	44	27.6	54.6	38.3	3.4	0	9.692e-06
[R].lTTDFNVIVEALSk.[S]	N-Term(TMT10plex); K14(TMT10plex)	High	P05455	0	2008.17	16	10.9	15.2	15.6	14.3	15	13.6	14.5	14.7	2.21	0	0.0008293
[R].vADGMVFGALLPcEEcSGQLVFk.[S]	N-Term(TMT10plex); C13(Carbamidomethyl); C16(Carbamidomethyl); K23(TMT10plex)	High	P09874	0	2985.53						1.5				4.05	0	0.0008328
[R].qAAPcVLFFDELDSIAk.[A]	N-Term(TMT10plex); C5(Carbamidomethyl); K17(TMT10plex)	High	P55072	0	2382.28	7.3	6.9	12.9	12.8	10.9	8.4	7.6	6.5	9.1	3.73	0	1.304e-05
[R].eVLGSLPNVFSALcLNAR.[G]	N-Term(TMT10plex); C14(Carbamidomethyl)	High	Q7Z6Z7	0	2189.19				1.6						2.96	0	8.443e-06
[K].vDLTLDWLTETSEEAk.[G]	N-Term(TMT10plex); K16(TMT10plex)	High	P49321	0	2308.23	3.5	6.6	2.6	2.8	3.7	1.2	3.2	7	6.3	4.36	0	1.389e-06
[R].fSTSGLSISGLNPLPNPSYLLPPR.[I]	N-Term(TMT10plex)	High	Q16352	0	2756.52		1.6	2.3	2.3	1.8	2		1.6		4.61	0	2.044e-05
[K].dYPVVSIEDPFDQDDWGAWQk.[F]	N-Term(TMT10plex); K21(TMT10plex)	High	P06733	0	2968.44	30	26.6	21.5	31.4	26.4	31.4	20.8	24.7	23.9	7.2	0	3.836e-10
[K].eIVDPLYGIAEVEIPNIQk.[Q]	N-Term(TMT10plex); K19(TMT10plex)	High	Q68EM7	0	2598.48		3.1	2	2.3	1.5		3	1.4	1.7	3.82	0	0.0001834
[K].vLDFEHFLPMLQTVAk.[N]	N-Term(TMT10plex); K16(TMT10plex)	High	P60660	0	2346.33										3.05	0	0.0004676
[R].iLGLLDAYLk.[T]	N-Term(TMT10plex); K10(TMT10plex)	High	P26641	0	1577.01	2.6	6	3.2	3.7	3.2	3	3.4	3.3	1.7	3.1	0	2.865e-05
[K].iDFDSVSSIMASSQ.[-]	N-Term(TMT10plex)	High	Q9UBQ5	0	1715.84	2.5	2.6	6.2	3.5	3.3	2.9		3.4	3.8	3.21	0	0.0001173
[K].eLEFLSMANVELSSLAR.[L]	N-Term(TMT10plex)	High	Q9BTT0	0	2138.14	10	9.8	10.1	10.6	8.1	10.3	7.2	3	2.9	4.86	0	4.681e-08
[R].lPPLPVTPGMEGAGVVIAVGEGVSDR.[K]	N-Term(TMT10plex)	High	Q99536	0	2746.5										3.83	0	4.946e-08
[K].gmYGIENEVFLSLPcILNAR.[G]	N-Term(TMT10plex); M2(Oxidation); C15(Carbamidomethyl)	High	P07195	0	2541.3	3.2	3.3	3.2	5.2	2.4	3.4	2.2	5.9	2.3	2.82	0	0.0005078
[K].aVAAAAAAAVTPAAIAAATTTLAQEEPVAAPEPk.[K]	N-Term(TMT10plex); K34(TMT10plex)	High	Q8IYB3	0	3572.99	2.3	1.2		3.2	3.1	2.3	4	2.1		3.34	0	0.0004937
[R].fSPLTTNLINLLAENGR.[L]	N-Term(TMT10plex)	High	P48047	0	2102.18	8.2	8.4	8.9	8.1	7.7	6.5	3.7	8.9	2.8	4.82	0	1.447e-06
[K].ePFTLEAYYSSPQDLPYPDPAIAQFSVQk.[V]	N-Term(TMT10plex); K29(TMT10plex)	High	P34932	0	3759.92										3.69	0	0.0005748
[R].vYINYYDMNAANVGWNNSTFA.[-]	N-Term(TMT10plex)	High	P14174	0	2656.23	13	11	18.4	10.4	10.8	11.5	9.2	9.8	11.5	4.11	0	2.616e-07
[R].wVGGPEIELIAIATGGR.[I]	N-Term(TMT10plex)	High	P48643	0	1968.11	6.7	6.3	6.2	6.5	3.9	7.7	3.1	6.7	7.6	2.63	0	3.004e-05
[K].dDIDLDALAAEIEGAGAAk.[E]	N-Term(TMT10plex); K19(TMT10plex)	High	O60841	0	2316.23	1.8	2.1	2.1	2.6	1.4					3.35	0	0.0004837
[K].lAMQEFMILPVGAANFR.[E]	N-Term(TMT10plex)	High	P06733	0	2137.15	52.1	51.4	54.6	42.6	32.3	43.8	26.2	21.8	19	3.14	0	2.285e-05
[K].gYEVIYLTEPVDEYcIQALPEFDGk.[R]	N-Term(TMT10plex); C15(Carbamidomethyl); K25(TMT10plex)	High	P14625	0	3406.72	1.6	1.4			2.6	1.6	1.5	3.5	1.4	3.43	0	0.000412
[R].lPIPESQVITINPELPVEEAAEDYAk.[K]	N-Term(TMT10plex); K26(TMT10plex)	High	O95336	0	3323.8	6.9	8.8	9.2	6.7	6.4	6.4	10	7.3	8.5	4.42	0	0.0002499
[K].sQDAEVGDGTTSVTLLAAEFLk.[Q]	N-Term(TMT10plex); K22(TMT10plex)	High	Q99832	0	2710.46	11.6	12.4	10.4	12.6	9.6	14.7	16.5	14.5	13	3.7	0	1.017e-08
[K].gLLPEELTPLILATQk.[Q]	N-Term(TMT10plex); K16(TMT10plex)	High	P13804	0	2194.35	10.3	8.3	10.4	12.5	9.3	8.1	9.1	10.5	6.2	2.95	0	0.00067
[K].dLVSSLTSGLLTIGDR.[F]	N-Term(TMT10plex)	High	P53396	0	1876.06	11.1	13.1	10.4	8.8	6.4	9.5	9.1	9.5	12.5	3.91	0	2.023e-05
[K].dYPVVSIEDPFDQDDWGAWQk.[F]	N-Term(TMT10plex); K21(TMT10plex)	High	P06733	0	2968.44										2.67	0	0.0004379
[R].dAGIEPGPDTYLALLNAYAEk.[G]	N-Term(TMT10plex); K21(TMT10plex)	High	P42704	0	2679.43	17.8	13.4	16.1	16.5	16.9	17.5	15.7	15.6	14.5	4.4	0	1.431e-07
[K].dVTGPDEESFLYFAYGSNLLTER.[I]	N-Term(TMT10plex)	High	O75223	0	2852.38			1.5							3.49	0	0.0001206
[R].eVTDTQMPLVAPVILPEMYk.[I]	N-Term(TMT10plex); K20(TMT10plex)	High	Q96P70	0	2732.5	1.6	1.7	1.8		2.1	2.7	1.7			4.93	0	1.053e-06
[K].eLGLVDGQELAVADVTTPQTVLFk.[L]	N-Term(TMT10plex); K24(TMT10plex)	High	Q8TBC4	0	3001.69			1.9			1.8		1.9	1.2	4.41	0	9.043e-06
[K].fVAPEEVLPFTEGDILEk.[V]	N-Term(TMT10plex); K18(TMT10plex)	High	P49770	0	2491.37	2.3	3.2	2.8	6.9	2.9	1.9	2.3	2.4	6.2	4.15	0	4.26e-05
[K].vSQMAQYFEPLTLAAVGAASk.[T]	N-Term(TMT10plex); K21(TMT10plex)	High	Q9Y490	0	2640.45	2	1.5	2.3	1.9	2.6	1.7		1.7		2.29	0	0.0005016
[R].iAIYELLFk.[E]	N-Term(TMT10plex); K9(TMT10plex)	High	P46783	0	1567.99	1.8	1.9	2.2		2.5		1.6	1.5	2.1	3.53	0	6.706e-05
[R].aVSTGVQAGIPMPcFTTALSFYDGYR.[H]	N-Term(TMT10plex); C14(Carbamidomethyl)	High	P52209	0	3038.5				2.3	2					3.51	0	7.811e-06
[K].dFEPYDFTLDD.[-]	N-Term(TMT10plex)	High	Q69YN2	0	1605.72	3.4	3.8	2.2	2.7	3.4	2.5	3.1	2.7	6.4	2.75	0	0.0002428
[K].lVPLLDTGDIIIDGGNSEYR.[D]	N-Term(TMT10plex)	High	P52209	0	2389.28	15.8	16.3	13.7	15.6	11.5	16.1	13.6	13.6	14.7	4.11	0	7.159e-08
[K].sTFFNVLTNSQASAENFPFcTIDPNESR.[V]	N-Term(TMT10plex); C20(Carbamidomethyl)	High	Q9NTK5	0	3422.62		1.6	1.6			1.3	1.5			5.05	0	0.0001227
[R].qNFTEPTAIQAQGWPVALSGLDMVGVAQTGSGk.[T]	N-Term(TMT10plex); K33(TMT10plex)	High	P17844	0	3817				1.6			1.5			4.12	0	0.0002947
[K].vLPLEALVTDAGEVTEAGk.[A]	N-Term(TMT10plex); K19(TMT10plex)	High	Q92616	0	2370.35	2.3	2	1.9	1.3	2.1	1.6		2	2.9	4.06	0	6.14e-08
[K].aQDIEAGDGTTSVVIIAGSLLDScTk.[L]	N-Term(TMT10plex); C24(Carbamidomethyl); K26(TMT10plex)	High	P50991	0	3079.62	3.2		1.6	1.7	2.4	2.7	2.6	3.4	1.5	4.17	0	5.18e-10
[K].tVYVSVLPTTADF.[-]	N-Term(TMT10plex)	High	P41252	0	1641.89	17.9	21.6	14.4	17.7	17.7	20.5	18.7	20.7	17.8	3.08	0	4.215e-05
[K].iWcFGPDGTGPNILTDITk.[G]	N-Term(TMT10plex); C3(Carbamidomethyl); K19(TMT10plex)	High	P13639	0	2563.36	9.1	8.2	11	8.3	10.1	9.8	9.7	9.9	8.2	4.59	0	6.94e-06
[R].iLDPEGLALGAVIASSk.[K]	N-Term(TMT10plex); K17(TMT10plex)	High	Q8IY81	0	2112.27	10.2	12.2	10.7	11.6	10.3	10.9	14.7	12.3	10.6	1.92	0	2.598e-05
[K].aAFDDAIAELDTLSEESYk.[D]	N-Term(TMT10plex); K19(TMT10plex)	High	P62258	0	2546.29	59.9	65.9	68	59.1	58	75.7	73.1	59.9	58.2	4.73	0	1.619e-08
[K].eALVDTLTGILSPVQEVR.[A]	N-Term(TMT10plex)	High	Q96P70	0	2169.23	3.6	1.7	2.5	1.6	2.5		3.4	3.3	1.3	3.46	0	0.0008296
[K].iTVVGVGQVGMAcAISILGk.[S]	N-Term(TMT10plex); C13(Carbamidomethyl); K20(TMT10plex)	High	P07195	0	2431.42	10	10.5	9.7	11.2	10.4	9	11.7	9.7	6.1	3.31	0	6.617e-08
[R].tFFSFPAVVAPFk.[C]	N-Term(TMT10plex); K13(TMT10plex)	High	P41250	0	1916.11	48.7	45.2	57.1	52.7	38.6	49.8	45	35.8	40.4	3.83	0	1.974e-05
[R].vQDDEVGDGTTSVTVLAAELLR.[E]	N-Term(TMT10plex)	High	P78371	0	2517.32	16.8	17.3	19.1	12.6	10.2	15.5	18.9	17.4	17.6	4.27	0	1.42e-08
[K].nENLAANFLLSQNFDDE.[-]	N-Term(TMT10plex)	High	P54725	0	2183.05	3.3	2.1	3.4	2	3.3	2.8	2.2	2.5	2.2	4.62	0	1.536e-06
[R].aLLELQLEPEELYQTFQR.[I]	N-Term(TMT10plex)	High	P13639	0	2449.32	15.8	12.8	15.4	11.6	14	14.1	11.5	20.5	13.9	4.64	0	1.924e-06
[K].yAGEPVPFIEPPESFEFYAQQLR.[K]	N-Term(TMT10plex)	High	P42704	0	2943.48	1.4			2.4	1.9	1.4				3.73	0	0.0002653
[K].aIIIFVPVPQLk.[S]	N-Term(TMT10plex); K12(TMT10plex)	High	P62081	0	1796.18	12.2	20.8	18.8	19.9	21.4	16.5	14	17	20.3	2.22	0	2.936e-05
[K].eMVPEFVVPDLTGFk.[L]	N-Term(TMT10plex); K15(TMT10plex)	High	Q8IXM3	0	2166.19	2.8	1.8	2.9	2.4	3.3	1.9		5.9	2.7	3.08	0	0.0002564
[K].gNLQLLQNcLAVLNGDT.[-]	N-Term(TMT10plex); C9(Carbamidomethyl)	High	Q9UNH7	0	2072.1	2.3	2.5	2.5	2.7	6	1.5	3.2	2.8		4.3	0	0.0001448
[R].vVDFIDEGVNIGLEVk.[S]	N-Term(TMT10plex); K16(TMT10plex)	High	P34897	0	2204.26	12.3	11.4	11.3	15.9	13.8	13.8	12.7	14.3	12.1	3.54	0	4.597e-05
[R].aQPYDPNFYDETYDYGGFTMMFDDR.[R]	N-Term(TMT10plex)	High	P61978	0	3287.38										5.1	0	3.265e-06
[R].vDYIMQLPVPMDAALNk.[E]	N-Term(TMT10plex); K17(TMT10plex)	High	P45974	0	2376.31	1.8			2.3		1.8		1.3		3	0	0.000755
[R].eYFGEFGEIEAIELPMDPk.[L]	N-Term(TMT10plex); K19(TMT10plex)	High	Q99729	0	2672.36	15.5	11.8	15.8	13.5	11	9.8	6	8.1	7.9	5.14	0	7.576e-07
[K].gTLGGLFSQILQGEDIVR.[E]	N-Term(TMT10plex)	High	Q9BZZ5	0	2132.19	1.5		2.3	1.9	3.1	3.7	2.8	1.9		4.57	0	1.236e-07
[K].vAVLGASGGIGQPLSLLLk.[N]	N-Term(TMT10plex); K19(TMT10plex)	High	P40926	0	2251.42	42.5	38.2	31.3	36.6	30	35.2	33.4	31.4	27.8	3.99	0	1.135e-08
[K].aEIScTDNQDGTcSVSYLPVLPGDYSILVk.[Y]	N-Term(TMT10plex); C5(Carbamidomethyl); C13(Carbamidomethyl); K30(TMT10plex)	High	P21333	0	3759.89	6.4	3.1	2.4	2.4	3.6	1.8	3.4	1.9	6	4.31	0	4.676e-05
[K].sADFVVEAIGDDVGTLGFSVEGPSQAk.[I]	N-Term(TMT10plex); K27(TMT10plex)	High	P21333	0	3153.64			1.4	1.5			1.8	1.8	1.7	4.65	0	5.835e-05
[K].aMGPLVLTEVLFNEk.[I]	N-Term(TMT10plex); K15(TMT10plex)	High	P55010	0	2119.22	7.7	8.1	8	8	7.9	7.9	3.6	7.4	7	3.95	0	4.963e-06
[R].tYAEPLTAAMVEFYTMSQER.[F]	N-Term(TMT10plex)	High	Q14204	0	2567.24	3.7	2.3	2.8	3.4	2.9	3.2	2.7	1.4	6.6	2.87	0	0.000117
[K].nQLDQEVEFLSTSIAQLk.[V]	N-Term(TMT10plex); K18(TMT10plex)	High	Q99471	0	2521.39	3.7	1.7	2.8	3.9	2.4	2.1	3.5	3.8	2.8	3.05	0	9.388e-05
[R].gTSVVLIcPQDGmEAIPNPFIQQQDA.[-]	N-Term(TMT10plex); C8(Carbamidomethyl); M13(Oxidation)	High	Q9UK45	0	3073.52	1.5	3.1	1.7	3.2	1.5	2.3	2.1	2.2	1.4	5.17	0	2.516e-05
[R].nITYLPAGQSVLLQLPQ.[-]	N-Term(TMT10plex)	High	P35232	0	2084.2	80	74.7	83.3	85.9	89.9	80.6	80.6	93.9	70.5	3.82	0	3.52e-08
[K].aLNALcDGLIDELNQALk.[T]	N-Term(TMT10plex); C6(Carbamidomethyl); K18(TMT10plex)	High	P30084	0	2429.35	3.2	3.1	3.5	2.8	2.3	2.3	1.6	2.4	2.6	4.67	0	3.163e-08
[K].tLVLSNLSYSATEETLQEVFEk.[A]	N-Term(TMT10plex); K22(TMT10plex)	High	P19338	0	2959.59	9.2	9.1	6.7	8.1	8.9	8.6	6.3	8.6	3.4	6.3	0	3.113e-08
[K].nLSPVVSNELLEQAFSQFGPVEk.[A]	N-Term(TMT10plex); K23(TMT10plex)	High	Q8WXF1	0	2990.62		2.8	2		2.1	2.5	1.9		1.5	3.95	0	0.0001664
[R].dLFEDELVPLFEk.[A]	N-Term(TMT10plex); K13(TMT10plex)	High	O60506	0	2052.13	49.1	45.1	62	61.1	54.3	54.6	53.7	42.5	48.4	2.46	0	0.0006835
[K].lSTLPITVDILAETGVGk.[T]	N-Term(TMT10plex); K18(TMT10plex)	High	Q14241	0	2285.37										1.64	0	0.0006234
[R].gVPQIEVTFDIDANGILNVSAVDk.[S]	N-Term(TMT10plex); K24(TMT10plex)	High	P11142	0	2972.63	2.3		2.5	2.9	1.3		2.5		2.3	4.79	0	0.0002846
[K].nLDLAVLELMQSSVDNTk.[M]	N-Term(TMT10plex); K18(TMT10plex)	High	P78527	0	2448.34			1.7	3.2	2	2.2	1.3			4.17	0	1.822e-06
[R].nVDMLSELVQEYDEPILk.[H]	N-Term(TMT10plex); K18(TMT10plex)	High	Q99733	0	2593.38	2.3	1.7	8.5	3.5	3.1	3.4	3.3	2.8	1.5	5.3	0	9.148e-05
[K].lELSDNIISGGLEVLAEk.[C]	N-Term(TMT10plex); K18(TMT10plex)	High	Q9BTT0	0	2358.35	8	10.8	10.5	11.6	10.5	10.2	8.4	7.9	12	3.43	0	2.867e-05
[K].lLQTDDEEEAGLLELLk.[S]	N-Term(TMT10plex); K17(TMT10plex)	High	P55060	0	2387.33	10.4	12.4	9.7	11.7	7.7	11.4	13.6	9.6	9.4	3.2	0	1.527e-05
[R].dYPVVSIEDPFDQDDWAAWSk.[F]	N-Term(TMT10plex); K21(TMT10plex)	High	P09104	0	2941.43				2.7			1.6			4.66	0	7.053e-06
[R].sIWAFGPDATGPNILVDDTLPSEVDk.[A]	N-Term(TMT10plex); K26(TMT10plex)	High	Q15029	0	3215.69	2.1		1.5							4.56	0	6.7e-06
[K].icPVETLVEEAIQcAEk.[I]	N-Term(TMT10plex); C2(Carbamidomethyl); C14(Carbamidomethyl); K17(TMT10plex)	High	P30084	0	2447.29	3.6	6.9	2.1	6.2	3.2	6.9	8.7	7	2.1	3.93	0	2.262e-05
[R].fEVNVAELPEEIDISTYIEQSR.[-]	N-Term(TMT10plex)	High	O00148	0	2810.43		2.8	2.3	1.4	3.1	1.8	2.5	2	2.6	4.57	0	2.307e-05
[R].lLQDSVDFSLADAINTEFk.[N]	N-Term(TMT10plex); K19(TMT10plex)	High	P08670	0	2584.39	8.3	6.8	3.2	6.9	3.3	7	8.8	7.6	3.2	4.77	0	8.225e-07
[R].tMLELLNQLDGFEATk.[N]	N-Term(TMT10plex); K16(TMT10plex)	High	P62195	0	2281.25	1.9					1.3				2.59	0	8.867e-05
[K].qITSISIEPGVEVEVTIADA.[-]	N-Term(TMT10plex)	High	P60866	0	2300.24	2.2	3.6	7	2.5	3.6	7	3.7	6.6	3.1	2.7	0	0.0001113
[K].iEFVVVGPEAPLAAGIVGNLR.[S]	N-Term(TMT10plex)	High	P22102	0	2350.37				1.8		1.9				3.97	0	6.855e-05
[R].vEQIAAIAQELNELDYYDSPSVNAR.[C]	N-Term(TMT10plex)	High	P12814	0	3037.53	2	1.8		2.1		1.5	1.9	2.6		4.07	0	9.118e-05
[K].iLGQEGDASYLASEISTWDGVIVTPSEk.[A]	N-Term(TMT10plex); K28(TMT10plex)	High	Q12905	0	3423.79				1.5		1.5	1.6	1.6	1.7	3.26	0	0.0004986
[K].nVEPFTSVLSLPYPFASEINk.[V]	N-Term(TMT10plex); K21(TMT10plex)	High	Q9BYD6	0	2810.54				1.4						3.89	0	1.939e-05
[R].vLPQLISTITASVQNPALR.[L]	N-Term(TMT10plex)	High	Q92616	0	2250.34						1.4				2.9	0	0.0001041
[K].tAFDEAIAELDTLSEESYk.[D]	N-Term(TMT10plex); K19(TMT10plex)	High	P63104	0	2590.32	20	19.8	22.7	21.2	17.4	19.2	19.3	19.5	17.1	5	0	6.169e-06
[R].dGELPVEDDIDLSDVELDDLGkDEL.[-]	N-Term(TMT10plex); K22(TMT10plex)	High	Q15084	1	3216.59	8.2	6.9	9.3	9.8	7.1	8.6	7.5	5.6	3.7	5.24	0	2.669e-08
[R].sADFVVESIGSEVGSLGFAIEGPSQAk.[I]	N-Term(TMT10plex); K27(TMT10plex)	High	O75369	0	3139.66		1.8		1.3			1.2			4.61	0	5.361e-05
[K].iEDLGAAMEEALILDNk.[Y]	N-Term(TMT10plex); K17(TMT10plex)	High	Q13813	0	2303.26	3.1	2.8	6.6	3.9	3.9	6.6	7.7	3.1	2.4	1.83	0	0.0002715
[K].lPEDPLLSGLLDSPALk.[A]	N-Term(TMT10plex); K17(TMT10plex)	High	P49327	0	2236.32	23	19.5	14.6	17.8	21.2	22.7	24	23.3	17.2	4.65	0	1.576e-06
[R].nDFQLIGIQDGYLSLLQDSGEVR.[E]	N-Term(TMT10plex)	High	P63241	0	2809.46	15	19.5	17.9	16.6	14.7	15.8	16.6	17.9	15.7	7.42	0	3.487e-09
[K].tVASPGVTVEEAVEQIDIGGVTLLR.[A]	N-Term(TMT10plex)	High	P31939	0	2782.54					1.4	1.6				6.29	0	1.616e-10
[K].nLIPFDQMTIEDLNEAFPETk.[L]	N-Term(TMT10plex); K21(TMT10plex)	High	O75947	0	2923.52	10.6	10.3	13.6	11.7	14.4	9.6	7.7	12.3	8.4	4.27	0	9.09e-08
[R].fGNPLLVQDVESYDPVLNPVLNR.[E]	N-Term(TMT10plex)	High	Q14204	0	2827.52	1.7		2.6	1.8		1.2		1.7		6.15	0	4.559e-08
[K].vATAQDDITGDGTTSNVLIIGELLk.[Q]	N-Term(TMT10plex); K25(TMT10plex)	High	P40227	0	3002.67	3.6	6.5	3.8	6.6	3.1	6.8	6.8	3.5	3.3	4.51	0	1.456e-08
[K].nNNIDAAIENIENMLTSENk.[V]	N-Term(TMT10plex); K20(TMT10plex)	High	P42704	0	2705.38	1.5	1.6					1.3			4.93	0	0.000336
[K].nVFDEAILAALEPPEPk.[K]	N-Term(TMT10plex); K17(TMT10plex)	High	P60953	0	2311.29	14.5	15.1	14.1	15.4	14.1	13.6	13.6	14.2	16.5	3.21	0	0.0004071
[K].vSPETVDSVIMGNVLQSSSDAIYLAR.[H]	N-Term(TMT10plex)	High	P42765	0	2980.55										3.35	0	0.0002977
[K].sLEEIYLFSLPIk.[E]	N-Term(TMT10plex); K13(TMT10plex)	High	P15880	0	2010.19	50.8	64.2	56.9	60	44.4	62.2	51	49.8	37.9	2.83	0	0.0007433
[R].dLDAPDDVDFF.[-]	N-Term(TMT10plex)	High	Q9BXP5	0	1497.69	46	48.5	45.4	42	47.9	44	43.3	51.5	50.5	2.59	0	0.0003151
[R].vLPAQATEYAFAFIQVPQDDDAR.[T]	N-Term(TMT10plex)	High	Q7KZF4	0	2794.42	2.9	6.1	6.7	6.3	2	6.9	6.6	3.5	6.1	3.83	0	7.671e-06
[R].sEAANGNLDFVLSFLk.[S]	N-Term(TMT10plex); K16(TMT10plex)	High	P42704	0	2183.21	11.2	9.9	12.4	11.5	9.3	10.4	10.6	9.6	10.2	2.98	0	2.187e-05
[K].aQNVTLEAILQNATSDNPVVQLSAVQAAR.[K]	N-Term(TMT10plex)	High	O00505	0	3250.76	2.6	2.5	1.3	2	1.4	1.7	2	1.9	2.9	3.38	0	3.856e-05
[K].tVEELLETGLIQVATk.[E]	N-Term(TMT10plex); K16(TMT10plex)	High	Q86UP2	0	2202.3		1.3	1.3		2.5		1.3	2	1.3	3.22	0	7.679e-05
[K].iSFPAIQAAPSFSNSFPQIFR.[D]	N-Term(TMT10plex)	High	P23381	0	2554.37	2.3		2.5	1.5	3.1	3.2	3.5	2.2	3.5	4.2	0	3.536e-07
[R].aPAALPALcDLLASAADPQIR.[Q]	N-Term(TMT10plex); C9(Carbamidomethyl)	High	Q8TEX9	0	2363.3	2.5	1.8	1.7	2.4	2.7		2.2	1.6		3.03	0	0.0005633
[R].tPIGSFLGSLSLLPATk.[L]	N-Term(TMT10plex); K17(TMT10plex)	High	P24752	0	2160.3	28	28.8	29.7	31	26.2	22.5	32.3	16.6	15.6	4.42	0	2.114e-05
[R].nIQVDEANLLTWQGLIVPDNPPYDk.[G]	N-Term(TMT10plex); K25(TMT10plex)	High	P68036	0	3310.77	1.9	2.5	2.8	2.6	2.3	2.5	3.9	1.8	2.9	4.39	0	0.000301
[K].tSIEDQDELSSLLQVPLVAGTVNR.[G]	N-Term(TMT10plex)	High	P56537	0	2813.51	1.6									4.16	0	2.255e-06
[K].tVLIMELINNVAk.[A]	N-Term(TMT10plex); K13(TMT10plex)	High	P06576	0	1916.17	20.7	21.7	21.8	26.1	16.6	24.9	19.9	15.9	17.2	2.76	0	0.0001405
[K].vAPAPAAVVPPTGPGMAPVPTGVFTDIPISNIR.[R]	N-Term(TMT10plex)	High	P10515	0	3438.9	3.2	3.2	2.3	2.4	2.8	2.2		1.7		2.98	0	0.0003012
[K].dQVDIAVQELLQLk.[A]	N-Term(TMT10plex); K14(TMT10plex)	High	P07814	0	2070.22	14.2	19.1	13.7	16.4	18.2	22.2	18.6	16.5	16.8	3.41	0	2.475e-06
[K].nILAEQLQAETELFAEAEEMR.[A]	N-Term(TMT10plex)	High	P35580	0	2664.34	1.2		1.7	1.9	2					6.28	0	5.22e-09
[K].gSFAGIEDDADEALEISQAQLLFENR.[R]	N-Term(TMT10plex)	High	Q8IY81	0	3067.51										4.2	0	3.199e-05
[R].sILLSVPLLVVDNk.[Q]	N-Term(TMT10plex); K14(TMT10plex)	High	P53621	0	1968.25	10.3	7.9	9.7	7.2	9	12.4	6.7	13.2	9.2	2.81	0	1.862e-05
[R].gcIVDANLSVLNLVIVk.[K]	N-Term(TMT10plex); C2(Carbamidomethyl); K17(TMT10plex)	High	P62753	0	2285.37	9.9	10.4	7.7	9.9	12.1	13.2	9.8	10.2	13	3.24	0	1.267e-06
[R].aSITPGTILIILTGR.[H]	N-Term(TMT10plex)	High	Q02878	0	1755.09	7.4	8.5	9.3	8.4	3.9	8.1	7.1	10.1	12	3.83	0	5.436e-05
[K].fSAPVVPSSFNFGGPAPGMN.[-]	N-Term(TMT10plex)	High	O95373	0	2209.09	28.4	28.5	25.1	18.7	28.8	20.8	19.2	17.6	16.9	4.48	0	4.046e-05
[K].aLINADELASDVAGAEALLDR.[H]	N-Term(TMT10plex)	High	Q13813	0	2356.26	3.2	3.8	3	3.3	6.6	6.1	3.4	3.7	3.2	4.79	0	1.495e-06
[K].lLDFGSLSNLQVTQPTVGMNFk.[T]	N-Term(TMT10plex); K22(TMT10plex)	High	P08708	0	2867.57	39.1	39.1	33.8	34.1	35.5	31	32.4	33.2	28.7	5.05	0	1.215e-07
[K].iILDLISESPIk.[G]	N-Term(TMT10plex); K12(TMT10plex)	High	P61978	0	1799.13	20.3	26.8	27.2	28.2	23.6	34	32.5	39.2	43.1	4.03	0	2.726e-05
[R].lEDLSESIVNDFAYMk.[K]	N-Term(TMT10plex); K16(TMT10plex)	High	P49755	0	2332.21	2.7	3.2	2.5	3.1	2	3.2	3.1	3.3	1.7	3.79	0	9.06e-06
[R].eVAAFAQFGSDLDAATQQLLSR.[G]	N-Term(TMT10plex)	High	P25705	0	2567.33	8.2	8.4	8.5	8.5	5.9	11.7	6.4	11.3	10.7	7.08	0	1.633e-08
[R].lFVGNLPADITEDEFkR.[L]	N-Term(TMT10plex); K16(TMT10plex)	High	P23246	1	2422.34	14	13.4	11.9	13.1	11.8	17	15	10.4	11.7	4.69	0	4.339e-05
[K].iDNSQVESGSLEDDWDFLPPk.[K]	N-Term(TMT10plex); K21(TMT10plex)	High	P27797	0	2849.42	16.5	17.6	14.6	17.2	19.6	17.7	15.9	15.6	18.7	3.31	0	1.409e-06
[R].fcEVIPGLNDTAENLLR.[T]	N-Term(TMT10plex); C2(Carbamidomethyl)	High	Q9NPH2	0	2190.14	3.4	9.5	7.7	10.4	8.7	3.5	7.5	7.2	7.1	3.24	0	9.302e-05
[R].gVPESLASGEGAGAGLPALDLAk.[A]	N-Term(TMT10plex); K23(TMT10plex)	High	O95865	0	2538.42	50.1	39	45.7	37	33.3	37.9	42.5	48.2	40.9	4.5	0	3.426e-08
[R].sWDTNLIEcNLDQELk.[L]	N-Term(TMT10plex); C9(Carbamidomethyl); K16(TMT10plex)	High	P46821	0	2436.25	3.3	3.7	4	3.9	3.7	3.3	2.8	3.2	3.2	3.97	0	7.193e-05
[R].gLALALFGGEPk.[N]	N-Term(TMT10plex); K12(TMT10plex)	High	P49736	0	1630.99	64.3	62.2	53.9	54.1	58.2	60	46.6	53.5	52.5	3.56	0	4.867e-05
[R].lIVDEAINEDNSVVSLSQPk.[M]	N-Term(TMT10plex); K20(TMT10plex)	High	P55072	0	2628.45	9.9	12.5	10.6	9	10.4	12.1	8	8.9	9.3	4.3	0	1.755e-06
[R].gEELGGGQDPVQLLSGFPR.[R]	N-Term(TMT10plex)	High	Q04323	0	2185.15	59.3	53.4	60.8	54.1	50.8	48.3	52	52.7	52.4	4.64	0	1.589e-07
[R].sDYLNTFEFMDk.[L]	N-Term(TMT10plex); K12(TMT10plex)	High	O75874	0	1967.98	60.3	49.2	51.6	53	62.7	56.2	60	51.7	50.6	3.47	0	0.0002927
[K].tTGFGMIYDSLDYAk.[K]	N-Term(TMT10plex); K15(TMT10plex)	High	P62847	0	2140.1	6.9	2	8.4	5.5	10.7	9.9	1.8	9.9	10.2	3.66	0	0.000731
[K].lLPEYPGVLSDVQEEk.[G]	N-Term(TMT10plex); K16(TMT10plex)	High	P00374	0	2274.26	13.3	11.4	11.6	7.2	12.7	14.3	9.7	11.8	11.9	4.07	0	0.0003042
[R].kEGGLGPLNIPLLADVTR.[R]	N-Term(TMT10plex); K1(TMT10plex)	High	P32119	1	2321.4	62.6	59.3	52	59.9	51.7	61.4	59.5	55.4	50.7	4.45	0	7.408e-07
[K].dFLAGGIAAAISk.[T]	N-Term(TMT10plex); K13(TMT10plex)	High	P12236	0	1692.01	193.3	191.4	176.6	184.8	171.1	207.8	197.4	168.8	163.2	2.41	0	0.0002485
[K].vENGEGTIPVESSDIVPTWDGIR.[L]	N-Term(TMT10plex)	High	P55265	0	2699.37	7.3	9.5	3.5	2.9	6.9	6.3	7.9	7.1	2.5	5.18	0	3.627e-07
[K].nENPVDYTVQIPPSTTYAITPMk.[R]	N-Term(TMT10plex); K23(TMT10plex)	High	Q12906	0	3037.6	9.7	10.7	5.5	6.5	6.2	6.4	8.2	3.1	2.9	3.39	0	4.006e-05
[R].fLQDYFDGNLk.[R]	N-Term(TMT10plex); K11(TMT10plex)	High	P30101	0	1817.98	170.8	166.7	172	166.6	160.3	158.9	155.9	149.1	155.1	3.57	0	2.573e-05
[R].lISLTDENALSGNEELTVk.[I]	N-Term(TMT10plex); K19(TMT10plex)	High	P14625	0	2504.39	54.4	55.5	50	55.1	52.2	52.4	58.8	51.3	52.9	5.34	0	5.918e-09
[K].eFLPEGQDIGAFVAEQk.[V]	N-Term(TMT10plex); K17(TMT10plex)	High	Q04637	0	2336.25	18.7	21.7	23.8	21.4	20.1	18.9	21.2	20.5	16.9	5.84	0	6.471e-07
[R].wSSLAcNIALDAVk.[M]	N-Term(TMT10plex); C6(Carbamidomethyl); K14(TMT10plex)	High	P49368	0	2006.11	32	34.1	32.2	34.5	40.7	42.2	32.7	36.4	34.9	2.22	0	1.886e-06
[R].eLLEQISAFDNVPR.[K]	N-Term(TMT10plex)	High	Q9NX58	0	1860.01	7.5	6.8	8.4	4.1	7.4	2.9	7.8	6.9	7.6	2.55	0	0.0001228
[K].yDAFLASESLIk.[Q]	N-Term(TMT10plex); K12(TMT10plex)	High	P62906	0	1815.03	80	64.9	66.6	61	76.9	64	63.7	64.5	71.7	2.29	0	3.922e-05
[R].vLPSITTEILk.[S]	N-Term(TMT10plex); K11(TMT10plex)	High	P35232	0	1672.07	37	33.9	31.3	35.8	28.5	34.4	26.6	32.9	26.7	3.43	0	0.0003906
[R].eLPTAFDYVEFTR.[S]	N-Term(TMT10plex)	High	Q13813	0	1816.93	3.5		3.9	6.4	7.8	3.8		3.7	1.3	3.67	0	1.157e-06
[R].iAQLEEELEEEQGNTELINDR.[L]	N-Term(TMT10plex)	High	P35579	0	2701.34	11.9	10.3	3.3	10	8.1	7.8	8.9	8.4	8.2	5.93	0	5.771e-07
[K].fVLSGANIMcPGLTSPGAk.[L]	N-Term(TMT10plex); C10(Carbamidomethyl); K19(TMT10plex)	High	Q9ULC4	0	2378.3	9.2	7.4	8.1	3.8	7.6	8.2	3.8	7.2	7.6	4.05	0	0.0002567
[K].icDPYAWLEDPDSEQTk.[A]	N-Term(TMT10plex); C2(Carbamidomethyl); K17(TMT10plex)	High	P48147	0	2525.23	15.5	13.7	13.7	19.3	18.6	18.5	18.5	20.5	17.6	5.23	0	6.536e-07
[K].gPAFNMASPESDFGINLk.[G]	N-Term(TMT10plex); K18(TMT10plex)	High	Q09666	0	2353.23	2.5	3.5	6.1	1.2	6.6	1.8	3.2	6.9	3.7	3.62	0	0.0001371
[R].fDSNcITPGTEFMDNLAk.[C]	N-Term(TMT10plex); C5(Carbamidomethyl); K18(TMT10plex)	High	Q9H0D6	0	2518.24	19	16.4	14.9	19.5	18	16.6	17.3	15.6	14.5	4.13	0	4.989e-06
[R].gLSNLFLScPIPk.[L]	N-Term(TMT10plex); C9(Carbamidomethyl); K13(TMT10plex)	High	Q9Y570	0	1904.11	38.1	31.7	32.7	42.2	32	41.9	31.7	38.6	34.5	3.54	0	0.0007465
[K].aNcSDNEFTQALTAAIPPESLTR.[G]	N-Term(TMT10plex); C3(Carbamidomethyl)	High	Q16891	0	2735.35	23.1	18.2	20.6	22.3	21.8	21.6	25.4	18.2	20.3	3.07	0	0.0003527
[R].sPPLIGSESAYESFLSADDk.[A]	N-Term(TMT10plex); K20(TMT10plex)	High	P46821	0	2571.32	42.3	34.5	33.4	33	32.5	30	37.3	35.9	40.3	5.33	0	1.577e-08
[K].vPADTEVVcAPPTAYIDFAR.[Q]	N-Term(TMT10plex); C9(Carbamidomethyl)	High	P60174	0	2421.23	94.1	81.5	91.1	89.3	90.9	89.4	83.1	90.8	76.6	4.53	0	2.782e-08
[K].eLEEIVQPIISk.[L]	N-Term(TMT10plex); K12(TMT10plex)	High	P11021	0	1856.11	427.3	416.7	407.8	372.8	397.8	372.7	388.9	419.5	378.5	2.65	0	4.579e-06
[K].aSYGVEDPEYAVTQLAQTTMR.[S]	N-Term(TMT10plex)	High	Q9UJZ1	0	2559.26	17.9	20.4	18.8	13.1	10.4	15.7	9.7	14.2	15.9	4.96	0	6.592e-06
[R].tMMAcGGSIQTSVNALSADVLGR.[C]	N-Term(TMT10plex); C5(Carbamidomethyl)	High	Q99832	0	2568.28		1.5	2.9		2.6		1.6		2.1	5.63	0	3.721e-08
[R].dPIPYLPPLEk.[L]	N-Term(TMT10plex); K11(TMT10plex)	High	P08621	0	1740.03	230.1	211.4	184.8	184.9	171.5	187.4	188.3	170.6	165.1	2.11	0	1.902e-05
[K].eAALTSEEVGADLEQVEVLQk.[K]	N-Term(TMT10plex); K21(TMT10plex)	High	Q13813	0	2716.47	1.9	2.5	2.1		1.4	1.3			1.3	5.02	0	5.593e-08
[K].yAVLYQPLFDk.[R]	N-Term(TMT10plex); K11(TMT10plex)	High	P55209	0	1815.05	127.5	122.5	138.4	113.3	115.2	118	116	121.6	121.8	3.16	0	8.716e-06
[K].vDAAPGIPPAVESIQDSPLPk.[K]	N-Term(TMT10plex); K21(TMT10plex)	High	Q15814	0	2559.44	8.5	8.1	7.1	3.3	4	6.9	6.7	5.9	3.6	3.32	0	0.0002973
[K].aEYEGDGIPTVFVAVAGR.[S]	N-Term(TMT10plex)	High	P22234	0	2080.09	73.4	73.7	72.3	69.4	74.1	70.4	70.6	76.4	80.3	3.48	0	1.205e-08
[R].lVPTGLDFGQEGFTR.[F]	N-Term(TMT10plex)	High	P46087	0	1866	17.9	20.7	20.5	17.4	16.2	17.4	20.9	20.1	21.5	5.29	0	3.279e-08
[K].aFLASPEYVNLPINGNGk.[Q]	N-Term(TMT10plex); K18(TMT10plex)	High	P09211	0	2362.32	9.3	12.1	12.2	9.2	8.8	11	7.8	11.1	7.6	3.7	0	9.253e-07
[R].iLFLDPSGk.[V]	N-Term(TMT10plex); K9(TMT10plex)	High	O95881	0	1447.89	187.8	184	174.6	151.5	162.6	151.5	174.6	154.8	167.4	2.34	0	0.0001939
[K].aAAVLPVLDLAQR.[Q]	N-Term(TMT10plex)	High	P19404	0	1565.96	9.3	11.9	11.7	13	16.4	12.5	12.3	12.5	9.6	3.88	0	0.0005782
[R].gQVPPLVTTNFLVk.[D]	N-Term(TMT10plex); K14(TMT10plex)	High	P53992	0	1971.2	35.4	26.7	29.7	24.4	26.8	22.7	17.1	29.1	21.1	3.98	0	0.0002421
[K].aLELNMLSLk.[G]	N-Term(TMT10plex); K10(TMT10plex)	High	Q9Y617	0	1589.97	2.7	2.1	6.5	5.8	3.5	6.8	3.6	3.7	3	3.64	0	4.711e-05
[R].aLDEVTSSQPPPLPPPPPPAQETQEPSPILDSEETR.[A]	N-Term(TMT10plex)	High	Q16643	0	4076.05	37.1	34.9	35.2	34.7	39.2	28.9	32.7	35.4	39.2	4.62	0	7.205e-08
[R].fMQTFVLAPEGSVANk.[F]	N-Term(TMT10plex); K16(TMT10plex)	High	Q13283	0	2197.21	34.2	35.4	30	28	30.1	37.2	34.2	22.3	24.1	3.33	0	0.0001334
[R].dkLDGNELDLSLSDLNEVPVk.[E]	N-Term(TMT10plex); K2(TMT10plex); K21(TMT10plex)	High	Q96AG4	1	3000.67	34.5	25.7	36.6	25.7	29.3	29	31.1	26.9	28	4.04	0	1.372e-07
[K].gmSLNLEPDNVGVVVFGNDk.[L]	N-Term(TMT10plex); M2(Oxidation); K20(TMT10plex)	High	P25705	0	2578.36	2.2	2.8	5.9	2.4	3	6.6	6.8	6.1	6.1	4.72	0	2.195e-05
[R].dNLTLWTSDQQDDDGGEGNN.[-]	N-Term(TMT10plex)	High	P61981	0	2423.04	136.3	120.9	124.8	112.5	125.5	128.2	122.1	126.6	103.3	5.18	0	1.835e-08
[R].gNVGVVLFNFGk.[E]	N-Term(TMT10plex); K12(TMT10plex)	High	P33316	0	1709.02	123.4	111.6	110.8	116.6	102.1	107.5	114	91.6	94.7	3.62	0	0.0002551
[R].lTVADALEPVQFEDGQk.[I]	N-Term(TMT10plex); K17(TMT10plex)	High	P10644	0	2318.26	21.8	22.8	22	21.4	24.7	27.3	23.5	18.7	23.1	4.89	0	4.046e-07
[R].aYLESEVAISEELVQk.[Y]	N-Term(TMT10plex); K16(TMT10plex)	High	Q9NQC3	0	2266.26	24	28.5	28.9	32.2	26.7	28.3	30	20.9	31.3	3.01	0	3.488e-06
[R].dNLTLWTSDMQGDGEEQNkEALQDVEDENQ.[-]	N-Term(TMT10plex); K19(TMT10plex)	High	P62258	1	3909.8	2.1	1.9		1.4	2.5	1.6	1.8		2.4	3.94	0	0.000115
[R].fIEDELQIPVk.[W]	N-Term(TMT10plex); K11(TMT10plex)	High	P30520	0	1789.05	43.2	33	36.8	31.9	41.3	33.6	36.6	34.7	39.6	2.94	0	0.0006069
[K].vFPGSTTEDYNLIVIER.[G]	N-Term(TMT10plex)	High	Q13263	0	2182.16	27.7	27.9	20.1	21.7	23.4	17.8	26.2	25.2	24.5	5.39	0	3.305e-08
[R].lVTSPccIVTSTYGWTANMER.[I]	N-Term(TMT10plex); C6(Carbamidomethyl); C7(Carbamidomethyl)	High	P07900	0	2675.28	23.3	20.5	21.3	19.2	22.2	19.1	17.6	18.1	11.9	5.08	0	9.176e-08
[K].aLLALcGGED.[-]	N-Term(TMT10plex); C6(Carbamidomethyl)	High	P08133	0	1247.65	96	102.3	93.5	104.6	113.6	114.1	111.7	112.3	89.5	2.92	0	0.0001216
[R].dNLTLWTSDTQGDEAEAGEGGEN.[-]	N-Term(TMT10plex)	High	P63104	0	2638.16	83.6	82.9	86.6	76	80.9	79	89	82.2	73.5	5.42	0	2.011e-10
[R].nLATTVTEEILEk.[S]	N-Term(TMT10plex); K13(TMT10plex)	High	O43390	0	1919.11	122.1	120.5	114.2	114.6	93.8	117.1	112.5	99.7	115.2	3.3	0	1.593e-07
[K].nLPPEEQMISALPDIk.[V]	N-Term(TMT10plex); K16(TMT10plex)	High	O15355	0	2253.26	82.4	75.5	88.5	67.3	65.1	64.9	57.3	59	54.1	4.36	0	8.151e-06
[K].lDPGLIMEQVk.[V]	N-Term(TMT10plex); K11(TMT10plex)	High	Q9Y5L4	0	1701	114.2	107	112.9	103.9	108.1	97.9	100.3	107	108.5	2.99	0	1.193e-05
[K].lNPADAPNPVVFVATk.[D]	N-Term(TMT10plex); K16(TMT10plex)	High	O94776	0	2111.23	17.2	19.9	13	14.1	18.9	16	13.5	16.8	15.8	3.76	0	0.0002336
[R].nALGPGLSPELGPLPALR.[V]	N-Term(TMT10plex)	High	Q8N1G4	0	2001.17	28.4	25.7	33.1	25.2	31.4	28.4	25.8	33.8	30.5	3.52	0	3.038e-05
[R].dTLVQGLNEAGDDLEAVAk.[F]	N-Term(TMT10plex); K19(TMT10plex)	High	Q9Y6E2	0	2416.3	9.7	3.8	8	3.6	2.7	2.9	3.9	3.3	6.3	4.74	0	1.335e-07
[K].sDYDMVDYLNELR.[E]	N-Term(TMT10plex)	High	Q14974	0	1861.88	14.1	14.7	12	10.6	14.2	10.5	10.6	8.6	9.2	3.69	0	1.49e-05
[K].mFIGGLSWDTSk.[K]	N-Term(TMT10plex); K12(TMT10plex)	High	O14979	0	1799.98	41.8	35.5	43.3	34.5	36.5	34.4	22.9	22.5	31.6	3.1	0	0.0003244
[K].eYLPIGGLAEFck.[A]	N-Term(TMT10plex); C12(Carbamidomethyl); K13(TMT10plex)	High	P00505	0	1955.07	59.4	52.7	53.9	64.4	63.6	76.7	64.1	77.2	68.2	4.55	0	6.268e-08
[R].eSVLTATSILNNPIVk.[A]	N-Term(TMT10plex); K16(TMT10plex)	High	Q5BKZ1	0	2157.29	51.2	49	50.9	62.7	64.5	56.4	53.2	45.8	53.2	3.82	0	3.05e-05
[R].iFVFEPPPGVk.[A]	N-Term(TMT10plex); K11(TMT10plex)	High	Q14204	0	1688.02	60.5	64.5	54.2	51.1	62.2	64	67.9	54	54.2	2.71	0	5.742e-05
[K].lFPDTPLALDANk.[K]	N-Term(TMT10plex); K13(TMT10plex)	High	Q12906	0	1873.08	326.1	289.9	310.9	309.1	308.7	299	313.7	311.2	285.4	2.9	0	4.266e-05
[K].eENVGLHQTLDQTLNELNcI.[-]	N-Term(TMT10plex); C19(Carbamidomethyl)	High	P67936	0	2569.28	23.1	20.9	38.6	22.3	28.2	24	24.6	24.9	40.3	2.54	0	0.0001167
[K].dEVLYVFPSDFcR.[S]	N-Term(TMT10plex); C12(Carbamidomethyl)	High	Q14108	0	1875.91	2.3	1.9	2.3	3.7	2.6	1.8		2.8	2.4	3.75	0	3.346e-07
[R].nEEDAAELVALAQAVNAR.[A]	N-Term(TMT10plex)	High	P22314	0	2113.11	158.1	153.4	134.3	128.5	143.6	134.2	141.8	130.6	124.1	4.53	0	2.843e-11
[K].aDVIQATGDAIcIFR.[E]	N-Term(TMT10plex); C12(Carbamidomethyl)	High	Q08945	0	1878.99	14.4	13.8	10.6	16.4	15.7	19	17.3	11.5	12.7	5.06	0	7.886e-07
[K].yPDYEVTWANDGY.[-]	N-Term(TMT10plex)	High	Q9NRX4	0	1821.82	2	2.4	3.4	2	2.9	2.4	3.8	2.3	3.9	3.5	0	2.757e-07
[R].lFVGNLPPDITEEEMR.[K]	N-Term(TMT10plex)	High	Q15233	0	2089.08	73.8	69	82.4	69.1	73.7	76.8	69.7	67.1	69.8	2.14	0	0.0001059
[K].eLGIWEPLAVk.[L]	N-Term(TMT10plex); K11(TMT10plex)	High	P49368	0	1713.04	148.3	143.7	163	145.4	136.6	170	136	161.7	153.6	3.03	0	4.822e-05
[K].vLDNYLTSPLPEEVDETSAEDEGVSQR.[K]	N-Term(TMT10plex)	High	O00299	0	3221.55	10.8	12.3	12.2	16.1	12.3	12.7	13.6	10.8	10.8	5.61	0	3.104e-06
[R].iTADLLSNGIDVYPQk.[E]	N-Term(TMT10plex); K16(TMT10plex)	High	Q9UHD8	0	2205.25	40.3	36.7	33.8	31.9	37.7	37	35.3	37	33.9	4.36	0	2.911e-05
[R].gFGFVTFENIDDAk.[D]	N-Term(TMT10plex); K14(TMT10plex)	High	Q14011	0	2018.06	72.4	78.4	91.1	86.3	89.5	91.6	90.7	92.1	58.3	3.53	0	1.188e-06
[R].eNVIMSQILPcIk.[E]	N-Term(TMT10plex); C11(Carbamidomethyl); K13(TMT10plex)	High	P30153	0	2003.14	85.7	87.9	72.2	81.8	82.3	73.5	79	63.9	67	3.34	0	6.327e-06
[R].aLESDMAPVLIMATNR.[G]	N-Term(TMT10plex)	High	Q9Y230	0	1961.04	30.4	44.3	40.4	41.5	41.2	50	27.7	30.5	40.3	3.71	0	4.445e-05
[K].iFGVTTLDIVR.[A]	N-Term(TMT10plex)	High	P40926	0	1462.88	56.4	49.4	47.2	56.7	43.6	57.4	47	44.5	50.9	4.06	0	1.318e-05
[K].lTLSALLDGk.[N]	N-Term(TMT10plex); K10(TMT10plex)	High	P21796	0	1488.94	71.1	62.4	53.6	58.7	66.5	65.2	68.2	56.7	69.4	3.44	0	0.0001262
[K].dASDDLDDLNFFNQk.[K]	N-Term(TMT10plex); K15(TMT10plex)	High	P20042	0	2215.09	69.2	64.5	72.8	57.6	71.6	72.4	70.6	73	67.7	4.6	0	5.62e-07
[K].aYLPVNESFGFTADLR.[S]	N-Term(TMT10plex)	High	P13639	0	2029.06	72.1	74.1	75.6	70.5	71.4	71.4	77.2	61.2	78	4.71	0	2.598e-05
[K].tDYIPLLDVDEk.[T]	N-Term(TMT10plex); K12(TMT10plex)	High	P27816	0	1879.05	72.4	66.2	71.6	67.8	75.7	64.1	69.3	66.8	67.2	3.56	0	5.832e-06
[R].qLLQANPILESFGNAk.[T]	N-Term(TMT10plex); K16(TMT10plex)	High	P35580	0	2201.27	90.4	86.5	83.8	86.1	92.8	86.2	88.4	87.4	79	4.08	0	5.236e-08
[R].dVSELTGFPEMLGGR.[V]	N-Term(TMT10plex)	High	P31939	0	1836.94	68	69.9	58.4	50.2	59.4	53.6	54	49.2	44.2	3.67	0	3.152e-06
[K].sQDFGNLFSFPSYSQk.[S]	N-Term(TMT10plex); K16(TMT10plex)	High	Q02880	0	2310.18	21.7	19.5	23.5	18.8	14.2	17.1	19.7	19.2	28.7	4.46	0	1.782e-05
[K].sEGALELADVSNELPGLk.[W]	N-Term(TMT10plex); K18(TMT10plex)	High	Q08J23	0	2300.27	9.2	10.6	9.3	11	11.6	8.7	8.5	9	8.1	4.15	0	1.968e-05
[R].vcTLAIIDPGDSDIIR.[S]	N-Term(TMT10plex); C2(Carbamidomethyl)	High	P62888	0	1987.07	60.1	79.6	95.2	130.3	95.2	156.6	104.9	106.9	121.7	3.96	0	7.561e-07
[K].vLNNMEIGTSLFDEEGAk.[I]	N-Term(TMT10plex); K18(TMT10plex)	High	P00558	0	2425.27	41.5	46.3	54.1	41.8	39.8	52	42.8	44.9	42.2	4.94	0	7.322e-09
[K].cMQLTDFILk.[F]	N-Term(TMT10plex); C1(Carbamidomethyl); K10(TMT10plex)	High	P50914	0	1726.96	149.2	142.1	118.7	118.8	113.1	128.4	114.9	96.2	97.3	3.03	0	0.0006042
[K].tVTAMDVVYALk.[R]	N-Term(TMT10plex); K12(TMT10plex)	High	P62805	0	1769.03	11.9	12	13.3	11.2	8.6	11.6	3.7	7.7	8.9	4.72	0	2.731e-06
[R].vDPSQPIDLTQLVNGR.[G]	N-Term(TMT10plex)	High	Q9P015	0	1981.09	19.6	17.6	16	16.5	13.7	13.3	16.4	14.3	13.9	5.28	0	1.999e-08
[K].vGkDELFALEQScAQVVLQAANER.[N]	N-Term(TMT10plex); K3(TMT10plex); C13(Carbamidomethyl)	High	Q16658	1	3133.67	38.3	35.7	34.1	41.4	35.1	42.4	43	49.2	50	2.78	0	2.304e-07
[K].tVTAmDVVYALk.[R]	N-Term(TMT10plex); M5(Oxidation); K12(TMT10plex)	High	P62805	0	1785.02	282.5	283.8	296.6	262.4	217.9	256.7	219.3	202.5	161	2.84	0	0.0001217
[R].sVAPAAPTScDFSPGDLVWAk.[M]	N-Term(TMT10plex); C10(Carbamidomethyl); K21(TMT10plex)	High	P52701	0	2634.36	9.6	9.6	7.6	6.6	8.3	8.8	7.2	8.9	6.9	5.07	0	2.63e-05
[R].fQMPDQGMTSADDFFQGTk.[A]	N-Term(TMT10plex); K19(TMT10plex)	High	Q16555	0	2609.24	53.2	50.6	67.7	45.7	59.8	50.5	34.7	34.8	55.5	6.03	0	1.385e-08
[R].iDcFSEVPTSVFGEk.[L]	N-Term(TMT10plex); C3(Carbamidomethyl); K15(TMT10plex)	High	O00567	0	2173.13	75.3	76.5	78.9	82.3	71.5	73.8	89.9	74.2	73.8	3.93	0	4.182e-06
[R].dVAWAPSIGLPTSTIAScSQDGR.[V]	N-Term(TMT10plex); C18(Carbamidomethyl)	High	P55735	0	2618.31	16	27.9	20.4	20.2	18.1	21.1	25.5	19.4	24.9	5.93	0	1.05e-08
[K].mSSTFIGNSTAIQELFk.[R]	N-Term(TMT10plex); M1(Oxidation); K17(TMT10plex)	High	Q13509	0	2348.26	6.8	7	11.5	8.8	8.1	10.3	7.1	12.7	8.3	3.41	0	2.539e-06
[R].fQMPDQGmTSADDFFQGTk.[A]	N-Term(TMT10plex); M8(Oxidation); K19(TMT10plex)	High	Q16555	0	2625.24		2	1.8	2.2			1.5			4.48	0	0.0003643
[R].lATGSDDNcAAFFEGPPFk.[F]	N-Term(TMT10plex); C9(Carbamidomethyl); K19(TMT10plex)	High	O75083	0	2502.24	18.1	19.9	17.4	22.9	15.9	23.4	19.7	23.9	24.2	5.96	0	2.448e-07
[R].qQLPTFLQQMQNPDTLSAMSNPR.[A]	N-Term(TMT10plex)	High	Q9UMX0	0	2874.44		1.6		2		3				5.81	0	3.818e-06
[K].vPADTEVVcAPPTAYIDFAR.[Q]	N-Term(TMT10plex); C9(Carbamidomethyl)	High	P60174	0	2421.23	6.5	3.9	2.7	6	3	6.3	2.9	6.4	2.8	3.42	0	0.0001333
[R].dNLTLWTSDSAGEEcDAAEGAEN.[-]	N-Term(TMT10plex); C15(Carbamidomethyl)	High	P27348	0	2684.15	73.6	67.7	66.9	70.6	69.8	64.9	74.1	61.4	70.7	5.57	0	9.955e-11
[R].kIPNPDFFEDLEPFR.[M]	N-Term(TMT10plex); K1(TMT10plex)	High	P27824	1	2322.25	26	23.2	22.4	19.7	20.2	21.8	22	19.1	20	4.06	0	9.159e-05
[K].mDMSLDDIIk.[L]	N-Term(TMT10plex); K10(TMT10plex)	High	Q86V81	0	1638.88	59	52.1	67.2	54.6	50.5	44.5	41.8	49	40.5	3.84	0	0.0002527
[R].aQFEGIVTDLIR.[R]	N-Term(TMT10plex)	High	P38646	0	1590.91	33.6	30.4	32.9	23.8	30.8	32.4	35.1	27.4	26.1	4.51	0	7.292e-07
[K].gEETPVIVGSALcALEGR.[D]	N-Term(TMT10plex); C13(Carbamidomethyl)	High	P49411	0	2087.1	24.5	27.8	28.5	28.1	26.9	35.6	26.6	36.5	36.6	3.81	0	2.335e-06
[R].vDTILEFSQNMNTk.[Y]	N-Term(TMT10plex); K14(TMT10plex)	High	O14980	0	2098.13	25.5	20.7	20.7	22.1	18.7	31	18.5	16	20.2	4.31	0	4.737e-07
[R].nDGVLLLQALTR.[S]	N-Term(TMT10plex)	High	O60763	0	1541.92	6.9	5.1	6.4	3.5	3.5	6.6	4	6.8	6.4	2.61	0	0.0001019
[R].gVIINTASVAAFEGQVGQAAYSASk.[G]	N-Term(TMT10plex); K25(TMT10plex)	High	Q99714	0	2897.58	6.6	3.6	2.5	6.7	4	8.1	3.4	3.5	6.3	5.34	0	2.805e-07
[K].nINADEAAAMGAVYQAAALSk.[A]	N-Term(TMT10plex); K21(TMT10plex)	High	Q9Y4L1	0	2537.34	13.9	14.3	15.2	15.3	16.2	16	11.9	13.1	10.5	3.82	0	1.602e-08
[R].aAQAPSSFQLLYDLk.[L]	N-Term(TMT10plex); K15(TMT10plex)	High	P11586	0	2110.19	53.4	42.6	49.1	43.8	45.2	45.3	51.8	45.7	44.9	3.05	0	1.988e-05
[K].vGLTNYAAAYcTGLLLAR.[R]	N-Term(TMT10plex); C11(Carbamidomethyl)	High	P46777	0	2156.17	10.2	13.3	10.5	18.1	18.5	17.3	14.6	7.8	11.2	5.62	0	1.538e-06
[K].gIGmGNIGPAGMGMEGIGFGINk.[M]	N-Term(TMT10plex); M4(Oxidation); K23(TMT10plex)	High	P52272	0	2652.37	19.4	15.7	15.8	15.9	13.8	17.8	15.8	12.6	10.2	4.87	0	9.162e-06
[K].mFIGGLSWDTTk.[K]	N-Term(TMT10plex); K12(TMT10plex)	High	Q14103	0	1813.99	58.6	54.5	58.2	51.9	50.2	48.2	49	40.7	45	2.6	0	0.0004221
[K].lMDVGLIAIR.[-]	N-Term(TMT10plex)	High	P31948	0	1329.81	54.3	50.4	51.1	50.4	43.7	45.2	44.9	48.2	34.3	3.19	0	0.0004216
[K].tFSHELSDFGLESTAGEIPVVAIR.[T]	N-Term(TMT10plex)	High	P30101	0	2804.47	20.2	14.7	29.9	21.2	20.6	24.3	22.1	18.8	20.8	4.53	0	3.417e-11
[K].yIAENGTDPINNQPLSEEQLIDIk.[V]	N-Term(TMT10plex); K24(TMT10plex)	High	Q9UMS4	0	3172.68	2	6.8	6.2	2.4	6.2	2.2	6.1	7.4	6.5	5.06	0	6.334e-06
[K].sPFTVGVAAPLDLSk.[I]	N-Term(TMT10plex); K15(TMT10plex)	High	O75369	0	1960.15	80.4	74.4	67.6	72.5	78.6	68.8	74.2	72.7	69.2	2.94	0	2.208e-05
[R].lLIDEAILk.[C]	N-Term(TMT10plex); K9(TMT10plex)	High	P49591	0	1485.97	36.3	36.5	34.4	37	28.9	36.4	40.5	32	36.4	3.74	0	0.0001337
[K].dVMDALILk.[M]	N-Term(TMT10plex); K9(TMT10plex)	High	Q8N1G4	0	1475.89	21.1	21.3	22.4	20.6	18.7	23.7	22.4	19.8	21.4	3.2	0	0.0002994
[R].nQDLAPNSAEQASILSLVTk.[I]	N-Term(TMT10plex); K20(TMT10plex)	High	Q12905	0	2557.42	80.5	86.9	90.9	82.3	84	88.1	91.7	77.7	79.2	3.32	0	4.655e-06
[K].sVNESLNNLFITEEDYQALR.[T]	N-Term(TMT10plex)	High	Q00610	0	2584.31	7.8	7.4	8.8	7.4	7.4	13.5	8.5	8.5	10	4.26	0	0.0003848
[R].mIAGQVLDINLAAEPk.[V]	N-Term(TMT10plex); K16(TMT10plex)	High	P07910	0	2141.24	190.4	183.9	171.4	150.5	154	153.7	135.8	124.6	110	3.86	0	1.864e-08
[R].dISEVIALGVPNPR.[T]	N-Term(TMT10plex)	High	Q13573	0	1708.98	33.6	27.7	27.5	26	32	35.7	29.4	26	26.3	3.3	0	0.000104
[R].eESAADWALYTYEDGSDDLk.[L]	N-Term(TMT10plex); K20(TMT10plex)	High	Q16643	0	2736.29	3.5	3.2	2.6	2.3	1.9	1.6		2.8	1.4	4.28	0	1.922e-06
[K].dTNGENIAESLVAEGLATR.[R]	N-Term(TMT10plex)	High	Q7KZF4	0	2189.12	17.8	12.4	9.1	10.5	12.4	15.7	7.4	9.4	13.9	5.68	0	9.032e-09
[K].yGIVDYMIEQSGPPSk.[E]	N-Term(TMT10plex); K16(TMT10plex)	High	P13667	0	2242.18	7.7	9.3	10.6	10.6	10.5	7.8	7.2	6.5	8.6	3.26	0	7.701e-05
[R].mTDQEAIQDLWQWR.[K]	N-Term(TMT10plex); M1(Oxidation)	High	P06748	0	2065	17.3	24.5	25	15.6	18.9	18	16.2	16.7	15.4	4.72	0	1.851e-07
[K].fNADEFEDMVAEk.[R]	N-Term(TMT10plex); K13(TMT10plex)	High	P27635	0	2002.98	358.9	350.7	330.1	307.2	286	303.3	263.8	247.3	213.2	3.52	0	1.85e-07
[K].gVPTGFILPIR.[D]	N-Term(TMT10plex)	High	P11586	0	1398.87	25	22.5	16.4	29.9	25.1	21.4	24.8	22.1	21.8	2.63	0	2.667e-05
[R].dINLQDEDWNEFNDINk.[I]	N-Term(TMT10plex); K17(TMT10plex)	High	Q6P2Q9	0	2580.26	15.7	12.3	7.2	11.4	10.1	9.5	8.9	7.4	11.5	4.57	0	1.648e-09
[K].lTPVPDSFFAk.[H]	N-Term(TMT10plex); K11(TMT10plex)	High	O94906	0	1679.98	34.6	35.8	29.2	36.2	30.3	35.9	36.2	32.2	32.6	2.61	0	1.473e-05
[R].lAYINPDLALEEk.[N]	N-Term(TMT10plex); K13(TMT10plex)	High	P31948	0	1947.12	274.7	239.4	303.1	232.8	265.4	247.5	262.9	304.9	248.9	3.09	0	0.0001228
[K].lISWYDNEFGYSNR.[V]	N-Term(TMT10plex)	High	P04406	0	1992.97	78.9	93.3	86.3	86.1	81.8	93.2	93.3	83.6	89.8	4.35	0	2.195e-05
[R].aDLIAYLk.[K]	N-Term(TMT10plex); K8(TMT10plex)	High	P99999	0	1364.86	31.1	29.9	29.5	33.8	26.4	31.1	25.6	30.1	44.8	3.04	0	0.0007676
[K].vVDLLAPYAk.[G]	N-Term(TMT10plex); K10(TMT10plex)	High	P06576	0	1546.96	309.1	317.7	303.3	310.8	272.5	340	332.6	310.9	282.8	2.88	0	8.101e-05
[K].lYDNLLEQNLIR.[V]	N-Term(TMT10plex)	High	O00231	0	1732.98	1.2				1.5	2	1.4		2.4	2.83	0	0.0001909
[R].lLDSLEPPGEPGPSTNIPENDTVDGR.[E]	N-Term(TMT10plex)	High	Q92734	0	2948.47	11.6	13.7	11.5	13.9	13.1	15.7	14.4	12.6	15.3	4.24	0	7.374e-05
[R].qAQIEVVPSASALIIk.[A]	N-Term(TMT10plex); K16(TMT10plex)	High	P30050	0	2125.3	75.1	64.1	70.9	57.3	64.2	70.9	51.8	93.7	75.7	2.58	0	0.0001634
[R].nIPGITLLNVSk.[L]	N-Term(TMT10plex); K12(TMT10plex)	High	P36578	0	1727.08	463.8	514.3	493.5	483.1	392.9	525.5	448.8	429.6	442.8	1.42	0	0.0001675
[R].gFQFVSSSLPDIcYR.[C]	N-Term(TMT10plex); C13(Carbamidomethyl)	High	P62633	0	2005.01	63.1	62.3	61.2	60.4	62.5	56.3	56.1	74.1	63.7	3.14	0	4.206e-05
[R].vVVLGLLPR.[G]	N-Term(TMT10plex)	High	Q15102	0	1194.81	57.7	61.8	54.3	52.4	52.6	44.3	48.3	50.8	45.5	2.6	0	6.564e-05
[K].vTFQGVGDEEDEDEIIVPk.[K]	N-Term(TMT10plex); K19(TMT10plex)	High	O95400	0	2577.33	3.1	2.6	2	5.9	2.9	3.3	3.2	2.4	3.4	3.9	0	0.0001913
[K].mDAILTEAIk.[A]	N-Term(TMT10plex); K10(TMT10plex)	High	Q5SSJ5	0	1562.92	20.4	20.9	17.5	16.5	12.3	18.2	18.3	15.3	15.8	3.56	0	0.0002108
[K].iSMPEVDLNLk.[G]	N-Term(TMT10plex); K11(TMT10plex)	High	Q09666	0	1717	71.9	71.1	72.8	70.4	69.4	66.5	68.2	78.3	59.2	3.13	0	0.000434
[R].lQGINcGPDFTPSFANLGR.[T]	N-Term(TMT10plex); C6(Carbamidomethyl)	High	Q04637	0	2293.16	8.5	12.4	8.5	9.6	11.7	9.8	10.8	11.8	10.9	4.02	0	8.148e-06
[K].sLNILTAFQk.[K]	N-Term(TMT10plex); K10(TMT10plex)	High	P30040	0	1592.98	192	173.1	206.6	176.1	191.7	176.1	198.1	190.1	177.5	3.15	0	0.0002741
[R].icDDELILIk.[N]	N-Term(TMT10plex); C2(Carbamidomethyl); K10(TMT10plex)	High	P17987	0	1689.99	3.7	8.6	8.7	10.3	11.2	14.3	10	10.8	12.9	3.86	0	1.208e-05
[R].eGPVQFEEDPFGLDk.[F]	N-Term(TMT10plex); K15(TMT10plex)	High	Q13573	0	2165.12	17.3	14.3	18.9	24.2	29.9	25.1	51.4	41.1	44.7	4.54	0	5.431e-06
[K].aLVLDcHYPEDEVGQEDEAESDIFSIR.[E]	N-Term(TMT10plex); C6(Carbamidomethyl)	High	Q07021	0	3365.57	15.7	16.4	18.7	12.1	16.7	17.9	15.7	14.4	15.8	3.03	0	0.0002897
[K].lDEIYVAGLVAHSDLDER.[A]	N-Term(TMT10plex)	High	O60506	0	2244.17	24.1	23.6	21.1	24	24.8	22	21.6	18.1	18.5	5.75	0	5.892e-11
[K].sTNGDTFLGGEDFDQALLR.[H]	N-Term(TMT10plex)	High	P38646	0	2285.12	96.8	97.8	91.3	103.3	98.9	98.9	95.8	93.4	91.2	5.8	0	3.926e-11
[K].lTTLPSDFcGLTHLVk.[L]	N-Term(TMT10plex); C9(Carbamidomethyl); K16(TMT10plex)	High	Q96AG4	0	2260.28	18.2	15.6	22.2	18.3	18.2	18.5	21.3	17.3	19.2	4.68	0	4.266e-06
[R].lVGQGASAVLLDLPNSGGEAQAk.[K]	N-Term(TMT10plex); K23(TMT10plex)	High	Q99714	0	2653.49	42.2	39.8	39.9	44.7	39	47	42.3	36.9	40.1	6.51	0	2.51e-12
[R].lENYPIPEPGPNEVLLR.[M]	N-Term(TMT10plex)	High	Q00796	0	2179.2	67	64.8	62.3	63.9	62.2	72.4	56.4	57	66.9	2.81	0	0.0002175
[R].tPPLGPMPNSDIDLSNLER.[L]	N-Term(TMT10plex)	High	Q96DV4	0	2295.19	13.1	9.1	10.3	12.6	7.3	11.4	9.2	9.6	8	3.9	0	0.0005747
[R].vTLTLPVLNAAR.[T]	N-Term(TMT10plex)	High	O95336	0	1496.94	26.1	29.2	31.1	31.7	26	26.8	27.4	28.9	33.8	2.91	0	0.0003042
[K].fDDDkVSIVTPEDILR.[L]	N-Term(TMT10plex); K5(TMT10plex)	High	P54578	1	2320.28	24.2	22.4	21.7	24.2	22.6	21.1	18.6	18.9	18.7	3.72	0	1.701e-05
[R].sSAYESLMEIVk.[N]	N-Term(TMT10plex); K12(TMT10plex)	High	Q14974	0	1815	117	110.1	115.2	111.4	100.6	110	109.8	96	89.4	2.89	0	4.674e-05
[R].mSQVPAPVPLMSLR.[T]	N-Term(TMT10plex)	High	Q9UQ35	0	1754.99	11.1	8	8.4	9.3	9.9	11.8	8.1	13.4	7	3.28	0	0.0005601
[K].lNNLVLFDk.[A]	N-Term(TMT10plex); K9(TMT10plex)	High	P62851	0	1533.94	126.2	108.4	118.2	105.2	93.2	105.9	104.6	107.9	93.5	3.69	0	0.0001062
[R].aMYLPDTLSPADQLk.[S]	N-Term(TMT10plex); K15(TMT10plex)	High	O95202	0	2121.17	34.1	31	38.6	27.5	33.8	32.8	25.5	24.8	27.4	3.92	0	0.0003054
[R].fLSNGYIPIPGQQDk.[D]	N-Term(TMT10plex); K15(TMT10plex)	High	P35580	0	2135.19	23.7	31.3	37.4	36.3	31.7	49.3	30.3	41.4	51.4	3.39	0	0.0001223
[R].lSNIFVIGk.[G]	N-Term(TMT10plex); K9(TMT10plex)	High	P62701	0	1448.92	260.1	266.7	220.1	228.7	220.9	230.5	232.8	216	178	3.42	0	0.0007449
[R].lGGLTQAPGNPVLAVQINQDk.[N]	N-Term(TMT10plex); K21(TMT10plex)	High	P26368	0	2591.49	12.1	15.9	13.1	14.3	13.8	17.8	11.5	18.5	13.4	3.99	0	4.747e-07
[K].cMPTFQFFk.[K]	N-Term(TMT10plex); C1(Carbamidomethyl); K9(TMT10plex)	High	P10599	0	1663.87	260.2	238.3	258	214.5	228.9	208	197.3	195.8	199.3	3.12	0	0.0001106
[R].vFEFGGPEVLk.[L]	N-Term(TMT10plex); K11(TMT10plex)	High	Q08257	0	1679.98	68	65	68.3	61.1	64.8	62.1	71.2	68	67.1	3.08	0	0.0007783
[K].aDIDVSGPSVDTDAPDLDIEGPEGk.[L]	N-Term(TMT10plex); K25(TMT10plex)	High	Q09666	0	2970.48	1.5	1.9		1.5		1.3		1.9		6.39	0	0.0001358
[R].vFIGNLNTALVk.[K]	N-Term(TMT10plex); K12(TMT10plex)	High	Q9UKM9	0	1747.09	59.5	64.5	57.8	69.3	50.3	72.8	55.2	56.4	63.1	3.2	0	0.0001652
[K].qSLGELIGTLNAAk.[V]	N-Term(TMT10plex); K14(TMT10plex)	High	P60174	0	1873.12	329.2	295.6	297.3	282.6	264.5	254.9	245.1	266.4	228.8	2.54	0	2.01e-06
[K].lNEGVVEFASYGDLk.[N]	N-Term(TMT10plex); K15(TMT10plex)	High	Q13243	0	2099.14	7.7	8.2	9.1	8.6	10.2	8.8	10.2	10.9	10.5	4.69	0	3.99e-05
[K].eEETEAAIGAPPTATEGPETkPVLMALAEGPGAEGPR.[L]	N-Term(TMT10plex); K21(TMT10plex)	High	Q13263	0	4132.12	13.5	9.6	13.3	9.2	9	8.6	6.1	3.1	10.9	3.68	0	1.874e-05
[K].lcYDAFTENMAGENQLLER.[R]	N-Term(TMT10plex); C2(Carbamidomethyl)	High	P78527	0	2503.18	5.9	3.7	6.2	2.2	2.9	1.4	2	2.4	6.7	3.9	0	2.536e-06
[K].tIFAYFTGSk.[D]	N-Term(TMT10plex); K10(TMT10plex)	High	Q9BRA2	0	1592.91	18.1	17.9	15.5	14.5	15.2	15.2	15.8	15.9	15.3	4.1	0	0.0003698
[R].fGFPEGSVELYAEk.[V]	N-Term(TMT10plex); K14(TMT10plex)	High	P23396	0	2031.08	68.2	89.7	85.5	92.4	74.4	92.9	85.8	79.9	77.4	4.22	0	9.985e-06
[R].iAPPEAPVTGYMFGk.[G]	N-Term(TMT10plex); K15(TMT10plex)	High	P09874	0	2036.13	66.1	69.8	63.2	63.9	61.8	81.2	55.5	45.9	50.9	3.89	0	5.217e-06
[R].eLESQISELQEDLESER.[A]	N-Term(TMT10plex)	High	P35579	0	2263.11	6.6	8.7	10.3	6.5	10.1	7.2	6.1	12.1	9.1	4.63	0	6.879e-06
[K].yIYDQcPAVAGYGPIEQLPDYNR.[I]	N-Term(TMT10plex); C6(Carbamidomethyl)	High	P31930	0	2931.42	2.9	2.7		4	3.9	1.2	3.9	4	2.7	6.35	0	2.836e-11
[K].lYTLVLTDPDAPSR.[K]	N-Term(TMT10plex)	High	P30086	0	1789.99	52.1	51.5	56.5	45.9	45.6	45.5	49.2	45.3	51.2	4.3	0	9.868e-05
[R].gSYGDLGGPIITTQVTIPk.[D]	N-Term(TMT10plex); K19(TMT10plex)	High	P61978	0	2375.36	199.5	185.9	195.7	198.9	195.5	190.9	196.7	198.8	192.9	2.51	0	0.0002565
[K].qMFGNADMNTFPTFk.[F]	N-Term(TMT10plex); K15(TMT10plex)	High	P18859	0	2207.1	35.3	26.3	36.9	30.2	27.1	29.6	26.2	25.3	25.2	3.73	0	5.553e-06
[R].eIELYGcPPDFPDEEEEEEETSVk.[T]	N-Term(TMT10plex); C7(Carbamidomethyl); K24(TMT10plex)	High	Q9P2J5	0	3328.53	1.8		2.8	2	2.7	2.5		2.8	2.5	5.32	0	0.0001281
[K].yEEENFYLEPYLk.[E]	N-Term(TMT10plex); K13(TMT10plex)	High	P14927	0	2195.13	30.8	25.6	29.7	22.7	32.5	27.8	24.4	27.7	28.8	3.53	0	0.0005231
[K].cDENILWLDYk.[N]	N-Term(TMT10plex); C1(Carbamidomethyl); K11(TMT10plex)	High	P14618	0	1927	97.4	97.3	115.6	123.8	95.1	168.4	102.8	98.9	170.8	3.3	0	0.0003989
[R].lFVGNLPPDITEEEmR.[K]	N-Term(TMT10plex); M15(Oxidation)	High	Q15233	0	2105.08	38.6	33.8	39	33.5	31.1	38.7	32.1	29.3	26.3	2.41	0	0.0001843
[K].dFYVAFQDLPTR.[H]	N-Term(TMT10plex)	High	Q14566	0	1700.88	9.6	12.4	6.4	6.5	8.3	8.8	3	7.2	10.2	3.59	0	0.0001803
[R].tGAIVDVPVGEELLGR.[V]	N-Term(TMT10plex)	High	P25705	0	1854.05	192.5	225.8	241	261.7	232.6	282.3	232.3	267.3	250.1	3.91	0	1.995e-09
[R].aEDNADTLALVFEAPNQEk.[V]	N-Term(TMT10plex); K19(TMT10plex)	High	P12004	0	2533.32	165.5	138.1	144.8	139.9	146	147.3	148.5	142.4	124	4.45	0	2.888e-05
[K].aSLTLFcPEEGDWk.[N]	N-Term(TMT10plex); C7(Carbamidomethyl); K14(TMT10plex)	High	P46821	0	2111.09	62.9	68.7	68.1	79.8	63.5	68.2	66.4	62.5	66.1	3.96	0	1.164e-06
[R].lVSSPccIVTSTYGWTANMER.[I]	N-Term(TMT10plex); C6(Carbamidomethyl); C7(Carbamidomethyl)	High	P08238	0	2661.27	33	32	23.2	29.1	25.4	28.7	23.9	20.4	28.6	6.21	0	4.744e-09
[R].aPLQVAVLGPTGVAEPVEVR.[D]	N-Term(TMT10plex)	High	Q14315	0	2231.3	12.6	10.9	12.3	7.5	13.8	10.7	15.5	13.9	13.3	4.79	0	1.504e-06
[R].lTEMETLQSQLMAEk.[L]	N-Term(TMT10plex); K15(TMT10plex)	High	P35579	0	2210.18	49.2	44.9	37.3	32.2	40.7	33.7	30.7	24.9	26.4	3.97	0	3.542e-06
[K].sQETEcTYFSTPLLLGk.[K]	N-Term(TMT10plex); C6(Carbamidomethyl); K17(TMT10plex)	High	P40926	0	2432.28	86.8	86.2	83.9	84.2	89	93.2	91.3	92.1	76.5	3.2	0	2.474e-06
[R].sETITEEELVGLMNk.[F]	N-Term(TMT10plex); K15(TMT10plex)	High	P16152	0	2151.16	39.4	35.4	33.6	36.5	37.8	31.3	34.8	28.9	28.5	3.83	0	1.413e-06
[K].lPIGDVATQYFADR.[D]	N-Term(TMT10plex)	High	Q99832	0	1794.96	90.5	95.8	106.1	102	97.7	104.5	95.5	87.4	89.7	4.93	0	9.508e-09
[K].yGGPPPDSVYSGVQPGIGTEVFVGk.[I]	N-Term(TMT10plex); K25(TMT10plex)	High	O43390	0	2965.57	4	3.2	3.8	2.4	3.9	3.9	3	3.4	6.8	5.89	0	1.233e-08
[K].iGPITPLEFYR.[E]	N-Term(TMT10plex)	High	Q13867	0	1534.88	12.5	13.8	13.7	11	10.5	11.8	14.4	11.2	11.5	3.12	0	0.0002204
[K].lNYVFDEGEANT.[-]	N-Term(TMT10plex)	High	Q63HM9	0	1600.77	3.5	8	5.6	6.3	2.8	3.5	2.1	7.9	3.5	2.63	0	0.0004367
[R].aYLPDGYENENQLLNSQDc.[-]	N-Term(TMT10plex); C19(Carbamidomethyl)	High	Q9UFW8	0	2472.12	8.3	7	8.5	8.4	7.3	7	7	8.5	8.1	4.46	0	1.409e-08
[K].aSIPFSVVGSNQLIEAk.[G]	N-Term(TMT10plex); K17(TMT10plex)	High	Q15019	0	2218.28	95.7	95.1	84.2	88.8	93.1	87.8	94.1	88	83.8	5.14	0	1.154e-09
[K].yLAIAPPIIk.[Q]	N-Term(TMT10plex); K10(TMT10plex)	High	Q16531	0	1557.02	22.3	26.5	19.5	19.9	17.9	20.3	20.1	18.5	23.2	3.03	0	0.0001866
[R].iVLLDSSLEYk.[K]	N-Term(TMT10plex); K11(TMT10plex)	High	P49368	0	1738.04	103.6	104.9	104.1	104.9	95.7	118.4	92.9	94.7	96.8	3.34	0	1.064e-05
[R].gQcDLELINVcNENSLFk.[S]	N-Term(TMT10plex); C3(Carbamidomethyl); C11(Carbamidomethyl); K18(TMT10plex)	High	Q00610	0	2611.33	3.7	6.6	3.6	3.4	7.6	8	3.6	3.8	3.1	4.92	0	7.844e-07
[K].iAVYScPFDGMITETk.[G]	N-Term(TMT10plex); C6(Carbamidomethyl); K16(TMT10plex)	High	P50990	0	2290.19	31.7	28.1	32.6	27.7	34.9	30.5	23.6	22.8	32.2	3.5	0	0.000214
[K].eYQDAFLFNELk.[G]	N-Term(TMT10plex); K12(TMT10plex)	High	Q9Y230	0	1975.06	65.6	68.3	66.5	61	64.9	74.9	58.1	62.3	66.1	2.44	0	0.0001078
[R].tNLIVNYLPQNMTQDELR.[S]	N-Term(TMT10plex)	High	Q15717	0	2391.25	14	10.5	13.8	10.9	10.8	14.8	14.6	15.8	15	3.27	0	6.964e-06
[K].sPAGLQVLNDYLADk.[S]	N-Term(TMT10plex); K15(TMT10plex)	High	P24534	0	2062.16	266.5	232.5	288.2	246	262.4	253.6	264.1	274.2	259	4.26	0	6.255e-05
[K].aFLASPEYVNLPINGNGk.[Q]	N-Term(TMT10plex); K18(TMT10plex)	High	P09211	0	2362.32	184.6	186.9	190.1	185.2	201.4	180.3	190.4	176.6	184.8	3.95	0	3.178e-07
[R].wFLTcINQPQFR.[A]	N-Term(TMT10plex); C5(Carbamidomethyl)	High	P26641	0	1838.96	10.4	12.1	13.7	16	12.3	15.4	16.6	16.5	15.6	3.95	0	5.884e-05
[K].iTVPFLEQcPIR.[G]	N-Term(TMT10plex); C9(Carbamidomethyl)	High	P48147	0	1701.96	2.8	3.4	3.3	2.5	2	2.4	2	1.7	3.5	3.26	0	0.0001638
[R].lENLGIPEEELLR.[Q]	N-Term(TMT10plex)	High	Q01658	0	1753.99	5.3	1.8	2.6	2.6	3.4	2.1		2.9	2	4.18	0	0.0001744
[K].aQDEAFALQDVPLSSVVR.[S]	N-Term(TMT10plex)	High	Q9Y3B7	0	2174.17	3.7	3	7.7	7.3	3.4	8.4	3.2	6.3	5.1	4.8	0	3.477e-06
[K].gAILSEEELAAMSPTAAAVAk.[I]	N-Term(TMT10plex); K21(TMT10plex)	High	P12270	0	2488.37	1.6	3.6	2.8	1.9	3.7	3.7	1.9	2.2	2.2	3.16	0	0.0003382
[K].lQLQEQLQAETELcAEAEELR.[A]	N-Term(TMT10plex); C14(Carbamidomethyl)	High	P35579	0	2730.38										4.24	0	4.103e-06
[R].yVQLPADEVDTQLLQDAAR.[K]	N-Term(TMT10plex)	High	Q9Y333	0	2374.25	32.9	35.6	40.4	38.5	39.2	43.5	37.9	37.3	43.1	5.27	0	9.766e-07
[R].dNLTLWTSDQQDEEAGEGN.[-]	N-Term(TMT10plex)	High	Q04917	0	2351.05	34.6	29	39.4	37.3	42.9	37.2	39.8	35.5	34.3	5.18	0	1.001e-08
[R].lDVTLGPVPEIGGSEAPAPQNk.[D]	N-Term(TMT10plex); K22(TMT10plex)	High	Q99848	0	2647.47	16.2	14.2	21.3	16.8	18.4	19.6	15	19.9	15.1	5.78	0	7.948e-07
[R].gGPPFAFVEFEDPR.[D]	N-Term(TMT10plex)	High	Q07955	0	1793.91	77.4	64.4	74.4	67.1	70	68.7	71.2	76.9	65.9	3.22	0	6.07e-05
[K].nPTIVNFPITNVDLR.[E]	N-Term(TMT10plex)	High	Q53GS9	0	1942.1	20.1	18.8	20.1	20.9	21.9	23.8	20.7	23.6	21.2	3.02	0	0.0005267
[R].aGGAGVPAFYTPTGYGTLVQEGGSPIk.[Y]	N-Term(TMT10plex); K27(TMT10plex)	High	P55809	0	3053.63	3.5	3.6	7.7	8.1	2.8	3.9	3.7	3.4	5.8	5.35	0	6.987e-06
[K].vNLAELFk.[G]	N-Term(TMT10plex); K8(TMT10plex)	High	P30044	0	1391.87	154.1	152.8	147.4	130.5	126.6	119.7	132.4	122.9	112.4	3.4	0	0.0007506
[K].aQFAQPEILIGTIPGAGGTQR.[L]	N-Term(TMT10plex)	High	P30084	0	2354.3	64.6	66.6	70.1	65.2	72.3	68	74.8	67.2	64.3	3.8	0	2.008e-08
[K].vDGLLTccSVLINk.[K]	N-Term(TMT10plex); C7(Carbamidomethyl); C8(Carbamidomethyl); K14(TMT10plex)	High	O94760	0	2050.14	11.6	13.7	14.5	23.6	26.4	18.5	24.6	21.2	19	3.2	0	0.0003794
[K].gETVPLDVLQIk.[G]	N-Term(TMT10plex); K12(TMT10plex)	High	Q53H12	0	1770.08	97.2	88.9	77.2	95.6	79.2	77.8	90.4	73.2	74.6	3	0	0.0001478
[R].dNLTLWTSENQGDEGDAGEGEN.[-]	N-Term(TMT10plex)	High	P31946	0	2580.12	121.3	129	125.2	119.3	125.8	117.2	132.4	114.9	104.7	6.22	0	2.391e-10
[K].sPFSVAVSPSLDLSk.[I]	N-Term(TMT10plex); K15(TMT10plex)	High	P21333	0	1992.14	112.7	93.4	84.1	99.6	103.1	99.5	101	108.7	83.8	4.24	0	7.99e-05
[R].dYGVLLEGSGLALR.[G]	N-Term(TMT10plex)	High	P30048	0	1691.95	22.6	20.3	19.9	18.5	18	19.9	17.3	17.8	21.5	4.86	0	6.084e-08
[K].dVPNPNQDDDDDEGFSFNPLk.[I]	N-Term(TMT10plex); K21(TMT10plex)	High	Q09161	0	2836.33	1.6	7	7.5	2.5	2.9	3.7	1.6	7.3	3.3	4.97	0	1.059e-05
[R].tLLEQLDDDQ.[-]	N-Term(TMT10plex)	High	O75400	0	1418.72	65.8	55.9	67	52.5	58.1	47.6	62.8	66.5	61	3.57	0	7.882e-05
[R].dDLLGFALR.[E]	N-Term(TMT10plex)	High	Q9Y617	0	1248.71	23.1	22.8	26.2	21.3	24.4	28	21.1	26.7	22.9	3.05	0	0.0004968
[R].vTFSEDDEIINPEDVDPSVGR.[F]	N-Term(TMT10plex)	High	Q12972	0	2562.24	3.5	6.4	1.9	6.1	5.8	3.1	3.4	3.7	2.1	4.12	0	8.673e-07
[K].eAHQLFLEPEVLDPESVELk.[W]	N-Term(TMT10plex); K20(TMT10plex)	High	P39748	0	2780.51	10.2	11.1	12.9	7.5	11.2	8.5	11.8	8.2	10.6	4.89	0	6.273e-06
[K].gDPQVYEELFSYScPk.[F]	N-Term(TMT10plex); C14(Carbamidomethyl); K16(TMT10plex)	High	Q9Y262	0	2377.18	13.1	14.8	14.4	13.5	14.8	18.8	15.5	10.8	13	3.35	0	2.976e-05
[R].lMTDTINEPILLcR.[F]	N-Term(TMT10plex); C13(Carbamidomethyl)	High	O43776	0	1918.03	37.6	39.2	32.4	28.4	30.7	24.8	22.2	31.3	27.9	4.37	0	1.675e-06
[K].sPTDWALFTYEGNSNDIR.[V]	N-Term(TMT10plex)	High	Q9UJU6	0	2315.11	20.3	14.2	16.6	20.5	15.9	16	18.6	11.4	13.6	4.37	0	2.128e-05
[R].vLGVPIIVQASQAEk.[N]	N-Term(TMT10plex); K15(TMT10plex)	High	Q14498	0	2010.24	109.2	112	103.8	105.3	113.3	107.1	110.5	106.1	87.1	3.93	0	5.736e-08
[K].vGDAIPAVEVFEGEPGNk.[V]	N-Term(TMT10plex); K18(TMT10plex)	High	P30044	0	2286.24	327.9	324.3	362.7	344.8	331.2	358.8	350.2	328.1	319.8	5.02	0	1.917e-07
[R].lAGTQPLEVLEAVQR.[S]	N-Term(TMT10plex)	High	P22314	0	1853.07	168.8	154.8	152.4	146.3	161.6	158.5	161.7	151.4	148.5	4.06	0	9.962e-07
[K].sFSTALYGESDL.[-]	N-Term(TMT10plex)	High	O43707	0	1518.75	58.5	56.3	54.3	48.7	51.9	52.6	49.4	60.5	55.3	3.45	0	2.058e-05
[K].tTIPEEEEEEEEAAGVVVEEELFHQQGTPR.[A]	N-Term(TMT10plex)	High	P20700	0	3640.73	3				2.1	2.3	2.6	1.4	3.6	5.85	0	3.342e-08
[R].nPYALLGEDEc.[-]	N-Term(TMT10plex); C11(Carbamidomethyl)	High	P36915	0	1509.71	40.3	41.7	37.6	34.2	41.3	40.8	44.3	40.6	43.1	2.76	0	2.432e-05
[K].tQSSLVPALTDFVR.[S]	N-Term(TMT10plex)	High	O60888	0	1762.99	37.5	46.4	38.5	35.4	36.7	39.8	45	28	39.2	4.74	0	6.68e-08
[R].fVcSPDEVMDTIDEGk.[S]	N-Term(TMT10plex); C3(Carbamidomethyl); K16(TMT10plex)	High	P33176	0	2300.12	15.6	15.1	10.9	9.8	10.8	9.3	13.2	9	9.4	3.68	0	0.0002874
[K].aLIEVLQPLIAEHQAR.[R]	N-Term(TMT10plex)	High	P23381	0	2030.2	21.7	17.4	17.1	16.5	14.5	16.2	15.7	9.3	12.2	5.32	0	2.418e-07
[R].yISPDQLADLYk.[S]	N-Term(TMT10plex); K12(TMT10plex)	High	P06733	0	1884.05	5.6	2.7	3.3	1.5	3.1	3.1	1.9	2.9	3.4	3.95	0	4.669e-06
[K].ySDMIVAAIQAEk.[N]	N-Term(TMT10plex); K13(TMT10plex)	High	P07305	0	1897.05	129.1	130.4	162.7	125.1	131.6	132.8	119.9	135.8	100.5	2.88	0	0.0004647
[K].vDQIQEIVTGNPTVIk.[M]	N-Term(TMT10plex); K16(TMT10plex)	High	P46940	0	2212.3	9.8	13.8	8.3	10.2	12.4	11.9	11.8	7.7	11.7	3.74	0	2.721e-06
[K].tPSTMENDSSNLDPSQAPSLAQPLVFSNSk.[Q]	N-Term(TMT10plex); K30(TMT10plex)	High	Q14157	0	3620.82	21.7	17.6	15.1	15.7	11.6	12	10	6.8	7.7	5.56	0	6.875e-06
[K].gVLFGVPGAFTPGcSk.[T]	N-Term(TMT10plex); C14(Carbamidomethyl); K16(TMT10plex)	High	P30044	0	2052.14	221.5	208	225.6	219.9	217.2	195.3	215.8	198.3	181.7	3.81	0	1.58e-06
[R].aFFPcFDTPAVk.[Y]	N-Term(TMT10plex); C5(Carbamidomethyl); K12(TMT10plex)	High	Q9H4A4	0	1858	24.9	21.4	19.9	20.1	18.7	24	21.9	20.1	25	3.65	0	1.663e-05
[K].vQPEPEPEPGLLLEVEEPGTEEER.[G]	N-Term(TMT10plex)	High	Q8IZL8	0	2931.47	3.1	2.6	1.9	3.7	3.8	2.2	4.2	2.7	6.2	5.35	0	7.589e-08
[R].aLIAGGGAPEIELALR.[L]	N-Term(TMT10plex)	High	P50991	0	1780.05	81.1	88.7	66.7	68.8	82	88.9	69.1	70.7	80.3	3.76	0	3.515e-07
[R].iITITGTQDQIQNAQYLLQNSVk.[Q]	N-Term(TMT10plex); K23(TMT10plex)	High	P61978	0	3047.71	83.2	69.9	83.9	76	70.4	74.5	71.5	77.4	67.6	4.4	0	2.183e-07
[K].iTLPVDFVTADkFDENAk.[T]	N-Term(TMT10plex); K12(TMT10plex); K18(TMT10plex)	High	P00558	1	2710.53	13.6	13.2	12.2	12	7.8	15.9	17.2	13.6	11.5	3.86	0	1.468e-05
[K].sSLQYSSPAPDGcGDQTLGDLLLTPTR.[I]	N-Term(TMT10plex); C13(Carbamidomethyl)	High	P22102	0	3078.53	2		2				1.7	1.4		4.01	0	4.867e-05
[K].lAALNPESNTAGLDIFAk.[F]	N-Term(TMT10plex); K18(TMT10plex)	High	O00299	0	2303.3	32	24.1	30.5	29.4	25	24.6	24.8	20.3	30.8	4.22	0	2.388e-06
[K].fVVDLSDQVAPTDIEEGMR.[V]	N-Term(TMT10plex)	High	P35998	0	2350.18	7.6	10.4	7.4	6.2	3	3.6	2.1	3.9	3.6	4.34	0	1.662e-08
[R].gIFPVLckDPVQEAWAEDVDLR.[V]	N-Term(TMT10plex); C7(Carbamidomethyl); K8(TMT10plex)	High	P14618	1	3015.6							1.8			3.53	0	0.000311
[K].eLLVPLTSSMYVPGk.[L]	N-Term(TMT10plex); K15(TMT10plex)	High	Q99471	0	2092.21	65.8	58.8	69.2	53.7	51.4	44.6	50.5	46.2	53.2	2.94	0	4.692e-05
[K].aLSVGNIDDALQcYSEAIk.[L]	N-Term(TMT10plex); C13(Carbamidomethyl); K19(TMT10plex)	High	P31948	0	2525.33	10.6	14.1	14.5	20.4	11.3	15.2	12.1	15.4	14	4.76	0	0.0001422
[K].vIESTQDLGNDLAGVMALQR.[K]	N-Term(TMT10plex)	High	Q01082	0	2359.25	2.9	2	1.5	2.8	2	1.3	2		2.3	5.1	0	1.609e-05
[R].iEEVPELPLVVEDk.[V]	N-Term(TMT10plex); K14(TMT10plex)	High	P36578	0	2067.2	519.4	560.5	470.4	484.2	491.2	501.6	495	452.9	422.1	3.13	0	1.456e-05
[K].eILVGDVGQTVDDPYATFVk.[M]	N-Term(TMT10plex); K20(TMT10plex)	High	P23528	0	2624.42	80.9	81.6	90.7	88.3	80.4	90.8	92.7	103.2	82.5	4.82	0	1.219e-09
[R].gLFIIDPNGVIk.[H]	N-Term(TMT10plex); K12(TMT10plex)	High	P30048	0	1744.08	114.4	103.1	112.9	110.4	109.8	121.4	109.5	108.1	106.3	2.41	0	0.0003165
[K].vEEQEPELTSTPNFVVEVIk.[N]	N-Term(TMT10plex); K20(TMT10plex)	High	Q07021	0	2745.5	38.7	33.7	41.3	31.4	34.3	37.5	39.1	33.3	37.7	4.58	0	2.17e-07
[R].iFYPEIEEVQALDDTER.[G]	N-Term(TMT10plex)	High	P33316	0	2296.15	2.2	6.2	6.3	3.8	3.6	2.3	2.5	2.4	2.9	4.01	0	3.072e-05
[K].mNLPGEVTFLPLNk.[L]	N-Term(TMT10plex); K14(TMT10plex)	High	Q9UQE7	0	2031.17	12.8	13.6	13.2	13.1	14.6	16.2	12.1	15.1	14.8	3.17	0	0.0006948
[R].iVEPYIAWGYPNLk.[S]	N-Term(TMT10plex); K14(TMT10plex)	High	P18124	0	2121.21	41.3	37.3	43.1	42.3	42.7	41.7	49.8	39.3	35.2	4.45	0	4.785e-06
[R].lLEGDGGPNTGGMGAYcPAPQVSNDLLLk.[I]	N-Term(TMT10plex); C17(Carbamidomethyl); K29(TMT10plex)	High	P22102	0	3402.74	2.4	2.2	2.4	6.7	2.2	2.7	1.9	1.9	2.1	3.87	0	0.000361
[K].fMTPVIQDNPSGWGPcAVPEQFR.[D]	N-Term(TMT10plex); C16(Carbamidomethyl)	High	O15371	0	2862.39		1.7								3.62	0	6.261e-05
[K].dFAPVIVEAFk.[H]	N-Term(TMT10plex); K11(TMT10plex)	High	Q96P16	0	1693.99	39.9	43.5	37.8	37.2	36.9	36.4	45.6	35.6	34.4	2.74	0	0.0001584
[K].nNLSFIETSALDSTNVEEAFk.[N]	N-Term(TMT10plex); K21(TMT10plex)	High	Q15907	0	2787.45				1.3						4.29	0	1.753e-05
[K].lATPTYGDLNHLVSATMSGVTTSLR.[F]	N-Term(TMT10plex)	High	Q13509	0	2834.49	12	13.8	12.3	12.6	7.6	12.5	10.9	7.8	12.1	5.44	0	1.205e-06
[K].eVEAVIPDHcIFASNTSALPISEIAAVSk.[R]	N-Term(TMT10plex); C10(Carbamidomethyl); K29(TMT10plex)	High	P40939	0	3526.89	3	8.1	1.6	7.4	2.8	7.3	3.9	5.6	3.3	3.2	0	0.000271
[R].vFNVFcLYGNVEk.[V]	N-Term(TMT10plex); C6(Carbamidomethyl); K13(TMT10plex)	High	P14866	0	2047.11	21.3	17.8	16.2	12.6	19.9	18.7	20.5	17.8	17	3.21	0	9.519e-05
[R].aLIVVPYAEGVIPDEAk.[A]	N-Term(TMT10plex); K17(TMT10plex)	High	Q05519	0	2242.31	57.4	43.2	45.3	44.8	49.5	52.8	49.4	52.4	42.8	2.94	0	2.176e-05
[R].eFNEEGALSVLQQFk.[E]	N-Term(TMT10plex); K15(TMT10plex)	High	O43390	0	2197.19	37.7	36.9	33.9	34.1	30.9	36.4	37.9	36.3	30.2	3.52	0	2.029e-05
[R].iGPYQPNVPVGIDYVIPk.[T]	N-Term(TMT10plex); K18(TMT10plex)	High	P43243	0	2427.41	61.4	53.3	53.6	60.4	55.4	50.5	65.4	61.1	57.9	3.58	0	1.063e-05
[K].aPLATGEDDDDEVPDLVENFDEASk.[N]	N-Term(TMT10plex); K25(TMT10plex)	High	P20290	0	3149.51	47.7	47.5	50.3	50	49.9	50.3	47.3	56	40.7	4.27	0	1.874e-09
[K].eILVGDVGQTVDDPYATFVk.[M]	N-Term(TMT10plex); K20(TMT10plex)	High	P23528	0	2624.42	3.5	2.8	3.7	6.5	3.8	8.4	9.3	7.8	11.7	4.06	0	1.094e-05
[K].lELFLPEEYPmAAPk.[V]	N-Term(TMT10plex); M11(Oxidation); K15(TMT10plex)	High	P61088	0	2222.22	29.1	27.5	34.5	28.9	21.8	27.9	24.5	18.4	20	3.04	0	5.166e-06
[K].dLVPDLSNFYAQYk.[S]	N-Term(TMT10plex); K14(TMT10plex)	High	P21912	0	2131.15	26.6	17.4	22.5	21.2	18	19.1	24.9	14.2	14.5	4.04	0	2.076e-06
[K].tDMFQTVDLFEGk.[D]	N-Term(TMT10plex); K13(TMT10plex)	High	Q01995	0	1989.04	159.2	155.6	162.6	130.2	129.1	130.7	134	99	110	3.24	0	6.071e-06
[K].gTEDFIVESLDASFR.[Y]	N-Term(TMT10plex)	High	P43307	0	1914.96	8.2	8.5	6.6	8.4	8.5	10.4	3.4	6.3	8.5	4.38	0	1.824e-06
[K].cSVLPLSQNQEFMPFVk.[E]	N-Term(TMT10plex); C1(Carbamidomethyl); K17(TMT10plex)	High	P41250	0	2482.32	27.7	26.1	25.5	29.3	25.6	24.9	24.2	22.3	22.9	4.92	0	3.017e-06
[R].lAPITSDPTEATAVGAVEASFk.[C]	N-Term(TMT10plex); K22(TMT10plex)	High	P14618	0	2633.44	22.4	23.5	27.6	30.9	26	36.6	23.8	26.9	31	4.27	0	1.237e-08
[K].lTAELIEQAAQYTNAVR.[D]	N-Term(TMT10plex)	High	P09661	0	2120.15	20.6	16.9	15.6	17	13.5	14.5	15.6	13.5	12.8	4	0	1.466e-06
[R].tPSALAILENANVLAR.[Y]	N-Term(TMT10plex)	High	P09972	0	1882.1	10.9	11.2	10.6	9.5	9.5	12.6	8.4	10.7	7.1	4.52	0	3.88e-06
[K].vEFETSEEVDVTPTFDTMGLR.[E]	N-Term(TMT10plex)	High	P38919	0	2631.27			2.4	1.9	2.3	2.1		1.8	1.8	4.59	0	0.0003497
[R].lDLDLTADSQPPVFk.[V]	N-Term(TMT10plex); K15(TMT10plex)	High	Q13263	0	2117.19	122.4	103.2	105	105.1	114.1	112.1	116.6	122.9	112.1	3.79	0	2.887e-07
[R].sAAASNLSGLSLQEAQQILNVSk.[L]	N-Term(TMT10plex); K23(TMT10plex)	High	Q9Y3D7	0	2787.56	1.3									3.05	0	0.000579
[K].gLAPDLPEDLYHLIk.[K]	N-Term(TMT10plex); K15(TMT10plex)	High	P62277	0	2152.24	68.8	61	66	59	53.9	70.9	59.1	59.8	53	4.21	0	1.436e-05
[K].vESLESLYFTPIPAR.[S]	N-Term(TMT10plex)	High	Q14980	0	1951.07	35.1	27.2	28.9	28.8	28.4	30.2	25	25.3	25.6	3.76	0	0.0001532
[R].fETFcLDPSLVTk.[Q]	N-Term(TMT10plex); C5(Carbamidomethyl); K13(TMT10plex)	High	Q9UHB9	0	2015.09	37.2	32.6	36.1	41.3	40.5	45.3	44.3	36	42.2	3.52	0	6.81e-05
[R].sSGTASSVAFTPLQGLEIVNPQAAEk.[K]	N-Term(TMT10plex); K26(TMT10plex)	High	Q8WWY3	0	3060.66	7.4	9.1	11.1	3.9	11.2	9.4	8	6.9	10.2	2.75	0	4.775e-05
[K].vVSQYSSLLSPMSVNAVMk.[V]	N-Term(TMT10plex); K19(TMT10plex)	High	P50991	0	2498.38	11.8	12.5	11.1	12.1	9.3	8.9	7.5	3.4	8.4	5.08	0	6.919e-08
[R].iAPLEEGTLPFNLAEAQR.[Q]	N-Term(TMT10plex)	High	Q9UJS0	0	2198.2	44.1	43.9	44	47	48.4	46.4	44.2	43.5	51.1	3.28	0	1.046e-07
[R].eDPLIIPVPASENPFR.[E]	N-Term(TMT10plex)	High	P50150	0	2023.11	30	30.7	34.3	25.9	26.4	31.2	29.8	26	30.3	3.28	0	0.0004929
[K].iTLPVDFVTADk.[F]	N-Term(TMT10plex); K12(TMT10plex)	High	P00558	0	1777.05	497.4	441.7	415.7	409.4	417.7	439.1	397.7	443.3	404.7	2.4	0	7.111e-06
[R].eLSDFISYLQR.[E]	N-Term(TMT10plex)	High	P30101	0	1599.86	25.5	22	21	16.7	15.4	17.5	23.2	15.8	18.3	4.1	0	1.669e-05
[K].dFPEYTFAIADEEDYAGEVk.[D]	N-Term(TMT10plex); K20(TMT10plex)	High	P13667	0	2767.34	2		2.4	1.4		1.5	1.8		1.5	4.86	0	3.427e-08
[R].vLPSIVNEVLk.[S]	N-Term(TMT10plex); K11(TMT10plex)	High	Q99623	0	1669.07	32.3	29.7	31.3	32.9	25.9	38	25.8	38.8	33.3	3.42	0	0.0001738
[R].vFTTQELVQAFTHAPATLEADR.[G]	N-Term(TMT10plex)	High	O95433	0	2674.4						2.1				6.64	0	1.049e-06
[R].iFGGLDMLAEk.[L]	N-Term(TMT10plex); K11(TMT10plex)	High	Q92688	0	1651.95	17.2	19.1	20.5	14.2	14.5	12.1	19.1	11.4	8.3	4.29	0	3.023e-06
[K].gLPLGSAVSSPVLFSPVGR.[R]	N-Term(TMT10plex)	High	Q8WUM0	0	2069.2	8.1	6.2	7.8	6.5	7.5	8.2	3.4	7.6	6.3	5.28	0	3.39e-06
[R].gITNLcVIGGDGSLTGANLFR.[K]	N-Term(TMT10plex); C6(Carbamidomethyl)	High	Q01813	0	2364.25	6.4	8.4	9.7	12.3	9	9.1	7.1	3.7	7.6	5.96	0	3.935e-10
[K].qVcEIIESPLFLk.[L]	N-Term(TMT10plex); C3(Carbamidomethyl); K13(TMT10plex)	High	Q7L5N1	0	2034.17	3.4	1.4	2.1		3.1	2.1	1.8	3.5	2.7	3.22	0	0.0003282
[K].iLTFDQLALDSPk.[G]	N-Term(TMT10plex); K13(TMT10plex)	High	Q07020	0	1919.13	393.4	445.1	419.5	426.4	402.5	437.8	418.1	409.3	373.2	2.46	0	3.843e-06
[R].lNLEAINYMAADGDFk.[I]	N-Term(TMT10plex); K16(TMT10plex)	High	P09382	0	2243.18	73.5	61.8	56.3	48.2	52.7	57.5	44	46.6	40.4	4.23	0	1.064e-07
[R].iEIESFYEGEDFSETLTR.[A]	N-Term(TMT10plex)	High	P11021	0	2394.16	37.6	35	37.8	38.5	38.3	35.6	29.4	34.7	30.2	5.48	0	7.621e-08
[R].nVTVQPDDPISFMQLTAk.[N]	N-Term(TMT10plex); K18(TMT10plex)	High	P53618	0	2462.34	13.7	14.8	16	10.4	10.1	12.8	15.2	10.7	12.1	4.19	0	5.76e-07
[K].sNEILTAIIQGMR.[K]	N-Term(TMT10plex)	High	Q14974	0	1674.94	15.3	15.6	18.2	14.3	16.5	14.7	15	14.2	13.6	3.56	0	3.118e-05
[R].dLEkPFLLPVEAVYSVPGR.[G]	N-Term(TMT10plex); K4(TMT10plex)	High	P49411	0	2587.49	27	21.3	18.2	19.3	23.3	23.3	20.4	17.9	13.2	3.39	0	2.292e-06
[R].dISEASVFDAYVLPk.[L]	N-Term(TMT10plex); K15(TMT10plex)	High	P62854	0	2112.16	84.2	97.3	105.9	95.6	92.4	112.4	91.4	113.6	98.5	3.13	0	4.323e-06
[K].sTSQGFcFNILcVGETGIGk.[S]	N-Term(TMT10plex); C7(Carbamidomethyl); C12(Carbamidomethyl); K20(TMT10plex)	High	Q9NVA2	0	2633.35		3.3	1.9	2	2.2	1.3	2.2		3.7	3.05	0	4.71e-05
[K].nFYGGNGIVGAQVPLGAGIALAck.[Y]	N-Term(TMT10plex); C23(Carbamidomethyl); K24(TMT10plex)	High	P08559	0	2805.55										5.33	0	8.503e-07
[K].vLGTAFDPFLGGk.[N]	N-Term(TMT10plex); K13(TMT10plex)	High	Q92598	0	1780.04	42.3	42.3	41.6	40.2	48.8	52.1	36.2	42	41.9	2.47	0	0.0003673
[K].fLESGGQDGAGDDDDLEDLEEAEEPDMEEDDDQk.[A]	N-Term(TMT10plex); K34(TMT10plex)	High	P07237	0	4215.77	15.1	11.6	13.6	14.8	11.5	9.3	8.2	9.8	8	6.61	0	1.807e-05
[K].sVSAFAPIcNPVLcPWGk.[K]	N-Term(TMT10plex); C9(Carbamidomethyl); C14(Carbamidomethyl); K18(TMT10plex)	High	P10768	0	2461.31	26.3	28.5	25.3	35.2	31.6	32.2	34.6	35.8	29.7	5.41	0	1.105e-07
[K].lLGASELPIVTPALR.[A]	N-Term(TMT10plex)	High	P52292	0	1779.09	2.3	2.5		2.5	3		2.7			3.35	0	4.302e-06
[R].vPFLVLEcPNLk.[L]	N-Term(TMT10plex); C8(Carbamidomethyl); K12(TMT10plex)	High	Q9NRP0	0	1887.12	14.1	15.8	16.6	14.4	16.7	17.5	16.8	13.7	15.7	3.3	0	0.000292
[R].aIAELGIYPAVDPLDSTSR.[I]	N-Term(TMT10plex)	High	P06576	0	2217.2	102.1	108.2	103.1	98	92	105.8	104.3	108.4	91.8	3.01	0	1.161e-05
[R].dVPLGTPLcIIVEk.[E]	N-Term(TMT10plex); C9(Carbamidomethyl); K14(TMT10plex)	High	P10515	0	2012.19	30.7	33.8	30.9	29.5	33.8	32.3	36.6	34.6	31.7	3.61	0	3.212e-05
[R].gAEEEPPPPLQAVLVADSFDR.[R]	N-Term(TMT10plex)	High	Q13144	0	2466.27	10	9.6	7.1	9.7	9.4	7	7.1	10.7	6.5	3.61	0	0.0002755
[K].lFIGGLPNYLNDDQVk.[E]	N-Term(TMT10plex); K16(TMT10plex)	High	P26368	0	2264.27	17.8	14.7	15.6	17.7	12.5	19.2	13.5	14.6	15.9	3.78	0	1.106e-07
[K].vSIDPESNIISIWNNGk.[G]	N-Term(TMT10plex); K17(TMT10plex)	High	Q02880	0	2344.29	11	10.1	9.5	13.2	11.7	11.1	10.8	11.3	12.6	4.78	0	7.493e-07
[K].lFIGGLSFETTEESLR.[N]	N-Term(TMT10plex)	High	P22626	0	2028.09	57.5	52.7	52.1	54.2	56.2	55.9	53.2	58.9	42.6	4.73	0	4.515e-08
[R].aLESSIAPIVIFASNR.[G]	N-Term(TMT10plex)	High	Q9Y265	0	1917.1	42.5	37.1	40.7	40.9	38.7	46.8	40.8	41.1	35.4	4.04	0	8.762e-05
[K].lNEDMAcSVAGITSDANVLTNELR.[L]	N-Term(TMT10plex); C7(Carbamidomethyl)	High	P25789	0	2822.39	7.3	8.3	10.8	7.4	3.3	8.1	6.4	2.6	2.6	6.67	0	2.904e-08
[R].gFEVVYMTEPIDEYcVQQLk.[E]	N-Term(TMT10plex); C15(Carbamidomethyl); K20(TMT10plex)	High	P08238	0	2906.47	15.4	12	10.9	14.3	9.3	12.8	9.1	9.4	8.2	6.17	0	6.938e-07
[K].aQEAcGPLEMDSALSVVQNLEk.[D]	N-Term(TMT10plex); C5(Carbamidomethyl); K22(TMT10plex)	High	Q9Y490	0	2847.46			2.1			1.6	2			3.55	0	5.616e-06
[R].qVTITGSAASISLAQYLINAR.[L]	N-Term(TMT10plex)	High	Q15365	0	2406.36	3.1	3.9	2.4	2.2	3	2.2	3.8		2.6	3.77	0	5.22e-05
[R].iIPGADADVVVWDPEATk.[T]	N-Term(TMT10plex); K18(TMT10plex)	High	Q9BPU6	0	2354.3	32.4	31.9	28.1	26.3	31.7	33.1	26.5	31.5	27.4	4.28	0	1.03e-05
[K].mFGSSVDLGNLGQ.[-]	N-Term(TMT10plex)	High	P13861	0	1553.78	6.1	7.3	3.6	3	6.9	5.6	3.2	3.4	3.3	3.19	0	1.127e-05
[R].aEGSDVANAVLDGADcIMLSGETAk.[G]	N-Term(TMT10plex); C16(Carbamidomethyl); K25(TMT10plex)	High	P14618	0	2952.47	32.9	36.4	33.3	27.9	29.1	29.8	23.1	20.7	18.3	5.9	0	5.705e-14
[K].aFVDFLSDEIk.[E]	N-Term(TMT10plex); K11(TMT10plex)	High	Q07021	0	1741.98	20.9	18.4	22.9	17.6	17.3	17.5	24.2	23.3	22.9	4.53	0	3.015e-05
[K].tALALAIAQELGSk.[V]	N-Term(TMT10plex); K14(TMT10plex)	High	Q9Y265	0	1844.13	28.3	30.4	29.1	28	27.3	36	27.3	30.4	24.5	2.76	0	0.0001189
[R].aITIAGIPQSIIEcVk.[Q]	N-Term(TMT10plex); C14(Carbamidomethyl); K16(TMT10plex)	High	Q15366	0	2171.29	38.5	33.6	41.3	59.1	56.6	60	63.4	76.8	70	4.13	0	1.271e-07
[K].eFEPLLNWMk.[D]	N-Term(TMT10plex); K10(TMT10plex)	High	P14625	0	1764.98	67.4	60.3	57.5	55.8	62.5	61.9	66.4	56.1	54.1	2.97	0	0.0001047
[R].vTDGALVVVDcVSGVcVQTETVLR.[Q]	N-Term(TMT10plex); C11(Carbamidomethyl); C16(Carbamidomethyl)	High	P13639	0	2805.47						1.9				4.95	0	6.703e-05
[K].iTISPLQELTLYNPER.[T]	N-Term(TMT10plex)	High	O00425	0	2116.19	6.2	3.7	6.2	2.1	6.5	7.9	7.9	6.9	3.5	3.48	0	0.0008271
[K].vYAAATEDMDcLTFGSPVLMR.[H]	N-Term(TMT10plex); C11(Carbamidomethyl)	High	P39748	0	2576.24	3			1.9	1.6				1.3	2.94	0	0.0002654
[R].tQGFLALFSGDTGEIk.[S]	N-Term(TMT10plex); K16(TMT10plex)	High	Q9Y230	0	2142.18	5.9	6.6	3.3	3.9	5.9	7.2	6.6	6.8	6.6	3.41	0	2.142e-05
[R].sDVLETVVLINPSDEAVSTEVR.[L]	N-Term(TMT10plex)	High	P46821	0	2601.38	3.3	7.3	8.1	6.6	6.9	8	9.3	6.3	7	3.6	0	0.0003411
[R].gDNVAVIGEIDEETDSALDLGNIR.[A]	N-Term(TMT10plex)	High	O95777	0	2744.38	2.5	2.7	2.1	1.7	2.5	2.2	2.3	2	3.5	5.28	0	9.893e-10
[R].vPATLQVLQTLPEENYQVLR.[F]	N-Term(TMT10plex)	High	Q07960	0	2540.43	1.8	1.9	1.9	2.5	2.2	1.8	2.7	2.6	3.7	3.37	0	1.539e-05
[R].gLDIPEVDLVIQSSPPk.[D]	N-Term(TMT10plex); K17(TMT10plex)	High	Q9NR30	0	2265.31	28.6	21.9	29.5	28.6	27.4	34.8	18.9	23.3	23.5	4.42	0	7.817e-06
[R].dYLDFLDDEEDQGIYQSk.[V]	N-Term(TMT10plex); K18(TMT10plex)	High	P25205	0	2651.28	14	18.3	11.5	12.6	11.7	12.9	12.6	11.5	17.3	5.35	0	6.802e-07
[R].mLPTIIADNAGYDSADLVAQLR.[A]	N-Term(TMT10plex); M1(Oxidation)	High	P78371	0	2592.35		1.8	2	1.6		1.4			2.1	4.5	0	7.522e-07
[R].eGNQEVPFDVPELWYEDEk.[H]	N-Term(TMT10plex); K19(TMT10plex)	High	P42704	0	2781.37	15.3	13.1	18.7	16.5	13.3	14.7	15.7	14.9	15.5	4.88	0	4.469e-07
[K].vIGVLEPLDPEDYTk.[L]	N-Term(TMT10plex); K15(TMT10plex)	High	Q96RP9	0	2146.2	30.4	25.3	20.8	24.9	21.8	24	21.6	23.1	23.4	4.37	0	6.136e-06
[K].lLDAVDTYIPVPAR.[D]	N-Term(TMT10plex)	High	P49411	0	1772.02	132.8	122.4	114.7	113.5	108	114.7	124	106	107.4	2.87	0	7.91e-06
[K].vLLLSSPGLEELYR.[C]	N-Term(TMT10plex)	High	Q8N163	0	1818.06	1.3					1.3			1.7	4.03	0	0.0001201
[K].sYIEGYVPSQADVAVFEAVSSPPPADLcHALR.[W]	N-Term(TMT10plex); C28(Carbamidomethyl)	High	P24534	0	3674.84	3.5	3.1	8.5	2.4	3	5.5	2.8	2.2	1.9	3.13	0	0.0002761
[K].lQLEYcSLSAAScEPLASVLR.[A]	N-Term(TMT10plex); C6(Carbamidomethyl); C13(Carbamidomethyl)	High	P13489	0	2596.33										4.37	0	4.965e-05
[R].lAALPENPPAIDWAYYk.[A]	N-Term(TMT10plex); K17(TMT10plex)	High	O75947	0	2390.32	38.9	31.5	32.3	34.5	36.5	36.7	31.9	26.8	32.9	4.23	0	3.561e-07
[K].eSTLEAIGYIcQDIDPEQLQDk.[S]	N-Term(TMT10plex); C11(Carbamidomethyl); K22(TMT10plex)	High	Q14974	0	3023.53	5.4	7.2	6.5	8.1	6	7.2	8.3	3.9	9.1	7.12	0	2.073e-08
[K].iIVLGLLPR.[G]	N-Term(TMT10plex)	High	P68402	0	1222.84	21.4	19.8	23.3	20.3	17.1	16.4	14	11.8	16.5	2.38	0	0.0003392
[K].sLDLFNcEITNLEDYR.[E]	N-Term(TMT10plex); C7(Carbamidomethyl)	High	Q9BTT0	0	2231.09	13.6	9.5	11.2	9.4	12	8.4	11.2	8	8.1	4.24	0	2.055e-07
[K].vSYFPTVPGVYIVSTk.[F]	N-Term(TMT10plex); K16(TMT10plex)	High	O75369	0	2215.28	15.1	11.7	12	12.2	15	17.1	14.9	12.4	10.6	3.72	0	0.0001436
[K].dGDDVIIIGVFk.[G]	N-Term(TMT10plex); K12(TMT10plex)	High	P13667	0	1749.02	46.5	46.9	52.5	53.4	42.4	53.6	44.1	44.7	46	3.42	0	0.0002841
[R].sDPLLIGIPTSENPFk.[D]	N-Term(TMT10plex); K16(TMT10plex)	High	Q9UBI6	0	2186.25	27.7	30.7	35.9	28.2	29.8	33.2	32	32.7	35.1	4.41	0	1.71e-06
[R].tGEAIVDAALSALR.[Q]	N-Term(TMT10plex)	High	Q15084	0	1615.92	24.6	20.7	27.9	23.8	23.9	23.8	23.7	19.5	24.1	4.4	0	1.172e-06
[K].tVLGTPEVLLGALPGAGGTQR.[L]	N-Term(TMT10plex)	High	P40939	0	2236.29	47.5	51	54.4	55.6	47.2	60.7	56.8	56.5	60.9	4.43	0	2.388e-07
[R].lLAQDQGQGAPLLEPAP.[-]	N-Term(TMT10plex)	High	Q15102	0	1947.07	60.3	56.3	51.4	59.9	62	60	55.4	54.8	55.8	3.91	0	4.031e-07
[R].gFGFILFk.[D]	N-Term(TMT10plex); K8(TMT10plex)	High	Q99729	0	1386.85	34.5	33.5	31.6	34.1	27.1	30.4	33.3	29.8	26.6	3.06	0	0.0006229
[R].yNLSPSIFFcATPPDDGNLcR.[F]	N-Term(TMT10plex); C10(Carbamidomethyl); C20(Carbamidomethyl)	High	Q00796	0	2673.26	2.8	3.7	3.9	5.9	6.7	6.5	7.2	5.6	6.1	5	0	3.149e-07
[K].gMSLNLEPDNVGVVVFGNDk.[L]	N-Term(TMT10plex); K20(TMT10plex)	High	P25705	0	2562.36	36.7	48.3	44	53.7	47.4	62.9	52.2	45.6	40.7	4.68	0	3.525e-08
[R].eAFDLFDADGTGTIDVk.[E]	N-Term(TMT10plex); K17(TMT10plex)	High	P41208	0	2272.17	8.6	5.9	3.6	3.4	7.7	8	7.4	8.6	9.5	2.84	0	6.047e-05
[K].mSSTFIGNSTAIQELFk.[R]	N-Term(TMT10plex); K17(TMT10plex)	High	Q13509	0	2332.26	27.6	29.7	43.2	30.9	31.5	47.4	23.1	41.5	32.2	4.46	0	3.439e-09
[K].gNVQVVIPFLTESYSSSQDPPEk.[S]	N-Term(TMT10plex); K23(TMT10plex)	High	P22314	0	2979.57	16.8	14.4	17.5	14.6	15.6	16.1	11.9	16.5	13.7	4.14	0	9.974e-07
[R].eVIELPLTNPELFQR.[V]	N-Term(TMT10plex)	High	P62333	0	2027.14	44.6	47.6	42.9	40	42.6	38.3	47.6	34.5	38.5	4.1	0	1.272e-05
[K].lQVELDNVTGLLSQSDSk.[S]	N-Term(TMT10plex); K18(TMT10plex)	High	P35579	0	2404.33	39.8	33.1	41.2	31	35.9	36.3	35.2	38.3	37.4	4.82	0	8.646e-09
[K].lAATNALLNSLEFTk.[A]	N-Term(TMT10plex); K15(TMT10plex)	High	Q14974	0	2064.21	73.2	76.7	70	72.7	68	74.5	75.4	69.2	56.4	3.64	0	6.001e-08
[R].dSIFSNLTGQLDYQGFEk.[A]	N-Term(TMT10plex); K18(TMT10plex)	High	P40939	0	2520.3	2	2.6	5.8	6.3	2.1	3.4	3.1	6.1	3.1	4.8	0	1.188e-05
[R].lDLIAQQMMPEVR.[G]	N-Term(TMT10plex)	High	P36543	0	1772.96	27.3	22.7	23.6	20.8	16.7	20.5	20.3	15.9	16.1	3.8	0	0.0001365
[K].cDYENVPTTVFTPLEYGAcGLSEEk.[A]	N-Term(TMT10plex); C1(Carbamidomethyl); C19(Carbamidomethyl); K25(TMT10plex)	High	Q16881	0	3337.6										4.31	0	2.813e-05
[R].dAVLLLFANk.[Q]	N-Term(TMT10plex); K10(TMT10plex)	High	P18085	0	1561.97	10.8	8.9	13.3	8.6	10.4	9.6	6.1	10.5	3.8	3.86	0	0.000205
[K].vVLAYEPVWAIGTGk.[T]	N-Term(TMT10plex); K15(TMT10plex)	High	P60174	0	2061.21	14.5	13.9	20.5	14.1	13.1	11.1	16	15.4	15.8	5.08	0	1.861e-08
[K].yLFNQLFGEEDADQEVSPDR.[A]	N-Term(TMT10plex)	High	Q9UBT2	0	2601.23	8.7	7.9	7.3	8.5	7	9.6	7.5	10.5	9.1	5.59	0	8.81e-11
[K].sMEAEMIQLQEELAAAER.[A]	N-Term(TMT10plex)	High	P35579	0	2278.13	6.3	3.3	6.5	2.7	8.9	6.4	6.4	7.4	3.9	3.5	0	0.0001095
[K].fIPLSEPAPVPPIPNEQQLAR.[L]	N-Term(TMT10plex)	High	Q99627	0	2542.42	6.8	5.2	6.4	6.5	3.3	7.2	3.8	3.4	7.7	3.94	0	8.614e-05
[K].dAASLESQLQDTQELLQEETR.[Q]	N-Term(TMT10plex)	High	P35580	0	2633.31	26.1	22.5	29.2	23.6	24.2	24	22.1	24.3	23.2	6.49	0	6.936e-11
[K].lDNLMLELDGTENk.[S]	N-Term(TMT10plex); K14(TMT10plex)	High	P09104	0	2063.11	47.1	49	46.7	33.2	35.6	38.4	35.6	24.6	27	3.8	0	2.847e-07
[R].tLLFTFNVPGSGNTYPk.[D]	N-Term(TMT10plex); K17(TMT10plex)	High	Q96A33	0	2314.28	9.2	8.9	10.5	8	6	7.9	8.4	6.5	9.5	3.63	0	0.0001407
[K].dVPYPPPLSPAIEAIQk.[E]	N-Term(TMT10plex); K17(TMT10plex)	High	Q8N8N7	0	2293.32	2.2	3.5		2.9	3.1	2.7	2.6	2.7	1.8	3.93	0	6.073e-05
[K].fEELNMDLFR.[S]	N-Term(TMT10plex)	High	P11021	0	1542.78	46.7	43.6	48.3	32	46	39.9	38	45.5	45.1	3.41	0	0.000109
[K].lVINGNPITIFQER.[D]	N-Term(TMT10plex)	High	P04406	0	1843.06	175.7	214.2	193.1	184.2	163.6	216.7	151.4	204.7	211.6	2.63	0	2.766e-07
[R].vALTGLTVAEYFR.[D]	N-Term(TMT10plex)	High	P06576	0	1668.95	6.5	7.1	6.4	7.6	9.4	7.2	3.4	3	7.9	4.03	0	4.335e-07
[K].eGIPALDNFLDk.[L]	N-Term(TMT10plex); K12(TMT10plex)	High	P13639	0	1790.01	162.8	151.2	147.5	148.6	149	165.6	142.6	199.8	150	3.55	0	7.144e-06
[K].lTLDTIFVPNTGk.[K]	N-Term(TMT10plex); K13(TMT10plex)	High	Q9Y277	0	1877.11	69.8	66.1	103.4	87.2	73.1	111.3	61.8	86.9	133	2.13	0	0.0001409
[K].tILSNQTVDIPENVDITLk.[G]	N-Term(TMT10plex); K19(TMT10plex)	High	P32969	0	2571.46	20.1	24.2	23.5	22.2	18	29.8	14.1	22.9	30.2	4.4	0	2.65e-08
[K].dLLIAYYDVDYEk.[N]	N-Term(TMT10plex); K13(TMT10plex)	High	P30101	0	2078.11	46.5	38.7	47.8	41.9	45.9	41.3	41	41.8	35	3.32	0	5.049e-05
[K].iTSEALLVTQQLVk.[V]	N-Term(TMT10plex); K14(TMT10plex)	High	Q86VP6	0	2001.24	12.2	9.2	11.9	9.2	9.9	12.7	8.8	9.2	15.4	3.26	0	9.666e-05
[R].aLGTEVIQLFPEk.[G]	N-Term(TMT10plex); K13(TMT10plex)	High	O95831	0	1903.13	90.6	77.9	79.8	76.9	75.6	80.4	81.3	69.8	71.1	3.55	0	0.0001357
[K].dAVITVPVFFNQAER.[R]	N-Term(TMT10plex)	High	Q9Y4L1	0	1935.05	63.9	60.2	61.7	49.8	56.4	57.5	61.1	57.9	52.8	3.88	0	5.633e-07
[R].aTLQAALcLENFSSQVVER.[H]	N-Term(TMT10plex); C8(Carbamidomethyl)	High	P59998	0	2365.24	8.7	7.7	6.7	9.7	9.3	13.1	8.5	9.6	8.2	4.5	0	1.519e-07
[K].fQDLGAAYEVLSDSEk.[R]	N-Term(TMT10plex); K16(TMT10plex)	High	Q9UBS4	0	2230.16	34.5	34.5	37.1	40	35.8	33.2	30.7	40.9	28.5	2.87	0	6.374e-06
[R].fEIGEGENLDLPYGLER.[A]	N-Term(TMT10plex)	High	Q02790	0	2180.11	23.1	19.1	20.2	20.9	19.6	19.9	22.2	12.2	21.8	4.91	0	3.593e-08
[R].tDDIPVWDQEFLk.[V]	N-Term(TMT10plex); K13(TMT10plex)	High	P63208	0	2064.11	41.9	41.1	47.1	36	41.6	39.2	38.2	45.8	47.9	3.02	0	0.0002796
[K].sSASAPDVDDPEAFPALA.[-]	N-Term(TMT10plex)	High	Q8NC51	0	1988.97	237.3	212.9	263.6	233.2	261.1	208.9	242.5	250	236.1	3.53	0	3.53e-05
[K].lAVEALSSLDGDLAGR.[Y]	N-Term(TMT10plex)	High	P12277	0	1816	63.4	58.6	63.8	58.5	65	64.4	64.8	60.1	54.9	3.62	0	3.327e-07
[K].fDSNEEDSASVFSPSFGLk.[Q]	N-Term(TMT10plex); K19(TMT10plex)	High	Q02880	0	2521.25	13.7	11.2	10.5	11	9.2	6.4	13.3	12.3	10.4	4.27	0	2.683e-07
[K].iTAQSIEELcAVNLYGPDAQVDR.[S]	N-Term(TMT10plex); C10(Carbamidomethyl)	High	P78527	0	2791.41	6.8	7.6	3.1	7.2	8.3	8	7.3	8	7	5.45	0	1.883e-08
[R].dNLTLWTSDQQDDDGGEGNN.[-]	N-Term(TMT10plex)	High	P61981	0	2423.04	19.9	15.8	12.2	14.4	16	16	11.5	18	12.1	5.12	0	4.525e-06
[R].aLTVPELTQQVFDAk.[N]	N-Term(TMT10plex); K15(TMT10plex)	High	P07437	0	2118.22	41.1	38	30.2	34.1	32.4	32	30.6	31	34.1	4.01	0	1.124e-05
[K].qIcLVMLETLSQSPQGR.[V]	N-Term(TMT10plex); C3(Carbamidomethyl)	High	Q15365	0	2189.16	3.5	1.8	2.9	6.8	2.3	3.2	6.6	7.2	6.6	3.1	0	0.0003051
[R].tQIAPGSQTVLGIGPGPADLIDk.[V]	N-Term(TMT10plex); K23(TMT10plex)	High	Q9Y3E5	0	2706.54	9.4	10.5	12	12.3	10.8	14.2	12.1	10.2	13.2	5.1	0	6.134e-05
[K].tLDLSNNQLSEIPAELADcPk.[L]	N-Term(TMT10plex); C19(Carbamidomethyl); K21(TMT10plex)	High	Q8N1G4	0	2786.46	3.1	2.9	2.6	2	2	2.3	2.2	2.9	6.6	4.09	0	1.606e-07
[R].eEEEFNTGPLSVLTQSVk.[N]	N-Term(TMT10plex); K18(TMT10plex)	High	P62316	0	2465.32	24.6	34.6	30.7	26.9	39.6	33.1	37.4	39.5	31.3	3.71	0	9.033e-08
[K].lVINGNPITIFQER.[D]	N-Term(TMT10plex)	High	P04406	0	1843.06	11.5	10.3	12.5	9.7	8.1	13.8	10.1	9.1	12.7	2.88	0	0.0001721
[K].lYQSAGGmPGGMPGGFPGGGAPPSGGASSGPTIEEVD.[-]	N-Term(TMT10plex); M8(Oxidation)	High	P11142	0	3591.66	2.1	2.2	3	2.3	2.4		1.7	1.5	3	5.58	0	3.272e-06
[R].iSLGLPVGAVINcADNTGAk.[N]	N-Term(TMT10plex); C13(Carbamidomethyl); K20(TMT10plex)	High	P62829	0	2428.36	87.2	84.4	89.3	87.4	83.5	96.3	84.3	83.5	76.9	5.14	0	8.12e-08
[R].fDEISFVNFAR.[G]	N-Term(TMT10plex)	High	Q08945	0	1573.82	7.7	6.5	10.4	7	6.3	7.4	3.9	7.5	8	3.67	0	0.000359
[R].qLTVQMMQNPQILAALQER.[L]	N-Term(TMT10plex)	High	P55209	0	2441.32	10.3	7.6	7	8.2	8.2	3.2	6.7	3.4	7.1	5.27	0	1.399e-07
[R].gFGFVTFADPASVDk.[V]	N-Term(TMT10plex); K15(TMT10plex)	High	Q96DH6	0	2016.08	81.1	75.5	79.7	67.4	74.3	65.2	76.9	64.7	69.4	3.01	0	0.0001155
[R].aLTVPELTQQVFDAk.[N]	N-Term(TMT10plex); K15(TMT10plex)	High	P07437	0	2118.22	442.3	401.4	383	370.6	365.1	352.5	377.9	350.1	345.4	3.53	0	2.297e-06
[K].vLELDPALAPVVSR.[E]	N-Term(TMT10plex)	High	O00170	0	1708.02	29.3	20.4	21.6	21.6	26.9	24	25	23.3	23	4.21	0	5.62e-07
[K].aSAFALQEQPVVNAVIDDTTk.[E]	N-Term(TMT10plex); K21(TMT10plex)	High	P36957	0	2675.47	2.6	2.8	2.5	2.4	2.1	6.9	6.7	3	2.4	4.78	0	1.102e-06
[K].dDPLTNLNTAFDVAEk.[Y]	N-Term(TMT10plex); K16(TMT10plex)	High	P12814	0	2221.18	47.8	42.3	44	40.1	46.7	40.6	45	40.8	43.7	3.77	0	8.195e-07
[R].sVGNTIDPVILFQk.[M]	N-Term(TMT10plex); K14(TMT10plex)	High	P46821	0	1989.18	125.2	127.2	118.2	130.2	123.2	128	129.3	128.2	116.8	3.83	0	7.994e-06
[R].vDILDPALLR.[S]	N-Term(TMT10plex)	High	P17980	0	1353.83	197	200.4	176.9	175.5	165.3	170.5	166.5	158.4	154.6	2.17	0	0.0003797
[K].iSMPDLDLNLk.[G]	N-Term(TMT10plex); K11(TMT10plex)	High	Q09666	0	1717	92.9	82	100.3	93.2	105.6	82.3	98.6	107.6	87.1	2.51	0	0.000385
[R].vAGTGEGGLEEMVEELNSGk.[V]	N-Term(TMT10plex); K20(TMT10plex)	High	Q9UJU6	0	2464.26	9.1	8.4	11.4	9.5	12.9	9.3	11	8	13.9	4.36	0	7.921e-09
[K].lAQQYYLVYQEPIPTAQLVQR.[V]	N-Term(TMT10plex)	High	P25787	0	2750.51	6.1	1.7	2	1.2		1.4	1.8	2.4	2	5.1	0	4.538e-08
[R].dQMQQQLNDYEQLLDVk.[L]	N-Term(TMT10plex); K17(TMT10plex)	High	P20700	0	2566.32	19.7	20.7	18	16.6	19.6	25.8	18.6	18.3	19.4	4.7	0	4.41e-08
[K].sEIIPMFSNLASDEQDSVR.[L]	N-Term(TMT10plex)	High	P30153	0	2367.17	30.2	29.9	28.7	26.3	27.7	22.3	28.1	25.9	21.3	5.26	0	9.879e-10
[K].vDEFPLcGHMVSDEYEQLSSEALEAAR.[I]	N-Term(TMT10plex); C7(Carbamidomethyl)	High	P27635	0	3311.54									1.5	5.93	0	8.367e-10
[K].iPDEFDNDPILVQQLR.[R]	N-Term(TMT10plex)	High	Q3ZCQ8	0	2141.14	10.1	13.7	8.5	9.6	7.2	9.1	12.2	9.1	9.8	3.65	0	1.204e-05
[K].sMVPVQVQLDVPVVk.[V]	N-Term(TMT10plex); K15(TMT10plex)	High	P18754	0	2096.26	32.5	42.2	33.2	29.9	36.6	33.2	31.2	24.4	25.8	3.8	0	5.33e-05
[K].lYQSAGGMPGGmPGGFPGGGAPPSGGASSGPTIEEVD.[-]	N-Term(TMT10plex); M12(Oxidation)	High	P11142	0	3591.66	3.9	6.7	3.2	2.4	3.8	3	2.8	2.2	5.5	5.47	0	1.344e-05
[truncated: 3,509 more rows]

## Sheet: 4b
Supplementary Data 4b: Analysis of completeness of IAA blocking of free Cys in the initial step of the ST. PSMs considered for quantification .
identified peptide sequence with amino acids N- and C-terminal of the cleavage; modified amino acids are in small letters	modifications detected in the peptide, ptmRS-based site localization probabilities	peptide confidence, high is <1% false discovery rate	Uniprot protein accession	number of missed tryptic cleavages	theoretical peptide mass in Da	TMT reporter ion based abundances									Average of 3 replicates TMT reporter ion based abundances	Average of 3 replicates TMT reporter ion based abundances	Average of 3 replicates TMT reporter ion based abundances	Percolator q-Value	Percolator posterior error probability (PEP)	Sequest HT XCorr value
Annotated Sequence	Modifications	Confidence	Master Protein Accessions	# Missed Cleavages	Theo. MH+ [Da]	Abundance: 126, Sample 25 mM IAA	Abundance: 127N, Sample 25 mM IAA	Abundance: 127C, Sample 25 mM IAA	Abundance: 128N, Sample 50 mM IAA	Abundance: 128C, Sample 50 mM IAA	Abundance: 129N, Sample 50 mM IAA	Abundance: 129C, Sample 100 mM IAA	Abundance: 130N, Sample 100 mM IAA	Abundance: 130C, Sample 100 mM IAA	Average abundance 25 mM IAA	Average abundance 50 mM IAA	Average abundance 100 mM IAA	Percolator q-Value	Percolator PEP	XCorr
[R].ycAQDAFFQVk.[E]	N-Term(TMT10plex); C2(Cl-DDE); K11(TMT10plex)	High	Q13011	0	1973.05	14.8	12.7	12.1	0	0	0	0	0	0	13.2	0	0	0	0.0004224	2.7
[R].lPLMEcVQVTk.[D]	N-Term(TMT10plex); C6(Cl-DDE); K11(TMT10plex)	High	P08237	0	1914.11	85.7	72.5	75	8.2	7.4	0	0	0	0	77.7333	5.2	0	0	0.0005428	2.72
[R].vQQVELIcEYNDLk.[T]	N-Term(TMT10plex); C8(Cl-DDE); K14(TMT10plex)	High	Q8N806	0	2347.28	12.6	10.4	13.3	0	0	0	0	0	0	4.03333	0	0	0	5.351e-05	3.88
[R].vENcPDELYDIMk.[M]	N-Term(TMT10plex); C4(Cl-DDE); K13(TMT10plex)	High	P07948	0	2222.13	12.7	9.4	12	0	0	0	0	0	0	3.78889	0	0	0	0.001508	3.12
[K].vNLQMVYDSPLcR.[L]	N-Term(TMT10plex); C12(Cl-DDE)	High	Q9Y285	0	1962.03	24.9	25.3	24.7	2.2	0	0	0	0	0	24.9667	0.733333	0	0	1.423e-05	4.44
[K].cNLVPTDEITVYYk.[A]	N-Term(TMT10plex); C1(Cl-DDE); K14(TMT10plex)	High	P41252	0	2311.25	70.3	76.9	72.4	1.5	0	0	0	0	0	73.2	0.5	0	0	1.141e-06	4.26
[K].tVDEAcLLLAEYNGR.[L]	N-Term(TMT10plex); C6(Cl-DDE)	High	Q9NQG5	0	2091.09	91.4	64.4	110.5	28.4	36.3	17.9	0	1.3	2.7	88.7667	27.5333	1.33333	0	0.000126	3.2
[K].eLcEVDEDGDSWLQVTR.[R]	N-Term(TMT10plex); C3(Cl-DDE)	High	Q5SRE5	0	2418.16	2.6	1.9	0	0	0	0	0	0	0	0.5	0	0	0	1.508e-05	4.13
[R].qLcDNAGFDATNILNk.[L]	N-Term(TMT10plex); C3(Cl-DDE); K16(TMT10plex)	High	Q99832	0	2390.27	18.7	16.9	15	0	0	0	0	0	0	5.62222	0	0	0	0.0001363	3.55
[R].cIEYIEATGLSTEGIYR.[V]	N-Term(TMT10plex); C1(Cl-DDE)	High	Q9NRY4	0	2342.2	2.4	1.7	3.1	0	1.4	0	0	0	0	2.4	0.466667	0	0	1.161e-06	4.79
[R].mNDLTIIQTTQGFcR.[Y]	N-Term(TMT10plex); C14(Cl-DDE)	High	Q96G03	0	2165.12	48.7	46.5	54.3	10.1	10.9	3.4	0	0	0	49.8333	8.13333	0	0	1.777e-07	4.74
[K].iSGADINSIcQESGMLAVR.[E]	N-Term(TMT10plex); C10(Cl-DDE)	High	P43686	0	2388.23	58	52.2	40.5	3.4	3.1	0	0	0	0	50.2333	2.16667	0	0	4.922e-07	6.12
[R].lTESPcALVASQYGWSGNMER.[I]	N-Term(TMT10plex); C6(Cl-DDE)	High	P14625	0	2723.32	62.5	54.4	48.6	2.3	2.7	0	0	0	0	55.1667	1.66667	0	0	1.869e-07	5.32
[K].lLTEcPPMMDTEYTk.[L]	N-Term(TMT10plex); C5(Cl-DDE); K15(TMT10plex)	High	P55060	0	2425.23	28	26.9	30	0	0	0	0	0	0	9.43333	0	0	0	1.677e-05	4.67
[K].tVGELLVTIcSR.[I]	N-Term(TMT10plex); C10(Cl-DDE)	High	Q9Y4G6	0	1714.98	22.8	21	40.2	16.4	11.7	10.5	2.5	2.3	2.7	28	12.8667	2.5	0	0.001971	3.53
[K].acANPAAGSVILLENLR.[F]	N-Term(TMT10plex); C2(Cl-DDE)	High	P00558	0	2136.19	86.7	75.3	51.9	10	8.9	2.6	0	0	3.7	71.3	7.16667	1.23333	0	5.662e-06	4.74
[K].ecSIYLIGGSIPEEDAGk.[L]	N-Term(TMT10plex); C2(Cl-DDE); K18(TMT10plex)	High	Q9NQR4	0	2534.33	125.7	96.6	112.6	43.6	43.5	29.1	3.8	1.7	0	111.633	38.7333	1.83333	0	8.551e-05	4.23
[R].cLSVSPGGQWLVSGSDDGSLR.[L]	N-Term(TMT10plex); C1(Cl-DDE)	High	Q14137	0	2544.28	3.4	2.8	1.9	0	0	0	0	0	0	0.9	0	0	0	0.006331	3.81
[R].lcPDISFFQR.[A]	N-Term(TMT10plex); C2(Cl-DDE)	High	Q9NVG8	0	1649.88	47.3	34.7	38	1.7	2.4	3.4	2.8	0	1.6	40	2.5	1.46667	0	2.657e-05	2.74
[R].vVAcNLYPFVk.[T]	N-Term(TMT10plex); C4(Cl-DDE); K11(TMT10plex)	High	P31939	0	1906.11	111.5	96.3	104.4	8	7.6	2.1	0	0	0	104.067	5.9	0	0	6.601e-05	3.24
[R].gLGLSPDLIVcR.[S]	N-Term(TMT10plex); C11(Cl-DDE)	High	Q9NRF8	0	1666.96	55.8	45.5	41.7	2.5	0	0	0	0	0	47.6667	0.833333	0	0	5.341e-05	4.05
[R].lEDcVLLATDVAAR.[G]	N-Term(TMT10plex); C4(Cl-DDE)	High	Q9GZR7	0	1913.05	152.5	120.7	146	27.5	31.8	18.3	0	0	0	139.733	25.8667	0	0	4.899e-05	3.86
[K].vEYPIMYSTDPENGHIFNcIQR.[A]	N-Term(TMT10plex); C19(Cl-DDE)	High	O14880	0	3050.48	15.2	17.2	21.2	0	0	0	0	0	0	5.95556	0	0	0	6.788e-05	2.09
[K].tIIPLISQcTPk.[V]	N-Term(TMT10plex); C9(Cl-DDE); K12(TMT10plex)	High	P40926	0	1967.19	56.2	40.4	41.9	0	0	0	0	0	0	15.3889	0	0	0	0.002611	3.22
[K].vPAELIcLDPR.[A]	N-Term(TMT10plex); C7(Cl-DDE)	High	O15213	0	1649.94	202.8	150.3	170.5	3.5	3.8	1.3	0	0	0	174.533	2.86667	0	0	0.006055	1.75
[R].dNVGEEVDAEQLIQEAcR.[S]	N-Term(TMT10plex); C17(Cl-DDE)	High	Q9H147	0	2442.19	8.8	2.8	8.8	0	0	1.5	0	0	0	6.8	0.5	0	0	4.176e-06	5.24
[K].tTLADcLISSNGIISSR.[L]	N-Term(TMT10plex); C6(Cl-DDE)	High	Q7Z2Z2	0	2175.18	20.6	19.1	17.7	2	2.1	0	0	0	0	19.1333	1.36667	0	0	0.0001776	4.02
[K].lSVAcFYGGTPYGGQFER.[M]	N-Term(TMT10plex); C5(Cl-DDE)	High	Q9NR30	0	2376.18	2.3	0	2.4	0	0	0	0	0	0	0.522222	0	0	0	0.0001164	3.26
[R].eAcGVIVELIk.[S]	N-Term(TMT10plex); C3(Cl-DDE); K11(TMT10plex)	High	Q9Y265	0	1827.09	575.2	418.3	654.3	142.1	130.8	76.4	7.5	6.2	3.4	549.267	116.433	5.7	0	0.0001599	2.94
[R].dVFSGSDTDPDMAFck.[S]	N-Term(TMT10plex); C15(Cl-DDE); K16(TMT10plex)	High	O60568	0	2388.14	9.7	9	7.9	0	0	0	0	0	0	2.95556	0	0	0	0.0007361	3.17
[K].tVIGELPPASSGSALAANVck.[K]	N-Term(TMT10plex); C20(Cl-DDE); K21(TMT10plex)	High	Q86VP6	0	2638.48	66.4	54.9	73.1	11.8	9.4	2.2	0	0	0	64.8	7.8	0	0	0.00473	2.45
[R].dLMNQLcTYIR.[N]	N-Term(TMT10plex); C7(Cl-DDE)	High	Q86W50	0	1793.94	22.3	22.8	24.3	3.2	2	0	0	0	0	23.1333	1.73333	0	0	4.008e-05	1.7
[K].iPQSHIQQIcETILTSGENLAR.[K]	N-Term(TMT10plex); C10(Cl-DDE)	High	O43813	0	2875.54	9.7	3.3	10.2	3.9	3.6	0	0	0	0	7.73333	2.5	0	0	0.001783	2.45
[K].gFGTDEQAIIDcLGSR.[S]	N-Term(TMT10plex); C12(Cl-DDE)	High	P50995	0	2106.06	8.1	2.3	1.8	0	0	0	0	0	0	1.35556	0	0	0	7.383e-05	4.89
[K].vYEILELcR.[E]	N-Term(TMT10plex); C8(Cl-DDE)	High	Q05086	0	1561.87	36	25.2	59.8	16	17.4	7.2	0	0	0	40.3333	13.5333	0	0	0.001204	2.85
[R].lSYcGGGEALAVPFEPAR.[L]	N-Term(TMT10plex); C4(Cl-DDE)	High	Q6P1X6	0	2261.17	2.7	2	2.8	0	0	0	0	0	0	0.833333	0	0	0	0.0007106	3.34
[R].aAVEEGIVLGGGcALLR.[C]	N-Term(TMT10plex); C13(Cl-DDE)	High	P10809	0	2052.16	676.6	556.1	595.9	49.1	43	0	0	0	3.5	609.533	30.7	1.16667	0	2.115e-07	3.89
[K].sFcSMAGPNLIAIGSSESAQk.[A]	N-Term(TMT10plex); C3(Cl-DDE); K21(TMT10plex)	High	O94760	0	2751.43	1.5	1.3	1.4	0	0	0	0	0	0	0.466667	0	0	0	1.784e-05	4.59
[K].eVcTALLEADVNIk.[L]	N-Term(TMT10plex); C3(Cl-DDE); K14(TMT10plex)	High	P61011	0	2171.23	17.5	20.8	18.3	5.8	6.6	2.9	0	0	0	18.8667	5.1	0	0	0.001121	2.32
[R].vPEcLYTLPSLR.[R]	N-Term(TMT10plex); C4(Cl-DDE)	High	Q13045	0	1815.01	20.8	19.1	16.3	0	0	0	0	0	0	6.24444	0	0	0	0.002511	2.94
[K].lGPQDSDPTEANLESADPELcIR.[L]	N-Term(TMT10plex); C21(Cl-DDE)	High	Q27J81	0	2894.42	0	0	1.5	0	0	0	0	0	0	0.166667	0	0	0	0.0004238	4.52
[R].aPSVATVGSIcDLNLk.[I]	N-Term(TMT10plex); C11(Cl-DDE); K16(TMT10plex)	High	O75369	0	2241.28	20.3	19.6	22	0	0	0	0	0	0	6.87778	0	0	0	4.604e-07	4.61
[K].nIcFTVWDVGGQDR.[I]	N-Term(TMT10plex); C3(Cl-DDE)	High	P18085	0	2034.02	3.8	7	8.3	0	0	0	0	0	0	2.12222	0	0	0	0.004706	3.11
[R].eYcIQAFESFVR.[R]	N-Term(TMT10plex); C3(Cl-DDE)	High	Q86VP6	0	1915.97	45.7	36.6	73.2	31.8	36.9	24.3	3.4	2.9	3.4	51.8333	31	3.23333	0	0.001521	2.93
[R].nPYALLGEDEc.[-]	N-Term(TMT10plex); C11(Cl-DDE)	High	P36915	0	1647.8	49.7	30.8	36	0	0	0	0	0	0	12.9444	0	0	0	0.000459	2.77
[K].aLDVGSGSGILTAcFAR.[M]	N-Term(TMT10plex); C14(Cl-DDE)	High	P22061	0	2062.11	59.5	53.4	71.7	18.3	18.1	7.9	0	0	0	61.5333	14.7667	0	0	8.579e-06	6.07
[K].aLAGcDFLTISPk.[L]	N-Term(TMT10plex); C5(Cl-DDE); K13(TMT10plex)	High	P37837	0	1989.14	149.7	144.4	150.1	15.2	10.3	0	0	0	0	148.067	8.5	0	0	5.147e-06	4.17
[R].icVLDVDLQGVR.[N]	N-Term(TMT10plex); C2(Cl-DDE)	High	Q16774	0	1753.99	60.1	53.8	41.9	0	0	0	0	0	0	17.3111	0	0	0	7.549e-07	5.04
[R].tFDATNPLNLcVk.[I]	N-Term(TMT10plex); C11(Cl-DDE); K13(TMT10plex)	High	Q8TD19	0	2089.16	16.5	9	13.4	3.5	4	3.6	0	0	0	12.9667	3.7	0	0	7.264e-05	3.19
[K].iVSLPEcFNSPYGAk.[Y]	N-Term(TMT10plex); C7(Cl-DDE); K15(TMT10plex)	High	Q9NQR4	0	2278.24	9.4	7.9	6.7	0	0	0	0	0	0	2.66667	0	0	0	0.0004092	2.41
[K].dIIEHLNTSGAPADTSDPLQQIck.[I]	N-Term(TMT10plex); C23(Cl-DDE); K24(TMT10plex)	High	P37198	0	3219.68	16.6	12.2	13.1	1.4	0	0	0	0	0	13.9667	0.466667	0	0	1.914e-05	3.98
[R].vNQAIWLLcTGAR.[E]	N-Term(TMT10plex); C9(Cl-DDE)	High	P46782	0	1869.05	295.2	259.9	272.8	39	32.2	7.9	0	0	2.2	275.967	26.3667	0.733333	0	6.744e-06	3.94
[R].dFGYIcETEFPAk.[A]	N-Term(TMT10plex); C6(Cl-DDE); K13(TMT10plex)	High	Q92481	0	2173.12	12.2	9.2	8.2	0	0	0	0	0	0	3.28889	0	0	0	0.000245	2.36
[K].cNEIINWLDk.[N]	N-Term(TMT10plex); C1(Cl-DDE); K10(TMT10plex)	High	P11142	0	1901.05	336.2	192.1	415.6	131.7	255.4	87.3	41.3	36.8	46.1	314.633	158.133	41.4	0	0.0006421	3.09
[K].tVIGELPPASSGSALAANVck.[K]	N-Term(TMT10plex); C20(Cl-DDE); K21(TMT10plex)	High	Q86VP6	0	2638.48	67	44.9	74.1	13.9	12	2.2	0	0	0	62	9.36667	0	0	7.6e-05	2.07
[K].acGDSTLTQITAGLDPVGR.[I]	N-Term(TMT10plex); C2(Cl-DDE)	High	P62879	0	2299.2	18.2	20.1	26.4	0	0	0	0	0	0	7.18889	0	0	0	0.0005361	4.22
[K].vcNFLASQVPFPSR.[L]	N-Term(TMT10plex); C2(Cl-DDE)	High	Q99714	0	1989.07	80	78.1	120.5	10.4	14.3	1.8	0	0	0	92.8667	8.83333	0	0	7.894e-06	4.47
[K].vAAScGAIQYIPTELDQVR.[K]	N-Term(TMT10plex); C5(Cl-DDE)	High	Q7L2H7	0	2458.31	46.6	45.5	55.7	8.3	6.5	2.9	0	0	0	49.2667	5.9	0	0	6.686e-08	4.93
[K].vLcELADLQDk.[E]	N-Term(TMT10plex); C3(Cl-DDE); K11(TMT10plex)	High	P17987	0	1900.07	269.1	229	294.9	28.8	26.7	0	0	0	0	264.333	18.5	0	0	1.027e-05	4.13
[R].sLLFLDNcLR.[L]	N-Term(TMT10plex); C8(Cl-DDE)	High	Q9H974	0	1617.91	30.1	25.7	29.6	0	0	1.6	0	0	0	28.4667	0.533333	0	0	0.0001426	3.77
[K].gLcPSVAEIIEEk.[C]	N-Term(TMT10plex); C3(Cl-DDE); K13(TMT10plex)	High	Q8WXH0	0	2041.15	28.6	21.5	22.1	0	0	0	0	0	0	8.02222	0	0	0	0.002895	2.65
[R].eLYANVVLGDDSLNDcR.[I]	N-Term(TMT10plex); C16(Cl-DDE)	High	Q96T88	0	2320.16	7.4	8.1	3.8	0	0	0	0	0	0	2.14444	0	0	0	7.227e-07	5.04
[R].fSPNSSNPIIVScGWDk.[L]	N-Term(TMT10plex); C13(Cl-DDE); K17(TMT10plex)	High	P63244	0	2504.31	14.7	16	14.9	2.3	0	0	0	0	0	15.2	0.766667	0	0	4.989e-06	5.23
[R].aVDLLYAMcDR.[S]	N-Term(TMT10plex); C9(Cl-DDE)	High	O94973	0	1693.87	160.2	122.9	176	25.9	28.7	15.3	0	0	0	153.033	23.3	0	0	0.0005997	4.05
[R].lTESPcALVASQYGWSGNMER.[I]	N-Term(TMT10plex); C6(Cl-DDE)	High	P14625	0	2723.32	0	2.9	0	0	0	0	0	0	0	0.322222	0	0	0	5.976e-06	3.65
[K].fLEMcNDLLAR.[V]	N-Term(TMT10plex); C5(Cl-DDE)	High	P34932	0	1748.91	155.1	93.8	171.5	63.6	105	42.5	11.4	10.8	11.6	140.133	70.3667	11.2667	0	0.0002083	3.29
[K].tSYGWIEIVGcADR.[S]	N-Term(TMT10plex); C11(Cl-DDE)	High	P41250	0	1994.01	3.9	3.8	2.4	0	0	0	0	0	0	1.12222	0	0	0	0.002206	1.69
[K].iSPDAWQVcAEALAQR.[T]	N-Term(TMT10plex); C9(Cl-DDE)	High	O43592	0	2182.14	40.5	29.5	49.8	7.3	8.8	0	0	0	0	39.9333	5.36667	0	0	6.108e-06	5.18
[K].lLDLVQQScNYk.[Q]	N-Term(TMT10plex); C9(Cl-DDE); K12(TMT10plex)	High	P55769	0	2077.16	80.2	71	72.7	6.4	7	0	0	0	0	74.6333	4.46667	0	0	7.62e-06	3.85
[R].dLTcAVITEFAR.[I]	N-Term(TMT10plex); C4(Cl-DDE)	High	Q9NXH9	0	1762.95	31.1	25.1	27.2	1.7	1.8	0	0	0	0	27.8	1.16667	0	0	0.0002374	2.63
[R].aAVEEGIVLGGGcALLR.[C]	N-Term(TMT10plex); C13(Cl-DDE)	High	P10809	0	2052.16	41.9	35	39.4	1.5	0	0	0	0	0	38.7667	0.5	0	0	7.093e-07	4.63
[K].nVLcGNIPPDLFAR.[M]	N-Term(TMT10plex); C4(Cl-DDE)	High	P23193	0	1953.07	14.1	11.4	14.2	0	0	0	0	0	0	4.41111	0	0	0	0.001233	2.55
[K].lVEALcAEHQINLIk.[V]	N-Term(TMT10plex); C6(Cl-DDE); K15(TMT10plex)	High	P25398	0	2347.37	56.7	49.3	59.1	7.9	6.1	1.8	0	0	0	55.0333	5.26667	0	0	0.003505	2.19
[K].yLLADcNEAFIk.[I]	N-Term(TMT10plex); C6(Cl-DDE); K12(TMT10plex)	High	O60216	0	2053.13	30.6	32.9	30	2.7	2.2	0	0	0	0	31.1667	1.63333	0	0	0.001122	2.3
[R].gSSSYSQLLAATcLTk.[L]	N-Term(TMT10plex); C13(Cl-DDE); K16(TMT10plex)	High	Q9UIA9	0	2283.25	5.9	3.3	7.8	0	0	0	0	0	0	1.88889	0	0	0	9.27e-06	4.44
[R].qQYEQcMDLQLFYR.[D]	N-Term(TMT10plex); C6(Cl-DDE)	High	Q13813	0	2289.11	20.7	16.2	21.7	0	0	0	0	0	0	6.51111	0	0	0	0.0006735	3.94
[R].fcIWTESAFR.[K]	N-Term(TMT10plex); C2(Cl-DDE)	High	P36578	0	1683.86	111.5	116.7	100.5	2.2	0	0	0	0	0	109.567	0.733333	0	0	0.000106	2.81
[R].aAFGLSEAGFNTAcVTk.[L]	N-Term(TMT10plex); C14(Cl-DDE); K17(TMT10plex)	High	P31040	0	2340.25	13.6	9.4	11.1	0	0	0	0	0	0	3.78889	0	0	0	2.142e-05	5.08
[K].lAScDIVVDVGGEYDPR.[R]	N-Term(TMT10plex); C4(Cl-DDE)	High	Q9HB07	0	2232.13	148.1	141.1	110.9	11.6	9.7	0	0	0	0	133.367	7.1	0	0	7.391e-06	3.86
[K].lcSLFYTNEEVAk.[N]	N-Term(TMT10plex); C2(Cl-DDE); K13(TMT10plex)	High	P43243	0	2170.17	23.4	17.8	27.7	1.2	2.4	0	0	0	0	22.9667	1.2	0	0	2.185e-06	3.42
[R].cIPALDSLTPANEDQk.[I]	N-Term(TMT10plex); C1(Cl-DDE); K16(TMT10plex)	High	P10809	0	2368.27	14.2	21.7	11.3	1.4	1.5	0	0	0	0	15.7333	0.966667	0	0	8.979e-05	3.55
[R].aITIAGVPQSVTEcVk.[Q]	N-Term(TMT10plex); C14(Cl-DDE); K16(TMT10plex)	High	Q15365	0	2269.31	167.8	112.4	192.5	34.1	47.3	19.7	1.9	0	0	157.567	33.7	0.633333	0	7.149e-06	5.32
[K].lSAIPVSAFcNSETk.[S]	N-Term(TMT10plex); C10(Cl-DDE); K15(TMT10plex)	High	Q6YP21	0	2220.22	18.3	15	15.8	0	0	0	0	0	0	5.45556	0	0	0	3.127e-05	4.26
[K].lDSQQVLQLcLR.[Y]	N-Term(TMT10plex); C10(Cl-DDE)	High	Q969J3	0	1840.04	8.3	6	11.4	1.3	1.7	1.8	0	0	0	8.56667	1.6	0	0	6.476e-07	4.1
[K].sAYALcTFALSTGDPSQPVR.[L]	N-Term(TMT10plex); C6(Cl-DDE)	High	Q9BY32	0	2508.29	61.2	48	50.6	1.4	1.9	0	0	0	0	53.2667	1.1	0	0	4.81e-08	4.77
[R].eQFWPAVcEHFGVEATGEESSIR.[Q]	N-Term(TMT10plex); C8(Cl-DDE)	High	P16435	0	3032.45	3.2	3	6.2	0	0	1.6	0	0	0	4.13333	0.533333	0	0	0.001843	4.44
[R].sSSTGSSSSTGGGGQESQPSPLALLAATcSR.[I]	N-Term(TMT10plex); C29(Cl-DDE)	High	P08047	0	3292.6	12.7	11.3	15.8	0	1.8	0	0	0	0	13.2667	0.6	0	0	0.0005055	3.52
[R].gVESQGMLLcASIEGINR.[Q]	N-Term(TMT10plex); C10(Cl-DDE)	High	P54577	0	2301.2	69.6	74.1	36.5	1.9	0	0	0	0	0	60.0667	0.633333	0	0	2.53e-06	5.21
[K].fDTGNLcMVTGGANLGR.[I]	N-Term(TMT10plex); C7(Cl-DDE)	High	P62701	0	2150.08	142.6	163	112.1	18.3	10.2	0	0	0	0	139.233	9.5	0	0	2.718e-06	4
[R].dVQIGDIVTVGEcRPLSk.[T]	N-Term(TMT10plex); C13(Cl-DDE); K18(TMT10plex)	High	P62280	0	2582.45	24	31.9	28.3	0	0	0	0	0	0	9.35556	0	0	0	8.411e-06	3.84
[R].sGAELALDYLcR.[W]	N-Term(TMT10plex); C11(Cl-DDE)	High	Q9BRJ6	0	1734.92	179.2	144.3	178.8	9	2.8	0	1.6	0	0	167.433	3.93333	0.533333	0	5.302e-06	4.27
[R].acGLNFADLMAR.[Q]	N-Term(TMT10plex); C2(Cl-DDE)	High	Q99536	0	1705.88	110.8	90	106.2	3.8	2.8	1.7	0	0	0	102.333	2.76667	0	0	2.689e-07	4.42
[K].qLEELEEEFcR.[L]	N-Term(TMT10plex); C10(Cl-DDE)	High	Q92888	0	1848.91	29.2	24.1	25.7	4	2.9	3.8	1.6	1.9	2.5	26.3333	3.56667	2	0	0.004403	3.79
[R].cIPALDSLTPANEDQk.[I]	N-Term(TMT10plex); C1(Cl-DDE); K16(TMT10plex)	High	P10809	0	2368.27	23	23	30.9	1.7	1.6	0	0	0	0	25.6333	1.1	0	0	5.902e-06	3.3
[R].nVGLcEAIVQFTR.[T]	N-Term(TMT10plex); C5(Cl-DDE)	High	P86790	0	1874.03	13.3	8.1	8.2	1.2	0	0	0	0	0	9.86667	0.4	0	0	7.548e-06	3.97
[K].lcSLFYTNEEVAk.[N]	N-Term(TMT10plex); C2(Cl-DDE); K13(TMT10plex)	High	P43243	0	2170.17	433.1	319.6	471.6	74.1	83.4	36.3	3.4	2.8	0	408.1	64.6	2.06667	0	0.001771	2.84
[R].eIADGLcLEVEGk.[M]	N-Term(TMT10plex); C7(Cl-DDE); K13(TMT10plex)	High	P13693	0	2029.12	770.9	627.9	750.6	24	20.2	3.1	0	0	0	716.467	15.7667	0	0	4.912e-07	4
[K].qLcEDWEVVPEPVAR.[W]	N-Term(TMT10plex); C3(Cl-DDE)	High	P27707	0	2194.13	47.1	28.2	54.9	15.2	17.4	8.2	0	0	0	43.4	13.6	0	0	0.0002906	3.86
[K].fILMDcMEGR.[V]	N-Term(TMT10plex); C6(Cl-DDE)	High	Q9Y2Q5	0	1638.81	70.2	60.2	88.8	12.1	10.7	0	0	0	0	73.0667	7.6	0	0	0.0005463	2.96
[K].lGEWVGLck.[I]	N-Term(TMT10plex); C8(Cl-DDE); K9(TMT10plex)	High	P25398	0	1657.96	260.3	210.6	280.3	7.5	12.4	1.6	0	0	0	250.4	7.16667	0	0	0.001112	3.22
[K].iALNLEGcALSQGSLR.[T]	N-Term(TMT10plex); C8(Cl-DDE)	High	Q9NZT2	0	2069.15	35.9	28.5	29.8	0	0	0	0	0	0	10.4667	0	0	0	1.295e-05	4.23
[K].eAVFATcGQQVDIWDEQR.[T]	N-Term(TMT10plex); C7(Cl-DDE)	High	Q9NV06	0	2519.23	8.1	3.4	9.5	0	0	0	0	0	0	2.33333	0	0	0	3.611e-05	4.13
[K].nINDAWVcTNDMFR.[L]	N-Term(TMT10plex); C8(Cl-DDE)	High	P61970	0	2123.01	197.9	174.6	170.6	2	2.3	0	0	0	0	181.033	1.43333	0	0	0.000109	4.06
[R].icPVEFNPNFVAR.[M]	N-Term(TMT10plex); C2(Cl-DDE)	High	Q9UI30	0	1930.03	108.3	99	88.9	9.5	8.2	0	0	0	0	98.7333	5.9	0	0	2.373e-05	3.88
[R].aDAESLLSLck.[E]	N-Term(TMT10plex); C10(Cl-DDE); K11(TMT10plex)	High	Q96IW2	0	1803.02	55.9	37.1	63.1	7.2	7.7	1.4	0	0	0	52.0333	5.43333	0	0	0.004345	3.26
[R].lSVSYITEEcLk.[K]	N-Term(TMT10plex); C10(Cl-DDE); K12(TMT10plex)	High	Q15386	0	2038.14	23	21.8	25.5	2.5	1.7	2.2	0	0	0	23.4333	2.13333	0	0	0.0003073	3.65
[K].mSAYAFFVQTcR.[E]	N-Term(TMT10plex); C11(Cl-DDE)	High	O15347	0	1847.92	17.4	12.6	21.4	0	2	0	0	0	0	17.1333	0.666667	0	0	0.0008334	3.14
[R].aDMGGAATIcSAIVSAAk.[L]	N-Term(TMT10plex); C10(Cl-DDE); K18(TMT10plex)	High	P28838	0	2290.24	97.4	79.7	91.5	27.1	22.8	14.4	0	0	0	89.5333	21.4333	0	0	1.125e-07	5.25
[R].icSIYTQSGENSLVQEGSEASPIGk.[S]	N-Term(TMT10plex); C2(Cl-DDE); K25(TMT10plex)	High	Q9Y4W2	0	3250.68	26.5	27.9	29	2	1.7	0	0	0	0	27.8	1.23333	0	0	8.967e-06	3.52
[R].sVMDATQIAGLNcLR.[L]	N-Term(TMT10plex); C13(Cl-DDE)	High	P34932	0	2016.07	71.1	74.6	83.6	8.1	6.4	0	0	0	0	76.4333	4.83333	0	0	8.007e-07	5.17
[R].aVLEALGScLNNk.[Y]	N-Term(TMT10plex); C9(Cl-DDE); K13(TMT10plex)	High	P34896	0	1985.14	14.7	12.2	18	0	2.2	0	0	0	0	14.9667	0.733333	0	0	0.001562	2.52
[K].tIIPLISQcTPk.[V]	N-Term(TMT10plex); C9(Cl-DDE); K12(TMT10plex)	High	P40926	0	1967.19	158.2	127.3	151.9	12	14.8	0	0	0	0	145.8	8.93333	0	0	0.001831	3.45
[K].cISEVQANNVVLGQYVGNPDGEGEATk.[G]	N-Term(TMT10plex); C1(Cl-DDE); K27(TMT10plex)	High	P11413	0	3444.76	42.2	52.1	41.9	1.3	2.8	0	0	0	0	45.4	1.36667	0	0	2.607e-06	4.53
[K].cSAAALDVLANVYR.[D]	N-Term(TMT10plex); C1(Cl-DDE)	High	Q92973	0	1890.02	26.8	25.5	36.7	0	0	0	0	0	0	9.88889	0	0	0	1.388e-06	4.24
[K].qYSSDPVIEVAETcQLAVR.[R]	N-Term(TMT10plex); C14(Cl-DDE)	High	Q9BU89	0	2532.31	16.1	14.7	13.3	0	0	0	0	0	0	4.9	0	0	0	1.155e-06	6.29
[R].cYVQPQWVFDSVNAR.[L]	N-Term(TMT10plex); C1(Cl-DDE)	High	O00541	0	2236.13	12	7.2	7.2	0	0	0	0	0	0	2.93333	0	0	0	0.0006284	3.32
[K].tMGFcYQILTEPNADPR.[K]	N-Term(TMT10plex); C5(Cl-DDE)	High	O95373	0	2380.17	39.5	20.7	48.7	13.6	16	11.6	0	0	0	36.3	13.7333	0	0	0.000384	3.22
[K].nLFEDQNTLTSIcEk.[V]	N-Term(TMT10plex); C13(Cl-DDE); K15(TMT10plex)	High	P55060	0	2408.26	13.7	14.1	14.8	0	0	0	0	0	0	4.73333	0	0	0	1.644e-06	3.59
[K].eIcELTGIDQSVLER.[A]	N-Term(TMT10plex); C3(Cl-DDE)	High	O43795	0	2129.12	81.8	63.5	81.9	9.2	7	0	0	0	0	75.7333	5.4	0	0	2.62e-07	4.09
[K].lIEAEDNMNcQMSNITVTYR.[D]	N-Term(TMT10plex); C10(Cl-DDE)	High	P62318	0	2769.33	25.1	20.9	15.5	1.6	1.8	0	0	0	0	20.5	1.13333	0	0	0.0003052	2.22
[K].aELGFLEScLR.[V]	N-Term(TMT10plex); C9(Cl-DDE)	High	Q92696	0	1661.9	33.6	24.7	31.5	2.8	2.3	0	0	0	0	29.9333	1.7	0	0	0.0007417	3.59
[R].lPPGFNDVDALcR.[A]	N-Term(TMT10plex); C12(Cl-DDE)	High	Q8IY67	0	1840.97	18.4	17.4	15.1	0	0	0	0	0	0	5.65556	0	0	0	2.148e-06	4.74
[K].yEDLAPcITLk.[N]	N-Term(TMT10plex); C7(Cl-DDE); K11(TMT10plex)	High	P29144	0	1919.08	290.3	266.3	292	28.5	28.8	1.5	0	0	0	282.867	19.6	0	0	0.004789	2.01
[R].nQLPLVVDAIcTR.[G]	N-Term(TMT10plex); C11(Cl-DDE)	High	Q9P2R3	0	1866.06	66.6	50.1	67.8	8.8	9.8	2.7	0	0	0	61.5	7.1	0	0	1.864e-05	4.76
[R].eINDcIGGTVLNISk.[S]	N-Term(TMT10plex); C5(Cl-DDE); K15(TMT10plex)	High	O76021	0	2229.24	37.2	33.9	41.9	2.4	2.5	0	0	0	0	37.6667	1.63333	0	0	6.419e-05	3.9
[K].aIELNPANAVYFcNR.[A]	N-Term(TMT10plex); C13(Cl-DDE)	High	O43765	0	2119.11	221.5	171.4	212.8	15.7	15	0	0	0	0	201.9	10.2333	0	0	1.229e-07	4.17
[K].dIIAcGFDINk.[T]	N-Term(TMT10plex); C5(Cl-DDE); K11(TMT10plex)	High	P23381	0	1862.04	189.6	217.9	188	3.7	6.1	0	0	0	0	198.5	3.26667	0	0	3.114e-06	3.76
[R].gSAAALcNNLSVLQLPAR.[N]	N-Term(TMT10plex); C7(Cl-DDE)	High	Q9H977	0	2222.24	3.8	2.9	8	0	0	0	0	0	0	1.63333	0	0	0	0.0008618	3
[R].eIADGLcLEVEGk.[M]	N-Term(TMT10plex); C7(Cl-DDE); K13(TMT10plex)	High	P13693	0	2029.12	10.1	11.6	13.1	1.9	1.2	0	0	0	0	11.6	1.03333	0	0	0.004784	2.23
[K].tSFVNFTDIck.[L]	N-Term(TMT10plex); C10(Cl-DDE); K11(TMT10plex)	High	P20042	0	1928.05	152.3	122.3	139.2	3	0	0	0	0	0	137.933	1	0	0	4.956e-06	3.69
[K].acADATLSQITNNIDPVGR.[I]	N-Term(TMT10plex); C2(Cl-DDE)	High	P62873	0	2383.23	74.8	69.7	68.7	10.7	5.9	0	0	0	0	71.0667	5.53333	0	0	9.065e-08	3.98
[K].tIIPLISQcTPk.[V]	N-Term(TMT10plex); C9(Cl-DDE); K12(TMT10plex)	High	P40926	0	1967.19	406.3	327.7	371.6	33.5	32.8	1.3	0	0	0	368.533	22.5333	0	0	0.002138	3.31
[K].lLEEIcNLGR.[D]	N-Term(TMT10plex); C6(Cl-DDE)	High	Q7Z6Z7	0	1583.89	87.7	72.3	88.3	10.9	7.7	8.3	0	0	0	82.7667	8.96667	0	0	0.0001612	2.47
[K].dIAPPPEEcLQLLSR.[A]	N-Term(TMT10plex); C9(Cl-DDE)	High	Q99567	0	2105.14	121.1	87.4	110.9	7.4	11.5	3.4	0	0	0	106.467	7.43333	0	0	1.462e-06	4.69
[K].vALNVScANLLDk.[D]	N-Term(TMT10plex); C7(Cl-DDE); K13(TMT10plex)	High	O75131	0	2013.17	51.1	56.6	51.5	8.1	2.1	0	0	0	0	53.0667	3.4	0	0	0.0001787	3.44
[R].fcIWTESAFR.[K]	N-Term(TMT10plex); C2(Cl-DDE)	High	P36578	0	1683.86	9.1	8.1	7.1	0	0	0	0	0	0	2.7	0	0	0	0.0009679	2.47
[K].tGDLPAFGEcVGIASk.[A]	N-Term(TMT10plex); C10(Cl-DDE); K16(TMT10plex)	High	Q9Y4G6	0	2218.21	26	21.8	29.1	0	2.3	0	0	0	0	25.6333	0.766667	0	0	0.0008585	2.96
[R].cSNWDAETLTEDQVIYAAR.[D]	N-Term(TMT10plex); C1(Cl-DDE)	High	Q9NVH0	0	2609.26	0	0	0	0	0	0	0	0	0	0	0	0	0	0.0003586	3.2
[R].fSGGYPALMDcMNk.[L]	N-Term(TMT10plex); C11(Cl-DDE); K14(TMT10plex)	High	Q9BPW8	0	2187.09	73.7	55.3	93.6	18.1	13.9	6.5	0	0	0	74.2	12.8333	0	0	6.039e-06	4.81
[K].nLFEDQNTLTSIcEk.[V]	N-Term(TMT10plex); C13(Cl-DDE); K15(TMT10plex)	High	P55060	0	2408.26	149	125.1	135.7	14.9	19.1	2.5	0	0	0	136.6	12.1667	0	0	6.817e-09	6.42
[R].aITIAGVPQSVTEcVk.[Q]	N-Term(TMT10plex); C14(Cl-DDE); K16(TMT10plex)	High	Q15365	0	2269.31	14.3	16.4	20.4	2.7	2.4	0	0	0	0	17.0333	1.7	0	0	0.0001106	4.4
[R].qVEVINFGDcLVR.[S]	N-Term(TMT10plex); C10(Cl-DDE)	High	P46060	0	1916.04	93.5	88.1	79.1	1.5	1.8	0	0	0	0	86.9	1.1	0	0	2.597e-07	4.46
[K].dNMAQEGVILDDVDSSVcR.[D]	N-Term(TMT10plex); C18(Cl-DDE)	High	Q9BV86	0	2490.19	6.8	2.7	6.4	0	0	0	0	0	0	1.76667	0	0	0	5.039e-09	5.85
[R].vMFSSFGQIEEcR.[I]	N-Term(TMT10plex); C12(Cl-DDE)	High	Q92879	0	1956.96	16.3	18.7	18.6	0	0	0	0	0	0	5.95556	0	0	0	1.188e-06	4.53
[K].sLFGSIGDIESck.[L]	N-Term(TMT10plex); C12(Cl-DDE); K13(TMT10plex)	High	Q14576	0	2009.09	96.6	82.5	98.3	11.7	17	6.9	0	0	0	92.4667	11.8667	0	0	4.363e-06	4.13
[R].vNQAIWLLcTGAR.[E]	N-Term(TMT10plex); C9(Cl-DDE)	High	P46782	0	1869.05	28.6	27.2	28.4	1.7	0	0	0	0	1.5	28.0667	0.566667	0.5	0	1.17e-05	4.26
[R].eQLLALSAcAPFNVR.[F]	N-Term(TMT10plex); C9(Cl-DDE)	High	Q8IU81	0	2056.13	18.7	14.5	14.4	0	0	0	0	0	0	5.28889	0	0	0	0.0001114	3.54
[K].vQLVGLDEESSEFIcR.[N]	N-Term(TMT10plex); C15(Cl-DDE)	High	P61962	0	2248.16	2.3	0	1.5	0	0	0	0	0	0	0.422222	0	0	0	0.002574	2.66
[R].sLHDALcVLAQTVk.[D]	N-Term(TMT10plex); C7(Cl-DDE); K14(TMT10plex)	High	P78371	0	2151.25	22.8	22.9	29.2	2.5	3.5	0	0	0	0	24.9667	2	0	0	0.001003	2.26
[R].dNLTLWTSDSAGEEcDAAEGAEN.[-]	N-Term(TMT10plex); C15(Cl-DDE)	High	P27348	0	2822.24	21.6	18.8	26.2	0	3.2	2.8	0	0	6.1	22.2	2	2.03333	0	2.706e-10	5.11
[R].gVVTLLSDYEVck.[E]	N-Term(TMT10plex); C12(Cl-DDE); K13(TMT10plex)	High	Q9UKD2	0	2079.17	20.8	18.3	24	0	0	0	0	0	0	7.01111	0	0	0	0.000139	4.08
[K].yTDcLQFYVNSTLk.[E]	N-Term(TMT10plex); C4(Cl-DDE); K14(TMT10plex)	High	Q16799	0	2348.25	46.2	54.4	109.6	14.3	16.9	2.6	0	0	0	70.0667	11.2667	0	0	1.545e-06	4.35
[K].lEQSYEALcELAAAR.[R]	N-Term(TMT10plex); C9(Cl-DDE)	High	O15020	0	2091.09	26.2	23.8	25.7	8.9	7.8	4	0	0	0	25.2333	6.9	0	0	3.667e-06	4.08
[R].sQFEELcAELLQk.[I]	N-Term(TMT10plex); C7(Cl-DDE); K13(TMT10plex)	High	Q92598	0	2191.19	74.1	44.9	90.9	33.3	39.6	21.9	10	3.8	6.9	69.9667	31.6	6.9	0	0.000642	3.49
[K].iTVPFLEQcPIR.[G]	N-Term(TMT10plex); C9(Cl-DDE)	High	P48147	0	1840.05	45	35.8	40.9	6.1	2	0	0	0	0	40.5667	2.7	0	0	3.009e-05	3.34
[K].sNTNWVDITQDFEEAcR.[E]	N-Term(TMT10plex); C16(Cl-DDE)	High	Q5VZE5	0	2452.15	12.8	6.4	11.8	0	0	0	0	0	0	3.44444	0	0	0	1.331e-06	6.7
[R].mcDLVSDFDGFSER.[F]	N-Term(TMT10plex); C2(Cl-DDE)	High	P30520	0	2044.94	18.9	19.9	19.7	0	0	0	0	0	0	6.5	0	0	0	1.585e-05	3.26
[K].gYPSEFATYLNFcR.[S]	N-Term(TMT10plex); C13(Cl-DDE)	High	P48730	0	2092.03	14.4	11.2	18.2	1.5	0	0	0	0	0	14.6	0.5	0	0	3.816e-05	4.96
[K].yGSVAFPNFEQGVAcLR.[E]	N-Term(TMT10plex); C15(Cl-DDE)	High	O00116	0	2282.17	41.2	31.8	38.7	3	2.5	0	0	0	0	37.2333	1.83333	0	0	4.958e-05	5.12
[R].lGIGMDTcVIPLR.[H]	N-Term(TMT10plex); C8(Cl-DDE)	High	P49903	0	1812.02	28.5	25.3	29	2.4	0	0	0	0	0	27.6	0.8	0	0	0.002934	2.71
[K].nLFDMcGISEAQLk.[D]	N-Term(TMT10plex); C6(Cl-DDE); K14(TMT10plex)	High	O00401	0	2222.18	7.3	8.9	8.9	2.4	0	0	0	0	0	8.36667	0.8	0	0	0.001817	2.8
[R].lYSVVFQEIcNR.[Y]	N-Term(TMT10plex); C10(Cl-DDE)	High	Q08623	0	1895.02	24	22	35.1	8.3	7	2.5	0	0	0	27.0333	5.93333	0	0	0.0006091	4.08
[R].qAAcTIVEALATIPSR.[K]	N-Term(TMT10plex); C4(Cl-DDE)	High	Q5T4S7	0	2068.15	16.2	12.4	10.9	0	2	0	0	0	0	13.1667	0.666667	0	0	1.393e-05	3.26
[R].fIcIYPAYLNNk.[K]	N-Term(TMT10plex); C3(Cl-DDE); K12(TMT10plex)	High	P09132	0	2112.18	7.1	3.8	6.4	0	0	0	0	0	0	1.92222	0	0	0	0.004304	1.97
[K].lcWFLDEAAAR.[L]	N-Term(TMT10plex); C2(Cl-DDE)	High	O95336	0	1718.9	18.3	14.3	15.3	1.5	0	1.3	0	0	0	15.9667	0.933333	0	0	0.002816	2.75
[K].cVIFEIPGAPDDEAVR.[I]	N-Term(TMT10plex); C1(Cl-DDE)	High	Q96I25	0	2155.12	31.9	31.9	21.3	0	0	0	0	0	0	9.45556	0	0	0	8.924e-06	3.15
[K].iLSDIGLEYck.[E]	N-Term(TMT10plex); C10(Cl-DDE); K11(TMT10plex)	High	Q9H2P0	0	1907.08	116.4	81.4	96.2	7.3	8.9	6.6	0	0	0	98	7.6	0	0	1.076e-05	3.89
[K].tVTDMLMTIcAR.[I]	N-Term(TMT10plex); C10(Cl-DDE)	High	Q9Y490	0	1778.93	99.6	70.4	126.4	40.6	39	19.5	2.2	2.1	2.3	98.8	33.0333	2.2	0	5.233e-05	4.39
[K].cDENILWLDYk.[N]	N-Term(TMT10plex); C1(Cl-DDE); K11(TMT10plex)	High	P14618	0	2065.09	142.8	151.4	155.2	3.4	2.6	0	0	0	3	149.8	2	1	0	7.745e-05	3.43
[R].vAAAESMPFLLEcAR.[I]	N-Term(TMT10plex); C13(Cl-DDE)	High	O60518	0	2032.07	15.7	20.1	17.6	1.9	2.1	0	0	0	0	17.8	1.33333	0	0	0.001365	4.03
[R].wFLTcINQPQFR.[A]	N-Term(TMT10plex); C5(Cl-DDE)	High	P26641	0	1977.05	56.6	58.7	66	6.6	4.1	0	0	0	0	60.4333	3.56667	0	0	3.901e-06	4.53
[K].dYVcSQFPTPEAVLEGAR.[Y]	N-Term(TMT10plex); C4(Cl-DDE)	High	Q7KZ85	0	2406.21	12.9	10.8	6.6	0	0	0	0	0	0	3.36667	0	0	0	6.661e-05	3.89
[R].lLSQcMEYFDLR.[C]	N-Term(TMT10plex); C5(Cl-DDE)	High	Q9UPU5	0	1941.99	8.4	9.3	14.4	2	2.6	0	0	0	0	10.7	1.53333	0	0	0.004783	2.62
[R].eScLEAYTGIVQGLk.[G]	N-Term(TMT10plex); C3(Cl-DDE); K15(TMT10plex)	High	Q14974	0	2264.25	8.6	14.3	7.1	2.2	2.9	2.6	2.1	0	0	10	2.56667	0.7	0	7.873e-05	3.36
[K].tGQATVASGIPAGWMGLDcGPESSk.[K]	N-Term(TMT10plex); C19(Cl-DDE); K25(TMT10plex)	High	P00558	0	3073.56	26.1	23.9	29.3	2.2	2.2	0	0	0	0	26.4333	1.46667	0	0	0.0004354	3.07
[R].sPQENLVPcDVLLLR.[G]	N-Term(TMT10plex); C9(Cl-DDE)	High	Q9HD20	0	2120.18	21.1	16	18.8	1.4	0	0	0	0	0	18.6333	0.466667	0	0	0.002841	2.8
[R].sIEEAcFTLQYLNk.[L]	N-Term(TMT10plex); C6(Cl-DDE); K14(TMT10plex)	High	P46821	0	2312.25	30.7	25.6	25.4	0	0	0	0	0	0	9.07778	0	0	0	2.769e-06	4.12
[R].gITNLcVIGGDGSLTGADTFR.[S]	N-Term(TMT10plex); C6(Cl-DDE)	High	P08237	0	2491.29	89.6	73.8	90.4	6.4	2.8	0	0	0	0	84.6	3.06667	0	0	2.967e-07	5.64
[R].nFAcLTTGDVIAINYNEk.[I]	N-Term(TMT10plex); C4(Cl-DDE); K18(TMT10plex)	High	Q92890	0	2639.4	2.3	2	3.6	0	0	0	0	0	0	0.877778	0	0	0	0.000426	3.97
[K].lcYDAFTENMAGENQLLER.[R]	N-Term(TMT10plex); C2(Cl-DDE)	High	P78527	0	2641.27	16.4	10.2	24.8	10.7	8.1	6.2	0	0	0	17.1333	8.33333	0	0	4.543e-10	5.59
[K].aLcSFVTEDEVEWMR.[Q]	N-Term(TMT10plex); C3(Cl-DDE)	High	P82933	0	2239.08	2.1	1.7	2	0	0	0	0	0	0	0.644444	0	0	0	9.689e-07	4.61
[K].lLcDSVVLQPYLR.[E]	N-Term(TMT10plex); C3(Cl-DDE)	High	O95071	0	1943.11	2.2	2.2	1.6	0	0	0	0	0	0	0.666667	0	0	0	0.0005308	2.39
[K].eLDQWVEQLNEck.[Q]	N-Term(TMT10plex); C12(Cl-DDE); K13(TMT10plex)	High	P62714	0	2287.19	44.7	41.1	49.1	1.4	0	0	0	0	0	44.9667	0.466667	0	0	7.321e-07	5.78
[R].dGGFTLEDIcMLR.[R]	N-Term(TMT10plex); C10(Cl-DDE)	High	Q8NCE2	0	1893.95	0	1.3	0	0	0	0	0	0	0	0.144444	0	0	0	0.000878	3.07
[R].gSDELFSTcVTNGPFIMSSNSASAANGNDSk.[K]	N-Term(TMT10plex); C9(Cl-DDE); K31(TMT10plex)	High	P26599	0	3761.79	24.9	20.2	22.5	1.7	0	0	0	0	0	22.5333	0.566667	0	0	2.01e-05	5.45
[K].lIVcGMTSNGFTIADPDDR.[G]	N-Term(TMT10plex); C4(Cl-DDE)	High	P10155	0	2449.22	0	1.6	0	0	0	0	0	0	0	0.177778	0	0	0	0.004961	2.98
[R].aEFYFQPWAQEAVcR.[Y]	N-Term(TMT10plex); C14(Cl-DDE)	High	Q96GM5	0	2269.12	16.3	16.3	21.7	0	1.6	0	0	0	0	18.1	0.533333	0	0	1.659e-07	4.36
[K].eLIEPVLTcFNDADSR.[L]	N-Term(TMT10plex); C9(Cl-DDE)	High	Q08AM6	0	2246.14	27.4	25.4	25.8	0	0	0	0	0	0	8.73333	0	0	0	0.0001218	4.29
[K].yIYDQcPAVAGYGPIEQLPDYNR.[I]	N-Term(TMT10plex); C6(Cl-DDE)	High	P31930	0	3069.51	28.7	24.8	28.8	0	0	0	0	0	0	9.14444	0	0	0	5.262e-08	5.61
[R].yWPQEAGEYAVHVLcNSEDIR.[L]	N-Term(TMT10plex); C15(Cl-DDE)	High	P21333	0	2903.41	31.6	26.2	24.4	1.4	1.1	0	0	0	0	27.4	0.833333	0	0	0.0001331	3.65
[R].gFQFVSSSLPDIcYR.[C]	N-Term(TMT10plex); C13(Cl-DDE)	High	P62633	0	2143.1	218.9	176.2	220.8	14.8	14.5	0	0	0	0	205.3	9.76667	0	0	1.598e-07	5.45
[K].vNTLVAAANSLDNLcR.[M]	N-Term(TMT10plex); C15(Cl-DDE)	High	Q9Y4A5	0	2098.14	10.1	8.9	9.2	0	0	0	0	0	0	3.13333	0	0	0	4.839e-06	5.01
[R].lEDLVcDVVDR.[I]	N-Term(TMT10plex); C6(Cl-DDE)	High	O43776	0	1699.9	160.5	158.4	193.5	11.4	14.8	9.5	0	0	0	170.8	11.9	0	0	0.003794	2.7
[R].lTEcLETILNk.[A]	N-Term(TMT10plex); C4(Cl-DDE); K11(TMT10plex)	High	O94973	0	1930.12	103.3	85.3	108.9	19.5	24.2	14	0	0	0	99.1667	19.2333	0	0	0.000917	3.24
[R].lIEAYVIQcQAEAQEVTIAR.[A]	N-Term(TMT10plex); C9(Cl-DDE)	High	Q5VW32	0	2672.44	12.5	14.1	15.3	0	1.5	0	0	0	0	13.9667	0.5	0	0	1.149e-05	2.58
[K].lQVEPAVDTSGVQcYGPGIEGQGVFR.[E]	N-Term(TMT10plex); C14(Cl-DDE)	High	P21333	0	3130.59	9.2	8	7.7	0	1.6	0	0	0	0	8.3	0.533333	0	0	1.396e-06	6.49
[R].gALWILGEYcSTk.[E]	N-Term(TMT10plex); C10(Cl-DDE); K13(TMT10plex)	High	P53618	0	2094.16	12.1	6.8	8.8	1.9	0	0	0	0	0	9.23333	0.633333	0	0	0.0005156	3.3
[R].lQGINcGPDFTPSFANLGR.[T]	N-Term(TMT10plex); C6(Cl-DDE)	High	Q04637	0	2431.25	16.8	15.1	14.3	0	0	0	0	0	0	5.13333	0	0	0	1.994e-06	4.43
[R].lLYEALVDck.[K]	N-Term(TMT10plex); C9(Cl-DDE); K10(TMT10plex)	High	Q7L2H7	0	1820.05	58.1	60.4	81.7	8.4	6.6	0	0	0	0	66.7333	5	0	0	0.0001041	3.43
[R].lMTDTINEPILLcR.[F]	N-Term(TMT10plex); C13(Cl-DDE)	High	O43776	0	2056.12	145	112.7	104.8	1.9	0	0	0	0	0	120.833	0.633333	0	0	7.343e-07	4.25
[K].dGTSDVPAEIcVVIGGVR.[N]	N-Term(TMT10plex); C11(Cl-DDE)	High	Q5T7W0	0	2211.18	9.5	7.3	8.6	0	0	0	0	0	0	2.82222	0	0	0	0.0001801	3.9
[K].ycEDIVNTAAWGGQLELR.[A]	N-Term(TMT10plex); C2(Cl-DDE)	High	Q8N6M0	0	2462.24	0	0	0	0	0	0	0	0	0	0	0	0	0	1.827e-06	4.21
[R].acPQIVTALTLLNR.[E]	N-Term(TMT10plex); C2(Cl-DDE)	High	Q14146	0	1937.13	10.9	8.3	7.6	0	0	0	0	0	0	2.97778	0	0	0	0.0002198	3.41
[K].tPAILEASAGAIQNLcAGR.[W]	N-Term(TMT10plex); C16(Cl-DDE)	High	O60716	0	2280.24	39.7	29.9	30.5	1.5	1.7	0	0	0	0	33.3667	1.06667	0	0	2.38291e-11	6.5
[K].eSVAPVLSVLTEcAR.[M]	N-Term(TMT10plex); C13(Cl-DDE)	High	Q9NPQ8	0	1998.1	105.7	94.8	103.7	4.1	6.4	1.4	0	0	0	101.4	3.96667	0	0	8.218e-07	4.85
[K].cEFQDAYVLLSEk.[K]	N-Term(TMT10plex); C1(Cl-DDE); K13(TMT10plex)	High	P10809	0	2198.17	224.6	219.8	184	22.3	19.2	2.4	1.9	2.5	1.8	209.467	14.6333	2.06667	0	0.0003	2.96
[R].eLGcWAVEEMGVPVAAR.[A]	N-Term(TMT10plex); C4(Cl-DDE)	High	O94927	0	2241.15	0	2	0	0	0	0	0	0	0	0.222222	0	0	0	0.00331	2.93
[K].yLEMIYSMck.[K]	N-Term(TMT10plex); C9(Cl-DDE); K10(TMT10plex)	High	O95373	0	1934.01	1.6	1.9	8.7	1.6	1.7	2.3	0	3.3	0	4.06667	1.86667	1.1	0	0.003994	3.31
[R].iFcGDLGNEVNDDILAR.[A]	N-Term(TMT10plex); C3(Cl-DDE)	High	Q9BTD8	0	2288.17	16.2	14.4	15.6	1.7	0	0	0	0	0	15.4	0.566667	0	0	1.7e-06	5.16
[K].cLSEVVAVDPSILAR.[L]	N-Term(TMT10plex); C1(Cl-DDE)	High	Q6KC79	0	1996.12	30.2	23.5	36.1	2.9	3.1	0	0	0	0	29.9333	2	0	0	0.0017	2.18
[R].aVLLASDAQEcTLEEVVER.[L]	N-Term(TMT10plex); C11(Cl-DDE)	High	Q27J81	0	2499.31	0	0	0	0	0	0	0	0	0	0	0	0	0	0.0003274	3.43
[R].nNDLcYWVPELVR.[E]	N-Term(TMT10plex); C5(Cl-DDE)	High	P41252	0	2045.06	64.5	48.3	65.1	3.8	8.3	0	0	0	0	59.3	4.03333	0	0	0.0003764	2.27
[R].gLAQADGTLITcVDSGILR.[V]	N-Term(TMT10plex); C12(Cl-DDE)	High	Q6RFH5	0	2327.27	2.7	3.4	5.7	0	2.1	0	0	0	0	3.93333	0.7	0	0	7.8e-06	4.55
[K].sQETEcTYFSTPLLLGk.[K]	N-Term(TMT10plex); C6(Cl-DDE); K17(TMT10plex)	High	P40926	0	2570.37	3.2	3.3	2.5	0	0	0	0	0	0	1	0	0	0	0.004108	3.93
[R].iAALNALAAcNYLPQSR.[E]	N-Term(TMT10plex); C10(Cl-DDE)	High	Q9Y4A5	0	2213.22	1.4	3.9	2.5	0	0	0	0	0	0	0.866667	0	0	0	0.000119	3.49
[K].wcSNTPFELIATEETER.[R]	N-Term(TMT10plex); C2(Cl-DDE)	High	Q8N3F0	0	2450.2	13.9	11.6	10	0	0	0	0	0	0	3.94444	0	0	0	3.083e-05	3.36
[K].lSDVTLVPVScSELEk.[A]	N-Term(TMT10plex); C11(Cl-DDE); K16(TMT10plex)	High	O95865	0	2372.33	13.2	7.7	11	0	0	0	0	0	0	3.54444	0	0	0	4.072e-05	2.82
[R].lAEQIATLcATLk.[E]	N-Term(TMT10plex); C9(Cl-DDE); K13(TMT10plex)	High	P61764	0	2028.2	30.2	25.2	37.9	14.5	17.4	9.1	0	0	0	31.1	13.6667	0	0	0.001121	3.37
[R].dTLLTLAGcTPYEVR.[F]	N-Term(TMT10plex); C9(Cl-DDE)	High	Q9H1B7	0	2076.11	33.8	32.4	33.9	0	0	0	0	0	0	11.1222	0	0	0	5.221e-07	4.6
[K].mVEDAcMLLADYNGR.[L]	N-Term(TMT10plex); C6(Cl-DDE)	High	Q96P16	0	2125.02	12.9	9.6	11.6	3.8	6.2	0	0	0	0	11.3667	3.33333	0	0	0.001298	3.23
[K].gAVVGIDLGTTNScVAVMEGk.[Q]	N-Term(TMT10plex); C14(Cl-DDE); K21(TMT10plex)	High	P38646	0	2674.44	84.1	86.5	70.7	3.6	2.1	0	0	0	0	80.4333	1.9	0	0	1.262e-10	6.34
[R].vAAAESMPLLLEcAR.[V]	N-Term(TMT10plex); C13(Cl-DDE)	High	O00410	0	1998.08	293.1	253.5	269.4	3.8	13.4	3.7	0	0	0	272	6.96667	0	0	4.665e-05	4.86
[R].lGTDEScFNMILATR.[S]	N-Term(TMT10plex); C7(Cl-DDE)	High	P20073	0	2095.06	21	17.7	20.2	3.1	0	0	0	0	0	19.6333	1.03333	0	0	0.000962	2.52
[R].lEYcEALAMLR.[E]	N-Term(TMT10plex); C4(Cl-DDE)	High	P14868	0	1735.92	104.8	99.1	81.2	2.6	0	0	0	0	0	95.0333	0.866667	0	0	0.0001363	3.38
[R].sLVEASSSGVSVLSLcEk.[G]	N-Term(TMT10plex); C16(Cl-DDE); K18(TMT10plex)	High	Q9UQ80	0	2448.35	104.8	95.6	84.3	8.7	3.9	0	0	0	0	94.9	4.2	0	0	1.356e-07	6.45
[K].eYELESLFEHYcYSR.[G]	N-Term(TMT10plex); C12(Cl-DDE)	High	P12955	0	2392.12	19.5	17	22.1	1.9	0	0	0	0	0	19.5333	0.633333	0	0	0.001421	3.02
[K].iLTDEMLLQAcEGR.[T]	N-Term(TMT10plex); C11(Cl-DDE)	High	Q5T3I0	0	2016.06	14	14.4	15.8	0	0	0	0	0	0	4.91111	0	0	0	0.001668	3.19
[R].lFTEcQEQLDILR.[D]	N-Term(TMT10plex); C5(Cl-DDE)	High	P54198	0	2032.08	30.6	23.8	30.4	2.2	6.7	0	0	0	0	28.2667	2.96667	0	0	2.266e-05	3.74
[K].eLEVLLMcNk.[S]	N-Term(TMT10plex); C8(Cl-DDE); K10(TMT10plex)	High	P62910	0	1845.05	72.2	62.4	83.7	8.1	9.1	0	0	0	0	72.7667	5.73333	0	0	0.0001773	2.98
[R].cFNTLTNSFQPSLLGR.[K]	N-Term(TMT10plex); C1(Cl-DDE)	High	P55265	0	2222.17	17.8	15.8	18.2	1.8	0	0	0	0	0	17.2667	0.6	0	0	9.059e-06	4.48
[R].aDIEVAcYGYEGIDAVk.[E]	N-Term(TMT10plex); C7(Cl-DDE); K17(TMT10plex)	High	P05198	0	2469.28	107.6	116	102.7	9.1	3.9	0	0	0	0	108.767	4.33333	0	0	5.87e-08	5.11
[R].yATDTFAGLcHQLTNALVER.[K]	N-Term(TMT10plex); C10(Cl-DDE)	High	Q9UNS2	0	2647.36	8.9	6.5	8.3	0	0	1.5	0	0	0	7.9	0.5	0	0	2.2e-05	3.06
[R].tEQLQAVLcSTMEk.[S]	N-Term(TMT10plex); C9(Cl-DDE); K14(TMT10plex)	High	Q9BV38	0	2234.2	2.3	2	0	0	0	0	0	0	0	0.477778	0	0	0	0.0001396	3.47
[R].qAAAIILNIYcSR.[S]	N-Term(TMT10plex); C11(Cl-DDE)	High	Q92616	0	1860.05	43.8	32.7	42.8	3.1	2.3	0	0	0	0	39.7667	1.8	0	0	3.723e-06	3.52
[R].aAVEEGIVLGGGcALLR.[C]	N-Term(TMT10plex); C13(Cl-DDE)	High	P10809	0	2052.16	7.1	7.1	7.9	0	0	0	0	0	0	2.45556	0	0	0	0.006619	3.51
[R].lcLQSIAFISR.[L]	N-Term(TMT10plex); C2(Cl-DDE)	High	P57088	0	1674.97	18.9	12.7	16.6	1.7	1.6	1.6	1.4	1.5	0	16.0667	1.63333	0.966667	0	9.359e-06	3.65
[K].sLQFYSVENGDcLLVR.[W]	N-Term(TMT10plex); C12(Cl-DDE)	High	Q15813	0	2267.18	2.3	0	1.3	0	0	0	0	0	0	0.4	0	0	0	0.0002194	4.79
[R].nTLcAPEVISLINTR.[M]	N-Term(TMT10plex); C4(Cl-DDE)	High	Q96CS3	0	2068.15	19.4	19.1	16.2	0	0	0	0	0	0	6.07778	0	0	0	0.0004131	3.45
[R].eVQPDVVVVELcQYR.[V]	N-Term(TMT10plex); C12(Cl-DDE)	High	Q9H4I3	0	2200.17	9.1	12.8	7.5	0	0	0	0	0	0	3.26667	0	0	0	9.966e-07	5.61
[R].eNEITGALLPcLDESR.[F]	N-Term(TMT10plex); C11(Cl-DDE)	High	Q9Y3Z3	0	2184.13	17.5	10.6	13.5	0	0	0	0	0	0	4.62222	0	0	0	0.000221	3.19
[K].yGETANEcGEAFFFYGk.[S]	N-Term(TMT10plex); C8(Cl-DDE); K17(TMT10plex)	High	P49321	0	2586.25	68.2	58.6	77	0	0	0	0	0	0	22.6444	0	0	0	0.003675	3.2
[R].vAAcLPIDDVLR.[I]	N-Term(TMT10plex); C4(Cl-DDE)	High	Q96SW2	0	1708.97	48	39.7	51.2	3.8	6.9	0	0	0	0	46.3	3.56667	0	0	0.0007573	2.47
[K].aIEEGIPAFTcEEYVk.[S]	N-Term(TMT10plex); C11(Cl-DDE); K16(TMT10plex)	High	Q9Y2L1	0	2452.29	13.4	11.1	10.8	0	0	0	0	0	0	3.92222	0	0	0	7.317e-06	4.67
[K].dFcTEWPAALDSDEk.[C]	N-Term(TMT10plex); C3(Cl-DDE); K15(TMT10plex)	High	P82673	0	2380.16	38.5	30.4	36.9	0	0	0	0	0	0	11.7556	0	0	0	0.0003804	4.74
[K].lDQEDALLGSYPVDDGcR.[I]	N-Term(TMT10plex); C17(Cl-DDE)	High	Q99426	0	2390.16	19.2	19.7	21.5	2.2	1.8	0	0	0	0	20.1333	1.33333	0	0	3.445e-07	5.17
[R].iLQDDVAcDIIk.[I]	N-Term(TMT10plex); C8(Cl-DDE); K12(TMT10plex)	High	Q13601	0	1999.14	29.5	22.1	24.4	1.3	2.2	0	0	0	0	25.3333	1.16667	0	0	2.869e-05	3.29
[R].lNLATEcLPLDk.[Y]	N-Term(TMT10plex); C7(Cl-DDE); K12(TMT10plex)	High	Q7L0Y3	0	1983.15	139.7	110.6	135.8	2.9	2.1	0	0	0	0	128.7	1.66667	0	0	0.0001954	3.46
[K].vEVITGEEAESNVLQMQck.[L]	N-Term(TMT10plex); C18(Cl-DDE); K19(TMT10plex)	High	Q9H6Z4	0	2760.44	27.9	30.6	26.4	2.3	0	0	0	0	0	28.3	0.766667	0	0	3.228e-07	4.14
[R].aAVEEGIVLGGGcALLR.[C]	N-Term(TMT10plex); C13(Cl-DDE)	High	P10809	0	2052.16	9	22.8	11.5	1.9	0	0	0	0	0	14.4333	0.633333	0	0	0.004665	3.91
[R].lLQEIVDQcMNR.[S]	N-Term(TMT10plex); C9(Cl-DDE)	High	O15269	0	1885.99	52.4	30.8	53	22.3	22.4	12.3	2.4	0	0	45.4	19	0.8	0	3.354e-05	3.83
[R].gNEFFcEVDEDYIQDk.[F]	N-Term(TMT10plex); C6(Cl-DDE); K16(TMT10plex)	High	P67870	0	2604.24	87.6	80.3	74.9	3.7	3.5	0	0	0	0	80.9333	2.4	0	0	8.28e-07	5.95
[K].lSIMIEEcGGLDk.[I]	N-Term(TMT10plex); C8(Cl-DDE); K13(TMT10plex)	High	P52292	0	2061.12	53.8	41	51.1	6.7	6.3	0	0	0	0	48.6333	4.33333	0	0	0.0003021	3.16
[K].lQGIcDLLTQTENR.[L]	N-Term(TMT10plex); C5(Cl-DDE)	High	Q03001	0	2028.09	14.7	11.3	19.3	2	1.9	0	0	0	0	15.1	1.3	0	0	3.576e-05	3.21
[K].cIAYSPPFGDYAQVSSLR.[N]	N-Term(TMT10plex); C1(Cl-DDE)	High	Q9HCJ3	0	2398.22	6.7	3.4	3.7	0	0	0	0	0	0	1.53333	0	0	0	0.0004895	3.27
[K].lVTDcVAAMNPDAVLR.[V]	N-Term(TMT10plex); C5(Cl-DDE)	High	O95861	0	2112.13	49.9	41.1	36.7	0	0	0	0	0	0	14.1889	0	0	0	1.554e-06	4.63
[K].lDGIPDcDISPVQIR.[K]	N-Term(TMT10plex); C7(Cl-DDE)	High	Q9H081	0	2065.11	4	9.1	9.4	0	0	0	0	0	0	2.5	0	0	0	0.006347	2.66
[R].fLLADNLYck.[A]	N-Term(TMT10plex); C9(Cl-DDE); K10(TMT10plex)	High	P61758	0	1853.05	14.7	14.4	11.7	0	1.7	1.3	0	0	0	13.6	1	0	0	0.002977	2.34
[R].aQGVLFDcDGVLWNGER.[A]	N-Term(TMT10plex); C8(Cl-DDE)	High	Q96GD0	0	2303.16	12.3	8.8	6.4	0	0	0	0	0	0	3.05556	0	0	0	8.948e-05	4.38
[R].ecSLQVPEDELVSTLk.[Q]	N-Term(TMT10plex); C2(Cl-DDE); K16(TMT10plex)	High	P11441	0	2443.33	22.4	17.6	16.1	1.7	1.8	0	0	0	0	18.7	1.16667	0	0	2.968e-05	2.93
[R].lPLMEcVQMTQDVQk.[A]	N-Term(TMT10plex); C6(Cl-DDE); K15(TMT10plex)	High	Q01813	0	2416.29	12.6	6.7	8.7	1.6	0	0	0	0	0	9.33333	0.533333	0	0	4.929e-06	3.67
[K].iLNITDVVAAcR.[D]	N-Term(TMT10plex); C11(Cl-DDE)	High	Q6KC79	0	1711.98	81.2	69.1	73.5	7.3	4.1	4	0	1.4	2.6	74.6	5.13333	1.33333	0	8.99e-06	4.03
[R].qLSAQGQMTQLcELINk.[S]	N-Term(TMT10plex); C12(Cl-DDE); K17(TMT10plex)	High	Q9UNS2	0	2558.39	23.3	19.8	18.4	1.9	0	0	0	0	0	20.5	0.633333	0	0	5.179e-06	3.49
[K].cFELQALLEEER.[K]	N-Term(TMT10plex); C1(Cl-DDE)	High	Q14BN4	0	1903.99	16.8	15.6	13.7	1.3	0	0	0	0	0	15.3667	0.433333	0	0	4.908e-07	4.38
[R].eScLEAYTGIVQGLk.[G]	N-Term(TMT10plex); C3(Cl-DDE); K15(TMT10plex)	High	Q14974	0	2264.25	20	14.7	20.8	3.9	7.8	2.8	0	0	0	18.5	4.83333	0	0	1.53e-06	3.03
[K].sGEEDFESLASQFSDcSSAk.[A]	N-Term(TMT10plex); C16(Cl-DDE); K20(TMT10plex)	High	Q13526	0	2777.31	47.1	42.1	44.5	1.7	0	0	0	0	2.5	44.5667	0.566667	0.833333	0	1.01e-05	5.21
[K].cVQSNIVLLTQAFR.[R]	N-Term(TMT10plex); C1(Cl-DDE)	High	O94925	0	2016.14	68.6	57.8	74.5	10.3	10.7	0	0	0	0	66.9667	7	0	0	0.0004393	2.83
[K].gELLGcFGLTEPNSGSDPSSMETR.[A]	N-Term(TMT10plex); C6(Cl-DDE)	High	Q92947	0	2908.38	3	2.9	2	0	0	0	0	0	0	0.877778	0	0	0	0.002579	4.3
[K].lcQIFSDLNATYR.[T]	N-Term(TMT10plex); C2(Cl-DDE)	High	O15042	0	1968.03	3.5	1.8	7.9	0	0	0	0	0	0	1.46667	0	0	0	0.006361	1.95
[R].gNQLcSLISGIIR.[A]	N-Term(TMT10plex); C5(Cl-DDE)	High	Q53GS7	0	1798.03	19.4	14.8	15.5	0	0	0	0	0	0	5.52222	0	0	0	0.0003129	3.01
[K].lLMMAGIDDcYTSAR.[G]	N-Term(TMT10plex); C10(Cl-DDE)	High	P15880	0	2084.03	93	85.9	70.2	1.4	0	1.4	0	0	0	83.0333	0.933333	0	0	5.371e-08	5.33
[K].tcNVLVALEQQSPDIAQGVHLDR.[N]	N-Term(TMT10plex); C2(Cl-DDE)	High	P31153	0	2930.55	35.7	35.6	19.7	1.6	1.4	0	0	0	0	30.3333	1	0	0	2.168e-05	3.67
[R].cAEGYALYAQALTDQQQFGk.[A]	N-Term(TMT10plex); C1(Cl-DDE); K20(TMT10plex)	High	O94826	0	2858.47	42.4	32.1	42.5	1.8	2.5	0	0	0	0	39	1.43333	0	0	1.538e-06	2.7
[K].sTYSPLPDDYNcNVELALTSDGR.[T]	N-Term(TMT10plex); C12(Cl-DDE)	High	Q9Y6G3	0	2954.42	14.8	13.6	9.4	1.7	0	0	0	0	0	12.6	0.566667	0	0	5.577e-05	4.88
[R].aILQENGcLSDSDMFSQAGLR.[S]	N-Term(TMT10plex); C8(Cl-DDE)	High	P42704	0	2679.32	30.6	24.8	26.1	0	0	0	0	0	0	9.05556	0	0	0	2.386e-06	5.36
[K].qIWTLEQPPDEAGSAAVcLR.[S]	N-Term(TMT10plex); C18(Cl-DDE)	High	Q16658	0	2608.35	9.3	10.1	10	0	2.3	0	0	0	0	9.8	0.766667	0	0	0.0007259	4.29
[K].icDQWDNLGALTQk.[R]	N-Term(TMT10plex); C2(Cl-DDE); K14(TMT10plex)	High	P12814	0	2258.21	97	68.4	86.5	12.4	10.6	0	0	0	0	83.9667	7.66667	0	0	0.0008537	3.54
[R].yAAcNAVGQMATDFAPGFQk.[K]	N-Term(TMT10plex); C4(Cl-DDE); K20(TMT10plex)	High	O00410	0	2743.38	58.4	51.3	60.6	0	3	0	0	0	0	56.7667	1	0	0	0.0001804	1.75
[K].sVVSQSVcDYFFEAQEk.[A]	N-Term(TMT10plex); C8(Cl-DDE); K17(TMT10plex)	High	Q9Y2T2	0	2619.33	3.9	6.6	3.6	0	0	0	0	0	0	1.56667	0	0	0	4.1e-05	4.16
[R].qLEPGLQGILITcNMNER.[K]	N-Term(TMT10plex); C13(Cl-DDE)	High	Q9NXG2	0	2453.3	16.6	13	12.6	0	0	0	0	0	0	4.68889	0	0	0	6.323e-07	5.32
[R].iPTcFTLYQDEITER.[E]	N-Term(TMT10plex); C4(Cl-DDE)	High	Q9H1Y0	0	2253.15	0	0	0	0	0	0	0	0	0	0	0	0	0	0.0002075	3.19
[K].qLILVLcSEENMQk.[A]	N-Term(TMT10plex); C7(Cl-DDE); K14(TMT10plex)	High	P42704	0	2301.28	13.1	10	11.1	6.3	6.4	6.5	0	0	0	11.4	6.4	0	0	0.0001872	3.36
[K].iTQAAMETIYLck.[F]	N-Term(TMT10plex); C12(Cl-DDE); K13(TMT10plex)	High	Q7L099	0	2138.19	20.4	19.7	25.8	1.5	0	1.6	0	0	0	21.9667	1.03333	0	0	5.127e-05	4.2
[R].icEVINEAVWk.[H]	N-Term(TMT10plex); C2(Cl-DDE); K11(TMT10plex)	High	P29144	0	1957.11	23.4	17.6	24	0	0	0	0	0	0	7.22222	0	0	0	0.001424	1.68
[R].eScLEAYTGIVQGLk.[G]	N-Term(TMT10plex); C3(Cl-DDE); K15(TMT10plex)	High	Q14974	0	2264.25	403.4	328.6	405.2	119.3	123.1	73.4	8.8	6.4	1.8	379.067	105.267	5.66667	0	9.89e-05	4.6
[R].aEIDLVcELAk.[R]	N-Term(TMT10plex); C7(Cl-DDE); K11(TMT10plex)	High	Q6UB35	0	1857.07	47.5	44.2	37	0	0	0	0	0	0	14.3	0	0	0	0.001764	2.93
[K].gAGTDEGcLIEILASR.[T]	N-Term(TMT10plex); C8(Cl-DDE)	High	P09525	0	2029.07	11.4	8.1	6.8	1.7	0	0	0	1.7	0	8.76667	0.566667	0.566667	0	0.003509	2.81
[R].gLEPcAISIEVLGAR.[H]	N-Term(TMT10plex); C5(Cl-DDE)	High	P19174	0	1952.09	16.3	12.3	10.6	0	1.7	0	0	0	0	13.0667	0.566667	0	0	0.0004201	2.54
[R].vLIEILcTR.[T]	N-Term(TMT10plex); C7(Cl-DDE)	High	P20073	0	1483.9	190.8	149.1	186.4	19.3	18	9.6	0	0	0	175.433	15.6333	0	0	0.0002224	2.41
[R].eLQEGTYVMVAGPSFETVAEcR.[V]	N-Term(TMT10plex); C21(Cl-DDE)	High	P00491	0	2840.39	10.5	11.6	9	0	0	0	0	0	0	3.45556	0	0	0	1.084e-08	6.71
[K].gTDIMYTGTLDcWR.[K]	N-Term(TMT10plex); C12(Cl-DDE)	High	P05141	0	2055.99	88.9	92.2	74.9	8.6	3.5	0	0	0	0	85.3333	4.03333	0	0	1.778e-05	5.15
[K].cQLPEDVDPTSVTSALR.[E]	N-Term(TMT10plex); C1(Cl-DDE)	High	Q9UBY9	0	2255.17	32.3	20.4	31.4	0	0	0	0	0	0	9.34444	0	0	0	1.108e-06	4.67
[K].icGVEDAVSEMTR.[R]	N-Term(TMT10plex); C2(Cl-DDE)	High	P78330	0	1833.91	66	46.7	47.4	0	0	0	0	0	0	17.7889	0	0	0	2.625e-07	5.05
[R].aVASQLDcNFLk.[V]	N-Term(TMT10plex); C8(Cl-DDE); K12(TMT10plex)	High	P62333	0	1962.1	67.9	53.5	54.2	8.3	2.9	0	0	0	0	58.5333	3.73333	0	0	0.0005925	3.39
[K].icDQWDALGSLTHSR.[R]	N-Term(TMT10plex); C2(Cl-DDE)	High	O43707	0	2126.08	40.9	28.1	41.6	0	1.8	0	0	0	0	36.8667	0.6	0	0	0.0001307	4.25
[R].gLYDGPVcEVSVTPk.[T]	N-Term(TMT10plex); C8(Cl-DDE); K15(TMT10plex)	High	Q16555	0	2217.21	116.2	96	93.9	11.8	8.9	0	0	0	2.4	102.033	6.9	0.8	0	9.788e-07	3.85
[K].iENLcAMGFDR.[N]	N-Term(TMT10plex); C5(Cl-DDE)	High	P61086	0	1692.85	37.9	28.4	36.5	2.6	3.1	0	0	0	0	34.2667	1.9	0	0	0.00584	2.52
[K].mTNGFSGADLTEIcQR.[A]	N-Term(TMT10plex); C14(Cl-DDE)	High	P55072	0	2167.06	207.9	157.4	210.7	40.2	50.3	28.6	0	0	0	192	39.7	0	0	2.255e-09	6.35
[K].tWEDIEDIScR.[D]	N-Term(TMT10plex); C10(Cl-DDE)	High	Q15047	0	1790.87	23.2	21.3	31.6	0	1.5	0	0	0	0	25.3667	0.5	0	0	1.916e-05	3.76
[K].cVESLSFIVR.[D]	N-Term(TMT10plex); C1(Cl-DDE)	High	Q92538	0	1576.88	12.2	11.9	14.5	2.4	1.8	0	0	0	0	12.8667	1.4	0	0	0.0002607	3.28
[K].vSQAAADLLAYcEAHVR.[E]	N-Term(TMT10plex); C12(Cl-DDE)	High	P50150	0	2241.18	23	21.6	31.6	10.6	8.7	6.3	0	2.2	1.7	25.4	8.53333	1.3	0	2.947e-06	4.66
[R].lTVVDTPGYGDAINcR.[D]	N-Term(TMT10plex); C15(Cl-DDE)	High	Q15019	0	2118.1	3.9	3.5	10	0	0	0	0	0	0	1.93333	0	0	0	0.0001268	3.42
[R].cLAPMMSEVIR.[I]	N-Term(TMT10plex); C1(Cl-DDE)	High	P40939	0	1673.89	37.5	68.4	42.6	7.5	1.6	0	0	0	0	49.5	3.03333	0	0	0.001254	1.91
[R].ecDGLVDALIFIVQAEIGQk.[D]	N-Term(TMT10plex); C2(Cl-DDE); K20(TMT10plex)	High	O60716	0	2814.56	8.2	2.2	7.7	0	0	0	0	0	0	2.01111	0	0	0	0.001201	2.07
[K].cPQVVISFYEER.[L]	N-Term(TMT10plex); C1(Cl-DDE)	High	P83916	0	1893.98	40.3	34.3	22.6	1.8	2.7	0	0	0	0	32.4	1.5	0	0	0.0002348	3.2
[R].qPALSAAcLGPEVTTQYGGQYR.[T]	N-Term(TMT10plex); C8(Cl-DDE)	High	P13798	0	2734.39	2.1	1.9	0	0	0	0	0	0	0	0.444444	0	0	0	3.601e-08	4.87
[K].scYEDGWLIk.[M]	N-Term(TMT10plex); C2(Cl-DDE); K10(TMT10plex)	High	P23434	0	1866.99	138.7	115	116.5	33.5	41.2	24.1	14.6	16.1	22.9	123.4	32.9333	17.8667	0	0.001929	3.85
[R].mIAVcQNVALSAEDk.[L]	N-Term(TMT10plex); C5(Cl-DDE); K15(TMT10plex)	High	Q7Z7H8	0	2245.22	20.2	19.8	23.5	0	0	0	0	0	0	7.05556	0	0	0	3.173e-06	3.98
[R].lSIPTYGLQcTR.[A]	N-Term(TMT10plex); C10(Cl-DDE)	High	P49327	0	1775.98	44.1	42.1	36	2.9	0	0	0	0	0	40.7333	0.966667	0	0	3.342e-05	4.17
[R].gSGDVcGVLALAPGTNAGDGAR.[V]	N-Term(TMT10plex); C6(Cl-DDE)	High	Q8WUY8	0	2382.21	8.1	8.6	3.8	0	0	0	0	0	0	2.27778	0	0	0	0.000364	3.18
[K].lcEGFNEVLk.[Q]	N-Term(TMT10plex); C2(Cl-DDE); K10(TMT10plex)	High	Q9Y6H1	0	1805.01	16.4	11.4	22	1.8	2.7	2.5	0	1.4	9.5	16.6	2.33333	3.63333	0	7.542e-05	3.24
[R].wNDNcPSWNTIDPEER.[E]	N-Term(TMT10plex); C5(Cl-DDE)	High	P17655	0	2400.1	11.1	8.2	6.4	0	0	0	0	0	0	2.85556	0	0	0	0.002133	3.66
[R].cQQLAAYGILEk.[M]	N-Term(TMT10plex); C1(Cl-DDE); K12(TMT10plex)	High	Q9BT78	0	1990.13	33.7	27	32.8	1.4	2.5	0	0	0	0	31.1667	1.3	0	0	0.001836	1.69
[R].aVIFEDcAVPVANR.[I]	N-Term(TMT10plex); C7(Cl-DDE)	High	Q9UKU7	0	1928.04	36.7	29.4	32.9	0	0	0	0	0	0	11	0	0	0	0.003039	3
[K].cPQVVISFYEER.[L]	N-Term(TMT10plex); C1(Cl-DDE)	High	P83916	0	1893.98	242.3	226.9	139	13.2	13.4	10.7	0	0	0	202.733	12.4333	0	0	6.077e-06	3.36
[K].sDAYYcTGDVTAWTk.[C]	N-Term(TMT10plex); C6(Cl-DDE); K15(TMT10plex)	High	P09874	0	2334.16	42.7	40.6	32.8	1.4	2.6	0	0	0	0	38.7	1.33333	0	0	2.764e-06	4.41
[K].cPNLTYLNLSGNk.[I]	N-Term(TMT10plex); C1(Cl-DDE); K13(TMT10plex)	High	Q9BTT0	0	2090.16	27	23.6	23.7	2.2	0	0	0	0	0	24.7667	0.733333	0	0	4.863e-05	3.63
[R].tVGNIEELAAEck.[S]	N-Term(TMT10plex); C12(Cl-DDE); K13(TMT10plex)	High	Q6UWP2	0	2030.11	15.7	14.5	21.2	3	2.5	0	0	0	0	17.1333	1.83333	0	0	2.759e-05	5.01
[K].cNVSFLLSEDGSGk.[G]	N-Term(TMT10plex); C1(Cl-DDE); K14(TMT10plex)	High	P19367	0	2109.12	140.3	123.9	102.3	1.2	0	0	0	0	0	122.167	0.4	0	0	2.02e-07	4.8
[R].tPPLLENSLPQcYQR.[V]	N-Term(TMT10plex); C12(Cl-DDE)	High	Q8NEW0	0	2183.16	35.9	33.5	32.4	6.4	3.5	2.2	0	0	0	33.9333	4.03333	0	0	2.152e-05	4.3
[K].gAIVFNATSEFcR.[T]	N-Term(TMT10plex); C12(Cl-DDE)	High	O43290	0	1838.95	148.6	122.7	140.5	9.2	7.6	2.7	0	0	0	137.267	6.5	0	0	6.778e-08	4.47
[K].lGNNcVFAPADVTSEk.[D]	N-Term(TMT10plex); C5(Cl-DDE); K16(TMT10plex)	High	Q99714	0	2318.23	36.9	31.8	32.4	0	0	0	0	0	0	11.2333	0	0	0	5.868e-07	4.79
[K].aIANEcQANFISIk.[G]	N-Term(TMT10plex); C6(Cl-DDE); K14(TMT10plex)	High	P55072	0	2175.21	64.9	61.1	52.2	3.5	3.2	0	0	0	0	59.4	2.23333	0	0	7.331e-07	4.42
[K].qEDGSLcLVQFPSR.[K]	N-Term(TMT10plex); C7(Cl-DDE)	High	P09132	0	2003.03	30	20.3	23.3	2.3	0	0	0	0	0	24.5333	0.766667	0	0	0.0002515	3.19
[R].qTLYTcLDVGLR.[L]	N-Term(TMT10plex); C6(Cl-DDE)	High	P26640	0	1805.99	34.4	22.5	42.1	22.4	24.7	9.4	3.2	2.9	3.3	33	18.8333	3.13333	0	0.0001106	3.82
[K].aLAIEEFck.[S]	N-Term(TMT10plex); C8(Cl-DDE); K9(TMT10plex)	High	Q9NUJ1	0	1676.96	163.6	127.2	212.4	67.4	66.9	40.1	3.8	7.9	2.1	167.733	58.1333	4.6	0	0.002428	2.31
[R].qVQSLTcEVDALk.[G]	N-Term(TMT10plex); C7(Cl-DDE); K13(TMT10plex)	High	P08670	0	2087.17	145.6	114.8	100.1	23.9	23.6	20.5	9	11	21.2	120.167	22.6667	13.7333	0	1.071e-06	4.13
[R].aALEALGScLNNk.[Y]	N-Term(TMT10plex); C9(Cl-DDE); K13(TMT10plex)	High	P34897	0	1957.11	591	482.4	607.2	33.8	30.7	11.5	0	0	0	560.2	25.3333	0	0	1.358e-07	4.89
[K].lNISFPATGcQk.[L]	N-Term(TMT10plex); C10(Cl-DDE); K12(TMT10plex)	High	P62753	0	1932.09	83.7	73.8	77.1	8.3	9.1	0	0	0	1.3	78.2	5.8	0.433333	0	0.0005818	3.44
[K].tcSDDVVDYFk.[R]	N-Term(TMT10plex); C2(Cl-DDE); K11(TMT10plex)	High	Q96P11	0	1944.99	22.8	15.8	22.4	1.7	0	0	0	0	0	20.3333	0.566667	0	0	0.0003395	2.96
[R].cIDSGLWVPNSk.[A]	N-Term(TMT10plex); C1(Cl-DDE); K12(TMT10plex)	High	Q16543	0	1972.08	185.1	136.5	253.6	21.7	23.2	3.1	0	0	0	191.733	16	0	0	0.0007775	3.69
[K].iTNSLTVLcSEk.[Q]	N-Term(TMT10plex); C9(Cl-DDE); K12(TMT10plex)	High	O75822	0	1961.13	96.8	79.2	99.8	0	0	0	0	0	0	30.6444	0	0	0	0.0004459	4.06
[K].lWTScAPLNIR.[R]	N-Term(TMT10plex); C5(Cl-DDE)	High	Q9Y6Y0	0	1697.95	20.3	21	19.9	0	0	0	0	0	0	6.8	0	0	0	0.001284	2.51
[K].tDIQIALPSGcYGR.[V]	N-Term(TMT10plex); C11(Cl-DDE)	High	P33316	0	1918.02	448.7	374.9	370.8	13.5	7.4	0	0	0	1.6	398.133	6.96667	0.533333	0	0.0001929	3.09
[R].fLGcVDIk.[D]	N-Term(TMT10plex); C4(Cl-DDE); K8(TMT10plex)	High	Q9UNM6	0	1547.91	273.4	222.4	222.1	9.1	6.5	0	0	0	0	239.3	5.2	0	0	0.003023	2.68
[R].vPTANVSVVDLTcR.[L]	N-Term(TMT10plex); C13(Cl-DDE)	High	P04406	0	1898.05	9.4	7.9	4	0	0	0	0	0	0	2.36667	0	0	0	0.0003124	3.83
[K].nSNVDSSYLESLYQScPR.[G]	N-Term(TMT10plex); C16(Cl-DDE)	High	Q7Z2W4	0	2486.19	6.8	6.3	2.9	0	0	0	0	0	0	1.77778	0	0	0	4.886e-07	6.17
[K].nIVAVGAGFcDGLR.[C]	N-Term(TMT10plex); C10(Cl-DDE)	High	Q8N335	0	1815.98	49.1	41.3	47.6	1.8	0	1.3	0	0	0	46	1.03333	0	0	2.014e-06	5.68
[R].aQTGAPcLSFDIVR.[D]	N-Term(TMT10plex); C7(Cl-DDE)	High	Q9BQ67	0	1902.02	151.8	117.5	118.7	2.7	1.3	0	0	0	0	129.333	1.33333	0	0	0.0005003	2.53
[R].dLLVQQASQcLSk.[L]	N-Term(TMT10plex); C10(Cl-DDE); K13(TMT10plex)	High	Q1KMD3	0	2086.18	3.3	6.4	7.9	0	0	0	0	0	0	1.95556	0	0	0	0.0001944	3.44
[K].aSVPTIQDQASAMQLSQcAk.[N]	N-Term(TMT10plex); C18(Cl-DDE); K20(TMT10plex)	High	Q9Y490	0	2730.44	86.6	63.9	82.9	5.9	10	0	0	0	0	77.8	5.3	0	0	1.247e-05	4.72
[K].eMcDVEQVLSk.[K]	N-Term(TMT10plex); C3(Cl-DDE); K11(TMT10plex)	High	O95239	0	1934.02	27.1	24.3	35.5	0	2.7	0	0	0	0	28.9667	0.9	0	0	0.003817	2.43
[R].aAEFLAAcAGGDLDEAR.[L]	N-Term(TMT10plex); C8(Cl-DDE)	High	Q9BZL4	0	2104.04	2.6	2.3	7.3	2.5	0	0	0	0	0	4.06667	0.833333	0	0	0.00185	3.08
[K].vEDLSTcNDLIAk.[H]	N-Term(TMT10plex); C7(Cl-DDE); K13(TMT10plex)	High	P22059	0	2074.14	78	59	55.4	0	0	0	0	0	0	21.3778	0	0	0	0.0005727	3.14
[K].gIScMNTTLSESPFk.[C]	N-Term(TMT10plex); C4(Cl-DDE); K15(TMT10plex)	High	Q15181	0	2268.19	59.7	45.9	47.7	0	0	0	0	0	0	17.0333	0	0	0	1.014e-05	4.2
[R].qAQSMIQQLATYcAR.[D]	N-Term(TMT10plex); C13(Cl-DDE)	High	Q9NY93	0	2136.1	27.2	18.8	28.8	1.5	1.9	0	0	0	0	24.9333	1.13333	0	0	3.903e-08	4.98
[K].mTNGFSGADLTEIcQR.[A]	N-Term(TMT10plex); C14(Cl-DDE)	High	P55072	0	2167.06	3.3	3.4	8	0	1.4	0	0	0	0	4.9	0.466667	0	0	4.395e-07	4.66
[K].qEALIESLcEk.[L]	N-Term(TMT10plex); C9(Cl-DDE); K11(TMT10plex)	High	Q7L2H7	0	1916.07	31.6	33.9	42	2.2	6.6	2.3	0	0	0	35.8333	3.7	0	0	0.0005507	3.3
[K].cIENLEELQSLR.[E]	N-Term(TMT10plex); C1(Cl-DDE)	High	Q15435	0	1871	78.8	56.3	95.6	30.6	32.7	18.2	0	3	0	76.9	27.1667	1	0	2.013e-05	4.95
[R].cNTLITLIER.[E]	N-Term(TMT10plex); C1(Cl-DDE)	High	O60264	0	1599.92	102.7	91.6	159.5	30	31.3	10.6	0	1.8	0	117.933	23.9667	0.6	0	9.443e-05	3.23
[K].iDLVcDAMR.[A]	N-Term(TMT10plex); C5(Cl-DDE)	High	O95163	0	1459.77	109.5	96.8	106.3	13.5	13.4	6.7	0	0	0	104.2	11.2	0	0	0.00441	2.43
[R].gPcIIYNEDNGIIk.[A]	N-Term(TMT10plex); C3(Cl-DDE); K14(TMT10plex)	High	P36578	0	2202.21	30.5	25.3	29.4	3.5	0	0	0	0	0	28.4	1.16667	0	0	3.589e-07	3.53
[R].dNNMAPYYEALck.[S]	N-Term(TMT10plex); C12(Cl-DDE); K13(TMT10plex)	High	Q15008	0	2185.09	156.6	104.4	188.5	42.6	43.5	20.6	0	0	0	149.833	35.5667	0	0	0.0002746	5.09
[K].eMFPYEASTPTGISAScR.[R]	N-Term(TMT10plex); C17(Cl-DDE)	High	P42167	0	2371.14	5.3	3.2	2.9	0	0	0	0	0	0	1.26667	0	0	0	0.0004599	3.73
[K].iTIADcGQLE.[-]	N-Term(TMT10plex); C6(Cl-DDE)	High	P62937	0	1486.79	34.9	26.7	44.3	10.9	11.8	9.5	3.7	3.3	26.9	35.3	10.7333	11.3	0	0.0009196	3.21
[R].dLLVQQASQcLSk.[L]	N-Term(TMT10plex); C10(Cl-DDE); K13(TMT10plex)	High	Q1KMD3	0	2086.18	350.5	326.9	409.5	95.3	105.8	49.7	8.7	2.8	1.5	362.3	83.6	4.33333	0	6.335e-06	3.34
[R].gVLSQAMVMcASSPEk.[I]	N-Term(TMT10plex); C10(Cl-DDE); K16(TMT10plex)	High	Q12904	0	2291.21	23.5	15.7	16.5	0	0	0	0	0	0	6.18889	0	0	0	0.0003038	4.09
[K].cLDEFPNLk.[A]	N-Term(TMT10plex); C1(Cl-DDE); K9(TMT10plex)	High	P21266	0	1731.96	111.4	100.3	132.1	3.2	1.5	0	0	0	0	114.6	1.56667	0	0	0.001337	3.1
[R].nLFNVVDck.[L]	N-Term(TMT10plex); C8(Cl-DDE); K9(TMT10plex)	High	P55884	0	1704.96	147.3	145.7	136.8	2.6	3.5	0	0	0	0	143.267	2.03333	0	0	0.0002384	3.74
[R].iVMGEETcQALLSPR.[A]	N-Term(TMT10plex); C8(Cl-DDE)	High	O15069	0	2071.1	13.1	8	13	0	0	0	0	0	0	3.78889	0	0	0	0.0001047	3.83
[K].lVILANNcPALR.[K]	N-Term(TMT10plex); C8(Cl-DDE)	High	P62888	0	1721.02	232.1	334.6	332.8	11.4	10.1	2.5	0	0	2.1	299.833	8	0.7	0	6.188e-06	4.24
[R].dLSHIGDAVVIScAk.[D]	N-Term(TMT10plex); C13(Cl-DDE); K15(TMT10plex)	High	P12004	0	2181.22	106.4	85.7	77.5	10.7	9.6	0	0	0	0	89.8667	6.76667	0	0	4.34e-06	3.14
[K].ySSLYAQLcLR.[L]	N-Term(TMT10plex); C9(Cl-DDE)	High	P78344	0	1740.94	9.2	8.2	14.9	2.8	6	1.4	0	0	0	10.7667	3.4	0	0	0.0002354	3.04
[K].cPQVVISFYEER.[L]	N-Term(TMT10plex); C1(Cl-DDE)	High	P83916	0	1893.98	3.2	14.2	6.7	0	0	0	0	0	0	2.67778	0	0	0	0.0001989	2.62
[R].nIELIcQENEGENDPVLQR.[I]	N-Term(TMT10plex); C6(Cl-DDE)	High	Q15691	0	2637.33	70.5	54.1	64.7	2.1	7.1	0	0	0	0	63.1	3.06667	0	0	1.649e-07	4.55
[R].lTVVDTPGYGDAINcR.[D]	N-Term(TMT10plex); C15(Cl-DDE)	High	Q15019	0	2118.1	347.7	344.7	388.8	37.7	29.1	0	0	0	0	360.4	22.2667	0	0	4.103e-05	5.41
[K].cNTDTFYFISSTTR.[V]	N-Term(TMT10plex); C1(Cl-DDE)	High	Q8NB90	0	2080.01	2.2	1.5	0	0	0	0	0	0	0	0.411111	0	0	0	1.836e-06	3.41
[R].cFGLIESSTLEQTR.[E]	N-Term(TMT10plex); C1(Cl-DDE)	High	Q14997	0	2008.05	16.9	14.2	11.9	2.6	2.6	3.1	0	0	0	14.3333	2.76667	0	0	1.726e-05	4.5
[K].nYSNLLAFcR.[R]	N-Term(TMT10plex); C9(Cl-DDE)	High	O75431	0	1624.86	79.8	52.3	99.2	36.2	46.7	24.2	7.8	7.2	6.3	77.1	35.7	7.1	0	9.3e-05	3.74
[K].lMcELGNDVINR.[V]	N-Term(TMT10plex); C3(Cl-DDE)	High	Q15057	0	1800.94	8.8	7.1	9.3	0	2.2	0	0	0	0	8.4	0.733333	0	0	0.004366	2.46
[K].ycFGVEDTLk.[A]	N-Term(TMT10plex); C2(Cl-DDE); K10(TMT10plex)	High	P62495	0	1827.98	56.1	57.3	73	6.5	7.3	0	0	0	0	62.1333	4.6	0	0	0.0006311	2.84
[K].vVPcLVTPVTGR.[E]	N-Term(TMT10plex); C4(Cl-DDE)	High	O75369	0	1664.98	117.7	87.3	76	0	0	0	0	0	0	31.2222	0	0	0	9.935e-05	3.16
[K].cLEPTVALLR.[W]	N-Term(TMT10plex); C1(Cl-DDE)	High	Q8TCG1	0	1538.9	16.8	15.6	12.7	0	0	0	0	0	0	5.01111	0	0	0	0.002388	2.31
[K].mEDSVGcLETAEEVk.[R]	N-Term(TMT10plex); C7(Cl-DDE); K15(TMT10plex)	High	P35579	0	2293.16	60.2	41.4	45.4	2.5	2.2	0	0	0	0	49	1.56667	0	0	1.264e-06	3.85
[K].cDLISIPk.[K]	N-Term(TMT10plex); C1(Cl-DDE); K8(TMT10plex)	High	Q9ULV4	0	1541.92	176.6	137.1	137.6	3.5	3.8	1.2	0	0	6.7	150.433	2.83333	2.23333	0	0.004115	2.54
[R].eQIDNLATELcR.[I]	N-Term(TMT10plex); C11(Cl-DDE)	High	O95295	0	1828.95	137.2	123.4	132.9	2.3	2	0	0	0	0	131.167	1.43333	0	0	2.228e-06	3.83
[R].yVDIAIPcNNk.[G]	N-Term(TMT10plex); C8(Cl-DDE); K11(TMT10plex)	High	P08865	0	1903.06	65.6	53.4	60.3	14.5	8.7	2.8	2.2	2.3	7.8	59.7667	8.66667	4.1	0	0.0009188	2.69
[R].sVcDYFFEAQER.[A]	N-Term(TMT10plex); C3(Cl-DDE)	High	P53677	0	1917.91	15.8	13.4	13.3	0	0	0	0	0	0	4.72222	0	0	0	4.392e-05	3.83
[R].vLGPcSDILk.[R]	N-Term(TMT10plex); C5(Cl-DDE); K10(TMT10plex)	High	P10644	0	1698.01	44.5	35.2	43.2	2	0	0	0	0	0	40.9667	0.666667	0	0	0.0002306	2.29
[K].wFcGNVNEQNVLSER.[E]	N-Term(TMT10plex); C3(Cl-DDE)	High	Q68CZ6	0	2219.1	0	0	0	0	0	0	0	0	0	0	0	0	0	0.000333	3.08
[R].eEcGPLPIVVASPR.[G]	N-Term(TMT10plex); C3(Cl-DDE)	High	P82675	0	1891.04	42.5	41.6	35.1	0	0	0	0	0	0	13.2444	0	0	0	0.0005062	3.46
[R].scENLAPFNTALk.[L]	N-Term(TMT10plex); C2(Cl-DDE); K13(TMT10plex)	High	Q13155	0	2061.13	103.5	86.9	93.5	10.8	3	0	0	0	0	94.6333	4.6	0	0	1.235e-05	3.38
[K].aFTSWTANTGIEAcR.[M]	N-Term(TMT10plex); C14(Cl-DDE)	High	Q15067	0	2052.03	2.6	2.6	1.8	0	0	0	0	0	0	0.777778	0	0	0	0.0004836	3.94
[K].aVTEGAQAVEEPSIc.[-]	N-Term(TMT10plex); C15(Cl-DDE)	High	P28331	0	1927.97	30.2	24.6	28.2	0	1.5	0	0	0	0	27.6667	0.5	0	0	9.457e-05	4.95
[R].gNMVAQSSDVIAVcQSLR.[Q]	N-Term(TMT10plex); C14(Cl-DDE)	High	Q96T76	0	2302.2	17.7	14.9	19.1	7	8.5	2.6	0	0	0	17.2333	6.03333	0	0	7.582e-10	6.86
[K].eDLVQIcGAADGIR.[L]	N-Term(TMT10plex); C7(Cl-DDE)	High	Q9NZI7	0	1884	51.1	45.2	78.8	13.2	13.4	9	0	0	0	58.3667	11.8667	0	0	3.42e-05	3.76
[K].sITILSTPEGTSAAck.[S]	N-Term(TMT10plex); C15(Cl-DDE); K16(TMT10plex)	High	O00425	0	2232.24	84.7	69.2	77.9	1.6	2.3	0	0	0	0	77.2667	1.3	0	0	2.608e-07	4.63
[K].tEEFcEIFR.[A]	N-Term(TMT10plex); C5(Cl-DDE)	High	Q8NCB2	0	1597.8	49.4	40.9	36.6	1.8	1.5	0	0	0	0	42.3	1.1	0	0	0.003169	2.52
[R].sNVASSAAcSSASSLGLGLAYR.[R]	N-Term(TMT10plex); C9(Cl-DDE)	High	Q16352	0	2496.28	13.2	14.6	11.3	0	0	0	0	0	0	4.34444	0	0	0	3.323e-08	5.72
[R].dGSLIVSSSYDGLcR.[I]	N-Term(TMT10plex); C14(Cl-DDE)	High	P61964	0	1996.01	63.7	50.8	64.5	6.7	2.8	1.6	0	0	0	59.6667	3.7	0	0	6.148e-06	5.23
[R].dDVIQIcGPADGIR.[L]	N-Term(TMT10plex); C7(Cl-DDE)	High	Q12800	0	1896	72.9	62.4	107.9	9.8	14.7	0	0	0	0	81.0667	8.16667	0	0	0.00255	3.36
[K].eVGETLLYYGcR.[R]	N-Term(TMT10plex); C11(Cl-DDE)	High	P16435	0	1826.94	49	65.6	36.5	0	0	0	0	0	0	16.7889	0	0	0	5.103e-05	4.1
[K].aTILDLScNk.[L]	N-Term(TMT10plex); C8(Cl-DDE); K10(TMT10plex)	High	Q96AG4	0	1731	22.8	17.5	23.4	0	0	0	0	0	0	7.07778	0	0	0	0.003914	2.83
[R].gFPPEAINNFcAR.[V]	N-Term(TMT10plex); C11(Cl-DDE)	High	P47897	0	1859.95	17.9	15	23.8	6.5	6.4	1.3	0	0	0	18.9	4.73333	0	0	7.509e-05	4.26
[K].eIcWNLQNIR.[L]	N-Term(TMT10plex); C3(Cl-DDE)	High	Q9BXP5	0	1712.92	63.7	55.6	78.1	1.9	3.9	0	0	0	0	65.8	1.93333	0	0	9.852e-05	3.07
[K].ySESLLcSNLESATYSNR.[A]	N-Term(TMT10plex); C7(Cl-DDE)	High	Q15785	0	2461.2	5.8	3.4	7.2	0	0	0	0	0	0	1.82222	0	0	0	1.984e-06	4.33
[R].eDIEFIck.[T]	N-Term(TMT10plex); C7(Cl-DDE); K8(TMT10plex)	High	P50991	0	1649.91	98.1	103.9	93.8	2.7	3.6	3.8	0	0	0	98.6	3.36667	0	0	0.004012	2.41
[R].aALQEELQLck.[G]	N-Term(TMT10plex); C10(Cl-DDE); K11(TMT10plex)	High	P49327	0	1899.09	265.6	193.1	247.7	13.9	15.5	8.3	0	0	0	235.467	12.5667	0	0	2.339e-06	4.38
[R].sIIEcVDDFR.[V]	N-Term(TMT10plex); C5(Cl-DDE)	High	Q9Y6Y8	0	1620.84	115.9	104.4	95.1	1.8	2	0	0	0	0	105.133	1.26667	0	0	0.005136	2.55
[R].yLVLDcVPEER.[R]	N-Term(TMT10plex); C6(Cl-DDE)	High	O14776	0	1759.94	273.8	215.1	304.7	36.4	29.3	2.9	0	0	0	264.533	22.8667	0	0	0.0007778	2.53
[R].sATYcEQLLQHVQAVPATQ.[-]	N-Term(TMT10plex); C5(Cl-DDE)	High	Q86Y56	0	2511.3	17.3	20.9	17.2	0	0	0	0	0	0	6.15556	0	0	0	0.0004237	1.77
[R].fMTILcTR.[S]	N-Term(TMT10plex); C6(Cl-DDE)	High	P08133	0	1408.78	223.4	186.8	188.1	14.9	10.1	6.3	0	0	0	199.433	10.4333	0	0	0.004135	2.6
[R].iEAAcFATIk.[D]	N-Term(TMT10plex); C5(Cl-DDE); K10(TMT10plex)	High	P50213	0	1720	44	34.9	30.9	2.4	0	0	0	0	0	36.6	0.8	0	0	0.001215	2.51
[K].acISIGNQNFEVk.[A]	N-Term(TMT10plex); C2(Cl-DDE); K13(TMT10plex)	High	P52564	0	2076.14	36.2	35.5	44.9	2	3.5	0	0	0	0	38.8667	1.83333	0	0	3.372e-05	3.56
[K].aIENcEYAFNLk.[K]	N-Term(TMT10plex); C5(Cl-DDE); K12(TMT10plex)	High	Q15796	0	2068.11	55	48.5	43.1	0	0	1.3	0	0	0	48.8667	0.433333	0	0	3.335e-06	4.31
[K].eDcNFALGQLAk.[S]	N-Term(TMT10plex); C3(Cl-DDE); K12(TMT10plex)	High	Q8IYB7	0	1962.06	28	20.2	30.4	0	0	0	0	0	0	8.73333	0	0	0	5.282e-05	3.97
[K].aELFTQScADLDk.[W]	N-Term(TMT10plex); C8(Cl-DDE); K13(TMT10plex)	High	Q01082	0	2094.11	124.5	102.4	116.1	9.3	10	0	0	0	0	114.333	6.43333	0	0	3.043e-05	3.69
[R].gVVcIDEFDk.[M]	N-Term(TMT10plex); C4(Cl-DDE); K10(TMT10plex)	High	P25205	0	1777.97	207	183.7	150.3	6.5	2.7	0	0	0	0	180.333	3.06667	0	0	0.0003127	3.17
[K].vLcIINPGNPTGQVQSR.[K]	N-Term(TMT10plex); C3(Cl-DDE)	High	Q8TD30	0	2220.22	5	3.6	3.7	0	0	0	0	0	0	1.36667	0	0	0	0.0002919	2.89
[K].nPGYPQSEGLLGEcMIR.[H]	N-Term(TMT10plex); C14(Cl-DDE)	High	Q99961	0	2288.15	40.8	34.3	36.1	1.5	0	0	0	0	0	37.0667	0.5	0	0	1.602e-07	5.79
[K].aDPQEAINcLMR.[A]	N-Term(TMT10plex); C9(Cl-DDE)	High	P54920	0	1784.91	85.2	68.3	82.1	3.3	3.7	2.1	0	0	0	78.5333	3.03333	0	0	7.329e-05	3.54
[K].vNQIGSVTESLQAck.[L]	N-Term(TMT10plex); C14(Cl-DDE); K15(TMT10plex)	High	P06733	0	2230.24	21.4	22.4	19.1	6.5	5.5	1.4	0	0	0	20.9667	4.46667	0	0	2.524e-05	4.91
[K].vPGVTDcVAEIQk.[N]	N-Term(TMT10plex); C7(Cl-DDE); K13(TMT10plex)	High	Q12830	0	2012.14	17.3	13.5	15.8	0	0	0	0	0	0	5.17778	0	0	0	0.0008	3.09
[K].cPNLTYLNLSGNk.[I]	N-Term(TMT10plex); C1(Cl-DDE); K13(TMT10plex)	High	Q9BTT0	0	2090.16	482.1	370.2	497.1	60.4	52.3	12.9	2.1	0	0	449.8	41.8667	0.7	0	0.0001372	4.29
[K].iQQAAATAGLAPTELcDR.[V]	N-Term(TMT10plex); C16(Cl-DDE)	High	Q96GW9	0	2253.2	6.8	4.1	3.8	0	0	0	0	0	0	1.63333	0	0	0	3.085e-06	4.18
[R].nDSFTTcIELGk.[S]	N-Term(TMT10plex); C7(Cl-DDE); K12(TMT10plex)	High	Q01082	0	1981.06	170.4	123.6	193.3	53.2	56.8	34.8	3.1	3.6	1.9	162.433	48.2667	2.86667	0	0.0004582	2.12
[R].qVVDcQLADVNNIGk.[Y]	N-Term(TMT10plex); C5(Cl-DDE); K15(TMT10plex)	High	P28838	0	2269.25	2.4	1.5	2	0	0	0	1.3	0	0	1.96667	0	0.433333	0	0.001524	2.36
[R].eDcLPYAATVLR.[C]	N-Term(TMT10plex); C3(Cl-DDE)	High	Q9BTW9	0	1774.95	33.1	30.8	31.4	0	0	0	0	0	0	10.5889	0	0	0	0.000581	3.57
[R].lQDLSScITQGk.[D]	N-Term(TMT10plex); C7(Cl-DDE); K12(TMT10plex)	High	P29590	0	1946.09	8.8	7.6	11.5	2.4	7.3	0	0	0	1.6	9.3	3.23333	0.533333	0	0.004192	1.98
[R].gLQSFVQcQPFER.[L]	N-Term(TMT10plex); C8(Cl-DDE)	High	Q7Z6Z7	0	1963.02	28	23.2	27.3	1.9	1.8	0	0	0	0	26.1667	1.23333	0	0	0.0001721	3.11
[K].tSDANETEDHLESLIck.[V]	N-Term(TMT10plex); C16(Cl-DDE); K17(TMT10plex)	High	Q09161	0	2558.29	18.4	19.9	16	0	0	0	0	0	0	6.03333	0	0	0	0.0001385	2.48
[R].eVFSScSSEVVLSGDDEEYQR.[I]	N-Term(TMT10plex); C6(Cl-DDE)	High	Q09666	0	2789.29	0	0	0	0	0	0	0	0	0	0	0	0	0	0.001337	3.21
[R].gDINVcIVGDPSTAk.[S]	N-Term(TMT10plex); C6(Cl-DDE); K15(TMT10plex)	High	Q14566	0	2142.17	86.9	87.2	55.3	3.6	2.7	0	0	0	0	76.4667	2.1	0	0	4.082e-05	3.81
[K].gEcIVSDFTIGR.[K]	N-Term(TMT10plex); C3(Cl-DDE)	High	P52948	0	1720.9	25.8	21.8	23.8	1.7	0	0	0	0	0	23.8	0.566667	0	0	0.0004474	3.11
[R].dFSSIIQTcSGNIQR.[I]	N-Term(TMT10plex); C9(Cl-DDE)	High	Q86Y82	0	2093.08	143.5	106.6	134.8	6.6	3.5	2.2	0	0	0	128.3	4.1	0	0	1.49e-05	4
[K].aVcVEAGMIALR.[R]	N-Term(TMT10plex); C3(Cl-DDE)	High	P17980	0	1656.92	134	128.9	95.3	1.6	1.1	0	0	0	0	119.4	0.9	0	0	0.0003037	3.5
[K].vNQIGSVTESIQAck.[L]	N-Term(TMT10plex); C14(Cl-DDE); K15(TMT10plex)	High	P13929	0	2230.24	1402.8	1307.6	1083.8	66.7	36.8	6	0	0	0	1264.73	36.5	0	0	2.06e-06	2.83
[K].nADMSEEMQQDSVEcATQALEk.[Y]	N-Term(TMT10plex); C15(Cl-DDE); K22(TMT10plex)	High	P63167	0	3110.46	19.2	15.2	16.4	0	0	0	0	0	0	5.64444	0	0	0	1.41e-05	4.01
[R].lWGDSGIQEcFNR.[S]	N-Term(TMT10plex); C10(Cl-DDE)	High	P09471	0	1948.96	114.7	98.7	119.2	7.4	10.8	0	0	0	0	110.867	6.06667	0	0	0.0001524	3.6
[K].sVAWAPSGNLLATcSR.[D]	N-Term(TMT10plex); C14(Cl-DDE)	High	O76071	0	2057.09	14.9	12.3	14.6	0	1.2	0	0	0	0	13.9333	0.4	0	0	1.676e-05	4.34
[R].vLALTETcLVER.[D]	N-Term(TMT10plex); C8(Cl-DDE)	High	O75165	0	1771.01	27.4	16	26	9.4	9.2	5.1	3.6	3.4	3	23.1333	7.9	3.33333	0	0.0005686	2.47
[R].lVVPATQcGSLIGk.[G]	N-Term(TMT10plex); C8(Cl-DDE); K14(TMT10plex)	High	Q15365	0	2039.22	36.5	21.8	29	2	2.5	0	0	0	0	29.1	1.5	0	0	0.004439	2.66
[K].gYLGPEQLPDcLk.[G]	N-Term(TMT10plex); C11(Cl-DDE); K13(TMT10plex)	High	P40926	0	2086.15	902.3	783.4	773.6	71.9	57.2	3.2	0	0	0	819.767	44.1	0	0	0.002404	3.73
[R].nITWTLSNLcR.[N]	N-Term(TMT10plex); C10(Cl-DDE)	High		0	1744.95	37.3	29.1	26.7	2.6	3.2	0	0	0	0	31.0333	1.93333	0	0	3.637e-05	4.57
[R].lNFSTPTSTNIVSVcR.[A]	N-Term(TMT10plex); C15(Cl-DDE)	High	O15067	0	2163.15	124.3	106.6	91.7	0	0	0	0	0	0	35.8444	0	0	0	1.749e-06	5.46
[K].sLAESIDDALNcR.[S]	N-Term(TMT10plex); C12(Cl-DDE)	High	Q6DN90	0	1830.93	1.3	2.5	2.7	0	0	0	0	0	0	0.722222	0	0	0	0.0001082	3.32
[K].nFLYAWcGk.[R]	N-Term(TMT10plex); C7(Cl-DDE); K9(TMT10plex)	High	Q08211	0	1754.96	93.4	82	109.4	15.4	17.7	10.7	0	0	0	94.9333	14.6	0	0	0.001146	2.98
[K].fSIQTMcPIEGEGNIAR.[F]	N-Term(TMT10plex); C7(Cl-DDE)	High	Q13155	0	2290.16	37.3	35.2	35.5	2	0	0	0	0	0	36	0.666667	0	0	8.791e-05	3.61
[K].gVEELESLcEVYR.[Q]	N-Term(TMT10plex); C9(Cl-DDE)	High	P49454	0	1950	2.9	0	3.1	0	0	0	0	0	0	0.666667	0	0	0	0.003718	2.38
[K].lTFScLGGSDNFk.[H]	N-Term(TMT10plex); C5(Cl-DDE); K13(TMT10plex)	High	Q15185	0	2042.09	187.4	168.6	158.8	15.8	11.7	1.6	0	0	0	171.6	9.7	0	0	1.3e-05	3.71
[K].tLEPIcDADPSALAk.[Y]	N-Term(TMT10plex); C6(Cl-DDE); K15(TMT10plex)	High	Q5T8P6	0	2197.21	41.5	39.8	47.8	3	3.1	0	0	0	0	43.0333	2.03333	0	0	0.0004806	3.03
[K].aVLFcLSEDk.[K]	N-Term(TMT10plex); C5(Cl-DDE); K10(TMT10plex)	High	P23528	0	1778	1083.5	1008.7	968.1	44.2	37.6	10.7	0	0	0	1020.1	30.8333	0	0	0.0003701	2.68
[K].sYDSLPNFTAADcLR.[L]	N-Term(TMT10plex); C13(Cl-DDE)	High	Q658Y4	0	2097.04	48.5	31	56.1	23.4	24.3	10.6	1.6	0	0	45.2	19.4333	0.533333	0	0.002059	4.57
[R].vPTANVSVVDLTcR.[L]	N-Term(TMT10plex); C13(Cl-DDE)	High	P04406	0	1898.05	32.9	29.8	12.9	0	0	0	0	0	0	8.4	0	0	0	1.8e-06	3.94
[R].yADLTEDQLPScESLk.[D]	N-Term(TMT10plex); C12(Cl-DDE); K16(TMT10plex)	High	P18669	0	2465.27	3.1	2.6	2.4	0	0	0	0	0	0	0.9	0	0	0	0.001264	2.86
[K].gLLLScIEDk.[N]	N-Term(TMT10plex); C6(Cl-DDE); K10(TMT10plex)	High	P21953	0	1744.02	142.7	114.2	152.1	14.8	11.8	3.7	0	0	0	136.333	10.1	0	0	0.00143	2.76
[R].sDQLQQAVQSQGFINYcQk.[K]	N-Term(TMT10plex); C17(Cl-DDE); K19(TMT10plex)	High	O94979	0	2838.47	29.8	22.7	58.7	16.7	16	3.4	0	0	0	37.0667	12.0333	0	0	2.846e-08	3.54
[R].tIcAILENYQTEk.[G]	N-Term(TMT10plex); C3(Cl-DDE); K13(TMT10plex)	High	P49591	0	2179.19	41.6	32.1	43.3	1.9	3	0	0	0	0	39	1.63333	0	0	0.001534	3.74
[R].vcMDFNIIR.[K]	N-Term(TMT10plex); C2(Cl-DDE)	High	P41252	0	1534.82	67.9	81.1	50.4	1.5	1.4	0	0	0	0	66.4667	0.966667	0	0	0.004725	3.08
[R].eLAGIVcTLNSENk.[V]	N-Term(TMT10plex); C7(Cl-DDE); K14(TMT10plex)	High	Q9NXG2	0	2144.19	15.1	14.2	22.4	0	0	0	0	0	0	5.74444	0	0	0	0.005711	2.58
[K].iIcDLVEEk.[F]	N-Term(TMT10plex); C3(Cl-DDE); K9(TMT10plex)	High	O00159	0	1714.99	21.2	23.3	17.7	0	1.4	0	0	0	0	20.7333	0.466667	0	0	0.006414	2.18
[K].vcMVYDLYk.[T]	N-Term(TMT10plex); C2(Cl-DDE); K9(TMT10plex)	High	P31939	0	1786.97	39.6	28.2	26.8	3.2	2.7	0	0	0	0	31.5333	1.96667	0	0	0.002613	2.68
[R].yADLTEDQLPScESLk.[D]	N-Term(TMT10plex); C12(Cl-DDE); K16(TMT10plex)	High	P18669	0	2465.27	566.6	480.3	511.3	46.8	36.8	3	1.6	0	2.2	519.4	28.8667	1.26667	0	5.302e-05	2.67
[R].gLGLSPDLVVcR.[C]	N-Term(TMT10plex); C11(Cl-DDE)	High	P17812	0	1652.95	155.9	125.2	123.5	10.4	10.5	5.8	1.7	0	9.6	134.867	8.9	3.76667	0	0.0002339	4.76
[K].aLVEFTNSPDcLSk.[C]	N-Term(TMT10plex); C11(Cl-DDE); K14(TMT10plex)	High	Q9UIA9	0	2177.18	49.7	40.8	56.2	3.1	0	0	0	0	0	48.9	1.03333	0	0	1.979e-06	4.2
[R].vDGMDILcVR.[E]	N-Term(TMT10plex); C8(Cl-DDE)	High	P08559	0	1544.82	31.8	27.9	23.5	0	2.1	0	0	0	0	27.7333	0.7	0	0	0.0005583	2.88
[K].aVYSTNcPVWEEAFR.[F]	N-Term(TMT10plex); C7(Cl-DDE)	High	Q9BSJ8	0	2196.09	10.8	12.1	11.3	0	0	0	0	0	0	3.8	0	0	0	0.0001049	4.77
[R].lLHEMILVcDAYR.[K]	N-Term(TMT10plex); C9(Cl-DDE)	High	P53618	0	2000.08	15.8	12.9	19.7	3.8	12.1	2.6	1.6	0	0	16.1333	6.16667	0.533333	0	0.001143	3.06
[R].vPTANVSVVDLTcR.[L]	N-Term(TMT10plex); C13(Cl-DDE)	High	P04406	0	1898.05	41	39.7	18.9	0	0	0	0	0	0	11.0667	0	0	0	1.439e-05	4.7
[K].qIcVVMLESPPk.[G]	N-Term(TMT10plex); C3(Cl-DDE); K12(TMT10plex)	High	P57721	0	1997.14	31.4	22.6	39.6	18.8	23.7	16.5	2.3	2.2	0	31.2	19.6667	1.5	0	1.998e-05	4.19
[R].lVNIVTENcS.[-]	N-Term(TMT10plex); C9(Cl-DDE)	High	Q8N6M0	0	1515.82	1.8	1.8	1.6	0	0	0	0	0	0	0.577778	0	0	0	0.002865	2.49
[K].tGAESISLLELcR.[N]	N-Term(TMT10plex); C12(Cl-DDE)	High	O60216	0	1815.99	192.7	139.5	206.8	13.9	20.4	9.1	0	0	0	179.667	14.4667	0	0	1.75e-07	4.22
[R].eLAPGSPIASVSFGAcR.[D]	N-Term(TMT10plex); C16(Cl-DDE)	High	Q6NS38	0	2086.11	35.4	31	37.5	8.7	6.4	0	0	0	0	34.6333	5.03333	0	0	1.113e-05	5.14
[R].lLQFYAETcPAPER.[G]	N-Term(TMT10plex); C9(Cl-DDE)	High	O00159	0	2062.07	7.9	12.1	10.9	0	0	0	0	0	0	3.43333	0	0	0	1.369e-05	4.08
[R].aITIANQTNcPLYITk.[V]	N-Term(TMT10plex); C10(Cl-DDE); K16(TMT10plex)	High	Q16555	0	2417.37	141.8	144.6	122.6	15.1	7.8	0	0	0	0	136.333	7.63333	0	0	1.097e-06	5.18
[K].iTENIGcVMTGMTADSR.[S]	N-Term(TMT10plex); C7(Cl-DDE)	High	P60900	0	2223.09	7.5	7	12.4	0	0	0	0	0	0	2.98889	0	0	0	0.0008714	2.85
[R].cLVIFNQEVISR.[A]	N-Term(TMT10plex); C1(Cl-DDE)	High	Q96ST3	0	1845.04	14.5	13.3	16.4	3.2	3.3	2	0	0	0	14.7333	2.83333	0	0	1.004e-05	3.6
[K].tLSPGDSFSTFDTPYcR.[V]	N-Term(TMT10plex); C16(Cl-DDE)	High	Q9NQR4	0	2318.11	7.6	8.6	9.2	0	0	0	0	0	0	2.82222	0	0	0	7.448e-05	5.49
[K].iSDLcVALSk.[H]	N-Term(TMT10plex); C5(Cl-DDE); K10(TMT10plex)	High	P51784	0	1702.01	122.6	80.3	123.6	23	23.7	14.7	0	1.9	0	108.833	20.4667	0.633333	0	0.0004448	2.63
[R].gLcNFLMSDEEYDDR.[T]	N-Term(TMT10plex); C3(Cl-DDE)	High	Q9UKN8	0	2231.01	0	0	1.7	0	0	0	0	0	0	0.188889	0	0	0	0.003074	2.12
[R].yASPEMcFVFSDR.[Y]	N-Term(TMT10plex); C7(Cl-DDE)	High	P30566	0	1975.94	27.2	23.7	27.9	0	0	0	0	0	0	8.75556	0	0	0	0.0005318	3.74
[K].vVAIGEcGLDFDR.[L]	N-Term(TMT10plex); C7(Cl-DDE)	High	Q6P1N9	0	1817.95	151.9	142.8	110	0	1.8	0	0	0	0	134.9	0.6	0	0	2.429e-06	3.43
[K].nADMSEDMQQDAVDcATQAMEk.[Y]	N-Term(TMT10plex); C15(Cl-DDE); K22(TMT10plex)	High	Q96FJ2	0	3084.39	9.1	8.8	10.1	0	0	0	0	0	0	3.11111	0	0	0	5.28e-08	7.55
[K].aTILcTSYVQFk.[E]	N-Term(TMT10plex); C5(Cl-DDE); K12(TMT10plex)	High	P35244	0	2027.15	81.4	61.7	90.2	19.8	22.9	13.2	0	0	0	77.7667	18.6333	0	0	2.874e-05	4.03
[K].qVLNYLGEcFR.[V]	N-Term(TMT10plex); C9(Cl-DDE)	High	Q9H9Y6	0	1765.94	11.9	9.6	17.4	2.3	2	1.8	0	0	0	12.9667	2.03333	0	0	4.228e-05	3.83
[R].cIPALDSLTPANEDQk.[I]	N-Term(TMT10plex); C1(Cl-DDE); K16(TMT10plex)	High	P10809	0	2368.27	102.3	76.6	98.6	15.7	16.3	3	0	0	0	92.5	11.6667	0	0	0.0002045	3.59
[K].yLLDScAPLLR.[Y]	N-Term(TMT10plex); C6(Cl-DDE)	High	Q92616	0	1687.95	286.1	255.9	305.1	14.8	20.1	7.7	0	0	0	282.367	14.2	0	0	0.0002814	2.65
[R].cEEEDVEMSEDAYTVLTR.[I]	N-Term(TMT10plex); C1(Cl-DDE)	High	Q9Y230	0	2543.16	1.9	1.4	1.8	0	0	0	0	0	0	0.566667	0	0	0	4.363e-06	3.52
[R].aDPGVLAALcEk.[T]	N-Term(TMT10plex); C10(Cl-DDE); K12(TMT10plex)	High	Q8WVB6	0	1840.05	12.9	9.9	12.1	1.4	0	0	0	0	0	11.6333	0.466667	0	0	0.0005544	3.15
[K].qEIAEAQQLITIcR.[E]	N-Term(TMT10plex); C13(Cl-DDE)	High	P53621	0	2040.12	83	69	137.2	47.8	37.3	17.9	0	0	1.5	96.4	34.3333	0.5	0	2.498e-08	4.49
[R].fFLGDLcSR.[Q]	N-Term(TMT10plex); C7(Cl-DDE)	High	Q15738	0	1481.79	181.8	162.1	196.4	11.8	11.2	1.7	0	0	0	180.1	8.23333	0	0	0.0001007	2.98
[K].gLLGcNIIPLQR.[-]	N-Term(TMT10plex); C5(Cl-DDE)	High	O00233	0	1721.02	101.2	77.8	119.5	9.7	8.4	0	0	0	0	99.5	6.03333	0	0	4.967e-05	2.49
[R].vPTANVSVVDLTcR.[L]	N-Term(TMT10plex); C13(Cl-DDE)	High	P04406	0	1898.05	22.6	21	8.9	0	0	0	0	0	0	5.83333	0	0	0	0.0003071	3.72
[R].dcLIPMGITSENVAER.[F]	N-Term(TMT10plex); C2(Cl-DDE)	High	P09110	0	2172.11	20	13.4	19.4	1.9	0	0	0	0	0	17.6	0.633333	0	0	0.0007583	3.13
[R].aScILQLVk.[H]	N-Term(TMT10plex); C3(Cl-DDE); K9(TMT10plex)	High	O14617	0	1628.01	56.3	40.8	47	0	2.3	0	0	0	0	48.0333	0.766667	0	0	0.001062	2.39
[R].vPTANVSVVDLTcR.[L]	N-Term(TMT10plex); C13(Cl-DDE)	High	P04406	0	1898.05	23.3	22.6	15.4	0	0	0	0	0	0	6.81111	0	0	0	1.477e-05	4.4
[K].lDPDMAFcANIR.[Q]	N-Term(TMT10plex); C8(Cl-DDE)	High	Q02809	0	1789.9	9.5	13.6	14	0	1.5	0	0	0	0	12.3667	0.5	0	0	0.002699	3.29
[K].acLDTAVENMPSLk.[M]	N-Term(TMT10plex); C2(Cl-DDE); K14(TMT10plex)	High	P49327	0	2145.16	158.5	123.1	209.7	62.2	61.5	30.3	8	2.7	2.1	163.767	51.3333	4.26667	0	3.179e-05	4.34
[K].sLEDLcSQYDLTVR.[S]	N-Term(TMT10plex); C6(Cl-DDE)	High	O14802	0	2066.05	45.4	32.3	36.8	7.5	9.4	7.2	0	0	0	38.1667	8.03333	0	0	0.0001735	3.71
[R].cFFDIAINNQPAGR.[V]	N-Term(TMT10plex); C1(Cl-DDE)	High	Q13427	0	1990.03	14.5	11.5	9	0	0	0	0	0	0	3.88889	0	0	0	0.0001029	3.36
[K].aDLPEGVAVSGPSPAEFcR.[K]	N-Term(TMT10plex); C18(Cl-DDE)	High	Q8IXI1	0	2326.18	51.4	33.1	32.6	0	0	0	0	0	0	13.0111	0	0	0	8.832e-10	6.97
[K].iDGVFAAcQSGSFDk.[L]	N-Term(TMT10plex); C8(Cl-DDE); K15(TMT10plex)	High	P35249	0	2198.14	19.3	10.6	18.5	0	0	0	0	0	0	5.37778	0	0	0	0.0002488	2.53
[K].gYLGPEQLPDcLk.[G]	N-Term(TMT10plex); C11(Cl-DDE); K13(TMT10plex)	High	P40926	0	2086.15	98.4	91.9	82.5	8.1	7.4	0	0	0	0	90.9333	5.16667	0	0	4.493e-06	3.87
[R].cIPALDSLTPANEDQk.[I]	N-Term(TMT10plex); C1(Cl-DDE); K16(TMT10plex)	High	P10809	0	2368.27	414.8	317.2	400.4	55.1	60.5	21.5	1.4	0	0	377.467	45.7	0.466667	0	2.326e-05	3.45
[K].cIDILIEk.[E]	N-Term(TMT10plex); C1(Cl-DDE); K8(TMT10plex)	High	Q13616	0	1599.97	75.3	60.8	89.3	32.1	39.3	21.1	3.8	5.8	2	75.1333	30.8333	3.86667	0	0.0004368	3.39
[K].aIDEPSFSVAYANMcR.[C]	N-Term(TMT10plex); C15(Cl-DDE)	High	O43432	0	2198.07	2.4	7	3.2	0	0	0	0	0	0	1.4	0	0	0	0.0003439	3.38
[R].dVLLTELSNcTVR.[L]	N-Term(TMT10plex); C10(Cl-DDE)	High	Q15814	0	1887.03	52.7	46.7	46	2.8	2	0	0	0	0	48.4667	1.6	0	0	8.231e-07	4.98
[R].gDINVLLcGDPGTAk.[S]	N-Term(TMT10plex); C8(Cl-DDE); K15(TMT10plex)	High	P49736	0	2126.18	14	14.9	11.7	0	0	0	0	0	0	4.51111	0	0	0	0.00298	3.77
[K].iPGGIIEDScVLR.[G]	N-Term(TMT10plex); C10(Cl-DDE)	High	P49368	0	1796.01	206.2	214.8	107.7	7.7	1.6	0	0	1.7	0	176.233	3.1	0.566667	0	7.834e-05	3.95
[K].lTFScLGGSDNFk.[H]	N-Term(TMT10plex); C5(Cl-DDE); K13(TMT10plex)	High	Q15185	0	2042.09	10.9	3	11.1	0	0	0	0	0	0	2.77778	0	0	0	1.037e-05	2.96
[R].aITIANQTNcPLYITk.[V]	N-Term(TMT10plex); C10(Cl-DDE); K16(TMT10plex)	High	Q16555	0	2417.37	3.1	8.8	7.8	0	0	0	0	0	0	2.18889	0	0	0	0.0001359	3.06
[K].eALENcITLQDFNR.[A]	N-Term(TMT10plex); C6(Cl-DDE)	High	Q9BPX3	0	2090.07	77.1	68.6	65.4	6.8	9	2.6	0	0	0	70.3667	6.13333	0	0	1.12e-07	4.3
[K].gTQcVEQIQELVLR.[F]	N-Term(TMT10plex); C4(Cl-DDE)	High	Q9P287	0	2040.12	18.2	12.3	16.9	0	0	0	0	0	0	5.26667	0	0	0	3.336e-07	3.87
[R].lFESMLSEcR.[D]	N-Term(TMT10plex); C9(Cl-DDE)	High	Q9UHB9	0	1638.83	146.8	111	172.2	52.5	62.3	37.6	2.6	3.2	1.7	143.333	50.8	2.5	0	2.672e-06	4.02
[R].tcLLNETGDEPFQYkN.[-]	N-Term(TMT10plex); C2(Cl-DDE); K15(TMT10plex)	High	P15104	1	2525.29	9.2	3.1	11.1	0	0	0	0	0	0	2.6	0	0	0	6.229e-06	4.64
[K].wGTLTDcVVMR.[D]	N-Term(TMT10plex); C7(Cl-DDE)	High	P51991	0	1704.89	6.6	7.9	15.2	0	1.6	0	0	0	0	9.9	0.533333	0	0	0.001883	2.67
[R].vPTANVSVVDLTcR.[L]	N-Term(TMT10plex); C13(Cl-DDE)	High	P04406	0	1898.05	709.2	717	421.1	69.1	32.5	3.2	0	0	0	615.767	34.9333	0	0	0.0001573	3.81
[K].lLcGLLAER.[L]	N-Term(TMT10plex); C3(Cl-DDE)	High	P14174	0	1411.84	75.7	55.6	58.3	2.8	0	2.2	1.3	0	0	63.2	1.66667	0.433333	0	0.00286	3.23
[R].ncETDTLINYMAk.[F]	N-Term(TMT10plex); C2(Cl-DDE); K13(TMT10plex)	High	P53992	0	2169.12	37.6	39.8	35.8	0	0	0	0	0	0	12.5778	0	0	0	2.901e-05	3.44
[K].sPLAGDFITMQcR.[E]	N-Term(TMT10plex); C12(Cl-DDE)	High	O96019	0	1862.96	124.6	96.9	132	20.1	16.1	5.7	0	0	0	117.833	13.9667	0	0	7.558e-06	4.83
[K].lQAFSAAIEScNk.[A]	N-Term(TMT10plex); C11(Cl-DDE); K13(TMT10plex)	High	Q02790	0	2035.12	106.5	91.9	119.8	12.4	8.4	2.1	0	0	0	106.067	7.63333	0	0	7.376e-06	4.7
[K].vLNGIcAYLNR.[H]	N-Term(TMT10plex); C6(Cl-DDE)	High	Q13616	0	1659.93	33.3	25.6	31.5	2.1	0	0	0	0	0	30.1333	0.7	0	0	0.0002412	2.33
[K].aMTEDGFLAVcSEAk.[G]	N-Term(TMT10plex); C11(Cl-DDE); K15(TMT10plex)	High	P08243	0	2225.15	29.4	21.9	28.8	0	0	0	0	0	0	8.9	0	0	0	2.374e-06	3.82
[R].aITIASQTNcPLYVTk.[V]	N-Term(TMT10plex); C10(Cl-DDE); K16(TMT10plex)	High	Q14195	0	2376.35	11.1	6.9	3.5	0	0	0	0	0	0	2.38889	0	0	0	0.00191	3.2
[K].tMQFEPSTMVYDAcR.[I]	N-Term(TMT10plex); C14(Cl-DDE)	High	Q9Y490	0	2203.03	50.2	42	61.3	19.1	16.6	8.5	0	0	0	51.1667	14.7333	0	0	7.941e-06	5.46
[K].vNQIGSVTEAIQAck.[L]	N-Term(TMT10plex); C14(Cl-DDE); K15(TMT10plex)	High	P09104	0	2214.24	156.4	133.4	208	56.4	55.2	25.2	1.6	1.8	0	165.933	45.6	1.13333	0	3.179e-08	5.76
[R].eLcAQPGQVVAPGAVLVR.[L]	N-Term(TMT10plex); C3(Cl-DDE)	High	Q9Y5B0	0	2231.26	15.6	13.8	22.2	1.8	2.6	0	0	0	0	17.2	1.46667	0	0	2.155e-05	3.75
[K].vVLASQPDLEcGFSR.[D]	N-Term(TMT10plex); C11(Cl-DDE)	High	Q9P2I0	0	2045.08	11.3	13.4	8.1	0	0	0	0	0	0	3.64444	0	0	0	7.564e-06	4.13
[R].cVDWSIAVYTR.[G]	N-Term(TMT10plex); C1(Cl-DDE)	High	Q7KZF4	0	1736.91	19.3	18.5	19.3	6.1	7.4	2.5	0	0	0	19.0333	5.33333	0	0	0.000525	2.83
[R].iLScGELIPk.[S]	N-Term(TMT10plex); C4(Cl-DDE); K10(TMT10plex)	High	Q13427	0	1726.04	66	56.3	59.1	0	0	0	0	0	0	20.1556	0	0	0	0.001451	2.11
[K].iFQNLcDITR.[V]	N-Term(TMT10plex); C6(Cl-DDE)	High	Q9NVI1	0	1646.9	58.5	51.3	60.8	6.8	3.8	1.9	0	0	0	56.8667	4.16667	0	0	0.0009801	3.38
[R].aFENDVDALcNLR.[D]	N-Term(TMT10plex); C10(Cl-DDE)	High	P05166	0	1903.96	34.5	27.3	32.3	0	0	0	0	0	0	10.4556	0	0	0	1.317e-05	4.52
[R].cLTPLVPEDLR.[K]	N-Term(TMT10plex); C1(Cl-DDE)	High	O60216	0	1679.95	155.3	124.1	151.5	8.9	11.6	3.4	0	0	0	143.633	7.96667	0	0	1.202e-05	2.98
[K].sPLAGDFISMQcR.[E]	N-Term(TMT10plex); C12(Cl-DDE)	High	O94805	0	1848.94	15.2	9.8	12.3	0	0	0	0	0	0	4.14444	0	0	0	0.0003241	3.2
[K].yYDAIAcLk.[N]	N-Term(TMT10plex); C7(Cl-DDE); K9(TMT10plex)	High	O00170	0	1712.96	188.8	154.2	161.6	3	6	0	0	0	0	168.2	3	0	0	0.004102	2.61
[K].wGTLTDcVVMR.[D]	N-Term(TMT10plex); C7(Cl-DDE)	High	P51991	0	1704.89	351.6	364.5	363.1	26	18.9	7.2	0	0	0	359.733	17.3667	0	0	0.0002771	2.74
[R].eTLEAGNYESPMELck.[D]	N-Term(TMT10plex); C15(Cl-DDE); K16(TMT10plex)	High	Q8WWQ0	0	2467.24	15.1	14.4	11.7	1.3	0	0	0	0	0	13.7333	0.433333	0	0	1.924e-07	4.76
[R].cQHAAEIITDLLR.[S]	N-Term(TMT10plex); C1(Cl-DDE)	High	Q96AE4	0	1907.05	31.8	24	35.2	6.8	4.1	0	0	0	0	30.3333	3.63333	0	0	0.001855	2.79
[R].lLEAQAcTGGIIDPSTGER.[F]	N-Term(TMT10plex); C7(Cl-DDE)	High	Q15149	0	2355.23	22.2	15.4	13.5	0	0	0	0	0	0	5.67778	0	0	0	5.773e-05	4.73
[K].lLcGLLAER.[L]	N-Term(TMT10plex); C3(Cl-DDE)	High	P14174	0	1411.84	217.6	174.8	195	8.8	7.1	2	0	0	0	195.8	5.96667	0	0	0.0008925	3.17
[K].aNcIDSTASAEAVFASEVR.[K]	N-Term(TMT10plex); C3(Cl-DDE)	High	A6NHQ2	0	2365.18	2	3.1	1.7	0	0	0	0	0	0	0.755556	0	0	0	2.45e-06	5.42
[K].dIELSDDPYDcIR.[L]	N-Term(TMT10plex); C11(Cl-DDE)	High	Q15024	0	1977.95	7.2	10.8	3.5	0	0	0	0	0	0	2.38889	0	0	0	3.819e-05	2.64
[R].sVMAAAQVAGLNcLR.[L]	N-Term(TMT10plex); C13(Cl-DDE)	High	O95757	0	1928.05	9.1	10.7	12.3	0	1.3	1.5	0	0	0	10.7	0.933333	0	0	6.161e-07	4.63
[K].cDFAYETMGTIEVQR.[G]	N-Term(TMT10plex); C1(Cl-DDE)	High	O94826	0	2187.05	73.3	69.2	58.8	0	1.7	0	0	0	0	67.1	0.566667	0	0	1.911e-09	4.53
[R].vDVAVNcAGIAVASk.[T]	N-Term(TMT10plex); C7(Cl-DDE); K15(TMT10plex)	High	Q99714	0	2070.19	156.5	157.2	117.3	18.7	8.6	0	0	0	0	143.667	9.1	0	0	1.487e-06	4.52
[K].mTNGFSGADLTEIcQR.[A]	N-Term(TMT10plex); C14(Cl-DDE)	High	P55072	0	2167.06	1.8	0	0	0	0	0	0	0	0	0.2	0	0	0	0.005223	3.35
[R].dVVIcPDASLEDAk.[K]	N-Term(TMT10plex); C5(Cl-DDE); K14(TMT10plex)	High	Q99497	0	2128.15	41.4	28.7	44.1	10.2	7.8	6.2	2.4	2	13.1	38.0667	8.06667	5.83333	0	3.064e-05	3.91
[K].cADLSLSPIYPAAR.[G]	N-Term(TMT10plex); C1(Cl-DDE)	High	P18858	0	1901.03	25.2	18.4	21.4	0	0	0	0	0	0	7.22222	0	0	0	3.014e-05	3.44
[R].qVAQEQFFLMcTR.[C]	N-Term(TMT10plex); C11(Cl-DDE)	High	Q93008	0	2025.04	2	1.5	2.6	0	0	0	0	0	0	0.677778	0	0	0	0.0001732	2.98
[R].sFPGFQAFcETQGDR.[L]	N-Term(TMT10plex); C9(Cl-DDE)	High	Q01780	0	2114.01	21.7	17.7	28.7	0	0	0	0	0	0	7.56667	0	0	0	7.183e-05	4.51
[R].vPTANVSVVDLTcR.[L]	N-Term(TMT10plex); C13(Cl-DDE)	High	P04406	0	1898.05	216.9	207.6	108.9	3.4	0	0	0	0	0	177.8	1.13333	0	0	1.842e-05	5
[K].lDQPFIDcIR.[V]	N-Term(TMT10plex); C8(Cl-DDE)	High	Q4J6C6	0	1643.89	131.8	127	133.5	0	2.7	0	0	0	0	130.767	0.9	0	0	0.00013	3.41
[K].eEAPDILcLQETk.[C]	N-Term(TMT10plex); C8(Cl-DDE); K13(TMT10plex)	High	P27695	0	2142.16	264.7	209.5	219	22.1	18.1	0	0	0	0	231.067	13.4	0	0	0.002948	3.95
[R].tcLLNETGDEPFQYk.[N]	N-Term(TMT10plex); C2(Cl-DDE); K15(TMT10plex)	High	P15104	0	2411.24	23.4	16.8	18.5	0	0	0	0	0	0	6.52222	0	0	0	2.606e-06	5.4
[K].fEVNNTILHPEIVEcR.[V]	N-Term(TMT10plex); C15(Cl-DDE)	High	P12955	0	2337.23	23.2	25	23.1	1.9	6.4	2	0	0	0	23.7667	3.43333	0	0	0.0001065	2.9
[K].yIScVFAEESDLSR.[Q]	N-Term(TMT10plex); C4(Cl-DDE)	High	Q12789	0	2043.02	2.7	6	1.6	0	0	0	0	0	0	1.14444	0	0	0	0.00691	3.04
[K].lLcGLLAER.[L]	N-Term(TMT10plex); C3(Cl-DDE)	High	P14174	0	1411.84	27.3	58.7	20.7	6.3	2.9	0	2.5	6.3	2.7	35.5667	3.06667	3.83333	0	0.0001356	3.36
[R].eLAQQVQQVAAEYcR.[A]	N-Term(TMT10plex); C14(Cl-DDE)	High	P17844	0	2160.12	24.8	13.3	18.9	2.2	0	0	0	0	0	19	0.733333	0	0	2.882e-07	4.59
[K].acLISLGYDVENDR.[Q]	N-Term(TMT10plex); C2(Cl-DDE)	High	O43707	0	1992.02	33.4	36.8	32.9	8	6.5	2	0	0	0	34.3667	5.5	0	0	0.0001249	3.75
[K].eNcGIYFPEIk.[R]	N-Term(TMT10plex); C3(Cl-DDE); K11(TMT10plex)	High	Q5TFE4	0	1966.06	38.1	29.4	49	6.5	3.5	0	0	0	0	38.8333	3.33333	0	0	0.0007889	2.33
[K].aISEPNFSVAYANMcR.[C]	N-Term(TMT10plex); C15(Cl-DDE)	High	Q04637	0	2197.08	55.5	42.5	62.4	12.3	12	6.1	0	0	0	53.4667	10.1333	0	0	2.322e-08	5.12
[K].lcTFILk.[N]	N-Term(TMT10plex); C2(Cl-DDE); K7(TMT10plex)	High	P55010	0	1490.93	67	49.3	53.5	2.4	0	0	0	0	0	56.6	0.8	0	0	0.001397	3.12
[R].nAEFLTcNIPTSNASNNMVTTEk.[V]	N-Term(TMT10plex); C7(Cl-DDE); K23(TMT10plex)	High	P55265	0	3152.59	18.1	21	16.3	0	0	0	0	0	0	6.15556	0	0	0	0.006743	3.41
[R].aADLLYAMcDR.[S]	N-Term(TMT10plex); C9(Cl-DDE)	High	O95782	0	1665.84	162.8	127.8	158.6	7.1	6.6	3.1	0	0	0	149.733	5.6	0	0	2.22e-05	3.67
[R].vPTANVSVVDLTcR.[L]	N-Term(TMT10plex); C13(Cl-DDE)	High	P04406	0	1898.05	49.1	100.2	34.6	1.9	0	0	0	0	0	61.3	0.633333	0	0	7.705e-07	4.43
[K].sFTAScPVSAFVPk.[E]	N-Term(TMT10plex); C6(Cl-DDE); K14(TMT10plex)	High	Q6P587	0	2094.16	29.6	29.9	28.5	0	0	0	0	0	0	9.77778	0	0	0	2.166e-05	3.56
[R].lPLDcGLALR.[A]	N-Term(TMT10plex); C5(Cl-DDE)	High	Q86VY4	0	1494.88	124.4	92.5	119.8	3	7.4	0	0	0	0	112.233	3.46667	0	0	0.001233	3.26
[R].nASNPLAHYDTTADEILQQcDGk.[L]	N-Term(TMT10plex); C20(Cl-DDE); K23(TMT10plex)	High	P0DN79	0	3157.57	20.1	15.1	20.6	1.4	0	0	0	0	0	18.6	0.466667	0	0	2.677e-07	5.22
[R].eIcSLFGEAPQNLSQTQR.[S]	N-Term(TMT10plex); C3(Cl-DDE)	High	Q93008	0	2445.25	3.5	2.8	3	0	0	0	0	0	0	1.03333	0	0	0	2.273e-06	4.33
[R].vPTANVSVVDLTcR.[L]	N-Term(TMT10plex); C13(Cl-DDE)	High	P04406	0	1898.05	93.7	87.6	49	0	0	0	0	0	0	25.5889	0	0	0	2.778e-06	5.05
[K].cLNNVIESPGLNVMR.[V]	N-Term(TMT10plex); C1(Cl-DDE)	High	Q9HCM4	0	2083.11	2.1	0	1.8	0	0	0	0	0	0	0.433333	0	0	0	0.004274	3.08
[R].lIASYcNVGDIEGASk.[I]	N-Term(TMT10plex); C6(Cl-DDE); K16(TMT10plex)	High	P42704	0	2293.24	108.1	81.9	114.4	10.1	9.1	0	0	0	0	101.467	6.4	0	0	5.364e-05	4.52
[R].iWSVPNAScVQVVR.[A]	N-Term(TMT10plex); C9(Cl-DDE)	High	Q9UMS4	0	1982.1	86.3	76.5	89.8	6.5	11.1	0	0	0	0	84.2	5.86667	0	0	2.982e-05	4.24
[K].lLcGLLAER.[L]	N-Term(TMT10plex); C3(Cl-DDE)	High	P14174	0	1411.84	39.6	26.5	29.2	1.5	0	0	0	0	0	31.7667	0.5	0	0	0.001259	2.7
[R].vcEEIAIIPSk.[K]	N-Term(TMT10plex); C2(Cl-DDE); K11(TMT10plex)	High	P08708	0	1855.09	137.7	104.4	124.3	15.4	11.5	2.6	0	0	3.6	122.133	9.83333	1.2	0	0.002985	2.21
[K].qITSYGETcPGLEQYAIk.[K]	N-Term(TMT10plex); C9(Cl-DDE); K18(TMT10plex)	High	P50990	0	2654.4	68.4	49.8	44.2	0	0	0	0	0	0	18.0444	0	0	0	0.003096	3.28
[K].lQAFSAAIEScNk.[A]	N-Term(TMT10plex); C11(Cl-DDE); K13(TMT10plex)	High	Q02790	0	2035.12	1.6	2.9	2.6	0	0	0	0	0	0	0.788889	0	0	0	0.00405	2.09
[R].eLAQQVQQVAAEYcR.[A]	N-Term(TMT10plex); C14(Cl-DDE)	High	P17844	0	2160.12	187.4	180.4	165.5	7	3.5	0	0	0	0	177.767	3.5	0	0	2.44e-08	5.9
[R].yLQQPGcLLVGTNMDNR.[L]	N-Term(TMT10plex); C7(Cl-DDE)	High	A6NDG6	0	2346.2	7.3	8.1	3.3	0	0	0	0	0	0	2.07778	0	0	0	0.002196	3.27
[R].vAEcSTGTLDYILQR.[C]	N-Term(TMT10plex); C4(Cl-DDE)	High	Q9C0B1	0	2093.1	7.1	7.4	6.2	0	0	0	0	0	0	2.3	0	0	0	0.0002245	3.11
[K].cEEFFSQAAASSSVPTLR.[S]	N-Term(TMT10plex); C1(Cl-DDE)	High	Q03001	0	2354.18	10	7.9	11.2	2.2	4	1.3	0	0	0	9.7	2.5	0	0	0.0005627	2.48
[K].vNQIGSVTEAIQAck.[L]	N-Term(TMT10plex); C14(Cl-DDE); K15(TMT10plex)	High	P09104	0	2214.24	6.8	2.9	4	0	0	0	0	0	0	1.52222	0	0	0	0.0005849	3.91
[K].nLSLEAIQLcDR.[D]	N-Term(TMT10plex); C10(Cl-DDE)	High	Q96FC7	0	1798.98	266.2	237.7	194.9	9	2.8	0	0	0	0	232.933	3.93333	0	0	1.555e-06	4.23
[K].fTQSALDcMSVEVGR.[L]	N-Term(TMT10plex); C8(Cl-DDE)	High	Q14203	0	2067.03	65.3	60.1	53.5	3	3.4	0	0	0	0	59.6333	2.13333	0	0	0.00057	4.36
[K].tGGAYGEDLGADYNLSQVcDGk.[V]	N-Term(TMT10plex); C19(Cl-DDE); K22(TMT10plex)	High	P49327	0	2886.41	19.6	20.4	19.4	2.3	0	0	0	0	0	19.8	0.766667	0	0	2.317e-10	7.35
[K].dGEAVWFGcDVGk.[H]	N-Term(TMT10plex); C9(Cl-DDE); K13(TMT10plex)	High	Q13867	0	2036.04	21.8	22.8	23.6	8.6	9.2	7.9	0	1.5	2	22.7333	8.56667	1.16667	0	0.0001582	3.35
[R].dNMSIVLVcFSNAPk.[V]	N-Term(TMT10plex); C9(Cl-DDE); K15(TMT10plex)	High	O75688	0	2291.24	2	3.2	0	0	0	0	0	0	0	0.577778	0	0	0	0.006324	3.5
[R].nIVWIAEcIAQR.[H]	N-Term(TMT10plex); C8(Cl-DDE)	High	P61421	0	1840.02	13.8	8.7	15	0	0	0	0	0	0	4.16667	0	0	0	0.0005716	3.57
[K].yGYEIPVDMLck.[R]	N-Term(TMT10plex); C11(Cl-DDE); K12(TMT10plex)	High	P60900	0	2084.11	254.6	209	304.2	19.8	21.5	12.9	0	0	0	255.933	18.0667	0	0	1.277e-05	4.39
[K].aDPQEAINcLNAAIDIYTDMGR.[F]	N-Term(TMT10plex); C9(Cl-DDE)	High	Q9H115	0	2818.38	0	0	0	0	0	0	0	0	0	0	0	0	0	0.0009881	3.28
[R].dDYELQEVIGSGATAVVQAAYcAPk.[K]	N-Term(TMT10plex); C22(Cl-DDE); K25(TMT10plex)	High	O95747	0	3251.68	44.2	37.9	32.6	0	0	0	0	0	0	12.7444	0	0	0	5.863e-10	4.88
[K].aLNALcDGLIDELNQALk.[T]	N-Term(TMT10plex); C6(Cl-DDE); K18(TMT10plex)	High	P30084	0	2567.44	39.5	36.2	40.2	1.9	2	0	0	0	0	38.6333	1.3	0	0	4.841e-08	5.54
[R].scQTALVEILDVIVR.[S]	N-Term(TMT10plex); C2(Cl-DDE)	High	Q9NSE4	0	2083.19	13	16.4	17.5	0	0	0	0	0	0	5.21111	0	0	0	2.686e-06	4.59
[K].icDPGLTAFEPEALGNLVEGMDFHR.[F]	N-Term(TMT10plex); C2(Cl-DDE)	High	Q13557	0	3155.56	11.7	9.9	13.5	0	0	0	0	0	0	3.9	0	0	0	5.643e-05	4.03
[R].aPAALPALcDLLASAADPQIR.[Q]	N-Term(TMT10plex); C9(Cl-DDE)	High	Q8TEX9	0	2501.39	12.1	10	15	0	0	0	0	0	0	4.12222	0	0	0	8.697e-05	3.4
[R].qQLVELVAEQADLEQTFNPSDPDcVDR.[L]	N-Term(TMT10plex); C24(Cl-DDE)	High	Q9BZZ5	0	3483.7	20.4	18.4	19.4	0	0	0	0	0	0	6.46667	0	0	0	2.238e-08	6.22
[K].cDPAPFYLFDEIDQALDAQHR.[K]	N-Term(TMT10plex); C1(Cl-DDE)	High	Q9UQE7	0	2888.4	6.3	3.5	7	0	0	0	0	0	0	1.86667	0	0	0	0.0002872	2.81
[R].aPAALPALcDLLASAADPQIR.[Q]	N-Term(TMT10plex); C9(Cl-DDE)	High	Q8TEX9	0	2501.39	22.9	15.8	20.4	0	0	0	0	0	0	6.56667	0	0	0	5.05e-05	4.73
[K].aQDIEAGDGTTSVVIIAGSLLDScTk.[L]	N-Term(TMT10plex); C24(Cl-DDE); K26(TMT10plex)	High	P50991	0	3217.71	47.6	28.7	70.5	19.1	25.6	12.3	0	0	0	48.9333	19	0	0	7.673e-08	4.89
[R].eQVALYVDLDDVAEDDPELVDSIcENAR.[R]	N-Term(TMT10plex); C24(Cl-DDE)	High	P33993	0	3559.71	0	0	0	0	0	0	0	0	0	0	0	0	0	3.99e-07	5.15
[R].sILHDVVEVAGLTSFSFGEDDDcR.[Y]	N-Term(TMT10plex); C23(Cl-DDE)	High	O75391	0	3035.47	1.5	0	2	0	0	0	0	0	0	0.388889	0	0	0	0.005835	2.05
[K].aQDIEAGDGTTSVVIIAGSLLDScTk.[L]	N-Term(TMT10plex); C24(Cl-DDE); K26(TMT10plex)	High	P50991	0	3217.71	0	0	1.6	0	0	0	0	0	0	0.177778	0	0	0	6.404e-05	3.94
[K].eELLNALYcEFINR.[V]	N-Term(TMT10plex); C9(Cl-DDE)	High	Q7KZ85	0	2151.12	17.2	14.2	16.7	1.4	0	0	0	0	0	16.0333	0.466667	0	0	0.0001339	4.21
[K].qVEVDAQQcMLEILDTAGTEQFTAMR.[D]	N-Term(TMT10plex); C9(Cl-DDE)	High	P61224	0	3351.63	7.5	10.2	6.6	0	0	0	0	0	0	2.7	0	0	0	5.39e-08	4.35
[R].fcLEGMEESGSEGLDELIFAR.[K]	N-Term(TMT10plex); C2(Cl-DDE)	High	Q96KP4	0	2756.32	3.1	2.6	2.2	0	0	0	0	0	0	0.877778	0	0	0	4.964e-08	5.95
[R].eVLGSLPNVFSALcLNAR.[G]	N-Term(TMT10plex); C14(Cl-DDE)	High	Q7Z6Z7	0	2327.29	12.8	8.7	9.2	0	0	0	0	0	0	3.41111	0	0	0	0.001093	4.38
[K].eIcAVLAAVTEVIR.[S]	N-Term(TMT10plex); C3(Cl-DDE)	High	Q5JTH9	0	1911.1	27.5	28.3	23.2	0	0	0	0	0	0	8.77778	0	0	0	2.54e-07	3.29
[R].eDLSLPELLDEEDVLQEck.[V]	N-Term(TMT10plex); C18(Cl-DDE); K19(TMT10plex)	High	Q9UPN7	0	2870.49	31.2	26.1	29.1	0	0	0	0	0	0	9.6	0	0	0	2.066e-06	4.48
[R].lcEPEVLNSLEETYSPFFR.[N]	N-Term(TMT10plex); C2(Cl-DDE)	High	Q6PJT7	0	2697.35	11.3	9.1	10.3	0	0	0	0	0	0	3.41111	0	0	0	1.239e-06	4.76
[K].mAEFLDWSLcNLAR.[S]	N-Term(TMT10plex); C10(Cl-DDE)	High	Q9BTW9	0	2093.06	15.8	14.3	18	1.6	0	0	0	0	0	16.0333	0.533333	0	0	0.0009049	3.42
[K].dVLILGGGDGGILcEIVk.[L]	N-Term(TMT10plex); C14(Cl-DDE); K18(TMT10plex)	High	P52788	0	2424.4	14.9	15.2	10	0	0	0	0	0	0	4.45556	0	0	0	0.0001026	4.29
[R].cLEELVFGDVENDEDALLR.[R]	N-Term(TMT10plex); C1(Cl-DDE)	High	Q9Y5J1	0	2603.3	24.5	23.8	16.5	1.8	0	0	0	0	0	21.6	0.6	0	0	2.701e-09	4.89
[R].cLNALEELGTLQVTSQILQk.[N]	N-Term(TMT10plex); C1(Cl-DDE); K20(TMT10plex)	High	Q7Z4V5	0	2854.62	10.4	6.2	11.2	0	1.6	0	0	0	0	9.26667	0.533333	0	0	0.0005568	2.84
[K].eLAPAVSVLQLFcSSPk.[A]	N-Term(TMT10plex); C13(Cl-DDE); K17(TMT10plex)	High	Q9Y678	0	2442.39	42.4	41.4	42.4	7.2	2.1	1.2	0	0	0	42.0667	3.5	0	0	2.721e-05	4.85
[R].vLDILEDYcMWR.[N]	N-Term(TMT10plex); C9(Cl-DDE)	High	O60264	0	1980	25.8	21.1	30.1	2.6	0	0	0	0	0	25.6667	0.866667	0	0	7.856e-05	4.03
[K].qVTSTLFQPYIEEIcESLR.[G]	N-Term(TMT10plex); C15(Cl-DDE)	High	P35626	0	2680.4	0	0	1.3	0	0	0	0	0	0	0.144444	0	0	0	2.359e-05	3.15
[K].eGLLSEAAAEEDIADPFFAYck.[Q]	N-Term(TMT10plex); C21(Cl-DDE); K22(TMT10plex)	High	O94880	0	3042.53	0	0	0	0	0	0	0	0	0	0	0	0	0	8.889e-05	3.98
[K].eDFATFDYILcMDESNLR.[D]	N-Term(TMT10plex); C11(Cl-DDE)	High	P24666	0	2606.22	18.9	15.7	16.3	0	0	0	0	0	0	5.65556	0	0	0	5.67e-09	5.91
[K].tFESTENPDDFLPSVMTcVNYLk.[L]	N-Term(TMT10plex); C18(Cl-DDE); K23(TMT10plex)	High	Q14669	0	3303.64	3.3	6.6	3.5	0	0	0	0	0	0	1.48889	0	0	0	0.003098	2.9
[K].tQGNVFATDAILATLMScTR.[S]	N-Term(TMT10plex); C18(Cl-DDE)	High	O15371	0	2537.32	12.6	12.2	17.7	0	0	0	0	0	0	4.72222	0	0	0	1.687e-06	5.31
[K].aAEGGLSSPEFSELcIWLGSQIk.[S]	N-Term(TMT10plex); C15(Cl-DDE); K23(TMT10plex)	High	Q52LJ0	0	3075.63	23.1	13.9	29.4	13.1	13.2	3.6	0	0	0	22.1333	9.96667	0	0	1.395e-05	3.9
[K].fTLDcTHPVEDGIMDAANFEQFLQER.[I]	N-Term(TMT10plex); C5(Cl-DDE)	High	P35268	0	3450.64	8.5	10.2	9.7	0	0	0	0	0	0	3.15556	0	0	0	0.0003078	3.09
[K].eAPFSEFFLDPGTSVLDTcR.[K]	N-Term(TMT10plex); C19(Cl-DDE)	High	Q9Y2Z4	0	2655.31	6.9	6.9	9.1	0	0	0	0	0	0	2.54444	0	0	0	5.179e-08	5.08
[K].nTVLcNVVEQFLQADLAR.[E]	N-Term(TMT10plex); C5(Cl-DDE)	High	Q14258	0	2457.32	13.4	7	10.3	0	0	0	0	0	0	3.41111	0	0	0	3.665e-08	5.03
[K].yTIVVSATASDAAPLQYLAPYSGcSMGEYFR.[D]	N-Term(TMT10plex); C24(Cl-DDE)	High	P25705	0	3755.84	13.5	18.7	13.2	1.7	0	0	0	0	0	15.1333	0.566667	0	0	0.0006591	3.83
[K].aLcGFTEAAAQAAYLVGVSDPNSQAGQQGLVEPTQFAR.[A]	N-Term(TMT10plex); C3(Cl-DDE)	High	Q9Y490	0	4290.16	0	0	0	0	0	0	0	0	0	0	0	0	0	0.005246	3.39
[R].eSLNASIVDAINQAADcWGIR.[C]	N-Term(TMT10plex); C17(Cl-DDE)	High	Q9UJZ1	0	2670.36	43.1	35	43.6	8.5	3.5	2.6	6.2	6.5	3.2	40.5667	4.86667	5.3	0	5.483e-05	1.74
[K].gYEVIYLTEPVDEYcIQALPEFDGk.[R]	N-Term(TMT10plex); C15(Cl-DDE); K25(TMT10plex)	High	P14625	0	3544.81	27.1	22.4	32.6	2	0	0	0	0	0	27.3667	0.666667	0	0	0.002451	2.72
[K].tLSNPLDLALALETTNSLcR.[K]	N-Term(TMT10plex); C19(Cl-DDE)	High	Q8IX01	0	2569.4	13.9	15.3	9.9	0	0	0	0	0	0	4.34444	0	0	0	1.192e-06	5.14
[K].lGEVSVESENYVQAVEEFQScLNLQEQYLEAHDR.[L]	N-Term(TMT10plex); C21(Cl-DDE)	High	P49321	0	4380.1	28.8	27.3	31.9	0	1.4	0	0	0	0	29.3333	0.466667	0	0	9.648e-07	6.19
[K].dDQFLLDGQLLPDNFIAAcTEk.[K]	N-Term(TMT10plex); C19(Cl-DDE); K22(TMT10plex)	High	P10768	0	3119.62	60.4	47.9	58.5	0	0	0	0	0	0	18.5333	0	0	0	2.48e-05	3.92
[K].eTDMLNYLIEcFDR.[V]	N-Term(TMT10plex); C11(Cl-DDE)	High	O95155	0	2186.06	9.3	9.5	8.6	0	0	0	0	0	0	3.04444	0	0	0	1.393e-06	5.14
[R].qLVEIILTAcPQDLIQAEDR.[Q]	N-Term(TMT10plex); C10(Cl-DDE)	High	Q92621	0	2692.47	9.6	7.2	4.1	0	0	0	0	0	0	2.32222	0	0	0	9.65e-06	5.31
[K].tSWLQDcVLSLSPTNDLMVIAR.[E]	N-Term(TMT10plex); C7(Cl-DDE)	High	Q9H2M9	0	2886.52	2.8	3.3	2.6	0	0	0	0	0	0	0.966667	0	0	0	0.0003334	4.31
[R].lQAEVLEcVSLVELTSLk.[G]	N-Term(TMT10plex); C8(Cl-DDE); K18(TMT10plex)	High	P07741	0	2627.52	114.4	102.3	113.7	15.6	9.5	3.1	0	0	0	110.133	9.4	0	0	0.002886	1.7
[R].mPGTDAPGIPAALAFGPQVSDTLLDcR.[K]	N-Term(TMT10plex); C26(Cl-DDE)	High	Q14203	0	3137.61	16.7	14.2	12.9	0	0	0	0	0	0	4.86667	0	0	0	7.164e-07	2.97
[K].aLDNTPEFELSDIFYFcR.[K]	N-Term(TMT10plex); C17(Cl-DDE)	High	Q86UL3	0	2604.28	6.4	3.2	7.1	0	0	0	0	0	0	1.85556	0	0	0	1.797e-05	5.72
[K].yNLEELYQAVENLcSYk.[I]	N-Term(TMT10plex); C14(Cl-DDE); K17(TMT10plex)	High	Q13620	0	2732.41	2.9	2.9	3.8	0	0	0	0	0	0	1.06667	0	0	0	4.449e-06	4.4
[K].iWcFGPDGTGPNILTDITk.[G]	N-Term(TMT10plex); C3(Cl-DDE); K19(TMT10plex)	High	P13639	0	2701.45	3.3	3.7	2.9	0	0	0	0	0	0	1.1	0	0	0	0.004875	1.69
[K].dFSAFINLVEFcR.[E]	N-Term(TMT10plex); C12(Cl-DDE)	High	P78527	0	1985.03	28.9	24.5	47.8	17.1	26.5	9.8	2.5	1.8	2.4	33.7333	17.8	2.23333	0	1.037e-05	4.84
[R].lAAcVNLIPQITSIYEWk.[G]	N-Term(TMT10plex); C4(Cl-DDE); K18(TMT10plex)	High	O60888	0	2715.54	29.1	21	21.7	0	0	0	0	0	0	7.97778	0	0	0	0.0005705	2.58
[R].aNLTSAIETLcGVDSSVAVSSGGELFLR.[F]	N-Term(TMT10plex); C11(Cl-DDE)	High	Q14232	0	3220.68	16.3	11.2	15.8	1.8	2.3	2.2	0	0	0	14.4333	2.1	0	0	7.754e-07	3.64
[R].dYPLELFMAQcYGNISDLGk.[G]	N-Term(TMT10plex); C11(Cl-DDE); K20(TMT10plex)	High	P12694	0	2930.49	5.8	7.3	3.8	0	0	0	0	0	0	1.87778	0	0	0	0.00555	2.12
[K].dGSTATcVLAVDNILYIANLGDSR.[A]	N-Term(TMT10plex); C7(Cl-DDE)	High	Q9H0C8	0	2905.5	0	0	0	1.2	0	0	0	0	0	0	0.4	0	0	5.154e-05	4.33
[K].dAIMETMADQIVTVcATLDENPGVR.[Y]	N-Term(TMT10plex); C15(Cl-DDE)	High	O00186	0	3116.54	5.3	2.5	3	0	0	0	0	0	0	1.2	0	0	0	2.244e-07	5.32
[R].lDSVESVLPYEYTAFDFcQASEGk.[R]	N-Term(TMT10plex); C18(Cl-DDE); K24(TMT10plex)	High	Q99805	0	3351.66	1.8	1.6	0	0	0	0	0	0	0	0.377778	0	0	0	0.001822	2.61
[K].gASELVAELSTLYQcIR.[F]	N-Term(TMT10plex); C15(Cl-DDE)	High	Q8IXH7	0	2277.22	2.3	3.6	1.8	0	0	0	0	0	0	0.855556	0	0	0	0.0001223	1.37
[R].dSPLFDFIEScLR.[N]	N-Term(TMT10plex); C11(Cl-DDE)	High	Q9Y678	0	1966.01	12.4	8.1	12.7	2.4	0	1.7	0	0	0	11.0667	1.36667	0	0	0.0001473	3.84
[R].vMAEALGVSVTDYTFEDcQLALAEGQLR.[L]	N-Term(TMT10plex); C18(Cl-DDE)	High	Q8NF37	0	3453.73	1.8	1.3	1.5	0	0	0	0	0	0	0.511111	0	0	0	2.279e-05	4.25
[K].aINcPEDIVFPALDILR.[L]	N-Term(TMT10plex); C4(Cl-DDE)	High	Q9Y263	0	2323.28	1.4	1.7	0	0	0	0	0	0	0	0.344444	0	0	0	0.0003817	3.2
[K].gYAFcEYVDINVTDQAIAGLNGMQLGDk.[K]	N-Term(TMT10plex); C5(Cl-DDE); K28(TMT10plex)	High	P26368	0	3658.84	0	0	0	0	0	0	0	0	0	0	0	0	0	0.005719	3.06
[R].dILcGAADEVLAVLk.[N]	N-Term(TMT10plex); C4(Cl-DDE); K15(TMT10plex)	High	O75643	0	2183.26	183.9	146.3	145	1.9	2	0	0	0	0	158.4	1.3	0	0	3.182e-08	4.14
[K].yESIIATLcENLDSLDEPDAR.[A]	N-Term(TMT10plex); C9(Cl-DDE)	High	P63010	0	2791.38	3.1	2.4	7.5	0	0	0	0	0	0	1.44444	0	0	0	5.878e-06	3.52
[K].iLLLcVGEAGDTVQFAEYIQk.[N]	N-Term(TMT10plex); C5(Cl-DDE); K21(TMT10plex)	High	P49721	0	2963.64	17.8	21.7	22	1.6	1.9	1.5	0	0	0	20.5	1.66667	0	0	8.753e-05	2.27
[K].aDcTITMADSDFLALMTGk.[M]	N-Term(TMT10plex); C3(Cl-DDE); K19(TMT10plex)	High	P22307	0	2657.35	2.3	0	1.9	0	0	0	0	0	0	0.466667	0	0	0	0.001512	2.88
[R].lSSVGGETSLAEMIATLSDAcER.[E]	N-Term(TMT10plex); C21(Cl-DDE)	High	Q9ULH0	0	2764.38	0	1.5	0	0	0	0	0	0	0	0.166667	0	0	0	2.599e-07	4.45
[K].lSEDPYGIFcLVLTPTR.[E]	N-Term(TMT10plex); C10(Cl-DDE)	High	Q9Y6V7	0	2348.26	8.3	6.9	3.3	0	0	0	0	0	0	2.05556	0	0	0	0.0001946	4
[R].vVVVDDLLATGGTMNAAcELLGR.[L]	N-Term(TMT10plex); C18(Cl-DDE)	High	P07741	0	2741.46	63.6	52.5	56.9	7.9	3.9	0	0	0	0	57.6667	3.93333	0	0	7.232e-11	8.59
[R].eAVFPFQPGSVAEVcITFDQANLTVk.[L]	N-Term(TMT10plex); C15(Cl-DDE); K26(TMT10plex)	High	P09382	0	3463.84	53.2	46.5	57.7	2.9	2.4	0	0	0	0	52.4667	1.76667	0	0	0.001602	3.14
[K].sGSTVFAEIQGVIDAcIk.[L]	N-Term(TMT10plex); C16(Cl-DDE); K18(TMT10plex)	High	Q9Y2T2	0	2491.37	2.5	2.4	2.4	1.4	0	0	0	0	0	2.43333	0.466667	0	0	0.002183	2.96
[K].vTPSTVLLQVLEDTcR.[R]	N-Term(TMT10plex); C15(Cl-DDE)	High	Q9BZE9	0	2198.22	17.2	11.8	14.1	0	0	0	0	0	0	4.78889	0	0	0	5.457e-05	4.78
[R].gWGEGDFVYQcMEVLLR.[E]	N-Term(TMT10plex); C11(Cl-DDE)	High	Q7L775	0	2426.19	1.6	0	1.9	0	0	0	0	0	0	0.388889	0	0	0	0.002249	3.05
[K].iFVEFTSVFDcQk.[A]	N-Term(TMT10plex); C11(Cl-DDE); K13(TMT10plex)	High	P26368	0	2216.19	39.3	34.7	34.4	2.7	0	0	0	0	0	36.1333	0.9	0	0	6.82e-06	4.61
[K].vLGPYTFSIcDTSNFSDYIR.[G]	N-Term(TMT10plex); C10(Cl-DDE)	High	P22314	0	2722.35	16.6	8	9.4	0	0	0	0	0	0	3.77778	0	0	0	7.073e-09	5.79
[R].tQIVDcAAVANWIFSSELSR.[D]	N-Term(TMT10plex); C6(Cl-DDE)	High	Q09161	0	2634.37	16.9	19.3	35.7	1.7	2.3	0	0	0	0	23.9667	1.33333	0	0	5.338e-09	5.52
[K].lYcSEVLAILLQDNDENR.[E]	N-Term(TMT10plex); C3(Cl-DDE)	High	Q8WYA6	0	2532.31	6.5	7.1	7	1.2	0	0	0	0	0	6.86667	0.4	0	0	3.625e-06	3.77
[R].eIcEAFGLGAFYEETTQELDAQQAR.[L]	N-Term(TMT10plex); C3(Cl-DDE)	High	Q9NX74	0	3243.56	0	0	0	0	0	0	0	0	0	0	0	0	0	0.0008741	2.68
[R].wLLLcNPGLADTIVEk.[I]	N-Term(TMT10plex); C5(Cl-DDE); K16(TMT10plex)	High	P11216	0	2438.4	6.7	2.2	3.2	0	0	0	0	0	0	1.34444	0	0	0	0.0001903	2.01
[R].gAIILSSLLQScDLEVANk.[V]	N-Term(TMT10plex); C12(Cl-DDE); K19(TMT10plex)	High	Q15397	0	2627.5	41	42.1	49	3.2	3.9	0	0	0	0	44.0333	2.36667	0	0	0.002458	2.83
[K].lFEEFLELck.[M]	N-Term(TMT10plex); C9(Cl-DDE); K10(TMT10plex)	High	Q9UER7	0	1924.08	3.7	3.3	10.6	1.6	0	0	0	0	0	5.86667	0.533333	0	0	0.0002598	3.04
[K].eLILTLcDLIR.[R]	N-Term(TMT10plex); C7(Cl-DDE)	High	Q9BV79	0	1726.02	2.7	6.2	8	0	1.6	2.1	1.2	0	0	5.63333	1.23333	0.4	0	0.0003299	2.62
[R].wAELLPLLQQcQVVR.[L]	N-Term(TMT10plex); C11(Cl-DDE)	High	P13489	0	2220.26	66	54.3	69.9	11.9	14.1	3.1	0	0	0	63.4	9.7	0	0	0.000124	4.83
[K].yGMNcLIQFEDFANVNAFR.[L]	N-Term(TMT10plex); C5(Cl-DDE)	High	P48163	0	2676.3	0	0	0	0	0	0	0	0	0	0	0	0	0	0.0002031	2.77
[R].sPGVVISDDEPGYDLDLFcIPNHYAEDLER.[V]	N-Term(TMT10plex); C19(Cl-DDE)	High	P00492	0	3802.82	9.2	7.5	10	0	0	0	0	0	0	2.96667	0	0	0	0.0004841	4.28
[K].dLFDLILTcEER.[V]	N-Term(TMT10plex); C9(Cl-DDE)	High	Q9NP77	0	1890.99	38.9	38.4	32.3	0	0	0	0	0	0	12.1778	0	0	0	0.0006952	3.39
[K].lPIVNDcDELVAIIAR.[T]	N-Term(TMT10plex); C7(Cl-DDE)	High	P20839	0	2178.23	13.9	8.9	10.8	0	0	0	0	0	0	3.73333	0	0	0	8.552e-06	4.26
[R].gIDQcIPLFVEAALER.[L]	N-Term(TMT10plex); C5(Cl-DDE)	High	O95373	0	2198.2	55.3	51.2	58.2	1.9	3.2	0	0	0	0	54.9	1.7	0	0	5.101e-06	3.12
[K].gDLDLELVLLck.[E]	N-Term(TMT10plex); C11(Cl-DDE); K12(TMT10plex)	High	Q12906	0	1984.17	113.3	115.7	96.8	2.1	0	0	0	0	0	108.6	0.7	0	0	3.656e-06	4.42
[R].vLGFSEPTVVTAALNcVGk.[G]	N-Term(TMT10plex); C16(Cl-DDE); K19(TMT10plex)	High	O43395	0	2558.45	6.8	8.9	10.7	0	0	0	0	0	0	2.93333	0	0	0	1.082e-06	5.87
[R].vVQcISELGIFGVYVR.[Q]	N-Term(TMT10plex); C4(Cl-DDE)	High	P48637	0	2206.24	1.6	0	1.6	0	0	0	0	0	0	0.355556	0	0	0	0.0001365	3.76
[R].eLTNDGELILTMTADDVVcTR.[V]	N-Term(TMT10plex); C19(Cl-DDE)	High	P29373	0	2733.37	17.6	19.2	14.1	0	0	0	0	0	0	5.65556	0	0	0	2.07e-06	6.95
[K].acLIFFDEIDAIGGAR.[F]	N-Term(TMT10plex); C2(Cl-DDE)	High	P35998	0	2135.13	46.1	45.9	36.5	0	0	0	0	0	0	14.2778	0	0	0	5.736e-07	5.73
[K].lTLDSEEEGPLEEcLAYLTAR.[L]	N-Term(TMT10plex); C14(Cl-DDE)	High	Q8NFF5	0	2776.4	9.5	6.8	9.5	0	0	0	0	0	0	2.86667	0	0	0	5.55e-07	5.92
[R].lISPNLGVVFFNAcEAASR.[L]	N-Term(TMT10plex); C14(Cl-DDE)	High	Q66K74	0	2432.31	6	2.4	3.9	0	0	0	0	0	0	1.36667	0	0	0	6.309e-07	6.07
[R].mcINSVGNGDIDTPFEVSQFLR.[Q]	N-Term(TMT10plex); C2(Cl-DDE)	High	Q99598	0	2866.42	11.2	7.5	7.9	1.8	0	1.4	0	0	0	8.86667	1.06667	0	0	3.812e-07	6.03
[K].qIVLTGILEQVVNcR.[D]	N-Term(TMT10plex); C14(Cl-DDE)	High	Q96QK1	0	2109.22	75.9	70.9	94.5	7	11.5	2.4	0	0	0	80.4333	6.96667	0	0	1.444e-08	5.58
[K].scEVLFNPFDDIIPR.[E]	N-Term(TMT10plex); C2(Cl-DDE)	High	Q6UX04	0	2189.14	6.6	7.5	6.5	0	0	0	0	0	0	2.28889	0	0	0	0.001265	2.87
[K].aLcIDQLDVFLQk.[E]	N-Term(TMT10plex); C3(Cl-DDE); K13(TMT10plex)	High	Q5T8P6	0	2159.24	7.6	10.3	7.4	0	0	0	0	0	0	2.81111	0	0	0	0.00583	2.12
[R].cIALAQLLVEQNFPAIAIHR.[G]	N-Term(TMT10plex); C1(Cl-DDE)	High	Q13838	0	2644.51	3.5	0	4	0	1.5	0	0	0	0	2.5	0.5	0	0	0.001253	2.6
[K].mSNWQGAIDScLEALELDPSNTk.[A]	N-Term(TMT10plex); C11(Cl-DDE); K23(TMT10plex)	High	Q08752	0	3175.59	15.4	18.2	24.7	2.5	7.3	2.3	0	0	0	19.4333	4.03333	0	0	0.0001081	3.04
[K].aFLDNPGILSELcGTLSR.[L]	N-Term(TMT10plex); C13(Cl-DDE)	High	Q6NXE6	0	2330.25	11.6	9.8	15.1	0	0	0	0	0	0	4.05556	0	0	0	1.154e-05	5.21
[K].gIEELFLDLck.[R]	N-Term(TMT10plex); C10(Cl-DDE); K11(TMT10plex)	High	Q9UL25	0	1933.1	20.4	12	15.8	10.2	11.1	2.8	2.2	1.9	0	16.0667	8.03333	1.36667	0	0.0001201	3.42
[K].vPVLQLDSGNYLFSTSAIcR.[Y]	N-Term(TMT10plex); C19(Cl-DDE)	High	P56192	0	2607.39	0	2	0	0	0	0	0	0	0	0.222222	0	0	0	0.0007275	3.55
[K].eDVGTVVGIDLGTTYScVGVFk.[N]	N-Term(TMT10plex); C17(Cl-DDE); K22(TMT10plex)	High	P11021	0	2912.56	248.4	208.5	199.5	17.5	8.8	0	0	0	0	218.8	8.76667	0	0	3.493e-06	3.98
[K].lEEEDEDEEDGESGcTFLVGLIQk.[H]	N-Term(TMT10plex); C15(Cl-DDE); K24(TMT10plex)	High	P17655	0	3337.61	1.3	0	0	0	0	0	0	0	0	0.144444	0	0	0	2.353e-06	3.77
[K].gDMDQIMESVLcVQYTEEPR.[I]	N-Term(TMT10plex); C12(Cl-DDE)	High	Q8WXX5	0	2767.31	18.8	13	12.8	0	0	0	0	0	0	4.95556	0	0	0	1.101e-07	7.02
[R].iEEDVVVTDSGIELLTcVPR.[T]	N-Term(TMT10plex); C17(Cl-DDE)	High	P12955	0	2611.4	3.2	2.5	2.4	0	0	0	0	0	0	0.9	0	0	0	3.047e-08	5.7
[R].ySDESGNMDFDNFIScLVR.[L]	N-Term(TMT10plex); C16(Cl-DDE)	High	P04632	0	2636.21	28.7	22.3	31.2	7	6.5	6.3	0	0	0	27.4	6.6	0	0	6.564e-09	6.93
[K].lDINLLDNVVNcLYHGEGAQQR.[M]	N-Term(TMT10plex); C12(Cl-DDE)	High	O14980	0	2908.5	50.9	41.3	49.7	0	0	0	0	0	0	15.7667	0	0	0	2.206e-06	4.89
[R].sVIQAcALLPDLEILPSGDR.[T]	N-Term(TMT10plex); C6(Cl-DDE)	High	P33527	0	2534.4	20.1	16.8	20.2	3.2	0	0	0	0	0	19.0333	1.06667	0	0	4.093e-06	3.76
[K].eAQAAMEGLNGQDLMGQPISVDWcFVR.[G]	N-Term(TMT10plex); C24(Cl-DDE)	High	Q9Y5S9	0	3389.64	8.3	3.7	7.7	0	0	0	0	0	0	2.18889	0	0	0	9.87e-07	4
[K].eLETVcNDVLSLLDk.[F]	N-Term(TMT10plex); C6(Cl-DDE); K15(TMT10plex)	High	Q04917	0	2344.29	149.7	135.4	168.1	17.4	19.9	8	0	0	0	151.067	15.1	0	0	2.832e-06	4.74
[R].aTDYPcLLILDPQNEFETLR.[K]	N-Term(TMT10plex); C6(Cl-DDE)	High	Q9NVG8	0	2775.43	10	7.5	7.9	0	0	0	0	0	0	2.82222	0	0	0	0.000138	3.59
[K].fEQSDLEAFYNVITVcGTNEVR.[H]	N-Term(TMT10plex); C16(Cl-DDE)	High	Q5JPI3	0	2958.46	0	0	0	0	0	0	0	0	0	0	0	0	0	0.0004122	4.71
[K].lMDLDVEQLGIPEQEYScVVk.[M]	N-Term(TMT10plex); C18(Cl-DDE); K21(TMT10plex)	High	P12004	0	3061.61	3	3.1	0	0	0	0	0	0	0	0.677778	0	0	0	1.12e-05	4.45
[K].yILLMDIVAADDcR.[Y]	N-Term(TMT10plex); C13(Cl-DDE)	High	Q13207	0	2035.07	1.7	0	2.5	0	0	0	0	0	0	0.466667	0	0	0	0.0005553	2.49
[K].lQESVPDPELIDLIYcGR.[K]	N-Term(TMT10plex); C16(Cl-DDE)	High	Q96S82	0	2484.31	11.3	8.4	11.6	0	0	0	0	0	0	3.47778	0	0	0	0.0001055	4.56
[K].vcLDLSAEYLILSDVQR.[K]	N-Term(TMT10plex); C2(Cl-DDE)	High	Q6P2E9	0	2361.28	0	0	0	0	0	0	0	0	0	0	0	0	0	0.005912	2.74
[K].sIPDYDFESDEIVAVcAAIAEk.[E]	N-Term(TMT10plex); C16(Cl-DDE); K22(TMT10plex)	High	Q6PID6	0	3038.55	2.7	3	2.9	0	2.1	0	0	0	0	2.86667	0.7	0	0	0.004248	3.84
[K].lYTVcDVAMNIIMSk.[S]	N-Term(TMT10plex); C5(Cl-DDE); K15(TMT10plex)	High	Q9NTI5	0	2354.28	7.5	1.5	3.2	0	0	0	0	0	0	1.35556	0	0	0	3.422e-05	2.68
[K].eLETVcNDVLSLLDk.[F]	N-Term(TMT10plex); C6(Cl-DDE); K15(TMT10plex)	High	Q04917	0	2344.29	3.4	2.3	3.4	0	0	0	0	0	0	1.01111	0	0	0	3.171e-05	2.9
[K].aGVLSQADYLNLVQcETLEDLk.[L]	N-Term(TMT10plex); C15(Cl-DDE); K22(TMT10plex)	High	P61421	0	3075.65	15.1	13.9	15.4	7.6	8.9	9.2	7.9	13.2	9	14.8	8.56667	10.0333	0	0.002507	2.79
[K].sLMDLANDAcQLLSGER.[Y]	N-Term(TMT10plex); C10(Cl-DDE)	High	P54098	0	2260.14	9	2.9	7.7	0	0	0	0	0	0	2.17778	0	0	0	2.675e-06	3.84
[K].nIcQFLVEIGLAk.[D]	N-Term(TMT10plex); C3(Cl-DDE); K13(TMT10plex)	High	P41567	0	2101.24	40.2	34.3	36.7	2.6	0	0	0	0	0	37.0667	0.866667	0	0	0.0006975	3.25
[R].lIcDFPFDGLLEER.[A]	N-Term(TMT10plex); C3(Cl-DDE)	High	Q96JC1	0	2091.09	16.6	11.5	12.6	0	0	0	0	0	0	4.52222	0	0	0	0.0003536	3.83
[K].vLVLLSGGVDSTVcTALLNR.[A]	N-Term(TMT10plex); C14(Cl-DDE)	High	P49915	0	2454.41	7.4	4	11.5	0	2.1	0	0	0	0	7.63333	0.7	0	0	1.763e-08	6.36
[K].aVENPTATEIQDVcSAVGLNVFLEk.[N]	N-Term(TMT10plex); C14(Cl-DDE); K25(TMT10plex)	High	P09132	0	3300.77	41.7	32.8	40	2.7	1.4	0	0	0	0	38.1667	1.36667	0	0	6.01e-07	3.38
[R].lcDLYYINSPELELEELNAk.[S]	N-Term(TMT10plex); C2(Cl-DDE); K20(TMT10plex)	High	Q15118	0	3022.6	2.5	0	2.1	0	0	0	0	0	0	0.511111	0	0	0	2.766e-06	3.8
[R].yAIcSALAASALPALVMSk.[G]	N-Term(TMT10plex); C4(Cl-DDE); K19(TMT10plex)	High	P36578	0	2533.44	55.7	44.3	66	2.1	2.2	0	0	0	0	55.3333	1.43333	0	0	2.165e-07	4.05
[K].yFTQGNcVNLTEALSLYEEQLGR.[L]	N-Term(TMT10plex); C7(Cl-DDE)	High	P52788	0	3072.54	9.3	9.6	4	0	0	0	0	0	0	2.54444	0	0	0	8.28e-08	5.58
[R].qAAPcVLFFDELDSIAk.[A]	N-Term(TMT10plex); C5(Cl-DDE); K17(TMT10plex)	High	P55072	0	2520.37	71.8	55.1	55.5	2.9	2.7	0	0	0	0	60.8	1.86667	0	0	5.819e-08	4.16
[R].fIQVcTQLQVLTEAFR.[E]	N-Term(TMT10plex); C5(Cl-DDE)	High	Q9UBV8	0	2320.28	1.6	0	2.3	0	0	0	0	0	0	0.433333	0	0	0	0.001115	3.16
[K].aTSEMNTAEDWGLILDIcDk.[V]	N-Term(TMT10plex); C18(Cl-DDE); K20(TMT10plex)	High	Q92783	0	2878.45	21.7	22.9	24.3	0	2	0	0	0	0	22.9667	0.666667	0	0	8.563e-06	3.93
[K].vTELESLLEETQAIcR.[E]	N-Term(TMT10plex); C15(Cl-DDE)	High	Q6P2H3	0	2258.2	7.1	12.6	7.9	0	0	0	0	0	0	3.06667	0	0	0	6.146e-05	5.28
[K].eVPDGENLEQDLcTFLISR.[A]	N-Term(TMT10plex); C13(Cl-DDE)	High	Q8NEB9	0	2602.31	1.3	3.5	7.6	0	0	0	0	0	0	1.37778	0	0	0	1.599e-07	5.02
[K].eYQVETIVDTLcTNMLSDk.[E]	N-Term(TMT10plex); C12(Cl-DDE); K19(TMT10plex)	High	Q86VP6	0	2855.47	66.1	61	64.4	6.7	3.3	2.3	0	0	0	63.8333	4.1	0	0	3.288e-06	4.08
[R].tTDFSDFLSIVGcTk.[G]	N-Term(TMT10plex); C13(Cl-DDE); K15(TMT10plex)	High	Q9UHD1	0	2287.22	9.6	7.6	9.8	0	0	0	0	0	0	3	0	0	0	0.0001931	4.88
[K].cSVTLLNETDILSQYLEk.[E]	N-Term(TMT10plex); C1(Cl-DDE); K18(TMT10plex)	High	O94776	0	2722.48	17.5	22.4	14	0	1.6	0	0	0	0	17.9667	0.533333	0	0	0.003784	1.87
[K].qQVQLLAEMcILIDENDNk.[I]	N-Term(TMT10plex); C10(Cl-DDE); K19(TMT10plex)	High	Q13907	0	2870.53	18.7	23.9	22.1	2.4	3.8	1.7	0	0	0	21.5667	2.63333	0	0	1.967e-08	3.34
[R].qAAPcVLFFDELDSIAk.[A]	N-Term(TMT10plex); C5(Cl-DDE); K17(TMT10plex)	High	P55072	0	2520.37	0	0	0	0	0	0	0	0	0	0	0	0	0	0.005219	2.46
[R].tAAVScLWALTSSEVLSAEQIR.[D]	N-Term(TMT10plex); C6(Cl-DDE)	High	Q86Y56	0	2759.47	0	0	0	0	0	0	0	0	0	0	0	0	0	0.001329	3.99
[K].lLTAIEETcGFAVE.[-]	N-Term(TMT10plex); C9(Cl-DDE)	High	Q9HAU4	0	1920.01	3.4	2.9	3.8	0	0	0	0	0	0	1.12222	0	0	0	0.002402	3.22
[K].lGGSLIVAFEGcPV.[-]	N-Term(TMT10plex); C12(Cl-DDE)	High	P60981	0	1785.99	26.9	25.8	23.2	0	0	0	0	0	0	8.43333	0	0	0	9.633e-05	4.07
[K].lEELWLDGNSLcDTFR.[D]	N-Term(TMT10plex); C12(Cl-DDE)	High	Q9UBU9	0	2335.17	21.1	18	13.6	0	0	0	0	0	0	5.85556	0	0	0	5.541e-08	4.81
[R].lLLAGYDDFNcNIWDAMk.[G]	N-Term(TMT10plex); C11(Cl-DDE); K18(TMT10plex)	High	P62879	0	2755.41	1.7	3.9	1.9	0	0	0	0	0	0	0.833333	0	0	0	1.133e-06	3.79
[R].fQLTDcQIYEVLSVIR.[D]	N-Term(TMT10plex); C6(Cl-DDE)	High	Q16555	0	2351.27	3.2	1.5	2.8	0	0	0	0	0	0	0.833333	0	0	0	0.002771	3.92
[R].cGAIAEQTPILLLFLLR.[N]	N-Term(TMT10plex); C1(Cl-DDE)	High	P42704	0	2295.36	0	0	1.8	0	0	0	0	0	0	0.2	0	0	0	7.755e-05	3.3
[K].iATLDMSSDQIAANLQAVINEVcR.[H]	N-Term(TMT10plex); C23(Cl-DDE)	High	Q9BYD6	0	2999.56	11	8.5	15.7	0	0	0	0	0	0	3.91111	0	0	0	7.995e-07	2.86
[K].eNVNVEEMFNcITELVLR.[A]	N-Term(TMT10plex); C11(Cl-DDE)	High	Q15286	0	2576.32	2	2	1.2	1.1	0	0	0	0	0	1.73333	0.366667	0	0	2.493e-06	4.02
[R].aFAFVTFADDQIAQSLcGEDLIIk.[G]	N-Term(TMT10plex); C17(Cl-DDE); K24(TMT10plex)	High	Q13148	0	3268.74	4	7.8	3.5	0	0	0	0	0	0	1.7	0	0	0	0.002212	4.29
[K].eNVNVEEMFNcITELVLR.[A]	N-Term(TMT10plex); C11(Cl-DDE)	High	Q15286	0	2576.32	0	0	0	0	0	0	0	0	0	0	0	0	0	0.0001565	3.16
[K].iIEYIGEEEATLVDFVcSk.[V]	N-Term(TMT10plex); C17(Cl-DDE); K19(TMT10plex)	High	P49756	0	2811.5	3.5	2.1	2.7	0	0	0	0	0	0	0.922222	0	0	0	1.263e-07	4.64
[K].cLIDQELLSMANFEEYIPLDSDTVSTTR.[S]	N-Term(TMT10plex); C1(Cl-DDE)	High	P52701	0	3627.79	0	0	0	0	0	0	0	0	0	0	0	0	0	0.005962	4.03
[K].vILSTNIAETSITINDVVYVIDSck.[Q]	N-Term(TMT10plex); C24(Cl-DDE); K25(TMT10plex)	High	Q08211	0	3363.86	11.2	2.8	8.2	0	0	1.9	0	0	0	7.4	0.633333	0	0	0.0006311	2.21
[K].iLLDQVEEAVADFDEcIR.[L]	N-Term(TMT10plex); C16(Cl-DDE)	High	O94826	0	2502.29	18.8	12	12.1	0	0	0	0	0	0	4.76667	0	0	0	1.721e-08	5.57
[R].gPVVLAEDFLDIMGQPINPQcR.[I]	N-Term(TMT10plex); C21(Cl-DDE)	High	P21281	0	2836.48	3.7	4.1	3.6	0	0	0	0	0	0	1.26667	0	0	0	4.414e-09	5.78
[R].dDYEVScPELDQLVEAALAVPGVYGSR.[M]	N-Term(TMT10plex); C7(Cl-DDE)	High	P51570	0	3319.65	0	0	0	0	0	0	0	0	0	0	0	0	0	0.001134	3.37
[K].sLTPVTLVLAEDGTIVDDDDYFLcLPSNTk.[F]	N-Term(TMT10plex); C24(Cl-DDE); K30(TMT10plex)	High	O00273	0	3908.04	13.9	10.2	9.7	0	0	0	0	0	0	3.75556	0	0	0	1.85e-05	4.32
[R].qVQTSGGLWTEcIAQLSPEQQAAIQELLNSA.[-]	N-Term(TMT10plex); C12(Cl-DDE)	High	O00410	0	3737.91	15.5	12.1	16.3	1.9	0	0	0	0	0	14.6333	0.633333	0	0	1.985e-06	4.4
[K].dSLIAGEALSLLVTcLQLR.[S]	N-Term(TMT10plex); C15(Cl-DDE)	High	Q9UPU5	0	2439.4	1.5	0	0	0	0	0	0	0	0	0.166667	0	0	0	0.0001035	3.05
[K].tISSSLAVVDLIDAIQPGcINYDLVk.[S]	N-Term(TMT10plex); C19(Cl-DDE); K26(TMT10plex)	High	P13797	0	3400.89	2.6	2	0	0	0	0	0	0	0	0.511111	0	0	0	0.0003731	4.03
[R].vQEPGAVLLAQPGEALAEASGDFISTQYILDcVER.[N]	N-Term(TMT10plex); C32(Cl-DDE)	High	Q9NYB0	0	4114.11	38.6	32.7	37.1	5.9	7.3	1.6	0	0	0	36.1333	4.93333	0	0	0.0007042	3.57
[R].gVLAcLDGYMNIALEQTEEYVNGQLk.[N]	N-Term(TMT10plex); C5(Cl-DDE); K26(TMT10plex)	High	P62312	0	3524.83	7	7.9	8.8	0	0	0	0	0	0	2.63333	0	0	0	0.0004819	3.88
[R].lMEPIYLVEIQcPEQVVGGIYGVLNR.[K]	N-Term(TMT10plex); C12(Cl-DDE)	High	P13639	0	3356.81	0	0	0	0	0	0	0	0	0	0	0	0	0	0.0002015	3.49
[K].vSNSPSQAIEVVELASAFSLPIcEGLTQR.[V]	N-Term(TMT10plex); C23(Cl-DDE)	High	Q96EY7	0	3469.83	0	1.9	1.8	0	0	0	0	0	0	0.411111	0	0	0	0.0004135	4.32
[R].aLQSNIIPFcDEVMQLLLENLGNENVHR.[S]	N-Term(TMT10plex); C10(Cl-DDE)	High	Q14974	0	3633.88	12.1	3.3	9.9	0	0	0	0	0	0	2.81111	0	0	0	9.715e-05	3.57
[R].iNALTAASEAAcLIVSVDETIk.[N]	N-Term(TMT10plex); C12(Cl-DDE); K22(TMT10plex)	High	Q99832	0	2885.62	6.6	4.1	2.1	0	0	0	0	0	0	1.42222	0	0	0	0.0001651	2.54
[K].qEGIATSDNFMQAFLNVLDQcPk.[L]	N-Term(TMT10plex); C21(Cl-DDE); K23(TMT10plex)	High	P78344	0	3222.64	7.5	9.8	9.7	0	1.3	0	0	0	0	9	0.433333	0	0	0.0001778	4.2
[R].dcAVLSAIIDLIk.[T]	N-Term(TMT10plex); C2(Cl-DDE); K13(TMT10plex)	High	Q9H2U1	0	2027.21	3.1	2.7	2.5	0	0	0	0	0	0	0.922222	0	0	0	0.002158	1.36
[K].gFTDADNTWEPEENLDcPELIEAFLNSQk.[A]	N-Term(TMT10plex); C17(Cl-DDE); K29(TMT10plex)	High	Q13185	0	3978.92	12.7	12	14.5	0	0	0	0	0	0	4.35556	0	0	0	7.41e-05	4.73
[R].fPEELTQTFMScNLITGMFQR.[L]	N-Term(TMT10plex); C12(Cl-DDE)	High	P26641	0	2917.44	0	0	0	0	0	0	0	0	0	0	0	0	0	3.247e-05	4.9
[K].gFSDEDNTWEPEENLDcPDLIAEFLQSQk.[T]	N-Term(TMT10plex); C17(Cl-DDE); K29(TMT10plex)	High	P83916	0	4022.91	65	56.7	71	6.9	6.7	0	0	0	0	64.2333	4.53333	0	0	1.619e-07	5.51
[K].ncFLNLAIPIVVFTETTEVR.[K]	N-Term(TMT10plex); C2(Cl-DDE)	High	A0AVT1	0	2703.49	2.3	0	1.6	0	0	0	0	0	0	0.433333	0	0	0	9.979e-07	2.88
[K].gFSDEDNTWEPEENLDcPDLIAEFLQSQk.[T]	N-Term(TMT10plex); C17(Cl-DDE); K29(TMT10plex)	High	P83916	0	4022.91	1.8	1.3	0	0	0	0	0	0	0	0.344444	0	0	0	0.0002362	4.64
[R].lVVSSLEALEScFAVGPIIEk.[E]	N-Term(TMT10plex); C12(Cl-DDE); K21(TMT10plex)	High	Q5T4S7	0	2857.63	10	2.6	4.2	0	0	0	0	0	0	1.86667	0	0	0	8.493e-06	3.35
[R].vFIMDScDELIPEYLNFIR.[G]	N-Term(TMT10plex); C7(Cl-DDE)	High	P08238	0	2741.4	24.4	18.2	18.6	1.4	0	0	0	0	0	20.4	0.466667	0	0	6.269e-05	4.2
[K].lLYAIEcAAGFELS.[-]	N-Term(TMT10plex); C7(Cl-DDE)	High	Q15386	0	1924.02	19.2	19.1	21.1	0	0	0	0	0	0	6.6	0	0	0	6.158e-05	2.81
[R].gFDPFMNLVIDEcVEMATSGQQNNIGMVVIR.[G]	N-Term(TMT10plex); C13(Cl-DDE)	High	P62308	0	3851.89	3.5	0	6.6	0	0	0	0	0	0	1.12222	0	0	0	0.001021	4.85
[R].aIVDcIISIIEENSESk.[E]	N-Term(TMT10plex); C5(Cl-DDE); K17(TMT10plex)	High	Q9Y678	0	2516.38	2.7	2.5	2	0	0	0	0	0	0	0.8	0	0	0	7.873e-06	4.28
[R].ekIEAELQDIcNDVLELLDk.[Y]	N-Term(TMT10plex); K2(TMT10plex); C11(Cl-DDE); K20(TMT10plex)	High	P31946	1	3212.78	3.1	1.7	3.2	0	0	0	0	0	0	0.888889	0	0	0	8.708e-05	4.51
[R].dSSLFDIFTLScNLLk.[Q]	N-Term(TMT10plex); C12(Cl-DDE); K16(TMT10plex)	High	Q9UIA9	0	2469.36	1.9	0	0	0	0	0	0	0	0	0.211111	0	0	0	0.003355	2.99
[K].yFATGSADALVSLWDVDELVcVR.[C]	N-Term(TMT10plex); C21(Cl-DDE)	High	Q96J01	0	2953.51	0	0	0	0	0	0	0	0	0	0	0	0	0	3.51e-06	3.9
[K].nLVSEAIAAGIFNDLGSGSNIDLcVISk.[N]	N-Term(TMT10plex); C24(Cl-DDE); K28(TMT10plex)	High	Q99436	0	3473.88	8.6	8.2	12.8	1.4	0	0	0	0	0	9.86667	0.466667	0	0	0.001445	2.95
[R].qVQTSGGLWTEcIAQLSPEQQAAIQELLNSA.[-]	N-Term(TMT10plex); C12(Cl-DDE)	High	O00410	0	3737.91	0	0	0	0	0	0	0	0	0	0	0	0	0	6.279e-06	3.49
[K].gQVLSVcVEEENIIPYITNVLQNPDLALR.[M]	N-Term(TMT10plex); C7(Cl-DDE)	High	Q00610	0	3663.97	6.2	3.1	10.5	0	0	0	0	0	0	2.2	0	0	0	0.0002327	4.51
[R].lMAESTGLELSDEVAALLAEDVcYR.[L]	N-Term(TMT10plex); C23(Cl-DDE)	High	Q9Y6J9	0	3122.57	0	0	0	0	0	0	0	0	0	0	0	0	0	0.0001368	2.84
[K].iNScFSANTVEEIIENLQQDGSSFALEQLk.[V]	N-Term(TMT10plex); C4(Cl-DDE); K30(TMT10plex)	High	Q6NVY1	0	3981.04	1.8	1.3	1.6	0	0	0	0	0	0	0.522222	0	0	0	0.0004799	3.03
[K].lVESEcLQANLVEMLFSED.[-]	N-Term(TMT10plex); C6(Cl-DDE)	High	Q9BRA2	0	2593.28	10.5	8.2	10.7	0	0	0	0	0	0	3.26667	0	0	0	0.002003	2.25
[R].eEVVSELGNGIAAFESVPTAIYcFLR.[C]	N-Term(TMT10plex); C23(Cl-DDE)	High	Q9NX46	0	3238.68	0	0	2	0	0	0	0	0	0	0.222222	0	0	0	7.118e-05	1.77
[R].iQFNDLQSLLcATLQNVLR.[K]	N-Term(TMT10plex); C11(Cl-DDE)	High	Q14974	0	2613.45	10.3	7.4	8.8	0	0	0	0	0	0	2.94444	0	0	0	2.38e-07	5.53
[K].nILIMAGDEASTIAEIIEEcGGLEk.[I]	N-Term(TMT10plex); C20(Cl-DDE); K25(TMT10plex)	High	O00505	0	3272.73	3.3	5.7	5.7	0	0	0	0	0	0	1.63333	0	0	0	3.852e-06	4.25
[R].fQEDLISSAVAELNYGLcLMTR.[E]	N-Term(TMT10plex); C18(Cl-DDE)	High	Q2TAL8	0	2897.49	0	0	0	0	0	0	0	0	0	0	0	0	0	3.324e-05	3.86
[R].lLAVEAcVNIAQLLPQEDLEALVMPTLR.[Q]	N-Term(TMT10plex); C7(Cl-DDE)	High	P30153	0	3486.94	8.3	8.7	3.9	0	0	0	0	0	0	2.32222	0	0	0	0.0003118	2.69
[K].gQEQVLGDLSMILcDPFAINTLALSTVR.[H]	N-Term(TMT10plex); C14(Cl-DDE)	High	Q8WX92	0	3428.82	0	0	0	0	0	0	0	0	0	0	0	0	0	0.001827	2.71
[K].vFTPEEAVNFILScLEDEk.[I]	N-Term(TMT10plex); C14(Cl-DDE); K19(TMT10plex)	High	Q9H0C8	0	2836.5	3.4	1.6	3.7	2.9	0	2.2	0	0	0	2.9	1.7	0	0	8.834e-06	2.85
[R].lALMLNDMELVEDIFTSck.[D]	N-Term(TMT10plex); C18(Cl-DDE); K19(TMT10plex)	High	Q13200	0	2838.5	12.8	12.2	18.1	7.7	2.4	1.9	0	0	0	14.3667	4	0	0	7.25e-09	3.86
[R].wSVEEVYEFIASLQGcQEIAEEFR.[S]	N-Term(TMT10plex); C16(Cl-DDE)	High	P78364	0	3286.6	0	0	0	0	0	0	0	0	0	0	0	0	0	0.003825	1.99
[R].vGYTPDVLTDTTAELAVSLLLTTcR.[R]	N-Term(TMT10plex); C24(Cl-DDE)	High	Q9UBQ7	0	3076.66	0	0	0	0	0	0	0	0	0	0	0	0	0	0.00354	2.03
[K].fLENTPSSLNIEDIEDLFSLAQYYcSk.[T]	N-Term(TMT10plex); C25(Cl-DDE); K27(TMT10plex)	High	Q9NUY8	0	3792.92	1.3	0	0	0	0	0	0	0	0	0.144444	0	0	0	0.005519	2.56
[R].aDAEDLLDSFLSNILQDcR.[H]	N-Term(TMT10plex); C18(Cl-DDE)	High	Q96T76	0	2562.28	0	0	0	0	0	0	0	0	0	0	0	0	0	0.0005122	3.56
[K].nLSDLIDLVPSLcEDLLSSVDQPLk.[I]	N-Term(TMT10plex); C13(Cl-DDE); K25(TMT10plex)	High	P47756	0	3379.85	56.7	48.9	59.8	6.5	3.6	0	0	0	0	55.1333	3.36667	0	0	2.382e-05	3.02
[K].nLSDLIDLVPSLcEDLLSSVDQPLk.[I]	N-Term(TMT10plex); C13(Cl-DDE); K25(TMT10plex)	High	P47756	0	3379.85	0	1.4	3.5	0	0	0	0	0	0	0.544444	0	0	0	0.001571	4
[K].gFTDADNTWEPEENLDcPELIEAFLNSQk.[A]	N-Term(TMT10plex); C17(Cl-DDE); K29(TMT10plex)	High	Q13185	0	3978.92	90.4	68.5	76.9	6.9	3.8	0	0	0	0	78.6	3.56667	0	0	2.176e-05	4.04
[K].iEAELQDIcNDVLELLDk.[Y]	N-Term(TMT10plex); C9(Cl-DDE); K18(TMT10plex)	High	P31946	0	2726.48	12.6	9.7	10	0	0	0	0	0	0	3.58889	0	0	0	6.023e-07	4.55
[K].aTPPQIVNGDQYcGDYELFVEAVEQNTLQEFLk.[L]	N-Term(TMT10plex); C13(Cl-DDE); K33(TMT10plex)	High	Q9H299	0	4412.23	0	0	0	0	0	0	0	0	0	0	0	0	0	0.0003816	3.28
[R].iQEIIEDLEAQVTLEcAIPQk.[F]	N-Term(TMT10plex); C16(Cl-DDE); K21(TMT10plex)	High	Q00341	0	3036.68	16.8	12.8	13	0	0	0	0	0	0	4.73333	0	0	0	1.591e-06	3.16
[K].qYDADLEQILIQWITTQcR.[K]	N-Term(TMT10plex); C18(Cl-DDE)	High	P37802	0	2761.43	33.4	23.7	20.6	1.8	0	0	0	0	0	25.9	0.6	0	0	2.093e-07	3.92
[R].iQEcMSQPELLTSLFDL.[-]	N-Term(TMT10plex); C4(Cl-DDE)	High	Q6PJQ5	0	2391.22	8.5	3.5	7.2	0	0	0	0	0	0	2.13333	0	0	0	0.0006912	2.46
[K].dIEVTSSPDDSIGcLSFSPPTLPGNFLIAGSWANDVR.[C]	N-Term(TMT10plex); C14(Cl-DDE)	High	P78406	0	4302.13	0	0	0	0	0	0	0	0	0	0	0	0	0	0.003533	2.86
[R].lSVLDLVVALAPcADEAAISk.[L]	N-Term(TMT10plex); C13(Cl-DDE); K21(TMT10plex)	High	Q5JTH9	0	2751.58	6.7	8.1	7.3	0	0	0	0	0	0	2.45556	0	0	0	0.005389	2.57
[K].qYDADLEQILIQWITTQcR.[K]	N-Term(TMT10plex); C18(Cl-DDE)	High	P37802	0	2761.43	0	0	0	0	0	0	0	0	0	0	0	0	0	0.0002343	3.83
[R].lYDcQEEEIPELEIDVDELLDMESDDAR.[A]	N-Term(TMT10plex); C4(Cl-DDE)	High	Q96C90	0	3750.72	3.3	3	7.4	0	0	0	0	0	0	1.52222	0	0	0	0.0001577	3.86
[K].qLASGLLELAFAFGGLcER.[L]	N-Term(TMT10plex); C17(Cl-DDE)	High	P78527	0	2419.31	1.4	1.5	2.7	0	0	0	0	0	0	0.622222	0	0	0	0.0002462	4.24
[R].dAIITcNPEEFIVEALQLPNFQQSVQEYR.[R]	N-Term(TMT10plex); C6(Cl-DDE)	High	Q9BQ52	0	3818.94	3.5	2.9	2.3	0	0	0	0	0	0	0.966667	0	0	0	0.006626	3.47
[K].aTSQLLLETDWESILQIcDLIR.[Q]	N-Term(TMT10plex); C18(Cl-DDE)	High	O14964	0	2984.61	0	0	0	0	0	0	0	0	0	0	0	0	0	0.0005767	3.53
[R].tLFDQVLEFLcSPDDDSR.[H]	N-Term(TMT10plex); C11(Cl-DDE)	High	Q8N3P4	0	2524.23	0	0	0	0	0	0	0	0	0	0	0	0	0	3.951e-05	3.93
[K].sNILDSIcFLLGISNLSQVR.[A]	N-Term(TMT10plex); C8(Cl-DDE)	High	O95347	0	2616.45	2	0	0	0	0	0	0	0	0	0.222222	0	0	0	0.002053	2.77
[K].lLEETQLDMNEFDNLLQPIIDTcTk.[D]	N-Term(TMT10plex); C23(Cl-DDE); K25(TMT10plex)	High	Q8IWX8	0	3589.86	3.6	2.8	2.3	0	0	0	0	0	0	0.966667	0	0	0	8.819e-06	3.58
[K].qALANATLcILEPIMAVEVVAPNEFQGQVIAGINR.[R]	N-Term(TMT10plex); C9(Cl-DDE)	High	Q96RP9	0	4117.23	0	0	0	0	0	0	0	0	0	0	0	0	0	0.0008184	3.1
[R].aQALLADVDTLLFDcDGVLWR.[G]	N-Term(TMT10plex); C15(Cl-DDE)	High	A6NDG6	0	2758.45	0	0	0	0	0	0	0	0	0	0	0	0	0	0.003929	2.46
[K].eLEAVcQDVLSLLDNYLIk.[N]	N-Term(TMT10plex); C6(Cl-DDE); K19(TMT10plex)	High	P61981	0	2831.57	40.5	33.7	47.6	9.2	11.6	2.2	0	1.3	0	40.6	7.66667	0.433333	0	0.0002468	1.76
[K].eLNIDVADVESLLVQcILDNTIHGR.[I]	N-Term(TMT10plex); C16(Cl-DDE)	High	P61201	0	3203.7	1.8	0	1.4	0	0	0	0	0	0	0.355556	0	0	0	8.495e-05	2.98
[K].mELLILETQAQVcQALAQVDGGANFSVDR.[W]	N-Term(TMT10plex); C13(Cl-DDE)	High	P36551	0	3543.82	1.8	0	0	0	0	0	0	0	0	0.2	0	0	0	8.506e-05	4.86
[K].dLLSDWLDSTLGcDVTDNSIFSk.[L]	N-Term(TMT10plex); C13(Cl-DDE); K23(TMT10plex)	High	P49589	0	3197.62	0	0	0	0	0	0	0	0	0	0	0	0	0	0.004779	2.07
[K].eSEEELEAQISFLQGQLNDLDAMck.[Y]	N-Term(TMT10plex); C24(Cl-DDE); K25(TMT10plex)	High	Q92609	0	3493.73	3.3	0	2.7	0	0	0	0	0	0	0.666667	0	0	0	8.743e-05	4.01
[K].qDDVVQLELPVTEAQQLLSAcLEk.[V]	N-Term(TMT10plex); C21(Cl-DDE); K24(TMT10plex)	High	Q9NR09	0	3322.81	8.4	3.5	7.3	0	0	0	0	0	0	2.13333	0	0	0	5.282e-06	4.07
[R].gMEYTLDLLLEcVTQR.[G]	N-Term(TMT10plex); C12(Cl-DDE)	High	Q9P2E5	0	2308.2	2.8	0	0	0	0	0	0	0	0	0.311111	0	0	0	0.0001625	2.98
[K].lLDVTcSSLSVTQEEAEELLQALHR.[L]	N-Term(TMT10plex); C6(Cl-DDE)	High	Q9P000	0	3208.68	1.3	0	0	1.4	0	0	0	0	0	0.433333	0.466667	0	0	0.003601	2.82
[K].aLNVEPDGTGLTcSLAPNIISQL.[-]	N-Term(TMT10plex); C13(Cl-DDE)	High	P30044	0	2750.47	23.5	20.8	12.2	2.2	2.1	0	0	0	0	18.8333	1.43333	0	0	6.863e-05	3.02
[K].iNGcYEALSGGATTEGFEDFTGGIAEWYELk.[K]	N-Term(TMT10plex); C4(Cl-DDE); K31(TMT10plex)	High	P17655	0	3981.94	1.9	1.8	0	0	0	0	0	0	0	0.411111	0	0	0	3.509e-06	3.76
[K].sDPLcVLLQDVGGGSWAELGR.[T]	N-Term(TMT10plex); C5(Cl-DDE)	High	Q99829	0	2596.35	17.6	20.3	22.4	0	0	0	0	0	0	6.7	0	0	0	4.858e-08	4.86
[K].dGTVLcELINALYPEGQAPVk.[K]	N-Term(TMT10plex); C6(Cl-DDE); K21(TMT10plex)	High	P37802	0	2883.58	42.7	36.2	40.9	2.4	0	0	0	0	0	39.9333	0.8	0	0	0.003914	1.65
[K].aMFESQSEDELTPFDMSIQcIQSVYISk.[I]	N-Term(TMT10plex); C20(Cl-DDE); K28(TMT10plex)	High	P12956	0	3879.9	0	0	0	0	0	0	0	0	0	0	0	0	0	0.001631	3.34
[K].gMYGIENEVFLSLPcILNAR.[G]	N-Term(TMT10plex); C15(Cl-DDE)	High	P07195	0	2663.4	0	2.5	1.6	0	0	0	0	0	0	0.455556	0	0	0	4.962e-06	4.73
[K].cYVDMSTVDADTVTELAQVIVSR.[G]	N-Term(TMT10plex); C1(Cl-DDE)	High	Q49A26	0	2939.48	0	0	1.4	0	0	0	0	0	0	0.155556	0	0	0	2.947e-06	4.36
[R].iEGcIIGFDEYMNLVLDDAEEIHSk.[T]	N-Term(TMT10plex); C4(Cl-DDE); K25(TMT10plex)	High	P62304	0	3506.77	2.2	1.9	2.8	0	0	0	0	0	0	0.766667	0	0	0	1.164e-05	5.58
[K].dDVFLSVPcILGQNGISDLVk.[V]	N-Term(TMT10plex); C9(Cl-DDE); K21(TMT10plex)	High	P00338	0	2885.6	3.5	7.3	1.7	0	0	0	0	0	0	1.38889	0	0	0	0.001914	3.45
[K].iPAGLcATAIDILTTVVR.[N]	N-Term(TMT10plex); C6(Cl-DDE)	High	Q96P70	0	2251.32	11.6	10.3	20.5	0	0	0	0	0	0	4.71111	0	0	0	0.000107	4.61
[K].vPAFEGDDGFcVFESNAIAYYVSNEELR.[G]	N-Term(TMT10plex); C11(Cl-DDE)	High	P26641	0	3565.69	17.1	21.7	9.6	0	0	0	0	0	0	5.37778	0	0	0	2.832e-09	5.39
[K].iTScIFQLLQEAGIk.[T]	N-Term(TMT10plex); C4(Cl-DDE); K15(TMT10plex)	High	P22234	0	2317.35	24.3	21	23.2	0	1.9	0	0	0	0	22.8333	0.633333	0	0	0.0006095	3.35
[K].sEELVAEAHNLcTLLENAIQDTVR.[E]	N-Term(TMT10plex); C12(Cl-DDE)	High	O14920	0	3092.6	0	0	0	0	0	0	0	0	0	0	0	0	0	0.001452	3.11
[K].aNTLGPTLVQNLPSSVQTVcESWNNINTNEFPNIGSWR.[N]	N-Term(TMT10plex); C20(Cl-DDE)	High	Q5T4S7	0	4625.32	0	0	0	0	0	0	0	0	0	0	0	0	0	0.0004718	4.23
[K].gQGVYLGMPGcLPVYDALAGEFIR.[A]	N-Term(TMT10plex); C11(Cl-DDE)	High	P30040	0	2950.53	21.9	15.2	19.4	0	0	0	0	0	0	6.27778	0	0	0	0.001939	3.7
[R].eLDLSNNcLGDAGILQLVESVR.[Q]	N-Term(TMT10plex); C8(Cl-DDE)	High	P13489	0	2782.47	6.8	2.6	6.2	0	0	0	0	0	0	1.73333	0	0	0	5.76e-08	7.24
[R].cLDAISSLLYLPPEQQTDDLLR.[M]	N-Term(TMT10plex); C1(Cl-DDE)	High	Q16401	0	2927.55	12.9	11.1	15.9	0	2.9	1.7	0	0	0	13.3	1.53333	0	0	8.209e-06	3.71
[R].eLLENPVQPINDMSYFGcLDSVMENSk.[V]	N-Term(TMT10plex); C18(Cl-DDE); K27(TMT10plex)	High	Q9Y490	0	3725.84	8.6	8.2	4	0	0	0	0	0	0	2.31111	0	0	0	0.0003811	4.36
[K].lSSQEESIGTLLDAIIcR.[M]	N-Term(TMT10plex); C17(Cl-DDE)	High	Q9Y3C4	0	2372.28	0	2.1	0	0	0	0	0	0	0	0.233333	0	0	0	2.848e-05	3.09
[R].sELEDFPVLGIDcEWVNLEGk.[A]	N-Term(TMT10plex); C13(Cl-DDE); K21(TMT10plex)	High	Q9NVH0	0	3045.58	11	3.7	3.4	0	0	0	0	0	0	2.01111	0	0	0	2.65e-05	3.53
[R].lPVVIGGLLDVDcSEDVIk.[N]	N-Term(TMT10plex); C13(Cl-DDE); K19(TMT10plex)	High	Q00610	0	2637.5	23.2	22.5	28.1	1.5	2.1	0	0	0	0	24.6	1.2	0	0	2.646e-05	2.9
[R].fYAPTTIFIDEIDSIcSR.[R]	N-Term(TMT10plex); C16(Cl-DDE)	High	Q9BW62	0	2515.29	2.3	0	0	0	0	0	0	0	0	0.255556	0	0	0	1.116e-05	4.69
[R].aLADDVVGSVLDcFSFQETDk.[A]	N-Term(TMT10plex); C13(Cl-DDE); K21(TMT10plex)	High	Q9BTW9	0	2912.49	53.3	45.8	46.1	2.6	3.1	1.4	0	0	0	48.4	2.36667	0	0	3.207e-07	4.64
[R].lLELFTDLScNPEMMk.[N]	N-Term(TMT10plex); C10(Cl-DDE); K16(TMT10plex)	High	Q5VW32	0	2537.33	2	1.7	2.4	0	0	0	0	0	0	0.677778	0	0	0	0.003218	3.3
[R].dPSQVENLASSLQLITEcFR.[C]	N-Term(TMT10plex); C18(Cl-DDE)	High	Q9UBB4	0	2674.38	3.7	6.1	10.1	2.7	2.5	1.6	0	0	0	6.63333	2.26667	0	0	7.984e-09	6.32
[K].lLDQLTDIYLQLDcAR.[F]	N-Term(TMT10plex); C14(Cl-DDE)	High	O95155	0	2317.25	9.2	6.5	9.4	0	0	0	0	0	0	2.78889	0	0	0	1.601e-05	4.82
[K].lALESIcLLLGESTTDWk.[Q]	N-Term(TMT10plex); C7(Cl-DDE); K18(TMT10plex)	High	Q14204	0	2645.47	9.8	8.2	9	0	1.4	0	0	0	0	9	0.466667	0	0	0.004369	3.5
[truncated: 1,689 more rows]
