# Supplementary material for: Proteome-wide detection of S-nitrosylation targets and motifs using bioorthogonal cleavable-linker-based enrichment and switch technique
Source: Nat Commun. 2019 May 16;10:2195. doi: 10.1038/s41467-019-10182-4 (PMC6522481; doi:10.1038/s41467-019-10182-4)
Supplement: Supplementary file 8 — Supplementary Data 5 [file 41467_2019_10182_MOESM8_ESM.xlsx]

## Sheet: 5a
Supplemental Data 5a: SNO peptides identified by Cys-BOOST in GSNO-treated and non-treated HeLa extracts.. * = Proteome Discoverer did not assign the unambiguous SNO site correctly for C-terminal Cys peptides on PeptideGroups level.
identified peptide sequence with amino acids N- and C-terminal of the cleavage; modified amino acids are in small letters	modifications detected in the peptide, ptmRS-based site localization probabilities	position of the detected modifications in the corresponding protein sequence, ptmRS-based site localization probabilities are given	peptide confidence, high is <1% false discovery rate	Qvality-based posterior error probabilities (PEP) and q-values		number of protein groups/proteins that share the sequence. Here = 1		number of peptide-spectrum-matches (PSM) for the peptide	Uniprot protein accession	amino acid stretch in the master protein corresponding to the detected peptide	number of missed tryptic cleavages	theoretical peptide mass in Da	ratio GSNO/control based on median TMT reporter ion abundances GSNO/control	log2-transformed ratio GNSO/control	ANOVA-based p-value	TMT reporter ion based abundances								quan info (referring to protein quantification criteria)	Sequest HT XCorr value	Percolator q-Value	Percolator posterior error probability (PEP)
Annotated Sequence	Modifications	Modifications in Master Proteins	Confidence	Qvality PEP	Qvality q-value	# Protein Groups	# Proteins	# PSMs	Master Protein Accessions	Positions in Master Proteins	# Missed Cleavages	Theo. MH+ [Da]	Abundance Ratio: (GSNO) / (Control)	Abundance Ratio (log2): (GSNO) / (Control)	Abundance Ratio P-Value: (GSNO) / (Control)	Abundances (Grouped): GSNO	Abundances (Grouped): Control	Abundance: F6: 126, Sample, GSNO	Abundance: F6: 127N, Sample, GSNO	Abundance: F6: 127C, Sample, GSNO	Abundance: F6: 128N, Sample, Control	Abundance: F6: 128C, Sample, Control	Abundance: F6: 129N, Sample, Control	Quan Info	XCorr (by Search Engine): Sequest HT	Percolator q-Value (by Search Engine): Sequest HT	Percolator PEP (by Search Engine): Sequest HT
[K].SFGQFNPGCVER.[V]	1xSNO [C9(100)]	A0AV96 1xSNO [C273(100)]	High	9.42694e-05	0	1	1	1	A0AV96	A0AV96 [265-276]	0	1764.88	3.766	1.91	0.00128376	399.2	106	391.4	513.8	399.2	125.8	106	81.3		3.99	0	7.151e-05
[R].GGGAAEAAQQPSYVYSCDPYTLAYYGYPYNALIGPNR.[D]	1xSNO [C17(100)]	A0AV96 1xSNO [C349(100)]	High	5.03074e-10	0	1	1	1	A0AV96	A0AV96 [333-369]	0	4385.09	4.345	2.12	0.020301	25.2	5.8	26.3	25.2	23.4	5.8	2.9	6.4		5.13	0	9.05e-10
[K].YQCVVLTEMK.[L]	1xSNO [C3(100)]	A0AVT1 1xSNO [C156(100)]	High	0.00030963	0	1	1	1	A0AVT1	A0AVT1 [154-163]	0	1867.03	6.871	2.78	0.000162526	421.9	61.4	421.9	546.9	409.3	77.5	61.4	54.2		2.76	0	0.000215
[K].YQCVVLTEMK.[L]	1xSNO [C3(100)]; 1xOxidation [M9(100)]	A0AVT1 1xSNO [C156(100)]; 1xOxidation [M162(100)]	High	0.00110224	0.000151848	1	1	1	A0AVT1	A0AVT1 [154-163]	0	1883.03	4.872	2.28	0.000229845	281.6	57.8	281.6	357.5	274.6	63.4	57.8	52.7	Excluded Modification	1.99	8.318e-05	0.0006887
[K].INDFCR.[S]	1xSNO [C5(100)]	A0AVT1 1xSNO [C174(100)]	High	0.265834	0.00963976	1	1	1	A0AVT1	A0AVT1 [170-175]	0	1191.63	7	2.81	0.000281276	219.8	31.4	190.7	260.4	219.8	30.7	35.9	31.4		1.9	0.006808	0.1505
[R].LFCDFGDEFEVLDTTGEEPK.[E]	1xSNO [C3(100)]	A0AVT1 1xSNO [C197(100)]	High	1.92289e-07	0	1	1	2	A0AVT1	A0AVT1 [195-214]	0	2944.44	11.255	3.49	0.0233773	167.7	14.9	151.5	226.8	167.7	21.2	14.9	4.3		4.02	0	2.27e-07
[R].KPNVGCQQDSEELLK.[L]	1xSNO [C6(100)]	A0AVT1 1xSNO [C347(100)]	High	2.74107e-08	0	1	1	4	A0AVT1	A0AVT1 [342-356]	0	2570.43	9.279	3.21	0.00527137	1601.6	172.6	1523.3	1888.2	1601.6	199.3	172.6	96		4.51	0	3.714e-08
[K].CQAWDLGTNFFLSEDDVVNK.[R]	1xSNO [C1(100)]	A0AVT1 1xSNO [C96(100)]	High	5.83188e-09	0	1	1	1	A0AVT1	A0AVT1 [96-115]	0	2954.49												No Quan Values	4.83	0	8.818e-09
[K].CQAWDLGTNFFLSEDDVVNKR.[N]	1xSNO [C1(100)]	A0AVT1 1xSNO [C96(100)]	High	3.26321e-11	0	1	1	1	A0AVT1	A0AVT1 [96-116]	1	3110.59	6.555	2.71	0.000679619	142.9	21.8	142.9	209.2	139.4	26.5	21.8	15.4		6.36	0	7.142e-11
[R].DEQHQCSLGNLK.[V]	1xSNO [C6(100)]	A0FGR8 1xSNO [C611(100)]	High	8.69111e-05	0	1	1	1	A0FGR8	A0FGR8 [606-617]	0	2025.07	5.233	2.39	0.00860537	292	55.8	265	336	292	58.5	55.8	29.6		3.35	0	6.611e-05
[R].YAESQKEPQTCNQVSLNTSQSESSDLAGR.[L]	1xSNO [C11(100)]	A0JNW5 1xSNO [C744(100)]	High	1.56531e-10	0	1	1	1	A0JNW5	A0JNW5 [734-762]	1	3810.87	12.608	3.66	0.000653931	99.6	7.9	98	112.1	99.6	9.7	7.9	6.5		6.04	0	3.064e-10
[K].LGPDVITEEINIDDEDSTTDTDGAAETCVSVQCQK.[Q]	1xSNO [C28(100)]; 1xCarbamidomethyl [C33(100)]	A0MZ66 1xSNO [C135(100)]; 1xCarbamidomethyl [C140(100)]	High	8.48431e-10	0	1	1	1	A0MZ66	A0MZ66 [108-142]	0	4422.1	17.929	4.16	0.00491206	50.2	2.8	50.2	55.7	42.4	5.8	2.8	2.7	Excluded Modification	5.4	0	1.468e-09
[K].GCESAVDELK.[G]	1xSNO [C2(100)]	A0MZ66 1xSNO [C442(100)]	High	9.75369e-08	0	1	1	1	A0MZ66	A0MZ66 [441-450]	0	1703.92	12.608	3.66	0.00640795	569.9	45.2	569.9	626	543.3	45.2	45.4	21.7		3.98	0	1.209e-07
[R].KLEGCTSSK.[V]	1xSNO [C5(100)]	A0MZ66 1xSNO [C550(100)]	High	0.0156847	0.000886676	1	1	1	A0MZ66	A0MZ66 [546-554]	1	1835.08												No Quan Values	2.4	0.0005722	0.008142
[K].VTFQPPSSIGCR.[K]	1xSNO [C11(100)]	A0MZ66 1xSNO [C565(100)]	High	0.000174486	0	1	1	1	A0MZ66	A0MZ66 [555-566]	0	1715.92	4.3	2.1	0.00119201	187.9	43.7	171.3	255.7	187.9	61.6	43.7	41.2		3.45	0	0.0001261
[R].AAVETLGVPCFLGGMAR.[G]	1xSNO [C10(100)]	A1L0T0 1xSNO [C315(100)]	High	1.85872e-07	0	1	1	1	A1L0T0	A1L0T0 [306-322]	0	2116.14	6.723	2.75	0.0119454	106.9	15.9	106.1	159.1	106.9	26.7	15.9	9.1		5.45	0	2.201e-07
[R].AAVETLGVPCFLGGMAR.[G]	1xSNO [C10(100)]; 1xOxidation [M15(100)]	A1L0T0 1xSNO [C315(100)]; 1xOxidation [M320(100)]	High	3.25974e-06	0	1	1	1	A1L0T0	A1L0T0 [306-322]	0	2132.13	3.451	1.79	0.000809422	123.9	35.9	123.9	165.7	118.9	35.9	42.3	32.2	Excluded Modification	3.85	0	3.143e-06
[R].EQVPSLGSNVACGLAYTDYHK.[A]	1xSNO [C12(100)]	A1L0T0 1xSNO [C568(100)]	High	1.7595e-11	0	1	1	1	A1L0T0	A1L0T0 [557-577]	0	2905.5	6.225	2.64	0.0105785	296.3	47.6	287.6	392	296.3	51.5	47.6	21		6.48	0	4.012e-11
[K].VLHDAQQQCR.[D]	1xSNO [C9(100)]	A1L0T0 1xSNO [C608(100)]	High	3.86255e-06	0	1	1	1	A1L0T0	A1L0T0 [600-609]	0	1621.85	7.651	2.94	0.000725356	166.8	21.8	166.8	112.2	177.5	21.8	23.8	14.2		3.46	0	3.672e-06
[R].DLDSCNSDPVAVASCFVER.[S]	1xSNO [C5(100)]; 1xCarbamidomethyl [C15(100)]	A1L390 1xSNO [C159(100)]; 1xCarbamidomethyl [C169(100)]	High	5.80399e-06	0	1	1	1	A1L390	A1L390 [155-173]	0	2508.18	10.058	3.33	0.0334925	207.2	20.6	186.4	251.7	207.2	36.5	20.6	6.7	Excluded Modification	3.95	0	5.382e-06
[K].SPTVPCLQEEAGEPLGGK.[G]	1xSNO [C6(100)]	A1L390 1xSNO [C967(100)]	High	1.24535e-07	0	1	1	1	A1L390	A1L390 [962-979]	0	2465.32	10.074	3.33	0.0222709	287.1	28.5	268	367.2	287.1	38.5	28.5	9.1		4.76	0	1.515e-07
[K].TEPPQGEDQVDICNLR.[S]	1xSNO [C13(100)]	A1X283 1xSNO [C664(100)]	High	1.9319e-10	0	1	1	1	A1X283	A1X283 [652-667]	0	2238.11												No Quan Values	5.95	0	3.733e-10
[K].ECISQSPTCYK.[Q]	1xSNO [C9(100)]; 1xCarbamidomethyl [C2(100)]	A2RRP1 1xSNO [C1255(100)]; 1xCarbamidomethyl [C1248(100)]	High	5.12295e-05	0	1	1	1	A2RRP1	A2RRP1 [1247-1257]	0	1969	8.629	3.11	3.12803e-05	183.8	21.3	179	208.9	183.8	21.3	25.5	20.5	Excluded Modification	3.51	0	4.057e-05
[K].CGGAYQIGTTANEDLEK.[Q]	1xSNO [C1(100)]	A2RRP1 1xSNO [C1453(100)]	High	2.37322e-07	0	1	1	1	A2RRP1	A2RRP1 [1453-1469]	0	2423.24	8.17	3.03	0.00186832	91.5	11.2	91.3	132	91.5	11.5	11.2	10.4		4.22	0	2.761e-07
[K].VCQQLK.[G]	1xSNO [C2(100)]	A2VDJ0 1xSNO [C242(100)]	High	0.132678	0.00504392	1	1	1	A2VDJ0	A2VDJ0 [241-246]	0	1371.83	7.81	2.97	0.00046089	498.3	63.8	424.1	693	498.3	70.8	63.8	50		2.07	0.003447	0.06972
[R].AGTAFYIDQCAVR.[A]	1xSNO [C10(100)]	A3KMH1 1xSNO [C162(100)]	High	6.21157e-06	0	1	1	1	A3KMH1	A3KMH1 [153-165]	0	1838.95												No Quan Values	2.8	0	5.703e-06
[K].CEVTSGTLR.[I]	1xSNO [C1(100)]	A3KMH1 1xSNO [C724(100)]	High	0.000891584	7.95114e-05	1	1	1	A3KMH1	A3KMH1 [724-732]	0	1389.75												No Quan Values	2.67	4.241e-05	0.0005674
[R].KELFSTTTSQCAEK.[K]	1xSNO [C11(100)]	A4D1P6 1xSNO [C351(100)]	High	0.00014342	0	1	1	1	A4D1P6	A4D1P6 [341-354]	1	2455.36	5.758	2.53	0.00564553	111.7	19.4	110.5	125.8	111.7	26.4	19.4	15.1		3.39	0	0.0001055
[K].VSLEPSIMYNVTELNSVSQAGECVSTFGSR.[A]	1xSNO [C23(100)]	A5PLN9 1xSNO [C233(100)]	High	9.23735e-05	0	1	1	1	A5PLN9	A5PLN9 [211-240]	0	3628.79												No Quan Values	3.03	0	7.015e-05
[R].TYEYDDIAQVCVVSSAIK.[V]	1xSNO [C11(100)]	A5PLN9 1xSNO [C407(100)]	High	5.33101e-08	0	1	1	1	A5PLN9	A5PLN9 [397-414]	0	2657.4	6.271	2.65	0.00429898	161.8	25.8	153.7	230.7	161.8	28.9	25.8	13.3		4.18	0	6.908e-08
[K].FEIEVLCK.[N]	1xSNO [C7(100)]	A5YKK6 1xSNO [C1287(100)]	High	0.000706368	0	1	1	1	A5YKK6	A5YKK6 [1281-1288]	0	1633.95	0.315	-1.66	0.0116817	61.9	196.2	52.9	81.5	61.9	196.2	196.2	203.9		2.43	0	0.0004587
[R].NLTAGMAMITCR.[E]	1xSNO [C11(100)]; 1xOxidation [M8(100)]	A5YKK6 1xSNO [C1457(100)]; 1xOxidation [M1454(100)]	High	3.23046e-05	0	1	1	1	A5YKK6	A5YKK6 [1447-1458]	0	1721.88												Excluded Modification	2.72	0	2.644e-05
[R].YCDPVVLTYQAER.[M]	1xSNO [C2(100)]	A5YKK6 1xSNO [C1541(100)]	High	1.00904e-07	0	1	1	1	A5YKK6	A5YKK6 [1540-1552]	0	1981.02	6.134	2.62	0.000900058	187.7	30.6	173.9	284.5	187.7	34.8	30.6	20		5.04	0	1.248e-07
[R].AYGSPWCNK.[Q]	1xSNO [C7(100)]	A5YKK6 1xSNO [C1706(100)]	High	0.000210816	0	1	1	2	A5YKK6	A5YKK6 [1700-1708]	0	1678.89	8.141	3.03	0.000837855	513.7	63.1	484.6	725.8	513.7	69.5	63.1	38.6		2.71	0	0.0001501
[R].CLIECR.[D]	1xSNO [C1(100)]; 1xCarbamidomethyl [C5(100)]	A5YKK6 1xSNO [C1713(100)]; 1xCarbamidomethyl [C1717(100)]	High	0.127865	0.00480169	1	1	1	A5YKK6	A5YKK6 [1713-1718]	0	1217.64												Excluded Modification	1.59	0.003261	0.06704
[K].CYHNLDAFVR.[L]	1xSNO [C1(100)]	A5YKK6 1xSNO [C1932(100)]	High	0.0156847	0.000886676	1	1	1	A5YKK6	A5YKK6 [1932-1941]	0	1661.85	2.291	1.2	0.0128248	74.9	32.7	74.9	105.9	72.2	33.2	30.4	32.7		2.31	0.0005722	0.008144
[R].EVFNCMLR.[N]	1xSNO [C5(100)]	A5YKK6 1xSNO [C890(100)]	High	0.0108667	0.000556803	1	1	1	A5YKK6	A5YKK6 [886-893]	0	1435.75	8.633	3.11	0.00084669	369.5	42.8	362.3	600.9	369.5	67.2	42.8	37.1		2.62	0.0003301	0.005706
[R].YYSPCEEHPAETNQNEGAESGTIR.[Q]	1xSNO [C5(100)]	A5YM69 1xSNO [C186(100)]	High	3.65095e-09	0	1	1	1	A5YM69	A5YM69 [182-205]	0	3106.41	15.068	3.91	0.0321664	155.2	10.3	155.2	140.2	163	10.3	10.8	1.7		5.9	0	5.694e-09
[R].NEEAVILPCTQTER.[N]	1xSNO [C9(100)]	A6H8Y1 1xSNO [C1516(100)]	High	2.96904e-07	0	1	1	1	A6H8Y1	A6H8Y1 [1508-1521]	0	2027.05	3.609	1.85	0.00262722	237.1	65.7	216	260.8	237.1	70.1	65.7	47.5		4.15	0	3.397e-07
[R].YLQQPGCLLVGTNMDNR.[L]	1xSNO [C7(100)]	A6NDG6 1xSNO [C193(100)]	High	2.26309e-07	0	1	1	2	A6NDG6	A6NDG6 [187-203]	0	2346.2	6.249	2.64	0.0101556	283.7	45.4	272.2	393	283.7	60.4	45.4	23		4.3	0	2.641e-07
[R].YLQQPGCLLVGTNMDNR.[L]	1xSNO [C7(100)]; 1xOxidation [M14(100)]	A6NDG6 1xSNO [C193(100)]; 1xOxidation [M200(100)]	High	8.9766e-07	0	1	1	2	A6NDG6	A6NDG6 [187-203]	0	2362.2	3.954	1.98	0.0111637	208.4	52.7	200.8	277.6	208.4	68	52.7	31	Excluded Modification	2.97	0	9.517e-07
[R].FIAGTGCLVR.[A]	1xSNO [C7(100)]	A6NDG6 1xSNO [C217(100)]	High	1.77829e-05	0	1	1	4	A6NDG6	A6NDG6 [211-220]	0	1460.84	3.621	1.86	0.00322597	652.1	180.1	620.5	845.8	652.1	226.1	180.1	132.5		3.72	0	1.518e-05
[R].FIFDCVSQEYGINPER.[T]	1xSNO [C5(100)]	A6NDG6 1xSNO [C243(100)]	High	4.21884e-06	0	1	1	1	A6NDG6	A6NDG6 [239-254]	0	2341.16	5.525	2.47	0.00666384	328.2	59.4	295.1	420	328.2	72.8	59.4	33.5		4.15	0	3.996e-06
[R].LDTDILLGATCGLK.[T]	1xSNO [C11(100)]	A6NDG6 1xSNO [C272(100)]	High	1.86453e-09	0	1	1	3	A6NDG6	A6NDG6 [262-275]	0	2086.21	11.531	3.53	0.00235217	1051.6	91.2	1051.6	1308.4	1034.6	142.8	91.2	75.4		4.57	0	1.215e-08
[K].NNQESDCVSK.[K]	1xSNO [C7(100)]	A6NDG6 1xSNO [C297(100)]	High	0.000118669	0	1	1	3	A6NDG6	A6NDG6 [291-300]	0	1776.91	24.278	4.6	0.00356713	1320.7	54.4	2057.5	569.9	1320.7	54.4	65.8	29.2		2.79	0	8.83e-05
[K].HCNLLGDELLECLSWR.[R]	1xSNO [C2(100)]; 1xCarbamidomethyl [C12(100)]	A6NDU8 1xSNO [C120(100)]; 1xCarbamidomethyl [C130(100)]	High	2.34122e-07	0	1	1	1	A6NDU8	A6NDU8 [119-134]	0	2382.2	3.226	1.69	0.0205915	57.1	17.7	57.1	64.6	51.3	20	17.7	9.6	Excluded Modification	4.09	0	2.719e-07
[R].CPIQLNEGVSFQDLDTAK.[L]	1xSNO [C1(100)]	A6NDU8 1xSNO [C179(100)]	High	1.08159e-08	0	1	1	1	A6NDU8	A6NDU8 [179-196]	0	2631.4	6.825	2.77	0.018769	246.4	36.1	220.3	321.9	246.4	51.8	36.1	15.7		5.48	0	1.566e-08
[K].YCADQQPENHEVDTSVSGAGCTTYKEPLDFR.[E]	1xSNO [C21(100)]; 1xCarbamidomethyl [C2(100)]	A6NDU8 1xSNO [C244(100)]; 1xCarbamidomethyl [C225(100)]	High	5.49482e-10	0	1	1	1	A6NDU8	A6NDU8 [224-254]	1	4170.96	14.121	3.82	0.037079	233	16.5	233	257	207.3	25.9	16.5	3.5	Excluded Modification	6.91	0	9.827e-10
[K].LLCGEEK.[E]	1xSNO [C3(100)]	A6NDU8 1xSNO [C51(100)]	High	0.187612	0.00700945	1	1	1	A6NDU8	A6NDU8 [49-55]	0	1444.83	0.769	-0.38	0.240846	324.4	421.9	315.4	432.1	324.4	421.9	425.5	403.9		2.07	0.004952	0.1017
[K].ECSNPSNLLELYTQAILDMTYFEENK.[L]	1xSNO [C2(100)]; 1xOxidation [M19(100)]	A6NDU8 1xSNO [C57(100)]; 1xOxidation [M74(100)]	High	0.0244459	0.0013342	1	1	1	A6NDU8	A6NDU8 [56-81]	0	3734.84												Excluded Modification	1.57	0.0008368	0.01252
[R].IEIPSCK.[D]	1xSNO [C6(100)]	A6NHR9 1xSNO [C1018(100)]	High	0.00959702	0.000489084	1	1	2	A6NHR9	A6NHR9 [1013-1019]	0	1442.86												No Quan Values	2.56	0.0002946	0.005083
[K].DLCFTWR.[E]	1xSNO [C3(100)]	A6NHR9 1xSNO [C1235(100)]	High	0.0670012	0.00261543	1	1	1	A6NHR9	A6NHR9 [1233-1239]	0	1364.71	4.562	2.19	0.00314601	168.8	37	166.2	241.8	168.8	38.7	37	20.8		1.99	0.001778	0.03422
[K].LSTSGNRPPANAETFSCNK.[I]	1xSNO [C17(100)]	A6NHR9 1xSNO [C1433(100)]	High	7.33431e-08	0	1	1	3	A6NHR9	A6NHR9 [1417-1435]	0	2647.38	9.442	3.24	0.00479776	581.6	61.6	563.8	715.7	581.6	78.6	61.6	36.6		4.58	0	9.248e-08
[R].ETYPDDPCFPSK.[L]	1xSNO [C8(100)]	A6NHR9 1xSNO [C444(100)]	High	5.51957e-05	0	1	1	2	A6NHR9	A6NHR9 [437-448]	0	2052.03	12.315	3.62	0.0133605	933.5	75.8	901.4	1051.7	933.5	87.1	75.8	29.2		3.07	0	7.539e-05
[K].LKDEDDEDDCFILEK.[A]	1xSNO [C10(100)]	A6NHR9 1xSNO [C458(100)]	High	2.51867e-06	0	1	1	1	A6NHR9	A6NHR9 [449-463]	1	2709.4	14.22	3.83	0.0179697	647	45.5	647	845.2	630.2	75.9	45.5	17.4		3.83	0	2.477e-06
[R].LIPYTSVEDFDWCTPPK.[K]	1xSNO [C13(100)]	A6NHR9 1xSNO [C492(100)]	High	2.78265e-05	0	1	1	1	A6NHR9	A6NHR9 [480-496]	0	2664.39	5.69	2.51	0.0016853	47.8	8.4	47.8	74.2	41.9	11.9	8.4	7.7		3.31	0	2.309e-05
[R].GLAPIECYNR.[I]	1xSNO [C7(100)]	A6NHR9 1xSNO [C505(100)]	High	0.000140539	0	1	1	1	A6NHR9	A6NHR9 [499-508]	0	1559.83												No Quan Values	2.77	0	0.0001035
[R].ACVCQTLGISPEEK.[F]	1xSNO [C4(100)]; 1xCarbamidomethyl [C2(100)]	A6NHR9 1xSNO [C61(100)]; 1xCarbamidomethyl [C59(100)]	High	2.89403e-08	0	1	1	1	A6NHR9	A6NHR9 [58-71]	0	2188.16	0.635	-0.66	0.0680056	127	200.1	125.9	176.2	127	218.6	196.1	200.1	Excluded Modification	4.64	0	3.913e-08
[K].GPVNSCQGK.[N]	1xSNO [C6(100)]	A6NHR9 1xSNO [C897(100)]	High	0.0201551	0.00107528	1	1	1	A6NHR9	A6NHR9 [892-900]	0	1542.86	10.082	3.33	0.000693708	320.6	31.8	322.5	218.3	320.6	31.8	36.3	29		1.91	0.0007033	0.01037
[K].FSGAPNLPVYVVDCSSSGTSILTGSAIQVQNIK.[K]	1xSNO [C14(100)]	A6NHR9 1xSNO [C985(100)]	High	0.0311558	0.00165303	1	1	1	A6NHR9	A6NHR9 [972-1004]	0	4006.15	10.656	3.41	0.00360713	34.1	3.2	31.1	50	34.1	5.8	3.2	2.4		1.57	0.001136	0.01585
[R].VTENYLCKPEDNIYSIDFTR.[F]	1xSNO [C7(100)]	A6NIH7 1xSNO [C85(100)]	High	2.30965e-07	0	1	1	1	A6NIH7	A6NIH7 [79-98]	0	3073.58	5.395	2.43	0.00122402	161.3	29.9	161.3	216.5	153.4	32.3	29.9	19.2		4.07	0	2.687e-07
[R].LEVVPGCR.[Q]	1xSNO [C7(100)]	A6NKF1 1xSNO [C84(100)]	High	0.00853156	0.000422556	1	1	1	A6NKF1	A6NKF1 [78-85]	0	1296.74	4.471	2.16	0.00550021	121.6	27.2	105.5	146.7	121.6	27.2	27.4	14.9		2.43	0.0002603	0.004551
[K].EETSTCIATPDVEK.[K]	1xSNO [C6(100)]	A8MW92 1xSNO [C221(100)]	High	2.11788e-08	0	1	1	1	A8MW92	A8MW92 [216-229]	0	2176.13												No Quan Values	4.97	0	2.918e-08
[K].SALATLVPPQASGCTFLP.[-]	1xSNO [C14(100)]	A9YTQ3 1xSNO [C697(100)]	High	0.00106636	7.95114e-05	1	1	1	A9YTQ3	A9YTQ3 [684-701]	0	2197.2	2.775	1.47	0.0518198	33.3	12	31.9	48.1	33.3	16.6	12	5.1		2.99	4.241e-05	0.0006681
[R].FWYDFTLENSVLCDS.[-]	1xSNO [C13(100)]	C9J7I0 1xSNO [C100(100)]	High	7.58989e-05	0	1	1	1	C9J7I0	C9J7I0 [88-102]	0	2263.07												No Quan Values	2.66	0	5.847e-05
[K].GPWTCVGDMNR.[N]	1xSNO [C5(100)]	O00115 1xSNO [C308(100)]	High	0.00115447	0.000151848	1	1	1	O00115	O00115 [304-314]	0	1659.8	2.045	1.03	0.0175562	389.3	190.4	345	504.2	389.3	191.6	190.4	179.9		2.79	8.318e-05	0.0007196
[K].IVNLACK.[Y]	1xSNO [C6(100)]	O00116 1xSNO [C226(100)]	High	0.0164239	0.000886676	1	1	1	O00116	O00116 [221-227]	0	1413.88	3.326	1.73	0.0027371	143.7	43.2	136.5	191.2	143.7	43.3	43.2	27		1.95	0.0005722	0.008478
[K].YNLCIIPIGGGTSVSYGLMCPADETR.[T]	1xSNO [C20(100)]; 1xCarbamidomethyl [C4(100)]	O00116 1xSNO [C247(100)]; 1xCarbamidomethyl [C231(100)]	High	3.51243e-06	0	1	1	1	O00116	O00116 [228-253]	0	3211.59												Excluded Modification	3.74	0	3.365e-06
[K].YGSVAFPNFEQGVACLR.[E]	1xSNO [C15(100)]	O00116 1xSNO [C404(100)]	High	8.1757e-08	0	1	1	1	O00116	O00116 [390-406]	0	2282.17	3.544	1.83	0.00105509	100.3	28.3	91.3	127.6	100.3	32.9	28.3	22		4.09	0	1.022e-07
[R].CAPASIR.[L]	1xSNO [C1(100)]	O00116 1xSNO [C413(100)]	High	0.0183721	0.00107528	1	1	1	O00116	O00116 [413-419]	0	1141.65	7.829	2.97	0.0037955	128.4	16.4	123.4	136.6	128.4	22.9	16.4	14.1		2.02	0.0007033	0.009473
[R].VVDLCR.[N]	1xSNO [C5(100)]	O00116 1xSNO [C541(100)]	High	0.0433648	0.00188741	1	1	1	O00116	O00116 [537-542]	0	1128.65	0.338	-1.56	0.00855125	122.9	363.1	87.1	163.2	122.9	308.1	363.1	516.6		2.3	0.001283	0.02209
[K].SQNLPKPLTEFPSPAEQPTCK.[E]	1xSNO [C20(100)]	O00124 1xSNO [C174(100)]	High	8.70426e-09	0	1	1	2	O00124	O00124 [155-175]	0	3194.76	3.637	1.86	0.000772191	142.2	39.1	130.8	179.4	142.2	50.7	39.1	36.4		5.63	0	1.277e-08
[K].CVEDVLK.[L]	1xSNO [C1(100)]	O00139 1xSNO [C406(100)]	High	0.000965477	7.95114e-05	1	1	1	O00139	O00139 [406-412]	0	1458.85	3.92	1.97	0.0010117	755.3	192.7	691.3	1054.3	755.3	210.6	192.7	150.7		2.92	4.241e-05	0.0006104
[K].LIDIGNSCR.[T]	1xSNO [C8(100)]	O00139 1xSNO [C420(100)]	High	4.56526e-05	0	1	1	1	O00139	O00139 [413-421]	0	1414.78	5.316	2.41	0.000435622	283.9	53.4	283.9	402.5	282.1	70.8	51	53.4		2.97	0	3.649e-05
[R].TCMIATISPGMASCENTLNTLR.[Y]	1xSNO [C2(100)]; 1xCarbamidomethyl [C14(100)]; 1xOxidation [M11(100)]	O00139 1xSNO [C525(100)]; 1xCarbamidomethyl [C537(100)]; 1xOxidation [M534(100)]	High	8.56007e-07	0	1	1	3	O00139	O00139 [524-545]	0	2824.38	3.497	1.81	0.00706332	67.5	19.3	58.5	70.8	67.5	24.1	19.3	14.5	Excluded Modification	4.23	0	9.082e-07
[R].CFLEPR.[A]	1xSNO [C1(100)]	O00141 1xSNO [C193(100)]	High	0.0747234	0.00267485	1	1	2	O00141	O00141 [193-198]	0	1188.65	5.504	2.46	0.000642719	325.3	59.1	313.5	410.9	325.3	66.1	59.1	42.9		1.79	0.001869	0.03825
[K].NCPHVVVGTPGR.[I]	1xSNO [C2(100)]	O00148 1xSNO [C164(100)]	High	1.24114e-05	0	1	1	5	O00148	O00148 [163-174]	0	1659.91	4.959	2.31	0.000141607	512.8	103.4	451.2	528	512.8	110.8	103.4	86.7		3.71	0	1.087e-05
[K].HFVLDECDK.[M]	1xSNO [C7(100)]	O00148 1xSNO [C197(100)]	High	4.01342e-05	0	1	1	3	O00148	O00148 [191-199]	0	1758.94	0.372	-1.42	0.0261322	368.5	989.3	316.2	532.2	368.5	989.3	1003.6	933.4		3.4	0	3.235e-05
[K].DIRPVCR.[K]	1xSNO [C6(100)]	O00148 1xSNO [C238(100)]	High	0.0171989	0.00107528	1	1	2	O00148	O00148 [233-239]	0	1282.74	9.844	3.3	0.000965226	220.5	22.4	217	220.5	237.6	25.6	22.4	18.1		1.76	0.0007033	0.008877
[K].CGTGIVGVFVK.[L]	1xSNO [C1(100)]	O00151 1xSNO [C263(100)]	High	4.54586e-06	0	1	1	1	O00151	O00151 [263-273]	0	1733.03	5.98	2.58	0.000986529	297.2	49.7	297.2	402.6	262.2	59	47	49.7		3.46	0	4.268e-06
[K].GHFFVEDQIYCEK.[H]	1xSNO [C11(100)]	O00151 1xSNO [C307(100)]	High	1.9789e-08	0	1	1	2	O00151	O00151 [297-309]	0	2268.16	8.233	3.04	0.0114168	871	105.8	840.9	1135.7	871	147.4	105.8	52.2		5.05	0	2.752e-08
[K].AALANLCIGDVITAIDGENTSNMTHLEAQNR.[I]	1xSNO [C7(100)]	O00151 1xSNO [C45(100)]	High	9.53688e-11	0	1	1	1	O00151	O00151 [39-69]	0	3679.85	4.431	2.15	0.0042575	54.5	12.3	50.7	95.9	54.5	18	12.3	9.5		6.7	0	1.933e-10
[R].LLQFYAETCPAPER.[G]	1xSNO [C9(100)]	O00159 1xSNO [C161(100)]	High	7.38426e-08	0	1	1	1	O00159	O00159 [153-166]	0	2062.07	5.946	2.57	0.00568032	220.6	37.1	190.8	312.5	220.6	49.8	37.1	21		5.23	0	9.34e-08
[K].IICDLVEEK.[F]	1xSNO [C3(100)]	O00159 1xSNO [C480(100)]	High	0.000113946	0	1	1	1	O00159	O00159 [478-486]	0	1714.99												No Quan Values	3.58	0	8.528e-05
[K].GIISILDEECLRPGEATDLTFLEK.[L]	1xSNO [C10(100)]	O00159 1xSNO [C498(100)]	High	2.08932e-08	0	1	1	1	O00159	O00159 [489-512]	0	3315.8												No Quan Values	4.29	0	2.89e-08
[K].ETMCSSK.[N]	1xSNO [C4(100)]	O00159 1xSNO [C575(100)]	High	0.163144	0.00617371	1	1	1	O00159	O00159 [572-578]	0	1438.75	6.645	2.73	0.00034567	321.6	48.4	346.4	286.9	321.6	48.4	52	37.5		1.62	0.004351	0.08766
[K].ETMCSSK.[N]	1xSNO [C4(100)]; 1xOxidation [M3(100)]	O00159 1xSNO [C575(100)]; 1xOxidation [M574(100)]	High	0.165566	0.00617371	1	1	1	O00159	O00159 [572-578]	0	1454.75	16.973	4.09	0.000136406	188.4	11.1	190.4	153	188.4	14.8	10.1	11.1	Excluded Modification	1.47	0.004351	0.08861
[K].NPIMSQCFDR.[S]	1xSNO [C7(100)]; 1xOxidation [M4(100)]	O00159 1xSNO [C585(100)]; 1xOxidation [M582(100)]	High	7.79839e-05	0	1	1	1	O00159	O00159 [579-588]	0	1650.8	5.853	2.55	0.00184701	421.4	72	391.9	541.4	421.4	90	72	50.3	Excluded Modification	3.09	0	6e-05
[K].SLCPETWPTWAGRPQDGVAVLVR.[H]	1xSNO [C3(100)]	O00159 1xSNO [C679(100)]	High	4.1338e-06	0	1	1	1	O00159	O00159 [677-699]	0	2962.57	2.715	1.44	0.00622542	76.3	28.1	76.3	113.3	71.9	34.5	28.1	26.3		4.72	0	3.93e-06
[R].CPENAFFLDHVR.[T]	1xSNO [C1(100)]	O00159 1xSNO [C802(100)]	High	0.000297367	0	1	1	1	O00159	O00159 [802-813]	0	1871.95	6.73	2.75	0.00276568	159.5	23.7	140.6	246	159.5	24.6	23.7	11.5		3.46	0	0.0002071
[K].TTWGDGGENSPCNVVSK.[Q]	1xSNO [C12(100)]	O00161 1xSNO [C112(100)]	High	7.39577e-09	0	1	1	4	O00161	O00161 [101-117]	0	2404.21	13.087	3.71	0.0321272	1175.2	89.8	1175.2	1302.6	1147.5	109.3	89.8	18.2		5.05	0	1.099e-08
[R].EGEIAQFLCDIK.[H]	1xSNO [C9(100)]	O00170 1xSNO [C90(100)]	High	3.68333e-06	0	1	1	1	O00170	O00170 [82-93]	0	2019.11												No Quan Values	3.61	0	3.526e-06
[K].IDMCPANILQETLK.[L]	1xSNO [C4(100)]	O00178 1xSNO [C313(100)]	High	2.65921e-06	0	1	1	1	O00178	O00178 [310-323]	0	2242.25	7.193	2.85	0.00951231	230.9	32.1	221.2	388.2	230.9	43.3	32.1	13.6		5.23	0	2.604e-06
[K].SQGACVTPASGC.[-]	1xSNO [C5(100)]; 1xCarbamidomethyl [C12(100)]	O00178 1xSNO [C662(100)]; 1xCarbamidomethyl [C669(100)]	High	2.93782e-05	0	1	1	1	O00178	O00178 [658-669]	0	1561.74	18.284	4.19	0.0184573	148.1	8.1	170.9	75.7	148.1	8.1	9.2	1.5	Excluded Modification	3.34	0	2.42e-05
[K].QNEPFVATQSSACVDGPANH.[-]	1xSNO [C13(100)]	O00180 1xSNO [C329(100)]	High	1.53615e-11	0	1	1	3	O00180	O00180 [317-336]	0	2496.19	16.036	4	0.0308995	134.7	8.4	134.7	145.8	132.2	9	8.4	1.4		6.62	0	3.544e-11
[K].EDQKQNEPFVATQSSACVDGPANH.[-]	1xSNO [C17(100)]	O00180 1xSNO [C329(100)]	High	6.01107e-11	0	1	1	1	O00180	O00180 [313-336]	1	3225.57	12.992	3.7	0.0111571	324.8	25	306.4	367.3	324.8	25	25.7	9.4		6.81	0	1.257e-10
[K].ATVFDDCK.[K]	1xSNO [C7(100)]	O00186 1xSNO [C26(100)]	High	0.00847597	0.000422556	1	1	1	O00186	O00186 [20-27]	0	1551.84	8.299	3.05	0.0197145	742.8	89.5	660.9	854.5	742.8	107	89.5	32.5		2.68	0.0002603	0.004506
[R].NWMSQLQANAYCENPDIVLIGNK.[A]	1xSNO [C12(100)]	O00194 1xSNO [C123(100)]	High	6.58976e-09	0	1	1	1	O00194	O00194 [112-134]	0	3274.69	5.444	2.44	0.00708496	77.3	14.2	77.3	108.5	73.3	20.6	14.2	8.9		4.29	0	9.855e-09
[K].STLVAGSVVMAFEEVCPDR.[I]	1xSNO [C16(100)]; 1xOxidation [M10(100)]	O00203 1xSNO [C215(100)]; 1xOxidation [M209(100)]	High	0.00231945	0.000151848	1	1	1	O00203	O00203 [200-218]	0	2450.24	3.471	1.8	0.00386226	78.1	22.5	78.1	115.8	69.8	31.9	19.8	22.5	Excluded Modification	2.44	0.000121	0.001363
[R].ASILWLIGENCER.[V]	1xSNO [C11(100)]	O00203 1xSNO [C507(100)]	High	7.47345e-07	0	1	1	1	O00203	O00203 [497-509]	0	1928.04	3	1.58	0.00774553	59.1	19.7	58.6	84.5	59.1	31.8	19.5	19.7		3.4	0	8.017e-07
[R].QPCIFGDK.[M]	1xSNO [C3(100)]	O00203 1xSNO [C893(100)]	High	0.0116774	0.000691078	1	1	1	O00203	O00203 [891-898]	0	1560.87												No Quan Values	2.35	0.0004362	0.006125
[K].LCEAICPAQAITIEAEPR.[A]	1xSNO [C6(100)]; 1xCarbamidomethyl [C2(100)]	O00217 1xSNO [C121(100)]; 1xCarbamidomethyl [C117(100)]	High	2.61388e-08	0	1	1	1	O00217	O00217 [116-133]	0	2409.26	2.308	1.21	0.00191845	111.5	48.3	104.3	142.2	111.5	50.2	48.3	37.1	Excluded Modification	4.25	0	3.547e-08
[R].TTANAIYCPPK.[L]	1xSNO [C8(100)]	O00231 1xSNO [C202(100)]	High	3.55223e-05	0	1	1	1	O00231	O00231 [195-205]	0	1832.03	5.656	2.5	0.003851	319	56.4	291.8	393.9	319	56.4	57	31.3		3.16	0	2.887e-05
[K].YMLLCK.[I]	1xSNO [C5(100)]	O00231 1xSNO [C257(100)]	High	0.0551596	0.00232424	1	1	1	O00231	O00231 [253-258]	0	1423.83	3.17	1.66	0.0512371	16.8	5.3	16.5	16.8	18.9	6.4	2.1	5.3		1.24	0.00157	0.02804
[K].YMLLCK.[I]	1xSNO [C5(100)]; 1xOxidation [M2(100)]	O00231 1xSNO [C257(100)]; 1xOxidation [M254(100)]	High	0.0972998	0.00389939	1	1	1	O00231	O00231 [253-258]	0	1439.83	2.957	1.56	0.00153148	190.7	64.5	168.5	222.7	190.7	78.3	64.5	54.6	Excluded Modification	1.73	0.002683	0.05057
[K].CVAQASK.[N]	1xSNO [C1(100)]	O00231 1xSNO [C289(100)]	High	0.000582004	0	1	1	5	O00231	O00231 [289-295]	0	1359.79	14.593	3.87	0.000367162	1116.4	76.5	1116.4	772.4	1168.9	76.5	86.1	48.8		2.75	0.000121	0.0009778
[K].MVQQCCTYVEEITDLPIK.[L]	1xSNO [C5(100)]; 1xCarbamidomethyl [C6(100)]	O00232 1xSNO [C108(100)]; 1xCarbamidomethyl [C109(100)]	High	1.91584e-09	0	1	1	1	O00232	O00232 [104-121]	0	2823.46	0.365	-1.45	0.00606098	74.5	203.9	67.4	102.9	74.5	247.9	203.9	201.3	Excluded Modification	4.94	0	3.134e-09
[K].MVQQCCTYVEEITDLPIK.[L]	1xSNO [C6(99.2)]; 1xCarbamidomethyl [C5(99.2)]; 1xOxidation [M1(100)]	O00232 1xSNO [C109(99.2)]; 1xCarbamidomethyl [C108(99.2)]; 1xOxidation [M104(100)]	High	8.12189e-05	0	1	1	1	O00232	O00232 [104-121]	0	2839.46	1.055	0.08	0.830523	90.9	86.2	78.7	97.7	90.9	110.3	86.2	79.7	Excluded Modification	3.59	0	6.229e-05
[R].AIYDTPCIQAESEK.[W]	1xSNO [C7(100)]	O00232 1xSNO [C255(100)]	High	3.28194e-06	0	1	1	5	O00232	O00232 [249-262]	0	2221.17	10.513	3.39	0.014842	1484.5	141.2	1435.5	1819.1	1484.5	193	141.2	59.4		3.75	0	3.159e-06
[R].LPECAK.[L]	1xSNO [C4(100)]	O00232 1xSNO [C31(100)]	High	0.251006	0.00917874	1	1	1	O00232	O00232 [28-33]	0	1313.78	17.03	4.09	0.00152855	628.4	36.9	628.4	786	624.6	47.5	36.9	24.5		1.64	0.006459	0.1406
[K].GLLGCNIIPLQR.[-]	1xSNO [C5(100)]	O00233 1xSNO [C216(100)]	High	0.0016923	0.000151848	1	1	2	O00233	O00233 [212-223]	0	1721.02	4.228	2.08	0.000237363	42.7	10.1	42.7	51.7	39	9.6	11.9	10.1		2.03	0.0001535	0.001443
[K].GIGMNEPLVDCEGYPR.[S]	1xSNO [C11(100)]; 1xOxidation [M4(100)]	O00233 1xSNO [C59(100)]; 1xOxidation [M52(100)]	High	5.85328e-07	0	1	1	1	O00233	O00233 [49-64]	0	2190.06	6.283	2.65	0.0325497	184.1	29.3	177.1	228.6	184.1	37.1	29.3	9.2	Excluded Modification	5.38	0	6.37e-07
[K].VCIESEHSMDTLLATLK.[K]	1xSNO [C2(100)]	O00244 1xSNO [C41(100)]	High	7.1752e-07	0	1	1	1	O00244	O00244 [40-56]	0	2543.37	4.956	2.31	0.000616694	156.6	31.6	156.4	230.1	156.6	37	31.6	26.5		4.61	0	7.684e-07
[K].EAPSPTCPDLGAK.[S]	1xSNO [C7(100)]	O00257 1xSNO [C185(100)]	High	3.64991e-05	0	1	1	1	O00257	O00257 [179-191]	0	1939.05	8.304	3.05	0.0193628	519	62.5	464.2	521.5	519	72.3	62.5	24.4		3.73	0	2.955e-05
[R].EQHGVAASCLEDLR.[S]	1xSNO [C9(100)]	O00273 1xSNO [C38(100)]	High	1.24959e-05	0	1	1	1	O00273	O00273 [30-43]	0	1952	5.113	2.35	0.00119224	190.2	37.2	189.1	315.6	190.2	37.2	41.3	25.4		3.93	0	1.093e-05
[K].SLTPVTLVLAEDGTIVDDDDYFLCLPSNTK.[F]	1xSNO [C24(100)]	O00273 1xSNO [C78(100)]	High	6.15183e-05	0	1	1	1	O00273	O00273 [55-84]	0	3908.04												No Quan Values	2.99	0	4.793e-05
[K].TCTYEGCSETTSQVAK.[Q]	1xSNO [C7(100)]; 1xCarbamidomethyl [C2(100)]	O00287 1xSNO [C146(100)]; 1xCarbamidomethyl [C141(100)]	High	2.32538e-07	0	1	1	1	O00287	O00287 [140-155]	0	2418.18	15.628	3.97	0.0197234	323.5	20.7	323.5	275.5	328.4	20.7	22.2	5.4	Excluded Modification	4.66	0	2.702e-07
[K].SDQALNCGGTASTGSAGNVK.[L]	1xSNO [C7(100)]	O00287 1xSNO [C185(100)]	High	1.13422e-08	0	1	1	1	O00287	O00287 [179-198]	0	2491.27	14.764	3.88	0.0448687	206.7	14	206.7	150	220.1	14	16	1.6		5.19	0	1.642e-08
[R].SVSVTAAGQCR.[L]	1xSNO [C10(100)]	O00291 1xSNO [C220(100)]	High	1.19162e-05	0	1	1	1	O00291	O00291 [211-221]	0	1502.81												No Quan Values	4.05	0	1.051e-05
[K].LASTEESMCQLAK.[D]	1xSNO [C9(100)]; 1xOxidation [M8(100)]	O00291 1xSNO [C613(100)]; 1xOxidation [M612(100)]	High	4.04072e-05	0	1	1	1	O00291	O00291 [605-617]	0	2080.09	7.303	2.87	0.00597528	274.6	37.6	274.5	412.9	274.6	55.4	37.6	21.7	Excluded Modification	3.5	0	3.256e-05
[K].FLDGNELTLADCNLLPK.[L]	1xSNO [C12(100)]	O00299 1xSNO [C178(100)]	High	1.50837e-08	0	1	1	1	O00299	O00299 [167-183]	0	2529.39	12.955	3.7	0.019128	601.1	46.4	559.9	943.6	601.1	93.3	46.4	18.2		5.04	0	2.139e-08
[R].KFLDGNELTLADCNLLPK.[L]	1xSNO [C13(100)]	O00299 1xSNO [C178(100)]	High	7.76774e-10	0	1	1	3	O00299	O00299 [166-183]	1	2886.65	4.765	2.25	0.000951202	247.8	52	247.8	344.8	241.7	60.9	52	37.2		4.6	0	1.357e-09
[R].EEFASTCPDDEEIELAYEQVAK.[A]	1xSNO [C7(100)]	O00299 1xSNO [C223(100)]	High	8.48431e-10	0	1	1	7	O00299	O00299 [217-238]	0	3169.54	12.674	3.66	0.0319395	1313	103.6	1288.1	1673.9	1313	141.8	103.6	22.1		6.64	0	1.469e-09
[K].IGNCPFSQR.[L]	1xSNO [C4(100)]	O00299 1xSNO [C24(100)]	High	2.70816e-05	0	1	1	7	O00299	O00299 [21-29]	0	1445.76	14.427	3.85	0.000931169	1827.9	126.7	1827.9	2268.7	1674.6	164.9	126.7	88.7		3	0	2.245e-05
[K].IEEFLEAVLCPPR.[Y]	1xSNO [C10(100)]	O00299 1xSNO [C89(100)]	High	9.16126e-07	0	1	1	1	O00299	O00299 [80-92]	0	1940.06												No Quan Values	3.77	0	9.683e-07
[K].TCFSPNR.[V]	1xSNO [C2(100)]	O00303 1xSNO [C256(100)]	High	0.0972998	0.00389939	1	1	3	O00303	O00303 [255-261]	0	1248.65	10.051	3.33	3.09452e-07	805.1	80.1	788.4	805.1	856.6	80.1	85.5	79.8		1.88	0.00375	0.07522
[K].EGEAVSAGDALCEIETDK.[A]	1xSNO [C12(100)]	O00330 1xSNO [C91(100)]	High	9.26699e-10	0	1	1	1	O00330	O00330 [80-97]	0	2490.25												No Quan Values	5.2	0	1.594e-09
[K].CSGVACLVK.[D]	1xSNO [C6(100)]; 1xCarbamidomethyl [C1(100)]	O00401 1xSNO [C66(100)]; 1xCarbamidomethyl [C61(100)]	High	0.0506385	0.00207231	1	1	1	O00401	O00401 [61-69]	0	1589.9	4.252	2.09	0.00480541	253	59.5	216.5	327.6	253	58.1	59.5	63.8	Excluded Modification	1.24	0.001443	0.02576
[K].HEDPCAK.[R]	1xSNO [C5(100)]	O00410 1xSNO [C1057(100)]	High	0.0134868	0.000756592	1	1	2	O00410	O00410 [1053-1059]	0	1452.78	7.459	2.9	0.000868292	81.3	10.9	114.4	62.6	81.3	11.7	10.9	7.6		2.09	0.00047	0.007015
[R].QVQTSGGLWTECIAQLSPEQQAAIQELLNSA.[-]	1xSNO [C12(100)]	O00410 1xSNO [C1078(100)]	High	3.82265e-08	0	1	1	5	O00410	O00410 [1067-1097]	0	3737.91	0.87	-0.2	0.898636	20.8	23.9	17.7	33.5	20.8	23.9	19.4	24.4		4.8	0	5.064e-08
[K].VCDIAAELAR.[N]	1xSNO [C2(100)]	O00410 1xSNO [C110(100)]	High	3.06658e-06	0	1	1	2	O00410	O00410 [109-118]	0	1484.82	0.865	-0.21	0.782759	389.8	450.6	389.8	648.1	371.1	450.6	454.5	385.3		3.75	0	3.886e-05
[R].MLVQCMQDQEHPSIR.[T]	1xSNO [C5(100)]	O00410 1xSNO [C180(100)]	High	1.86479e-05	0	1	1	1	O00410	O00410 [176-190]	0	2239.11	2.082	1.06	0.0075357	209	100.4	184.7	284.2	209	108.8	100.4	79		3.56	0	1.584e-05
[R].MLVQCMQDQEHPSIR.[T]	1xSNO [C5(100)]; 2xOxidation [M1(100); M6(100)]	O00410 1xSNO [C180(100)]; 2xOxidation [M176(100); M181(100)]	High	4.50377e-05	0	1	1	1	O00410	O00410 [176-190]	0	2271.1	4.389	2.13	0.000964631	190.5	43.4	176.8	190.5	208	43.4	51.6	37	Excluded Modification	3.12	0	3.608e-05
[K].HFADLLPGFLQAVNDSCYQNDDSVLK.[S]	1xSNO [C17(100)]	O00410 1xSNO [C229(100)]	High	1.65523e-11	0	1	1	3	O00410	O00410 [213-238]	0	3562.82	10.822	3.44	0.0146997	261.9	24.2	261.9	390.2	255.3	43.3	24.2	11.1		5.85	0	4.686e-10
[K].LCGDTSLNNMQR.[Q]	1xSNO [C2(100)]	O00410 1xSNO [C266(100)]	High	2.83985e-05	0	1	1	1	O00410	O00410 [265-276]	0	1775.88	7.571	2.92	0.00578337	330.1	43.6	309.2	417.5	330.1	53	43.6	23.9		4.44	0	2.346e-05
[K].LCGDTSLNNMQR.[Q]	1xSNO [C2(100)]; 1xOxidation [M10(100)]	O00410 1xSNO [C266(100)]; 1xOxidation [M274(100)]	High	1.63924e-05	0	1	1	1	O00410	O00410 [265-276]	0	1791.88												Excluded Modification	3.72	0	1.41e-05
[R].MACGLGGK.[L]	1xSNO [C3(100)]	O00410 1xSNO [C348(100)]	High	0.00768429	0.000422556	1	1	2	O00410	O00410 [346-353]	0	1389.79												No Quan Values	2.35	0.0002603	0.004126
[R].MACGLGGK.[L]	1xSNO [C3(100)]; 1xOxidation [M1(100)]	O00410 1xSNO [C348(100)]; 1xOxidation [M346(100)]	High	0.0674888	0.00261543	1	1	1	O00410	O00410 [346-353]	0	1405.78	10.272	3.36	0.000348514	517.7	50.4	506.6	607.1	517.7	69.5	50.4	49.6	Excluded Modification	1.94	0.001778	0.0344
[R].YAACNAVGQMATDFAPGFQK.[K]	1xSNO [C4(100)]	O00410 1xSNO [C420(100)]	High	3.21921e-11	0	1	1	2	O00410	O00410 [417-436]	0	2743.38	5.308	2.41	0.00276816	312.1	58.8	294.6	463	312.1	85.9	58.8	43.5		5.62	0	1.125e-08
[R].VQAHAAAALINFTEDCPK.[S]	1xSNO [C16(100)]	O00410 1xSNO [C473(100)]	High	1.0793e-11	0	1	1	7	O00410	O00410 [458-475]	0	2552.38	6.599	2.72	0.00128958	1392.3	211	1277.6	2004.1	1392.3	279.6	211	148.8		7.38	0	4.284e-11
[K].TIECISLIGLAVGK.[E]	1xSNO [C4(100)]	O00410 1xSNO [C560(100)]	High	1.01591e-07	0	1	1	2	O00410	O00410 [557-570]	0	2070.25	1.425	0.51	0.110718	92.8	65.1	85.6	140.1	92.8	84.1	63.9	65.1		4.22	0	1.254e-07
[K].STACQMLVCYAK.[E]	1xSNO [C4(100)]; 1xCarbamidomethyl [C9(100)]	O00410 1xSNO [C682(100)]; 1xCarbamidomethyl [C687(100)]	High	2.38938e-07	0	1	1	2	O00410	O00410 [679-690]	0	2028.06	1.318	0.4	0.148714	268.3	203.6	268.3	362.5	243.2	264.5	203.6	185.7	Excluded Modification	4.16	0	2.777e-07
[K].STACQMLVCYAK.[E]	1xSNO [C9(100)]; 1xCarbamidomethyl [C4(100)]; 1xOxidation [M6(100)]	O00410 1xSNO [C687(100)]; 1xCarbamidomethyl [C682(100)]; 1xOxidation [M684(100)]	High	8.60349e-06	0	1	1	1	O00410	O00410 [679-690]	0	2044.05	6.267	2.65	0.0121961	357.2	57	333.8	385.3	357.2	84.3	57	39	Excluded Modification	3.15	0	7.744e-06
[R].VAAAESMPLLLECAR.[V]	1xSNO [C13(100)]	O00410 1xSNO [C733(100)]	High	6.63464e-09	0	1	1	1	O00410	O00410 [721-735]	0	1998.08												No Quan Values	4.82	0	9.948e-09
[K].TKENVNATENCISAVGK.[I]	1xSNO [C11(100)]	O00410 1xSNO [C972(100)]	High	2.34853e-09	0	1	1	3	O00410	O00410 [962-978]	1	2660.48	11.778	3.56	0.015276	967	82.1	954.3	1207.3	967	121.7	82.1	34.8		5.27	0	8.985e-09
[K].ENVNATENCISAVGK.[I]	1xSNO [C9(100)]	O00410 1xSNO [C972(100)]	High	1.00221e-07	0	1	1	2	O00410	O00410 [964-978]	0	2202.17	15.57	3.96	0.00216412	940.4	60.4	940.4	1132.1	902.3	84.5	60.4	42.8		3.98	0	1.242e-07
[R].CLEQMSQEGLK.[L]	1xSNO [C1(100)]; 1xOxidation [M5(100)]	O00411 1xSNO [C319(100)]; 1xOxidation [M323(100)]	High	0.00180731	0.000151848	1	1	1	O00411	O00411 [319-329]	0	1935.02												Excluded Modification	2.46	0.000121	0.001085
[K].YLCLLASDAEVPEPCLPR.[Q]	1xSNO [C3(100)]; 1xCarbamidomethyl [C15(100)]	O00411 1xSNO [C535(100)]; 1xCarbamidomethyl [C547(100)]	High	8.22677e-12	0	1	1	1	O00411	O00411 [533-550]	0	2470.28	6.193	2.63	0.0009067	135	21.8	135	180.9	118.9	26.1	21.8	21.1	Excluded Modification	6.51	0	1.988e-11
[R].LPECGSGDGSLQPPR.[K]	1xSNO [C4(100)]	O00411 1xSNO [C94(100)]	High	0.000212244	0	1	1	1	O00411	O00411 [91-105]	0	1936.99	9.313	3.22	0.00414969	271	29.1	235.8	308.9	271	42.9	29.1	20.9		3.26	0	0.0001511
[K].TCPLLLR.[V]	1xSNO [C2(100)]	O00422 1xSNO [C26(100)]	High	0.0461916	0.0019501	1	1	3	O00422	O00422 [25-31]	0	1239.76	7.215	2.85	0.000183916	375.9	52.1	375.9	475.6	346.9	53.8	52.1	37.4		2.29	0.003261	0.06758
[K].QKPCDLPLR.[L]	1xSNO [C4(100)]	O00425 1xSNO [C194(100)]	High	0.00495842	0.000217491	1	1	3	O00425	O00425 [191-199]	0	1723.02	6.392	2.68	0.000564852	905.7	141.7	850.4	1199.2	905.7	177.8	141.7	109.4		2.5	0.0001535	0.002742
[K].SITILSTPEGTSAACK.[S]	1xSNO [C15(100)]	O00425 1xSNO [C257(100)]	High	1.5005e-09	0	1	1	1	O00425	O00425 [243-258]	0	2232.24	3.357	1.75	0.00855827	226.9	67.6	184	312.2	226.9	74.8	67.6	61.8		4.39	0	2.505e-09
[K].GNVETCAK.[A]	1xSNO [C6(100)]	O00425 1xSNO [C336(100)]	High	0.00734058	0.000422556	1	1	1	O00425	O00425 [331-338]	0	1474.82	12.499	3.64	0.00120109	498.7	39.9	628.2	305.8	498.7	39.9	49.5	30.1		2.67	0.0002603	0.003937
[K].TGYAFVDCPDESWALK.[A]	1xSNO [C8(100)]	O00425 1xSNO [C44(100)]	High	3.33219e-07	0	1	1	1	O00425	O00425 [37-52]	0	2455.25	13.727	3.78	0.0208414	779.7	56.8	725	1011.9	779.7	93.8	56.8	19.6		4.81	0	3.77e-07
[K].ITGHFYACQVAQR.[K]	1xSNO [C8(100)]	O00425 1xSNO [C546(100)]	High	7.33708e-05	0	1	1	2	O00425	O00425 [539-551]	0	1918.01	3.871	1.95	0.000444092	147.5	38.1	137.5	181	147.5	39.3	38.1	28.5		2.89	0	5.663e-05
[R].DCLPELK.[T]	1xSNO [C2(100)]	O00429 1xSNO [C300(100)]	High	0.0187399	0.00107528	1	1	1	O00429	O00429 [299-305]	0	1470.85	0.749	-0.42	0.139737	314.1	419.4	314.1	406	305.7	428	419.4	412.7		2.82	0.0007033	0.009663
[K].FATEYCNTIEGTAK.[Y]	1xSNO [C6(100)]	O00429 1xSNO [C345(100)]	High	3.96885e-06	0	1	1	2	O00429	O00429 [340-353]	0	2201.14	0.814	-0.3	0.497558	518.5	636.7	468.6	712.1	518.5	753.3	636.7	521.9		3.85	0	3.771e-06
[K].YIETSELCGGAR.[I]	1xSNO [C8(100)]	O00429 1xSNO [C361(100)]	High	2.32166e-06	0	1	1	1	O00429	O00429 [354-365]	0	1722.88	7.925	2.99	0.0085992	369.3	46.6	325.4	523.7	369.3	73.3	46.6	25.7		4.85	0	2.294e-06
[K].HPDFADACGLMNNNIEEQR.[R]	1xSNO [C8(100)]; 1xOxidation [M11(100)]	O00429 1xSNO [C505(100)]; 1xOxidation [M508(100)]	High	4.41308e-05	0	1	1	1	O00429	O00429 [498-516]	0	2614.21												Excluded Modification	4.41	0	3.524e-05
[K].KSEDEEDAAKDTYIIECQGIGMTNPNL.[-]	1xSNO [C17(100)]	O00442 1xSNO [C356(100)]	High	4.7749e-07	0	1	1	1	O00442	O00442 [340-366]	2	3866.95	12.288	3.62	0.0393333	127.8	10.4	127.8	145	118.1	13.2	10.4	1.8		6.15	0	5.282e-07
[K].DTYIIECQGIGMTNPNL.[-]	1xSNO [C7(100)]	O00442 1xSNO [C356(100)]	High	0.033352	0.00169947	1	1	1	O00442	O00442 [350-366]	0	2306.15	7.335	2.87	0.00167132	184.1	25.1	167.8	316.4	184.1	35.6	25.1	17.5		2.39	0.001157	0.01697
[K].SEDEEDAAKDTYIIECQGIGMTNPNL.[-]	1xSNO [C16(100)]; 1xOxidation [M21(100)]	O00442 1xSNO [C356(100)]; 1xOxidation [M361(100)]	High	8.68585e-12	0	1	1	2	O00442	O00442 [341-366]	1	3525.69	24.46	4.61	0.0494069	521	21.3	521	646.6	491.9	32.7	21.3	1.7	Excluded Modification	6.95	0	2.092e-11
[K].KSEDEEDAAKDTYIIECQGIGMTNPNL.[-]	1xSNO [C17(100)]; 1xOxidation [M22(100)]	O00442 1xSNO [C356(100)]; 1xOxidation [M361(100)]	High	5.04135e-07	0	1	1	2	O00442	O00442 [340-366]	2	3882.95	14.295	3.84	0.0312978	261.6	18.3	261.6	325.6	243.8	18.3	21.3	3.2	Excluded Modification	6.1	0	5.552e-07
[K].DTYIIECQGIGMTNPNL.[-]	1xSNO [C7(100)]; 1xOxidation [M12(100)]	O00442 1xSNO [C356(100)]; 1xOxidation [M361(100)]	High	5.38647e-06	0	1	1	2	O00442	O00442 [350-366]	0	2322.14	14.041	3.81	0.0133359	308.9	22	308.9	375.9	306.6	26	22	7.8	Excluded Modification	3.78	0	5.024e-06
[K].ECPSSHPEPTR.[A]	1xSNO [C2(100)]	O00443 1xSNO [C13(100)]	High	0.000891584	7.95114e-05	1	1	2	O00443	O00443 [12-22]	0	1663.82	4.032	2.01	0.0202713	113.7	28.2	147.3	75.2	113.7	28.2	29.1	27.7		3.18	4.241e-05	0.0005675
[R].NICGENASVK.[V]	1xSNO [C3(100)]	O00443 1xSNO [C418(100)]	High	7.74573e-05	0	1	1	1	O00443	O00443 [416-425]	0	1687.93	4.517	2.18	0.000335741	341.5	75.6	321.1	341.5	362.3	79.8	75.6	63.2		3.33	0	5.968e-05
[R].FLTCGTK.[L]	1xSNO [C4(100)]	O00443 1xSNO [C804(100)]	High	0.210919	0.0078352	1	1	1	O00443	O00443 [801-807]	0	1422.83	1.985	0.99	0.0106071	205.1	103.3	177	259.8	205.1	118.5	103.3	95.2		1.39	0.005425	0.1157
[K].TPSLDAEGSNCPATK.[V]	1xSNO [C11(100)]	O00468 1xSNO [C1128(100)]	High	4.99898e-06	0	1	1	1	O00468	O00468 [1118-1132]	0	2144.12	9.657	3.27	0.00630715	135.2	14	130.3	139.1	135.2	19.3	14	10.1		3.6	0	4.684e-06
[R].GAPEGTVCGSDGADYPGECQLLR.[R]	1xSNO [C19(99.5)]; 1xCarbamidomethyl [C8(99.5)]	O00468 1xSNO [C296(99.5)]; 1xCarbamidomethyl [C285(99.5)]	High	4.37847e-08	0	1	1	1	O00468	O00468 [278-300]	0	2776.3	6.902	2.79	0.00989455	113.2	16.4	96.8	132.7	113.2	16.4	17.5	7.4	Excluded Modification	5.17	0	5.744e-08
[K].IFTENIVEQPCPDVFWFPIFSEK.[A]	1xSNO [C11(100)]	O00469 1xSNO [C562(100)]	High	3.19921e-07	0	1	1	1	O00469	O00469 [552-574]	0	3438.8	14.083	3.82	0.0267536	33.8	2.4	33.8	46.4	33	8.6	2.3	2.4		3.99	0	3.644e-07
[K].ACDELVEEMEHYGK.[W]	1xSNO [C2(100)]; 1xOxidation [M9(100)]	O00469 1xSNO [C576(100)]; 1xOxidation [M583(100)]	High	4.54586e-06	0	1	1	2	O00469	O00469 [575-588]	0	2322.13	8.327	3.06	0.006327	617	74.1	617	730.2	591.3	76.1	74.1	37.2	Excluded Modification	4.13	0	4.267e-06
[R].LALFNPDVCWDR.[N]	1xSNO [C9(100)]	O00483 1xSNO [C44(100)]	High	5.96371e-06	0	1	1	2	O00483	O00483 [36-47]	0	1872.97	6.556	2.71	0.00135467	292.4	44.6	292.4	380.5	282.5	63.4	44.6	36.9		4.14	0	1.796e-05
[R].SPHQNVCEQAVWALGNIIGDGPQCR.[D]	1xSNO [C24(100)]; 1xCarbamidomethyl [C7(100)]	O00505 1xSNO [C191(100)]; 1xCarbamidomethyl [C174(100)]	High	8.35689e-09	0	1	1	1	O00505	O00505 [168-192]	0	3173.57	2.36	1.24	0.00917172	42	17.8	37.6	60.4	42	23	17.8	16	Excluded Modification	5.52	0	1.232e-08
[K].DQVEYLVQQNVIPPFCNLLSVK.[D]	1xSNO [C16(100)]	O00505 1xSNO [C417(100)]	High	1.13422e-08	0	1	1	1	O00505	O00505 [402-423]	0	3199.77	6.889	2.78	0.0394712	49.6	7.2	42.3	63.1	49.6	8.9	7.2	1.7		4.45	0	1.635e-08
[K].ASYDTLCVFDGDKNSINCAR.[Q]	1xSNO [C18(100)]	O00507 1xSNO [C843(100)]	High	0.00799167	0.000422556	1	1	1	O00507	O00507 [826-845]	1	2845.41	7.105	2.83	0.000168647	270.7	38.1	270.7	268.6	371.8	40.7	38.1	28.1		2.72	0.0002603	0.004266
[K].QGGSASQSQPSPCDSK.[S]	1xSNO [C13(100)]	O00512 1xSNO [C64(100)]	High	7.55967e-10	0	1	1	1	O00512	O00512 [52-67]	0	2217.11	10.379	3.38	0.00336534	68.5	6.6	68.5	31.7	69.9	6.6	7.1	3.1		4.14	0	1.326e-09
[K].VQSNCPLSPTEYLGEDK.[T]	1xSNO [C5(100)]	O00534 1xSNO [C199(100)]	High	4.68598e-08	0	1	1	1	O00534	O00534 [195-211]	0	2533.31	11.115	3.47	0.00494487	339	30.5	338.5	452.7	339	43.3	30.5	17.8		4.73	0	6.125e-08
[R].DLDDALSMCFLFSTFPR.[T]	1xSNO [C9(100)]	O00541 1xSNO [C141(100)]	High	4.23236e-08	0	1	1	1	O00541	O00541 [133-149]	0	2402.18	5.678	2.51	0.0156287	49.4	8.7	39.8	59.6	49.4	8.8	8.7	3.3		4.6	0	5.566e-08
[K].CHVQTIQLCR.[R]	1xSNO [C1(100)]; 1xCarbamidomethyl [C9(100)]	O00541 1xSNO [C153(100)]; 1xCarbamidomethyl [C161(100)]	High	1.90684e-06	0	1	1	3	O00541	O00541 [153-162]	0	1681.89	8.28	3.05	8.19269e-05	180.5	21.8	180.5	217	158.7	27.2	21.8	21.8	Excluded Modification	3.92	0	1.908e-06
[K].AGEGTYALDSESCMEK.[L]	1xSNO [C13(100)]; 1xOxidation [M14(100)]	O00541 1xSNO [C272(100)]; 1xOxidation [M273(100)]	High	2.4296e-09	0	1	1	1	O00541	O00541 [260-275]	0	2360.13	10.371	3.37	0.0174426	673.1	64.9	611.6	1012.3	673.1	91.8	64.9	21	Excluded Modification	5.37	0	3.922e-09
[K].SLCIGATYDVTDSR.[I]	1xSNO [C3(100)]	O00541 1xSNO [C361(100)]	High	2.92429e-06	0	1	1	1	O00541	O00541 [359-372]	0	1924.97												No Quan Values	3.44	0	2.85e-06
[R].CYVQPQWVFDSVNAR.[L]	1xSNO [C1(100)]	O00541 1xSNO [C391(100)]	High	2.75974e-08	0	1	1	1	O00541	O00541 [391-405]	0	2236.13	2.454	1.3	0.00223373	106.5	43.4	106.5	137.2	105.5	51.9	36.1	43.4		4.25	0	3.728e-08
[R].EVILCK.[D]	1xSNO [C5(100)]	O00560 1xSNO [C118(100)]	High	0.182182	0.00670758	1	1	1	O00560	O00560 [114-119]	0	1357.84	11.383	3.51	0.001779	746.7	65.6	746.7	933.7	731.1	77	65.6	41.2		2.07	0.004707	0.0982
[R].FGDQVLQINGENCAGWSSDK.[A]	1xSNO [C13(100)]	O00560 1xSNO [C166(100)]	High	3.13298e-11	0	1	1	2	O00560	O00560 [154-173]	0	2821.41	8.072	3.01	0.00974475	649	80.4	649	796.7	619	105.3	80.4	42		6.18	0	6.877e-11
[K].ATGRPECFLTIQEGLASK.[F]	1xSNO [C7(100)]	O00566 1xSNO [C27(100)]	High	1.91609e-05	0	1	1	2	O00566	O00566 [21-38]	0	2574.42	4.769	2.25	0.0103025	656.2	137.6	628.7	862.9	656.2	159.4	137.6	70.5		3.96	0	1.631e-05
[K].IGAAIQEELGYNCQTGGVIAEILR.[G]	1xSNO [C13(100)]	O00567 1xSNO [C112(100)]	High	1.42785e-12	0	1	1	1	O00567	O00567 [100-123]	0	2942.57	9.408	3.23	0.00185385	122.3	13	110.9	195.6	122.3	19	13	8.3		6.84	0	3.894e-12
[K].GLTDLSACK.[A]	1xSNO [C8(100)]	O00567 1xSNO [C142(100)]	High	0.000933984	7.95114e-05	1	1	1	O00567	O00567 [135-143]	0	1560.89	8.275	3.05	0.000236488	673.6	81.4	636.7	960.8	673.6	99.4	81.4	65.4		2.75	4.241e-05	0.000594
[K].IINDNATYCR.[L]	1xSNO [C9(100)]	O00567 1xSNO [C211(100)]	High	2.19896e-06	0	1	1	4	O00567	O00567 [203-212]	0	1606.83	5.851	2.55	0.00026994	732.6	125.2	687.4	862.7	732.6	149.8	125.2	105.9		4.09	0	5.232e-06
[R].LVAFCPFASSQVALENANAVSEGVVHEDLR.[L]	1xSNO [C5(100)]	O00567 1xSNO [C52(100)]	High	1.06641e-12	0	1	1	2	O00567	O00567 [48-77]	0	3596.85	8.86	3.15	0.000970792	152.4	17.2	151.3	206.6	152.4	26.9	17.2	15.7		8.03	0	2.976e-12
[K].YDDIPVEATGNNCPPHIESFSDVEMGEIIMGNIELTR.[Y]	1xSNO [C13(100)]	O00571 1xSNO [C175(100)]	High	8.55541e-11	0	1	1	1	O00571	O00571 [163-199]	0	4530.16												No Quan Values	4.29	0	1.749e-10
[K].YDDIPVEATGNNCPPHIESFSDVEMGEIIMGNIELTR.[Y]	1xSNO [C13(100)]; 1xOxidation [M25(99.6)]	O00571 1xSNO [C175(100)]; 1xOxidation [M187(99.6)]	High	1.19752e-08	0	1	1	3	O00571	O00571 [163-199]	0	4546.15												Excluded Modification	3.75	0	6.274e-06
[K].YDDIPVEATGNNCPPHIESFSDVEMGEIIMGNIELTR.[Y]	1xSNO [C13(100)]; 2xOxidation [M25(100); M30(100)]	O00571 1xSNO [C175(100)]; 2xOxidation [M187(100); M192(100)]	High	1.31484e-07	0	1	1	2	O00571	O00571 [163-199]	0	4562.15												Excluded Modification	3.15	0	1.597e-07
[K].CEDLETQTQSEK.[Q]	1xSNO [C1(100)]	O00592 1xSNO [C344(100)]	High	3.83458e-10	0	1	1	4	O00592	O00592 [344-355]	0	2064.04	18.722	4.23	0.000590527	1190.7	63.6	1371.2	687.4	1190.7	63.6	65.9	41.2		4.32	0	6.724e-07
[K].LISLICR.[A]	1xSNO [C6(100)]	O00592 1xSNO [C381(100)]	High	0.00858752	0.000422556	1	1	5	O00592	O00592 [376-382]	0	1241.77												No Quan Values	1.79	0.0005722	0.008413
[R].GILHAEMPCSEEPAHGLQLWVNLR.[S]	1xSNO [C9(100)]	O00625 1xSNO [C106(100)]	High	0.0513632	0.00213613	1	1	1	O00625	O00625 [98-121]	0	3124.61	1.508	0.59	0.0696798	28.5	18.9	28.5	42.6	25.5	19.5	17.2	18.9		1.4	0.001508	0.02615
[K].IYDPACLTIPA.[-]	1xSNO [C6(100)]	O00628 1xSNO [C318(100)]	High	0.00748596	0.000422556	1	1	3	O00628	O00628 [313-323]	0	1600.87	1.611	0.69	0.00317685	361.3	224.3	357.9	436.5	361.3	236.9	224.3	201.9		2.42	0.004407	0.09133
[R].NVPHEDICEDSDIDGDYR.[V]	1xSNO [C8(100)]	O00629 1xSNO [C57(100)]	High	1.5523e-09	0	1	1	3	O00629	O00629 [50-67]	0	2516.13	8.82	3.14	0.00463019	568	64.4	553.2	621.9	568	66.9	64.4	38		5.58	0	2.579e-09
[R].QITQVYGFYDECQTK.[Y]	1xSNO [C12(100)]	O00743 1xSNO [C129(100)]	High	2.35219e-10	0	1	1	3	O00743	O00743 [118-132]	0	2476.27	8.236	3.04	0.00963884	1179.4	143.2	1179.4	1774.8	1171.7	210.7	143.2	69.3		5.79	0	1.59e-08
[R].DCSYFNSNAVPLK.[L]	1xSNO [C2(100)]	O00750 1xSNO [C1054(100)]	High	2.50565e-07	0	1	1	1	O00750	O00750 [1053-1065]	0	2111.11	4.042	2.02	0.000954724	240.9	59.6	212.8	325.1	240.9	62.1	59.6	46.5		3.57	0	2.892e-07
[K].GSLSGDYLYIFDGSDGGVSSSPGPGDIEGSCK.[K]	1xSNO [C31(100)]	O00750 1xSNO [C151(100)]	High	5.10458e-15	0	1	1	3	O00750	O00750 [121-152]	0	3776.81	12.831	3.68	0.0265583	296.4	23.1	291.8	346.6	296.4	37.4	23.1	7.4		6.88	0	2.079e-14
[R].LVYVCDPVLGDKWDGEGSMYVPEDLLPVYK.[E]	1xSNO [C5(100)]	O00764 1xSNO [C112(100)]	High	0.00357455	0.000217491	1	1	1	O00764	O00764 [108-137]	1	4282.25												No Quan Values	2.01	0.0001535	0.002017
[R].LVYVCDPVLGDK.[W]	1xSNO [C5(100)]	O00764 1xSNO [C112(100)]	High	2.88486e-06	0	1	1	1	O00764	O00764 [108-119]	0	1974.12	3.164	1.66	0.0034496	456.6	144.3	456.6	623.2	455.9	194.3	144.3	117.5		3.45	0	2.802e-06
[R].TIQCAK.[A]	1xSNO [C4(100)]	O00764 1xSNO [C273(100)]	High	0.00683125	0.000422556	1	1	1	O00764	O00764 [270-275]	0	1316.79	12.461	3.64	0.00201581	143.3	11.5	143.3	139.8	151.8	11.5	15.9	10.4		2.39	0.0002603	0.003694
[K].DETPLCTLLDWQDSLAK.[R]	1xSNO [C6(100)]	O14497 1xSNO [C1968(100)]	High	1.05647e-06	0	1	1	1	O14497	O14497 [1963-1979]	0	2601.37	4.805	2.26	0.000757836	115.8	24.1	115.2	175.9	115.8	26.4	24.1	17.1		3.86	0	1.101e-06
[R].CVCVSNTIR.[S]	1xSNO [C3(99.6)]; 1xCarbamidomethyl [C1(99.6)]	O14497 1xSNO [C1983(99.6)]; 1xCarbamidomethyl [C1981(99.6)]	High	0.11277	0.00425583	1	1	1	O14497	O14497 [1981-1989]	0	1475.78	4.799	2.26	0.00116217	358	74.6	328.5	367.3	358	76.1	74.6	57.3	Excluded Modification	1.77	0.002861	0.05897
[R].CPAITQNNFLT.[-]	1xSNO [C1(100)]	O14524 1xSNO [C434(100)]	High	0.148226	0.00563824	1	1	1	O14524	O14524 [434-444]	0	1645.87	7.075	2.82	0.00085064	188.9	26.7	188.9	246.6	171.6	31	26.7	18		2.25	0.003929	0.07862
[K].LKEHEDYCGAR.[T]	1xSNO [C8(100)]	O14545 1xSNO [C109(100)]	High	0.000212244	0	1	1	1	O14545	O14545 [102-112]	1	1974.04	9.372	3.23	0.000445845	194	20.7	182.2	203.2	194	20.7	25.3	19		2.48	0	0.0001518
[R].LCDNCK.[K]	1xSNO [C2(100)]; 1xCarbamidomethyl [C5(100)]	O14545 1xSNO [C13(100)]; 1xCarbamidomethyl [C16(100)]	High	0.174322	0.00640892	1	1	1	O14545	O14545 [12-17]	0	1405.74	7.144	2.84	0.000166789	326.5	45.7	326.5	273.6	336.7	53.1	45.7	38.3	Excluded Modification	1.59	0.004527	0.0937
[K].THPEVCGR.[E]	1xSNO [C6(100)]	O14545 1xSNO [C135(100)]	High	0.00287966	0.000217491	1	1	1	O14545	O14545 [130-137]	0	1322.69	6.627	2.73	0.00127731	55	8.3	60	39	55	8.3	10	5.6		2.14	0.0001535	0.001656
[R].STSGPRPGCQPSSPCVPK.[L]	1xSNO [C9(100)]; 1xCarbamidomethyl [C15(100)]	O14545 1xSNO [C476(100)]; 1xCarbamidomethyl [C482(100)]	High	0.00783647	0.000422556	1	1	2	O14545	O14545 [468-485]	0	2495.3	6.012	2.59	0.00420498	146.7	24.4	137	157.9	146.7	29.3	24.4	17.5	Excluded Modification	1.98	0.0002603	0.004204
[K].LMCPQEIVDYIADK.[K]	1xSNO [C3(100)]	O14561 1xSNO [C140(100)]	High	1.54747e-07	0	1	1	3	O14561	O14561 [138-151]	0	2291.23	9.705	3.28	0.010853	801.6	82.6	816	801.6	763.7	104	82.6	44.2		4.61	0	1.859e-07
[K].LMCPQEIVDYIADKK.[D]	1xSNO [C3(100)]	O14561 1xSNO [C140(100)]	High	4.65428e-08	0	1	1	1	O14561	O14561 [138-152]	1	2648.49	9.715	3.28	0.00203202	269.1	27.7	305.2	264.3	269.1	27.7	33.9	20.4		4.5	0	6.061e-08
[K].LMCPQEIVDYIADK.[K]	1xSNO [C3(100)]; 1xOxidation [M2(100)]	O14561 1xSNO [C140(100)]; 1xOxidation [M139(100)]	High	0.000119475	0	1	1	1	O14561	O14561 [138-151]	0	2307.22												Excluded Modification	2.68	0	8.886e-05
[K].LMCPQEIVDYIADKK.[D]	1xSNO [C3(100)]; 1xOxidation [M2(100)]	O14561 1xSNO [C140(100)]; 1xOxidation [M139(100)]	High	2.09276e-05	0	1	1	1	O14561	O14561 [138-152]	1	2664.48												Excluded Modification	3.59	0	1.767e-05
[K].NAFYIGSYQQCINEAQR.[V]	1xSNO [C11(100)]	O14579 1xSNO [C34(100)]	High	3.10695e-10	0	1	1	2	O14579	O14579 [24-40]	0	2429.2	15.57	3.96	0.0180384	155.7	10	155.7	211	153.3	20.1	10	4.4		5.32	0	5.783e-10
[K].CSDSTLLSNLLEEMK.[A]	1xSNO [C1(100)]	O14617 1xSNO [C1133(100)]	High	2.30119e-09	0	1	1	1	O14617	O14617 [1133-1147]	0	2336.24	11.316	3.5	0.00694635	297.6	26.3	270.1	440.9	297.6	38.8	26.3	12.5		4.49	0	3.725e-09
[K].DLSSPSQYDTGVALTGLSCFVTPDLAR.[D]	1xSNO [C19(100)]	O14617 1xSNO [C137(100)]	High	1.02385e-12	0	1	1	1	O14617	O14617 [119-145]	0	3237.64	7.321	2.87	0.00922073	38.8	5.3	32.9	49.8	38.8	7.2	5.3	2.7		6.49	0	2.862e-12
[K].LEDPDPGVQSAAVNVICELAR.[R]	1xSNO [C17(100)]	O14617 1xSNO [C208(100)]	High	7.29605e-09	0	1	1	1	O14617	O14617 [192-212]	0	2620.37	0.482	-1.05	0.123611	13.4	27.8	11.5	24	13.4	28.7	27.8	25.4		4.96	0	1.087e-08
[R].LACGIIAR.[S]	1xSNO [C3(100)]	O14618 1xSNO [C227(100)]	High	0.0715275	0.00261543	1	1	1	O14618	O14618 [225-232]	0	1240.75	3.96	1.99	0.000830636	189.3	47.8	179.8	237.8	189.3	53.5	35.9	47.8		1.99	0.001808	0.0365
[R].YGTSPCSSAVTR.[T]	1xSNO [C6(100)]	O14640 1xSNO [C382(100)]	High	8.12189e-05	0	1	1	1	O14640	O14640 [377-388]	0	1652.84	5.486	2.46	3.29537e-06	160.2	29.2	152.3	160.2	170.9	29.2	26.8	29.9		3.27	0	6.228e-05
[K].NASPEDVEYYNCQQELTDDLHK.[Q]	1xSNO [C12(100)]	O14646 1xSNO [C376(100)]	High	1.56531e-10	0	1	1	3	O14646	O14646 [365-386]	0	3264.56	15.271	3.93	0.007119	762	49.9	762	922.6	729.5	62	49.9	23.4		6.82	0	3.058e-10
[K].SAAGYPDYYCK.[W]	1xSNO [C10(100)]	O14646 1xSNO [C411(100)]	High	7.69343e-05	0	1	1	2	O14646	O14646 [402-412]	0	1890.96	6.369	2.67	0.00527525	925.4	145.3	917.3	1170.8	925.4	191.6	145.3	93.9		3.86	0	5.915e-05
[K].WQGLPYSECSWEDGALISK.[K]	1xSNO [C9(100)]	O14646 1xSNO [C421(100)]	High	4.01342e-05	0	1	1	1	O14646	O14646 [413-431]	0	2822.43	7.106	2.83	0.00111834	120.8	17	112.8	182.9	120.8	24.7	17	13.3		3.7	0	3.234e-05
[R].LSNCDPPPTYEEATGQVNLQR.[S]	1xSNO [C4(100)]	O14668 1xSNO [C166(100)]	High	9.69738e-13	0	1	1	1	O14668	O14668 [163-183]	0	2756.36	12.107	3.6	0.0138025	203.4	16.8	203.4	217.8	194.1	16.8	17	6		6.95	0	2.72e-12
[K].YGPQGGCADHSVFER.[M]	1xSNO [C7(100)]	O14672 1xSNO [C173(100)]	High	7.61418e-06	0	1	1	1	O14672	O14672 [167-181]	0	2046.98												No Quan Values	3.73	0	6.927e-06
[K].FSLCSIR.[N]	1xSNO [C4(100)]	O14672 1xSNO [C435(100)]	High	0.0670012	0.00261543	1	1	1	O14672	O14672 [432-438]	0	1249.7	5.682	2.51	0.0015215	157.4	27.7	144.7	202.2	157.4	27.7	30.6	17.8		1.78	0.001778	0.03417
[R].LCTDSLPETDDSLLCDAGTAISGGK.[A]	1xSNO [C2(100)]; 1xCarbamidomethyl [C15(100)]	O14686 1xSNO [C1260(100)]; 1xCarbamidomethyl [C1273(100)]	High	1.03681e-07	0	1	1	2	O14686	O14686 [1259-1283]	0	3192.59	11.829	3.56	0.0281964	262.6	22.2	262.6	343.6	248	30.9	22.2	5.5	Excluded Modification	5.45	0	1.274e-07
[K].LPCEDPELDDDFDAHK.[A]	1xSNO [C3(100)]	O14686 1xSNO [C2988(100)]	High	4.19716e-07	0	1	1	1	O14686	O14686 [2986-3001]	0	2512.22	6.686	2.74	0.000157472	181.2	27.1	166.7	235.7	181.2	20.8	29.1	27.1		5	0	4.693e-07
[K].VIPTECAIK.[V]	1xSNO [C6(100)]	O14730 1xSNO [C287(100)]	High	0.0111547	0.000625055	1	1	1	O14730	O14730 [282-290]	0	1626.98	4.665	2.22	0.000266514	474.9	101.8	456.2	597.1	474.9	117.7	101.8	83.9		2.3	0.0003657	0.005859
[R].YQAEINDLENLGEMGSGTCGQVWK.[M]	1xSNO [C19(100)]	O14733 1xSNO [C131(100)]	High	1.54213e-05	0	1	1	1	O14733	O14733 [113-136]	0	3295.62	6.783	2.76	0.00361614	118.7	17.5	115	173.9	118.7	27.3	17.5	12.5		3.92	0	1.328e-05
[R].YQAEINDLENLGEMGSGTCGQVWK.[M]	1xSNO [C19(100)]; 1xOxidation [M14(100)]	O14733 1xSNO [C131(100)]; 1xOxidation [M126(100)]	High	1.65874e-08	0	1	1	1	O14733	O14733 [113-136]	0	3311.62	6.03	2.59	0.000671598	80.2	13.3	75.3	122	80.2	15	13.3	10	Excluded Modification	4.26	0	2.334e-08
[K].LCDFGISGR.[L]	1xSNO [C2(100)]	O14733 1xSNO [C260(100)]	High	0.00180731	0.000151848	1	1	1	O14733	O14733 [259-267]	0	1391.74	8.614	3.11	0.00013929	405.7	47.1	363.4	506	405.7	55.1	47.1	37.3		2.72	0.000121	0.001081
[R].SAGCAAYMAPER.[I]	1xSNO [C4(100)]; 1xOxidation [M8(100)]	O14733 1xSNO [C280(100)]; 1xOxidation [M284(100)]	High	1.30152e-05	0	1	1	1	O14733	O14733 [277-288]	0	1666.8	10.132	3.34	0.00218994	275.6	27.2	318.9	231.1	275.6	33	27.2	16.8	Excluded Modification	3.15	0	1.139e-05
[R].QDGVLAVTCAQEGVIR.[V]	1xSNO [C9(100)]	O14734 1xSNO [C302(100)]	High	7.28469e-08	0	1	1	1	O14734	O14734 [294-309]	0	2083.13	6.038	2.59	0.00916016	303.7	50.3	276.7	370.1	303.7	63.2	50.3	27.7		4.07	0	9.23e-08
[R].TLCDYSK.[R]	1xSNO [C3(100)]	O14744 1xSNO [C196(100)]	High	0.0547666	0.00232424	1	1	2	O14744	O14744 [194-200]	0	1482.81	2.297	1.2	0.0141662	287.1	125	256.3	377.3	287.1	134.4	124.8	125		2.17	0.00157	0.02793
[R].DLNCVPEIADTLGAVAK.[Q]	1xSNO [C4(100)]	O14744 1xSNO [C22(100)]	High	1.99237e-08	0	1	1	2	O14744	O14744 [19-35]	0	2382.32	6.636	2.73	0.00622148	178.5	26.9	152.3	295.7	178.5	44.6	26.9	16.7		4.97	0	2.757e-08
[K].ADIIVSELLGSFADNELSPECLDGAQHFLK.[D]	1xSNO [C21(100)]	O14744 1xSNO [C449(100)]	High	2.43338e-10	0	1	1	4	O14744	O14744 [429-458]	0	3885.03												No Quan Values	5.3	0	3.955e-07
[R].EGQTICVR.[F]	1xSNO [C6(100)]	O14744 1xSNO [C599(100)]	High	0.00141666	0.000151848	1	1	1	O14744	O14744 [594-601]	0	1329.73	11.881	3.57	0.000792869	259	21.8	297.2	179.2	259	21.8	27.3	21.2		2.55	8.318e-05	0.0008662
[R].IVEVNGVCMEGK.[Q]	1xSNO [C8(100)]	O14745 1xSNO [C206(100)]	High	4.04072e-05	0	1	1	1	O14745	O14745 [199-210]	0	1931.06												No Quan Values	3.43	0	3.256e-05
[K].SYQCLK.[E]	1xSNO [C4(100)]	O14757 1xSNO [C392(100)]	High	0.263939	0.00963976	1	1	1	O14757	O14757 [389-394]	0	1394.8												No Quan Values	1.83	0.006749	0.1493
[K].TSCIIQSILDSR.[C]	1xSNO [C3(100)]	O14772 1xSNO [C401(100)]	High	1.89026e-05	0	1	1	1	O14772	O14772 [399-410]	0	1759.97												No Quan Values	3.14	0	1.605e-05
[R].YLVLDCVPEER.[R]	1xSNO [C6(100)]	O14776 1xSNO [C1062(100)]	High	4.95221e-05	0	1	1	1	O14776	O14776 [1057-1067]	0	1759.94	2.781	1.48	0.00615013	201.6	72.5	201.6	326.6	193	72.5	77.3	55.4		3.19	0	3.935e-05
[R].VELECETIK.[Q]	1xSNO [C5(100)]	O14777 1xSNO [C342(100)]	High	0.0156847	0.000886676	1	1	2	O14777	O14777 [338-346]	0	1716.97	10.031	3.33	0.0081906	1653.1	164.8	1653.1	1900	1645.5	205.5	164.8	89.2		2.22	0.0005722	0.00813
[K].CASELESLEK.[H]	1xSNO [C1(100)]	O14777 1xSNO [C528(100)]	High	1.33733e-05	0	1	1	1	O14777	O14777 [528-537]	0	1761.96	16.419	4.04	0.00300474	545.1	33.2	545.1	588.2	520.8	33.2	33.8	19.1		3.51	0	1.164e-05
[K].VDREYEECMSEDLSENIK.[E]	1xSNO [C8(100)]; 1xOxidation [M9(100)]	O14777 1xSNO [C614(100)]; 1xOxidation [M615(100)]	High	0.00014342	0	1	1	1	O14777	O14777 [607-624]	1	2858.37	6.374	2.67	0.000810071	129.4	20.3	126.9	164.3	129.4	21.6	20.3	13.7	Excluded Modification	3.01	0	0.0001055
[R].KPLPTAAAQCSFEDPDSAVDDR.[D]	1xSNO [C10(100)]	O14795 1xSNO [C175(100)]	High	4.58435e-07	0	1	1	1	O14795	O14795 [166-187]	0	2986.51	4.009	2	0.000738507	135.5	33.8	123	158	135.5	33.8	37.1	25.8		5.66	0	5.085e-07
[R].DSCNDSMQSYDLDYPER.[R]	1xSNO [C3(100)]; 1xOxidation [M7(100)]	O14795 1xSNO [C236(100)]; 1xOxidation [M240(100)]	High	1.84615e-07	0	1	1	1	O14795	O14795 [234-250]	0	2478.05	11.296	3.5	0.0206697	190.9	16.9	190.9	215.2	187.1	20.8	16.9	5.5	Excluded Modification	4.82	0	2.18e-07
[R].YSICTSK.[L]	1xSNO [C4(100)]	O14802 1xSNO [C1154(100)]	High	0.0660371	0.00261543	1	1	1	O14802	O14802 [1151-1157]	0	1454.82	8.217	3.04	0.00895066	542.3	66	504	605.8	542.3	83.5	66	37		2.16	0.001778	0.03373
[R].VKPGDVAVHGEAVVCVTPR.[E]	1xSNO [C15(100)]	O14802 1xSNO [C1174(100)]	High	0.0424653	0.00188741	1	1	1	O14802	O14802 [1160-1178]	0	2586.47	4.014	2.01	0.0929305	285	71	323.4	285	217.2	201.4	71	67.8		1.27	0.001283	0.0216
[K].LQQQPGCTAEETLEALILK.[E]	1xSNO [C7(100)]	O14802 1xSNO [C742(100)]	High	1.61431e-08	0	1	1	2	O14802	O14802 [736-754]	0	2738.53	12.684	3.66	0.00989578	541.6	42.7	482.3	683.1	541.6	68.5	42.7	22		4.5	0	2.384e-08
[K].SLEDLCSQYDLTVR.[S]	1xSNO [C6(100)]	O14802 1xSNO [C883(100)]	High	4.7548e-05	0	1	1	1	O14802	O14802 [878-891]	0	2066.05	0.502	-1	0.0442661	106.1	211.5	87.3	143.7	106.1	217.7	211.5	207.9		3.61	0	3.792e-05
[K].AIPPGCGDEVEEEDESILDTVIK.[Y]	1xSNO [C6(100)]	O14810 1xSNO [C105(100)]	High	2.60561e-06	0	1	1	1	O14810	O14810 [100-122]	0	3111.59	12.655	3.66	0.0337114	143	11.3	121.9	152.2	143	12.1	11.3	2		4.87	0	2.547e-06
[R].KICALDDNVCMAFAGLTADAR.[I]	1xSNO [C10(100)]; 1xCarbamidomethyl [C3(100)]	O14818 1xSNO [C70(100)]; 1xCarbamidomethyl [C63(100)]	High	3.91956e-11	0	1	1	1	O14818	O14818 [61-81]	1	2908.5	3.469	1.79	0.00238601	105.8	30.5	105.8	132.5	102.3	35.4	30.5	22.3	Excluded Modification	5.3	0	8.454e-11
[K].ICALDDNVCMAFAGLTADAR.[I]	1xSNO [C9(100)]; 1xCarbamidomethyl [C2(100)]	O14818 1xSNO [C70(100)]; 1xCarbamidomethyl [C63(100)]	High	1.32793e-09	0	1	1	1	O14818	O14818 [62-81]	0	2551.24	6.159	2.62	0.000227518	139.8	22.7	139.8	183.9	133.6	29.9	22.7	21.3	Excluded Modification	5.73	0	2.236e-09
[R].KICALDDNVCMAFAGLTADAR.[I]	1xSNO [C10(100)]; 1xCarbamidomethyl [C3(100)]; 1xOxidation [M11(100)]	O14818 1xSNO [C70(100)]; 1xCarbamidomethyl [C63(100)]; 1xOxidation [M71(100)]	High	0.000116284	0	1	1	1	O14818	O14818 [61-81]	1	2924.49	2.52	1.33	0.00138374	74.6	29.6	74.6	88.8	70.5	35.3	29.6	26	Excluded Modification	3.09	0	8.683e-05
[R].DIPLNQGCLAPVR.[V]	1xSNO [C8(100)]	O14841 1xSNO [C1053(100)]	High	2.1797e-05	0	1	1	1	O14841	O14841 [1046-1058]	0	1820.02	3.45	1.79	0.00132349	200.8	58.2	180.1	263.9	200.8	75	58.2	53.4		4.15	0	1.831e-05
[R].GGTFTDVFAQCPGGHVR.[V]	1xSNO [C11(100)]	O14841 1xSNO [C25(100)]	High	1.56614e-06	0	1	1	1	O14841	O14841 [15-31]	0	2173.09												No Quan Values	3.92	0	1.596e-06
[R].LLPASFPCIFGPGENQPLSPEASR.[K]	1xSNO [C8(100)]	O14841 1xSNO [C408(100)]	High	2.57048e-06	0	1	1	1	O14841	O14841 [401-424]	0	2951.54	9.593	3.26	0.0151894	25.9	2.7	22.3	32.4	25.9	5.6	2.7	1.8		4	0	2.522e-06
[K].LHGPCLIIDSNSTILVEPGCQAEVTK.[T]	1xSNO [C20(100)]; 1xCarbamidomethyl [C5(100)]	O14841 1xSNO [C707(100)]; 1xCarbamidomethyl [C692(100)]	High	7.02672e-11	0	1	1	1	O14841	O14841 [688-713]	0	3447.85	5.393	2.43	0.000424763	108.4	20.1	108.4	135.4	96.5	26.5	20.1	18.1	Excluded Modification	6.78	0	1.456e-10
[K].FSNPYSIEYSELDCEEGWTQLK.[C]	1xSNO [C14(100)]	O14879 1xSNO [C140(100)]	High	9.73835e-07	0	1	1	1	O14879	O14879 [127-148]	0	3291.6												No Quan Values	3.3	0	1.026e-06
[K].GLNPLNAYSDLAEFLETECYQTPFNK.[E]	1xSNO [C19(100)]	O14879 1xSNO [C343(100)]	High	1.17767e-06	0	1	1	1	O14879	O14879 [325-350]	0	3630.83												No Quan Values	3.6	0	1.218e-06
[K].VEYPIMYSTDPENGHIFNCIQR.[A]	1xSNO [C19(100)]	O14880 1xSNO [C56(100)]	High	7.71519e-10	0	1	1	1	O14880	O14880 [38-59]	0	3050.48	2.779	1.47	0.00305668	103.1	37.1	96.2	134.4	103.1	51.7	37.1	36.7		5.71	0	1.35e-09
[R].LLPVEPCDLTEGFDPSVPPR.[T]	1xSNO [C7(100)]	O14893 1xSNO [C34(100)]	High	2.68163e-07	0	1	1	5	O14893	O14893 [28-47]	0	2605.36	5.676	2.5	0.00438118	354.2	62.4	334.9	494.1	354.2	83.1	62.4	38.9		4.03	0	3.443e-07
[K].ACIEPCTSTK.[G]	1xSNO [C2(100)]; 1xCarbamidomethyl [C6(100)]	O14917 1xSNO [C1043(100)]; 1xCarbamidomethyl [C1047(100)]	High	3.72493e-05	0	1	1	2	O14917	O14917 [1042-1051]	0	1762.93	9.263	3.21	0.00985303	404.8	43.7	404.8	403.5	405.1	44.9	43.7	21.2	Excluded Modification	3.53	0	3.024e-05
[K].GSLDGCEAKPGALAEASSQYLPTDSQYLSPSK.[Q]	1xSNO [C6(100)]	O14917 1xSNO [C1057(100)]	High	1.61592e-13	0	1	1	1	O14917	O14917 [1052-1083]	0	4153.15	13.205	3.72	0.0337734	109.6	8.3	109.6	143	109.2	9.9	8.3	1.4		7.55	0	5.164e-13
[K].SQPLEQEPEECVNCTDECR.[V]	1xSNO [C11(100)]; 2xCarbamidomethyl [C14(100); C18(100)]	O14917 1xSNO [C937(100)]; 2xCarbamidomethyl [C940(100); C944(100)]	High	2.5907e-11	0	1	1	2	O14917	O14917 [927-945]	0	2747.2	18.159	4.18	0.0109919	194.3	10.7	205.2	130.5	194.3	10.7	13.9	3.6	Excluded Modification	5.97	0	5.754e-11
[R].IQQDTGIPEEDQELLQEAGLALIPDKPATQCISDGK.[L]	1xSNO [C31(100)]	O14920 1xSNO [C370(100)]	High	0.00364547	0.000217491	1	1	1	O14920	O14920 [340-375]	0	4746.52	7.194	2.85	0.0383323	22.3	3.1	18.5	27.3	22.3	3.1	2.2	8.2		3.29	0.0001535	0.002063
[R].EMEQAVELCGR.[E]	1xSNO [C9(100)]; 1xOxidation [M2(100)]	O14920 1xSNO [C524(100)]; 1xOxidation [M517(100)]	High	1.09843e-05	0	1	1	1	O14920	O14920 [516-526]	0	1704.84	8.379	3.07	0.00644888	207.8	24.8	190.3	207.8	218.9	29	24.8	14.8	Excluded Modification	4.21	0	9.71e-06
[R].EQDQSFTALDWSWLQTEEEEHSCLEQAS.[-]	1xSNO [C23(100)]	O14920 1xSNO [C751(100)]	High	1.13599e-09	0	1	1	2	O14920	O14920 [729-756]	0	3750.68	17	4.09	0.00246652	92.8	5.5	92.8	121	89.7	10.4	5.2	5.5		4.91	0	1.928e-09
[K].VDENFDCVEADDVEGK.[I]	1xSNO [C7(100)]	O14929 1xSNO [C101(100)]	High	3.92173e-07	0	1	1	2	O14929	O14929 [95-110]	0	2437.17	14.347	3.84	0.0344205	1436.1	100.1	1365.8	1708.8	1436.1	129.9	100.1	18		4.16	0	4.385e-07
[K].CNTNTAIELK.[L]	1xSNO [C1(100)]	O14929 1xSNO [C27(100)]	High	2.751e-06	0	1	1	4	O14929	O14929 [27-36]	0	1759.99	3.957	1.98	0.0012229	1296.3	327.6	1250.5	1382	1296.3	327.6	331.3	257.8		3.97	0	2.681e-06
[K].LCQDLPCFSR.[E]	1xSNO [C2(100)]; 1xCarbamidomethyl [C7(100)]	O14929 1xSNO [C294(100)]; 1xCarbamidomethyl [C299(100)]	High	2.91796e-05	0	1	1	2	O14929	O14929 [293-302]	0	1662.84	2.342	1.23	0.00233968	365.8	156.2	365.8	436	322.2	171.6	156.2	142.2	Excluded Modification	3.18	0	2.399e-05
[K].QEQQASCTWFGK.[K]	1xSNO [C7(100)]	O14936 1xSNO [C698(100)]	High	0.000191797	0	1	1	1	O14936	O14936 [692-703]	0	2066.06	5.105	2.35	0.000219278	165.4	32.4	162.7	202.8	165.4	37.2	32.4	26.8		2.36	0	0.0001376
[R].DYISICGLR.[T]	1xSNO [C6(100)]	O14939 1xSNO [C736(100)]	High	0.0315823	0.00165303	1	1	1	O14939	O14939 [731-739]	0	1463.8	2.739	1.45	0.00245301	216.9	79.2	195.3	281.7	216.9	90.5	79.2	71.3		1.92	0.001136	0.01609
[R].APDWVDAEECHR.[C]	1xSNO [C10(100)]	O14964 1xSNO [C166(100)]	High	5.48228e-05	0	1	1	1	O14964	O14964 [157-168]	0	1851.88	11.6	3.54	0.000695536	232	20	213.1	246	232	23.3	20	15.8		3.45	0	4.315e-05
[R].ACGQIFCGK.[C]	1xSNO [C7(100)]; 1xCarbamidomethyl [C2(100)]	O14964 1xSNO [C190(100)]; 1xCarbamidomethyl [C185(100)]	High	0.000168688	0	1	1	2	O14964	O14964 [184-192]	0	1636.88	6.125	2.61	0.00249865	928.5	151.6	928.5	1127.1	927.3	160.1	151.6	96.3	Excluded Modification	2.78	0	0.0001228
[R].VCEPCYEQLNR.[K]	1xSNO [C5(100)]; 1xCarbamidomethyl [C2(100)]	O14964 1xSNO [C215(100)]; 1xCarbamidomethyl [C212(100)]	High	0.000512493	0	1	1	1	O14964	O14964 [211-221]	0	1834.89	8.708	3.12	0.0128267	361.4	41.5	360.9	371.2	361.4	46.7	41.5	19.5	Excluded Modification	3.17	0	0.0003411
[R].VLCPSNSSQR.[V]	1xSNO [C3(100)]	O14965 1xSNO [C49(100)]	High	0.00154335	0.000151848	1	1	2	O14965	O14965 [47-56]	0	1514.81	7.887	2.98	0.000204265	560.8	71.1	493.4	574.3	560.8	77.4	71.1	57.7		2.6	0.000121	0.0009378
[K].FSASQFWDDCR.[K]	1xSNO [C10(100)]	O14975 1xSNO [C301(100)]	High	5.90667e-05	0	1	1	1	O14975	O14975 [292-302]	0	1785.83	3.946	1.98	0.00412197	218.6	55.4	196.2	343	218.6	64.4	55.4	46.6		4.14	0	4.619e-05
[K].ACTQPRPNYASNFSVIGAR.[E]	1xSNO [C2(100)]	O14976 1xSNO [C1142(100)]	High	2.63566e-05	0	1	1	1	O14976	O14976 [1141-1159]	0	2476.28	4.423	2.15	0.00270904	49.1	11.1	45.7	60.3	49.1	11.2	10.9	11.1		2.87	0	2.189e-05
[K].IFYQTCR.[A]	1xSNO [C6(100)]	O14976 1xSNO [C156(100)]	High	0.0206969	0.00107528	1	1	1	O14976	O14976 [151-157]	0	1354.73												No Quan Values	1.88	0.0007033	0.01063
[R].VSECGWAAR.[R]	1xSNO [C4(100)]	O14976 1xSNO [C472(100)]	High	0.100952	0.00395424	1	1	1	O14976	O14976 [469-477]	0	1402.72												No Quan Values	1.82	0.002709	0.05238
[R].GFCFITYTDEEPVKK.[L]	1xSNO [C3(100)]	O14979 1xSNO [C277(100)]	High	3.42925e-08	0	1	1	5	O14979	O14979 [275-289]	1	2659.45	6.928	2.79	0.00793339	1506.9	217.5	1506.9	1744.8	1473.6	275	217.5	131.8		5.19	0	4.565e-08
[R].QMSVPGIFNPHEIPEEMCD.[-]	1xSNO [C18(100)]; 1xOxidation [M2(100)]	O14980 1xSNO [C1070(100)]; 1xOxidation [M1054(100)]	High	0.00057427	0	1	1	3	O14980	O14980 [1053-1071]	0	2613.21	3.775	1.92	0.00220112	329.6	87.3	318.5	507.4	329.6	115.2	87.3	77.3	Excluded Modification	4.23	0	0.0003805
[R].QMSVPGIFNPHEIPEEMCD.[-]	1xSNO [C18(100)]; 2xOxidation [M2(100); M17(100)]	O14980 1xSNO [C1070(100)]; 2xOxidation [M1054(100); M1069(100)]	High	0.000133136	0	1	1	3	O14980	O14980 [1053-1071]	0	2629.2	6.229	2.64	0.000574043	297.1	47.7	260.2	395.5	297.1	54.4	47.7	33.5	Excluded Modification	4.29	0	9.81e-05
[K].TSSDPTCVEK.[E]	1xSNO [C7(100)]	O14980 1xSNO [C119(100)]	High	1.70735e-05	0	1	1	5	O14980	O14980 [113-122]	0	1719.91	18.815	4.23	0.00155021	2139.3	113.7	2391.1	1208.7	2139.3	113.7	127.2	51.1		3.06	0	0.0001
[R].TSESLCQNNMVILK.[L]	1xSNO [C6(100)]	O14980 1xSNO [C164(100)]	High	1.09467e-07	0	1	1	3	O14980	O14980 [159-172]	0	2233.22	8.103	3.02	0.000470562	763.3	94.2	730	1100.1	763.3	114.8	94.2	66.9		4.25	0	1.341e-07
[R].TSESLCQNNMVILK.[L]	1xSNO [C6(100)]; 1xOxidation [M10(100)]	O14980 1xSNO [C164(100)]; 1xOxidation [M168(100)]	High	1.85872e-07	0	1	1	3	O14980	O14980 [159-172]	0	2249.21	9.614	3.27	0.00242679	545.1	56.7	508.1	779.8	545.1	65	56.7	29.6	Excluded Modification	3.56	0	2.195e-07
[K].LDINLLDNVVNCLYHGEGAQQR.[M]	1xSNO [C12(100)]	O14980 1xSNO [C34(100)]	High	1.49267e-10	0	1	1	1	O14980	O14980 [23-44]	0	2908.5	3.432	1.78	0.0114738	32.6	9.5	29.3	38.7	32.6	13.2	9.5	6.9		5.43	0	2.939e-10
[K].LLQQCTTR.[T]	1xSNO [C5(100)]	O14981 1xSNO [C908(100)]	High	0.0152777	0.000886676	1	1	1	O14981	O14981 [904-911]	0	1386.78	3.367	1.75	0.000390654	372	110.5	323.9	430.8	372	115.6	110.5	88.7		1.99	0.0005722	0.007947
[R].SSLEEEQNLFIDVDCK.[H]	1xSNO [C15(100)]	O15013 1xSNO [C401(100)]	High	3.06505e-10	0	1	1	2	O15013	O15013 [387-402]	0	2522.3	11.848	3.57	0.00800875	367.3	31	353	484.3	367.3	40.2	31	14.2		6.09	0	5.706e-10
[R].SEGVGTCSEKDPGVLQPVPLGGR.[G]	1xSNO [C7(100)]	O15014 1xSNO [C178(100)]	High	1.08896e-08	0	1	1	1	O15014	O15014 [172-194]	1	2935.58	4.582	2.2	0.000226231	252.9	55.2	238.2	326.3	252.9	55.9	55.2	43.4		5.96	0	1.577e-08
[R].SAELGCTVDEVESLIK.[R]	1xSNO [C6(100)]	O15020 1xSNO [C2043(100)]	High	6.08638e-06	0	1	1	1	O15020	O15020 [2038-2053]	0	2346.27	5	2.32	0.00851388	73	14.6	66.7	100.3	73	22.5	14.6	9.8		3.36	0	5.618e-06
[R].SWQNVYCVLR.[R]	1xSNO [C7(100)]	O15020 1xSNO [C2248(100)]	High	7.16303e-06	0	1	1	1	O15020	O15020 [2242-2251]	0	1691.9												No Quan Values	3.62	0	6.55e-06
[K].FSVPHVCAR.[F]	1xSNO [C7(100)]	O15027 1xSNO [C1273(100)]	High	0.0122248	0.000691078	1	1	1	O15027	O15027 [1267-1275]	0	1439.79	3.629	1.86	0.00259479	25.4	7	25.4	39.1	24.6	7	6.4	9.1		1.56	0.0004362	0.006394
[K].CLQNENLIDK.[E]	1xSNO [C1(100)]	O15027 1xSNO [C1344(100)]	High	4.72268e-05	0	1	1	1	O15027	O15027 [1344-1353]	0	1843.03												No Quan Values	3.32	0	3.771e-05
[R].MPAASTCCGDEK.[W]	1xSNO [C8(99.8)]; 1xCarbamidomethyl [C7(99.8)]	O15027 1xSNO [C1515(99.8)]; 1xCarbamidomethyl [C1514(99.8)]	High	2.60015e-05	0	1	1	2	O15027	O15027 [1508-1519]	0	1922.93	12.49	3.64	0.00560913	445.9	35.7	466.2	445.9	438.9	39.3	35.7	20.2	Excluded Modification	3.07	0	7.972e-05
[R].TEAYEYAQSLGAETCPLPSFQVFK.[F]	1xSNO [C15(100)]	O15027 1xSNO [C1619(100)]	High	2.00482e-12	0	1	1	3	O15027	O15027 [1605-1628]	0	3332.7	10.194	3.35	0.0105934	426.1	41.8	407.6	559.7	426.1	69.9	41.8	23.7		6.08	0	5.338e-12
[R].LVECGSLFK.[G]	1xSNO [C4(100)]	O15031 1xSNO [C112(100)]	High	0.0509994	0.00207231	1	1	1	O15031	O15031 [109-117]	0	1648.96	3.722	1.9	0.0035933	241.9	65	218.5	333.6	241.9	76.3	64.6	65		1.95	0.001443	0.0259
[K].TLTETDLYCEPPEVQPPPK.[R]	1xSNO [C9(100)]	O15031 1xSNO [C1149(100)]	High	6.2742e-08	0	1	1	1	O15031	O15031 [1141-1159]	0	2810.48	4.684	2.23	0.0128026	152.7	32.6	136	174.7	152.7	37.7	32.6	17.4		4.48	0	8.031e-08
[K].VLNCDTISQVK.[E]	1xSNO [C4(100)]	O15031 1xSNO [C1484(100)]	High	5.76473e-06	0	1	1	1	O15031	O15031 [1481-1491]	0	1873.07	10.001	3.32	0.00251046	669.1	66.9	669.1	885.8	655.6	93.5	66.9	45.1		3.51	0	5.338e-06
[R].ESLDTGSMGPGDCR.[G]	1xSNO [C13(100)]; 1xOxidation [M8(100)]	O15037 1xSNO [C245(100)]; 1xOxidation [M240(100)]	High	2.68985e-05	0	1	1	1	O15037	O15037 [233-246]	0	1864.85	8.492	3.09	0.00168346	100.2	11.8	100.2	88.6	101.3	11.8	15.7	10.2	Excluded Modification	3.01	0	2.229e-05
[R].NCGFVAFMNR.[R]	1xSNO [C2(100)]; 1xOxidation [M8(100)]	O15042 1xSNO [C320(100)]; 1xOxidation [M326(100)]	High	0.0601198	0.00250594	1	1	1	O15042	O15042 [319-328]	0	1598.79												Excluded Modification	1.73	0.001693	0.03059
[K].YLDVCPVSAR.[Q]	1xSNO [C5(100)]	O15047 1xSNO [C1514(100)]	High	0.00134386	0.000151848	1	1	1	O15047	O15047 [1510-1519]	0	1546.84	5.559	2.47	0.0031765	338	60.8	290.4	427.4	338	74.6	60.8	38.4		3.1	8.318e-05	0.000829
[R].EVIFLGPAPACPEAWGSPEPGPAESSADMDGSGR.[H]	1xSNO [C11(100)]; 1xOxidation [M29(100)]	O15061 1xSNO [C1196(100)]; 1xOxidation [M1214(100)]	High	2.08607e-07	0	1	1	1	O15061	O15061 [1186-1219]	0	3824.78	5.959	2.58	0.00242808	43.5	7.3	43.5	58.1	38.6	11.1	7.3	5.9	Excluded Modification	3.79	0	2.44e-07
[R].LCAQEAEALRR.[E]	1xSNO [C2(100)]	O15061 1xSNO [C230(100)]	High	0.00565137	0.000359082	1	1	1	O15061	O15061 [229-239]	1	1683.93												No Quan Values	3.15	0.0002281	0.003084
[R].IVVQVPSTWCLK.[E]	1xSNO [C10(100)]	O15063 1xSNO [C455(100)]	High	0.115297	0.00431405	1	1	2	O15063	O15063 [446-457]	0	2026.2												No Quan Values	0.99	0.008994	0.2186
[R].CVAEEER.[G]	1xSNO [C1(100)]	O15067 1xSNO [C1027(100)]	High	0.125988	0.00467776	1	1	1	O15067	O15067 [1027-1033]	0	1259.64	9.753	3.29	0.00354454	169.7	17.4	293.3	148.1	169.7	19.4	17.4	15		1.92	0.003167	0.06616
[R].LNFSTPTSTNIVSVCR.[A]	1xSNO [C15(100)]	O15067 1xSNO [C108(100)]	High	6.43678e-07	0	1	1	1	O15067	O15067 [94-109]	0	2163.15												No Quan Values	6.31	0	6.946e-07
[K].FCDNSSAIQGK.[E]	1xSNO [C2(100)]	O15067 1xSNO [C270(100)]	High	1.63383e-07	0	1	1	3	O15067	O15067 [269-279]	0	1822.96	7.37	2.88	0.000230819	674.4	91.5	653.2	818.3	674.4	91.5	95.5	67.4		4.43	0	1.947e-07
[R].HVVFTAETHNFPTGVCPFSGATTGTGGR.[I]	1xSNO [C16(100)]	O15067 1xSNO [C318(100)]	High	1.77424e-12	0	1	1	4	O15067	O15067 [303-330]	0	3272.62	4.485	2.17	0.00603531	283	63.1	247.1	334.7	283	79.8	63.1	41.7		7.83	0	4.764e-12
[R].CPACFVGTITGDR.[R]	1xSNO [C4(100)]; 1xCarbamidomethyl [C1(100)]	O15067 1xSNO [C587(100)]; 1xCarbamidomethyl [C584(100)]	High	0.000715849	0	1	1	1	O15067	O15067 [584-596]	0	1820.91												Excluded Modification	2.42	0	0.0004659
[R].IVLVDDRECPVR.[R]	1xSNO [C9(100)]	O15067 1xSNO [C606(100)]	High	2.53054e-05	0	1	1	1	O15067	O15067 [598-609]	1	1838.03	5.187	2.37	0.000912905	88.7	17.1	77	118.5	88.7	24.1	17.1	15.7		3.71	0	2.104e-05
[K].CSGNWMWAAK.[L]	1xSNO [C1(100)]	O15067 1xSNO [C764(100)]	High	0.00278683	0.000217491	1	1	1	O15067	O15067 [764-773]	0	1806.93	4.267	2.09	0.00143149	215.9	50.6	208.5	284.2	215.9	59.4	50.6	36.4		2.59	0.0001535	0.001605
[K].CSGNWMWAAK.[L]	1xSNO [C1(100)]; 1xOxidation [M6(100)]	O15067 1xSNO [C764(100)]; 1xOxidation [M769(100)]	High	0.128813	0.0048616	1	1	1	O15067	O15067 [764-773]	0	1822.92	5.567	2.48	0.00659861	150.3	27	150.3	187.7	132.6	33.1	27	15.4	Excluded Modification	1.92	0.003292	0.06777
[R].APGSLVISAYAVCPDITATVTPDLK.[H]	1xSNO [C13(100)]	O15067 1xSNO [C831(100)]	High	6.50091e-09	0	1	1	1	O15067	O15067 [819-843]	0	3155.75	5.023	2.33	0.000281181	150.7	30	150.7	199.4	149.6	32.5	30	22.7		6.39	0	9.774e-09
[R].LGGTALAQCFSQLGEHPPDLDLPENLVR.[A]	1xSNO [C9(100)]	O15067 1xSNO [C871(100)]	High	8.97172e-11	0	1	1	1	O15067	O15067 [863-890]	0	3414.78	0.902	-0.15	0.884537	61.4	68.1	56.6	95.7	61.4	82.2	68.1	64.7		7.02	0	1.824e-10
[K].CAEALVPLLSNVNVSDR.[A]	1xSNO [C1(100)]	O15084 1xSNO [C122(100)]	High	4.08474e-07	0	1	1	1	O15084	O15084 [122-138]	0	2224.21	1.657	0.73	0.0264298	100.9	60.9	89.9	136	100.9	68.7	60.9	54.5		4.78	0	4.564e-07
[K].LLVSHGAEVTCK.[D]	1xSNO [C11(100)]	O15084 1xSNO [C201(100)]	High	0.0176586	0.00107528	1	1	2	O15084	O15084 [191-202]	0	1910.1	1.816	0.86	0.00259146	681.4	375.3	646.2	826.7	681.4	398.5	375.3	323.6		1.94	0.0007033	0.009098
[R].SQTIIQSGAVIDCEDK.[N]	1xSNO [C13(100)]	O15084 1xSNO [C334(100)]	High	4.45909e-11	0	1	1	2	O15084	O15084 [322-337]	0	2360.26	13.957	3.8	0.00820996	385.2	27.6	370.6	495.4	385.2	40.8	27.6	13.9		5.61	0	9.521e-11
[K].CLEYLLR.[N]	1xSNO [C1(100)]	O15084 1xSNO [C487(100)]	High	0.0618778	0.00250594	1	1	1	O15084	O15084 [487-493]	0	1333.76	6.218	2.64	0.00118644	111.3	17.9	96.1	163.5	111.3	25.7	17.9	15		1.62	0.001693	0.0316
[K].HQVLLEDPEQEGSAEEEELGVLPCPSTSLDGENR.[G]	1xSNO [C24(100)]	O15085 1xSNO [C1166(100)]	High	4.10798e-15	0	1	1	1	O15085	O15085 [1143-1176]	0	4130.98												No Quan Values	6.61	0	1.701e-14
[R].NSHELGPCPEDGSDAPLEDSTADAAASPGP.[-]	1xSNO [C8(100)]	O15085 1xSNO [C1500(100)]	High	2.75974e-08	0	1	1	1	O15085	O15085 [1493-1522]	0	3331.5	20.421	4.35	0.00293254	38.8	1.9	37.1	38.8	42.9	1.9	2.9	1.5		4.94	0	3.748e-08
[R].GVLCEAQEAAMPEIQEQIHDYR.[T]	1xSNO [C4(100)]; 1xOxidation [M11(100)]	O15085 1xSNO [C402(100)]; 1xOxidation [M409(100)]	High	7.88617e-11	0	1	1	1	O15085	O15085 [399-420]	0	2970.44	7.072	2.82	0.00940087	127.3	18	121.8	172.3	127.3	26.2	18	10	Excluded Modification	5.68	0	1.618e-10
[K].TIESIQLSPEEYECLK.[G]	1xSNO [C14(100)]	O15091 1xSNO [C367(100)]	High	1.12831e-09	0	1	1	2	O15091	O15091 [354-369]	0	2535.35	9.288	3.22	0.00388073	535.9	57.7	534.4	763.7	535.9	76	57.7	32.2		5.36	0	1.848e-08
[K].YILLMDIIAADDCR.[Y]	1xSNO [C13(100)]	O15119 1xSNO [C161(100)]	High	3.38753e-05	0	1	1	1	O15119	O15119 [149-162]	0	2049.08												No Quan Values	2.63	0	2.768e-05
[K].ISTTTSEEPCR.[D]	1xSNO [C10(100)]	O15119 1xSNO [C404(100)]	High	8.31646e-06	0	1	1	1	O15119	O15119 [395-405]	0	1647.83	11.289	3.5	0.000778827	214.5	19	260.7	152.7	214.5	19	22.7	11.7		4.12	0	7.515e-06
[R].VAWVSHDSTVCLADADKK.[M]	1xSNO [C11(100)]	O15143 1xSNO [C227(100)]	High	6.51378e-06	0	1	1	1	O15143	O15143 [217-234]	1	2827.55												No Quan Values	4.01	0	5.98e-06
[R].VAWVSHDSTVCLADADK.[K]	1xSNO [C11(100)]	O15143 1xSNO [C227(100)]	High	1.29507e-06	0	1	1	1	O15143	O15143 [217-233]	0	2470.29												No Quan Values	4.75	0	1.335e-06
[R].IVTCGTDR.[N]	1xSNO [C4(100)]	O15143 1xSNO [C70(100)]	High	0.0206969	0.00107528	1	1	3	O15143	O15143 [67-74]	0	1288.7	8.266	3.05	4.03354e-06	1029.1	124.5	1029.1	1021.9	1092	125.3	124.5	113.1		2.15	0.0008368	0.01273
[R].NCFASVFEK.[Y]	1xSNO [C2(100)]	O15144 1xSNO [C120(100)]	High	1.63924e-05	0	1	1	1	O15144	O15144 [119-127]	0	1697.92	8.428	3.08	0.000254429	360.7	42.8	360.7	511.2	339.9	50.9	42.8	36.9		3.43	0	1.406e-05
[R].AGLGEGVPPGNYGNYGYANSGYSACEEENER.[L]	1xSNO [C25(100)]	O15155 1xSNO [C28(100)]	High	4.97064e-11	0	1	1	3	O15155	O15155 [4-34]	0	3648.62	14.328	3.84	0.00944275	174.8	12.2	174.8	200.4	163.2	22.8	12.2	8.6		6.41	0	1.056e-10
[R].RAGLGEGVPPGNYGNYGYANSGYSACEEENER.[L]	1xSNO [C26(100)]	O15155 1xSNO [C28(100)]	High	6.28046e-13	0	1	1	1	O15155	O15155 [3-34]	1	3804.73	6.839	2.77	0.00542667	21.2	3.1	21.2	29.5	21.1	3.1	2.2	4.9		6.38	0	1.824e-12
[R].CFSPGVIEVQEVQGK.[K]	1xSNO [C1(100)]	O15160 1xSNO [C256(100)]	High	6.72533e-09	0	1	1	4	O15160	O15160 [256-270]	0	2273.25	8.667	3.12	0.0109889	1151.9	132.9	1099	1396.2	1151.9	169.6	132.9	64.4		4.97	0	1.929e-06
[R].GLATFCLDKDALR.[D]	1xSNO [C6(100)]	O15173 1xSNO [C159(100)]	High	0.00495842	0.000217491	1	1	1	O15173	O15173 [154-166]	1	2076.18	5.568	2.48	0.00116244	351.9	63.2	336.3	457.8	351.9	66.3	63.2	40.6		2.44	0.0001535	0.002735
[K].ICQADIVEAVDIASAAK.[H]	1xSNO [C2(100)]	O15213 1xSNO [C172(100)]	High	3.97313e-11	0	1	1	2	O15213	O15213 [171-187]	0	2370.32	15.719	3.97	0.0188868	907	57.7	872.9	1225.1	907	96.6	57.7	19.7		6.13	0	8.547e-11
[K].VPAELICLDPR.[A]	1xSNO [C7(100)]	O15213 1xSNO [C515(100)]	High	0.00202085	0.000151848	1	1	1	O15213	O15213 [509-519]	0	1649.94	3.82	1.93	0.00565832	121.1	31.7	115.2	195.5	121.1	36.9	31.7	28.6		2.52	0.000121	0.001199
[R].DIYQDYTQDSFSIQDGNSQYCDSSGFILTK.[D]	1xSNO [C21(100)]	O15226 1xSNO [C115(100)]	High	1.32306e-11	0	1	1	4	O15226	O15226 [95-124]	0	4091.93	12.668	3.66	0.0130797	491.5	38.8	475.6	611.2	491.5	65.2	38.8	19.8		5.79	0	3.092e-11
[R].CQNIYLTTGYAGSK.[N]	1xSNO [C1(100)]	O15226 1xSNO [C246(100)]	High	1.15575e-07	0	1	1	1	O15226	O15226 [246-259]	0	2172.16	9.222	3.21	0.00649895	141.1	15.3	141.1	174.4	124.5	24.4	15.3	10.1		4.13	0	1.415e-07
[R].HLSTCDGQNPPK.[K]	1xSNO [C5(100)]	O15226 1xSNO [C37(100)]	High	0.00025295	0	1	1	3	O15226	O15226 [33-44]	0	1950.04	4.675	2.23	0.000244983	483.9	103.5	473.5	483.9	496.5	107.6	103.5	93.4		3.31	0	0.000296
[K].DLVVYENSSNPVCTLNDTAQFNR.[M]	1xSNO [C13(100)]	O15226 1xSNO [C453(100)]	High	1.23816e-12	0	1	1	2	O15226	O15226 [441-463]	0	3023.48	13.839	3.79	0.00769949	163.3	11.8	163.3	209.2	153.9	17	11.8	5.9		6.34	0	3.41e-12
[K].EDVYSCFR.[F]	1xSNO [C6(100)]	O15228 1xSNO [C513(100)]	High	0.00607284	0.000359082	1	1	1	O15228	O15228 [508-515]	0	1442.7	0.364	-1.46	5.91844e-05	79.9	219.5	74.2	85.5	79.9	219.5	233.7	208.7		2.7	0.0002281	0.003302
[K].LEEMLGCK.[T]	1xSNO [C7(100)]	O15228 1xSNO [C668(100)]	High	0.00259297	0.000217491	1	1	1	O15228	O15228 [662-669]	0	1575.88	7.545	2.92	0.00566033	527.4	69.9	474.5	724	527.4	97.8	69.9	39.9		2.35	0.0001535	0.001507
[R].ASPDGLCQVSLQQGR.[V]	1xSNO [C7(100)]	O15230 1xSNO [C3172(100)]	High	0.000131346	0	1	1	1	O15230	O15230 [3166-3180]	0	1983.04	1.496	0.58	0.0255109	180.1	120.4	156.7	203.1	180.1	120.4	121.7	114.2		4.05	0	9.734e-05
[R].GGGSCSGSAGGGGSGSLPSQR.[G]	1xSNO [C5(100)]	O15234 1xSNO [C36(100)]	High	4.29021e-08	0	1	1	2	O15234	O15234 [32-52]	0	2147.02	24.162	4.59	0.00495303	89.4	3.7	121.4	39.8	89.4	3.7	7	1.7		4.4	0	5.631e-08
[K].GVVLCTFTR.[K]	1xSNO [C5(100)]	O15235 1xSNO [C64(100)]	High	0.00366941	0.000217491	1	1	3	O15235	O15235 [60-68]	0	1419.81												No Quan Values	2.5	0.0001535	0.002069
[R].LCLISTFLEDGIR.[M]	1xSNO [C2(100)]	O15260 1xSNO [C32(100)]	High	1.27097e-07	0	1	1	4	O15260	O15260 [31-43]	0	1904.06	5.767	2.53	0.000743134	165.5	28.7	205.3	165.5	131.5	32	24.1	28.7		4.15	0	5.25e-06
[K].ECINFASFNFLGLLDNPR.[V]	1xSNO [C2(100)]	O15269 1xSNO [C100(100)]	High	1.19162e-05	0	1	1	1	O15269	O15269 [99-116]	0	2494.29	3.263	1.71	0.00112799	24.8	7.6	24.8	30.2	20.9	8.4	6.4	7.6		2.59	0	1.048e-05
[K].YGVGTCGPR.[G]	1xSNO [C6(100)]	O15269 1xSNO [C133(100)]	High	0.00144495	0.000151848	1	1	1	O15269	O15269 [128-136]	0	1333.7	12.896	3.69	0.00521574	358.5	27.8	330.4	358.5	365.8	27.8	28.9	15		2.89	0.000121	0.0008843
[K].KYGVGTCGPR.[G]	1xSNO [C7(100)]	O15269 1xSNO [C133(100)]	High	0.228496	0.00854508	1	1	1	O15269	O15269 [127-136]	1	1690.96	4.886	2.29	0.000196565	81.1	16.6	81.1	106.6	81	16.6	12.7	17.3		1.02	0.005931	0.1269
[R].AACFAIQK.[G]	1xSNO [C3(100)]	O15269 1xSNO [C192(100)]	High	0.000706368	0	1	1	1	O15269	O15269 [190-197]	0	1504.88	6.147	2.62	0.000989293	384.2	62.5	358.5	461.1	384.2	77.5	62.5	48.6		2.68	0	0.0004583
[R].LLQEIVDQCMNR.[S]	1xSNO [C9(100)]	O15269 1xSNO [C419(100)]	High	2.32538e-07	0	1	1	1	O15269	O15269 [411-422]	0	1885.99	1.038	0.05	0.435096	147.5	142.1	135.1	227.9	147.5	142.1	147.7	135.2		4.37	0	2.713e-07
[K].VLEEYGAGVCSTR.[Q]	1xSNO [C10(100)]	O15270 1xSNO [C204(100)]	High	3.88094e-09	0	1	1	1	O15270	O15270 [195-207]	0	1807.93	6.091	2.61	0.00437946	199.8	32.8	199.8	255	187.3	35.6	32.8	18.1		4.95	0	6.033e-09
[K].CIMGQDGTSLGK.[E]	1xSNO [C1(100)]	O15270 1xSNO [C425(100)]	High	5.39542e-07	0	1	1	1	O15270	O15270 [425-436]	0	1863												No Quan Values	4.05	0	5.916e-07
[R].CLELLFR.[A]	1xSNO [C1(100)]	O15287 1xSNO [C479(100)]	High	0.0326761	0.00169947	1	1	1	O15287	O15287 [479-485]	0	1317.77	0.37	-1.44	0.00496715	16	43.3	15.6	22.1	16	47.8	43.3	37.9		1.74	0.001157	0.01659
[R].AIELQPHFPDAYCNLANALK.[E]	1xSNO [C13(100)]	O15294 1xSNO [C297(100)]	High	2.19896e-06	0	1	1	1	O15294	O15294 [285-304]	0	2881.55	7.48	2.9	0.00713921	133.9	17.9	128	196.4	133.9	28.3	17.9	10.7		5.01	0	2.186e-06
[K].GSVAEAEDCYNTALR.[L]	1xSNO [C9(100)]	O15294 1xSNO [C315(100)]	High	5.50642e-07	0	1	1	1	O15294	O15294 [307-321]	0	2022.99	6.062	2.6	0.00923413	359.5	59.3	340.5	417.3	359.5	64.9	59.3	31.1		4.58	0	6.032e-07
[K].EMQDVQGALQCYTR.[A]	1xSNO [C11(100)]	O15294 1xSNO [C417(100)]	High	2.00282e-07	0	1	1	1	O15294	O15294 [407-420]	0	2066.01	4.695	2.23	0.000703141	175.6	37.4	175.4	247.4	175.6	41.4	37.4	26.4		4.56	0	2.353e-07
[K].EMQDVQGALQCYTR.[A]	1xSNO [C11(100)]; 1xOxidation [M2(100)]	O15294 1xSNO [C417(100)]; 1xOxidation [M408(100)]	High	8.88333e-09	0	1	1	1	O15294	O15294 [407-420]	0	2082.01	6.009	2.59	0.00184808	126.8	21.1	126.8	174.5	116.6	23.2	21.1	12.5	Excluded Modification	4.7	0	1.301e-08
[R].HGNLCLDK.[I]	1xSNO [C5(100)]	O15294 1xSNO [C531(100)]	High	0.0100465	0.000489084	1	1	1	O15294	O15294 [527-534]	0	1552.88	6.342	2.66	0.000675385	315.2	49.7	276.5	357.2	315.2	61.2	49.7	39.8		2.65	0.0002946	0.005308
[K].LTEECDLLIEIIQQR.[R]	1xSNO [C5(100)]	O15344 1xSNO [C266(100)]	High	3.92173e-07	0	1	1	1	O15344	O15344 [262-276]	0	2240.23	7.394	2.89	0.00165656	52.5	7.1	52.5	78.6	50.2	11.4	7.1	5.9		3.41	0	4.394e-07
[R].CNNNWVVR.[H]	1xSNO [C1(100)]	O15344 1xSNO [C580(100)]	High	0.0254478	0.0013999	1	1	1	O15344	O15344 [580-587]	0	1428.75												No Quan Values	2.28	0.0008708	0.013
[K].CLTIITGLPIPDHLDCTEQLP.[-]	1xSNO [C1(100)]; 1xCarbamidomethyl [C16(100)]	O15344 1xSNO [C647(100)]; 1xCarbamidomethyl [C662(100)]	High	4.42411e-06	0	1	1	2	O15344	O15344 [647-667]	0	2773.46	2.329	1.22	0.00598275	82.2	35.3	82.2	117.2	81.5	36.7	35.3	30.6	Excluded Modification	3.98	0	4.17e-06
[K].CSGDGVGAPR.[L]	1xSNO [C1(100)]	O15355 1xSNO [C13(100)]	High	3.12274e-05	0	1	1	1	O15355	O15355 [13-22]	0	1342.68	20.743	4.37	0.00033489	234.4	11.3	304.8	159.9	234.4	11.3	14.2	7.4		3.25	0	2.556e-05
[R].YGQNCHK.[G]	1xSNO [C5(100)]	O15355 1xSNO [C164(100)]	High	0.00440753	0.000217491	1	1	5	O15355	O15355 [160-166]	0	1502.81	14.302	3.84	0.00358201	828.1	57.9	828.1	721	893.5	57.9	59.9	30.4		2.13	0.0001535	0.002447
[R].GTEAGQVGEPGIPTGEAGPSCSSASDK.[L]	1xSNO [C21(100)]	O15355 1xSNO [C241(100)]	High	3.15255e-15	0	1	1	4	O15355	O15355 [221-247]	0	3142.55	12.771	3.67	0.0126735	1186.4	92.9	1178.4	1260	1186.4	112.2	92.9	39.6		8.44	0	1.85e-14
[R].CVVSEAGK.[A]	1xSNO [C1(100)]	O15355 1xSNO [C351(100)]	High	0.000281762	0	1	1	2	O15355	O15355 [351-358]	0	1445.83	6.268	2.65	0.00117983	607.4	96.9	564.8	620.1	607.4	107.7	96.9	78.6		3.26	0	0.0001968
[R].SCSVLQMAK.[T]	1xSNO [C2(100)]	O15357 1xSNO [C1121(100)]	High	0.000526411	0	1	1	1	O15357	O15357 [1120-1128]	0	1619.91	6.417	2.68	0.000119083	388.2	60.5	388.2	447	327.3	67.1	60.5	49.6		2.85	0	0.0003497
[R].ESIQEDLAEEAPCLQGGR.[A]	1xSNO [C13(100)]	O15357 1xSNO [C1187(100)]	High	2.18976e-12	0	1	1	1	O15357	O15357 [1175-1192]	0	2369.17	11.268	3.49	0.000298997	289.6	25.7	274.1	380.4	289.6	35.8	25.7	22		6.55	0	5.806e-12
[R].TNVPSWCDR.[I]	1xSNO [C7(100)]	O15357 1xSNO [C689(100)]	High	0.00432184	0.000217491	1	1	1	O15357	O15357 [683-691]	0	1501.75	4.594	2.2	0.000899195	282.1	61.4	242.4	338.3	282.1	61.4	63.8	54.8		3.03	0.0001535	0.00241
[R].KPAFTEASCPLSR.[L]	1xSNO [C9(100)]	O15357 1xSNO [C926(100)]	High	2.04076e-06	0	1	1	3	O15357	O15357 [918-930]	0	2060.15												No Quan Values	4.8	0	2.04e-06
[R].SALPEVDVGPPAPGAGLPVPALFDSLLTCR.[T]	1xSNO [C29(100)]	O15360 1xSNO [C824(100)]	High	2.02296e-05	0	1	1	1	O15360	O15360 [796-825]	0	3383.83												No Quan Values	3.89	0	1.71e-05
[K].FMTPVIQDNPSGWGPCAVPEQFR.[D]	1xSNO [C16(100)]	O15371 1xSNO [C19(100)]	High	8.99969e-13	0	1	1	4	O15371	O15371 [4-26]	0	3000.48	4.217	2.08	0.00785558	258.9	61.4	237.7	391.5	258.9	67.5	61.4	29.8		6.53	0	2.537e-12
[K].FMTPVIQDNPSGWGPCAVPEQFR.[D]	1xSNO [C16(100)]; 1xOxidation [M2(100)]	O15371 1xSNO [C19(100)]; 1xOxidation [M5(100)]	High	2.60024e-09	0	1	1	1	O15371	O15371 [4-26]	0	3016.48	9.438	3.24	0.00102036	68.9	7.3	68.9	117.6	60.8	9.8	7.3	5	Excluded Modification	6.43	0	4.17e-09
[R].YLEVSEPQDIECCGALEYYDK.[A]	1xSNO [C13(100)]; 1xCarbamidomethyl [C12(100)]	O15371 1xSNO [C196(100)]; 1xCarbamidomethyl [C195(100)]	High	4.31029e-11	0	1	1	6	O15371	O15371 [184-204]	0	3177.53	13.059	3.71	0.0188218	1460	111.8	1460	1743.8	1367.5	166.3	111.8	41	Excluded Modification	6.88	0	9.26e-11
[K].TQGNVFATDAILATLMSCTR.[S]	1xSNO [C18(100)]	O15371 1xSNO [C258(100)]	High	1.62439e-12	0	1	1	3	O15371	O15371 [241-260]	0	2537.32	2.5	1.32	0.0135175	35.5	14.2	35.5	54	31.2	16.8	14.2	8.6		6.41	0	4.414e-12
[K].TQGNVFATDAILATLMSCTR.[S]	1xSNO [C18(100)]; 1xOxidation [M16(100)]	O15371 1xSNO [C258(100)]; 1xOxidation [M256(100)]	High	2.21624e-11	0	1	1	1	O15371	O15371 [241-260]	0	2553.31												Excluded Modification	5.61	0	4.971e-11
[R].HCNGVDWR.[Q]	1xSNO [C2(100)]	O15371 1xSNO [C404(100)]	High	0.00758447	0.000422556	1	1	1	O15371	O15371 [403-410]	0	1410.7	8	3	0.00137674	107.2	13.4	107.2	104.7	109.1	16.2	13.4	12.2		1.77	0.0002603	0.004058
[R].WTCCALLAGSEYLK.[L]	1xSNO [C3(99.8)]; 1xCarbamidomethyl [C4(99.8)]	O15371 1xSNO [C437(99.8)]; 1xCarbamidomethyl [C438(99.8)]	High	3.59051e-07	0	1	1	2	O15371	O15371 [435-448]	0	2268.2	0.451	-1.15	0.000710861	167.3	371	167.3	168.6	142.1	436.9	346.4	371	Excluded Modification	4.96	0	4.041e-07
[R].CVIDICMK.[L]	1xSNO [C1(100)]; 1xCarbamidomethyl [C6(100)]	O15371 1xSNO [C493(100)]; 1xCarbamidomethyl [C498(100)]	High	2.56511e-05	0	1	1	2	O15371	O15371 [493-500]	0	1634.89	0.215	-2.21	0.00474805	276.4	1282.6	242.3	368.7	276.4	1330.3	1282.6	1194.9	Excluded Modification	3.46	0	2.13e-05
[K].LMEVCK.[E]	1xSNO [C5(100)]	O15372 1xSNO [C177(100)]	High	0.17821	0.00659051	1	1	1	O15372	O15372 [173-178]	0	1375.8	2.12	1.08	0.0389824	490.8	231.5	462.1	863.5	490.8	240	231.5	213.3		1.91	0.004614	0.09603
[R].MDSLLIAGQINTYCQNIK.[E]	1xSNO [C14(100)]	O15372 1xSNO [C327(100)]	High	1.87034e-11	0	1	1	2	O15372	O15372 [314-331]	0	2678.45	0.676	-0.56	0.102865	159.4	235.7	152.9	229.8	159.4	284.9	230.2	235.7		6.26	0	4.246e-11
[R].YYCLNVPLR.[D]	1xSNO [C3(100)]	O15379 1xSNO [C218(100)]	High	0.0311558	0.00165303	1	1	1	O15379	O15379 [216-224]	0	1564.86	4.042	2.02	0.00131404	299.1	74	279.9	372.6	299.1	81.7	74	52.7		1.9	0.001136	0.01585
[K].SLNAFNVGDDCPVFPGLFEFCSR.[Y]	1xSNO [C11(100)]; 1xCarbamidomethyl [C21(100)]	O15379 1xSNO [C94(100)]; 1xCarbamidomethyl [C104(100)]	High	2.12898e-07	0	1	1	1	O15379	O15379 [84-106]	0	3015.44	4.341	2.12	0.0466962	32.6	7.5	32.6	35.2	25	9.8	2.6	7.5	Excluded Modification	3.28	0	2.496e-07
[K].DSFFLDLSCEK.[S]	1xSNO [C9(100)]	O15381 1xSNO [C192(100)]	High	5.24221e-06	0	1	1	1	O15381	O15381 [184-194]	0	1957.03	12.567	3.65	0.00142344	487.6	38.8	487.6	707.7	487.2	54.8	38.8	25.6		3.63	0	4.893e-06
[R].EICLGIPDEASR.[E]	1xSNO [C3(100)]	O15381 1xSNO [C431(100)]	High	3.08746e-06	0	1	1	1	O15381	O15381 [429-440]	0	1726.91												No Quan Values	3.29	0	2.991e-06
[R].ILQTLCR.[K]	1xSNO [C6(100)]	O15381 1xSNO [C448(100)]	High	0.0266719	0.00146314	1	1	1	O15381	O15381 [443-449]	0	1270.76	1.341	0.42	0.134514	81.4	60.7	66.1	108.2	81.4	63.8	60.7	55.1		2.06	0.0009026	0.01363
[R].EAAMCAVNR.[V]	1xSNO [C5(100)]; 1xOxidation [M4(100)]	O15381 1xSNO [C484(100)]; 1xOxidation [M483(100)]	High	0.00858752	0.000422556	1	1	1	O15381	O15381 [480-488]	0	1404.7												Excluded Modification	2.18	0.0002603	0.004587
[K].NSAPCVIFFDEVDALCPR.[R]	1xSNO [C16(100)]; 1xCarbamidomethyl [C5(100)]	O15381 1xSNO [C687(100)]; 1xCarbamidomethyl [C676(100)]	High	1.94203e-09	0	1	1	1	O15381	O15381 [672-689]	0	2477.23	4.57	2.19	0.00478415	52.1	11.4	43.9	64.5	52.1	16.3	11.4	8.5	Excluded Modification	5.23	0	3.171e-09
[R].EASICALR.[Q]	1xSNO [C5(100)]	O15381 1xSNO [C803(100)]	High	0.0238012	0.0013342	1	1	2	O15381	O15381 [799-806]	0	1286.72	16.35	4.03	0.000278494	910.7	55.7	867.9	1029.1	910.7	63	55.7	43.1		2.66	0.0008368	0.01219
[K].LELLECIR.[R]	1xSNO [C6(100)]	O15382 1xSNO [C147(100)]	High	0.00273257	0.000217491	1	1	1	O15382	O15382 [142-149]	0	1412.82	0.153	-2.71	0.00207217	30.5	199.5	24.6	39.6	30.5	199.5	172.8	208		3.03	0.0001535	0.001577
[R].EVFGSGTACQVCPVHR.[I]	1xSNO [C12(100)]; 1xCarbamidomethyl [C9(100)]	O15382 1xSNO [C345(100)]; 1xCarbamidomethyl [C342(100)]	High	9.75369e-08	0	1	1	2	O15382	O15382 [334-349]	0	2171.08												Excluded Modification	4.41	0	1.205e-07
[K].EITQQLENICLR.[I]	1xSNO [C10(100)]	O15397 1xSNO [C636(100)]	High	1.84322e-06	0	1	1	1	O15397	O15397 [627-638]	0	1884.03	1.749	0.81	0.0379839	90.4	51.7	80.8	116.6	90.4	71.6	51.7	45.4		3.8	0	1.848e-06
[R].TEPCTAALDLGVQLTPETLVEAK.[E]	1xSNO [C4(100)]	O15417 1xSNO [C1239(100)]	High	8.31329e-10	0	1	1	2	O15417	O15417 [1236-1258]	0	3052.68	8.375	3.07	0.000245884	107.2	12.8	97	146.4	107.2	17.3	12.8	11.7		4.5	0	1.448e-09
[R].FSCPPNFTAKPPASESPR.[F]	1xSNO [C3(100)]	O15446 1xSNO [C14(100)]	High	2.38067e-05	0	1	1	2	O15446	O15446 [12-29]	0	2586.37												No Quan Values	2.64	0	3.237e-05
[R].FCAFGGNPPVTGPR.[S]	1xSNO [C2(100)]	O15446 1xSNO [C150(100)]	High	1.33489e-08	0	1	1	2	O15446	O15446 [149-162]	0	1843.96												No Quan Values	4.86	0	1.904e-08
[R].VLSSCPQAGEATLLAPSTEAGGGLTCASAPQGTLR.[I]	1xSNO [C5(100)]; 1xCarbamidomethyl [C26(100)]	O15446 1xSNO [C86(100)]; 1xCarbamidomethyl [C107(100)]	High	7.67063e-15	0	1	1	6	O15446	O15446 [82-116]	0	3795.93	8.208	3.04	0.00558628	304.5	37.1	304.5	396	287.6	67.2	37.1	31.6	Excluded Modification	8.49	0	2.527e-12
[K].FVDEEDGGDGQAGPDEGEVDSCLR.[Q]	1xSNO [C22(100)]	O15511 1xSNO [C45(100)]	High	7.01186e-14	0	1	1	1	O15511	O15511 [24-47]	0	2920.29	11.667	3.54	0.0393703	133	11.4	127.1	148.1	133	16	11.4	2.3		7.86	0	2.383e-13
[K].VDVDEYDENKFVDEEDGGDGQAGPDEGEVDSCLR.[Q]	1xSNO [C32(100)]	O15511 1xSNO [C45(100)]	High	3.33553e-12	0	1	1	1	O15511	O15511 [14-47]	1	4355.95	9.864	3.3	0.0371337	79.9	8.1	79.9	87.1	79.1	9.7	8.1	1.7		7.9	0	8.593e-12
[R].KVDVDEYDENKFVDEEDGGDGQAGPDEGEVDSCLR.[Q]	1xSNO [C33(100)]	O15511 1xSNO [C45(100)]	High	2.29861e-17	0	1	1	2	O15511	O15511 [13-47]	2	4713.21	10.849	3.44	0.0313646	186.6	17.2	178.9	217	186.6	19	17.2	3.6		11.12	0	1.591e-15
[K].YDDIPVEATGSNCPPHIENFSDIDMGEIIMGNIELTR.[Y]	1xSNO [C13(100)]; 1xOxidation [M25(100)]	O15523 1xSNO [C173(100)]; 1xOxidation [M185(100)]	High	2.15464e-06	0	1	1	2	O15523	O15523 [161-197]	0	4546.15												Excluded Modification	3.69	0	1.476e-05
[K].YDDIPVEATGSNCPPHIENFSDIDMGEIIMGNIELTR.[Y]	1xSNO [C13(100)]; 2xOxidation [M25(100); M30(100)]	O15523 1xSNO [C173(100)]; 2xOxidation [M185(100); M190(100)]	High	1.33282e-07	0	1	1	2	O15523	O15523 [161-197]	0	4562.15												Excluded Modification	3.14	0	1.61e-07
[K].WASGLTPAQNCPR.[A]	1xSNO [C11(100)]	O15533 1xSNO [C115(100)]	High	7.41026e-06	0	1	1	3	O15533	O15533 [105-117]	0	1824.95	4.209	2.07	0.000950018	246.2	58.5	243.6	341.1	246.2	68.2	58.5	43.1		4.33	0	6.722e-06
[K].TTQIPQWCVEYMR.[S]	1xSNO [C8(100)]	O43143 1xSNO [C174(100)]	High	2.59214e-07	0	1	1	1	O43143	O43143 [167-179]	0	2079.05	0.68	-0.56	0.0859704	163.3	240	163.3	223.2	162.2	286.9	240	216.6		4.17	0	2.996e-07
[K].TTQIPQWCVEYMR.[S]	1xSNO [C8(100)]; 1xOxidation [M12(100)]	O43143 1xSNO [C174(100)]; 1xOxidation [M178(100)]	High	5.46008e-06	0	1	1	1	O43143	O43143 [167-179]	0	2095.04	0.836	-0.26	0.716702	140.4	168	124.6	202.9	140.4	175.8	168	145.5	Excluded Modification	3.47	0	5.089e-06
[R].GVACTQPR.[R]	1xSNO [C4(100)]	O43143 1xSNO [C190(100)]	High	0.0655606	0.00261543	1	1	1	O43143	O43143 [187-194]	0	1255.69												No Quan Values	1.56	0.001778	0.03348
[K].RGVACTQPR.[R]	1xSNO [C5(100)]	O43143 1xSNO [C190(100)]	High	0.0208347	0.00107528	1	1	5	O43143	O43143 [186-194]	1	1411.79	12.959	3.7	0.000406964	107.9	8.3	144.4	77.5	107.9	5.3	8.3	9		1.96	0.0007033	0.01069
[R].FEDCSSAK.[T]	1xSNO [C4(100)]	O43143 1xSNO [C226(100)]	High	0.00269699	0.000217491	1	1	4	O43143	O43143 [223-230]	0	1539.8	13.727	3.78	0.00475785	2265	165	2172.9	2265	2276.5	169.1	165	92.5		2.51	0.0001535	0.001562
[R].TCTDIKPEWLVK.[I]	1xSNO [C2(100)]	O43143 1xSNO [C750(100)]	High	0.000909518	7.95114e-05	1	1	2	O43143	O43143 [749-760]	0	2315.35	3.95	1.98	0.0106429	188.8	47.8	171.7	307.7	188.8	74	47.8	30.9		3.43	4.241e-05	0.0005799
[K].IAPQYYDMSNFPQCEAK.[R]	1xSNO [C14(100)]	O43143 1xSNO [C774(100)]	High	3.00327e-10	0	1	1	4	O43143	O43143 [761-777]	0	2658.32	7.743	2.95	0.00287263	725.5	93.7	720.6	1079.7	725.5	137.8	93.7	62.3		5.31	0	5.597e-10
[K].IAPQYYDMSNFPQCEAK.[R]	1xSNO [C14(100)]; 1xOxidation [M8(100)]	O43143 1xSNO [C774(100)]; 1xOxidation [M768(100)]	High	6.2512e-10	0	1	1	4	O43143	O43143 [761-777]	0	2674.32	8.483	3.08	0.0035371	592.1	69.8	585.2	771.6	592.1	91	69.8	43.6	Excluded Modification	4.9	0	1.11e-09
[R].DITVLDLGCGK.[G]	1xSNO [C9(100)]	O43148 1xSNO [C206(100)]	High	7.11458e-06	0	1	1	1	O43148	O43148 [198-208]	0	1787.02	8.396	3.07	0.000277873	672.5	80.1	672.5	919.8	658.2	112.3	80.1	73		3.81	0	6.499e-06
[K].LVCTDIADVSVK.[Q]	1xSNO [C3(100)]	O43148 1xSNO [C225(100)]	High	4.17529e-08	0	1	1	1	O43148	O43148 [223-234]	0	1916.1	7.777	2.96	0.000275564	531.2	68.3	522.3	717.8	531.2	81.2	68.3	51.7		4.53	0	5.484e-08
[K].DCGDAEGNSK.[K]	1xSNO [C2(100)]	O43148 1xSNO [C95(100)]	High	0.0033261	0.000217491	1	1	1	O43148	O43148 [94-103]	0	1648.81	9.527	3.25	0.00391862	209.6	22	323.9	117	209.6	22	23.5	9.7		2.96	0.0001535	0.001894
[R].CDQATAESNPVTQK.[L]	1xSNO [C1(100)]	O43149 1xSNO [C2553(100)]	High	3.18749e-09	0	1	1	1	O43149	O43149 [2553-2566]	0	2145.11	16.258	4.02	0.000480956	315.4	19.4	338.9	205.1	315.4	25.5	19.4	13.2		4.5	0	5.028e-09
[K].DTEESVCGATLLLR.[T]	1xSNO [C7(100)]	O43149 1xSNO [C728(100)]	High	2.1797e-05	0	1	1	1	O43149	O43149 [722-735]	0	1931.02	4.234	2.08	0.0109152	148.6	35.1	148.6	188.2	139.5	47.2	35.1	21.9		3.09	0	1.837e-05
[K].VADACLIYLSVK.[Q]	1xSNO [C5(100)]	O43156 1xSNO [C1011(100)]	High	8.4301e-06	0	1	1	1	O43156	O43156 [1007-1018]	0	1948.15	0.728	-0.46	0.0595415	79.2	108.8	79.2	94.5	68.4	122.8	97.5	108.8		3.33	0	7.578e-06
[K].SETEIPTCGSALNQTTESSQSFVAVHHSEEGR.[D]	1xSNO [C8(100)]	O43164 1xSNO [C105(100)]	High	1.28562e-10	0	1	1	1	O43164	O43164 [98-129]	0	3842.82	8.539	3.09	0.0231572	76	8.9	69.9	87.3	76	10.9	8.9	3		7.19	0	2.547e-10
[R].EAEAYTGLSPPVPSFNCEVR.[D]	1xSNO [C17(100)]	O43164 1xSNO [C224(100)]	High	3.26321e-11	0	1	1	2	O43164	O43164 [208-227]	0	2590.29	4.663	2.22	0.00195717	184.2	39.5	167.2	265.2	184.2	44.9	39.5	24.9		5.95	0	7.138e-11
[K].LWSVPDCNLLHTLR.[G]	1xSNO [C7(100)]	O43172 1xSNO [C263(100)]	High	2.15464e-06	0	1	1	1	O43172	O43172 [257-270]	0	2091.15	3.802	1.93	0.0159113	49.8	13.1	43.7	59.8	49.8	20.3	13.1	9.5		3.98	0	2.133e-06
[K].DVNLASCAADGSVK.[L]	1xSNO [C7(100)]	O43172 1xSNO [C299(100)]	High	1.48336e-06	0	1	1	2	O43172	O43172 [293-306]	0	2003.07	13.998	3.81	0.00603626	1335.4	95.4	1286.4	1561.3	1335.4	125.4	95.4	52.9		4.36	0	1.511e-06
[R].FLGTTCYDR.[S]	1xSNO [C6(100)]	O43172 1xSNO [C342(100)]	High	0.0046444	0.000217491	1	1	1	O43172	O43172 [337-345]	0	1499.76	13.914	3.8	0.00196579	503.7	36.2	503.7	657.2	466	38.8	36.2	18.9		3.03	0.0001535	0.002581
[R].CVYTIPAHQNLVTGVK.[F]	1xSNO [C1(100)]	O43172 1xSNO [C441(100)]	High	7.74358e-08	0	1	1	1	O43172	O43172 [441-456]	0	2396.36	5.765	2.53	0.00175575	176.4	30.6	149.8	205.9	176.4	38.2	30.6	22.1		4.25	0	9.736e-08
[K].VMGLDISSDGQLIATCSYDR.[T]	1xSNO [C16(100)]	O43172 1xSNO [C510(100)]	High	3.81457e-11	0	1	1	1	O43172	O43172 [495-514]	0	2568.27												No Quan Values	5.48	0	8.279e-11
[R].KVLISDSLDPCCR.[K]	1xSNO [C11(99.8)]; 1xCarbamidomethyl [C12(99.8)]	O43175 1xSNO [C18(99.8)]; 1xCarbamidomethyl [C19(99.8)]	High	1.91983e-06	0	1	1	4	O43175	O43175 [8-20]	1	2159.18	3.95	1.98	0.00170674	149.3	37.8	149.3	193.7	148.1	48.1	37.8	30	Excluded Modification	4.38	0	1.928e-06
[K].VLISDSLDPCCR.[K]	1xSNO [C11(99.9)]; 1xCarbamidomethyl [C10(99.9)]	O43175 1xSNO [C19(99.9)]; 1xCarbamidomethyl [C18(99.9)]	High	1.48336e-06	0	1	1	6	O43175	O43175 [9-20]	0	1801.93	7.43	2.89	0.00413416	350.7	47.2	350.7	456.4	343.3	59.3	47.2	28.4	Excluded Modification	4.15	0	1.512e-06
[R].VVNCAR.[G]	1xSNO [C4(100)]	O43175 1xSNO [C234(100)]	High	0.171775	0.00635046	1	1	3	O43175	O43175 [231-236]	0	1085.62	26.199	4.71	0.00221563	765	29.2	812.7	593.4	765	38.2	29.2	16.5		1.64	0.00723	0.1702
[R].ALQSGQCAGAALDVFTEEPPR.[D]	1xSNO [C7(100)]	O43175 1xSNO [C254(100)]	High	1.37806e-11	0	1	1	2	O43175	O43175 [248-268]	0	2584.31	6.696	2.74	0.0145709	112.5	16.8	101.1	146.9	112.5	20.8	16.8	7.1		6.86	0	1.287e-10
[R].ALQSGQCAGAALDVFTEEPPRDR.[A]	1xSNO [C7(100)]	O43175 1xSNO [C254(100)]	High	6.60661e-15	0	1	1	4	O43175	O43175 [248-270]	1	2855.44	12.374	3.63	0.0128955	767.2	62	726.5	1039.8	767.2	94.7	62	26.2		7.2	0	1.039e-10
[R].ALVDHENVISCPHLGASTK.[E]	1xSNO [C11(100)]	O43175 1xSNO [C281(100)]	High	9.26699e-10	0	1	1	5	O43175	O43175 [271-289]	0	2644.44	5.199	2.38	0.0004949	1719.2	330.7	1589.3	2325.8	1719.2	399	330.7	262.5		5.3	0	1.465e-07
[R].CGEEIAVQFVDMVK.[G]	1xSNO [C1(100)]	O43175 1xSNO [C295(100)]	High	1.8743e-08	0	1	1	3	O43175	O43175 [295-308]	0	2221.19	8.647	3.11	0.00559386	920	106.4	913	1371.8	920	149.2	106.4	56.7		5.05	0	2.608e-08
[R].CGEEIAVQFVDMVK.[G]	1xSNO [C1(100)]; 1xOxidation [M12(100)]	O43175 1xSNO [C295(100)]; 1xOxidation [M306(100)]	High	5.59043e-08	0	1	1	2	O43175	O43175 [295-308]	0	2237.18	6.149	2.62	0.00148687	442.7	72	442.7	668.7	422	92.1	72	48.1	Excluded Modification	4.59	0	7.191e-08
[K].NAGNCLSPAVIVGLLK.[E]	1xSNO [C5(100)]	O43175 1xSNO [C369(100)]	High	7.74358e-08	0	1	1	7	O43175	O43175 [365-380]	0	2222.32	11.244	3.49	0.0128949	184.4	16.4	184.4	258.3	177.3	28.9	16.4	8.2		3.65	0	9.747e-08
[K].EELIAELQDCEGLIVR.[S]	1xSNO [C10(100)]	O43175 1xSNO [C48(100)]	High	1.50284e-10	0	1	1	5	O43175	O43175 [39-54]	0	2254.21	14.286	3.84	0.000384045	250	17.5	247.6	439.1	250	22.5	17.5	12.2		5.46	0	1.344e-09
[K].DFQDYMEPEEGCQGSPQR.[R]	1xSNO [C12(100)]; 1xOxidation [M6(100)]	O43237 1xSNO [C191(100)]; 1xOxidation [M185(100)]	High	1.63637e-08	0	1	1	1	O43237	O43237 [180-197]	0	2556.11	18.482	4.21	0.0395204	253.2	13.7	253.2	260.2	234.2	14.3	13.7	1.5	Excluded Modification	5.14	0	2.301e-08
[K].CDAVSVLEK.[E]	1xSNO [C1(100)]	O43237 1xSNO [C234(100)]	High	2.83985e-05	0	1	1	1	O43237	O43237 [234-242]	0	1616.92												No Quan Values	3.42	0	2.349e-05
[K].CYYYHAR.[V]	1xSNO [C1(100)]	O43242 1xSNO [C210(100)]	High	0.00179547	0.000151848	1	1	1	O43242	O43242 [210-216]	0	1399.69	1.888	0.92	0.00140024	89.1	47.2	81.3	98.1	89.1	47.2	44.7	50.1		2.58	0.000121	0.00108
[K].TDSCDVNDCVQQVVELLQER.[D]	1xSNO [C4(100)]; 1xCarbamidomethyl [C9(100)]	O43252 1xSNO [C207(100)]; 1xCarbamidomethyl [C212(100)]	High	3.24113e-11	0	1	1	2	O43252	O43252 [204-223]	0	2774.34	5.73	2.52	0.0070629	51	8.9	41.8	65.5	51	12.6	8.9	5.4	Excluded Modification	5.32	0	7.083e-11
[R].QWGTTCK.[N]	1xSNO [C6(100)]	O43252 1xSNO [C360(100)]	High	0.00486205	0.000217491	1	1	2	O43252	O43252 [355-361]	0	1476.81	6.022	2.59	0.00237494	194.5	32.3	185.7	230.9	194.5	33.4	32.3	20.4		2.87	0.0001535	0.002682
[K].QLQEFSTAIEEYNCALTEK.[K]	1xSNO [C14(100)]	O43264 1xSNO [C124(100)]	High	2.22786e-10	0	1	1	2	O43264	O43264 [111-129]	0	2870.48	7.528	2.91	0.00102567	239.4	31.8	239.4	303.6	218.5	35.9	31.8	20.8		6.55	0	4.241e-10
[K].CQDVIVAAR.[N]	1xSNO [C1(100)]	O43264 1xSNO [C404(100)]	High	0.00143546	0.000151848	1	1	1	O43264	O43264 [404-412]	0	1398.78												No Quan Values	2.69	8.318e-05	0.0008797
[R].LAPILCDGTATFVDLVPGFR.[R]	1xSNO [C6(100)]	O43264 1xSNO [C568(100)]	High	2.11121e-06	0	1	1	1	O43264	O43264 [563-582]	0	2529.38												No Quan Values	4.65	0	2.098e-06
[R].LGTECFLAQMR.[A]	1xSNO [C5(100)]	O43264 1xSNO [C588(100)]	High	0.000246216	0	1	1	2	O43264	O43264 [584-594]	0	1692.89	4.548	2.19	0.000656918	550.8	121.1	525.1	737.3	550.8	146.6	121.1	95.6		3	0	0.0001733
[R].LGTECFLAQMR.[A]	1xSNO [C5(100)]; 1xOxidation [M10(100)]	O43264 1xSNO [C588(100)]; 1xOxidation [M593(100)]	High	0.00635724	0.000422556	1	1	2	O43264	O43264 [584-594]	0	1708.88	3.446	1.78	0.000709127	520.7	151.1	481.8	674.7	520.7	175.2	151.1	129.4	Excluded Modification	1.63	0.0007708	0.0116
[R].LYSLCK.[T]	1xSNO [C5(100)]	O43264 1xSNO [C686(100)]	High	0.251006	0.00917874	1	1	1	O43264	O43264 [682-687]	0	1379.82	0.404	-1.31	0.0431589	82.4	203.9	77.5	131.7	82.4	203.9	209.3	197.8		1.92	0.006459	0.1402
[K].SLPSAVYCIEDK.[M]	1xSNO [C8(100)]	O43290 1xSNO [C674(100)]	High	8.40169e-05	0	1	1	1	O43290	O43290 [667-678]	0	1978.08	8.985	3.17	0.00721845	615.5	68.5	600.6	808.6	615.5	107.7	68.5	43.2		3.61	0	6.399e-05
[K].LQGVECGLR.[-]	1xSNO [C6(100)]	O43293 1xSNO [C451(100)]	High	0.000148353	0	1	1	1	O43293	O43293 [446-454]	0	1398.78												No Quan Values	3.42	0	0.0001088
[K].MPSVAQFVLTPSTEVCSPR.[Y]	1xSNO [C16(100)]	O43299 1xSNO [C775(100)]	High	5.04135e-07	0	1	1	1	O43299	O43299 [760-778]	0	2473.29	2.75	1.46	0.00682284	51.7	18.8	51.7	71.5	43.2	23.6	18.8	16.9		3.74	0	5.547e-07
[R].QAAYQAGLASPENSEQLIIALEPEAASIYCR.[K]	1xSNO [C30(100)]	O43301 1xSNO [C246(100)]	High	1.41598e-11	0	1	1	1	O43301	O43301 [217-247]	0	3730.91	3.319	1.73	0.0361808	23.9	7.2	13.7	24.6	23.9	7.2	3.2	8.7		4.63	0	3.294e-11
[R].CPWQDDAFIR.[R]	1xSNO [C1(100)]	O43306 1xSNO [C63(100)]	High	0.000828749	7.95114e-05	1	1	1	O43306	O43306 [63-72]	0	1674.84	4.619	2.21	0.000800285	204.6	44.3	187.2	279.7	204.6	44.4	44.3	35.4		3	4.241e-05	0.0005305
[K].SLSTYYQQCK.[K]	1xSNO [C9(100)]	O43318 1xSNO [C588(100)]	High	0.000206589	0	1	1	1	O43318	O43318 [580-589]	0	1874	0.503	-0.99	0.00687892	35.1	69.8	27.5	38.5	35.1	57	72.4	69.8		2.43	0	0.0001476
[K].TTPCSSAIINPLSTAGNSER.[L]	1xSNO [C4(100)]	O43353 1xSNO [C414(100)]	High	1.25774e-09	0	1	1	1	O43353	O43353 [411-430]	0	2443.26	8.142	3.03	0.0109048	120.5	14.8	120.5	152.5	117.2	14.8	17.7	6.7		6.61	0	2.119e-09
[K].DQSPPEDSGESEADLECSFAAIHSPAPPPDPAPR.[F]	1xSNO [C17(100)]	O43379 1xSNO [C1001(100)]	High	1.81836e-06	0	1	1	1	O43379	O43379 [985-1018]	0	3940.82	5.74	2.52	0.0359339	41.9	7.3	40.1	67	41.9	8.6	7.3	1.7		5.82	0	1.828e-06
[K].ESSEASELILYSLEAEVTVTGTDSQYCR.[K]	1xSNO [C27(100)]	O43379 1xSNO [C959(100)]	High	1.58918e-11	0	1	1	1	O43379	O43379 [933-960]	0	3504.7												No Quan Values	5.29	0	3.654e-11
[K].LCDSYEIRPGK.[H]	1xSNO [C2(100)]	O43390 1xSNO [C226(100)]	High	0.0101787	0.000556803	1	1	2	O43390	O43390 [225-235]	0	1934.07												No Quan Values	2.68	0.0003301	0.005361
[K].CVLVWEGTAK.[D]	1xSNO [C1(100)]	O43395 1xSNO [C630(100)]	High	4.95221e-05	0	1	1	1	O43395	O43395 [630-639]	0	1759.01	3.205	1.68	0.00341388	170.8	53.3	145.7	234.7	170.8	69.7	53.3	47.7		2.78	0	3.939e-05
[K].AGCECLNESDEHGFDNCLR.[K]	1xSNO [C17(100)]; 2xCarbamidomethyl [C3(100); C5(100)]	O43396 1xSNO [C149(100)]; 2xCarbamidomethyl [C135(100); C137(100)]	High	1.31003e-09	0	1	1	2	O43396	O43396 [133-151]	0	2650.14	9.454	3.24	0.0064115	316.7	33.5	316.7	350.4	306.6	46	33.5	22.5	Excluded Modification	5.56	0	1.776e-07
[K].DTTFLESDCDEQLLITVAFNQPVK.[L]	1xSNO [C9(100)]	O43396 1xSNO [C161(100)]	High	3.31482e-08	0	1	1	3	O43396	O43396 [153-176]	0	3379.76	15.28	3.93	0.0212913	278.1	18.2	244.2	327.7	278.1	41.5	18.2	9.4		5.02	0	4.437e-08
[R].GCGPCLR.[I]	1xSNO [C5(100)]; 1xCarbamidomethyl [C2(100)]	O43396 1xSNO [C37(100)]; 1xCarbamidomethyl [C34(100)]	High	0.0164239	0.000886676	1	1	1	O43396	O43396 [33-39]	0	1186.61	12.425	3.64	0.00561879	330.5	26.6	344.8	274.7	330.5	32.4	26.6	14.3	Excluded Modification	2.49	0.0005722	0.008486
[R].HCGELK.[R]	1xSNO [C2(100)]	O43399 1xSNO [C74(100)]	High	0.116152	0.00431405	1	1	1	O43399	O43399 [73-78]	0	1339.77												No Quan Values	1.84	0.00289	0.06052
[K].SLVCTALR.[G]	1xSNO [C4(100)]	O43427 1xSNO [C262(100)]	High	0.00887286	0.000489084	1	1	1	O43427	O43427 [259-266]	0	1286.76												No Quan Values	1.99	0.0002946	0.004707
[K].LDFIESDSPCSSEALSK.[K]	1xSNO [C10(100)]	O43432 1xSNO [C1411(100)]	High	7.9152e-09	0	1	1	1	O43432	O43432 [1402-1418]	0	2481.27	12.338	3.63	0.0419606	533	43.2	481.9	688.8	533	60.8	43.2	7		5.53	0	1.17e-08
[R].CELSSPR.[E]	1xSNO [C1(100)]	O43432 1xSNO [C301(100)]	High	0.139722	0.00528193	1	1	1	O43432	O43432 [301-307]	0	1215.65	10.636	3.41	0.00603647	163.8	15.4	225.4	114.8	163.8	15.8	15.4	14.5		1.68	0.00372	0.07402
[R].EDTIPIPSLTSCTETSDPLPTNENDDDICK.[K]	1xSNO [C12(100)]; 1xCarbamidomethyl [C29(100)]	O43432 1xSNO [C319(100)]; 1xCarbamidomethyl [C336(100)]	High	1.35736e-10	0	1	1	2	O43432	O43432 [308-337]	0	3973.9	15.06	3.91	0.0233535	301.2	20	301.2	343	284.6	24	20	4.9	Excluded Modification	5.27	0	2.681e-10
[R].TCLSEDAK.[E]	1xSNO [C2(100)]	O43432 1xSNO [C461(100)]	High	0.00241255	0.000217491	1	1	1	O43432	O43432 [460-467]	0	1519.83												No Quan Values	2.32	0.0001535	0.001412
[K].CDWLDGK.[H]	1xSNO [C1(100)]	O43447 1xSNO [C131(100)]	High	0.00116984	0.000151848	1	1	2	O43447	O43447 [131-137]	0	1489.8												No Quan Values	2.79	8.318e-05	0.0007286
[K].LPVVISQCGEM.[-]	1xSNO [C8(100)]	O43447 1xSNO [C174(100)]	High	0.000347169	0	1	1	2	O43447	O43447 [167-177]	0	1599.85	7.042	2.82	0.00140805	266.2	37.8	266.2	350.1	259.6	39.3	37.8	22.8		2.64	0	0.0002388
[K].LPVVISQCGEM.[-]	1xSNO [C8(100)]	O43447 1xSNO [C174(100)]	High	5.48228e-05	0	1	1	3	O43447	O43447 [167-177]	0	1615.85	5.069	2.34	0.000427179	389.8	76.9	355.5	514.3	389.8	90.7	76.9	61.3	Excluded Modification	3.03	0	0.0002365
[R].QFCTGEFR.[K]	1xSNO [C3(100)]	O43447 1xSNO [C47(100)]	High	0.0833851	0.00311051	1	1	2	O43447	O43447 [45-52]	0	1411.71	5.361	2.42	0.000295297	306.1	57.1	281.7	384.9	306.1	51.8	57.1	63.4		2.48	0.002287	0.0429
[K].VTLLDGTEYSCDLEK.[H]	1xSNO [C11(100)]	O43491 1xSNO [C232(100)]	High	2.09693e-06	0	1	1	1	O43491	O43491 [222-236]	0	2339.23	5.837	2.55	0.00144063	250.4	42.9	235.7	332.4	250.4	51.2	42.9	29		3.67	0	2.088e-06
[K].DAALCVLIDEMNERP.[-]	1xSNO [C5(100)]	O43513 1xSNO [C223(100)]	High	1.97267e-06	0	1	1	1	O43513	O43513 [219-233]	0	2113.07	7.172	2.84	0.00161833	121.2	16.9	121.2	141.2	108.4	19.6	16.9	11.5		3.41	0	1.97e-06
[K].DAALCVLIDEMNERP.[-]	1xSNO [C5(100)]; 1xOxidation [M11(100)]	O43513 1xSNO [C223(100)]; 1xOxidation [M229(100)]	High	3.01861e-05	0	1	1	1	O43513	O43513 [219-233]	0	2129.07	5.047	2.34	0.00059921	182.2	36.1	167.2	249.9	182.2	46.2	36.1	31	Excluded Modification	2.38	0	2.486e-05
[R].SCLDYQTQETK.[S]	1xSNO [C2(100)]	O43572 1xSNO [C110(100)]	High	6.16955e-06	0	1	1	1	O43572	O43572 [109-119]	0	1969.02	4.732	2.24	0.00175437	132.5	28	121.5	143.8	132.5	31.3	28	21.2		3.09	0	5.672e-06
[K].FSCGASVTGEDEIIIQGDFTDDIIDVIQEK.[W]	1xSNO [C3(100)]	O43583 1xSNO [C154(100)]	High	2.43853e-07	0	1	1	2	O43583	O43583 [152-181]	0	3910.98	15.217	3.93	0.0199962	35	2.3	34.4	47.3	35	2.3	2.2	7.4		4.09	0	2.827e-07
[K].ISPDAWQVCAEALAQR.[T]	1xSNO [C9(100)]	O43592 1xSNO [C38(100)]	High	5.5347e-06	0	1	1	1	O43592	O43592 [30-45]	0	2182.14	0.81	-0.3	0.457251	162.6	200.7	140.3	246.4	162.6	231.3	193.4	200.7		4.68	0	5.138e-06
[R].QASLADCLNHAVGFASR.[T]	1xSNO [C7(100)]	O43592 1xSNO [C650(100)]	High	2.37322e-07	0	1	1	1	O43592	O43592 [644-660]	0	2184.13	1.137	0.19	0.277825	118.8	104.5	108.7	181.2	118.8	104.5	115	97.4		5.12	0	2.752e-07
[K].QCGCSEVYLDCLQTFLPALSCPLQK.[D]	1xSNO [C21(100)]; 3xCarbamidomethyl [C2(100); C4(100); C11(100)]	O43592 1xSNO [C693(100)]; 3xCarbamidomethyl [C674(100); C676(100); C683(100)]	High	1.40125e-13	0	1	1	3	O43592	O43592 [673-697]	0	3583.79	8.564	3.1	0.00347306	167	19.5	167	185.7	132.3	28.9	19.5	14	Excluded Modification	5.63	0	4.527e-13
[K].QTFDLADAQTVLALSECAVTLK.[T]	1xSNO [C17(100)]	O43592 1xSNO [C900(100)]	High	5.38406e-10	0	1	1	2	O43592	O43592 [884-905]	0	2990.64	1.179	0.24	0.387064	41.4	35.1	39.3	62.2	41.4	49.3	33.7	35.1		5.09	0	9.65e-10
[R].GEPGRPALYFCGSIR.[G]	1xSNO [C11(100)]	O43598 1xSNO [C26(100)]	High	2.95781e-05	0	1	1	1	O43598	O43598 [16-30]	0	2047.09												No Quan Values	4.42	0	2.431e-05
[R].CIAVEPGNQWFVTGSADR.[T]	1xSNO [C1(100)]	O43660 1xSNO [C209(100)]	High	4.42893e-11	0	1	1	1	O43660	O43660 [209-226]	0	2374.19	3.172	1.67	0.0118544	144	45.4	126.9	169.5	144	58.1	45.4	30.6		6.28	0	9.507e-11
[R].SPYLFSCGEDK.[Q]	1xSNO [C7(100)]	O43660 1xSNO [C264(100)]	High	0.0367126	0.00169947	1	1	1	O43660	O43660 [258-268]	0	1898.98	3.215	1.68	0.0015904	124.1	38.6	110.5	159.2	124.1	38.6	43.6	34.7		2.24	0.001157	0.01873
[K].CWDLEYNK.[V]	1xSNO [C1(100)]	O43660 1xSNO [C272(100)]	High	0.00118541	0.000151848	1	1	1	O43660	O43660 [272-279]	0	1723.9	5.174	2.37	0.00765301	585.7	113.2	585.7	685	575.8	137.2	113.2	71.6		2.6	8.318e-05	0.0007383
[R].VHAAVQPGSLDSESGIFACAFDQSESR.[L]	1xSNO [C19(100)]	O43660 1xSNO [C468(100)]	High	3.01263e-12	0	1	1	1	O43660	O43660 [450-476]	0	3232.56	2.838	1.51	0.00916965	65	22.9	54.4	85.2	65	24.5	22.9	13.2		7.35	0	7.819e-12
[R].DVVCEDEDAFCLSLENIATLQK.[L]	1xSNO [C4(100)]; 1xCarbamidomethyl [C11(100)]	O43663 1xSNO [C202(100)]; 1xCarbamidomethyl [C209(100)]	High	9.2043e-10	0	1	1	2	O43663	O43663 [199-220]	0	3165.6	7.277	2.86	0.00252448	115.7	15.9	115.7	159.3	113.1	17.3	15.9	8.8	Excluded Modification	4.17	0	1.589e-09
[K].SQNEAVCEGLR.[T]	1xSNO [C7(100)]	O43663 1xSNO [C236(100)]	High	6.33933e-06	0	1	1	1	O43663	O43663 [230-240]	0	1629.83	9.728	3.28	0.00011554	247.1	25.4	264.7	188	247.1	25.4	30.6	21.4		4.38	0	5.835e-06
[K].CHICHK.[K]	1xSNO [C4(100)]; 1xCarbamidomethyl [C1(100)]	O43670 1xSNO [C40(100)]; 1xCarbamidomethyl [C37(100)]	High	0.0588364	0.00250594	1	1	2	O43670	O43670 [37-42]	0	1450.79	6.109	2.61	0.0164244	89.8	14.7	89.5	90.6	89.8	15.5	14.7	6.8	Excluded Modification	1.36	0.001664	0.02996
[R].IHLCQR.[S]	1xSNO [C4(100)]	O43678 1xSNO [C24(100)]	High	0.0382641	0.00169947	1	1	1	O43678	O43678 [21-26]	0	1193.69	4.295	2.1	7.40046e-06	236.2	55	236.2	218.3	241.3	54.3	55	60.5		1.87	0.001157	0.01941
[K].TTCSCSLAVQLSK.[G]	1xSNO [C5(99.8)]; 1xCarbamidomethyl [C3(99.8)]	O43681 1xSNO [C55(99.8)]; 1xCarbamidomethyl [C53(99.8)]	High	1.70439e-08	0	1	1	2	O43681	O43681 [51-63]	0	2051.11	8.384	3.07	0.0116743	301	35.9	301	321.1	293	47.7	35.9	20.3	Excluded Modification	4.96	0	7.103e-08
[K].SNPGNNMACISK.[N]	1xSNO [C9(100)]	O43683 1xSNO [C184(100)]	High	3.96885e-06	0	1	1	1	O43683	O43683 [176-187]	0	1888.99	2.945	1.56	0.00621452	170.8	58	164.6	180.5	170.8	66.3	58	46.1		3.11	0	3.777e-06
[K].QCTQATLDSCEENMVVPSR.[D]	1xSNO [C10(100)]; 1xCarbamidomethyl [C2(100)]; 1xOxidation [M14(100)]	O43683 1xSNO [C641(100)]; 1xCarbamidomethyl [C633(100)]; 1xOxidation [M645(100)]	High	8.28744e-08	0	1	1	1	O43683	O43683 [632-650]	0	2608.21	8.947	3.16	0.0152221	134.2	15	134.2	168.1	129.2	17.7	15	5.7	Excluded Modification	4.53	0	1.041e-07
[R].LSQPAAGGVLTCEAELGVEACR.[L]	1xSNO [C21(100)]; 1xCarbamidomethyl [C12(100)]	O43683 1xSNO [C698(100)]; 1xCarbamidomethyl [C689(100)]	High	2.39923e-14	0	1	1	3	O43683	O43683 [678-699]	0	2655.35	4.561	2.19	0.00256644	372.6	81.7	336.3	447.5	372.6	96.4	81.7	56.9	Excluded Modification	7.76	0	8.785e-14
[R].CVEYCPEVNVMVTGSWDQTVK.[L]	1xSNO [C1(100)]; 1xCarbamidomethyl [C5(100)]	O43684 1xSNO [C101(100)]; 1xCarbamidomethyl [C105(100)]	High	2.63578e-09	0	1	1	1	O43684	O43684 [101-121]	0	3097.53	5.64	2.5	0.00394307	100.4	17.8	100.4	130.3	97	19.2	17.8	10.1	Excluded Modification	5.95	0	4.212e-09
[R].TPCNAGTFSQPEK.[V]	1xSNO [C3(100)]	O43684 1xSNO [C129(100)]	High	1.01591e-07	0	1	1	9	O43684	O43684 [127-139]	0	2033.06	8.647	3.11	0.0083978	2385.6	275.9	2183.9	2474.8	2385.6	317.1	275.9	150.8		5.18	0	1.385e-07
[R].TPCNAGTFSQPEKVYTLSVSGDR.[L]	1xSNO [C3(100)]	O43684 1xSNO [C129(100)]	High	3.40605e-08	0	1	1	1	O43684	O43684 [127-149]	1	3110.61	8.521	3.09	0.00358128	163.6	19.2	163.6	214.7	95.4	30.8	19.2	16		5	0	4.555e-08
[R].LCQFHR.[Y]	1xSNO [C2(100)]	O43684 1xSNO [C270(100)]	High	0.0641529	0.00256797	1	1	5	O43684	O43684 [269-274]	0	1227.67	7.38	2.88	3.75803e-05	353.5	47.9	319.1	413.7	353.5	49.6	47.9	40		1.68	0.003043	0.06387
[R].GFYCGDDSIR.[Y]	1xSNO [C4(100)]	O43688 1xSNO [C38(100)]	High	0.010938	0.000556803	1	1	1	O43688	O43688 [35-44]	0	1556.75	2.578	1.37	0.000946131	427.7	165.9	394.4	527.3	427.7	166.6	165.9	137.9		2.23	0.0003301	0.005754
[K].ICDQWDALGSLTHSR.[R]	1xSNO [C2(100)]	O43707 1xSNO [C499(100)]	High	1.37377e-09	0	1	1	3	O43707	O43707 [498-512]	0	2126.08	4.571	2.19	0.00424508	419.2	91.7	369.2	722.6	419.2	131.3	91.7	74		6.21	0	2.299e-09
[K].ACLISLGYDVENDR.[Q]	1xSNO [C2(100)]	O43707 1xSNO [C793(100)]	High	7.08957e-08	0	1	1	2	O43707	O43707 [792-805]	0	1992.02	4.963	2.31	0.00167935	344.9	69.5	344.9	389.8	297.6	83.8	69.5	51.8		5.01	0	2.775e-07
[R].DPEEADYCIQTLDGR.[W]	1xSNO [C8(100)]	O43719 1xSNO [C328(100)]	High	1.10788e-06	0	1	1	1	O43719	O43719 [321-335]	0	2149.02												No Quan Values	4.05	0	1.152e-06
[K].ESSPEKEAEEGCPEK.[E]	1xSNO [C12(100)]	O43719 1xSNO [C462(100)]	High	0.00140735	0.000151848	1	1	1	O43719	O43719 [451-465]	1	2531.3	15.221	3.93	0.000191557	316.6	20.8	346.7	247	316.6	22.9	20.8	14.3		2.75	8.318e-05	0.000863
[K].EAEEGCPEKESEEGCPK.[R]	1xSNO [C15(100)]; 1xCarbamidomethyl [C6(100)]	O43719 1xSNO [C471(100)]; 1xCarbamidomethyl [C462(100)]	High	1.67295e-05	0	1	1	3	O43719	O43719 [457-473]	1	2790.36	18.663	4.22	0.000694892	780.1	41.8	970.4	458.3	780.1	41.8	54.8	27.9	Excluded Modification	4.22	0	3.238e-05
[R].GFEGSCSQK.[E]	1xSNO [C6(100)]	O43719 1xSNO [C480(100)]	High	0.00887286	0.000489084	1	1	3	O43719	O43719 [475-483]	0	1595.84	12.755	3.67	0.000279582	1422.2	111.5	1434	1126	1422.2	111.5	120.1	78.3		2.48	0.0007033	0.009189
[K].RGFEGSCSQK.[E]	1xSNO [C7(100)]	O43719 1xSNO [C480(100)]	High	4.12377e-05	0	1	1	12	O43719	O43719 [474-483]	1	1751.94	12.318	3.62	0.00303956	3290.2	267.1	3290.2	2645.5	3493.8	267.1	280.5	140.7		3.11	0	0.0003934
[K].NDCEENGLAK.[E]	1xSNO [C3(100)]	O43719 1xSNO [C512(100)]	High	0.000424736	0	1	1	1	O43719	O43719 [510-519]	0	1745.9	20.13	4.33	0.00243477	634.1	31.5	922.5	328.3	634.1	31.5	35.4	19.8		2.72	0	0.0002872
[K].LDSMESSETSCR.[D]	1xSNO [C11(100)]; 1xOxidation [M4(100)]	O43741 1xSNO [C178(100)]; 1xOxidation [M171(100)]	High	3.17243e-06	0	1	1	1	O43741	O43741 [168-179]	0	1784.81	4.779	2.26	0.000925872	130	27.2	138.2	122.8	130	23.6	31.7	27.2	Excluded Modification	3.89	0	3.067e-06
[K].AALCAVHVIR.[K]	1xSNO [C4(100)]	O43747 1xSNO [C160(100)]	High	7.69343e-05	0	1	1	2	O43747	O43747 [157-166]	0	1476.88	0.762	-0.39	0.0726722	141	185.1	138.1	168	141	185.9	168.1	185.1		3.15	0	5.923e-05
[K].ELLYFLDSCEPEFK.[A]	1xSNO [C9(100)]	O43747 1xSNO [C392(100)]	High	9.85416e-06	0	1	1	2	O43747	O43747 [384-397]	0	2386.25	6.275	2.65	0.00340501	353.3	56.3	325.7	575.4	353.3	80.5	56.3	35.1		3.59	0	8.797e-06
[K].ADCASGIFLAAEK.[Y]	1xSNO [C3(100)]	O43747 1xSNO [C400(100)]	High	4.78238e-08	0	1	1	1	O43747	O43747 [398-410]	0	1949.07	7.754	2.95	0.000457504	469.9	60.6	461.2	661.3	469.9	84.4	60.6	51.4		3.97	0	6.221e-08
[R].FTCTVNR.[I]	1xSNO [C3(100)]	O43747 1xSNO [C539(100)]	High	0.00674252	0.000422556	1	1	3	O43747	O43747 [537-543]	0	1264.68	17.631	4.14	0.00158716	1167.2	66.2	1134.5	1167.2	1200.8	66.2	66.7	45.2		2.52	0.0002603	0.003652
[K].QMYCVFNR.[N]	1xSNO [C4(100)]	O43760 1xSNO [C59(100)]	High	0.033811	0.00169947	1	1	1	O43760	O43760 [56-63]	0	1484.75												No Quan Values	2.33	0.001157	0.01716
[K].AIELNPANAVYFCNR.[A]	1xSNO [C13(100)]	O43765 1xSNO [C129(100)]	High	7.71823e-06	0	1	1	1	O43765	O43765 [117-131]	0	2119.11	3.646	1.87	0.00223159	179.4	49.2	166	246.3	179.4	54.2	49.2	44.1		4.49	0	6.998e-06
[K].LGNYAGAVQDCER.[A]	1xSNO [C11(100)]	O43765 1xSNO [C148(100)]	High	1.29035e-08	0	1	1	2	O43765	O43765 [138-150]	0	1819.91	6.73	2.75	0.0109966	421.3	62.6	409.1	433.6	421.3	62.6	66.6	32.9		5.08	0	1.754e-07
[R].AICIDPAYSK.[A]	1xSNO [C3(100)]	O43765 1xSNO [C153(100)]	High	0.000112414	0	1	1	1	O43765	O43765 [151-160]	0	1733.98	8.002	3	0.00229925	671.4	83.9	671.4	750.3	641.1	95.3	83.9	58.3		3.01	0	8.413e-05
[R].HLAEYTHVEAECPFLTFDDLLNR.[L]	1xSNO [C12(100)]	O43776 1xSNO [C342(100)]	High	2.66615e-12	0	1	1	1	O43776	O43776 [331-353]	0	3157.57	3.743	1.9	0.0104892	42.3	11.3	41.7	86.9	42.3	17.4	11.3	9.9		6.18	0	6.967e-12
[R].LEDLVCDVVDR.[I]	1xSNO [C6(100)]	O43776 1xSNO [C359(100)]	High	0.00011472	0	1	1	1	O43776	O43776 [354-364]	0	1699.9	0.656	-0.61	0.727812	69.1	105.4	47.3	208	69.1	117.5	93.8	105.4		3.5	0	8.585e-05
[R].LMTDTINEPILLCR.[F]	1xSNO [C13(100)]	O43776 1xSNO [C438(100)]	High	5.50642e-07	0	1	1	1	O43776	O43776 [426-439]	0	2056.12	8.983	3.17	0.00215261	162.6	18.1	141.1	220.1	162.6	23.1	18.1	10.8		4.95	0	6.026e-07
[R].LMTDTINEPILLCR.[F]	1xSNO [C13(100)]; 1xOxidation [M2(100)]	O43776 1xSNO [C438(100)]; 1xOxidation [M427(100)]	High	4.52253e-07	0	1	1	2	O43776	O43776 [426-439]	0	2072.12	2.653	1.41	0.00886344	363.2	136.9	328	509.1	363.2	160.4	136.9	135.7	Excluded Modification	4.56	0	5.027e-07
[K].YGTCPHGGYGLGLER.[F]	1xSNO [C4(100)]	O43776 1xSNO [C511(100)]	High	2.81651e-08	0	1	1	4	O43776	O43776 [508-522]	0	2004.01	5.421	2.44	0.000798974	789.8	145.7	789.8	1164.6	742.4	190.7	145.7	121.1		4.73	0	1.108e-06
[R].KYGTCPHGGYGLGLER.[F]	1xSNO [C5(100)]	O43776 1xSNO [C511(100)]	High	0.00898964	0.000489084	1	1	2	O43776	O43776 [507-522]	1	2361.27	2.856	1.51	0.0161003	45.7	16	41.5	67.9	45.7	16.7	15.8	16		1.76	0.001508	0.02613
[R].DVCLYPR.[F]	1xSNO [C3(100)]	O43776 1xSNO [C537(100)]	High	0.0592609	0.00250594	1	1	3	O43776	O43776 [535-541]	0	1289.7	9.412	3.23	0.000367355	664.5	70.6	663.7	862.9	664.5	78.3	70.6	49.4		2.32	0.001664	0.0303
[R].SLRDQDKDQCILITGESGAGK.[T]	1xSNO [C10(100)]	O43795 1xSNO [C103(100)]	High	1.1248e-07	0	1	1	1	O43795	O43795 [94-114]	2	3116.71	7.337	2.88	7.04733e-05	150.4	20.5	146.8	192.4	150.4	25.2	20.5	19.6		5.19	0	1.381e-07
[K].CIEELCQK.[R]	1xSNO [C1(100)]; 1xCarbamidomethyl [C6(100)]	O43805 1xSNO [C18(100)]; 1xCarbamidomethyl [C23(100)]	High	1.41193e-05	0	1	1	1	O43805	O43805 [18-25]	0	1675.9	0.604	-0.73	0.0141033	214.7	355.4	198	251.9	214.7	355.4	357.5	328.4	Excluded Modification	3.17	0	1.223e-05
[K].IPQSHIQQICETILTSGENLAR.[K]	1xSNO [C10(100)]	O43813 1xSNO [C183(100)]	High	7.88617e-11	0	1	1	4	O43813	O43813 [174-195]	0	2875.54	0.861	-0.22	0.133205	113.1	131.4	113.1	121.8	100.6	148.7	131.4	117.3		6.84	0	1.622e-10
[K].FPSGNYPPCIGDNR.[D]	1xSNO [C9(100)]	O43813 1xSNO [C264(100)]	High	0.00211588	0.000151848	1	1	1	O43813	O43813 [256-269]	0	1960.96												No Quan Values	3.84	0.000121	0.001251
[K].YLCDAYQCADVIWQYGLLK.[K]	1xSNO [C3(100)]; 1xCarbamidomethyl [C8(100)]	O43813 1xSNO [C300(100)]; 1xCarbamidomethyl [C305(100)]	High	0.00177202	0.000151848	1	1	1	O43813	O43813 [298-316]	0	2975.53	11.84	3.57	0.0155813	29.6	2.5	29.6	35.9	25	5.6	1.7	2.5	Excluded Modification	2.14	0.000121	0.001062
[K].FAEWCLEYGEHGCR.[T]	1xSNO [C5(100)]; 1xCarbamidomethyl [C13(100)]	O43813 1xSNO [C355(100)]; 1xCarbamidomethyl [C363(100)]	High	8.60349e-06	0	1	1	3	O43813	O43813 [351-364]	0	2181	0.456	-1.13	0.00725877	235.9	517.8	218.1	296.6	235.9	536.9	465.6	517.8	Excluded Modification	4.25	0	2.607e-05
[K].QSLNCLTK.[R]	1xSNO [C5(100)]	O43813 1xSNO [C98(100)]	High	0.0660371	0.00261543	1	1	2	O43813	O43813 [94-101]	0	1559.91	9.148	3.19	0.000926584	842.5	92.1	833.5	1053	842.5	102.5	92.1	61.8		2.32	0.001869	0.03971
[K].CYIASAGADALAK.[V]	1xSNO [C1(100)]	O43815 1xSNO [C765(100)]	High	2.0122e-10	0	1	1	2	O43815	O43815 [765-777]	0	1907.06	7.628	2.93	0.0024466	606.4	79.5	600.8	805.6	606.4	92.8	79.5	47.9		4.91	0	3.867e-10
[K].DCSIIK.[W]	1xSNO [C2(100)]	O43818 1xSNO [C168(100)]	High	0.107882	0.00401226	1	1	1	O43818	O43818 [167-172]	0	1331.79	5.352	2.42	5.30081e-05	624	116.6	601.8	739	624	138.5	116.6	111.4		1.9	0.002738	0.05603
[R].SGDEEFKGEDELCDSGR.[Q]	1xSNO [C13(100)]	O43823 1xSNO [C351(100)]	High	9.26699e-10	0	1	1	4	O43823	O43823 [339-355]	1	2526.19	13.689	3.77	0.0071553	2061.5	150.6	2583.6	1826.6	2061.5	160.3	150.6	59.4		4.7	0	8.104e-07
[R].IQFACSVCK.[F]	1xCarbamidomethyl [C8(100)]; 1xSNO [C5(100)]	O43823 1xSNO [C392(100)]; 1xCarbamidomethyl [C395(100)]	High	0.00546957	0.000289197	1	1	1	O43823	O43823 [388-396]	0	1708.94	3.735	1.9	0.000271287	164.7	44.1	154.2	203.5	164.7	44.1	48.1	36.7	Excluded Modification	2	0.0001912	0.002999
[R].EFPVISVVGYTNCGK.[T]	1xSNO [C13(100)]	O43824 1xSNO [C305(100)]	High	9.80467e-07	0	1	1	1	O43824	O43824 [293-307]	0	2266.24												No Quan Values	4.09	0	1.029e-06
[K].CSVLSTLR.[G]	1xSNO [C1(100)]	O43824 1xSNO [C394(100)]	High	0.00220086	0.000151848	1	1	1	O43824	O43824 [394-401]	0	1302.75	4.23	2.08	0.00132374	360.8	85.3	323.1	516.8	360.8	102.2	85.3	69.3		2.48	0.000121	0.001294
[R].GVIECLK.[I]	1xSNO [C5(100)]	O43837 1xSNO [C185(100)]	High	0.240377	0.00877479	1	1	1	O43837	O43837 [181-187]	0	1414.86												No Quan Values	1.8	0.006169	0.1337
[K].LKECEDTHLGEEVDR.[N]	1xSNO [C4(100)]	O43847 1xSNO [C1026(100)]	High	3.78287e-10	0	1	1	4	O43847	O43847 [1023-1037]	1	2426.25	11.22	3.49	0.00718816	1460.9	130.2	1439.6	1781.9	1460.9	178.7	130.2	72.8		4.6	0	6.97e-10
[K].HGGSDNASTDCER.[T]	1xSNO [C11(100)]	O43847 1xSNO [C268(100)]	High	9.887e-08	0	1	1	1	O43847	O43847 [258-270]	0	1772.79	13.754	3.78	0.0022551	78.4	5.7	94.2	43.5	78.4	6.9	5.7	2.7		4.67	0	1.226e-07
[K].STCSCPDLQPNGQDLGENSR.[V]	1xSNO [C5(100)]; 1xCarbamidomethyl [C3(100)]	O43847 1xSNO [C62(100)]; 1xCarbamidomethyl [C60(100)]	High	1.03336e-05	0	1	1	1	O43847	O43847 [58-77]	0	2602.19	11.166	3.48	0.00311426	202.1	18.1	209.2	109.9	202.1	18.1	20.6	8.3	Excluded Modification	3.48	0	9.162e-06
[K].AFDCPETEYPVK.[I]	1xSNO [C4(100)]	O43847 1xSNO [C673(100)]	High	2.09276e-05	0	1	1	4	O43847	O43847 [670-681]	0	2052.06	13.167	3.72	0.0173039	1447	109.9	1422.5	1777.7	1447	157	109.9	40.3		3.91	0	3.844e-05
[K].IVNTPQGCLWYK.[K]	1xSNO [C8(100)]	O43847 1xSNO [C689(100)]	High	0.000197049	0	1	1	2	O43847	O43847 [682-693]	0	2075.16	6.471	2.69	0.000294448	368.2	56.9	368.2	475.6	349.8	71.4	56.9	47.4		3.22	0	0.0001415
[K].QTLGYHVYPTCR.[N]	1xSNO [C11(100)]	O43847 1xSNO [C965(100)]	High	1.80894e-07	0	1	1	5	O43847	O43847 [955-966]	0	1861.97	4.295	2.1	0.000724831	512	119.2	458.5	683.3	512	139.4	119.2	101		4.15	0	2.149e-07
[K].GSSNFCVK.[N]	1xSNO [C6(100)]	O43865 1xSNO [C106(100)]	High	6.19367e-05	0	1	1	2	O43865	O43865 [101-108]	0	1494.83	22.437	4.49	0.0102901	1195.9	53.3	1150	1341.1	1195.9	63.4	53.3	19.7		2.67	0	4.827e-05
[K].ALGAIVYITEIDPICALQACMDGFR.[V]	1xSNO [C20(100)]; 1xCarbamidomethyl [C15(100)]; 1xOxidation [M21(100)]	O43865 1xSNO [C351(100)]; 1xCarbamidomethyl [C346(100)]; 1xOxidation [M352(100)]	High	0.00077027	7.95114e-05	1	1	1	O43865	O43865 [332-356]	0	3180.62												Excluded Modification	2.46	4.241e-05	0.0004975
[R].QVDVVITCTGNK.[N]	1xSNO [C8(100)]	O43865 1xSNO [C373(100)]	High	4.19716e-07	0	1	1	1	O43865	O43865 [366-377]	0	1930.09												No Quan Values	4.31	0	4.692e-07
[K].NSCIVCNMGHSNTEIDVTSLR.[T]	1xSNO [C6(99.5)]; 1xCarbamidomethyl [C3(99.5)]	O43865 1xSNO [C395(99.5)]; 1xCarbamidomethyl [C392(99.5)]	High	1.86479e-05	0	1	1	2	O43865	O43865 [390-410]	0	2774.33	5.259	2.39	0.000960221	196.7	37.4	173.8	228.2	196.7	40.6	37.4	26.4	Excluded Modification	4.34	0	3.694e-05
[R].SCEESWR.[L]	1xSNO [C2(100)]	O43896 1xSNO [C685(100)]	High	0.262056	0.00952473	1	1	1	O43896	O43896 [684-690]	0	1320.63												No Quan Values	1.84	0.006721	0.148
[K].CTVSLDFIR.[A]	1xSNO [C1(100)]	O43913 1xSNO [C409(100)]	High	0.000498938	0	1	1	1	O43913	O43913 [409-417]	0	1477.81	1.409	0.49	0.060631	139.6	99.1	136.5	197.6	139.6	108.4	99.1	97		2.61	0	0.0003332
[R].TASQEGCQELTQEQR.[D]	1xSNO [C7(100)]	O43933 1xSNO [C1185(100)]	High	0.000326766	0	1	1	1	O43933	O43933 [1179-1193]	0	2132.04	4.856	2.28	0.00358272	47.1	9.7	47.1	27.8	49.7	9.7	10.1	5.8		2.21	0	0.0002256
[R].CLTPLVPEDLR.[K]	1xSNO [C1(100)]	O60216 1xSNO [C392(100)]	High	1.68755e-06	0	1	1	1	O60216	O60216 [392-402]	0	1679.95	1.428	0.51	0.0457881	134.9	94.5	116.3	159.2	134.9	106	94.5	90.7		4.22	0	1.701e-06
[K].TGAESISLLELCR.[N]	1xSNO [C12(100)]	O60216 1xSNO [C585(100)]	High	2.29761e-08	0	1	1	1	O60216	O60216 [574-586]	0	1815.99	0.92	-0.12	0.983076	76.9	83.6	66.5	117.1	76.9	88	83.6	82.4		3.98	0	3.159e-08
[K].IACTQPR.[R]	1xSNO [C3(100)]	O60231 1xSNO [C450(100)]	High	0.0944758	0.0037227	1	1	2	O60231	O60231 [448-454]	0	1212.68	12.591	3.65	2.86479e-05	249.3	19.8	259.6	197.8	249.3	20	19.8	16.2		1.71	0.003014	0.06152
[R].FEDCTSER.[T]	1xSNO [C4(100)]	O60231 1xSNO [C486(100)]	High	0.154937	0.00588215	1	1	1	O60231	O60231 [483-490]	0	1410.66	17.224	4.11	0.000192871	430.6	25	585.8	352.2	430.6	25	25.4	18.8		1.99	0.004208	0.08265
[R].TGMESLTVTPCSK.[A]	1xSNO [C11(100)]	O60231 1xSNO [C714(100)]	High	3.30965e-07	0	1	1	2	O60231	O60231 [704-716]	0	2007.08	5.185	2.37	0.0185974	81.4	15.7	63.2	86.6	81.4	23.6	15.7	9.1		4.66	0	3.761e-07
[R].TGMESLTVTPCSK.[A]	1xSNO [C11(100)]; 1xOxidation [M3(100)]	O60231 1xSNO [C714(100)]; 1xOxidation [M706(100)]	High	1.58177e-08	0	1	1	2	O60231	O60231 [704-716]	0	2023.07	5.054	2.34	0.00329098	188.5	37.3	183.9	263.6	188.5	37.3	41.9	21.7	Excluded Modification	4.65	0	2.231e-08
[R].VEVGLSSCQGDYIR.[V]	1xSNO [C8(100)]	O60231 1xSNO [C932(100)]	High	1.64234e-06	0	1	1	1	O60231	O60231 [925-938]	0	1950.01	4.668	2.22	0.000980235	350.6	75.1	339.5	487.7	350.6	79.5	75.1	49.5		4.43	0	1.668e-06
[K].AAQGPPAPAVPPNTDVMACTQTALLQK.[L]	1xSNO [C19(100)]	O60232 1xSNO [C152(100)]	High	3.4453e-11	0	1	1	1	O60232	O60232 [134-160]	0	3343.8	5.974	2.58	0.00269026	206.7	34.6	206.7	289.1	201.9	38.2	34.6	19.7		6.2	0	7.496e-11
[R].LPTCIR.[D]	1xSNO [C4(100)]	O60244 1xSNO [C172(100)]	High	0.125061	0.00467776	1	1	1	O60244	O60244 [169-174]	0	1126.67	4.324	2.11	0.0031936	283.2	65.5	283.2	372.2	268.9	65.5	67	62.6		1.43	0.003167	0.0657
[R].AGEMCAFNK.[V]	1xSNO [C5(100)]	O60244 1xSNO [C635(100)]	High	0.0377391	0.00169947	1	1	1	O60244	O60244 [631-639]	0	1623.85	5.734	2.52	0.000263968	487.4	85	485.9	642.3	487.4	93.6	85	64		2.07	0.001157	0.01921
[R].LYECVLEFAR.[S]	1xSNO [C4(100)]	O60244 1xSNO [C779(100)]	High	0.0129669	0.000756592	1	1	1	O60244	O60244 [776-785]	0	1666.89	0.576	-0.8	0.0270832	69.3	120.3	65	94.7	69.3	145	115.3	120.3		2.16	0.00047	0.006791
[R].RCNTLITLIER.[E]	1xSNO [C2(100)]	O60264 1xSNO [C1001(100)]	High	0.000203817	0	1	1	1	O60264	O60264 [1000-1010]	1	1756.02	1.861	0.9	0.00637138	37.6	20.2	37.6	43.8	37.3	25.8	20.1	20.2		3.17	0	0.0001458
[K].ATNVCTR.[F]	1xSNO [C5(100)]	O60264 1xSNO [C165(100)]	High	0.0153784	0.000886676	1	1	2	O60264	O60264 [161-167]	0	1188.65	15.322	3.94	0.00224058	90.4	5.9	114.4	84.3	90.4	10.9	5.9	5.7		1.95	0.0007033	0.01027
[R].SVCLIGDKEQR.[A]	1xSNO [C3(100)]	O60264 1xSNO [C259(100)]	High	0.0174272	0.00107528	1	1	1	O60264	O60264 [257-267]	1	1901.08	3.377	1.76	0.00112523	298.9	88.5	282.6	403.2	298.9	99.3	88.5	66.8		2.05	0.0007033	0.008997
[R].DVLLPGEWDVCVTSYEMLIK.[E]	1xSNO [C11(100)]	O60264 1xSNO [C283(100)]	High	1.5632e-05	0	1	1	2	O60264	O60264 [273-292]	0	2963.58	3.283	1.72	0.0909857	37.1	11.3	33.3	42.8	37.1	14.2	11.3	2.6		3.44	0	1.351e-05
[R].VLDILEDYCMWR.[N]	1xSNO [C9(100)]	O60264 1xSNO [C519(100)]	High	6.11028e-05	0	1	1	1	O60264	O60264 [511-522]	0	1980	5.438	2.44	0.000574917	39.7	7.3	36.6	51.9	39.7	6.7	7.3	8.2		2.62	0	4.774e-05
[R].VLDILEDYCMWR.[N]	1xSNO [C9(100)]; 1xOxidation [M10(100)]	O60264 1xSNO [C519(100)]; 1xOxidation [M520(100)]	High	0.000984872	7.95114e-05	1	1	1	O60264	O60264 [511-522]	0	1996	3.084	1.62	0.00451822	47.8	15.5	44.5	75.3	47.8	16.4	15.5	11.8	Excluded Modification	2.12	4.241e-05	0.0006231
[K].VDELTCEK.[D]	1xSNO [C6(100)]	O60271 1xSNO [C443(100)]	High	0.00317704	0.000217491	1	1	1	O60271	O60271 [438-445]	0	1589.87	7.773	2.96	0.0206418	456.3	58.7	420.6	591.4	456.3	90.8	58.7	25.3		2.52	0.0001535	0.001809
[R].DPVLAPAVGADLLDYCLAR.[R]	1xSNO [C16(100)]	O60287 1xSNO [C1222(100)]	High	5.98306e-08	0	1	1	1	O60287	O60287 [1207-1225]	0	2396.3	4.153	2.05	0.00308539	51.5	12.4	36.1	64.5	51.5	14.2	12.4	8.9		4.4	0	7.656e-08
[R].WIVADSISAALEGSAEELCAWR.[R]	1xSNO [C19(100)]	O60287 1xSNO [C1376(100)]	High	3.77579e-05	0	1	1	1	O60287	O60287 [1358-1379]	0	2801.42												No Quan Values	2.89	0	3.051e-05
[R].MVCEAADDAPSSEEEAIVVLCK.[D]	1xSNO [C21(100)]; 1xCarbamidomethyl [C3(100)]; 1xOxidation [M1(100)]	O60287 1xSNO [C2261(100)]; 1xCarbamidomethyl [C2243(100)]; 1xOxidation [M2241(100)]	High	5.065e-10	0	1	1	2	O60287	O60287 [2241-2262]	0	3035.49	9.644	3.27	0.0133352	428.2	44.4	422	576.4	428.2	59.9	44.4	18.4	Excluded Modification	6.5	0	9.13e-10
[K].LEPPCLVPCCQQLSR.[F]	1xSNO [C5(100)]; 2xCarbamidomethyl [C9(100); C10(100)]	O60287 1xSNO [C844(100)]; 2xCarbamidomethyl [C848(100); C849(100)]	High	0.00278683	0.000217491	1	1	1	O60287	O60287 [840-854]	0	2224.14	3.899	1.96	0.00328948	151.3	38.8	144.7	213.2	151.3	48.9	38.8	26.7	Excluded Modification	2.67	0.0001535	0.001609
[R].GPPADIYLPALGPDSCSVGIDE.[-]	1xSNO [C16(100)]	O60291 1xSNO [C546(100)]	High	0.000363907	0	1	1	1	O60291	O60291 [531-552]	0	2610.31	7.377	2.88	0.00300787	45	6.1	44.6	60.4	45	10.4	6.1	5.6		3.59	0	0.0002491
[R].EPSFASPAGLEPGLPSDVLFTSTCAFPSSTLPAR.[R]	1xSNO [C24(100)]	O60292 1xSNO [C1577(100)]	High	0.000263394	0	1	1	1	O60292	O60292 [1554-1587]	0	3873.97	9.3	3.22	0.00705245	27.9	3	21.4	33.4	27.9	3	6.5	3		3.56	0	0.0001852
[K].NENCVEETFEDLLLK.[Y]	1xSNO [C4(100)]	O60293 1xSNO [C220(100)]	High	2.90919e-07	0	1	1	1	O60293	O60293 [217-231]	0	2449.28	10.552	3.4	0.010184	150.9	14.3	118.6	196.6	150.9	22.4	14.3	6.8		3.73	0	3.325e-07
[R].IGETPELCALTGPFER.[G]	1xSNO [C8(100)]	O60294 1xSNO [C133(100)]	High	3.68932e-07	0	1	1	1	O60294	O60294 [126-141]	0	2157.13	9.308	3.22	0.00177618	223.4	24	190.7	287.8	223.4	32.4	24	15.9		4.3	0	4.157e-07
[K].GSQIGSCGTGVQWDGR.[L]	1xSNO [C7(100)]	O60294 1xSNO [C408(100)]	High	1.90988e-07	0	1	1	1	O60294	O60294 [402-417]	0	2032	12.594	3.65	0.000251132	350.1	27.8	316.8	417.4	350.1	28.1	27.8	18.7		4.32	0	2.259e-07
[K].EGCTVSPETISLNVK.[G]	1xSNO [C3(100)]	O60313 1xSNO [C375(100)]	High	2.02696e-06	0	1	1	2	O60313	O60313 [373-387]	0	2230.23	14.66	3.87	0.016683	941.2	64.2	935.8	1097.2	941.2	93.4	64.2	24.5		4.15	0	2.02e-06
[R].NLSLAVSDCFWK.[M]	1xSNO [C9(100)]	O60313 1xSNO [C551(100)]	High	1.74246e-05	0	1	1	1	O60313	O60313 [543-554]	0	2036.12	9.219	3.2	0.0152819	395.5	42.9	356.1	456.3	395.5	50.2	42.9	16.7		4.03	0	1.493e-05
[R].TQEQCVHNETK.[N]	1xSNO [C5(100)]	O60313 1xSNO [C786(100)]	High	0.000489005	0	1	1	4	O60313	O60313 [782-792]	0	1970.03	7.342	2.88	0.0169962	486.8	66.3	641.4	255	486.8	66.3	67.4	57.2		3.38	8.318e-05	0.0008039
[R].HFVDSELECNDVVLFWR.[I]	1xSNO [C9(100)]	O60313 1xSNO [C874(100)]	High	8.65885e-10	0	1	1	2	O60313	O60313 [866-882]	0	2532.27	4.6	2.2	0.00208508	126.5	27.5	118.2	165	126.5	28.7	27.5	17		6.54	0	1.5e-09
[R].ALAPSAECPIAEENLAR.[G]	1xSNO [C8(100)]	O60318 1xSNO [C1285(100)]	High	1.91286e-08	0	1	1	1	O60318	O60318 [1278-1294]	0	2179.15	10.186	3.35	0.00587559	257.7	25.3	247.5	335.4	257.7	30.9	25.3	12.7		4.74	0	2.659e-08
[R].EQLQLSEATGTCLGER.[L]	1xSNO [C12(100)]	O60318 1xSNO [C1945(100)]	High	6.7463e-11	0	1	1	1	O60318	O60318 [1934-1949]	0	2159.11	5.262	2.4	0.000497289	174.7	33.2	139.1	207	174.7	33.2	38.2	25.8		5.75	0	1.403e-10
[R].SNSGEVIVTLEPCER.[S]	1xSNO [C13(100)]	O60333 1xSNO [C600(100)]	High	4.04226e-09	0	1	1	1	O60333	O60333 [588-602]	0	2057.06	5.583	2.48	0.0380614	64.2	11.5	51.4	77.9	64.2	12.8	11.5	3		5.85	0	6.293e-09
[R].YTASGCEVIAVNTR.[S]	1xSNO [C6(100)]	O60341 1xSNO [C600(100)]	High	6.15183e-05	0	1	1	1	O60341	O60341 [595-608]	0	1908	5.468	2.45	0.00105786	249.9	45.7	229.3	305	249.9	47.8	45.7	30.5		3.04	0	4.792e-05
[R].CLAILK.[G]	1xSNO [C1(100)]	O60341 1xSNO [C727(100)]	High	0.0053633	0.000289197	1	1	1	O60341	O60341 [727-732]	0	1313.85	0.201	-2.31	0.00024821	37.8	187.7	36.3	42	37.8	190.7	187.7	181.6		2.39	0.0001912	0.00294
[K].FEVLYCGK.[V]	1xSNO [C6(100)]	O60343 1xSNO [C207(100)]	High	0.00423782	0.000217491	1	1	1	O60343	O60343 [202-209]	0	1611.91	4.795	2.26	0.000192591	385	80.3	385	503.6	382.5	92.7	80.3	68.5		2.44	0.0001535	0.00237
[R].VCFPER.[I]	1xSNO [C2(100)]	O60343 1xSNO [C295(100)]	High	0.108682	0.00413519	1	1	1	O60343	O60343 [294-299]	0	1174.64	8.931	3.16	4.1268e-05	246.5	27.6	235.7	307.9	246.5	28.7	27.6	23.3		1.95	0.002801	0.05681
[R].SQKPEAGGCGAPAAR.[E]	1xSNO [C9(100)]	O60343 1xSNO [C74(100)]	High	0.00110224	0.000151848	1	1	1	O60343	O60343 [66-80]	0	2053.11												No Quan Values	2.62	8.318e-05	0.000692
[K].LDYEEVGACQK.[E]	1xSNO [C9(100)]	O60343 1xSNO [C885(100)]	High	8.48751e-06	0	1	1	1	O60343	O60343 [877-887]	0	1908	11.881	3.57	0.00527437	748.5	63	744.5	921.8	748.5	87.1	63	38		3.55	0	7.661e-06
[K].LIAPAVCFVIPPTDPEALALADSLGSQYR.[S]	1xSNO [C7(100)]	O60437 1xSNO [C449(100)]	High	2.50565e-07	0	1	1	1	O60437	O60437 [443-471]	0	3451.86												No Quan Values	5.14	0	2.906e-07
[R].FQEHCPDLER.[Q]	1xSNO [C5(100)]	O60437 1xSNO [C694(100)]	High	0.00278683	0.000217491	1	1	1	O60437	O60437 [690-699]	0	1697.84	4.038	2.01	0.0011589	94.5	23.4	94.5	101.8	83.3	30.4	21.7	23.4		2.88	0.0001535	0.001606
[K].ICANSQQYQQAVK.[D]	1xSNO [C2(100)]	O60437 1xSNO [C788(100)]	High	1.11719e-07	0	1	1	1	O60437	O60437 [787-799]	0	2134.16	10.664	3.41	0.00026582	123.7	11.6	116.6	188.5	123.7	14.3	11.6	9.1		4.14	0	1.366e-07
[R].NEVLCVLTQK.[I]	1xSNO [C5(100)]	O60443 1xSNO [C156(100)]	High	0.000182937	0	1	1	1	O60443	O60443 [152-161]	0	1800.06												No Quan Values	3.25	0	0.0001321
[K].CGGIVGIQTK.[T]	1xSNO [C1(100)]	O60443 1xSNO [C180(100)]	High	2.69556e-06	0	1	1	1	O60443	O60443 [180-189]	0	1628.97	4.616	2.21	0.00206303	131.1	28.4	131.1	176.4	128.1	39.4	28.4	22.9		3.2	0	2.627e-06
[R].LSEAESQCALK.[E]	1xSNO [C8(100)]	O60447 1xSNO [C479(100)]	High	0.000356638	0	1	1	1	O60447	O60447 [472-482]	0	1832.01												No Quan Values	3	0	0.0002444
[K].GDCTVLKPTLMAAVPEIMDR.[I]	1xSNO [C3(100)]	O60488 1xSNO [C363(100)]	High	2.11458e-07	0	1	1	1	O60488	O60488 [361-380]	0	2813.52	2.995	1.58	0.0107241	110.5	36.9	110.5	189.2	107.9	36.9	39.3	30.9		4.75	0	2.481e-07
[K].GYDAPLCNLLLFK.[K]	1xSNO [C7(100)]	O60488 1xSNO [C420(100)]	High	0.000148353	0	1	1	1	O60488	O60488 [414-426]	0	2120.21	6.724	2.75	0.0172835	216.5	32.2	216.5	287.1	195.9	44.7	32.2	14		3.29	0	0.0001087
[R].FMNVCFCCPIGQGYGLTESCGAGTVTEVTDYTTGR.[V]	1xSNO [C20(100)]; 3xCarbamidomethyl [C5(100); C7(100); C8(100)]	O60488 1xSNO [C472(100)]; 3xCarbamidomethyl [C457(100); C459(100); C460(100)]	High	3.12811e-10	0	1	1	1	O60488	O60488 [453-487]	0	4275.92												Excluded Modification	4.34	0	5.816e-10
[R].VGAPLICCEIK.[L]	1xSNO [C7(99.8)]; 1xCarbamidomethyl [C8(99.8)]	O60488 1xSNO [C494(99.8)]; 1xCarbamidomethyl [C495(99.8)]	High	4.78715e-05	0	1	1	1	O60488	O60488 [488-498]	0	1856.07	5.83	2.54	0.000706807	408.1	70	406.6	540.4	408.1	92.9	70	58.2	Excluded Modification	3.17	0	3.818e-05
[R].WFCTGDIGEFHPDGCLQIIDR.[K]	1xSNO [C3(100)]; 1xCarbamidomethyl [C15(100)]	O60488 1xSNO [C552(100)]; 1xCarbamidomethyl [C564(100)]	High	1.07821e-06	0	1	1	1	O60488	O60488 [550-570]	0	2903.39	4.95	2.31	0.0016539	128.7	26	123.2	171.7	128.7	30	26	17.4	Excluded Modification	4.04	0	1.123e-06
[K].NCPLIDNICAFAK.[S]	1xSNO [C9(100)]; 1xCarbamidomethyl [C2(100)]	O60488 1xSNO [C602(100)]; 1xCarbamidomethyl [C595(100)]	High	4.63936e-06	0	1	1	1	O60488	O60488 [594-606]	0	2132.15	0.831	-0.27	0.254137	118.7	142.9	112.3	131.6	118.7	159.7	142.9	117.6	Excluded Modification	3.3	0	4.357e-06
[R].CLHMFLQDEIIDK.[S]	1xSNO [C1(100)]	O60493 1xSNO [C140(100)]	High	3.29686e-05	0	1	1	1	O60493	O60493 [140-152]	0	2258.22	3.764	1.91	0.000493266	167.1	44.4	167.1	217.6	165.3	48.9	44.4	34.5		3.57	0	2.695e-05
[R].WCELLQESAAVGR.[E]	1xSNO [C2(100)]	O60499 1xSNO [C29(100)]	High	5.28667e-07	0	1	1	1	O60499	O60499 [28-40]	0	1885.99	0.835	-0.26	0.0537604	148.8	178.3	148.8	156.1	128.8	184.2	178.3	170		4.46	0	5.795e-07
[K].SPEMSMQEDCISDIAPMQTDEQTNK.[E]	1xSNO [C10(100)]; 3xOxidation [M4(100); M6(100); M17(100)]	O60502 1xSNO [C520(100)]; 3xOxidation [M514(100); M516(100); M527(100)]	High	1.64495e-07	0	1	1	1	O60502	O60502 [511-535]	0	3529.6	14.114	3.82	0.0277519	197.6	14	197.6	279.6	180.3	21.9	14	3.3	Excluded Modification	5.8	0	1.956e-07
[R].LSNCANR.[T]	1xSNO [C4(100)]	O60502 1xSNO [C631(100)]	High	0.204847	0.00741712	1	1	1	O60502	O60502 [628-634]	0	1201.64	9.453	3.24	5.01766e-05	110.6	11.7	132	96.3	110.6	11.7	12.2	9.4		1.45	0.005184	0.1117
[R].LCDDGPQLPTSPR.[L]	1xSNO [C2(100)]	O60504 1xSNO [C521(100)]	High	1.26896e-06	0	1	1	1	O60504	O60504 [520-532]	0	1822.94	5.851	2.55	0.00055756	172.6	29.5	153.2	229.3	172.6	36.6	29.5	23		4.09	0	1.31e-06
[R].VDVMQQCDDGWFVGVSR.[R]	1xSNO [C7(100)]; 1xOxidation [M4(100)]	O60504 1xSNO [C645(100)]; 1xOxidation [M642(100)]	High	3.06658e-06	0	1	1	1	O60504	O60504 [639-655]	0	2381.13	5.851	2.55	0.0013507	188.4	32.2	164.9	266.7	188.4	36.7	32.2	20.2	Excluded Modification	3.94	0	2.963e-06
[R].GYAFVTFCTK.[E]	1xSNO [C8(100)]	O60506 1xSNO [C211(100)]	High	0.0100465	0.000489084	1	1	2	O60506	O60506 [204-213]	0	1789.98	7.483	2.9	0.0301336	43.4	5.8	43.4	44.5	37.7	14.1	5.8	5.1		1.68	0.0002946	0.005315
[K].LWDTETGQCISR.[F]	1xSNO [C9(100)]	O60508 1xSNO [C366(100)]	High	1.97267e-06	0	1	1	1	O60508	O60508 [358-369]	0	1832.93	4.859	2.28	0.00076737	387.3	79.7	336.8	522.3	387.3	82.8	79.7	53.8		4.44	0	1.966e-06
[K].NLINPSCMVR.[R]	1xSNO [C7(100)]	O60518 1xSNO [C31(100)]	High	0.000559105	0	1	1	1	O60518	O60518 [25-34]	0	1570.85												No Quan Values	2.94	0	0.0003714
[K].VDESCVWR.[H]	1xSNO [C5(100)]	O60524 1xSNO [C663(100)]	High	0.119636	0.00455646	1	1	1	O60524	O60524 [659-666]	0	1417.72												No Quan Values	1.46	0.003014	0.06282
[K].TCGLINSVK.[F]	1xSNO [C2(100)]	O60547 1xSNO [C142(100)]	High	0.000479267	0	1	1	1	O60547	O60547 [141-149]	0	1587.94	8.44	3.08	0.000722915	343.5	40.7	343.5	442.4	307.4	51.3	40.7	29.3		2.5	0	0.000321
[K].LHYGDLTDSTCLVK.[I]	1xSNO [C11(100)]	O60547 1xSNO [C92(100)]	High	5.15312e-08	0	1	1	1	O60547	O60547 [82-95]	0	2218.21	8.374	3.07	0.00324235	362.6	43.3	362.6	467.5	337.7	53.7	43.3	25.8		4	0	6.674e-08
[K].TSEDQQTACGTIYSQTLSIK.[K]	1xSNO [C9(100)]	O60566 1xSNO [C656(100)]	High	1.07763e-10	0	1	1	3	O60566	O60566 [648-667]	0	2827.47	14.255	3.83	0.0634611	357.8	25.1	357.8	450	354	37.6	25.1	2		5.5	0	2.168e-10
[K].CLQIPEK.[L]	1xSNO [C1(100)]	O60566 1xSNO [C700(100)]	High	0.146053	0.00552401	1	1	1	O60566	O60566 [700-706]	0	1483.88	1.538	0.62	0.193433	245	159.3	245	815.4	222.4	161.5	153.9	159.3		1.75	0.003873	0.07777
[K].LELTNETSENPTQSPWCSQYR.[R]	1xSNO [C17(100)]	O60566 1xSNO [C723(100)]	High	8.92491e-12	0	1	1	1	O60566	O60566 [707-727]	0	2907.39	12.615	3.66	0.0160829	114.8	9.1	114.8	138.9	111.5	11.1	9.1	3.1		7.04	0	2.144e-11
[R].IHDPYDCNK.[N]	1xSNO [C7(100)]	O60566 1xSNO [C900(100)]	High	3.60074e-05	0	1	1	2	O60566	O60566 [894-902]	0	1757.92	7.841	2.97	0.00389441	247	31.5	218.1	253.6	247	36.7	31.5	20.9		2.82	0	2.922e-05
[R].LLFSAESFCWPEWGLAEQYPEVGTGK.[R]	1xSNO [C9(100)]	O60568 1xSNO [C144(100)]	High	0.00483035	0.000217491	1	1	1	O60568	O60568 [136-161]	0	3597.82	7.552	2.92	0.0154514	21.9	2.9	21.9	21.9	18	6.1	2.9	2.9		1.85	0.0001535	0.002668
[R].DVFSGSDTDPDMAFCK.[S]	1xSNO [C15(100)]	O60568 1xSNO [C494(100)]	High	4.23896e-09	0	1	1	1	O60568	O60568 [480-495]	0	2388.14	6.806	2.77	0.00673516	259.3	38.1	253.3	404.4	259.3	56.2	38.1	21.1		5.78	0	6.577e-09
[R].DVFSGSDTDPDMAFCK.[S]	1xSNO [C15(100)]; 1xOxidation [M12(100)]	O60568 1xSNO [C494(100)]; 1xOxidation [M491(100)]	High	6.70434e-07	0	1	1	1	O60568	O60568 [480-495]	0	2404.13	7.102	2.83	0.00668687	291.2	41	266.6	484.6	291.2	71.3	41	25.8	Excluded Modification	5.38	0	7.222e-07
[K].GLDYEGGGCR.[F]	1xSNO [C9(100)]	O60568 1xSNO [C691(100)]	High	0.000108673	0	1	1	1	O60568	O60568 [683-692]	0	1450.71	5.879	2.56	6.63766e-05	228.1	38.8	228.1	194.2	246.9	38.8	42.2	32.8		2.49	0	8.139e-05
[R].YDCVISSPR.[K]	1xSNO [C3(100)]	O60568 1xSNO [C698(100)]	High	0.00665493	0.000422556	1	1	1	O60568	O60568 [696-704]	0	1463.76												No Quan Values	2.42	0.0002603	0.003608
[K].AGCAVTSLLASELTK.[D]	1xSNO [C3(100)]	O60610 1xSNO [C1227(100)]	High	3.28032e-10	0	1	1	1	O60610	O60610 [1225-1239]	0	2117.22	12.859	3.68	0.00173623	365.2	28.4	365.2	497.6	354.5	47.2	28.4	23.3		5.4	0	6.1e-10
[R].DMPLLSCLESLR.[V]	1xSNO [C7(100)]	O60610 1xSNO [C164(100)]	High	2.33747e-06	0	1	1	1	O60610	O60610 [158-169]	0	1800.97	1.998	1	0.0333058	90.9	45.5	90.2	162.9	90.9	49.1	45.5	39.4		3.75	0	2.313e-06
[K].LLSALCILPQPEDMNER.[V]	1xSNO [C6(100)]; 1xOxidation [M14(100)]	O60610 1xSNO [C267(100)]; 1xOxidation [M275(100)]	High	2.30127e-05	0	1	1	1	O60610	O60610 [262-278]	0	2382.25	2.367	1.24	0.00475396	69.6	29.4	70.8	69.6	53.7	37.7	29.4	29	Excluded Modification	3.14	0	1.929e-05
[K].VGCLQLINALITPAEELDFR.[V]	1xSNO [C3(100)]	O60610 1xSNO [C314(100)]	High	2.23481e-12	0	1	1	2	O60610	O60610 [312-331]	0	2639.45	1.202	0.27	0.130727	66.1	55	66.1	83.4	60.5	55	53.3	56.4		5.8	0	5.91e-12
[K].LIEECISQIVLHK.[N]	1xSNO [C5(100)]	O60610 1xSNO [C437(100)]	High	1.52135e-05	0	1	1	2	O60610	O60610 [433-445]	0	2178.28	0.174	-2.53	0.00261753	54.2	312.3	54.2	65.5	43.8	303.4	312.3	336.3		3.46	0	1.313e-05
[K].LVAEDLSQDCFWTK.[V]	1xSNO [C10(100)]	O60610 1xSNO [C796(100)]	High	2.66349e-07	0	1	1	2	O60610	O60610 [787-800]	0	2308.22	11.77	3.56	0.0151839	1098.1	93.3	1048.9	1482.7	1098.1	132.5	93.3	34.8		4.36	0	6.787e-07
[K].LQFSEQVENIKPEIVSVTAACEELR.[K]	1xSNO [C21(100)]	O60610 1xSNO [C964(100)]	High	6.08982e-15	0	1	1	1	O60610	O60610 [944-968]	0	3485.88	5.5	2.46	0.00682257	95.7	17.4	86.1	157.3	95.7	25.5	17.4	9.9		7.72	0	2.461e-14
[R].DIAQQLQATCTSLGSSIQGLPTNVK.[D]	1xSNO [C10(100)]	O60664 1xSNO [C341(100)]	High	2.08166e-10	0	1	1	3	O60664	O60664 [332-356]	0	3226.76	2.911	1.54	0.00343986	271	93.1	267.8	396.9	271	123.1	93.1	77.4		5.86	0	1.427e-08
[R].VASMPLISSTCDMVSAAYASTK.[E]	1xSNO [C11(100)]	O60664 1xSNO [C39(100)]	High	1.58424e-09	0	1	1	1	O60664	O60664 [29-50]	0	2886.49	1.432	0.52	0.100724	74.6	52.1	74.6	91.2	61.7	65.3	52.1	43.1		4.14	0	2.626e-09
[K].TVCDAAEK.[G]	1xSNO [C3(100)]	O60664 1xSNO [C60(100)]	High	0.00492609	0.000217491	1	1	1	O60664	O60664 [58-65]	0	1489.82	3.694	1.89	0.00683176	441.1	119.4	504.1	315.9	441.1	106	123.7	119.4		2.79	0.0001535	0.002718
[K].INTQEPEETLDFDFCSTNVINK.[I]	1xSNO [C15(100)]	O60671 1xSNO [C148(100)]	High	2.86391e-10	0	1	1	2	O60671	O60671 [134-155]	0	3210.61	13.479	3.75	0.008849	196.8	14.6	182.7	230.8	196.8	17	14.6	6.3		5.81	0	5.368e-10
[K].DSDLMEAFHCNQTQVNR.[Y]	1xSNO [C10(100)]; 1xOxidation [M5(100)]	O60671 1xSNO [C215(100)]; 1xOxidation [M210(100)]	High	3.41058e-05	0	1	1	1	O60671	O60671 [206-222]	0	2448.13	5.735	2.52	0.00602959	134.2	23.4	122.4	157.8	134.2	33.9	23.4	17.4	Excluded Modification	3.29	0	2.788e-05
[R].EHATCFATK.[N]	1xSNO [C5(100)]	O60671 1xSNO [C42(100)]	High	0.0359627	0.00169947	1	1	1	O60671	O60671 [38-46]	0	1660.9	5.526	2.47	0.00189106	210	38	210	207.3	239.7	40	38	26.8		1.65	0.001157	0.0183
[K].GGSVYPDICTISLVAVSDVNK.[H]	1xSNO [C9(100)]	O60678 1xSNO [C363(100)]	High	3.14451e-09	0	1	1	3	O60678	O60678 [355-375]	0	2790.52	8.793	3.14	0.0101645	684.1	77.8	672.7	844	684.1	110.7	77.8	42.7		4.9	0	4.957e-09
[K].TLISEPCGIK.[H]	1xSNO [C7(100)]	O60678 1xSNO [C417(100)]	High	0.00037635	0	1	1	1	O60678	O60678 [411-420]	0	1714.01	14.19	3.83	0.00106122	740.7	52.2	734.8	979.4	740.7	62.4	52.2	32.8		3.29	0	0.0002565
[K].QQTPCLFCNR.[L]	1xSNO [C8(100)]; 1xCarbamidomethyl [C5(100)]	O60678 1xSNO [C53(100)]; 1xCarbamidomethyl [C50(100)]	High	0.00214384	0.000151848	1	1	2	O60678	O60678 [46-55]	0	1690.85	7.557	2.92	0.00422798	612.9	81.1	538.1	725.2	612.9	102.6	81.1	50.2	Excluded Modification	3	0.0001535	0.001493
[R].LFTSAEETFSHCK.[S]	1xSNO [C12(100)]	O60678 1xSNO [C67(100)]	High	4.08474e-07	0	1	1	1	O60678	O60678 [56-68]	0	2153.12												No Quan Values	5.12	0	4.56e-07
[R].NENCTLQFEAAWALTNIASGTSQQTK.[I]	1xSNO [C4(100)]	O60684 1xSNO [C139(100)]	High	4.41516e-09	0	1	1	1	O60684	O60684 [136-161]	0	3479.77	6.833	2.77	0.0429688	69.7	10.2	62.7	92.8	69.7	17.2	10.2	3.1		4.57	0	6.808e-09
[K].VSPCLPVLSR.[L]	1xSNO [C4(100)]	O60684 1xSNO [C253(100)]	High	0.000216587	0	1	1	1	O60684	O60684 [250-259]	0	1494.88	5.061	2.34	0.00302164	274.8	54.3	274.8	361.6	244.5	77.4	54.3	41.2		2.81	0	0.0001541
[R].SGSGVNPYCGLIEEAYGLDK.[I]	1xSNO [C9(100)]	O60684 1xSNO [C467(100)]	High	1.26434e-08	0	1	1	2	O60684	O60684 [459-478]	0	2725.4	12.911	3.69	0.00778305	158.8	12.3	158.8	226.2	139.9	21.9	12.3	6.8		4.87	0	1.922e-08
[K].YIEACAR.[R]	1xSNO [C5(100)]	O60701 1xSNO [C112(100)]	High	0.0134868	0.000756592	1	1	1	O60701	O60701 [108-114]	0	1249.67	0.393	-1.35	0.00059554	84.6	215.2	81.9	95.3	84.6	185.6	215.2	230.2		2.35	0.00047	0.007028
[R].ISSINSISALCEATGADVEEVATAIGMDQR.[I]	1xSNO [C11(100)]	O60701 1xSNO [C241(100)]	High	1.72672e-12	0	1	1	2	O60701	O60701 [231-260]	0	3475.74	8.713	3.12	0.0381368	130.7	15	123.6	180.2	130.7	20.8	15	3.3		7.62	0	4.65e-12
[R].ISSINSISALCEATGADVEEVATAIGMDQR.[I]	1xSNO [C11(100)]; 1xOxidation [M27(100)]	O60701 1xSNO [C241(100)]; 1xOxidation [M257(100)]	High	1.43534e-11	0	1	1	2	O60701	O60701 [231-260]	0	3491.73	3.324	1.73	0.00339549	61.5	18.5	55.3	90	61.5	22.7	18.5	16.2	Excluded Modification	5.81	0	3.336e-11
[K].ASVGFGGSCFQK.[D]	1xSNO [C9(100)]	O60701 1xSNO [C276(100)]	High	3.62524e-05	0	1	1	2	O60701	O60701 [268-279]	0	1840.99	9.393	3.23	0.000158066	564.5	60.1	532.4	777.9	564.5	78.3	60.1	53		3.37	0	2.936e-05
[K].DVLNLVYLCEALNLPEVAR.[Y]	1xSNO [C9(100)]	O60701 1xSNO [C288(100)]	High	1.94505e-10	0	1	1	2	O60701	O60701 [280-298]	0	2568.42	0.352	-1.51	0.00113261	30.2	85.8	30.2	38.5	29.5	102.9	77.2	85.8		5.91	0	3.757e-10
[K].SNAAAYLQHLCYR.[N]	1xSNO [C11(100)]	O60716 1xSNO [C394(100)]	High	6.8307e-06	0	1	1	1	O60716	O60716 [384-396]	0	1934	2.456	1.3	0.0127503	91.1	37.1	80.4	141.6	91.1	43.4	37.1	31.1		3.76	0	6.267e-06
[K].NCDGVPALVR.[L]	1xSNO [C2(100)]	O60716 1xSNO [C450(100)]	High	1.38348e-05	0	1	1	2	O60716	O60716 [449-458]	0	1467.81	7.479	2.9	0.000415517	715	95.6	662.9	810.7	715	95.6	96.7	68.9		3.82	0	1.206e-05
[R].EPNEDCKPR.[H]	1xSNO [C6(100)]	O60716 1xSNO [C516(100)]	High	0.00768429	0.000422556	1	1	1	O60716	O60716 [511-519]	0	1740.92	10.186	3.35	0.0122639	131.4	12.9	169	70	131.4	12.9	14.6	12.5		2.25	0.0002603	0.004107
[R].YQEAAPNVANNTGPHAASCFGAK.[K]	1xSNO [C19(100)]	O60716 1xSNO [C618(100)]	High	2.34853e-09	0	1	1	1	O60716	O60716 [600-622]	0	2971.5	6.261	2.65	0.00399981	83.9	13.4	83.9	124.4	79.4	15.3	13.4	6.9		4.89	0	3.789e-09
[K].TPAILEASAGAIQNLCAGR.[W]	1xSNO [C16(100)]	O60716 1xSNO [C692(100)]	High	1.34533e-13	0	1	1	1	O60716	O60716 [677-695]	0	2280.24	2.498	1.32	0.00605794	68.7	27.5	68.7	93.5	67	30.3	27.5	18.2		5.98	0	4.347e-13
[R].VLVSPTNPPGATSSCQK.[A]	1xSNO [C15(100)]	O60763 1xSNO [C303(100)]	High	1.11893e-08	0	1	1	7	O60763	O60763 [289-305]	0	2339.29	7.252	2.86	0.0138162	881.1	121.5	881.1	1127.6	872.5	158.2	121.5	56.4		5.08	0	1.621e-08
[K].CQNEQLQTAVTQQVSQIQQHK.[D]	1xSNO [C1(100)]	O60763 1xSNO [C678(100)]	High	6.46699e-10	0	1	1	2	O60763	O60763 [678-698]	0	3092.64	7.045	2.82	0.0287993	155.7	22.1	153.1	229.5	155.7	32.2	22.1	7		6.93	0	1.148e-09
[K].VFFVESVCDDPDVIAANILEVK.[V]	1xSNO [C8(100)]	O60825 1xSNO [C158(100)]	High	9.45763e-10	0	1	1	2	O60825	O60825 [151-172]	0	3075.66	13.393	3.74	0.00972261	143.3	10.7	143.3	188.5	138.3	15.5	10.7	4.9		5.07	0	4.681e-09
[K].ILNEIDAGVCEEMTYAEIEK.[R]	1xSNO [C10(100)]	O60825 1xSNO [C332(100)]	High	5.37569e-09	0	1	1	1	O60825	O60825 [323-342]	0	2923.49	12.444	3.64	0.031573	179.2	14.4	166.4	235.4	179.2	19.4	14.4	3		5.48	0	8.166e-09
[K].ILNEIDAGVCEEMTYAEIEK.[R]	1xSNO [C10(100)]; 1xOxidation [M13(100)]	O60825 1xSNO [C332(100)]; 1xOxidation [M335(100)]	High	3.47069e-07	0	1	1	2	O60825	O60825 [323-342]	0	2939.49	13.329	3.74	0.00578523	93.3	7	90.3	120	93.3	13.5	7	5.7	Excluded Modification	4.32	0	3.916e-07
[K].TLGVSFVQAESECR.[H]	1xSNO [C13(100)]	O60826 1xSNO [C369(100)]	High	0.00191741	0.000151848	1	1	1	O60826	O60826 [357-370]	0	1950.01												No Quan Values	2.92	0.000121	0.001142
[R].IVDDCGGAFTMGVIGGGVFQAIK.[G]	1xSNO [C5(100)]	O60830 1xSNO [C17(100)]	High	2.76383e-05	0	1	1	2	O60830	O60830 [13-35]	0	2908.56	3.844	1.94	0.000817674	71.5	18.6	71.5	96.8	68.7	22.2	17.3	18.6		3.38	0	2.295e-05
[K].HIAVFPCK.[I]	1xSNO [C7(100)]	O60841 1xSNO [C1092(100)]	High	0.000851078	7.95114e-05	1	1	7	O60841	O60841 [1086-1093]	0	1567.93	8.238	3.04	0.00029905	428.4	52	400.6	614.5	428.4	57.5	52	36.1		2.79	4.241e-05	0.0005444
[K].QGTPMCVPSK.[N]	1xSNO [C6(100)]	O60841 1xSNO [C1126(100)]	High	0.000118669	0	1	1	1	O60841	O60841 [1121-1130]	0	1700.93	7.97	2.99	0.000269874	394.5	49.5	357.2	545.2	394.5	59.1	49.5	38.1		2.8	0	8.867e-05
[K].QGTPMCVPSK.[N]	1xSNO [C6(100)]; 1xOxidation [M5(100)]	O60841 1xSNO [C1126(100)]; 1xOxidation [M1125(100)]	High	0.0313683	0.00165303	1	1	1	O60841	O60841 [1121-1130]	0	1716.93	5.169	2.37	0.000256739	125.6	24.3	125.6	163.9	124.3	24.3	27.7	19.3	Excluded Modification	1.34	0.001136	0.01593
[K].KGQEVCVK.[I]	1xSNO [C6(100)]	O60841 1xSNO [C1158(100)]	High	0.203355	0.00741712	1	1	1	O60841	O60841 [1153-1160]	1	1773.08												No Quan Values	1.27	0.005154	0.1109
[K].EVSESMELCAAVEVMEQGVPEK.[E]	1xSNO [C9(100)]	O60841 1xSNO [C470(100)]	High	4.7749e-07	0	1	1	1	O60841	O60841 [462-483]	0	3047.53												No Quan Values	3.57	0	5.289e-07
[K].EVSESMELCAAVEVMEQGVPEK.[E]	1xSNO [C9(100)]; 1xOxidation [M6(100)]	O60841 1xSNO [C470(100)]; 1xOxidation [M467(100)]	High	7.27327e-07	0	1	1	1	O60841	O60841 [462-483]	0	3063.52	8.247	3.04	0.00338131	80	9.7	78.7	137.8	80	19.1	9.7	8.5	Excluded Modification	3.74	0	7.803e-07
[K].CPFIVALNK.[I]	1xSNO [C1(100)]	O60841 1xSNO [C749(100)]	High	0.0014738	0.000151848	1	1	7	O60841	O60841 [749-757]	0	1658	7.661	2.94	0.000161071	140.2	18.3	139.6	190.1	140.2	24.2	16.9	18.3		2.2	0.000121	0.0008998
[R].LAHCEELR.[A]	1xSNO [C4(100)]	O60841 1xSNO [C853(100)]	High	0.00319792	0.000217491	1	1	2	O60841	O60841 [850-857]	0	1394.75	16.219	4.02	0.00124305	303.3	18.7	274.5	359.3	303.3	25.7	18.7	13.7		2.77	0.0001535	0.001826
[K].GACSSSGATSSK.[S]	1xSNO [C3(100)]	O60870 1xSNO [C212(100)]	High	0.000158731	0	1	1	1	O60870	O60870 [210-221]	0	1695.88	18.89	4.24	0.000648594	137.9	7.3	142.5	79.2	137.9	10	6.6	7.3		2.67	0	0.0001157
[K].NVLCSACSGQGGK.[S]	1xSNO [C4(100)]; 1xCarbamidomethyl [C7(100)]	O60884 1xSNO [C143(100)]; 1xCarbamidomethyl [C146(100)]	High	1.80606e-06	0	1	1	7	O60884	O60884 [140-152]	0	1934.01	7.253	2.86	0.00323057	1302.6	179.6	1270.4	1315.9	1302.6	183.7	179.6	125.9	Excluded Modification	3.79	0	1.818e-06
[K].VIEPGCVR.[V]	1xSNO [C6(100)]	O60884 1xSNO [C308(100)]	High	0.000445172	0	1	1	2	O60884	O60884 [303-310]	0	1296.74	10.379	3.38	0.0020371	599.9	57.8	571.3	726	599.9	79.1	57.8	42.6		2.79	0	0.0003007
[R].YVTSCLR.[K]	1xSNO [C5(100)]	O60885 1xSNO [C674(100)]	High	0.0137547	0.000756592	1	1	1	O60885	O60885 [670-676]	0	1265.7	1.465	0.55	0.0832516	249.8	170.5	204.2	316.5	249.8	181.1	162.2	170.5		2.62	0.00047	0.007173
[K].ALCNIVNNK.[M]	1xSNO [C3(100)]	O60921 1xSNO [C253(100)]	High	0.000630609	0	1	1	1	O60921	O60921 [251-259]	0	1641.96												No Quan Values	2.47	0	0.0004145
[R].DEENQEMSSCK.[S]	1xSNO [C10(100)]; 1xOxidation [M7(100)]	O60934 1xSNO [C478(100)]; 1xOxidation [M475(100)]	High	3.36463e-05	0	1	1	1	O60934	O60934 [469-479]	0	1968.92	9.628	3.27	0.01729	90.5	9.4	151.4	46.7	90.5	11	9.4	8	Excluded Modification	2.77	0	2.739e-05
[R].ERDEENQEMSSCK.[S]	1xSNO [C12(100)]; 1xOxidation [M9(100)]	O60934 1xSNO [C478(100)]; 1xOxidation [M475(100)]	High	0.0183721	0.00107528	1	1	1	O60934	O60934 [467-479]	1	2254.06	8.941	3.16	0.00843199	32	3.6	54.9	16	32	4.4	1.5	3.6	Excluded Modification	1.59	0.0007033	0.009483
[R].IETSCSLLEQTQPATPSLWK.[N]	1xSNO [C5(100)]	O60934 1xSNO [C487(100)]	High	4.06822e-05	0	1	1	1	O60934	O60934 [483-502]	0	2885.56	6.18	2.63	0.00996197	37.7	6.1	37.7	44.1	36.6	6.3	6.1	3		3.22	0	3.28e-05
[R].SYDPPCPGHWTPEAPGSGTTCPGLPR.[A]	1xSNO [C21(100)]; 1xCarbamidomethyl [C6(100)]	O60936 1xSNO [C124(100)]; 1xCarbamidomethyl [C109(100)]	High	4.1818e-09	0	1	1	1	O60936	O60936 [104-129]	0	3161.49	5.735	2.52	0.000152417	108.4	18.9	108.4	140.1	106.2	21	18.9	15.1	Excluded Modification	5.79	0	6.489e-09
[R].WLNCPR.[R]	1xSNO [C4(100)]	O60942 1xSNO [C13(100)]	High	0.0362108	0.00169947	1	1	2	O60942	O60942 [10-15]	0	1212.66	6.979	2.8	0.00109486	466.2	66.8	425.6	592	466.2	82.3	66.8	47.3		2.17	0.001157	0.01847
[K].FNSQPVGDCDFNVR.[L]	1xSNO [C9(100)]	O60942 1xSNO [C375(100)]	High	2.62757e-07	0	1	1	1	O60942	O60942 [367-380]	0	2021.98												No Quan Values	4.67	0	3.028e-07
[R].LATGSDDNCAAFFEGPPFK.[F]	1xSNO [C9(100)]	O75083 1xSNO [C170(100)]	High	2.12135e-05	0	1	1	1	O75083	O75083 [162-180]	0	2640.33	8.276	3.05	0.00229099	249.1	30.1	237	356.8	249.1	39.8	30.1	18.6		3.39	0	1.788e-05
[R].FVNCVR.[F]	1xSNO [C4(100)]	O75083 1xSNO [C194(100)]	High	0.251006	0.00917874	1	1	1	O75083	O75083 [191-196]	0	1161.65	8.306	3.05	0.00138363	331.4	39.9	285.5	437.8	331.4	41.8	39.9	36.1		1.33	0.006459	0.1405
[K].VCALGGSK.[A]	1xSNO [C2(100)]	O75083 1xSNO [C225(100)]	High	0.00293683	0.000217491	1	1	1	O75083	O75083 [224-231]	0	1387.82	6.534	2.71	3.61483e-05	336.5	51.5	336.5	387.3	307.5	51.5	60.2	49.1		2.44	0.0001535	0.001684
[K].SIQCLTVHK.[N]	1xSNO [C4(100)]	O75083 1xSNO [C325(100)]	High	0.00656848	0.000422556	1	1	1	O75083	O75083 [322-330]	0	1681.99	5.332	2.41	0.000774296	206.9	38.8	193.6	248.1	206.9	50.4	38.8	33.4		2.39	0.0002603	0.003546
[R].MTVDESGQLISCSMDDTVR.[Y]	1xSNO [C12(100)]; 2xOxidation [M1(100); M14(100)]	O75083 1xSNO [C382(100)]; 2xOxidation [M371(100); M384(100)]	High	4.7973e-10	0	1	1	2	O75083	O75083 [371-389]	0	2543.17	8.711	3.12	0.0176522	581	66.7	521.2	734.1	581	90.3	66.7	26	Excluded Modification	5.73	0	8.941e-09
[K].CFSIDNPGYEPEVVAVHPGGDTVAIGGVDGNVR.[L]	1xSNO [C1(100)]	O75083 1xSNO [C438(100)]	High	5.37267e-13	0	1	1	2	O75083	O75083 [438-470]	0	3764.87	17.28	4.11	0.0289646	129.6	7.5	129.6	159.3	121	14.2	7.5	2.1		7.79	0	1.574e-12
[K].SNYICHK.[G]	1xSNO [C5(100)]	O75116 1xSNO [C1257(100)]	High	0.0166416	0.000886676	1	1	2	O75116	O75116 [1253-1259]	0	1517.84	6.633	2.73	5.53787e-06	337.6	50.9	318.7	358.4	337.6	52.1	50.9	45.5		2.42	0.0005722	0.008603
[K].EEIIAPCK.[V]	1xSNO [C7(100)]	O75116 1xSNO [C1315(100)]	High	0.00449491	0.000217491	1	1	1	O75116	O75116 [1309-1316]	0	1555.9	9.271	3.21	0.00439966	669.4	72.2	635.5	841.9	669.4	93.5	72.2	42.9		2.59	0.0001535	0.002501
[K].MDETGMVHCDTAVGTPDYISPEVLK.[S]	1xSNO [C9(100)]	O75116 1xSNO [C247(100)]	High	1.80894e-07	0	1	1	2	O75116	O75116 [239-263]	0	3361.66	5.898	2.56	0.00142629	121.5	20.6	121.5	180.5	119	27.2	20.6	14.6		4.75	0	2.137e-07
[K].MDETGMVHCDTAVGTPDYISPEVLK.[S]	1xSNO [C9(100)]; 2xOxidation [M1(100); M6(100)]	O75116 1xSNO [C247(100)]; 2xOxidation [M239(100); M244(100)]	High	1.09467e-07	0	1	1	1	O75116	O75116 [239-263]	0	3393.65	12.086	3.6	0.0132351	210.3	17.4	210.3	282.6	191.3	33.5	17.4	9.5	Excluded Modification	4.79	0	1.344e-07
[K].NSLCFPEDAEISK.[H]	1xSNO [C4(100)]	O75116 1xSNO [C314(100)]	High	1.16761e-05	0	1	1	1	O75116	O75116 [311-323]	0	2106.11												No Quan Values	4.48	0	1.026e-05
[R].ENLLLSDSPSCR.[E]	1xSNO [C11(100)]	O75116 1xSNO [C428(100)]	High	4.4014e-07	0	1	1	1	O75116	O75116 [418-429]	0	1757.92	8.863	3.15	0.00281894	103.7	11.7	103.7	127.1	96.5	11.7	11.9	6.4		4.1	0	4.907e-07
[K].NCLLETAK.[L]	1xSNO [C2(100)]	O75116 1xSNO [C607(100)]	High	0.00113179	0.000151848	1	1	1	O75116	O75116 [606-613]	0	1544.9	17.931	4.16	0.00330464	677.8	37.8	677.8	858.9	625.9	55	37.8	22.8		3.06	8.318e-05	0.0007077
[R].ICGLEEDLK.[N]	1xSNO [C2(100)]	O75116 1xSNO [C649(100)]	High	2.7886e-06	0	1	1	1	O75116	O75116 [648-656]	0	1672.95	13.561	3.76	0.00114912	669.9	49.4	669.9	1010.9	618.4	62.8	49.4	28.4		3.38	0	2.714e-06
[R].IPRPSVSQGCSR.[E]	1xSNO [C10(100)]	O75122 1xSNO [C528(100)]	High	0.0342768	0.00169947	1	1	2	O75122	O75122 [519-530]	0	1710.94	3.435	1.78	0.000335312	127.1	37	118	127.1	133	37	35.6	43.5		1.77	0.001157	0.01744
[R].DLEPSDATYTALFNVCAESPWK.[D]	1xSNO [C16(100)]	O75127 1xSNO [C218(100)]	High	8.4301e-06	0	1	1	1	O75127	O75127 [203-224]	0	3110.57	2.753	1.46	0.00776086	43.5	15.8	41.1	69.2	43.5	17.2	15.8	12.9		3.53	0	7.614e-06
[K].EADDGCALGGR.[-]	1xSNO [C6(100)]	O75127 1xSNO [C695(100)]	High	0.000526411	0	1	1	1	O75127	O75127 [690-700]	0	1487.72	16.046	4	0.00715808	383.5	23.9	566.9	220	383.5	23.9	24.3	19.9		2.79	0	0.0003499
[K].VYGCADGER.[T]	1xSNO [C4(100)]	O75128 1xSNO [C654(100)]	High	0.0520992	0.00226362	1	1	1	O75128	O75128 [651-659]	0	1393.68	7.914	2.98	0.00320804	210.5	26.6	211	210.5	198.7	27.4	26.6	18.1		1.8	0.001541	0.02654
[R].SSCFSLVQSSQR.[D]	1xSNO [C3(100)]	O75128 1xSNO [C975(100)]	High	0.0051569	0.000217491	1	1	1	O75128	O75128 [973-984]	0	1752.9	4.891	2.29	0.00258221	184.4	37.7	131.9	231.6	184.4	37.7	49.6	33.7		1.99	0.0001535	0.002843
[R].VSVGQSCGFSGK.[Q]	1xSNO [C7(100)]	O75128 1xSNO [C993(100)]	High	0.000915575	7.95114e-05	1	1	1	O75128	O75128 [987-998]	0	1808.98	5.687	2.51	0.000726238	324.7	57.1	291.6	439.7	324.7	66.1	57.1	40.2		2.41	4.241e-05	0.0005822
[K].VALNVSCANLLDK.[D]	1xSNO [C7(100)]	O75131 1xSNO [C15(100)]	High	8.72106e-06	0	1	1	1	O75131	O75131 [9-21]	0	2013.17	5.971	2.58	0.00149246	290.2	48.6	290.2	446.7	289.5	58.5	48.6	30.7		3.63	0	7.852e-06
[K].VALNVSCANLLDKDIGSK.[S]	1xSNO [C7(100)]	O75131 1xSNO [C15(100)]	High	1.21613e-05	0	1	1	1	O75131	O75131 [9-26]	1	2742.59												No Quan Values	3.46	0	1.067e-05
[K].ISLNSLCYGDMDK.[T]	1xSNO [C7(100)]	O75131 1xSNO [C202(100)]	High	2.06455e-05	0	1	1	1	O75131	O75131 [196-208]	0	2112.1												No Quan Values	3.45	0	1.744e-05
[K].VECYDYDNDGSHDLIGTFQTTMTK.[L]	1xSNO [C3(100)]	O75131 1xSNO [C214(100)]	High	1.12067e-09	0	1	1	1	O75131	O75131 [212-235]	0	3406.61	9.496	3.25	0.00968834	631.5	66.5	631.5	818.2	628.8	96	66.5	35		6.56	0	1.906e-09
[K].VECYDYDNDGSHDLIGTFQTTMTK.[L]	1xSNO [C3(100)]; 1xOxidation [M22(100)]	O75131 1xSNO [C214(100)]; 1xOxidation [M233(100)]	High	4.19716e-07	0	1	1	1	O75131	O75131 [212-235]	0	3422.6	5.678	2.51	0.000668733	167.5	29.5	160.4	215.8	167.5	38.3	29.5	24.3	Excluded Modification	5.74	0	4.671e-07
[R].SSPVEFECINEK.[K]	1xSNO [C8(100)]	O75131 1xSNO [C249(100)]	High	1.60924e-06	0	1	1	4	O75131	O75131 [242-253]	0	2035.07	12.159	3.6	0.00118451	2108.4	173.4	2101.8	2981.4	2108.4	222.4	173.4	109.8		3.81	0	2.747e-06
[K].SDPLCVLFLNTSGQQWYEVER.[T]	1xSNO [C5(100)]	O75131 1xSNO [C31(100)]	High	2.43718e-11	0	1	1	1	O75131	O75131 [27-47]	0	2908.46	5.902	2.56	0.00836946	72	12.2	69.3	90.2	72	19.3	12.2	9		4.97	0	5.438e-11
[R].SCLPQIK.[L]	1xSNO [C2(100)]	O75131 1xSNO [C385(100)]	High	0.00273257	0.000217491	1	1	1	O75131	O75131 [384-390]	0	1441.87	0.764	-0.39	0.368178	237.9	311.2	237.9	348.5	236.1	311.2	317.6	308.9		2.95	0.0001535	0.001579
[K].NCLNPQFSK.[T]	1xSNO [C2(100)]	O75131 1xSNO [C54(100)]	High	0.000168688	0	1	1	1	O75131	O75131 [53-61]	0	1703.94												No Quan Values	3.06	0	0.0001223
[K].TIELSDDDFLGECECTLGQIVSSK.[K]	1xSNO [C13(100)]; 1xCarbamidomethyl [C15(100)]	O75131 1xSNO [C98(100)]; 1xCarbamidomethyl [C100(100)]	High	1.88308e-11	0	1	1	10	O75131	O75131 [86-109]	0	3312.65	9.792	3.29	0.00761252	906.7	92.6	906.7	1160.1	812	138.7	92.6	52	Excluded Modification	5.84	0	1.151e-08
[R].THCAATPSSSEDTETVSNSSEGR.[A]	1xSNO [C3(100)]	O75143 1xSNO [C339(100)]	High	4.9629e-10	0	1	1	1	O75143	O75143 [337-359]	0	2777.26												No Quan Values	4.39	0	8.933e-10
[R].QLNTAIAVSQMSSGQCR.[L]	1xSNO [C16(100)]	O75146 1xSNO [C211(100)]	High	2.33627e-10	0	1	1	1	O75146	O75146 [196-212]	0	2218.14	4.303	2.11	0.00340755	28.4	6.6	23	39.5	28.4	10	6.6	5.9		4.88	0	4.457e-10
[R].QLNTAIAVSQMSSGQCR.[L]	1xSNO [C16(100)]; 1xOxidation [M11(100)]	O75146 1xSNO [C211(100)]; 1xOxidation [M206(100)]	High	0.011082	0.000625055	1	1	1	O75146	O75146 [196-212]	0	2234.13	9.166	3.2	0.0174756	24.9	2.7	22.7	30.1	24.9	2.5	6.5	2.7	Excluded Modification	1.27	0.0003657	0.005812
[R].CTSSPDYLVSR.[A]	1xSNO [C1(100)]	O75146 1xSNO [C650(100)]	High	0.00131752	0.000151848	1	1	1	O75146	O75146 [650-660]	0	1651.84	3.836	1.94	0.00152114	341	88.9	340.8	380.1	341	92.3	88.9	68.5		2.79	8.318e-05	0.000814
[K].ASSGDQGSPPCFLR.[F]	1xSNO [C11(100)]	O75147 1xSNO [C13(100)]	High	6.26437e-07	0	1	1	1	O75147	O75147 [3-16]	0	1845.92	6.186	2.63	0.00102374	282.7	45.7	242.5	341.6	282.7	52.3	45.7	31.3		4.79	0	6.776e-07
[K].VQDSGEFECR.[T]	1xSNO [C9(100)]	O75147 1xSNO [C788(100)]	High	5.44524e-05	0	1	1	1	O75147	O75147 [780-789]	0	1593.76												No Quan Values	3.83	0	4.3e-05
[R].LSFPADGAEHGLLLTAALPTDAGVYVCR.[A]	1xSNO [C27(100)]	O75147 1xSNO [C84(100)]	High	1.55554e-06	0	1	1	1	O75147	O75147 [58-85]	0	3281.73	3.185	1.67	0.00627121	51.6	16.2	51.2	89.1	51.6	17.8	16.2	12.7		2.28	0	1.582e-06
[R].EIQPCLAESR.[A]	1xSNO [C5(100)]	O75150 1xSNO [C890(100)]	High	0.0011393	0.000151848	1	1	1	O75150	O75150 [886-895]	0	1569.84	9.103	3.19	0.00148251	530.7	58.3	528.9	603.5	530.7	69.6	58.3	44.3		3.21	8.318e-05	0.0007126
[K].CAAQTLEK.[R]	1xSNO [C1(100)]	O75152 1xSNO [C636(100)]	High	0.000601791	0	1	1	1	O75152	O75152 [636-643]	0	1516.87	9.819	3.3	0.00456119	493.9	50.3	493.9	471.3	502.2	52.6	50.3	30.8		2.95	0	0.0003974
[R].SEIPCYWENQPTGCQK.[L]	1xSNO [C14(100)]; 1xCarbamidomethyl [C5(100)]	O75152 1xSNO [C75(100)]; 1xCarbamidomethyl [C66(100)]	High	3.10695e-10	0	1	1	2	O75152	O75152 [62-77]	0	2593.27	10.702	3.42	0.0101694	409.9	38.3	403.6	524.8	409.9	55.3	38.3	19.2	Excluded Modification	5.1	0	5.79e-10
[K].CLTQQAVALQR.[T]	1xSNO [C1(100)]	O75153 1xSNO [C1196(100)]	High	1.78171e-06	0	1	1	2	O75153	O75153 [1196-1206]	0	1654.94	5.399	2.43	0.00281834	318	58.9	305.4	504	318	79.8	58.9	38.4		4.94	0	1.792e-06
[K].SLDPSDAFNGVDCNSLSFLSVFTDGDLGDSGK.[R]	1xSNO [C13(100)]	O75153 1xSNO [C153(100)]	High	2.39311e-08	0	1	1	2	O75153	O75153 [141-172]	0	3932.9	3.957	1.98	0.00663667	36.4	9.2	36.2	58.8	36.4	13.9	9.2	6.5		4.51	0	3.269e-08
[K].GLEMDPIDCTPPEYILPGSR.[E]	1xSNO [C9(100)]	O75153 1xSNO [C184(100)]	High	4.81495e-08	0	1	1	2	O75153	O75153 [176-195]	0	2627.32	10.254	3.36	0.0151065	202	19.7	199	279.6	202	31.2	19.7	8.6		5.38	0	7.609e-08
[K].GLEMDPIDCTPPEYILPGSR.[E]	1xSNO [C9(100)]; 1xOxidation [M4(100)]	O75153 1xSNO [C184(100)]; 1xOxidation [M179(100)]	High	1.57352e-09	0	1	1	2	O75153	O75153 [176-195]	0	2643.31	8.086	3.02	0.013887	282.2	34.9	259.8	366.3	282.2	54.3	34.9	17.8	Excluded Modification	5.05	0	2.685e-09
[R].ERPLCPLQPQNR.[D]	1xSNO [C5(100)]	O75153 1xSNO [C200(100)]	High	1.33489e-08	0	1	1	6	O75153	O75153 [196-207]	0	1875.03	9.643	3.27	0.000202968	1079.1	111.9	1079.1	1226.8	1069.7	141.8	111.9	106.8		3.97	0	1.903e-08
[R].IATPFQVYSWTAPQAEHAMDCVR.[A]	1xSNO [C21(100)]	O75153 1xSNO [C333(100)]	High	8.49753e-11	0	1	1	1	O75153	O75153 [313-335]	0	3045.5												No Quan Values	5.66	0	1.741e-10
[R].IATPFQVYSWTAPQAEHAMDCVR.[A]	1xSNO [C21(100)]; 1xOxidation [M19(100)]	O75153 1xSNO [C333(100)]; 1xOxidation [M331(100)]	High	5.66683e-08	0	1	1	2	O75153	O75153 [313-335]	0	3061.5	4.307	2.11	0.00362476	37.9	8.8	31.3	46.3	37.9	13.2	8.8	7.6	Excluded Modification	5.35	0	7.284e-08
[R].DEEVELCSSVECK.[G]	1xSNO [C7(100)]; 1xCarbamidomethyl [C12(100)]	O75153 1xSNO [C546(100)]; 1xCarbamidomethyl [C551(100)]	High	4.23715e-05	0	1	1	1	O75153	O75153 [540-552]	0	2180.07	8.156	3.03	0.00689431	308.3	37.8	309.4	308.3	284.3	37.8	41.1	21.9	Excluded Modification	3.51	0	3.4e-05
[R].HQVLNDRDEEVELCSSVECK.[G]	1xSNO [C19(99.6)]; 1xCarbamidomethyl [C14(99.6)]	O75153 1xSNO [C551(99.6)]; 1xCarbamidomethyl [C546(99.6)]	High	3.2924e-08	0	1	1	3	O75153	O75153 [533-552]	1	3042.51	9.368	3.23	0.00727195	489	52.2	489	623.1	485.5	69.1	52.2	28.2	Excluded Modification	5.62	0	4.417e-08
[R].TFPPDLNFLPVPGEELPEECAR.[A]	1xSNO [C20(100)]	O75153 1xSNO [C588(100)]	High	1.75676e-10	0	1	1	7	O75153	O75153 [569-590]	0	2894.47	5.55	2.47	0.00109647	250.3	45.1	233.8	376	250.3	57.6	45.1	33.1		6.25	0	3.408e-10
[R].FPESCQDEVR.[D]	1xSNO [C5(100)]	O75153 1xSNO [C732(100)]	High	4.07807e-06	0	1	1	2	O75153	O75153 [728-737]	0	1633.8	14.278	3.84	0.00752949	789.6	55.3	789.6	757.2	793.8	63.4	55.3	28.3		2.83	0	3.863e-06
[K].DAAAFLLSCQIPGLVK.[D]	1xSNO [C9(100)]	O75153 1xSNO [C753(100)]	High	1.41193e-05	0	1	1	1	O75153	O75153 [745-760]	0	2299.34	0.541	-0.89	0.0658972	11.1	20.5	11.1	14.8	7.8	22.5	20.2	20.5		3.24	0	1.229e-05
[K].NICQEAK.[N]	1xSNO [C3(100)]	O75153 1xSNO [C899(100)]	High	0.0559547	0.00232424	1	1	1	O75153	O75153 [897-903]	0	1458.83	0.355	-1.5	0.0175964	189.6	534.7	176.1	203.5	189.6	375.2	534.7	625.7		2.17	0.00157	0.02843
[K].NYFDFDLECETVDQAVETYGLQK.[I]	1xSNO [C9(100)]	O75153 1xSNO [C912(100)]	High	5.48628e-09	0	1	1	2	O75153	O75153 [904-926]	0	3380.65	13.155	3.72	0.00556242	347.3	26.4	339.1	499	347.3	39.4	26.4	13.8		5.44	0	1.422e-08
[R].ATDYGPEEVCER.[S]	1xSNO [C10(100)]	O75157 1xSNO [C63(100)]	High	3.8952e-07	0	1	1	1	O75157	O75157 [54-65]	0	1792.85	15.647	3.97	0.0320008	234.7	15	241.1	187.7	234.7	15.7	15	2.4		3.96	0	4.371e-07
[K].QLCDTLR.[F]	1xSNO [C3(100)]	O75165 1xSNO [C1262(100)]	High	0.0792194	0.00273548	1	1	1	O75165	O75165 [1260-1266]	0	1272.7	0.764	-0.39	0.0568094	124.5	163	121.3	124.5	137.9	147	163	191.8		1.94	0.001899	0.04082
[K].ESPLLPAATELAFHTVNCSALNAEELR.[R]	1xSNO [C18(100)]	O75165 1xSNO [C1432(100)]	High	1.09235e-10	0	1	1	1	O75165	O75165 [1415-1441]	0	3320.73												No Quan Values	5.88	0	2.188e-10
[K].CYSVAAQFEECR.[E]	1xSNO [C1(100)]; 1xCarbamidomethyl [C11(100)]	O75165 1xSNO [C1480(100)]; 1xCarbamidomethyl [C1490(100)]	High	4.21884e-06	0	1	1	1	O75165	O75165 [1480-1491]	0	1886.88	1.931	0.95	0.00608742	202.8	105	198.3	262.1	202.8	110.4	105	96.2	Excluded Modification	4.41	0	3.982e-06
[R].VLCSYDYR.[N]	1xSNO [C3(100)]	O75165 1xSNO [C149(100)]	High	0.0987442	0.00389939	1	1	2	O75165	O75165 [147-154]	0	1442.74	2.358	1.24	0.00459006	281.6	119.4	257.4	373.8	281.6	129.7	119.4	84.5		2.02	0.002683	0.05116
[R].ADTVGLACEAINR.[M]	1xSNO [C8(100)]	O75165 1xSNO [C2110(100)]	High	3.02523e-06	0	1	1	1	O75165	O75165 [2103-2115]	0	1756.93	3.563	1.83	0.000580164	216.6	60.8	216.5	298.7	216.6	60.8	63.5	47.7		3.47	0	2.94e-06
[K].YECLAEEIK.[I]	1xSNO [C3(100)]	O75165 1xSNO [C820(100)]	High	6.40714e-05	0	1	1	1	O75165	O75165 [818-826]	0	1750.96	9.772	3.29	0.000494982	506.2	51.8	506.2	686.6	503	64.6	51.8	37.6		3.35	0	4.983e-05
[R].QSNASQTLCDIVR.[L]	1xSNO [C9(100)]	O75170 1xSNO [C216(100)]	High	0.0222663	0.00114094	1	1	1	O75170	O75170 [208-220]	0	1858.98	5.726	2.52	0.000371148	427.7	74.7	398.7	591.6	427.7	74.7	80.2	59.2		1.51	0.0007374	0.01143
[R].DQGSQLQEALEPDPLLTALESQDCVEQLLK.[N]	1xSNO [C24(100)]	O75170 1xSNO [C247(100)]	High	1.58177e-08	0	1	1	1	O75170	O75170 [224-253]	0	3964.07	8.684	3.12	0.01749	16.5	1.9	16.5	28	15.3	1.9	5.3	1.6		4.83	0	2.227e-08
[R].ISSCSDESSNSNSSR.[K]	1xSNO [C4(100)]	O75179 1xSNO [C1622(100)]	High	1.31484e-07	0	1	1	2	O75179	O75179 [1619-1633]	0	1983.9	41.434	5.37	0.00211968	219.6	5.3	269.8	139.1	219.6	5.3	5.6	4.9		4.13	0	1.598e-07
[K].LSETISEGTSNSLSTCTK.[S]	1xSNO [C16(100)]	O75179 1xSNO [C1690(100)]	High	5.83769e-14	0	1	1	3	O75179	O75179 [1675-1692]	0	2511.31	13.136	3.72	0.0207263	955	72.7	907.8	1181.9	955	106.6	72.7	23.9		7.56	0	1.999e-13
[R].NSPLDCGSASPNK.[V]	1xSNO [C6(100)]	O75179 1xSNO [C2063(100)]	High	8.1771e-05	0	1	1	1	O75179	O75179 [2058-2070]	0	1943.02	9.041	3.18	0.0266847	529.8	58.6	529.8	444.5	566.7	60.4	58.6	15.2		3.45	0	6.275e-05
[R].VCDLLLK.[K]	1xSNO [C2(100)]	O75179 1xSNO [C58(100)]	High	0.0133987	0.000756592	1	1	1	O75179	O75179 [57-63]	0	1456.91	1.784	0.84	0.0207452	185.4	103.9	185.4	234.9	152.3	109	103.9	88		1.86	0.00047	0.006972
[R].IQLQQQQQQSCQHLGLLTPVGVGEQLSEGDYAR.[L]	1xSNO [C11(100)]	O75179 1xSNO [C906(100)]	High	8.77228e-14	0	1	1	1	O75179	O75179 [896-928]	0	4076.09	10.086	3.33	0.000589116	93.8	9.3	90.8	155.2	93.8	14.4	8.7	9.3		6.33	0	2.929e-13
[K].DGSELILHFVTQCNTR.[L]	1xSNO [C13(100)]	O75208 1xSNO [C153(100)]	High	7.38426e-08	0	1	1	1	O75208	O75208 [141-156]	0	2257.17	1.339	0.42	0.139085	51.3	38.3	51.3	66.5	42.1	42.7	35.7	38.3		4.41	0	9.305e-08
[R].NPSAAFFCVAR.[L]	1xSNO [C8(100)]	O75223 1xSNO [C42(100)]	High	2.43463e-06	0	1	1	1	O75223	O75223 [35-45]	0	1606.85	5.565	2.48	0.000519201	212.6	38.2	197	241	212.6	39.1	38.2	28.1		4.05	0	2.401e-06
[R].NEVLQFSTNCPECNAPAQTNMK.[L]	1xSNO [C10(100)]; 1xCarbamidomethyl [C13(100)]	O75312 1xSNO [C259(100)]; 1xCarbamidomethyl [C262(100)]	High	2.2548e-09	0	1	1	5	O75312	O75312 [250-271]	0	3149.53	6.514	2.7	0.00947518	286.6	44	286.6	391.4	281.3	60.6	44	23.7	Excluded Modification	4.66	0	3.648e-09
[R].NEVLQFSTNCPECNAPAQTNMK.[L]	2xSNO [C10(100); C13(100)]	O75312 2xSNO [C259(100); C262(100)]	High	1.83652e-08	0	1	1	1	O75312	O75312 [250-271]	0	3287.62	13.88	3.79	0.0160993	104.1	7.5	104.1	134.1	91.6	9	7.5	2.2		5.22	0	2.556e-08
[R].FNDPSGCAPSPGAYDVK.[T]	1xSNO [C7(100)]	O75330 1xSNO [C17(100)]	High	5.54392e-07	0	1	1	1	O75330	O75330 [11-27]	0	2378.2	5.416	2.44	0.00422222	202	37.3	191.9	265.5	202	43.9	37.3	22.2		4.19	0	6.08e-07
[K].LLEYIEEISCASDQVEK.[Y]	1xSNO [C10(100)]	O75330 1xSNO [C242(100)]	High	4.4755e-09	0	1	1	2	O75330	O75330 [233-249]	0	2622.38	9.989	3.32	0.000767942	348.6	34.9	348.6	465.7	348.6	50.6	34.9	29.1		4.86	0	6.88e-09
[K].CQLLEK.[E]	1xSNO [C1(100)]	O75330 1xSNO [C293(100)]	High	0.0972998	0.00389939	1	1	1	O75330	O75330 [293-298]	0	1386.83	4.67	2.22	0.000867014	286.3	61.3	252.5	377.4	286.3	73.5	61.3	56.8		2.01	0.002683	0.05033
[R].APMECQESWK.[-]	1xSNO [C5(100)]; 1xOxidation [M3(100)]	O75330 1xSNO [C719(100)]; 1xOxidation [M717(100)]	High	0.0051569	0.000217491	1	1	1	O75330	O75330 [715-724]	0	1877.94	11.598	3.54	0.00582896	424.5	36.6	396.4	499.1	424.5	39.8	36.6	17.9	Excluded Modification	2.26	0.0001535	0.002836
[R].MMIPDCQR.[R]	1xSNO [C6(100)]; 1xOxidation [M2(100)]	O75347 1xSNO [C67(100)]; 1xOxidation [M63(100)]	High	0.0266719	0.00146314	1	1	1	O75347	O75347 [62-69]	0	1433.7	3.584	1.84	0.000732522	267	74.5	247.7	281.7	267	89.1	74.5	69.4	Excluded Modification	1.98	0.0009026	0.01363
[R].MMIPDCQR.[R]	1xSNO [C6(100)]; 2xOxidation [M1(100); M2(100)]	O75347 1xSNO [C67(100)]; 2xOxidation [M62(100); M63(100)]	High	0.00985134	0.000489084	1	1	1	O75347	O75347 [62-69]	0	1449.7	5.623	2.49	0.00767062	280.6	49.9	247.3	288.3	280.6	49.9	55.3	29.9	Excluded Modification	2.35	0.0002946	0.005216
[R].GSCSTEVEK.[E]	1xSNO [C3(100)]	O75348 1xSNO [C69(100)]	High	0.000368835	0	1	1	2	O75348	O75348 [67-75]	0	1592.85	13.677	3.77	0.00280315	936.9	68.5	1292.5	504.4	936.9	68.5	79.1	45.3		2.71	0	0.0002519
[R].GSCSTEVEKETQEK.[M]	1xSNO [C3(100)]	O75348 1xSNO [C69(100)]	High	0.00058591	0	1	1	1	O75348	O75348 [67-80]	1	2437.3	13.587	3.76	0.0124374	407.6	30	461.2	329.7	407.6	30	32.2	9.9		3.73	0	0.0003856
[R].ENKPSIIFIDEIDSLCGSR.[S]	1xSNO [C16(100)]	O75351 1xSNO [C240(100)]	High	6.12519e-10	0	1	1	2	O75351	O75351 [225-243]	0	2789.5	5.156	2.37	0.000770224	366.1	71	355.1	476.8	366.1	80.5	71	51		5.61	0	1.091e-09
[R].ADPNHLVDDLLTPCSPGDPGAIEMTWMDVPGDK.[L]	1xSNO [C14(100)]	O75351 1xSNO [C384(100)]	High	1.38313e-09	0	1	1	1	O75351	O75351 [371-403]	0	4160.03	9.477	3.24	0.0420209	81.5	8.6	71	95.4	81.5	11.9	8.6	1.8		5.48	0	2.323e-09
[R].ADPNHLVDDLLTPCSPGDPGAIEMTWMDVPGDK.[L]	1xSNO [C14(100)]; 1xOxidation [M27(98.9)]	O75351 1xSNO [C384(100)]; 1xOxidation [M397(98.9)]	High	0.000242917	0	1	1	2	O75351	O75351 [371-403]	0	4176.02	13.794	3.79	0.00895469	46.9	3.4	40.8	65.3	46.9	3.4	6.4	1.9	Excluded Modification	3.11	0	0.0001715
[K].CTEYLDR.[A]	1xSNO [C1(100)]	O75351 1xSNO [C62(100)]	High	0.285459	0.00996931	1	1	1	O75351	O75351 [62-68]	0	1323.67	1.243	0.31	0.196922	164.1	132	164.9	129.8	164.1	132	124.7	137.5		2	0.007028	0.1634
[R].SAVETQANNLICR.[T]	1xSNO [C12(100)]	O75362 1xSNO [C641(100)]	High	6.3825e-06	0	1	1	1	O75362	O75362 [630-642]	0	1842.98	7.364	2.88	0.00228337	554.5	75.3	542.6	666.3	554.5	90.5	75.3	52		3.63	0	5.858e-06
[K].FVIHCNSPVWGADK.[C]	1xSNO [C5(100)]	O75367 1xSNO [C276(100)]	High	0.000371323	0	1	1	1	O75367	O75367 [272-285]	0	2226.2	5.084	2.35	0.00296214	175.4	34.5	175.4	239.2	170	53.7	34.5	29.9		2.83	0	0.0002541
[K].CEELLEK.[T]	1xSNO [C1(100)]	O75367 1xSNO [C286(100)]	High	0.000634835	0	1	1	1	O75367	O75367 [286-292]	0	1516.86	15.527	3.96	0.00500009	872.6	56.2	872.6	1158.4	805.9	82.3	56.2	30.1		2.81	0	0.0004172
[K].NCLALADDK.[K]	1xSNO [C2(100)]	O75367 1xSNO [C297(100)]	High	0.000909518	7.95114e-05	1	1	1	O75367	O75367 [296-304]	0	1615.9	0.993	-0.01	0.826027	270.7	272.6	270.7	312.6	261.9	272.6	288.8	269.8		2.86	4.241e-05	0.0005793
[K].NCLALADDKK.[L]	1xSNO [C2(100)]	O75367 1xSNO [C297(100)]	High	2.61785e-05	0	1	1	5	O75367	O75367 [296-305]	1	1973.16	0.479	-1.06	0.0119242	882.5	1842.7	819	1069.1	882.5	1838.7	1882.4	1842.7		3.33	0	6.903e-05
[K].VGEAGLLSVDCSEAGPGALGLEAVSDSGTK.[A]	1xSNO [C11(100)]	O75369 1xSNO [C1158(100)]	High	2.11551e-16	0	1	1	4	O75369	O75369 [1148-1177]	0	3442.79	1.207	0.27	0.178986	626.1	518.9	588.1	822.1	626.1	637.4	518.9	466		8.13	0	1.081e-15
[K].AHIANPSGASTECFVTDNADGTYQVEYTPFEK.[G]	1xSNO [C13(100)]	O75369 1xSNO [C1280(100)]	High	3.1052e-14	0	1	1	5	O75369	O75369 [1268-1299]	0	4115.98	11.826	3.56	0.033913	1580	133.6	1580	2055.5	1577.8	190.1	133.6	28.8		8.56	0	3.369e-13
[K].VAVTEGCQPSR.[V]	1xSNO [C7(100)]	O75369 1xSNO [C1326(100)]	High	2.09276e-05	0	1	1	3	O75369	O75369 [1320-1330]	0	1570.83	7.856	2.97	4.728e-05	766.7	97.6	766.7	615.2	768.6	97.6	102.2	85.1		4.01	0	1.769e-05
[K].DGSCSAEYIPFAPGDYDVNITYGGAHIPGSPFR.[V]	1xSNO [C4(100)]	O75369 1xSNO [C1383(100)]	High	1.43757e-12	0	1	1	2	O75369	O75369 [1380-1412]	0	3897.85	9.205	3.2	0.0113911	107.7	11.7	99.4	152.1	107.7	18.7	11.7	5.8		7.68	0	3.929e-12
[K].CLATGPGIASTVK.[T]	1xSNO [C1(100)]	O75369 1xSNO [C1617(100)]	High	5.54392e-07	0	1	1	4	O75369	O75369 [1617-1629]	0	1871.09	1.395	0.48	0.0587074	814.7	584	779.8	1146.2	814.7	609.4	584	541.9		4.9	0	2.93e-06
[K].AEISCIDNK.[D]	1xSNO [C5(100)]	O75369 1xSNO [C1868(100)]	High	0.00546957	0.000289197	1	1	3	O75369	O75369 [1864-1872]	0	1645.91	9.755	3.29	0.00381154	996	102.1	1043.1	996	992.2	102.1	115.7	69.5		1.98	0.001778	0.03358
[K].DGTCTVTYLPTLPGDYSILVK.[Y]	1xSNO [C4(100)]	O75369 1xSNO [C1876(100)]	High	4.64444e-11	0	1	1	3	O75369	O75369 [1873-1893]	0	2909.58	10.127	3.34	0.0129909	623.8	61.6	623.8	675.1	556.8	78.6	61.6	28.2		6.19	0	9.897e-11
[K].AEISCIDNKDGTCTVTYLPTLPGDYSILVK.[Y]	1xSNO [C13(100)]; 1xCarbamidomethyl [C5(100)]	O75369 1xSNO [C1876(100)]; 1xCarbamidomethyl [C1868(100)]	High	0.000812381	7.95114e-05	1	1	2	O75369	O75369 [1864-1893]	1	4169.22												Excluded Modification	2.61	4.241e-05	0.0005222
[R].DEPCLLK.[R]	1xSNO [C4(100)]	O75369 1xSNO [C1952(100)]	High	0.0374796	0.00169947	1	1	3	O75369	O75369 [1949-1955]	0	1470.85	14.275	3.84	0.00902399	2421	169.6	2387	3018.2	2421	217.8	169.6	75		2.27	0.002709	0.05499
[K].VDIQTEDLEDGTCK.[V]	1xSNO [C13(100)]	O75369 1xSNO [C2057(100)]	High	1.35736e-10	0	1	1	5	O75369	O75369 [2045-2058]	0	2219.14	12.608	3.66	0.00569444	1700.8	134.9	1591.7	2019.5	1700.8	166.8	134.9	71.3		5.18	0	2.682e-10
[R].APSVATVGSICDLNLK.[I]	1xSNO [C11(100)]	O75369 1xSNO [C2115(100)]	High	5.4123e-09	0	1	1	3	O75369	O75369 [2105-2120]	0	2241.28	6.932	2.79	0.00589495	720.9	104	691.7	958.2	720.9	149.6	104	65.9		5.56	0	8.206e-09
[K].NGSCGVSYIAQEPGNYEVSIK.[F]	1xSNO [C4(100)]	O75369 1xSNO [C2248(100)]	High	1.87325e-12	0	1	1	1	O75369	O75369 [2245-2265]	0	2868.47	20.513	4.36	0.00773185	160	7.8	160	164.8	121.3	16.8	7.8	5.9		5.65	0	5.038e-12
[K].VHSPSGAVEECHVSELEPDK.[Y]	1xSNO [C11(100)]	O75369 1xSNO [C2333(100)]	High	4.38326e-05	0	1	1	1	O75369	O75369 [2323-2342]	0	2802.42	7.448	2.9	0.00741554	157.9	21.2	157.9	169.9	149.2	29.6	21.2	15.1		3.41	0	3.516e-05
[K].MDCQETPEGYK.[V]	1xSNO [C3(100)]	O75369 1xSNO [C2431(100)]	High	4.65907e-05	0	1	1	2	O75369	O75369 [2429-2439]	0	1953.96	6.337	2.66	0.0010113	384	60.6	341.2	413	384	61.8	60.6	42.5		3	0	3.711e-05
[K].MDCQETPEGYK.[V]	1xSNO [C3(100)]; 1xOxidation [M1(100)]	O75369 1xSNO [C2431(100)]; 1xOxidation [M2429(100)]	High	0.000135865	0	1	1	3	O75369	O75369 [2429-2439]	0	1969.95	15.086	3.92	0.000202748	890.1	59	920.3	751.5	890.1	64.9	59	44.2	Excluded Modification	2.82	0	0.0001002
[R].SSTETCYSAIPK.[A]	1xSNO [C6(100)]	O75369 1xSNO [C2501(100)]	High	9.95171e-05	0	1	1	4	O75369	O75369 [2496-2507]	0	1940.03	12.768	3.67	0.0163499	1173.4	91.9	1173.4	1262.6	1163	106.1	91.9	32.2		2.7	0.0001535	0.002636
[K].SSFLVDCSK.[A]	1xSNO [C7(100)]	O75369 1xSNO [C2537(100)]	High	0.00130885	0.000151848	1	1	1	O75369	O75369 [2531-2539]	0	1638.9	14.042	3.81	0.0032996	661.4	47.1	620	923.6	661.4	65.6	47.1	26		3.16	8.318e-05	0.0008053
[K].AGSNMLLIGVHGPTTPCEEVSMK.[H]	1xSNO [C17(100)]	O75369 1xSNO [C2556(100)]	High	2.44097e-12	0	1	1	3	O75369	O75369 [2540-2562]	0	3024.58	3.943	1.98	0.0029336	532.7	135.1	532.7	812.2	524.7	187.6	135.1	103.9		6.79	0	6.427e-12
[K].AGSNMLLIGVHGPTTPCEEVSMK.[H]	1xSNO [C17(100)]; 1xOxidation [M5(100)]	O75369 1xSNO [C2556(100)]; 1xOxidation [M2544(100)]	High	7.16012e-10	0	1	1	2	O75369	O75369 [2540-2562]	0	3040.58	5.649	2.5	0.00591501	197.7	35	183.4	271.1	197.7	43.6	35	19.5	Excluded Modification	5.43	0	1.26e-09
[K].SPFVVQVGEACNPNACR.[A]	1xSNO [C16(100)]; 1xCarbamidomethyl [C11(100)]	O75369 1xSNO [C455(100)]; 1xCarbamidomethyl [C450(100)]	High	7.57145e-11	0	1	1	4	O75369	O75369 [440-456]	0	2272.13	3.784	1.92	0.00144647	365.5	96.6	365.5	505.6	356.8	117.9	96.6	73.2	Excluded Modification	6.09	0	1.643e-10
[K].IEYNDQNDGSCDVK.[Y]	1xSNO [C11(100)]	O75369 1xSNO [C604(100)]	High	1.22215e-08	0	1	1	3	O75369	O75369 [594-607]	0	2253.1	20.584	4.36	0.0325117	2027.5	98.5	2027.5	1761	2042.4	104.1	98.5	13.3		4.87	0	1.911e-07
[K].EPGEYAVHIMCDDEDIK.[D]	1xSNO [C11(100)]; 1xOxidation [M10(100)]	O75369 1xSNO [C622(100)]; 1xOxidation [M621(100)]	High	2.47186e-07	0	1	1	1	O75369	O75369 [612-628]	0	2633.27	12.692	3.67	0.0104003	264	20.8	261.9	411.3	264	35.5	20.8	9.5	Excluded Modification	3.58	0	2.866e-07
[K].SGCIVNNLAEFTVDPK.[D]	1xSNO [C3(100)]	O75369 1xSNO [C660(100)]	High	5.49482e-10	0	1	1	3	O75369	O75369 [658-673]	0	2360.28	9.626	3.27	0.00483483	758.5	78.8	733.3	1104.8	758.5	112.2	78.8	43.4		5.49	0	9.834e-10
[R].MDGTYACSYTPVK.[A]	1xSNO [C7(100)]	O75369 1xSNO [C706(100)]	High	4.62759e-05	0	1	1	1	O75369	O75369 [700-712]	0	2089.06	11.279	3.5	0.0182455	688	61	688	874.5	677.1	92.3	61	23.9		3.46	0	3.683e-05
[R].MDGTYACSYTPVK.[A]	1xSNO [C7(100)]; 1xOxidation [M1(100)]	O75369 1xSNO [C706(100)]; 1xOxidation [M700(100)]	High	0.000137716	0	1	1	1	O75369	O75369 [700-712]	0	2105.06	13.609	3.77	0.00393827	351.1	25.8	351.1	435.3	331.3	32.7	25.8	14.4	Excluded Modification	2.72	0	0.0001012
[K].ANEPTHFTVDCTEAGEGDVSVGIK.[C]	1xSNO [C11(100)]	O75369 1xSNO [C769(100)]	High	2.26889e-13	0	1	1	3	O75369	O75369 [759-782]	0	3129.57	13.255	3.73	0.0227105	650.8	49.1	637.8	897.9	650.8	69.6	49.1	13.3		7.14	0	7.05e-13
[K].VVPCLVTPVTGR.[E]	1xSNO [C4(100)]	O75369 1xSNO [C991(100)]	High	7.36014e-06	0	1	1	3	O75369	O75369 [988-999]	0	1664.98	3.264	1.71	0.00227167	306.2	93.8	296.2	456.4	306.2	115.6	93.8	78.7		2.96	0	6.7e-06
[R].QEQIDLECR.[S]	1xSNO [C8(100)]	O75376 1xSNO [C987(100)]	High	9.55549e-05	0	1	1	1	O75376	O75376 [980-988]	0	1557.8	10.482	3.39	8.09564e-05	295.6	28.2	306.4	222.4	295.6	29	28.2	21.1		3.75	0	7.225e-05
[K].TGTCGYCGLQFR.[Q]	1xSNO [C4(100)]; 1xCarbamidomethyl [C7(100)]	O75380 1xSNO [C112(100)]; 1xCarbamidomethyl [C115(100)]	High	0.000303437	0	1	1	2	O75380	O75380 [109-120]	0	1786.87	8.072	3.01	0.000491822	446.4	55.3	446.4	634.5	418.6	62.8	55.3	36.8	Excluded Modification	3.26	4.241e-05	0.0006046
[R].VIACDGGGGALGHPK.[V]	1xSNO [C4(100)]	O75380 1xSNO [C87(100)]	High	0.00311521	0.000217491	1	1	3	O75380	O75380 [84-98]	0	2005.12	5.732	2.52	0.00325399	386.9	67.5	370.9	473.6	386.9	83.2	67.5	46.1		2.62	0.0001535	0.001782
[R].GFSIPECQK.[L]	1xSNO [C7(100)]	O75390 1xSNO [C101(100)]	High	0.000725454	0	1	1	3	O75390	O75390 [95-103]	0	1661.92	6.547	2.71	0.00119403	808.5	123.5	779.4	1110.2	808.5	136.1	123.5	77.1		2.97	0	0.0004711
[K].LPCVAAK.[I]	1xSNO [C3(100)]	O75390 1xSNO [C211(100)]	High	0.014028	0.000822629	1	1	13	O75390	O75390 [209-215]	0	1354.84	9.169	3.2	0.000606387	2670.1	291.2	2610.7	3039.5	2670.1	337.2	291.2	230		2.46	0.0005056	0.007283
[K].TYGCVPVANK.[R]	1xSNO [C4(100)]	O75391 1xSNO [C191(100)]	High	6.71841e-05	0	1	1	1	O75391	O75391 [188-197]	0	1704.96												No Quan Values	3.31	0	5.221e-05
[R].MVSEAGTGFCFNTK.[R]	1xSNO [C10(100)]	O75394 1xSNO [C29(100)]	High	4.90632e-07	0	1	1	2	O75394	O75394 [20-33]	0	2145.1	9.526	3.25	0.00901256	590.6	62	574.8	803.7	590.6	87.2	62	30.6		4.07	0	5.402e-07
[R].MVSEAGTGFCFNTK.[R]	1xSNO [C10(100)]; 1xOxidation [M1(100)]	O75394 1xSNO [C29(100)]; 1xOxidation [M20(100)]	High	4.295e-05	0	1	1	1	O75394	O75394 [20-33]	0	2161.09	1.817	0.86	0.0367876	245.8	135.3	217.9	347.6	245.8	135.3	137	128.2	Excluded Modification	2.52	0	3.438e-05
[K].AGNSCPELVPSR.[R]	1xSNO [C5(100)]	O75410 1xSNO [C219(100)]	High	0.00230429	0.000151848	1	1	1	O75410	O75410 [215-226]	0	1653.87	8.432	3.08	0.00240525	408.1	48.4	408.1	365.5	414	48.4	50.6	32.3		2.99	0.000121	0.001351
[K].LASTSCGQK.[S]	1xSNO [C6(100)]	O75410 1xSNO [C514(100)]	High	0.0114504	0.000625055	1	1	1	O75410	O75410 [509-517]	0	1547.87	3.157	1.66	0.00282763	197.6	62.6	197.6	186.8	211.5	70.3	62.6	50.7		1.74	0.0003657	0.006001
[K].GEPEEDLEYFECSNVPVSTINHAFSSSEAGIEK.[E]	1xSNO [C12(100)]	O75410 1xSNO [C536(100)]	High	3.80864e-10	0	1	1	1	O75410	O75410 [525-557]	0	4268.05	6.721	2.75	0.0382978	44.2	6.6	37.3	50	44.2	7.3	6.6	1.6		5.18	0	6.991e-10
[R].NEDEENTLSVDCTR.[I]	1xSNO [C12(100)]	O75419 1xSNO [C267(100)]	High	4.11256e-07	0	1	1	1	O75419	O75419 [256-269]	0	2048.95	7.804	2.96	0.00287915	163.1	20.9	212	101.8	163.1	20.9	25.9	16.4		5.08	0	4.592e-07
[K].SFVCSTK.[N]	1xSNO [C4(100)]	O75419 1xSNO [C479(100)]	High	0.179525	0.00664824	1	1	1	O75419	O75419 [476-482]	0	1424.81	7.656	2.94	2.09735e-05	262.6	34.3	262.6	316	259.6	40.8	34.3	33.7		1.42	0.004614	0.09674
[R].QLPQCALR.[E]	1xSNO [C5(100)]	O75420 1xSNO [C583(100)]	High	0.033125	0.00169947	1	1	1	O75420	O75420 [579-586]	0	1352.78												No Quan Values	2.03	0.001157	0.01687
[R].IPVSFCR.[L]	1xSNO [C6(100)]	O75427 1xSNO [C224(100)]	High	0.00389213	0.000217491	1	1	1	O75427	O75427 [219-225]	0	1245.71	5.452	2.45	0.00326397	79.6	14.6	75.7	84.7	79.6	18.7	12.3	14.6		2.23	0.0001535	0.002183
[K].GEIPALPPCK.[F]	1xSNO [C9(100)]	O75439 1xSNO [C277(100)]	High	0.000212244	0	1	1	1	O75439	O75439 [269-278]	0	1677.99												No Quan Values	2.92	0	0.0001512
[R].LCTSVTESEVAR.[A]	1xSNO [C2(100)]	O75439 1xSNO [C389(100)]	High	4.9859e-05	0	1	1	1	O75439	O75439 [388-399]	0	1718.91												No Quan Values	3.01	0	3.96e-05
[K].TNMLLQLDGSTPICEDIGR.[Q]	1xSNO [C14(100)]	O75439 1xSNO [C419(100)]	High	1.26167e-11	0	1	1	2	O75439	O75439 [406-424]	0	2500.28	6.852	2.78	0.00467587	222.7	32.5	196.5	296.3	222.7	51.9	32.5	23.7		6.08	0	2.956e-11
[K].TNMLLQLDGSTPICEDIGR.[Q]	1xSNO [C14(100)]; 1xOxidation [M3(100)]	O75439 1xSNO [C419(100)]; 1xOxidation [M408(100)]	High	1.43534e-11	0	1	1	1	O75439	O75439 [406-424]	0	2516.28	2.712	1.44	0.00169008	101.7	37.5	84	121.2	101.7	37.5	38.3	28.8	Excluded Modification	6.05	0	3.332e-11
[R].QMLCYNR.[R]	1xSNO [C4(100)]	O75439 1xSNO [C428(100)]	High	0.0357164	0.00169947	1	1	1	O75439	O75439 [425-431]	0	1351.69	5.391	2.43	0.000471903	361.2	67	323.3	449.4	361.2	75.2	67	49.6		1.87	0.001157	0.01815
[R].VTCLESGLR.[V]	1xSNO [C3(100)]	O75439 1xSNO [C62(100)]	High	0.0251091	0.0013342	1	1	1	O75439	O75439 [60-68]	0	1401.78	8.469	3.08	0.00189195	406.5	48	406.5	523.5	382.9	54.1	48	28.8		2.49	0.0008368	0.01284
[R].VASEDSGLSTCTVGLWIDAGSR.[Y]	1xSNO [C11(100)]	O75439 1xSNO [C79(100)]	High	1.27692e-10	0	1	1	1	O75439	O75439 [69-90]	0	2648.33	9.425	3.24	0.00354803	188.5	20	181	266.6	188.5	23.5	20	10.2		5.6	0	2.536e-10
[K].AQLVEIVGCHFR.[S]	1xSNO [C9(100)]	O75446 1xSNO [C184(100)]	High	1.09294e-06	0	1	1	1	O75446	O75446 [176-187]	0	1796	3.329	1.74	0.00897495	28.3	8.5	28.3	41.8	22.8	11.6	8.5	5.8		3.75	0	1.138e-06
[K].QPCPSESDIITEEDK.[S]	1xSNO [C3(100)]	O75475 1xSNO [C204(100)]	High	1.01219e-09	0	1	1	5	O75475	O75475 [202-216]	0	2344.19	12.844	3.68	0.0417657	1448.8	112.8	1418.2	1448.8	1472.6	140.2	112.8	17.9		5.43	0	1.736e-09
[K].QPCPSESDIITEEDKSK.[K]	1xSNO [C3(100)]	O75475 1xSNO [C204(100)]	High	1.25774e-09	0	1	1	4	O75475	O75475 [202-218]	1	2788.48	16.005	4	0.0156135	1565.3	97.8	1545.2	1753.2	1565.3	136.8	97.8	37.1		5.61	0	9.97e-09
[R].CIEALDELASLQVTMQQAQK.[H]	1xSNO [C1(100)]	O75475 1xSNO [C373(100)]	High	2.94732e-11	0	1	1	2	O75475	O75475 [373-392]	0	2872.54	0.496	-1.01	0.0103655	144.5	291.6	139.1	192.5	144.5	335.4	291.6	276.6		6.06	0	6.5e-11
[K].LTAGEACAQGLVTEVFPDSTFQK.[E]	1xSNO [C7(100)]	O75521 1xSNO [C312(100)]	High	4.74737e-12	0	1	1	3	O75521	O75521 [306-328]	0	3065.61	13.627	3.77	0.0181429	705.9	51.8	705.9	809.8	698.3	70.9	51.8	18.4		6.64	0	6.225e-11
[K].KLTAGEACAQGLVTEVFPDSTFQK.[E]	1xSNO [C8(100)]	O75521 1xSNO [C312(100)]	High	3.46143e-14	0	1	1	4	O75521	O75521 [305-328]	1	3422.87	5.64	2.5	0.00483009	266.2	47.2	264.7	359.2	266.2	55.7	47.2	27.1		6.26	0	1.232e-13
[K].LHAVNAEECNVLQGR.[W]	1xSNO [C9(100)]	O75521 1xSNO [C368(100)]	High	2.19782e-10	0	1	1	3	O75521	O75521 [360-374]	0	2077.09	6.988	2.8	0.0104479	624	89.3	602.1	672.7	624	94.5	89.3	45.5		6.47	0	4.188e-10
[R].WLSDECTNAVVNFLSR.[K]	1xSNO [C6(100)]	O75521 1xSNO [C380(100)]	High	4.45424e-06	0	1	1	1	O75521	O75521 [375-390]	0	2278.16	4.699	2.23	0.00182953	102.9	21.9	102.9	147.9	85.3	27.1	21.9	17.7		3.44	0	4.202e-06
[K].CVNSLK.[E]	1xSNO [C1(100)]	O75530 1xSNO [C84(100)]	High	0.00870054	0.000422556	1	1	1	O75530	O75530 [84-89]	0	1316.79	8.468	3.08	0.000216285	426.8	50.4	388.7	474.3	426.8	58.6	50.4	41.6		2.32	0.0002603	0.004637
[K].DTCGANAK.[Q]	1xSNO [C3(100)]	O75531 1xSNO [C67(100)]	High	0.02461	0.0013342	1	1	1	O75531	O75531 [65-72]	0	1432.77	5.047	2.34	0.0111173	357.8	70.9	470.8	221.5	357.8	70.9	87	63.8		2.64	0.0008368	0.01261
[R].DCFGCLR.[E]	1xSNO [C2(100)]; 1xCarbamidomethyl [C5(100)]	O75531 1xSNO [C77(100)]; 1xCarbamidomethyl [C80(100)]	High	0.0128822	0.000756592	1	1	2	O75531	O75531 [76-82]	0	1294.63	6.926	2.79	0.000524875	701.6	101.3	749.2	701.6	692.5	112.7	101.3	87.4	Excluded Modification	2.25	0.0009026	0.01331
[R].ICFELLELLK.[A]	1xSNO [C2(100)]	O75533 1xSNO [C1059(100)]	High	0.0177755	0.00107528	1	1	1	O75533	O75533 [1058-1067]	0	1874.13	0.821	-0.28	0.570063	11.5	14	11.5	13.6	9.7	17.8	9.2	14		1.14	0.0007033	0.009173
[R].VAIGPCR.[M]	1xSNO [C6(100)]	O75533 1xSNO [C1244(100)]	High	0.0188642	0.00107528	1	1	4	O75533	O75533 [1239-1245]	0	1139.67	7.553	2.92	4.84527e-05	811.2	107.4	710.8	933.1	811.2	122.3	107.4	95		2.19	0.0007033	0.009693
[K].QCCGTDGVEANYIK.[T]	1xSNO [C3(99.8)]; 1xCarbamidomethyl [C2(99.8)]	O75533 1xSNO [C796(99.8)]; 1xCarbamidomethyl [C795(99.8)]	High	3.86255e-06	0	1	1	2	O75533	O75533 [794-807]	0	2211.11												Excluded Modification	4.19	0	3.687e-06
[K].SPAAPGQSPTGSVCYER.[N]	1xSNO [C14(100)]	O75534 1xSNO [C129(100)]	High	2.51347e-09	0	1	1	1	O75534	O75534 [116-132]	0	2131.06												No Quan Values	5.42	0	4.028e-09
[R].CQGVVCAMK.[E]	1xSNO [C1(100)]; 1xCarbamidomethyl [C6(100)]; 1xOxidation [M8(100)]	O75534 1xSNO [C186(100)]; 1xCarbamidomethyl [C191(100)]; 1xOxidation [M193(100)]	High	0.000313829	0	1	1	1	O75534	O75534 [186-194]	0	1664.88	4.281	2.1	0.000531575	129.3	30.2	129.3	163.9	123.3	31.3	30.2	26.8	Excluded Modification	2.42	0	0.0002168
[R].CQGVVCAMK.[E]	1xSNO [C6(100)]; 1xCarbamidomethyl [C1(100)]	O75534 1xSNO [C191(100)]; 1xCarbamidomethyl [C186(100)]	High	0.00104539	7.95114e-05	1	1	2	O75534	O75534 [186-194]	0	1648.88	10.727	3.42	0.00479127	684.4	63.8	684.4	753.5	661.6	72.6	63.8	37.9	Excluded Modification	2.85	4.241e-05	0.0006576
[K].LLTSYGFIQCSER.[Q]	1xSNO [C10(100)]	O75534 1xSNO [C42(100)]	High	5.70543e-08	0	1	1	4	O75534	O75534 [33-45]	0	1941.02	8.679	3.12	0.0107513	319.4	36.8	312.2	429.4	319.4	60.4	36.8	21.2		5.18	0	7.33e-08
[K].EAEDGIIAYDDCGVK.[L]	1xSNO [C12(100)]	O75534 1xSNO [C464(100)]	High	1.74217e-09	0	1	1	4	O75534	O75534 [453-467]	0	2251.14	12.55	3.65	0.0230184	1819.8	145	1819.1	2153.4	1819.8	183.2	145	40.9		5.49	0	2.868e-09
[K].EKEAEDGIIAYDDCGVK.[L]	1xSNO [C14(100)]	O75534 1xSNO [C464(100)]	High	3.19246e-10	0	1	1	2	O75534	O75534 [451-467]	1	2737.44	12.884	3.69	0.0093426	1249.7	97	1249.7	1488.2	1237.7	122.3	97	45.1		5.46	0	5.934e-10
[K].QRPGQQVATCVR.[L]	1xSNO [C10(100)]	O75534 1xSNO [C506(100)]	High	6.67304e-05	0	1	1	4	O75534	O75534 [497-508]	0	1766.98	1.818	0.86	0.0385643	84.7	46.6	74.4	84.7	94.4	46.6	40.5	63.7		3.37	0	5.175e-05
[R].ATVECVK.[D]	1xSNO [C5(100)]	O75534 1xSNO [C680(100)]	High	0.180849	0.00664824	1	1	1	O75534	O75534 [676-682]	0	1402.82	14.839	3.89	0.00107366	753.8	50.8	714.7	787.7	753.8	64.4	50.8	43.5		1.98	0.004614	0.09772
[K].CSACNVWR.[V]	1xSNO [C1(99.7)]; 1xCarbamidomethyl [C4(99.7)]	O75534 1xSNO [C730(99.7)]; 1xCarbamidomethyl [C733(99.7)]	High	0.00211588	0.000151848	1	1	3	O75534	O75534 [730-737]	0	1419.69												Excluded Modification	3.15	0.000121	0.00125
[K].NIPVYECER.[S]	1xSNO [C7(100)]	O75569 1xSNO [C54(100)]	High	0.000218054	0	1	1	1	O75569	O75569 [48-56]	0	1546.8	4.912	2.3	0.00642208	273.6	55.7	263.5	306.6	273.6	63.9	55.7	36.5		3.15	0	0.0001554
[R].TCNNEVVK.[M]	1xSNO [C2(100)]	O75586 1xSNO [C45(100)]	High	0.0128822	0.000756592	1	1	1	O75586	O75586 [44-51]	0	1559.87	6.532	2.71	0.000976956	241.7	37	241.7	179.2	243.1	38.2	37	33.4		1.88	0.00047	0.006725
[K].LFELGPDGGDHETDGDLLAETDVLAYDCAAR.[E]	1xSNO [C28(100)]	O75592 1xSNO [C1271(100)]	High	4.7995e-06	0	1	1	1	O75592	O75592 [1244-1274]	0	3702.75												No Quan Values	4.14	0	4.495e-06
[R].VYTCEIYPVSATGK.[A]	1xSNO [C4(100)]	O75592 1xSNO [C1437(100)]	High	2.51867e-06	0	1	1	1	O75592	O75592 [1434-1447]	0	2184.19	5.311	2.41	0.00261308	211.9	39.9	203.6	271.2	211.9	53.4	39.9	29.8		4.33	0	2.478e-06
[R].WMTIEFDPQCGTAQSEDVLR.[L]	1xSNO [C10(100)]	O75592 1xSNO [C2018(100)]	High	5.50642e-07	0	1	1	1	O75592	O75592 [2009-2028]	0	2750.32	5.873	2.55	0.0106752	111	18.9	98.6	153.7	111	31.8	18.9	12.3		3.38	0	6.017e-07
[K].GASCSAQGFDYGLGNSK.[G]	1xSNO [C4(100)]	O75592 1xSNO [C2662(100)]	High	1.02602e-09	0	1	1	1	O75592	O75592 [2659-2675]	0	2315.16	9.682	3.28	0.0190448	316.6	32.7	304.9	392.9	316.6	37.9	32.7	10.6		4.8	0	1.76e-09
[K].TNSLTDSTCDDSSEFK.[S]	1xSNO [C9(100)]	O75592 1xSNO [C2913(100)]	High	7.07845e-07	0	1	1	2	O75592	O75592 [2905-2920]	0	2403.15	11.858	3.57	0.018715	1066	89.9	984.3	1124.2	1066	104.4	89.9	29.9		4.56	0	3.747e-06
[R].NCEAETLR.[V]	1xSNO [C2(100)]	O75592 1xSNO [C3856(100)]	High	0.190385	0.00718439	1	1	1	O75592	O75592 [3855-3862]	0	1359.7												No Quan Values	1.33	0.004979	0.1034
[K].LSCQPMLSLDDFQLQPPVTFR.[L]	1xSNO [C3(100)]	O75607 1xSNO [C105(100)]	High	5.79243e-09	0	1	1	1	O75607	O75607 [103-123]	0	2859.48												No Quan Values	4.99	0	8.786e-09
[K].LSCQPMLSLDDFQLQPPVTFR.[L]	1xSNO [C3(100)]; 1xOxidation [M6(100)]	O75607 1xSNO [C105(100)]; 1xOxidation [M108(100)]	High	0.00309487	0.000217491	1	1	1	O75607	O75607 [103-123]	0	2875.48	3.855	1.95	0.00891693	50.5	13.1	48	64.7	50.5	22.2	12.7	13.1	Excluded Modification	2.63	0.0001535	0.00177
[R].VPAPVTMDSFFFGCELSGHTR.[S]	1xSNO [C14(100)]	O75607 1xSNO [C41(100)]	High	3.12324e-09	0	1	1	1	O75607	O75607 [28-48]	0	2722.34	2.726	1.45	0.00250868	44.7	16.4	44.7	49.7	43.1	18.8	16.4	13.7		4.24	0	4.944e-09
[K].VEEEDDAEHVLALTMLCLTEGAK.[D]	1xSNO [C17(100)]	O75607 1xSNO [C70(100)]	High	1.22441e-05	0	1	1	1	O75607	O75607 [54-76]	0	3169.63												No Quan Values	4.13	0	1.077e-05
[K].DECNVVEVVAR.[N]	1xSNO [C3(100)]	O75607 1xSNO [C79(100)]	High	2.12135e-05	0	1	1	1	O75607	O75607 [77-87]	0	1656.87	14.545	3.86	0.000290202	322.9	22.2	322.7	408.5	322.9	24.1	22.2	15.3		3.73	0	1.787e-05
[R].CQALGVITEK.[E]	1xSNO [C1(100)]	O75616 1xSNO [C150(100)]	High	6.21157e-06	0	1	1	1	O75616	O75616 [150-159]	0	1715												No Quan Values	3.89	0	5.711e-06
[R].MWQSMCPLR.[Q]	1xSNO [C6(100)]	O75643 1xSNO [C1127(100)]	High	0.000796331	7.95114e-05	1	1	1	O75643	O75643 [1122-1130]	0	1575.79												No Quan Values	3.51	4.241e-05	0.000514
[R].MWQSMCPLR.[Q]	1xSNO [C6(100)]; 1xOxidation [M1(100)]	O75643 1xSNO [C1127(100)]; 1xOxidation [M1122(100)]	High	0.000515938	0	1	1	2	O75643	O75643 [1122-1130]	0	1591.79	3.59	1.84	0.0062358	129.6	36.1	129.6	229	128.3	41.8	36.1	29.6	Excluded Modification	3.19	0	0.0003431
[R].MWQSMCPLR.[Q]	1xSNO [C6(100)]; 2xOxidation [M1(100); M5(100)]	O75643 1xSNO [C1127(100)]; 2xOxidation [M1122(100); M1126(100)]	High	0.0377391	0.00169947	1	1	1	O75643	O75643 [1122-1130]	0	1607.78												Excluded Modification	2.03	0.001157	0.01914
[R].WLSCETQLPVSFR.[H]	1xSNO [C4(100)]	O75643 1xSNO [C1278(100)]	High	5.67127e-05	0	1	1	1	O75643	O75643 [1275-1287]	0	1990.05	3.458	1.79	0.0218977	417.4	120.7	417.4	485.4	358.1	186.8	120.7	85.4		2.62	0	4.451e-05
[R].DILCGAADEVLAVLK.[N]	1xSNO [C4(100)]	O75643 1xSNO [C133(100)]	High	5.96112e-10	0	1	1	2	O75643	O75643 [130-144]	0	2183.26	9.124	3.19	0.00144299	271.9	29.8	261.1	489.8	271.9	44.6	29.8	20.6		5.33	0	1.064e-09
[K].TICAEFAILR.[M]	1xSNO [C3(100)]	O75643 1xSNO [C1359(100)]	High	0.00753505	0.000422556	1	1	1	O75643	O75643 [1357-1366]	0	1560.89	9.028	3.17	0.0191645	412.6	45.7	358.3	582.2	412.6	72.1	45.7	17.5		3.28	0.0002603	0.004053
[R].LTAIDILTTCAADIQR.[Q]	1xSNO [C10(100)]	O75643 1xSNO [C1580(100)]	High	9.00474e-09	0	1	1	3	O75643	O75643 [1571-1586]	0	2142.19	3.951	1.98	0.00431005	350.1	88.6	337.6	623.8	350.1	113.8	88.6	68.8		4.8	0	1.324e-08
[R].CVIMCQGSK.[K]	1xSNO [C1(100)]; 1xCarbamidomethyl [C5(100)]	O75643 1xSNO [C1702(100)]; 1xCarbamidomethyl [C1706(100)]	High	5.59491e-05	0	1	1	2	O75643	O75643 [1702-1710]	0	1678.9	6.97	2.8	0.000524218	277.4	39.8	277.4	347.4	242.1	50.5	39.8	31.1	Excluded Modification	3.55	0	4.393e-05
[R].CVIMCQGSK.[K]	1xSNO [C1(100)]; 1xCarbamidomethyl [C5(100)]; 1xOxidation [M4(100)]	O75643 1xSNO [C1702(100)]; 1xCarbamidomethyl [C1706(100)]; 1xOxidation [M1705(100)]	High	0.0101787	0.000556803	1	1	1	O75643	O75643 [1702-1710]	0	1694.89												Excluded Modification	1.92	0.0003301	0.005391
[R].CTLSANLVASGELMSSK.[K]	1xSNO [C1(100)]; 1xOxidation [M14(100)]	O75643 1xSNO [C238(100)]; 1xOxidation [M251(100)]	High	1.29914e-08	0	1	1	1	O75643	O75643 [238-254]	0	2380.27	8.213	3.04	0.00750212	61.6	7.5	61.6	83.8	56.6	13.7	7.5	5.5	Excluded Modification	4.36	0	1.853e-08
[K].TASDDRECENQLVLLLGFNTFDFIK.[V]	1xSNO [C8(100)]	O75643 1xSNO [C302(100)]	High	0.00103848	7.95114e-05	1	1	1	O75643	O75643 [295-319]	1	3541.85	6.125	2.61	0.00216424	19.6	3.2	14.9	25.3	19.6	3.2	3.2	1.7		2.35	4.241e-05	0.0006544
[R].CQLPDGSFR.[R]	1xSNO [C1(100)]	O75643 1xSNO [C428(100)]	High	0.00113179	0.000151848	1	1	1	O75643	O75643 [428-436]	0	1446.75	16.789	4.07	0.00552557	302.2	18	312.6	302.2	260.3	22.6	18	9.7		2.99	8.318e-05	0.0007057
[R].AALETDENLLLCAPTGAGK.[T]	1xSNO [C12(100)]	O75643 1xSNO [C502(100)]	High	1.57597e-10	0	1	1	4	O75643	O75643 [491-509]	0	2540.39	7.08	2.82	0.00514621	870.9	123	817.5	1102	870.9	172.3	123	80.6		5.75	0	3.077e-10
[K].TNVALMCMLR.[E]	1xSNO [C7(100)]	O75643 1xSNO [C516(100)]	High	2.72659e-05	0	1	1	3	O75643	O75643 [510-519]	0	1575.85	3.201	1.68	0.000690517	235.6	73.6	235.6	299.7	225.8	82.6	73.6	59.2		2.97	0	6.035e-05
[K].TNVALMCMLR.[E]	1xSNO [C7(100)]; 1xOxidation [M8(99.8)]	O75643 1xSNO [C516(100)]; 1xOxidation [M517(99.8)]	High	0.00396932	0.000217491	1	1	14	O75643	O75643 [510-519]	0	1591.84												Excluded Modification	1.28	0.0001535	0.002221
[K].TNVALMCMLR.[E]	1xSNO [C7(100)]; 2xOxidation [M6(100); M8(100)]	O75643 1xSNO [C516(100)]; 2xOxidation [M515(100); M517(100)]	High	0.0228674	0.00120609	1	1	1	O75643	O75643 [510-519]	0	1607.84	2.426	1.28	0.00127732	228	94	207.9	277.4	228	105.4	94	81.8	Excluded Modification	1.69	0.0007708	0.01169
[R].LATYGITVAELTGDHQLCK.[E]	1xSNO [C18(100)]	O75643 1xSNO [C576(100)]	High	1.321e-10	0	1	1	2	O75643	O75643 [559-577]	0	2686.48	7.62	2.93	0.00895063	464.8	61	446.9	608.8	464.8	78.9	61	30.9		6.86	0	2.618e-10
[K].EEISATQIIVCTPEK.[W]	1xSNO [C11(100)]	O75643 1xSNO [C588(100)]	High	5.16116e-09	0	1	1	2	O75643	O75643 [578-592]	0	2314.28	9.126	3.19	0.0142811	551.2	60.4	514.9	689.4	551.2	83	60.4	26.6		5.42	0	1.573e-08
[R].TEAEQCK.[N]	1xSNO [C6(100)]	O75643 1xSNO [C769(100)]	High	0.033811	0.00169947	1	1	1	O75643	O75643 [764-770]	0	1461.79	19.291	4.27	0.001902	655.9	34	993.9	389.9	655.9	34	47	26.8		2.28	0.001157	0.01718
[R].TPNPDIVCNK.[H]	1xSNO [C8(100)]	O75648 1xSNO [C101(100)]	High	0.0410113	0.00188741	1	1	1	O75648	O75648 [94-103]	0	1753.98	4.864	2.28	0.00102315	275.8	56.7	232.7	295.3	275.8	58.5	56.7	39.8		2.83	0.001283	0.02092
[R].DFCFGPWK.[L]	1xSNO [C3(100)]	O75663 1xSNO [C14(100)]	High	0.00330439	0.000217491	1	1	1	O75663	O75663 [12-19]	0	1652.88	6.107	2.61	0.0109208	229	37.5	227.5	272.7	229	61.5	37.5	28.8		2.7	0.0001535	0.00188
[K].VACAEEWQESR.[T]	1xSNO [C3(100)]	O75663 1xSNO [C87(100)]	High	3.52822e-05	0	1	1	2	O75663	O75663 [85-95]	0	1731.84	9.793	3.29	0.00209327	369.2	37.7	350.5	442.8	369.2	37.7	38.7	22.1		3.45	0	2.878e-05
[K].ESCNMETQTSSTFNR.[D]	1xSNO [C3(100)]; 1xOxidation [M5(100)]	O75665 1xSNO [C157(100)]; 1xOxidation [M159(100)]	High	1.01943e-05	0	1	1	1	O75665	O75665 [155-169]	0	2174.98												Excluded Modification	3.19	0	9.052e-06
[R].KAEEATEAQEVVEATPEGACTEPR.[E]	1xSNO [C20(100)]	O75683 1xSNO [C189(100)]	High	3.41476e-14	0	1	1	3	O75683	O75683 [170-193]	1	3198.61	10.89	3.44	0.0143898	318	29.2	286.8	366.4	318	31.1	29.2	10.2		8.2	0	1.217e-13
[R].LEVSDDLENVCNWVVDTCLHK.[G]	1xSNO [C11(100)]; 1xCarbamidomethyl [C18(100)]	O75688 1xSNO [C272(100)]; 1xCarbamidomethyl [C279(100)]	High	1.62784e-09	0	1	1	1	O75688	O75688 [262-282]	0	3141.59	0.993	-0.01	0.542223	58	58.4	54.4	68.6	58	58.4	59.8	52.7	Excluded Modification	4.36	0	2.704e-09
[K].HENITTAATEIIGAICK.[H]	1xSNO [C16(100)]	O75691 1xSNO [C1644(100)]	High	9.82012e-08	0	1	1	1	O75691	O75691 [1629-1645]	0	2438.36												No Quan Values	4.58	0	1.219e-07
[R].VDEEEKEYTCK.[S]	1xSNO [C10(100)]	O75691 1xSNO [C1730(100)]	High	4.34885e-08	0	1	1	3	O75691	O75691 [1721-1731]	1	2255.19	17.454	4.13	0.0290827	2785.7	159.6	2785.7	2890.5	2700.8	202.1	159.6	31.9		3.56	0	5.695e-08
[K].ESECITKPVSFLPQNK.[E]	1xSNO [C4(100)]	O75691 1xSNO [C1757(100)]	High	1.15187e-05	0	1	1	3	O75691	O75691 [1754-1769]	0	2702.53	8.332	3.06	0.00815115	190.8	22.9	190.8	225.5	186.6	32.6	22.9	14.4		3.65	0	1.018e-05
[R].LPPQSCLLLPPTPVR.[G]	1xSNO [C6(100)]	O75691 1xSNO [C2058(100)]	High	0.000674147	0	1	1	1	O75691	O75691 [2053-2067]	0	2055.21	3.36	1.75	0.00170563	118.6	35.3	112.5	168.3	118.6	42.4	35.3	30.9		3.04	0	0.0004399
[K].CVTILVK.[K]	1xSNO [C1(100)]	O75691 1xSNO [C2186(100)]	High	0.00180731	0.000151848	1	1	1	O75691	O75691 [2186-2192]	0	1428.91	0.732	-0.45	0.281275	96.6	131.9	96.6	150.9	84.7	158.7	126.5	131.9		2.45	0.000121	0.001084
[K].VEGVGQLLFEMCK.[G]	1xSNO [C12(100)]	O75691 1xSNO [C232(100)]	High	5.58168e-07	0	1	1	1	O75691	O75691 [221-233]	0	2106.16												No Quan Values	3.5	0	6.104e-07
[K].IKEDLEEQEALEDGVACADEK.[A]	1xSNO [C17(100)]	O75691 1xSNO [C2594(100)]	High	4.25218e-11	0	1	1	3	O75691	O75691 [2578-2598]	1	3216.67	13.398	3.74	0.0497156	1000.8	74.7	949.9	1270.8	1000.8	122.7	74.7	10.8		7.85	0	9.128e-11
[R].LALCGCK.[G]	1xSNO [C6(100)]; 1xCarbamidomethyl [C4(100)]	O75691 1xSNO [C618(100)]; 1xCarbamidomethyl [C616(100)]	High	0.0311558	0.00165303	1	1	1	O75691	O75691 [613-619]	0	1417.82	7.218	2.85	0.000149782	457.6	63.4	457.6	544.9	385.9	76.8	63.4	54.7	Excluded Modification	1.98	0.001136	0.01592
[K].CQSFNQLVYHQNEIVQSLK.[T]	1xSNO [C1(100)]	O75691 1xSNO [C75(100)]	High	1.63383e-07	0	1	1	1	O75691	O75691 [75-93]	0	2931.57												No Quan Values	4.37	0	1.956e-07
[R].YVENPSQVLNCER.[R]	1xSNO [C11(100)]	O75694 1xSNO [C1344(100)]	High	1.27097e-07	0	1	1	3	O75694	O75694 [1334-1346]	0	1975	3.772	1.92	0.00175124	454.5	120.5	429.8	628	454.5	139.3	120.5	84.5		5.2	0	6.713e-07
[K].DGCLYEVAYQAEAGWFSQR.[C]	1xSNO [C3(100)]	O75694 1xSNO [C234(100)]	High	1.13953e-11	0	1	1	1	O75694	O75694 [232-250]	0	2617.25	5.743	2.52	0.000774721	102.8	17.9	98.3	137.3	102.8	25.8	16.5	17.9		7.04	0	2.684e-11
[R].LYFSTCPFR.[Q]	1xSNO [C6(100)]	O75694 1xSNO [C373(100)]	High	0.168023	0.00629142	1	1	1	O75694	O75694 [368-376]	0	1557.82												No Quan Values	1.24	0.004407	0.0901
[K].LHQEDQACATCLILACSTAACDR.[E]	1xSNO [C21(100)]; 3xCarbamidomethyl [C8(100); C11(100); C16(100)]	O75694 1xSNO [C561(100)]; 3xCarbamidomethyl [C548(100); C551(100); C556(100)]	High	3.16415e-13	0	1	1	1	O75694	O75694 [541-563]	0	3031.42	3.643	1.87	0.00184697	56.1	15.4	45.9	69.2	56.1	17.9	15.4	14	Excluded Modification	7.94	0	9.633e-13
[R].EITAIESSVPCQLLESVLQELK.[G]	1xSNO [C11(100)]	O75694 1xSNO [C704(100)]	High	2.78286e-09	0	1	1	2	O75694	O75694 [694-715]	0	3082.72	15.018	3.91	0.0116287	84.1	5.6	74	126.4	84.1	12.9	5.6	3.3		4.78	0	4.437e-09
[R].DNAAVDGISLHLQDICPLLYSTDDAICSK.[A]	1xSNO [C27(100)]; 1xCarbamidomethyl [C16(100)]	O75694 1xSNO [C874(100)]; 1xCarbamidomethyl [C863(100)]	High	2.05679e-11	0	1	1	1	O75694	O75694 [848-876]	0	3800.94												Excluded Modification	4.46	0	4.662e-11
[K].ISNQVDLSNVCAQYR.[Q]	1xSNO [C11(100)]	O75694 1xSNO [C917(100)]	High	1.74217e-09	0	1	1	1	O75694	O75694 [907-921]	0	2134.1	5.14	2.36	0.00172686	143.4	27.9	132	220	143.4	35	27.9	19		6	0	2.875e-09
[K].CITDTLQELVNQSK.[A]	1xSNO [C1(100)]	O75694 1xSNO [C974(100)]	High	1.38098e-08	0	1	1	2	O75694	O75694 [974-987]	0	2245.24	8.1	3.02	0.00556069	427.7	52.8	417.6	632.8	427.7	82.9	52.8	32.5		4.99	0	1.965e-08
[K].NVLSETPAICPPQNTENQRPK.[T]	1xSNO [C10(100)]	O75717 1xSNO [C1008(100)]	High	7.62302e-11	0	1	1	3	O75717	O75717 [999-1019]	0	2989.6	5.121	2.36	0.00304471	267.3	52.2	252.9	366.8	267.3	70.4	52.2	36.5		6.58	0	8.716e-10
[K].DIFLASASCDGSVR.[V]	1xSNO [C9(100)]	O75717 1xSNO [C156(100)]	High	3.18253e-08	0	1	1	1	O75717	O75717 [148-161]	0	1864.95	7.488	2.9	0.00843801	158	21.1	158	207.2	150.6	27.1	21.1	10.8		4.56	0	4.276e-08
[R].GTGFDGDQCLGVQLLELGK.[K]	1xSNO [C9(100)]	O75717 1xSNO [C598(100)]	High	3.03485e-08	0	1	1	1	O75717	O75717 [590-608]	0	2603.4	12.048	3.59	0.00516974	374.7	31.1	352.9	532.3	374.7	56.6	31.1	21.4		4.93	0	4.086e-08
[K].LPYCQIATEK.[G]	1xSNO [C4(100)]	O75717 1xSNO [C716(100)]	High	0.00426564	0.000217491	1	1	1	O75717	O75717 [713-722]	0	1819.03	5.369	2.42	0.00818646	551.4	102.7	547.3	766.8	551.4	128.7	102.7	55.1		2.63	0.0001535	0.002374
[K].NAAPCAVSYLLFDQNDK.[V]	1xSNO [C5(100)]	O75718 1xSNO [C317(100)]	High	1.68141e-08	0	1	1	2	O75718	O75718 [313-329]	0	2522.32	9.138	3.19	0.0127747	152.6	16.7	143.5	170.4	152.6	22.6	16.7	8.5		4.34	0	3.411e-08
[R].KEPCVLGVDEAGR.[G]	1xSNO [C4(100)]	O75792 1xSNO [C29(100)]	High	5.96371e-06	0	1	1	2	O75792	O75792 [26-38]	1	2026.13	5.386	2.43	0.00188828	576.8	107.1	567.9	623.9	576.8	109.3	107.1	79.1		3.59	0	6.743e-05
[K].WCELIPGAEFR.[C]	1xSNO [C2(100)]	O75794 1xSNO [C170(100)]	High	2.63566e-05	0	1	1	1	O75794	O75794 [169-179]	0	1744.92	7.362	2.88	0.00101366	231.9	31.5	231.9	233.7	196	37.6	31.5	24.5		3.64	0	2.192e-05
[R].CIQDFFK.[K]	1xSNO [C1(100)]	O75794 1xSNO [C212(100)]	High	0.000665209	0	1	1	1	O75794	O75794 [212-218]	0	1553.87	0.281	-1.83	0.00858169	157.3	560.2	133.2	212	157.3	606	560.2	539.7		2.92	0	0.0004345
[R].CTNSEVTVQPSPYLSYR.[L]	1xSNO [C1(100)]	O75794 1xSNO [C289(100)]	High	1.00691e-10	0	1	1	4	O75794	O75794 [289-305]	0	2368.19	2.883	1.53	0.00296774	325.5	112.9	310	358.7	325.5	127.4	112.9	90.8		7.26	0	1.187e-09
[K].LPPQSSGVDTSPCPNSPVFR.[T]	1xSNO [C13(100)]	O75815 1xSNO [C360(100)]	High	6.10614e-08	0	1	1	1	O75815	O75815 [348-367]	0	2509.28	5.567	2.48	0.00493688	70.7	12.7	65.1	86.3	70.7	14.7	12.7	7.6		4.61	0	7.821e-08
[R].ESTCVPPNNVSVPLLMPLVTLMER.[Q]	1xSNO [C4(100)]	O75815 1xSNO [C699(100)]	High	9.81785e-05	0	1	1	1	O75815	O75815 [696-719]	0	3063.64												No Quan Values	2.5	0	7.437e-05
[R].DLQCPVLQSSELEGTPEVSCR.[A]	1xSNO [C20(100)]; 1xCarbamidomethyl [C4(100)]	O75818 1xSNO [C235(100)]; 1xCarbamidomethyl [C219(100)]	High	8.58208e-13	0	1	1	2	O75818	O75818 [216-236]	0	2771.37	8.264	3.05	0.00472864	234.7	28.4	213.9	289.8	234.7	33.4	28.4	15.6	Excluded Modification	6.54	0	2.086e-11
[K].EDLNCQEEEDPMNK.[L]	1xSNO [C5(100)]; 1xOxidation [M12(100)]	O75821 1xSNO [C139(100)]; 1xOxidation [M146(100)]	High	9.54206e-07	0	1	1	5	O75821	O75821 [135-148]	0	2363.1	13.351	3.74	0.00958139	1204.3	90.2	1306	869.6	1204.3	90.2	93.5	30.9	Excluded Modification	4.12	0	1.004e-06
[R].CPYKDTLGPMQK.[E]	1xSNO [C1(100)]	O75821 1xSNO [C169(100)]	High	0.000100874	0	1	1	4	O75821	O75821 [169-180]	1	2263.27	1.431	0.52	0.0104702	287.7	201	279.8	353.8	287.7	201	205.4	161.7		3.08	0	0.0001556
[R].CPYKDTLGPMQK.[E]	1xSNO [C1(100)]; 1xOxidation [M10(100)]	O75821 1xSNO [C169(100)]; 1xOxidation [M178(100)]	High	0.00198143	0.000151848	1	1	4	O75821	O75821 [169-180]	1	2279.26	1.858	0.89	0.00656398	414	222.8	385.3	528.2	414	254.6	222.8	202.8	Excluded Modification	2.44	0.0001535	0.002144
[K].CVTSELLK.[G]	1xSNO [C1(100)]	O75821 1xSNO [C25(100)]	High	7.56268e-06	0	1	1	3	O75821	O75821 [25-32]	0	1545.92	9.84	3.3	0.000812926	1701.4	172.9	1679.2	2257.7	1701.4	206.3	172.9	116.4		3.24	0	1.061e-05
[K].ITNSLTVLCSEK.[Q]	1xSNO [C9(100)]	O75822 1xSNO [C207(100)]	High	1.98927e-07	0	1	1	2	O75822	O75822 [199-210]	0	1961.13	4.832	2.27	0.00318506	873.1	180.7	873.1	1173.4	843	247.7	180.7	132.8		4.43	0	2.344e-07
[R].VVNISSLQCLR.[A]	1xSNO [C9(100)]	O75828 1xSNO [C143(100)]	High	0.000111656	0	1	1	1	O75828	O75828 [135-145]	0	1655.96	1.527	0.61	0.0172654	90.4	59.2	86.2	116.8	90.4	68	52.7	59.2		3.01	0	8.331e-05
[R].ILVNACCPGPVK.[T]	1xSNO [C7(99.8)]; 1xCarbamidomethyl [C6(99.8)]	O75828 1xSNO [C227(99.8)]; 1xCarbamidomethyl [C226(99.8)]	High	9.62041e-05	0	1	1	3	O75828	O75828 [221-232]	0	1924.1	3.998	2	0.00379744	323	80.8	310.7	420.6	323	98.5	80.8	55	Excluded Modification	2.9	0	7.267e-05
[K].GAQVNAVNQNGCTPLHYAASK.[N]	1xSNO [C12(100)]	O75832 1xSNO [C107(100)]	High	5.37569e-09	0	1	1	1	O75832	O75832 [96-116]	0	2796.47	9.423	3.24	0.000251643	98	10.4	98	128.6	92.2	14.7	10.4	9.6		5.05	0	8.194e-09
[K].ASTNIQDTEGNTPLHLACDEER.[V]	1xSNO [C18(100)]	O75832 1xSNO [C180(100)]	High	4.68336e-12	0	1	1	1	O75832	O75832 [163-184]	0	2838.36	6.879	2.78	0.000622051	96.3	14	94.4	151.4	96.3	18.4	14	11.8		5.96	0	1.175e-11
[K].SEGGFIWACK.[N]	1xSNO [C9(100)]	O75874 1xSNO [C269(100)]	High	1.2581e-05	0	1	1	2	O75874	O75874 [261-270]	0	1750.95	8.062	3.01	0.00673576	832.8	103.3	793	974.9	832.8	136.8	103.3	63.8		3.77	0	1.104e-05
[K].NYDGDVQSDSVAQGYGSLGMMTSVLVCPDGK.[T]	1xSNO [C27(100)]	O75874 1xSNO [C297(100)]	High	5.38104e-14	0	1	1	2	O75874	O75874 [271-301]	0	3846.85	13.897	3.8	0.0124797	216.8	15.6	216.8	251.3	181.6	20.4	15.6	6		6.63	0	1.021e-12
[K].NYDGDVQSDSVAQGYGSLGMMTSVLVCPDGK.[T]	1xSNO [C27(100)]; 1xOxidation [M]	O75874 1xSNO [C297(100)]; 1xOxidation [M]	High	1.26167e-11	0	1	1	6	O75874	O75874 [271-301]	0	3862.85	7.904	2.98	0.0150326	172.3	21.8	172.3	195.1	170.3	26.7	21.8	10	Excluded Modification	5.97	0	2.956e-11
[K].NYDGDVQSDSVAQGYGSLGMMTSVLVCPDGK.[T]	1xSNO [C27(100)]; 2xOxidation [M20(100); M21(100)]	O75874 1xSNO [C297(100)]; 2xOxidation [M290(100); M291(100)]	High	3.79467e-12	0	1	1	1	O75874	O75874 [271-301]	0	3878.84	9.59	3.26	0.0246956	58.5	6.1	58.5	71.6	54.6	9.7	6.1	2.3	Excluded Modification	4.67	0	9.695e-12
[K].DLAACIK.[G]	1xSNO [C5(100)]	O75874 1xSNO [C379(100)]	High	0.0575823	0.00250594	1	1	2	O75874	O75874 [375-381]	0	1386.83	0.964	-0.05	0.858711	763.2	792	671.7	1063	763.2	840.1	792	753		2.44	0.001664	0.02942
[K].CATITPDEK.[R]	1xSNO [C1(100)]	O75874 1xSNO [C73(100)]	High	0.000170983	0	1	1	2	O75874	O75874 [73-81]	0	1630.9	9.381	3.23	0.0019244	1070.4	114.1	1077.8	939.3	1070.4	114.1	114.9	74.2		3.31	4.241e-05	0.0004958
[R].AGVGLLEVVLEPDMSCGEEAATAVR.[E]	1xSNO [C16(100)]	O75879 1xSNO [C228(100)]	High	1.57264e-13	0	1	1	1	O75879	O75879 [213-237]	0	2940.51	9.562	3.26	0.0120336	30.6	3.2	23.2	40.8	30.6	3.2	6.3	1.9		5.45	0	5.039e-13
[K].IPGFQCLAK.[N]	1xSNO [C6(100)]	O75884 1xSNO [C39(100)]	High	0.0994745	0.00389939	1	1	1	O75884	O75884 [34-42]	0	1629.97												No Quan Values	1.41	0.002683	0.05157
[R].ESIWLPFMETELHCDEK.[T]	1xSNO [C14(100)]	O75884 1xSNO [C65(100)]	High	1.57931e-07	0	1	1	1	O75884	O75884 [52-68]	0	2760.39	5.793	2.53	0.00908095	140.2	24.2	135.7	169.6	140.2	32.2	24.2	14.9		4.47	0	1.889e-07
[R].LAQIHIQQQDQCVEITEESK.[A]	1xSNO [C12(100)]	O75935 1xSNO [C140(100)]	High	1.81741e-10	0	1	1	1	O75935	O75935 [129-148]	0	2993.59	10.296	3.36	0.0109607	330.5	32.1	323.3	373.2	330.5	39.8	32.1	15.5		5.94	0	3.514e-10
[K].QFVQWDELLCQLEAATQVKPAEE.[-]	1xSNO [C10(100)]	O75935 1xSNO [C173(100)]	High	1.23693e-07	0	1	1	1	O75935	O75935 [164-186]	0	3328.74	13.96	3.8	0.0256667	34.9	2.5	34.9	38.8	33.2	5.8	2.5	1.3		4.27	0	1.504e-07
[K].VGVGTCGIADKPMTQYQDTSK.[Y]	1xSNO [C6(100)]	O75940 1xSNO [C214(100)]	High	3.67582e-09	0	1	1	1	O75940	O75940 [209-229]	0	3081.64	10.64	3.41	0.0157234	352.2	33.1	352.2	416.6	295.8	42	33.1	12.1		5.8	0	5.764e-09
[K].VGVGTCGIADKPMTQYQDTSK.[Y]	1xSNO [C6(100)]; 1xOxidation [M13(100)]	O75940 1xSNO [C214(100)]; 1xOxidation [M221(100)]	High	1.17155e-07	0	1	1	1	O75940	O75940 [209-229]	0	3097.64	10.313	3.37	0.0373512	85.6	8.3	85.6	102.9	78.7	16.9	8.3	2.9	Excluded Modification	4.18	0	1.43e-07
[K].SCAEWVSLSK.[A]	1xSNO [C2(100)]	O75947 1xSNO [C101(100)]	High	0.206349	0.00759913	1	1	1	O75947	O75947 [100-109]	0	1762.97	1.637	0.71	0.0200234	181.5	110.9	145.8	206.6	181.5	118.5	110.9	93.7		1.6	0.005338	0.113
[R].EEDWCGGADK.[L]	1xSNO [C5(100)]	O75962 1xSNO [C1041(100)]	High	0.0174272	0.00107528	1	1	1	O75962	O75962 [1037-1046]	0	1762.86	11.514	3.53	0.0126586	609.1	52.9	636.3	562.4	609.1	58.5	52.9	21.6		1.92	0.0007033	0.008998
[K].LLEAAEQLAQTGECDPEEIYQAAHQLEDR.[I]	1xSNO [C14(100)]	O75962 1xSNO [C640(100)]	High	1.1709e-11	0	1	1	1	O75962	O75962 [627-655]	0	3694.8												No Quan Values	5.23	0	2.748e-11
[K].ELEASEELDTICPK.[A]	1xSNO [C12(100)]	O76003 1xSNO [C229(100)]	High	3.6701e-08	0	1	1	3	O76003	O76003 [218-231]	0	2230.18	18.155	4.18	0.0141753	902.3	49.7	902.3	1083.5	868.6	53.7	49.7	14.4		5.04	0	1.078e-07
[R].EINDCIGGTVLNISK.[S]	1xSNO [C5(100)]	O76021 1xSNO [C197(100)]	High	3.01902e-09	0	1	1	3	O76021	O76021 [193-207]	0	2229.24	9.446	3.24	0.00657753	1211	128.2	1210.9	1740.8	1211	180.7	128.2	66.7		5.74	0	4.779e-09
[K].SGSCSAIR.[I]	1xSNO [C4(100)]	O76021 1xSNO [C211(100)]	High	0.00473647	0.000217491	1	1	3	O76021	O76021 [208-215]	0	1204.64	15.125	3.92	7.48202e-05	461.3	30.5	499.5	382.5	461.3	30.5	34.1	23.5		2.06	0.0001535	0.00262
[K].AVDALLTHCK.[S]	1xSNO [C9(100)]	O76021 1xSNO [C47(100)]	High	7.06646e-06	0	1	1	2	O76021	O76021 [39-48]	0	1724	1.891	0.92	0.0590597	360.1	190.4	297	558.8	360.1	217.9	190.4	185.6		3.46	0	7.031e-05
[R].SDSEDICLFTK.[D]	1xSNO [C7(100)]	O76021 1xSNO [C96(100)]	High	0.000182937	0	1	1	7	O76021	O76021 [90-100]	0	1911	11.068	3.47	0.00734809	2157.2	194.9	2073.6	2745.6	2157.2	254	194.9	97.5		3.61	0	0.0001316
[K].CLDVPFAICDCTTLTQAGYVGEDIESVIAK.[L]	1xSNO [C1(100)]; 2xCarbamidomethyl [C9(100); C11(100)]	O76031 1xSNO [C309(100)]; 2xCarbamidomethyl [C317(100); C319(100)]	High	0.00083984	7.95114e-05	1	1	1	O76031	O76031 [309-338]	0	3941.99	0.698	-0.52	0.0405419	12	17.2	12	14.9	10.9	20.1	16.3	17.2	Excluded Modification	2.54	4.241e-05	0.000539
[K].LLLEPMFEVPNSDIVCVEVDK.[E]	1xSNO [C16(100)]	O76031 1xSNO [C586(100)]	High	4.37162e-07	0	1	1	1	O76031	O76031 [571-591]	0	3042.64	5.293	2.4	0.028827	39.7	7.5	32.8	49.4	39.7	9.5	7.5	2.7		3.1	0	4.875e-07
[K].SVAWAPSGNLLATCSR.[D]	1xSNO [C14(100)]	O76071 1xSNO [C123(100)]	High	1.24924e-09	0	1	1	1	O76071	O76071 [110-125]	0	2057.09	3.018	1.59	0.00335246	83.9	27.8	73.8	118.1	83.9	34.1	27.8	22.7		4.93	0	2.108e-09
[K].SVWVWEVDEEDEYECVSVLNSHTQDVK.[H]	1xSNO [C15(100)]	O76071 1xSNO [C142(100)]	High	1.86058e-12	0	1	1	1	O76071	O76071 [128-154]	0	3877.87	8.659	3.11	0.000307679	78.8	9.1	72	112.5	78.8	12.4	9.1	8.5		6.58	0	4.988e-12
[R].EEEDDWVCCATLEGHESTVWSLAFDPSGQR.[L]	1xSNO [C9(99.5)]; 1xCarbamidomethyl [C8(99.5)]	O76071 1xSNO [C187(99.5)]; 1xCarbamidomethyl [C186(99.5)]	High	1.45347e-06	0	1	1	2	O76071	O76071 [179-208]	0	3877.74	11	3.46	0.00394827	29.7	2.7	29	45.5	29.7	5.7	2.5	2.7	Excluded Modification	3.95	0	4.098e-06
[R].LASCSDDR.[T]	1xSNO [C4(100)]	O76071 1xSNO [C212(100)]	High	0.102452	0.00395424	1	1	1	O76071	O76071 [209-216]	0	1290.64												No Quan Values	1.65	0.002709	0.05319
[R].QYLPGNEQGVACSGSDPSWK.[C]	1xSNO [C12(100)]	O76071 1xSNO [C234(100)]	High	1.5442e-10	0	1	1	4	O76071	O76071 [223-242]	0	2776.39	12.14	3.6	0.0208563	1275.9	105.1	1264.8	1555.4	1275.9	159.6	105.1	38		5.95	0	1.695e-09
[K].CICTLSGFHSR.[T]	1xSNO [C3(100)]; 1xCarbamidomethyl [C1(100)]	O76071 1xSNO [C245(100)]; 1xCarbamidomethyl [C243(100)]	High	0.000828749	7.95114e-05	1	1	3	O76071	O76071 [243-253]	0	1704.86	3	1.58	0.000602311	79.5	26.5	79.5	101.3	75.5	28.1	26.5	21.8	Excluded Modification	2.59	4.241e-05	0.0005312
[R].TIYDIAWCQLTGALATACGDDAIR.[V]	1xSNO [C18(100)]; 1xCarbamidomethyl [C8(100)]	O76071 1xSNO [C271(100)]; 1xCarbamidomethyl [C261(100)]	High	4.45215e-10	0	1	1	3	O76071	O76071 [254-277]	0	3022.51	7.855	2.97	0.0119663	86.4	11	86.4	97.4	75.1	15.3	11	5.9	Excluded Modification	4.94	0	8.1e-10
[K].EPGLLASCSDDGEVAFWK.[Y]	1xSNO [C8(100)]	O76071 1xSNO [C322(100)]	High	2.20247e-07	0	1	1	1	O76071	O76071 [315-332]	0	2577.32												No Quan Values	4.57	0	2.57e-07
[R].IWGTEGDSWICK.[S]	1xSNO [C11(100)]	O76071 1xSNO [C52(100)]	High	1.24114e-05	0	1	1	1	O76071	O76071 [42-53]	0	2048.08	6.071	2.6	0.00195124	247.7	40.8	247.7	307.6	237.8	59	40.8	35.1		3.25	0	1.089e-05
[K].NQDDFECVTTLEGHENEVK.[S]	1xSNO [C7(100)]	O76071 1xSNO [C97(100)]	High	1.18137e-08	0	1	1	1	O76071	O76071 [91-109]	0	2860.39	14.586	3.87	0.0073787	355.9	24.4	335.9	486.4	355.9	31.8	24.4	10.4		5.36	0	1.702e-08
[K].VGLTGFDCR.[C]	1xSNO [C8(100)]	O76080 1xSNO [C168(100)]	High	0.000115499	0	1	1	1	O76080	O76080 [161-169]	0	1391.74	3.409	1.77	0.000292246	224	65.7	207.6	272.6	224	65.7	69.1	54.3		3.82	0	8.63e-05
[K].HNCPYDYK.[A]	1xSNO [C3(100)]	O76080 1xSNO [C186(100)]	High	0.0123859	0.000691078	1	1	2	O76080	O76080 [184-191]	0	1692.87	6.387	2.68	5.33267e-05	201.2	31.5	166.9	201.2	206.7	35	29.5	31.5		1.95	0.0004362	0.006465
[R].ADTSLNNCEGAAGSTSEK.[S]	1xSNO [C8(100)]	O76080 1xSNO [C76(100)]	High	7.48519e-08	0	1	1	3	O76080	O76080 [69-86]	0	2408.19	25.863	4.69	0.00301589	1073.3	41.5	1176.9	580	1073.3	41.5	51.8	15.9		4.62	0	9.455e-08
[K].ALLAMYTNQAEQCR.[K]	1xSNO [C13(100)]	O76094 1xSNO [C323(100)]	High	1.71333e-07	0	1	1	1	O76094	O76094 [311-324]	0	2036.04												No Quan Values	4.13	0	2.041e-07
[K].ALLAMYTNQAEQCR.[K]	1xSNO [C13(100)]; 1xOxidation [M5(100)]	O76094 1xSNO [C323(100)]; 1xOxidation [M315(100)]	High	2.85055e-07	0	1	1	1	O76094	O76094 [311-324]	0	2052.03												Excluded Modification	3.6	0	3.272e-07
[K].ACLILR.[S]	1xSNO [C2(100)]	O76094 1xSNO [C393(100)]	High	0.238646	0.00871815	1	1	2	O76094	O76094 [392-397]	0	1112.69	7.803	2.96	0.00172385	285.6	36.6	281.8	465.8	285.6	42.8	36.6	33.1		1.57	0.009195	0.2252
[K].DDVTALHCK.[V]	1xSNO [C8(100)]	O76094 1xSNO [C50(100)]	High	5.10181e-06	0	1	1	2	O76094	O76094 [43-51]	0	1654.91	9.926	3.31	0.00190457	810	81.6	749.9	810	817.7	81.6	82.8	56.3		3.59	0	4.779e-06
[K].LTVPDDIAANCIYLNIPNK.[G]	1xSNO [C11(100)]	O94760 1xSNO [C222(100)]	High	1.9861e-06	0	1	1	1	O94760	O94760 [212-230]	0	2740.52	3.579	1.84	0.00205099	119.9	33.5	117.7	149.6	119.9	41.4	33.5	26.5		4.47	0	1.981e-06
[K].VDGLLTCCSVLINK.[K]	1xSNO [C8(100)]; 1xCarbamidomethyl [C7(100)]	O94760 1xSNO [C275(100)]; 1xCarbamidomethyl [C274(100)]	High	6.9712e-06	0	1	1	1	O94760	O94760 [268-281]	0	2188.23	0.244	-2.03	0.00532569	60.4	247.5	58.6	83.5	60.4	256.6	234	247.5	Excluded Modification	3.97	0	6.364e-06
[R].IFHGIGSPCYPAQVYGQDR.[R]	1xSNO [C9(100)]	O94761 1xSNO [C1171(100)]	High	2.16931e-06	0	1	1	1	O94761	O94761 [1163-1181]	0	2532.28	2.02	1.01	0.0129509	49.5	24.5	45.9	68.9	49.5	28.6	24.5	23.2		3.11	0	2.154e-06
[K].IEEFVPPDENCPLK.[E]	1xSNO [C11(100)]	O94762 1xSNO [C532(100)]	High	0.00015242	0	1	1	1	O94762	O94762 [522-535]	0	2283.22												No Quan Values	3.1	0	0.0001115
[K].GSCPFQTATELMETTR.[I]	1xSNO [C3(100)]	O94762 1xSNO [C664(100)]	High	4.55334e-07	0	1	1	1	O94762	O94762 [662-677]	0	2196.07	3.889	1.96	0.00137939	259.4	66.7	236.8	365.5	259.4	84.1	66.7	58.1		5.37	0	5.059e-07
[K].GSCPFQTATELMETTR.[I]	1xSNO [C3(100)]; 1xOxidation [M12(100)]	O94762 1xSNO [C664(100)]; 1xOxidation [M673(100)]	High	1.04748e-05	0	1	1	1	O94762	O94762 [662-677]	0	2212.07	4.743	2.25	0.00205084	112.4	23.7	103.9	167.4	112.4	27.9	23.7	15.1	Excluded Modification	3.4	0	9.278e-06
[R].ENSVCSDTSESSAAEFDDR.[R]	1xSNO [C5(100)]	O94763 1xSNO [C420(100)]	High	5.19631e-09	0	1	1	1	O94763	O94763 [416-434]	0	2473.07	12.398	3.63	0.00105626	146.3	11.8	167.6	81.5	146.3	12.2	11.8	6.8		5.45	0	7.915e-09
[R].SISCEEATCSDTSESILEEEPQENQK.[K]	1xSNO [C9(100)]; 1xCarbamidomethyl [C4(100)]	O94763 1xSNO [C448(100)]; 1xCarbamidomethyl [C443(100)]	High	8.10322e-11	0	1	1	1	O94763	O94763 [440-465]	0	3596.67	20.182	4.33	0.0308618	266.4	13.2	334.5	266.4	257.2	16.5	13.2	2	Excluded Modification	6.15	0	1.657e-10
[K].CSVTLLNETDILSQYLEK.[E]	1xSNO [C1(100)]	O94776 1xSNO [C106(100)]	High	2.36452e-09	0	1	1	1	O94776	O94776 [106-123]	0	2722.48	8.227	3.04	0.00072275	123.4	15	123.4	157.2	119.7	21.9	15	13.7		4.64	0	3.807e-09
[K].EDCFFYSLVFDPVQK.[T]	1xSNO [C3(100)]	O94776 1xSNO [C126(100)]	High	8.9299e-08	0	1	1	2	O94776	O94776 [124-138]	0	2490.29	6.315	2.66	0.0080857	162.3	25.7	168.6	162.3	153.1	29.6	25.7	15.9		4.82	0	1.112e-07
[R].ALDCSSSIR.[Q]	1xSNO [C4(100)]	O94776 1xSNO [C209(100)]	High	0.090397	0.00354064	1	1	1	O94776	O94776 [206-214]	0	1375.73	7.774	2.96	0.000198534	642.9	82.7	647.4	605.7	642.9	87.6	82.7	72.2		1.82	0.002469	0.04669
[K].AMSTLVPQGGPVLCR.[D]	1xSNO [C14(100)]	O94776 1xSNO [C261(100)]	High	2.41816e-06	0	1	1	2	O94776	O94776 [248-262]	0	1953.07	1.916	0.94	0.00299161	139.9	73	139.9	179.4	137.8	81	73	62.4		3.64	0	2.669e-06
[K].AMSTLVPQGGPVLCR.[D]	1xSNO [C14(100)]; 1xOxidation [M2(100)]	O94776 1xSNO [C261(100)]; 1xOxidation [M249(100)]	High	5.65797e-07	0	1	1	2	O94776	O94776 [248-262]	0	1969.07	6.249	2.64	0.000385571	115.6	18.5	114.7	158.1	115.6	21.6	18.5	13.8	Excluded Modification	4.39	0	6.185e-07
[K].VVCLFR.[R]	1xSNO [C3(100)]	O94776 1xSNO [C44(100)]	High	0.0958771	0.00384497	1	1	8	O94776	O94776 [42-47]	0	1160.69	12.783	3.68	0.000280219	271	21.2	266	358.7	271	28.8	21.2	17.5		1.32	0.003596	0.07175
[K].ENECDPEEDLGK.[C]	1xSNO [C4(100)]	O94782 1xSNO [C376(100)]	High	5.27791e-06	0	1	1	1	O94782	O94782 [373-384]	0	2030.99	6.849	2.78	0.00161498	660.9	96.5	729	399.3	660.9	97.9	96.5	57.1		3.37	0	4.911e-06
[K].GNFVVDQMCEIGKPEPLNEEEAR.[G]	1xSNO [C9(100)]; 1xOxidation [M8(100)]	O94782 1xSNO [C619(100)]; 1xOxidation [M618(100)]	High	6.54519e-09	0	1	1	1	O94782	O94782 [611-633]	0	3273.64	7.929	2.99	0.00030484	134.8	17	129	193.3	134.8	19.7	17	12.3	Excluded Modification	4	0	9.813e-09
[R].QALMPVTPQASVCTSPGQGK.[D]	1xSNO [C13(100)]	O94806 1xSNO [C541(100)]	High	0.000207988	0	1	1	2	O94806	O94806 [529-548]	0	2653.43	5.284	2.4	0.00225522	309.1	58.5	309.1	358.2	207.3	73.1	58.5	41.2		2.66	0	0.0001489
[R].DDVCFFISQSGETADTLLALR.[Y]	1xSNO [C4(100)]	O94808 1xSNO [C418(100)]	High	0.000138651	0	1	1	1	O94808	O94808 [415-435]	0	2725.38												No Quan Values	2.74	0	0.0001018
[K].CVSSEGEK.[I]	1xSNO [C1(100)]	O94822 1xSNO [C555(100)]	High	0.000148353	0	1	1	1	O94822	O94822 [555-562]	0	1491.8	21.819	4.45	0.00188897	458.2	21	691.2	296.3	458.2	21	22.2	7.8		3.29	0	0.0001085
[K].THLPDFLICK.[L]	1xSNO [C9(100)]	O94822 1xSNO [C869(100)]	High	0.00276863	0.000217491	1	1	1	O94822	O94822 [861-870]	0	1840.07	5.089	2.35	0.00369897	68.7	13.5	67.4	88.2	68.7	19.2	13.5	10.5		2.89	0.0001535	0.001601
[R].LSLNYECFK.[T]	1xSNO [C7(100)]	O94822 1xSNO [C981(100)]	High	0.00159499	0.000151848	1	1	1	O94822	O94822 [975-983]	0	1769.98												No Quan Values	2.68	0.000121	0.0009693
[K].YEQAIQCYTEAISLCPTEK.[N]	1xSNO [C15(100)]; 1xCarbamidomethyl [C7(100)]	O94826 1xSNO [C144(100)]; 1xCarbamidomethyl [C136(100)]	High	3.08113e-09	0	1	1	3	O94826	O94826 [130-148]	0	2900.47	7.815	2.97	0.00807312	636.9	81.5	636.9	766.7	574.7	106	81.5	44.6	Excluded Modification	5.48	0	4.863e-09
[K].WKEVAQDCTK.[A]	1xSNO [C8(100)]	O94826 1xSNO [C176(100)]	High	0.033811	0.00169947	1	1	1	O94826	O94826 [169-178]	1	2090.18	5.122	2.36	0.000435367	381.6	74.5	381.6	551.6	380.8	84.1	74.5	59.4		1.85	0.001157	0.01715
[K].ECLEDVTAVCILEGFQNQQSMLLADK.[V]	1xSNO [C10(100)]; 1xCarbamidomethyl [C2(100)]	O94826 1xSNO [C214(100)]; 1xCarbamidomethyl [C206(100)]	High	9.75369e-08	0	1	1	2	O94826	O94826 [205-230]	0	3607.83	9.263	3.21	0.016549	88	9.5	88	125.3	85.4	18.6	9.5	5.2	Excluded Modification	4.01	0	1.208e-07
[K].ECLEDVTAVCILEGFQNQQSMLLADK.[V]	1xSNO [C10(100)]; 1xCarbamidomethyl [C2(100)]; 1xOxidation [M21(100)]	O94826 1xSNO [C214(100)]; 1xCarbamidomethyl [C206(100)]; 1xOxidation [M225(100)]	High	3.56043e-06	0	1	1	2	O94826	O94826 [205-230]	0	3623.83	4.136	2.05	0.0024514	48.8	11.8	48.8	69.5	43.7	13	11.8	7.3	Excluded Modification	2.86	0	3.413e-06
[K].IISECSK.[E]	1xSNO [C5(100)]	O94826 1xSNO [C317(100)]	High	0.119636	0.00455646	1	1	1	O94826	O94826 [313-319]	0	1432.83												No Quan Values	1.81	0.003014	0.06255
[K].ILLDQVEEAVADFDECIR.[L]	1xSNO [C16(100)]	O94826 1xSNO [C427(100)]	High	4.83749e-11	0	1	1	3	O94826	O94826 [412-429]	0	2502.29												No Quan Values	5.2	0	1.031e-10
[K].CFALYR.[Q]	1xSNO [C1(100)]	O94826 1xSNO [C442(100)]	High	0.0180117	0.00107528	1	1	1	O94826	O94826 [442-447]	0	1196.66	0.531	-0.91	0.00175801	60.5	113.9	57.8	69.9	60.5	118.5	113.9	101		1.95	0.0007033	0.009274
[R].CAEGYALYAQALTDQQQFGK.[A]	1xSNO [C1(100)]	O94826 1xSNO [C475(100)]	High	2.01533e-11	0	1	1	3	O94826	O94826 [475-494]	0	2858.47	8.628	3.11	0.00216113	699.7	81.1	669.6	1058.9	699.7	104.9	81.1	47.3		5.95	0	4.57e-11
[K].CIDLEPDNATTYVHK.[G]	1xSNO [C1(100)]	O94826 1xSNO [C502(100)]	High	1.81176e-08	0	1	1	5	O94826	O94826 [502-516]	0	2372.24	8.882	3.15	0.00309171	1749.8	197	1749.8	2082.4	1693.1	248.7	197	132.5		5.56	0	3.36e-08
[K].CDFAYETMGTIEVQR.[G]	1xSNO [C1(100)]; 1xOxidation [M8(100)]	O94826 1xSNO [C544(100)]; 1xOxidation [M551(100)]	High	1.08726e-07	0	1	1	1	O94826	O94826 [544-558]	0	2203.05	5.104	2.35	0.00175608	141.9	27.8	122.5	199.3	141.9	31.9	27.8	24.4	Excluded Modification	4.25	0	1.336e-07
[K].EFTLLCR.[G]	1xSNO [C6(100)]	O94829 1xSNO [C951(100)]	High	0.00788787	0.000422556	1	1	1	O94829	O94829 [946-952]	0	1305.73	0.477	-1.07	0.0635496	58.3	122.3	51.9	94.2	58.3	137.1	122.3	121.8		2.49	0.0002603	0.004216
[K].ESEFCSSSNTR.[N]	1xSNO [C5(100)]	O94830 1xSNO [C470(100)]	High	0.00284216	0.000217491	1	1	1	O94830	O94830 [466-476]	0	1670.78	16.442	4.04	0.000910286	253.2	15.4	316.4	183.8	253.2	15.4	15.5	7.6		2.69	0.0001535	0.001638
[R].SGCENPPIVSK.[D]	1xSNO [C3(100)]	O94842 1xSNO [C577(100)]	High	1.40497e-06	0	1	1	1	O94842	O94842 [575-585]	0	1783.99	9.629	3.27	0.000776904	405.4	42.1	357.2	445.8	405.4	42.1	45.5	29.2		4.02	0	1.438e-06
[K].VCDEDGEAK.[E]	1xSNO [C2(100)]	O94854 1xSNO [C579(100)]	High	0.00362167	0.000217491	1	1	1	O94854	O94854 [578-586]	0	1618.83												No Quan Values	2.85	0.0001535	0.002046
[R].GQIPPLVTTDCMIQDQGNASPR.[F]	1xSNO [C11(100)]; 1xOxidation [M12(100)]	O94855 1xSNO [C299(100)]; 1xOxidation [M300(100)]	High	3.00962e-07	0	1	1	2	O94855	O94855 [289-310]	0	2781.4	4.165	2.06	0.00107561	163.7	39.3	143.3	218.8	163.7	49.9	39.3	33.3	Excluded Modification	4.19	0	2.322e-06
[R].ATDFFGGILMNNTTDVEMAAIDCDK.[A]	1xSNO [C23(100)]	O94855 1xSNO [C723(100)]	High	3.71239e-11	0	1	1	1	O94855	O94855 [701-725]	0	3345.63	10.267	3.36	0.00627394	61.6	6	61.6	98.3	59.3	13.1	6	4.9		4.79	0	8.032e-11
[K].SCETDALINFFAK.[S]	1xSNO [C2(100)]	O94855 1xSNO [C780(100)]	High	2.96426e-06	0	1	1	1	O94855	O94855 [779-791]	0	2112.13	4.275	2.1	0.00387385	99.6	23.3	92.5	165	99.6	33.7	23.3	17.7		3.94	0	2.885e-06
[K].FINDCTELFR.[E]	1xSNO [C5(100)]	O94874 1xSNO [C372(100)]	High	0.00262719	0.000217491	1	1	1	O94874	O94874 [368-377]	0	1681.87	0.406	-1.3	0.00586098	124.4	306.7	108.2	145.7	124.4	285.7	306.7	310.2		2.85	0.0001535	0.001519
[K].CGVSPSCELCPNQDGIFK.[E]	1xSNO [C7(100)]; 2xCarbamidomethyl [C1(100); C10(100)]	O94880 1xSNO [C385(100)]; 2xCarbamidomethyl [C379(100); C388(100)]	High	1.32828e-05	0	1	1	1	O94880	O94880 [379-396]	0	2664.31	6.973	2.8	0.0113865	183.4	26.3	183.4	207.7	182.3	26.3	28.7	12.9	Excluded Modification	4.63	0	1.155e-05
[K].EGLLSEAAAEEDIADPFFAYCK.[Q]	1xSNO [C21(100)]	O94880 1xSNO [C495(100)]	High	2.69e-09	0	1	1	1	O94880	O94880 [475-496]	0	3042.53	8	3	0.0187565	48.8	6.1	39	70	48.8	11.6	6.1	3		4.8	0	4.287e-09
[K].ECGQMQNK.[W]	1xSNO [C2(100)]; 1xOxidation [M5(100)]	O94888 1xSNO [C160(100)]; 1xOxidation [M163(100)]	High	0.0208347	0.00107528	1	1	2	O94888	O94888 [159-166]	0	1606.82	11.801	3.56	0.00265228	332.8	28.2	464	202.8	332.8	28.8	28.2	19.7	Excluded Modification	1.91	0.0007033	0.01066
[K].TGCETVDAVQER.[V]	1xSNO [C3(100)]	O94901 1xSNO [C526(100)]	High	9.08349e-06	0	1	1	1	O94901	O94901 [524-535]	0	1731.86	22.157	4.47	0.00205514	296.9	13.4	324.9	201.4	296.9	13.4	13.5	5.7		3.66	0	8.117e-06
[R].LATTACTLGDGEAVGADSGTSSAVSLK.[N]	1xSNO [C6(100)]	O94901 1xSNO [C63(100)]	High	1.36873e-11	0	1	1	3	O94901	O94901 [58-84]	0	3135.64	10.405	3.38	0.0182628	180	17.3	173.4	209.5	180	24.6	17.3	7.1		6.91	0	3.177e-11
[K].CAADVK.[A]	1xSNO [C1(100)]	O94903 1xSNO [C261(100)]	High	0.00705823	0.000422556	1	1	2	O94903	O94903 [261-266]	0	1259.73	14.653	3.87	0.00111785	879.2	60	979.5	565	879.2	61.5	60	29.6		2.21	0.0002603	0.003792
[K].ILSLCPEIK.[W]	1xSNO [C5(100)]	O94903 1xSNO [C86(100)]	High	0.0127146	0.000691078	1	1	1	O94903	O94903 [82-90]	0	1669.02	5.33	2.41	0.000354498	187.6	35.2	184.1	265.9	187.6	38.1	35.2	26.4		2.15	0.0004362	0.006631
[K].ADAECYTAMK.[I]	1xSNO [C5(100)]; 1xOxidation [M9(100)]	O94905 1xSNO [C262(100)]; 1xOxidation [M266(100)]	High	0.00371778	0.000217491	1	1	1	O94905	O94905 [258-267]	0	1771.89	8.617	3.11	0.00135653	382.6	44.4	343.9	428.7	382.6	47.7	44.4	29.5	Excluded Modification	2.28	0.0001535	0.002093
[R].EQWIQDAEECDR.[A]	1xSNO [C10(100)]	O94906 1xSNO [C513(100)]	High	7.3228e-07	0	1	1	1	O94906	O94906 [504-515]	0	1945.9	11.741	3.55	0.000608025	158.5	13.5	150.1	205.7	158.5	18.9	13.5	10.8		3.41	0	7.835e-07
[R].AGSVATCQAVMR.[A]	1xSNO [C7(100)]; 1xOxidation [M11(100)]	O94906 1xSNO [C522(100)]; 1xOxidation [M526(100)]	High	0.000354247	0	1	1	1	O94906	O94906 [516-527]	0	1633.85	4.244	2.09	0.00339624	224.5	52.9	223.7	229.3	224.5	52.9	55.4	41.3	Excluded Modification	2.57	0	0.0002427
[K].NELQEPCDSPK.[V]	1xSNO [C7(100)]	O94913 1xSNO [C1518(100)]	High	4.18007e-05	0	1	1	1	O94913	O94913 [1512-1522]	0	1913												No Quan Values	3.39	0	3.363e-05
[R].IDTPPACTEESIATPSEIK.[T]	1xSNO [C7(100)]	O94913 1xSNO [C1534(100)]	High	1.03462e-10	0	1	1	1	O94913	O94913 [1528-1546]	0	2655.41	36.385	5.19	0.00838228	443.9	12.2	441.4	544.1	443.9	21.6	12.2	5.9		5.5	0	2.09e-10
[R].TCIAAIPR.[L]	1xSNO [C2(100)]	O94915 1xSNO [C560(100)]	High	0.02056	0.00107528	1	1	1	O94915	O94915 [559-566]	0	1268.75	0.884	-0.18	0.41848	113.1	128	109.2	144	113.1	125.2	128	146.6		2.09	0.0007033	0.01058
[R].NYLILCCSAATSSSSTSAGSVR.[C]	1xSNO [C6(99.8)]; 1xCarbamidomethyl [C7(99.8)]	O94915 1xSNO [C871(99.8)]; 1xCarbamidomethyl [C872(99.8)]	High	2.55309e-06	0	1	1	1	O94915	O94915 [866-887]	0	2659.31												Excluded Modification	2.79	0	2.504e-06
[R].CSPPETLASTPDSGYSIDSK.[I]	1xSNO [C1(100)]	O94915 1xSNO [C888(100)]	High	1.16726e-09	0	1	1	1	O94915	O94915 [888-907]	0	2708.36	11.865	3.57	0.0342171	193.4	16.3	193.4	206.9	188.3	16.9	16.3	2.9		5.69	0	1.977e-09
[K].ACTGDSWTQNTPNEYIK.[T]	1xSNO [C2(100)]	O94964 1xSNO [C726(100)]	High	6.82787e-10	0	1	1	1	O94964	O94964 [725-741]	0	2581.29	17.964	4.17	0.0301111	350.3	19.5	325.7	408.9	350.3	34.5	19.5	4.9		5.2	0	1.205e-09
[K].GDTPLELGDDCSLALVWR.[N]	1xSNO [C11(100)]	O94966 1xSNO [C1017(100)]	High	1.14613e-06	0	1	1	1	O94966	O94966 [1007-1024]	0	2384.22	5.815	2.54	0.0620245	78.5	13.5	62.9	100.6	78.5	15.4	13.5	2.1		3.89	0	1.192e-06
[K].EGACEDPHDLLATPTPELLLDWR.[Q]	1xSNO [C4(100)]	O94966 1xSNO [C102(100)]	High	6.77113e-09	0	1	1	1	O94966	O94966 [99-121]	0	3015.52												No Quan Values	5.61	0	1.012e-08
[K].ELECAEDPGSAGEAAR.[A]	1xSNO [C4(100)]	O94966 1xSNO [C1042(100)]	High	5.47774e-08	0	1	1	1	O94966	O94966 [1039-1054]	0	2028.96												No Quan Values	4.27	0	7.086e-08
[R].VGVGPLQLEDVDAAFTDTDCVVR.[F]	1xSNO [C20(100)]	O94966 1xSNO [C152(100)]	High	5.01229e-12	0	1	1	1	O94966	O94966 [133-155]	0	2843.46	13.516	3.76	0.010667	41.9	3.1	39.1	62	41.9	3.1	7.7	2.4		6.4	0	1.256e-11
[R].SKGDCQTLSEGSPGSSQSGSR.[H]	1xSNO [C5(100)]	O94972 1xSNO [C790(100)]	High	4.43137e-07	0	1	1	1	O94972	O94972 [786-806]	1	2708.34	8.513	3.09	0.0278074	46.3	5.4	46.3	33.7	49.3	1.6	6.9	5.4		3.66	0	4.923e-07
[R].LLQCYPPPDPAVR.[G]	1xSNO [C4(100)]	O94973 1xSNO [C267(100)]	High	0.000268776	0	1	1	1	O94973	O94973 [264-276]	0	1893.04												No Quan Values	3.02	0	0.0001889
[R].LTECLETILNK.[A]	1xSNO [C4(100)]	O94973 1xSNO [C282(100)]	High	4.44311e-05	0	1	1	1	O94973	O94973 [279-289]	0	1930.12	0.491	-1.03	0.0555911	85.7	174.5	85.7	135	85.7	190.3	174.5	167.8		3.4	0	3.545e-05
[R].AVDLLYAMCDR.[S]	1xSNO [C9(100)]	O94973 1xSNO [C396(100)]	High	7.06646e-06	0	1	1	1	O94973	O94973 [388-398]	0	1693.87	1.363	0.45	0.100318	91.3	67	78.1	125	91.3	67	68.5	61.1		3.48	0	6.45e-06
[K].TTQIGCLLR.[L]	1xSNO [C6(100)]	O94973 1xSNO [C903(100)]	High	0.000299377	0	1	1	2	O94973	O94973 [898-906]	0	1428.83	3.08	1.62	0.00730398	510.7	165.8	470.5	703.6	510.7	179.5	165.8	161.1		3.33	0	0.0002084
[R].CLSSATDPQTK.[R]	1xSNO [C1(100)]	O94979 1xSNO [C1130(100)]	High	4.31268e-07	0	1	1	1	O94979	O94979 [1130-1140]	0	1803.98	0.433	-1.21	0.0212002	161.4	372.5	144.8	168.4	161.4	284.9	372.5	474.4		4.21	0	4.792e-07
[K].TQPPEDISCIAWNR.[Q]	1xSNO [C9(100)]	O94979 1xSNO [C173(100)]	High	3.54209e-07	0	1	1	1	O94979	O94979 [165-178]	0	2054.04	9.91	3.31	0.00624194	186.3	18.8	179	228.2	186.3	21.6	18.8	9.5		5.14	0	4.011e-07
[R].SDQLQQAVQSQGFINYCQK.[K]	1xSNO [C17(100)]	O94979 1xSNO [C458(100)]	High	8.30863e-14	0	1	1	4	O94979	O94979 [442-460]	0	2838.47	0.735	-0.44	0.255467	191	259.8	191	257.7	177.1	271.6	259.8	215.1		7.69	0	2.787e-13
[K].EIVESCDLK.[N]	1xSNO [C6(100)]	O94979 1xSNO [C644(100)]	High	0.00189239	0.000151848	1	1	1	O94979	O94979 [639-647]	0	1688.94	2.405	1.27	0.0412864	627.6	261	534.1	1113.4	627.6	301.3	261	251.3		2.62	0.000121	0.001131
[K].LVACWTK.[A]	1xSNO [C4(100)]	O94979 1xSNO [C704(100)]	High	0.0890781	0.00341651	1	1	1	O94979	O94979 [701-707]	0	1473.88	1.168	0.22	0.621589	12.5	10.7	8.3	18.4	12.5	11.5	10.7	10.4		1.17	0.00244	0.0461
[K].ETELQTCLDQSR.[R]	1xSNO [C7(100)]	O94986 1xSNO [C1019(100)]	High	0.000147353	0	1	1	1	O94986	O94986 [1013-1024]	0	1846.93	5.819	2.54	0.00149856	309	53.1	280	357.1	309	53.2	53.1	34.4		3.24	0	0.0001082
[K].GQNGDDSSAGGDFPPPAEVEPTPEAELLAQPCHDSEASK.[L]	1xSNO [C32(100)]	O94992 1xSNO [C122(100)]	High	1.10494e-13	0	1	1	1	O94992	O94992 [91-129]	0	4603.17	8.136	3.02	0.013171	53.7	6.6	53.7	57.2	48.3	6.6	3.4	8.6		7.65	0	3.623e-13
[R].AFPQLGGRPGPEGEGSLESQPPPLQTQACPESSCLR.[E]	1xSNO [C34(100)]; 1xCarbamidomethyl [C29(100)]	O94992 1xSNO [C84(100)]; 1xCarbamidomethyl [C79(100)]	High	1.69097e-16	0	1	1	2	O94992	O94992 [51-86]	0	4202.07	13.233	3.73	0.0060157	158.8	12	148.5	185.8	158.8	13.5	12	5.8	Excluded Modification	8.86	0	8.799e-16
[R].ICSSGLVK.[L]	1xSNO [C2(100)]	O95059 1xSNO [C78(100)]	High	0.000154495	0	1	1	1	O95059	O95059 [77-84]	0	1459.88	0.912	-0.13	0.905866	271.2	297.4	271.2	333.7	265.2	297.4	308.5	270.1		3.33	0	0.0001129
[K].LPNLECIQNANK.[G]	1xSNO [C6(100)]	O95071 1xSNO [C2314(100)]	High	1.99569e-05	0	1	1	2	O95071	O95071 [2309-2320]	0	2010.13	6.073	2.6	0.00104775	598.8	98.6	583.4	936.5	598.8	130.6	98.6	73.1		3.9	0	1.691e-05
[K].FPGTSSNTNCQNSSGPDADPSSLLQDCR.[L]	1xSNO [C10(100)]; 1xCarbamidomethyl [C27(100)]	O95071 1xSNO [C691(100)]; 1xCarbamidomethyl [C708(100)]	High	7.12276e-11	0	1	1	1	O95071	O95071 [682-709]	0	3379.52	13.987	3.81	0.0203112	104.9	7.5	104.9	149.3	97.7	12.9	7.5	2.5	Excluded Modification	6.47	0	1.476e-10
[K].LCIPEK.[T]	1xSNO [C2(100)]	O95071 1xSNO [C739(100)]	High	0.0864997	0.00329278	1	1	1	O95071	O95071 [738-743]	0	1355.82	3.251	1.7	0.00152536	217.2	66.8	216.8	310	217.2	84.3	66.8	62.4		1.75	0.002313	0.04472
[R].YCIFDLATGK.[A]	1xSNO [C2(100)]	O95071 1xSNO [C769(100)]	High	2.27487e-06	0	1	1	1	O95071	O95071 [768-777]	0	1783.99	0.615	-0.7	0.0382594	99.3	161.4	91.2	127.5	99.3	194.8	161.4	136.5		3.73	0	2.253e-06
[K].CPLLK.[D]	1xSNO [C1(100)]	O95140 1xSNO [C188(100)]	High	0.218746	0.00818964	1	1	1	O95140	O95140 [188-192]	0	1226.78												No Quan Values	1.58	0.005634	0.1209
[R].EQQVYCEEMR.[E]	1xSNO [C6(100)]; 1xOxidation [M9(100)]	O95140 1xSNO [C390(100)]; 1xOxidation [M393(100)]	High	0.00069701	0	1	1	1	O95140	O95140 [385-394]	0	1754.82	7.863	2.98	0.0196176	172.2	21.9	178.6	150	172.2	21.9	24	8.1	Excluded Modification	3.12	0	0.0004524
[K].SGYCVNR.[F]	1xSNO [C4(100)]	O95149 1xSNO [C148(100)]	High	0.249205	0.00906162	1	1	1	O95149	O95149 [145-151]	0	1222.63	7.341	2.88	0.00402907	127	17.3	127	117.7	138.6	24.1	13.8	17.3		1.39	0.006431	0.1397
[K].GSSHSPDHPGCLMEN.[-]	1xSNO [C11(100)]; 1xOxidation [M13(100)]	O95149 1xSNO [C356(100)]; 1xOxidation [M358(100)]	High	0.00809684	0.000422556	1	1	2	O95149	O95149 [346-360]	0	2007.9	5.265	2.4	3.68925e-05	119	22.6	136.8	111.5	119	22.6	24.8	20.9	Excluded Modification	2.77	0.001283	0.02169
[R].SQSMDIDGVSCEK.[S]	1xSNO [C11(100)]; 1xOxidation [M4(100)]	O95155 1xSNO [C113(100)]; 1xOxidation [M106(100)]	High	3.92173e-07	0	1	1	2	O95155	O95155 [103-115]	0	2068.02	36.822	5.2	0.0128291	371.9	10.1	434	371.9	362.2	11.6	10.1	2.6	Excluded Modification	4.56	0	1.322e-05
[K].SLSPGCGR.[E]	1xSNO [C6(100)]	O95155 1xSNO [C581(100)]	High	0.0415862	0.00188741	1	1	1	O95155	O95155 [576-583]	0	1200.65												No Quan Values	2.06	0.001283	0.02119
[K].VTNLFCFEHR.[V]	1xSNO [C6(100)]	O95159 1xSNO [C16(100)]	High	0.00421017	0.000217491	1	1	1	O95159	O95159 [11-20]	0	1689.88												No Quan Values	2.17	0.0001535	0.002347
[R].LCNIPLASR.[E]	1xSNO [C2(100)]	O95159 1xSNO [C56(100)]	High	0.000203817	0	1	1	1	O95159	O95159 [55-63]	0	1410.82	3.471	1.8	0.000687471	155.5	44.8	155.5	173.2	126.5	44.8	48.7	38.9		3.12	0	0.0001462
[R].GDGQFFAVSVVCPETGAR.[K]	1xSNO [C12(100)]	O95163 1xSNO [C213(100)]	High	5.74107e-12	0	1	1	4	O95163	O95163 [202-219]	0	2264.14	6.4	2.68	0.00181722	469.1	73.3	445.6	636.1	469.1	93.6	73.3	49.8		5.89	0	1.569e-10
[R].DIQGPGNPQCFSLR.[T]	1xSNO [C10(100)]	O95163 1xSNO [C23(100)]	High	3.23769e-06	0	1	1	1	O95163	O95163 [14-27]	0	1956.01	1.497	0.58	0.0172693	394.9	263.8	330.8	431.6	394.9	263.8	270.8	209.8		4.41	0	3.128e-06
[K].QSLSFSTCGK.[S]	1xSNO [C8(100)]	O95163 1xSNO [C341(100)]	High	0.000158731	0	1	1	1	O95163	O95163 [334-343]	0	1710.94												No Quan Values	3.25	0	0.0001156
[K].CGDCPSADPTVK.[L]	1xSNO [C4(99.8)]; 1xCarbamidomethyl [C1(99.8)]	O95163 1xSNO [C456(99.8)]; 1xCarbamidomethyl [C453(99.8)]	High	6.6028e-06	0	1	1	1	O95163	O95163 [453-464]	0	1902.96	12.145	3.6	0.0143502	417.8	34.4	417.8	237.7	450	34.4	52.5	12.5	Excluded Modification	3.94	0	6.058e-06
[K].LEGGKGDQADLDVNCLQNNLT.[-]	1xSNO [C15(100)]	O95196 1xSNO [C560(100)]	High	0.000735187	0	1	1	1	O95196	O95196 [546-566]	1	2870.48	8.57	3.1	0.0271765	103.7	12.1	101.1	138.6	103.7	15	12.1	3.3		2.78	0	0.0004764
[R].SPASEAACSK.[V]	1xSNO [C8(100)]	O95197 1xSNO [C582(100)]	High	0.0182511	0.00107528	1	1	1	O95197	O95197 [575-584]	0	1603.86	6.255	2.65	0.00524012	220.8	35.3	236.6	121.1	220.8	35.3	44	28.4		2.17	0.0007033	0.009431
[R].ICADLFR.[L]	1xSNO [C2(100)]	O95202 1xSNO [C203(100)]	High	0.087137	0.00329278	1	1	2	O95202	O95202 [202-208]	0	1261.7	0.605	-0.72	0.00993479	282.8	467.2	282.8	294.6	267.2	504.3	467.2	401		2.13	0.004381	0.08915
[K].EEIDILSDACSK.[L]	1xSNO [C10(100)]	O95202 1xSNO [C552(100)]	High	2.01646e-07	0	1	1	1	O95202	O95202 [543-554]	0	1976.05	11.936	3.58	0.00616114	520.4	43.6	504.2	680.7	520.4	63.2	43.6	24.3		4.34	0	2.376e-07
[R].VSDGDWICPDK.[K]	1xSNO [C8(100)]	O95218 1xSNO [C15(100)]	High	0.00044817	0	1	1	1	O95218	O95218 [8-18]	0	1887.98												No Quan Values	2.47	0	0.0003023
[R].VSDGDWICPDKK.[C]	1xSNO [C8(100)]	O95218 1xSNO [C15(100)]	High	0.000274267	0	1	1	1	O95218	O95218 [8-19]	1	2245.24	9.3	3.22	0.0157246	972.8	104.6	972.8	1169.9	968.4	142.3	104.6	46		2.72	0	0.0001919
[K].CGNVNFAR.[R]	1xSNO [C1(100)]	O95218 1xSNO [C20(100)]	High	0.000405228	0	1	1	5	O95218	O95218 [20-27]	0	1304.68	7.272	2.86	4.23929e-06	1121.3	154.2	1121.3	1085.1	1183.7	160.9	154.2	154.1		3.04	0.0001535	0.001653
[R].GLFSANDWQCK.[T]	1xSNO [C10(100)]	O95218 1xSNO [C71(100)]	High	8.66208e-06	0	1	1	1	O95218	O95218 [62-72]	0	1922.01	9.149	3.19	0.00141682	477.6	52.2	466.1	631.4	477.6	57.4	52.2	31.3		4.05	0	7.772e-06
[K].TCSNVNWAR.[R]	1xSNO [C2(100)]	O95218 1xSNO [C74(100)]	High	2.00928e-05	0	1	1	5	O95218	O95218 [73-81]	0	1474.75	12.809	3.68	2.014e-05	689.1	53.8	637.2	698.1	689.1	58.6	53.8	49		3.1	8.318e-05	0.0008085
[R].WDHESVCK.[Y]	1xSNO [C7(100)]	O95232 1xSNO [C35(100)]	High	0.203355	0.00741712	1	1	1	O95232	O95232 [29-36]	0	1656.87												No Quan Values	1.73	0.005154	0.1115
[K].YYLCGFCPAELFTNTR.[S]	1xSNO [C7(100)]; 1xCarbamidomethyl [C4(100)]	O95232 1xSNO [C43(100)]; 1xCarbamidomethyl [C40(100)]	High	1.13837e-06	0	1	1	2	O95232	O95232 [37-52]	0	2379.16	5.253	2.39	0.00852165	130.8	24.9	131.9	130.8	98.9	37	24.9	17.9	Excluded Modification	4.12	0	1.184e-06
[K].AACIAEQYHTVLK.[L]	1xSNO [C3(100)]	O95235 1xSNO [C809(100)]	High	0.00479885	0.000217491	1	1	1	O95235	O95235 [807-819]	0	2100.18												No Quan Values	2.6	0.0001535	0.00266
[K].CQDEELEK.[M]	1xSNO [C1(100)]	O95239 1xSNO [C965(100)]	High	0.000142453	0	1	1	1	O95239	O95239 [965-972]	0	1646.86	11.471	3.52	0.00540861	691.7	60.3	857	407.8	691.7	60.3	82.6	26.8		3.32	0	0.000105
[R].EVCEQNQQLLR.[E]	1xSNO [C3(100)]	O95239 1xSNO [C977(100)]	High	3.64991e-05	0	1	1	1	O95239	O95239 [975-985]	0	1783.94	17.243	4.11	0.00208233	248.3	14.4	236.2	272.5	248.3	15.6	14.4	9		3.3	0	2.954e-05
[R].SSECNPLLQEPIASAQFGATAGTECR.[K]	1xSNO [C25(100)]; 1xCarbamidomethyl [C4(100)]	O95243 1xSNO [C82(100)]; 1xCarbamidomethyl [C61(100)]	High	1.54661e-11	0	1	1	2	O95243	O95243 [58-83]	0	3161.53	17.303	4.11	0.0183447	57.1	3.3	50.6	67.8	57.1	1.8	7.6	3.3	Excluded Modification	6.29	0	7.867e-09
[R].LLPGEECVLDGLR.[V]	1xSNO [C7(100)]	O95248 1xSNO [C895(100)]	High	3.48068e-05	0	1	1	1	O95248	O95248 [889-901]	0	1838.02	3.875	1.95	0.0038091	124.4	32.1	110.7	205.7	124.4	36.6	32.1	23.2		3.27	0	2.827e-05
[K].GSCEDEPMDSTMDDAVAGDFALINK.[L]	1xSNO [C3(100)]; 2xOxidation [M8(100); M12(100)]	O95260 1xSNO [C111(100)]; 2xOxidation [M116(100); M120(100)]	High	1.51072e-09	0	1	1	2	O95260	O95260 [109-133]	0	3316.52	15.972	4	0.00110325	281.1	17.6	269.6	435.3	281.1	28	17.6	12.4	Excluded Modification	5.74	0	2.519e-09
[K].GQYRPSDLLCPETYVWVPIEQCLPSLENSK.[Y]	1xSNO [C10(100)]; 1xCarbamidomethyl [C22(100)]	O95260 1xSNO [C429(100)]; 1xCarbamidomethyl [C441(100)]	High	0.00525909	0.000289197	1	1	1	O95260	O95260 [420-449]	0	4175.15												Excluded Modification	1.86	0.0001912	0.002889
[R].TPESALECFLDK.[H]	1xSNO [C8(100)]	O95263 1xSNO [C171(100)]	High	0.000760082	7.95114e-05	1	1	1	O95263	O95263 [164-175]	0	2006.08	5.23	2.39	0.000635485	254.2	48.6	234.3	323	254.2	48.6	53.9	34.8		3.49	4.241e-05	0.000491
[R].CVFELPAENDKPHDVEINK.[I]	1xSNO [C1(100)]	O95292 1xSNO [C121(100)]	High	4.16877e-07	0	1	1	1	O95292	O95292 [121-139]	0	3079.66												No Quan Values	4.6	0	4.666e-07
[R].DYTGCSTSESLSPVK.[Q]	1xSNO [C5(100)]	O95297 1xSNO [C203(100)]	High	3.62625e-09	0	1	1	4	O95297	O95297 [199-213]	0	2227.14	7.586	2.92	0.0155491	674.4	88.9	650.6	786.5	674.4	115.1	88.9	41.6		4.64	0	5.305e-08
[K].RDYTGCSTSESLSPVK.[Q]	1xSNO [C6(100)]	O95297 1xSNO [C203(100)]	High	0.000172143	0	1	1	2	O95297	O95297 [198-213]	1	2383.24	6.755	2.76	0.00457089	461.4	68.3	440.8	581.8	461.4	73.7	68.3	37.2		3.75	0	0.0001249
[K].CEVLQYSAR.[E]	1xSNO [C1(100)]	O95299 1xSNO [C253(100)]	High	9.39699e-06	0	1	1	2	O95299	O95299 [253-261]	0	1492.79	12.53	3.65	0.00392891	527.5	42.1	518.8	579.6	527.5	42.1	43	23.9		3.81	0	3.152e-05
[R].VITVDGNICTGK.[G]	1xSNO [C9(100)]	O95299 1xSNO [C67(100)]	High	3.62524e-05	0	1	1	1	O95299	O95299 [59-70]	0	1873.07	9.608	3.26	0.000644003	455.4	47.4	437.1	631.5	455.4	63	47.4	34.9		3.09	0	2.938e-05
[K].LCWFLDEAAAR.[L]	1xSNO [C2(100)]	O95336 1xSNO [C237(100)]	High	1.91609e-05	0	1	1	1	O95336	O95336 [236-246]	0	1718.9	6.746	2.75	0.000570307	170	25.2	165.9	230.7	170	30.9	25.2	18.7		3.33	0	1.624e-05
[R].AACCLAGAR.[A]	1xSNO [C3(100)]; 1xCarbamidomethyl [C4(100)]	O95336 1xSNO [C32(100)]; 1xCarbamidomethyl [C33(100)]	High	0.000745047	7.95114e-05	1	1	9	O95336	O95336 [30-38]	0	1316.69	25.927	4.7	0.00150783	285.2	11	293.9	269.3	285.2	11.5	11	7.2	Excluded Modification	2.33	0.0003301	0.005463
[R].WTLGFCDER.[L]	1xSNO [C6(100)]	O95336 1xSNO [C78(100)]	High	0.00033795	0	1	1	1	O95336	O95336 [73-81]	0	1550.77	9.306	3.22	0.000454098	502.5	54	464.4	719.3	502.5	75.7	54	43.9		3.19	0	0.0002325
[R].VWGTTCTK.[H]	1xSNO [C6(100)]	O95340 1xSNO [C350(100)]	High	0.0053633	0.000289197	1	1	3	O95340	O95340 [345-352]	0	1548.87	9.786	3.29	0.00490959	476.6	48.7	473.4	650.2	476.6	54.2	48.7	23.2		2.71	0.0001912	0.00295
[R].FTQCQNGK.[I]	1xSNO [C4(100)]	O95347 1xSNO [C1174(100)]	High	0.0407271	0.00188741	1	1	1	O95347	O95347 [1171-1178]	0	1578.86	6.257	2.65	0.00195928	240.9	38.5	240.9	230.4	258.8	41.9	38.5	28.6		1.93	0.001283	0.0207
[K].NLACEESK.[R]	1xSNO [C4(100)]	O95347 1xSNO [C326(100)]	High	5.12295e-05	0	1	1	4	O95347	O95347 [323-330]	0	1546.84	13.176	3.72	0.000106101	2247.8	170.6	2570.5	1698.6	2247.8	170.6	171.3	118.3		2.82	0	4.056e-05
[K].KNLACEESK.[R]	1xSNO [C5(100)]	O95347 1xSNO [C326(100)]	High	6.45071e-05	0	1	1	1	O95347	O95347 [322-330]	1	1904.1	2.073	1.05	0.0026375	164.6	79.4	151.7	164.6	172.7	79	79.4	79.8		1.93	0	5.036e-05
[R].CIAPETLR.[V]	1xSNO [C1(100)]	O95347 1xSNO [C585(100)]	High	0.000416264	0	1	1	3	O95347	O95347 [585-592]	0	1326.75	6.712	2.75	0.000193359	508.1	75.7	457.5	667.3	508.1	75.7	81.4	58.5		2.85	0	0.0004338
[K].AMEFVFGTTFVCDNMDNAK.[K]	1xSNO [C12(100)]	O95347 1xSNO [C630(100)]	High	8.7499e-08	0	1	1	1	O95347	O95347 [619-637]	0	2793.36	7.947	2.99	0.00922279	149.4	18.8	149.4	210.4	136.9	36	18.8	13.5		4.2	0	1.088e-07
[K].AMEFVFGTTFVCDNMDNAK.[K]	1xSNO [C12(100)]; 1xOxidation [M15(100)]	O95347 1xSNO [C630(100)]; 1xOxidation [M633(100)]	High	1.99963e-06	0	1	1	2	O95347	O95347 [619-637]	0	2809.35	6.118	2.61	0.000759703	129.7	21.2	120.9	194.1	129.7	27.7	21.2	16.8	Excluded Modification	3.49	0	1.994e-06
[K].QQGAGDLCPNHPVASADLLGSSLFANIPGYK.[L]	1xSNO [C8(100)]	O95352 1xSNO [C524(100)]	High	5.64855e-06	0	1	1	1	O95352	O95352 [517-547]	0	3793.98	5.81	2.54	0.0107303	33.7	5.8	30.5	39.6	33.7	5.8	5.9	2.7		2.73	0	5.235e-06
[K].LGCYFCNDVVAPGDSTR.[D]	1xSNO [C6(100)]; 1xCarbamidomethyl [C3(100)]	O95352 1xSNO [C553(100)]; 1xCarbamidomethyl [C550(100)]	High	5.85328e-07	0	1	1	1	O95352	O95352 [548-564]	0	2298.1	4.034	2.01	0.00217263	129.1	32	129.1	183.8	122.5	33.9	32	19.7	Excluded Modification	4.02	0	6.362e-07
[K].SQQALADALEEGSQHEEACQR.[H]	1xSNO [C19(100)]	O95359 1xSNO [C1011(100)]	High	1.91883e-10	0	1	1	1	O95359	O95359 [993-1013]	0	2724.3												No Quan Values	6.39	0	3.707e-10
[R].APGESPCPVGEPPLALENAASLK.[L]	1xSNO [C7(100)]	O95359 1xSNO [C1269(100)]	High	1.39546e-06	0	1	1	2	O95359	O95359 [1263-1285]	0	2900.57	5.022	2.33	0.000482882	386.2	76.9	386.2	547.1	385.3	84.1	76.9	55.4		4.93	0	1.425e-06
[R].STCAPSPQR.[E]	1xSNO [C3(100)]	O95359 1xSNO [C1632(100)]	High	0.0215381	0.00107528	1	1	1	O95359	O95359 [1630-1638]	0	1370.72	6.221	2.64	0.000793931	90.2	14.5	100.3	70.2	90.2	16.3	14.5	13.7		1.77	0.0007033	0.01107
[K].VAGAAGEAEGDITLSTAETQACASGDLPEAGTTR.[T]	1xSNO [C22(100)]	O95359 1xSNO [C1719(100)]	High	1.32644e-17	0	1	1	1	O95359	O95359 [1698-1731]	0	3644.77	24.194	4.6	0.00823315	75	3.1	65.2	83	75	3.1	2.2	6.4		9.06	0	8.295e-17
[R].TFSVVAGDLVLPGSCQDPACSDK.[A]	1xSNO [C20(100)]; 1xCarbamidomethyl [C15(100)]	O95359 1xSNO [C1751(100)]; 1xCarbamidomethyl [C1746(100)]	High	3.76313e-11	0	1	1	2	O95359	O95359 [1732-1754]	0	3019.54	6.631	2.73	0.00210095	129.3	19.5	129.3	189	126.3	23.5	19.5	11.7	Excluded Modification	5.27	0	2.404e-10
[R].VEASTPSCPDPAK.[D]	1xSNO [C8(100)]	O95359 1xSNO [C1936(100)]	High	9.75159e-05	0	1	1	2	O95359	O95359 [1929-1941]	0	1955.04	8.071	3.01	4.08589e-05	700.6	86.8	700.6	669.9	768.5	86.8	101.1	81.7		3.3	0	7.373e-05
[K].APLCGEGDQPGGFESQEK.[E]	1xSNO [C4(100)]	O95359 1xSNO [C214(100)]	High	6.69024e-10	0	1	1	2	O95359	O95359 [211-228]	0	2502.24	16.689	4.06	0.0344117	504	30.2	469.7	557.9	504	46.7	30.2	6.1		5.93	0	1.181e-09
[K].AACPLDSESAEGVVPPASGGGR.[V]	1xSNO [C3(100)]	O95359 1xSNO [C2203(100)]	High	8.14115e-14	0	1	1	4	O95359	O95359 [2201-2222]	0	2451.22	9.187	3.2	0.00441135	753.3	82	686.6	841.1	753.3	92.5	82	47.9		6.63	0	2.725e-13
[R].MSESPTPCSGSSFEETEALVNTAAK.[N]	1xSNO [C8(100)]	O95359 1xSNO [C2573(100)]	High	2.6718e-09	0	1	1	2	O95359	O95359 [2566-2590]	0	3226.58	12.534	3.65	0.0220663	460	36.7	460	612.8	451.2	58.2	36.7	12.1		5.34	0	4.275e-09
[R].MSESPTPCSGSSFEETEALVNTAAK.[N]	1xSNO [C8(100)]; 1xOxidation [M1(100)]	O95359 1xSNO [C2573(100)]; 1xOxidation [M2566(100)]	High	2.89403e-08	0	1	1	2	O95359	O95359 [2566-2590]	0	3242.57	18.289	4.19	0.0269705	519.4	28.4	519.4	681.4	490.7	50	28.4	7.2	Excluded Modification	4.87	0	3.901e-08
[R].CAQEYLSR.[V]	1xSNO [C1(100)]	O95359 1xSNO [C2859(100)]	High	0.00674252	0.000422556	1	1	1	O95359	O95359 [2859-2866]	0	1393.72	1.209	0.27	0.0444443	207.4	171.5	208.1	207.4	203	163.1	171.5	186.8		2.55	0.0002603	0.003638
[R].DASSIGSVGLGGFCTASESSASLDPCLVSPEVTEPR.[K]	1xSNO [C14(100)]; 1xCarbamidomethyl [C26(100)]	O95359 1xSNO [C59(100)]; 1xCarbamidomethyl [C71(100)]	High	2.6343e-13	0	1	1	1	O95359	O95359 [46-81]	0	4006.93	11.296	3.5	0.00720948	30.5	2.7	28.5	51.3	30.5	5.3	2.7	1.6	Excluded Modification	7.65	0	8.143e-13
[K].MGSCDGEGLLTSPDQPR.[G]	1xSNO [C4(100)]; 1xOxidation [M1(100)]	O95359 1xSNO [C750(100)]; 1xOxidation [M747(100)]	High	6.94666e-08	0	1	1	1	O95359	O95359 [747-763]	0	2203.04	13.426	3.75	0.0148302	252.4	18.8	252.4	277.9	245.3	25.9	18.8	7.9	Excluded Modification	4.64	0	8.829e-08
[K].EAELQCTQLDLER.[K]	1xSNO [C6(100)]	O95361 1xSNO [C178(100)]	High	0.000185426	0	1	1	1	O95361	O95361 [173-185]	0	1972.01	10.841	3.44	0.00185999	190.8	17.6	188.8	253.8	190.8	28.7	17.6	15		3.06	0	0.0001333
[R].DKEAELQCTQLDLER.[K]	1xSNO [C8(100)]	O95361 1xSNO [C178(100)]	High	2.30596e-06	0	1	1	1	O95361	O95361 [171-185]	1	2444.3	12.78	3.68	0.0186012	453.7	35.5	425.3	553.1	453.7	50.7	35.5	12.5		4.72	0	2.275e-06
[K].EVLCDFCLDDTR.[R]	1xSNO [C7(100)]; 1xCarbamidomethyl [C4(100)]	O95361 1xSNO [C80(100)]; 1xCarbamidomethyl [C77(100)]	High	1.31038e-05	0	1	1	2	O95361	O95361 [74-85]	0	1909.91	10.945	3.45	0.00119682	455.3	41.6	455.3	553.6	420.4	59	41.6	33.2	Excluded Modification	3.3	0	1.145e-05
[K].QFCVSNINQK.[V]	1xSNO [C3(100)]	O95363 1xSNO [C344(100)]	High	0.000416264	0	1	1	1	O95363	O95363 [342-351]	0	1834.02	2.122	1.09	0.0106777	100.6	47.4	100.6	136.1	100.4	49.3	47.4	45.5		2.48	0	0.000282
[R].SVLAACSQYFK.[K]	1xSNO [C6(100)]	O95365 1xSNO [C55(100)]	High	0.00266186	0.000217491	1	1	1	O95365	O95365 [50-60]	0	1870.04	0.594	-0.75	0.0467536	141.1	237.6	131.1	184.9	141.1	243.4	237.6	234.7		2.32	0.0001535	0.001545
[K].YICPHAPR.[I]	1xSNO [C3(100)]	O95372 1xSNO [C56(100)]	High	0.00124974	0.000151848	1	1	3	O95372	O95372 [54-61]	0	1380.75	3.72	1.9	0.00217442	131.3	35.3	106.2	131.3	137.1	37.2	34.4	35.3		3	8.318e-05	0.0007719
[R].VQLTTCIHHIIK.[H]	1xSNO [C6(100)]	O95373 1xSNO [C113(100)]	High	0.0369664	0.00169947	1	1	1	O95373	O95373 [108-119]	0	2059.24	1.026	0.04	0.716669	16	15.6	16	23.8	15.1	20.2	14.9	15.6		1.41	0.001157	0.01876
[K].TMGFCYQILTEPNADPR.[K]	1xSNO [C5(100)]	O95373 1xSNO [C415(100)]	High	1.15393e-06	0	1	1	2	O95373	O95373 [411-427]	0	2380.17	0.71	-0.49	0.0547663	206.1	290.2	206.1	259.2	192.5	324.2	290.2	277.9		3.77	0	1.202e-06
[K].TMGFCYQILTEPNADPR.[K]	1xSNO [C5(100)]; 1xOxidation [M2(100)]	O95373 1xSNO [C415(100)]; 1xOxidation [M412(100)]	High	7.41026e-06	0	1	1	2	O95373	O95373 [411-427]	0	2396.17	0.688	-0.54	0.0600313	221	321	219.2	284.2	221	341.1	321	310.8	Excluded Modification	3.74	0	6.749e-06
[K].YLEMIYSMCK.[K]	1xSNO [C9(100)]; 1xOxidation [M]	O95373 1xSNO [C722(100)]; 1xOxidation [M]	High	0.00187999	0.000151848	1	1	2	O95373	O95373 [714-723]	0	1950.01												Excluded Modification	2.48	0.000121	0.001122
[K].VLTGVAGEDAECHAAK.[L]	1xSNO [C12(100)]	O95373 1xSNO [C736(100)]	High	2.95356e-08	0	1	1	3	O95373	O95373 [725-740]	0	2224.19	3.503	1.81	0.00210139	508	145	470.1	711.5	508	162	145	125.8		4.24	0	3.979e-08
[R].GIDQCIPLFVEAALER.[L]	1xSNO [C5(100)]	O95373 1xSNO [C757(100)]	High	1.13067e-06	0	1	1	1	O95373	O95373 [753-768]	0	2198.2	5.016	2.33	0.00310511	213.7	42.6	213.7	347.8	208.3	47	42.6	36.3		4.14	0	1.175e-06
[K].THGSEYYECSR.[Y]	1xSNO [C9(100)]	O95376 1xSNO [C340(100)]	High	1.71061e-06	0	1	1	2	O95376	O95376 [332-342]	0	1755.81	6.522	2.71	0.000154576	120	18.4	156.1	112	120	21.3	16	18.4		3.69	0	1.722e-06
[K].EIVNSEECIINEITGEESVK.[K]	1xSNO [C8(100)]	O95391 1xSNO [C469(100)]	High	1.25118e-10	0	1	1	1	O95391	O95391 [462-481]	0	2888.51	16.96	4.08	0.0264117	256.1	15.1	237.6	312.3	256.1	24.2	15.1	3.9		5.92	0	2.485e-10
[K].QASCSGDEYR.[S]	1xSNO [C4(100)]	O95394 1xSNO [C200(100)]	High	0.0103127	0.000556803	1	1	1	O95394	O95394 [197-206]	0	1539.72	45.576	5.51	0.00130975	268.9	5.9	304.5	172.7	268.9	5.9	12.8	5		2.63	0.0003301	0.005455
[K].VPVYCTK.[T]	1xSNO [C5(100)]	O95394 1xSNO [C348(100)]	High	0.0396116	0.00169947	1	1	1	O95394	O95394 [344-350]	0	1462.86	8.373	3.07	0.00376569	460.5	55	405.2	566.2	460.5	55	55.1	27.6		2.31	0.00119	0.02011
[R].LNSAVECVPYTQALTPATALDLVR.[R]	1xSNO [C7(100)]	O95396 1xSNO [C154(100)]	High	1.09294e-06	0	1	1	1	O95396	O95396 [148-171]	0	2969.61	5.706	2.51	0.000473558	58.2	10.2	57.3	85	58.2	12.3	10.2	8.7		3.48	0	1.141e-06
[R].YPANSIVVVGGCPVCR.[V]	1xSNO [C15(99.7)]; 1xCarbamidomethyl [C12(99.7)]	O95415 1xSNO [C81(99.7)]; 1xCarbamidomethyl [C78(99.7)]	High	6.73861e-06	0	1	1	1	O95415	O95415 [67-82]	0	2115.12	5.42	2.44	0.00161451	85.1	15.7	85.1	103.6	79.9	21.8	15.7	13.5	Excluded Modification	4.49	0	6.185e-06
[K].EDELYEAAIIETNCIYR.[L]	1xSNO [C14(100)]	O95425 1xSNO [C1564(100)]	High	3.60172e-09	0	1	1	1	O95425	O95425 [1551-1567]	0	2469.23	7.173	2.84	0.0260094	74.6	10.4	70.5	99.3	74.6	12.8	10.4	3.2		4.29	0	5.624e-09
[R].WIYPQQDCQTEAPPLR.[G]	1xSNO [C8(100)]	O95429 1xSNO [C193(100)]	High	5.6285e-08	0	1	1	1	O95429	O95429 [186-201]	0	2369.2	7.965	2.99	0.0037665	182.4	22.9	170.7	264.8	182.4	30.6	22.9	13		4.57	0	7.238e-08
[K].NGETELCMEGR.[G]	1xSNO [C7(100)]; 1xOxidation [M8(100)]	O95433 1xSNO [C301(100)]; 1xOxidation [M302(100)]	High	6.62797e-05	0	1	1	1	O95433	O95433 [295-305]	0	1678.78	14.23	3.83	0.000559951	321.6	22.6	404.1	223.8	321.6	22.6	28.6	19.6	Excluded Modification	3.26	0	5.165e-05
[K].CEVTEVSK.[L]	1xSNO [C1(100)]	O95433 1xSNO [C56(100)]	High	9.36332e-05	0	1	1	3	O95433	O95433 [56-63]	0	1547.86	11.785	3.56	0.00667536	3517.9	298.5	3517.9	2577.2	3562.1	298.5	347.1	136.2		3.71	0	8.553e-05
[K].CPVTIPEDQKK.[F]	1xSNO [C1(100)]	O95453 1xSNO [C169(100)]	High	0.000178059	0	1	1	2	O95453	O95453 [169-179]	1	2140.25	3.075	1.62	0.00337726	749.9	243.9	681.8	852.9	749.9	296.2	243.9	194.7		3.61	0	0.0001289
[K].CPVTIPEDQK.[K]	1xSNO [C1(100)]	O95453 1xSNO [C169(100)]	High	4.72268e-05	0	1	1	1	O95453	O95453 [169-178]	0	1782.99	6.963	2.8	8.71713e-05	336.3	48.3	336.3	435.4	328.2	57.1	48.3	42.8		3.45	0	3.76e-05
[K].VFGSCPR.[K]	1xSNO [C5(100)]	O95456 1xSNO [C157(100)]	High	0.00669858	0.000422556	1	1	2	O95456	O95456 [153-159]	0	1189.65												No Quan Values	2.36	0.0007033	0.0112
[K].DSACCPLLEQPNIVHDLPAAVLSYCQVWK.[I]	1xSNO [C25(100)]; 2xCarbamidomethyl [C4(100); C5(100)]	O95456 1xSNO [C223(100)]; 2xCarbamidomethyl [C202(100); C203(100)]	High	0.000150373	0	1	1	1	O95456	O95456 [199-227]	0	3980.04	2	1	0.0760679	17.8	8.9	17.8	22.9	15.7	13.5	8.9	5.8	Excluded Modification	2.95	0	0.0001104
[K].VCFVGDGFTR.[K]	1xSNO [C2(100)]	O95478 1xSNO [C154(100)]	High	0.00155354	0.000151848	1	1	1	O95478	O95478 [153-162]	0	1524.79												No Quan Values	2.79	0.000121	0.0009423
[K].YAQVTNNPENDGCINAVLLV.[-]	1xSNO [C13(100)]	O95478 1xSNO [C253(100)]	High	1.50364e-06	0	1	1	2	O95478	O95478 [241-260]	0	2571.32	9.854	3.3	0.0133742	161.6	16.4	161.6	190.8	128.5	31	16.4	10		4.29	0	1.535e-06
[R].CTLTSIPQTQALLNK.[A]	1xSNO [C1(100)]	O95486 1xSNO [C388(100)]	High	3.19921e-07	0	1	1	1	O95486	O95486 [388-402]	0	2284.32	7.6	2.93	0.000417807	144.4	19	143.8	220.9	144.4	26	19	16.8		3.91	0	3.643e-07
[R].CTLTNIPQTQALLNK.[A]	1xSNO [C1(100)]	O95487 1xSNO [C562(100)]	High	5.21538e-07	0	1	1	1	O95487	O95487 [562-576]	0	2311.33	6.261	2.65	0.0248302	220.4	35.2	212	312.2	220.4	39.5	35.2	10.5		4.16	0	5.728e-07
[R].TDFQQGCAK.[T]	1xSNO [C7(100)]	O95571 1xSNO [C170(100)]	High	0.000806996	7.95114e-05	1	1	1	O95571	O95571 [164-172]	0	1650.88	10.707	3.42	0.00549874	577.1	53.9	577.1	546.4	636.7	53.9	56.3	28.6		2.57	4.241e-05	0.0005193
[R].LTLSCEEFVK.[I]	1xSNO [C5(100)]	O95571 1xSNO [C219(100)]	High	0.00449491	0.000217491	1	1	1	O95571	O95571 [215-224]	0	1822.03	5.047	2.34	0.0025461	570.8	113.1	529.5	787.6	570.8	156.3	113.1	83.3		2.75	0.0001535	0.002495
[R].QMFEPVSCTFTYLLGDR.[E]	1xSNO [C8(100)]	O95571 1xSNO [C34(100)]	High	2.01325e-06	0	1	1	1	O95571	O95571 [27-43]	0	2431.21												No Quan Values	3.63	0	2.005e-06
[R].NTPLCDSFVFR.[K]	1xSNO [C5(100)]	O95573 1xSNO [C429(100)]	High	0.0396116	0.00169947	1	1	1	O95573	O95573 [425-435]	0	1722.89	2.942	1.56	0.00290462	483.6	164.4	464.4	730.2	483.6	182.4	164.4	125.2		2.43	0.00119	0.02011
[R].LLLCGGAPLSATTQR.[F]	1xSNO [C4(100)]	O95573 1xSNO [C450(100)]	High	1.3193e-05	0	1	1	2	O95573	O95573 [447-461]	0	1925.1	3.069	1.62	0.00221039	134.1	43.7	134.1	186.8	129.3	59.6	43.7	41.9		3.76	0	1.154e-05
[R].WLCTGDIGEFEPDGCLK.[I]	1xSNO [C15(100)]; 1xCarbamidomethyl [C3(100)]	O95573 1xSNO [C573(100)]; 1xCarbamidomethyl [C561(100)]	High	7.59932e-09	0	1	1	1	O95573	O95573 [559-575]	0	2593.29	8.76	3.13	0.0139214	310.1	35.4	310.1	366.9	286.3	58.1	35.4	20.5	Excluded Modification	5.06	0	1.129e-08
[R].SVNSLDGLASVLYPGCDTLDK.[V]	1xSNO [C16(100)]	O95573 1xSNO [C85(100)]	High	2.85341e-12	0	1	1	2	O95573	O95573 [70-90]	0	2820.5	12.906	3.69	0.0131307	606.6	47	606.6	919.9	581.6	79.3	47	19.3		7.25	0	7.406e-12
[K].AAACPDPSLSVWRPDIYFASVSETFETK.[V]	1xSNO [C4(100)]	O95602 1xSNO [C1142(100)]	High	1.67613e-06	0	1	1	1	O95602	O95602 [1139-1166]	0	3740.91	11	3.46	0.00645738	34.1	3.1	33.4	47.4	34.1	6.7	2.9	3.1		3.73	0	1.692e-06
[K].IDVQESFCMEEK.[Q]	1xSNO [C8(100)]	O95602 1xSNO [C1304(100)]	High	0.000102249	0	1	1	1	O95602	O95602 [1297-1308]	0	2111.07	7.892	2.98	0.00101522	248.6	31.5	222.7	322.9	248.6	37.8	31.5	21		3.42	0	7.712e-05
[K].IDVQESFCMEEK.[Q]	1xSNO [C8(100)]; 1xOxidation [M9(100)]	O95602 1xSNO [C1304(100)]; 1xOxidation [M1305(100)]	High	6.23579e-05	0	1	1	1	O95602	O95602 [1297-1308]	0	2127.06	7.501	2.91	0.0110914	452.3	60.3	403.5	626.2	452.3	80.9	60.3	27.3	Excluded Modification	3.31	0	4.855e-05
[K].CLRPEDILR.[F]	1xSNO [C1(100)]	O95602 1xSNO [C1332(100)]	High	0.0125491	0.000691078	1	1	1	O95602	O95602 [1332-1340]	0	1538.88	6.607	2.72	0.00152494	129.5	19.6	111.6	222.8	129.5	19.6	20	11.4		2.57	0.0004362	0.006543
[R].LHYANCK.[A]	1xSNO [C6(100)]	O95602 1xSNO [C582(100)]	High	0.000622239	0	1	1	2	O95602	O95602 [577-583]	0	1501.85	3.369	1.75	7.47598e-05	168.8	50.1	161.6	192.1	168.8	52.2	50.1	43.5		2.51	0	0.0004092
[R].SVPGFNPDSMCESQVIIR.[E]	1xSNO [C11(100)]	O95602 1xSNO [C733(100)]	High	2.35716e-07	0	1	1	1	O95602	O95602 [723-740]	0	2403.21	5.795	2.53	0.0136076	178.5	30.8	154.7	231.9	178.5	34.8	30.8	12.9		4.64	0	2.741e-07
[R].SVPGFNPDSMCESQVIIR.[E]	1xSNO [C11(100)]; 1xOxidation [M10(100)]	O95602 1xSNO [C733(100)]; 1xOxidation [M732(100)]	High	1.00221e-07	0	1	1	1	O95602	O95602 [723-740]	0	2419.21	11.563	3.53	0.0177018	267.1	23.1	243.7	330.2	267.1	31.5	23.1	8.2	Excluded Modification	4.39	0	1.239e-07
[R].EGELLCGVLDK.[A]	1xSNO [C6(100)]	O95602 1xSNO [C746(100)]	High	0.000856751	7.95114e-05	1	1	1	O95602	O95602 [741-751]	0	1829.04	10.013	3.32	0.00312949	462.6	46.2	462.6	612.8	461.4	57.7	46.2	27.1		2.7	4.241e-05	0.0005477
[K].GSTVNTMQISCLLGQIELEGR.[R]	1xSNO [C11(100)]	O95602 1xSNO [C914(100)]	High	8.73141e-11	0	1	1	1	O95602	O95602 [904-924]	0	2673.4	5.606	2.49	0.00510433	105.4	18.8	104.1	140.9	105.4	24.1	18.8	11.6		6.03	0	1.779e-10
[K].EDSALCGGGDICK.[S]	1xSNO [C12(100)]; 1xCarbamidomethyl [C6(100)]	O95613 1xSNO [C70(100)]; 1xCarbamidomethyl [C64(100)]	High	4.75003e-08	0	1	1	2	O95613	O95613 [59-71]	0	1977.99	9.346	3.22	0.0102784	305.6	32.7	305.6	286.9	308.2	39.4	32.7	17.4	Excluded Modification	3.96	0	6.17e-08
[K].ENVISSSPEDSGMGNDISAEDICAEDIPK.[H]	1xSNO [C23(100)]; 1xOxidation [M13(100)]	O95625 1xSNO [C466(100)]; 1xOxidation [M456(100)]	High	3.10211e-09	0	1	1	1	O95625	O95625 [444-472]	0	3691.75	10.302	3.36	0.0331418	129.8	12.6	128.4	183.8	129.8	16.4	12.6	2.6	Excluded Modification	6.17	0	4.922e-09
[R].LCPQFLQLASANTAR.[G]	1xSNO [C2(100)]	O95630 1xSNO [C264(100)]	High	0.203355	0.00741712	1	1	1	O95630	O95630 [263-277]	0	2057.13												No Quan Values	1.1	0.005154	0.1109
[R].HAGSCAGTPEEPPGGESAEEEENFV.[-]	1xSNO [C5(100)]	O95633 1xSNO [C243(100)]	High	7.94422e-07	0	1	1	1	O95633	O95633 [239-263]	0	2954.31	13.746	3.78	0.0333123	81.1	5.9	81.1	87.6	76.6	8.9	5.9	1.4		5.22	0	8.465e-07
[K].ECPFLHIDPESK.[I]	1xSNO [C2(100)]	O95639 1xSNO [C110(100)]	High	4.295e-05	0	1	1	1	O95639	O95639 [109-120]	0	2068.11	6.672	2.74	0.00841287	425	63.7	425	560.5	410.1	92.6	63.7	38.3		3.6	0	3.437e-05
[K].IKDCPWYDR.[G]	1xSNO [C4(100)]	O95639 1xSNO [C124(100)]	High	0.0994745	0.00389939	1	1	1	O95639	O95639 [121-129]	1	1848.99	4.665	2.22	0.000483293	447.4	95.9	443.4	635.7	447.4	109.2	95.9	78.2		1.99	0.002683	0.0516
[K].GGMCPFR.[H]	1xSNO [C4(100)]	O95639 1xSNO [C55(100)]	High	0.0815725	0.00292357	1	1	1	O95639	O95639 [52-58]	0	1191.61	7.503	2.91	0.00222332	323.4	43.1	311.1	451.3	323.4	50.2	43.1	25		1.68	0.002158	0.04201
[K].AEAGEAGQATAEAECHR.[T]	1xSNO [C15(100)]	O95671 1xSNO [C274(100)]	High	1.10151e-11	0	1	1	2	O95671	O95671 [260-276]	0	2125	15	3.91	0.00137283	93	6.2	93	48.5	97.3	6.2	7.3	3.3		6.54	0	2.603e-11
[K].VDASACGMER.[L]	1xSNO [C6(100)]; 1xOxidation [M8(100)]	O95671 1xSNO [C333(100)]; 1xOxidation [M335(100)]	High	0.0295109	0.00159003	1	1	1	O95671	O95671 [328-337]	0	1478.7	13.718	3.78	0.00124876	418.4	30.5	478.3	317.9	418.4	30.5	35.2	17.5	Excluded Modification	2.66	0.00107	0.01499
[K].LTACQVATAFNLSR.[F]	1xSNO [C4(100)]	O95671 1xSNO [C441(100)]	High	0.000161983	0	1	1	4	O95671	O95671 [438-451]	0	1919.05	12.061	3.59	0.0054012	39.8	3.3	39.8	41	37.9	3.1	5.5	3.3		2.37	0	0.0001181
[K].TCTESDVSQSQNSR.[S]	1xSNO [C2(100)]	O95677 1xSNO [C16(100)]	High	9.44292e-09	0	1	1	1	O95677	O95677 [15-28]	0	1965.92	35	5.13	0.000553991	80.5	2.3	98.8	44.6	80.5	2.3	3	1.7		4.6	0	1.381e-08
[K].KTCTESDVSQSQNSR.[S]	1xSNO [C3(100)]	O95677 1xSNO [C16(100)]	High	1.26896e-06	0	1	1	3	O95677	O95677 [14-28]	1	2323.18	14.742	3.88	0.00127532	176.9	12	187.7	92	176.9	7.7	16.1	12		3.07	0	1.312e-06
[R].LIGPSCDNVEEDMNASAQGASATVLEETR.[K]	1xSNO [C6(100)]; 1xOxidation [M13(100)]	O95714 1xSNO [C1825(100)]; 1xOxidation [M1832(100)]	High	3.30266e-10	0	1	1	1	O95714	O95714 [1820-1848]	0	3447.63	9.067	3.18	0.0136141	81.6	9	70.3	101.6	81.6	10.2	9	3.3	Excluded Modification	7.3	0	6.115e-10
[R].INEPGQSAVFCGR.[S]	1xSNO [C11(100)]	O95714 1xSNO [C2760(100)]	High	3.18749e-09	0	1	1	1	O95714	O95714 [2750-2762]	0	1801.93												No Quan Values	5.01	0	5.033e-09
[R].FQSIICR.[K]	1xSNO [C6(100)]	O95714 1xSNO [C349(100)]	High	0.0198898	0.00107528	1	1	1	O95714	O95714 [344-350]	0	1290.73												No Quan Values	2.08	0.0007033	0.01022
[R].ALSALLPCAVSGNEVNISPGR.[R]	1xSNO [C8(100)]	O95714 1xSNO [C914(100)]	High	4.75743e-09	0	1	1	1	O95714	O95714 [907-927]	0	2492.36												No Quan Values	4.73	0	7.32e-09
[R].DDYELQEVIGSGATAVVQAAYCAPK.[K]	1xSNO [C22(100)]	O95747 1xSNO [C36(100)]	High	1.07763e-10	0	1	1	1	O95747	O95747 [15-39]	0	3251.68	6.667	2.74	0.000425707	62	9.3	58.9	86	62	13.5	9.2	9.3		4.46	0	2.166e-10
[R].DNYTCPTEEEYK.[A]	1xSNO [C5(100)]	O95749 1xSNO [C138(100)]	High	0.000117868	0	1	1	1	O95749	O95749 [134-145]	0	2145.03	15.837	3.99	0.0329857	806.1	50.9	824.3	689	806.1	58.4	50.9	8.6		3.9	0	8.778e-05
[K].SFCEDLTEGK.[F]	1xSNO [C3(100)]	O95749 1xSNO [C205(100)]	High	1.21613e-05	0	1	1	1	O95749	O95749 [203-212]	0	1781.93	9.294	3.22	0.00437732	592	63.7	592	641.9	576.4	80.9	63.7	44.9		3.52	0	1.067e-05
[K].KPVADCVISIPSFFTDAER.[R]	1xSNO [C6(100)]	O95757 1xSNO [C140(100)]	High	3.79086e-07	0	1	1	1	O95757	O95757 [135-153]	0	2748.49	2.682	1.42	0.00583765	94.4	35.2	94.4	109.9	72.2	45.7	35.2	31		3.59	0	4.249e-07
[R].SVMAAAQVAGLNCLR.[L]	1xSNO [C13(100)]	O95757 1xSNO [C167(100)]	High	3.01861e-05	0	1	1	1	O95757	O95757 [155-169]	0	1928.05												No Quan Values	3.28	0	2.485e-05
[R].SVMAAAQVAGLNCLR.[L]	1xSNO [C13(100)]; 1xOxidation [M3(100)]	O95757 1xSNO [C167(100)]; 1xOxidation [M157(100)]	High	0.0715275	0.00261543	1	1	2	O95757	O95757 [155-169]	0	1944.05												Excluded Modification	1.58	0.001808	0.03665
[R].NFDEALVDYFCDEFK.[T]	1xSNO [C11(100)]	O95757 1xSNO [C245(100)]	High	1.10212e-07	0	1	1	2	O95757	O95757 [235-249]	0	2508.23	11.176	3.48	0.014609	158.7	14.2	158.5	196.6	158.7	20.5	14.2	6.2		4.12	0	2.44e-07
[K].LMSANASDLPLNIECFMNDLDVSSK.[M]	1xSNO [C15(100)]	O95757 1xSNO [C290(100)]	High	1.56862e-07	0	1	1	1	O95757	O95757 [276-300]	0	3380.71	3.381	1.76	0.0319906	19.1	5.6	18.2	31.8	19.1	1.7	5.7	5.6		3.82	0	1.875e-07
[K].LMSANASDLPLNIECFMNDLDVSSK.[M]	1xSNO [C15(100)]; 1xOxidation [M2(100)]	O95757 1xSNO [C290(100)]; 1xOxidation [M277(100)]	High	9.34972e-07	0	1	1	1	O95757	O95757 [276-300]	0	3396.7	2.466	1.3	0.00153559	29.1	11.8	25.8	35.5	29.1	11.8	12.2	9.8	Excluded Modification	2.9	0	9.825e-07
[R].AQFEQLCASLLAR.[V]	1xSNO [C7(100)]	O95757 1xSNO [C310(100)]	High	1.9329e-06	0	1	1	2	O95757	O95757 [304-316]	0	1874.03	0.387	-1.37	0.0182596	170.5	440.2	144	228.5	170.5	404.1	440.2	446.9		4.42	0	1.933e-06
[R].CTPACISLGSR.[T]	1xSNO [C1(100)]; 1xCarbamidomethyl [C5(100)]	O95757 1xSNO [C34(100)]; 1xCarbamidomethyl [C38(100)]	High	2.92429e-06	0	1	1	1	O95757	O95757 [34-44]	0	1588.82												Excluded Modification	3.7	0	2.842e-06
[K].TSFEDGSGECEVFCK.[N]	1xSNO [C10(100)]; 1xCarbamidomethyl [C14(100)]	O95757 1xSNO [C417(100)]; 1xCarbamidomethyl [C421(100)]	High	3.51243e-06	0	1	1	2	O95757	O95757 [408-422]	0	2348.11	7.548	2.92	0.0167782	739.7	98	739.7	904.5	735.5	127.3	98	43	Excluded Modification	4	0	3.372e-06
[K].CHAEHTPEEEIDHTGAK.[T]	1xSNO [C1(100)]	O95757 1xSNO [C540(100)]	High	1.38528e-10	0	1	1	5	O95757	O95757 [540-556]	0	2557.26	9.995	3.32	0.00469322	562.7	56.3	562.7	533.6	613.7	56.3	61.1	32.8		5.44	0	2.729e-10
[K].SIDLPIQSSLCR.[Q]	1xSNO [C11(100)]	O95757 1xSNO [C589(100)]	High	6.7845e-06	0	1	1	1	O95757	O95757 [579-590]	0	1755.97	3.541	1.82	0.0038984	113.3	32	96.7	169.1	113.3	41.3	32	25.5		3.93	0	6.221e-06
[K].TCVSLAVSR.[L]	1xSNO [C2(100)]	O95782 1xSNO [C225(100)]	High	0.000665209	0	1	1	1	O95782	O95782 [224-232]	0	1359.77	2.343	1.23	0.0150703	223.8	95.5	223.8	363.2	217.9	120	95.5	91		2.73	0	0.0004341
[R].LLQCYPPPEDAAVK.[G]	1xSNO [C4(100)]	O95782 1xSNO [C267(100)]	High	2.83127e-07	0	1	1	1	O95782	O95782 [264-277]	0	2197.22	6.435	2.69	0.00447921	370	57.5	332	473.9	370	69.7	57.5	33.2		4.67	0	3.254e-07
[R].LVECLETVLNK.[A]	1xSNO [C4(100)]	O95782 1xSNO [C283(100)]	High	1.28397e-05	0	1	1	1	O95782	O95782 [280-290]	0	1914.12	0.553	-0.85	0.102066	94.2	170.2	76.2	142.4	94.2	179.5	170.2	152.7		3.45	0	1.122e-05
[R].AADLLYAMCDR.[S]	1xSNO [C9(100)]	O95782 1xSNO [C397(100)]	High	4.12377e-05	0	1	1	1	O95782	O95782 [389-399]	0	1665.84												No Quan Values	3.23	0	3.316e-05
[K].TVFEALQAPACHENMVK.[V]	1xSNO [C11(100)]	O95782 1xSNO [C492(100)]	High	3.17757e-07	0	1	1	1	O95782	O95782 [482-498]	0	2541.35	5.598	2.48	0.00215681	330.3	59	313.9	516.2	330.3	78.4	59	39.3		4.59	0	3.614e-07
[K].TVFEALQAPACHENMVK.[V]	1xSNO [C11(100)]; 1xOxidation [M15(100)]	O95782 1xSNO [C492(100)]; 1xOxidation [M496(100)]	High	1.29507e-06	0	1	1	1	O95782	O95782 [482-498]	0	2557.34	4.148	2.05	0.00226139	170.9	41.2	166.2	255.7	170.9	54.6	41.2	30.7	Excluded Modification	3.4	0	1.331e-06
[K].FHLCSVATR.[A]	1xSNO [C4(100)]	O95782 1xSNO [C533(100)]	High	0.00186768	0.000151848	1	1	2	O95782	O95782 [530-538]	0	1457.8	5.433	2.44	0.000232327	72.8	13.4	62.4	87.6	72.8	13.4	14.8	10.6		2.63	0.000121	0.001119
[R].VAAQVDGGAQVQQVLNIECLR.[D]	1xSNO [C19(100)]	O95782 1xSNO [C830(100)]	High	2.70259e-12	0	1	1	1	O95782	O95782 [812-832]	0	2635.43	4.19	2.07	0.00837648	57.4	13.7	49.1	88.4	57.4	23.7	11.5	13.7		6.61	0	7.075e-12
[K].ALQVGCLLR.[L]	1xSNO [C6(100)]	O95782 1xSNO [C941(100)]	High	0.00112433	0.000151848	1	1	1	O95782	O95782 [936-944]	0	1396.84	3.722	1.9	0.00840103	211.8	56.9	211.8	263.4	199.8	77.2	56.9	40.5		2.7	8.318e-05	0.0007041
[R].HLCELLAQQF.[-]	1xSNO [C3(100)]	O95782 1xSNO [C970(100)]	High	0.000210816	0	1	1	1	O95782	O95782 [968-977]	0	1625.88	4.753	2.25	0.00328382	173	36.4	173	261.3	146.1	50.8	36.4	26.1		3.38	0	0.0001504
[K].HFAEAVNWCDEGLQIDAK.[E]	1xSNO [C9(100)]	O95801 1xSNO [C174(100)]	High	3.59612e-08	0	1	1	1	O95801	O95801 [166-183]	0	2699.38	5.529	2.47	0.00171676	358.8	64.9	338.4	464.8	358.8	78.9	64.9	45		5.2	0	4.789e-08
[R].LSEAACEDEDSASEGLGELFLDGLSTENPHGAR.[L]	1xSNO [C6(100)]	O95801 1xSNO [C238(100)]	High	6.52768e-16	0	1	1	1	O95801	O95801 [233-265]	0	3843.79	9.218	3.2	0.000203499	50.7	5.5	41.9	66.1	50.7	5.7	5.5	4		7.83	0	3.077e-15
[K].YCPDNLEVYFEDEDR.[A]	1xSNO [C2(100)]	O95801 1xSNO [C321(100)]	High	2.36084e-08	0	1	1	1	O95801	O95801 [320-334]	0	2331.05	11.21	3.49	0.0056359	202.9	18.1	201.6	269.1	202.9	24.8	18.1	9.9		5.58	0	3.23e-08
[R].ENPDLACLQSIIFDEER.[S]	1xSNO [C7(100)]	O95801 1xSNO [C63(100)]	High	2.61388e-08	0	1	1	1	O95801	O95801 [57-73]	0	2416.21	17.308	4.11	0.00167017	202.5	11.7	202.5	263.4	178.5	16.8	11.7	7.5		5.32	0	3.556e-08
[K].FQSIVIGCALEDQK.[K]	1xSNO [C8(100)]	O95816 1xSNO [C162(100)]	High	6.44688e-08	0	1	1	4	O95816	O95816 [155-168]	0	2204.23	8.116	3.02	0.000298908	998.3	123	996.7	1386.9	998.3	165.3	123	104.5		4.17	0	8.242e-08
[K].QCGQVAAAAAAQPPASHGPER.[S]	1xSNO [C2(100)]	O95817 1xSNO [C151(100)]	High	9.72761e-15	0	1	1	10	O95817	O95817 [150-170]	0	2441.24	7.59	2.92	0.0144747	531.3	70	531.3	514.8	567.5	73.9	70	30.5		8.85	0	7.98e-14
[R].SQSPAASDCSSSSSSASLPSSGR.[S]	1xSNO [C9(100)]	O95817 1xSNO [C179(100)]	High	3.66804e-12	0	1	1	6	O95817	O95817 [171-193]	0	2567.2	41.632	5.38	0.0014046	1040.8	25	1100.7	469.9	1040.8	25	36.2	11.4		6.33	0	9.374e-12
[R].VTWHSPCEVLQK.[I]	1xSNO [C7(100)]	O95822 1xSNO [C206(100)]	High	0.00153322	0.000151848	1	1	1	O95822	O95822 [200-211]	0	2080.15												No Quan Values	2.37	0.000121	0.0009301
[R].NELFTDSECK.[E]	1xSNO [C9(100)]	O95822 1xSNO [C360(100)]	High	4.45424e-06	0	1	1	1	O95822	O95822 [352-361]	0	1838.95	9.435	3.24	0.000820737	602.9	63.9	569	686.3	602.9	63.9	64.8	43.5		3.8	0	4.203e-06
[K].VSFFQPDDEVVGILPLDSEDPGLCEVVR.[V]	1xSNO [C24(100)]	O95825 1xSNO [C100(100)]	High	2.35716e-07	0	1	1	3	O95825	O95825 [77-104]	0	3498.78	6.3	2.66	0.00275003	18.9	3	18.1	32.3	18.9	5.4	3	2.9		4.26	0	2.749e-07
[K].ACALSQINTK.[L]	1xSNO [C2(100)]	O95825 1xSNO [C40(100)]	High	1.3193e-05	0	1	1	1	O95825	O95825 [39-48]	0	1701.98	5.889	2.56	0.000107673	164.9	28	157.9	199.8	164.9	31.5	28	23.3		3.67	0	1.153e-05
[K].CLIATGGTPR.[S]	1xSNO [C1(100)]	O95831 1xSNO [C256(100)]	High	0.000180482	0	1	1	3	O95831	O95831 [256-265]	0	1412.8	7.679	2.94	0.000102042	556.7	72.5	556.7	627.8	528	84.4	63.7	72.5		3.51	0	0.0001634
[K].SITIIGGGFLGSELACALGR.[K]	1xSNO [C16(100)]	O95831 1xSNO [C317(100)]	High	6.25387e-06	0	1	1	1	O95831	O95831 [302-321]	0	2359.31												No Quan Values	3.14	0	5.755e-06
[R].FLDGDRLTLADCSLLPK.[L]	1xSNO [C12(100)]	O95833 1xSNO [C174(100)]	High	0.191786	0.00718439	1	1	1	O95833	O95833 [163-179]	1	2530.42	2.75	1.46	0.0191247	40.7	14.8	40.7	56.2	39.4	15.2	14.8	7.1		1.03	0.004979	0.1038
[R].ITQAVLGAHDGGVFGLCALR.[D]	1xSNO [C17(100)]	O95834 1xSNO [C301(100)]	High	2.25129e-08	0	1	1	1	O95834	O95834 [285-304]	0	2422.33	2.46	1.3	0.00104066	58.8	23.9	58.8	69.3	57.7	29.5	23.9	23.1		4.81	0	3.085e-08
[R].AQFVTCGQDK.[L]	1xSNO [C6(100)]	O95834 1xSNO [C395(100)]	High	0.000451188	0	1	1	2	O95834	O95834 [390-399]	0	1749.95	9.945	3.31	0.00118897	917.9	92.3	868.6	1088.3	917.9	106	92.3	63.1		2.78	0	0.0003101
[R].SELPSCR.[L]	1xSNO [C6(100)]	O95834 1xSNO [C53(100)]	High	0.0289183	0.00159003	1	1	1	O95834	O95834 [48-54]	0	1215.65	4.56	2.19	0.0137956	91.2	20	102	70.7	91.2	20	22.3	9.6		2.42	0.00107	0.01476
[K].QPCPSQYSAIK.[E]	1xSNO [C3(100)]	O95861 1xSNO [C100(100)]	High	1.94226e-05	0	1	1	4	O95861	O95861 [98-108]	0	1875.03	15.86	3.99	0.0025074	1471.8	92.8	1423.8	1690.7	1471.8	116.1	92.8	61		3.56	0	5.51e-05
[K].QPCPSQYSAIKEEDLVVWVDPLDGTK.[E]	1xSNO [C3(100)]	O95861 1xSNO [C100(100)]	High	3.11663e-12	0	1	1	5	O95861	O95861 [98-123]	1	3800.03	13.144	3.72	0.0265141	930.6	70.8	930.6	1120.9	901.6	94.5	70.8	17.9		5.87	0	2.613e-07
[K].LVTDCVAAMNPDAVLR.[V]	1xSNO [C5(100)]	O95861 1xSNO [C206(100)]	High	1.02818e-06	0	1	1	1	O95861	O95861 [202-217]	0	2112.13	5.249	2.39	0.00281871	288.7	55	247.6	407.8	288.7	75.9	55	38.4		4.38	0	1.076e-06
[K].ASAYVFASPGCK.[K]	1xSNO [C11(100)]	O95861 1xSNO [C243(100)]	High	1.49583e-07	0	1	1	5	O95861	O95861 [233-244]	0	1854.01	9.31	3.22	0.000153112	706.6	75.9	706.6	943.1	703.3	87.4	75.9	57.6		4.2	0	2.365e-07
[K].WDTCAPEVILHAVGGK.[L]	1xSNO [C4(100)]	O95861 1xSNO [C249(100)]	High	1.54502e-06	0	1	1	1	O95861	O95861 [246-261]	0	2349.29	4.66	2.22	0.00384282	151	32.4	151	233.1	150.5	44.2	32.4	21.4		3.79	0	1.575e-06
[K].TCATDLQTK.[A]	1xSNO [C2(100)]	O95861 1xSNO [C42(100)]	High	5.90667e-05	0	1	1	1	O95861	O95861 [41-49]	0	1633.91	15.848	3.99	0.0115446	375.6	23.7	375.6	326	405.1	26.4	23.7	8.6		3.33	0	4.63e-05
[K].LLACDGNEIDTMFVDR.[R]	1xSNO [C4(100)]; 1xOxidation [M12(100)]	O95870 1xSNO [C258(100)]; 1xOxidation [M266(100)]	High	1.52419e-06	0	1	1	2	O95870	O95870 [255-270]	0	2252.1	3.187	1.67	0.00210985	417.8	131.1	348.6	543.1	417.8	146.5	131.1	104.2	Excluded Modification	3.2	0	1.55e-06
[R].QHLNLNNAEQLCR.[Y]	1xSNO [C12(100)]	O95870 1xSNO [C416(100)]	High	2.04402e-07	0	1	1	2	O95870	O95870 [405-417]	0	1977.04	4.271	2.09	0.00070088	164	38.4	148.1	187	164	40.9	38.4	28.8		4.32	0	2.406e-07
[K].SWCGACK.[A]	1xSNO [C6(99.8)]; 1xCarbamidomethyl [C3(99.8)]	O95881 1xSNO [C69(99.8)]; 1xCarbamidomethyl [C66(99.8)]	High	0.0632324	0.00256797	1	1	1	O95881	O95881 [64-70]	0	1464.76												Excluded Modification	2.06	0.001723	0.0323
[K].TTAVCTQVR.[R]	1xSNO [C5(100)]	O95900 1xSNO [C252(100)]	High	0.0147841	0.000822629	1	1	1	O95900	O95900 [248-256]	0	1402.78	5.528	2.47	5.04372e-05	234.4	42.4	234.4	200.8	239.3	46.8	42.4	37.3		1.54	0.0005401	0.007676
[K].CLYAQLVQQR.[F]	1xSNO [C1(100)]	O95905 1xSNO [C267(100)]	High	0.0272155	0.00146314	1	1	3	O95905	O95905 [267-276]	0	1645.92												No Quan Values	1.53	0.0009026	0.0139
[K].ACAEDDDEEDEEEEEEEPDPDPEMEHV.[-]	1xSNO [C2(100)]; 1xOxidation [M24(100)]	O95983 1xSNO [C266(100)]; 1xOxidation [M288(100)]	High	5.93926e-12	0	1	1	1	O95983	O95983 [265-291]	0	3601.37	30.607	4.94	0.00630441	85.7	2.8	132.5	45	85.7	2.8	2.5	3.3	Excluded Modification	7.03	0	1.465e-11
[R].IGCAFTR.[F]	1xSNO [C3(100)]	O95985 1xSNO [C190(100)]	High	0.188993	0.00718439	1	1	1	O95985	O95985 [188-194]	0	1191.66												No Quan Values	1.66	0.004979	0.1023
[K].YGDLDSSLISFGPCQTPTLGFCVER.[H]	1xSNO [C14(100)]; 1xCarbamidomethyl [C22(100)]	O95985 1xSNO [C217(100)]; 1xCarbamidomethyl [C225(100)]	High	1.3929e-05	0	1	1	1	O95985	O95985 [204-228]	0	3186.55	1.465	0.55	0.0762459	24.9	17	24.1	45.7	24.9	19.4	12.9	17	Excluded Modification	2.34	0	1.213e-05
[K].TVLSPGFTEVMPWQSVPLEESLPTCQR.[G]	1xSNO [C25(100)]	O95985 1xSNO [C470(100)]	High	4.7179e-08	0	1	1	2	O95985	O95985 [446-472]	0	3455.77	12.294	3.62	0.0459073	41.8	3.4	41.8	52.7	39.4	14.3	3.2	3.4		4.43	0	6.162e-08
[K].CSSCEPFPDGATNNLSR.[S]	1xSNO [C4(100)]; 1xCarbamidomethyl [C1(100)]	O95999 1xSNO [C122(100)]; 1xCarbamidomethyl [C119(100)]	High	2.49258e-08	0	1	1	2	O95999	O95999 [119-135]	0	2279.05	15.933	3.99	0.0147054	285.2	17.9	285.2	306.3	269.2	24.7	17.9	7.1	Excluded Modification	4.97	0	3.406e-08
[R].EDTEEISCR.[T]	1xSNO [C8(100)]	O95999 1xSNO [C57(100)]	High	0.000106488	0	1	1	1	O95999	O95999 [50-58]	0	1505.72	6	2.58	0.0243425	210	35	333.8	125.6	210	36.8	34.7	35		3.25	0	8.019e-05
[R].RVPDITECK.[E]	1xSNO [C8(100)]	O96000 1xSNO [C71(100)]	High	0.00214384	0.000151848	1	1	1	O96000	O96000 [64-72]	1	1713.98	5.587	2.48	8.91689e-05	334.1	59.8	320.8	374.8	334.1	68	59.8	53.4		2.45	0.000121	0.001263
[K].ELAEATWCGISTDMWR.[S]	1xSNO [C8(100)]	O96006 1xSNO [C194(100)]	High	7.16303e-06	0	1	1	1	O96006	O96006 [187-202]	0	2293.11	2.423	1.28	0.00375474	156.5	64.6	146.6	210.2	156.5	64.6	72.5	57.7		3.49	0	6.55e-06
[K].QQNVAHCMLVSNR.[V]	1xSNO [C7(100)]	O96006 1xSNO [C344(100)]	High	4.59153e-08	0	1	1	2	O96006	O96006 [338-350]	0	1924	6.602	2.72	0.00185413	129.4	19.6	104.3	144.1	129.4	20.1	18.8	19.6		4.19	0	5.984e-08
[K].YWCVTATR.[V]	1xSNO [C3(100)]	O96006 1xSNO [C610(100)]	High	0.0347495	0.00169947	1	1	1	O96006	O96006 [608-615]	0	1423.75	6.088	2.61	0.000101491	332.4	54.6	332.4	387.9	323.5	55.4	54.6	43		2.18	0.001157	0.01772
[K].GNKECFWASNS.[-]	1xSNO [C5(100)]	O96007 1xSNO [C182(100)]	High	0.087137	0.00329278	1	1	1	O96007	O96007 [178-188]	1	1895.96	4.908	2.3	0.00023226	186	37.9	175.7	234.4	186	47.3	37.9	34.7		1.58	0.002313	0.0448
[K].FQCGFGLTIG.[-]	1xSNO [C3(100)]	O96008 1xSNO [C354(100)]	High	0.012145	0.000691078	1	1	2	O96008	O96008 [352-361]	0	1466.78	12.079	3.59	0.00712347	440.9	36.5	440.9	454	367.1	65.2	36.5	29		2.15	0.003873	0.07736
[R].TPGAATASASGAAEDGACGCLPNPGTFEECHR.[K]	1xSNO [C18(99.8)]; 2xCarbamidomethyl [C20(99.8); C30(100)]	O96008 1xSNO [C74(99.8)]; 2xCarbamidomethyl [C76(99.8); C86(100)]	High	2.43718e-11	0	1	1	1	O96008	O96008 [57-88]	0	3586.61	5.163	2.37	0.00759251	53.7	10.4	53.7	66.6	51.2	11.6	10.4	5.7	Excluded Modification	6.62	0	5.46e-11
[R].NACDLFIPLDK.[L]	1xSNO [C3(100)]	O96011 1xSNO [C216(100)]	High	9.02206e-06	0	1	1	1	O96011	O96011 [214-224]	0	1902.07												No Quan Values	3.31	0	8.086e-06
[K].TLGSGACGEVK.[L]	1xSNO [C7(100)]	O96017 1xSNO [C231(100)]	High	0.000386607	0	1	1	1	O96017	O96017 [225-235]	0	1674.94	6.59	2.72	0.0100479	678.8	103	633.8	741.5	678.8	122	103	57.6		2.92	0	0.0002635
[R].TLCGTPTYLAPEVLVSVGTAGYNR.[A]	1xSNO [C3(100)]	O96017 1xSNO [C385(100)]	High	1.26038e-06	0	1	1	1	O96017	O96017 [383-406]	0	2906.54	9.655	3.27	0.00757303	28	2.9	28	35.2	22.4	6.2	2.9	2.6		4.23	0	1.302e-06
[K].RPAVCAAVL.[-]	1xSNO [C5(100)]	O96017 1xSNO [C539(100)]	High	0.0107958	0.000556803	1	1	2	O96017	O96017 [535-543]	0	1323.79	3.201	1.68	0.000687522	283.9	88.7	265.1	355.2	283.9	101.9	88.7	82.7		2.57	0.0003301	0.005687
[K].SPLAGDFITMQCR.[E]	1xSNO [C12(100)]	O96019 1xSNO [C206(100)]	High	7.28469e-08	0	1	1	1	O96019	O96019 [195-207]	0	1862.96												No Quan Values	4.76	0	9.186e-08
[K].LCSSAETLESHPDIGK.[S]	1xSNO [C2(100)]	O96028 1xSNO [C406(100)]	High	0.000247883	0	1	1	1	O96028	O96028 [405-420]	0	2340.24	4.012	2	0.00114928	206.6	51.5	200.7	300.2	206.6	66.8	51.5	45.8		3.75	0	0.000175
[K].YSPNCK.[L]	1xSNO [C5(100)]	P00338 1xSNO [C131(100)]	High	0.102452	0.00395424	1	1	1	P00338	P00338 [127-132]	0	1364.75	11.086	3.47	0.000615755	674	60.8	637.7	674	675.2	75	60.8	58.5		1.92	0.002709	0.05322
[K].DDVFLSVPCILGQNGISDLVK.[V]	1xSNO [C9(100)]	P00338 1xSNO [C293(100)]	High	5.04135e-07	0	1	1	3	P00338	P00338 [285-305]	0	2885.6	8.862	3.15	0.00332562	25.7	2.9	22.6	25.7	27.8	4.8	2.9	2.9		4.02	0	5.536e-07
[K].AKPYEGSILEADCDILIPAASEK.[Q]	1xSNO [C13(100)]	P00367 1xSNO [C376(100)]	High	9.69738e-13	0	1	1	4	P00367	P00367 [364-386]	0	3315.82	12.326	3.62	0.0182574	1956.1	158.7	1956.1	2240.8	1849.9	214.5	158.7	57.6		8.09	0	8.155e-12
[K].LGGTCVNVGCVPK.[K]	1xSNO [C10(100)]; 1xCarbamidomethyl [C5(100)]	P00390 1xSNO [C107(100)]; 1xCarbamidomethyl [C102(100)]	High	1.90988e-07	0	1	1	3	P00390	P00390 [98-110]	0	1957.09	9.402	3.23	0.00622965	487	51.8	471.1	548.8	487	68.4	51.8	33	Excluded Modification	3.34	0	2.251e-07
[R].SFDSMISTNCTEELENAGVEVLK.[F]	1xSNO [C10(100)]	P00390 1xSNO [C278(100)]	High	9.33011e-10	0	1	1	3	P00390	P00390 [269-291]	0	3169.59	12.329	3.62	0.0224374	843.3	68.4	811.1	1184.9	843.3	91.6	68.4	18		6.61	0	1.613e-09
[R].SFDSMISTNCTEELENAGVEVLK.[F]	1xSNO [C10(100)]; 1xOxidation [M5(100)]	P00390 1xSNO [C278(100)]; 1xOxidation [M273(100)]	High	5.65485e-11	0	1	1	4	P00390	P00390 [269-291]	0	3185.59	12.278	3.62	0.0180675	1051	85.6	972.3	1382.1	1051	116	85.6	27.6	Excluded Modification	6.47	0	1.188e-10
[K].GIYAVGDVCGK.[A]	1xSNO [C9(100)]	P00390 1xSNO [C377(100)]	High	2.85918e-05	0	1	1	1	P00390	P00390 [369-379]	0	1734.97	8.965	3.16	0.0150694	793.4	88.5	720.2	1080.3	793.4	136.2	88.5	39.1		3.55	0	2.367e-05
[K].DGVADVSIEDSVISLSGDHCIIGR.[T]	1xSNO [C20(100)]	P00441 1xSNO [C112(100)]	High	6.46337e-14	0	1	1	1	P00441	P00441 [93-116]	0	2881.47	5.521	2.46	0.0020744	91.1	16.5	82.5	124.4	91.1	16.5	16.5	9.2		6.95	0	2.207e-13
[R].HVGDLGNVTADKDGVADVSIEDSVISLSGDHCIIGR.[T]	1xSNO [C32(100)]	P00441 1xSNO [C112(100)]	High	2.11222e-15	0	1	1	2	P00441	P00441 [81-116]	1	4317.23	5.1	2.35	0.00113851	112.2	22	100.2	144.5	112.2	23.6	22	14.4		9.71	0	9.163e-15
[R].ELQEGTYVMVAGPSFETVAECR.[V]	1xSNO [C21(100)]	P00491 1xSNO [C206(100)]	High	9.40301e-15	0	1	1	2	P00491	P00491 [186-207]	0	2840.39	8.485	3.08	0.00268768	168	19.8	140.5	186.6	168	31	19.8	17		7.86	0	1.031e-11
[R].ELQEGTYVMVAGPSFETVAECR.[V]	1xSNO [C21(100)]; 1xOxidation [M9(100)]	P00491 1xSNO [C206(100)]; 1xOxidation [M194(100)]	High	6.13473e-11	0	1	1	1	P00491	P00491 [186-207]	0	2856.39	6.452	2.69	0.00176936	114.2	17.7	111	163.2	114.2	23.9	17.7	12.4	Excluded Modification	6.88	0	1.285e-10
[R].ACVMMQGR.[F]	1xSNO [C2(100)]	P00491 1xSNO [C78(100)]	High	0.0218264	0.00107528	1	1	1	P00491	P00491 [77-84]	0	1319.67												No Quan Values	1.85	0.0007033	0.0112
[K].SYCNDQSTGDIK.[V]	1xSNO [C3(100)]	P00492 1xSNO [C106(100)]	High	3.87962e-05	0	1	1	1	P00492	P00492 [104-115]	0	1984	8.517	3.09	0.00532808	317.7	37.3	316.7	317.7	371.5	37.3	48.7	24.4		3.74	0	3.136e-05
[R].DLNHVCVISETGK.[A]	1xSNO [C6(100)]	P00492 1xSNO [C206(100)]	High	4.83219e-06	0	1	1	1	P00492	P00492 [201-213]	0	2068.14	5.4	2.43	0.00166449	270	50	256.7	340	270	59.8	50	35.3		3.73	0	4.527e-06
[R].SPGVVISDDEPGYDLDLFCIPNHYAEDLER.[V]	1xSNO [C19(100)]	P00492 1xSNO [C23(100)]	High	1.34742e-14	0	1	1	2	P00492	P00492 [5-34]	0	3802.82	7.513	2.91	0.0194773	60.1	8	60.1	85.8	57.7	10.4	8	2.8		5.82	0	5.134e-14
[K].NLDKEYLPIGGLAEFCK.[A]	1xSNO [C16(100)]	P00505 1xSNO [C106(100)]	High	2.71254e-10	0	1	1	1	P00505	P00505 [91-107]	1	2792.57	0.332	-1.59	0.0121406	94.5	284.8	94.5	147.5	90.3	339.1	284.8	267.8		5.28	0	5.101e-10
[K].TCGFDFTGAVEDISK.[I]	1xSNO [C2(100)]	P00505 1xSNO [C187(100)]	High	1.19752e-08	0	1	1	4	P00505	P00505 [186-200]	0	2243.15	8.36	3.06	0.00448411	1358.5	162.5	1230.7	1750.8	1358.5	228.7	162.5	101.5		4.63	0	1.727e-08
[R].HFIEQGINVCLCQSYAK.[N]	1xSNO [C10(99.9)]; 1xCarbamidomethyl [C12(99.9)]	P00505 1xSNO [C272(99.9)]; 1xCarbamidomethyl [C274(99.9)]	High	3.83458e-10	0	1	1	2	P00505	P00505 [263-279]	0	2663.4	7.065	2.82	0.00110701	251.5	35.6	251.1	326.5	251.5	43.8	35.6	25.6	Excluded Modification	5.67	0	7.05e-10
[R].VGAFTMVCK.[D]	1xSNO [C8(100)]	P00505 1xSNO [C295(100)]	High	8.69111e-05	0	1	1	5	P00505	P00505 [288-296]	0	1608.91	7.585	2.92	0.00492055	151.7	20	136.8	195	151.7	23.7	20	10.7		2.51	0	6.619e-05
[R].VGAFTMVCK.[D]	1xSNO [C8(100)]; 1xOxidation [M6(100)]	P00505 1xSNO [C295(100)]; 1xOxidation [M293(100)]	High	0.00144495	0.000151848	1	1	2	P00505	P00505 [288-296]	0	1624.91	5.466	2.45	0.000501215	284.8	52.1	246.7	345.8	284.8	52.5	52.1	35.5	Excluded Modification	2.77	0.000121	0.0008855
[R].FSNNPALCNVESIQWR.[D]	1xSNO [C8(100)]	P00533 1xSNO [C157(100)]	High	9.67247e-07	0	1	1	1	P00533	P00533 [150-165]	0	2302.17	3.351	1.74	0.000562773	56.3	16.8	47.6	58.9	56.3	21	16.2	16.8		3.43	0	1.016e-06
[K].IICAQQCSGR.[C]	1xSNO [C3(100)]; 1xCarbamidomethyl [C7(100)]	P00533 1xSNO [C215(100)]; 1xCarbamidomethyl [C219(100)]	High	0.00959702	0.000489084	1	1	1	P00533	P00533 [213-222]	0	1559.81	3.64	1.86	0.000571618	327.6	90	305.9	327.6	348.2	88.1	90	110.1	Excluded Modification	2.23	0.0002946	0.005088
[K].ACANPAAGSVILLENLR.[F]	1xSNO [C2(100)]	P00558 1xSNO [C108(100)]	High	2.47434e-12	0	1	1	8	P00558	P00558 [107-123]	0	2136.19	6.671	2.74	0.00581031	614.4	92.1	570.9	819.9	614.4	130.2	92.1	57		7.18	0	1.137e-11
[K].TGQATVASGIPAGWMGLDCGPESSK.[K]	1xSNO [C19(100)]	P00558 1xSNO [C316(100)]	High	4.58638e-16	0	1	1	5	P00558	P00558 [298-322]	0	3073.56	7.792	2.96	0.00559176	930.4	119.4	898.9	1536.3	930.4	177.6	119.4	63.9		7.4	0	2.226e-15
[K].TGQATVASGIPAGWMGLDCGPESSKK.[Y]	1xSNO [C19(100)]	P00558 1xSNO [C316(100)]	High	3.25631e-14	0	1	1	3	P00558	P00558 [298-323]	1	3430.82	5.765	2.53	0.00574765	348.2	60.4	341.2	512.5	348.2	90.1	60.4	39		7.82	0	1.165e-13
[K].TGQATVASGIPAGWMGLDCGPESSKK.[Y]	1xSNO [C19(100)]; 1xOxidation [M15(100)]	P00558 1xSNO [C316(100)]; 1xOxidation [M312(100)]	High	3.19743e-11	0	1	1	1	P00558	P00558 [298-323]	1	3446.81	6.733	2.75	0.00515159	141.4	21	124.1	198	141.4	30.2	21	12.7	Excluded Modification	6.85	0	7.005e-11
[K].TGQATVASGIPAGWMGLDCGPESSK.[K]	1xSNO [C19(100)]; 1xOxidation [M15(100)]	P00558 1xSNO [C316(100)]; 1xOxidation [M312(100)]	High	2.68849e-13	0	1	1	7	P00558	P00558 [298-322]	0	3089.55	5.16	2.37	0.00322701	824.6	159.8	743.6	1210.2	824.6	211.3	159.8	103.1	Excluded Modification	6.91	0	8.293e-13
[R].GCITIIGGGDTATCCAK.[W]	1xSNO [C2(100)]; 2xCarbamidomethyl [C14(100); C15(100)]	P00558 1xSNO [C367(100)]; 2xCarbamidomethyl [C379(100); C380(100)]	High	2.06e-12	0	1	1	10	P00558	P00558 [366-382]	0	2351.2	9.506	3.25	0.00544452	2062.9	217	2062.9	2254.2	1728.2	278.1	217	126.9	Excluded Modification	6.98	0	5.485e-12
[K].FCLDNGAK.[S]	1xSNO [C2(100)]	P00558 1xSNO [C50(100)]	High	0.00236554	0.000151848	1	1	1	P00558	P00558 [49-56]	0	1520.84	3.151	1.66	0.000609447	618.5	196.3	618.5	780	572.5	205.2	196.3	162.3		2.86	0.000121	0.001384
[K].DCVGPEVEK.[A]	1xSNO [C2(100)]	P00558 1xSNO [C99(100)]	High	2.82065e-05	0	1	1	6	P00558	P00558 [98-106]	0	1628.88	11.464	3.52	0.000386914	2708.9	236.3	2909.8	2334.6	2708.9	256.9	236.3	170.6		3.68	0	0.0004245
[R].GCITIIGGGDTATCCAK.[W]	2xSNO [C2(100); C]; 1xCarbamidomethyl [C]	P00558 2xSNO [C367(100); C]; 1xCarbamidomethyl [C]	High	1.65353e-06	0	1	1	2	P00558	P00558 [366-382]	0	2489.29	4.387	2.13	0.00331633	460.2	104.9	460.2	579.4	445.9	132.2	104.9	75.7	Excluded Modification	4.15	0	1.675e-06
[K].FDYYMPAIAGCR.[E]	1xSNO [C11(100)]	P00813 1xSNO [C75(100)]	High	0.000116284	0	1	1	1	P00813	P00813 [65-76]	0	1830.9												No Quan Values	2.73	0	8.656e-05
[R].FELSCYSLAPQIK.[V]	1xSNO [C5(100)]	P00966 1xSNO [C132(100)]	High	4.80742e-07	0	1	1	3	P00966	P00966 [128-140]	0	2152.2	9.572	3.26	0.00814287	820.3	85.7	820.3	924.7	749.4	110.6	85.7	47.2		4.63	0	5.315e-07
[K].FAELVYTGFWHSPECEFVR.[H]	1xSNO [C15(100)]	P00966 1xSNO [C331(100)]	High	5.90239e-08	0	1	1	2	P00966	P00966 [317-335]	0	2741.35	5.103	2.35	0.00225895	88.8	17.4	88.8	115.8	86.2	24.4	17.4	14		4.75	0	7.571e-08
[K].FIEDYLLPDTCFR.[M]	1xSNO [C11(100)]	P00973 1xSNO [C25(100)]	High	6.8307e-06	0	1	1	1	P00973	P00973 [15-27]	0	2056.05												No Quan Values	3.87	0	6.267e-06
[K].VYDYYETDEFAIAEYNAPCSK.[D]	1xSNO [C19(100)]	P01023 1xSNO [C1467(100)]	High	4.95518e-09	0	1	1	1	P01023	P01023 [1449-1469]	0	3144.5	5	2.32	0.000841851	86.5	17.3	76.8	113.8	86.5	18	17.3	11.4		4.71	0	7.587e-09
[R].MICSTQLDR.[A]	1xSNO [C3(100)]; 1xOxidation [M1(100)]	P01130 1xSNO [C452(100)]; 1xOxidation [M450(100)]	High	0.07205	0.00261543	1	1	1	P01130	P01130 [450-458]	0	1506.77												Excluded Modification	1.97	0.001808	0.03683
[K].TTEDEVHICHNQDGYSYPSR.[Q]	1xSNO [C9(100)]	P01130 1xSNO [C839(100)]	High	4.55082e-11	0	1	1	1	P01130	P01130 [831-850]	0	2775.27	8.716	3.12	0.00488175	135.1	15.5	125.9	141.9	135.1	17.5	15.5	9.7		6.09	0	9.712e-11
[K].AQNTWGCGNSLR.[T]	1xSNO [C7(100)]	P02545 1xSNO [C522(100)]	High	5.37569e-09	0	1	1	14	P02545	P02545 [516-527]	0	1730.87	15.254	3.93	0.00193178	2312.5	151.6	2137.6	2482.3	2312.5	175.8	151.6	102.3		3.76	0	1.068e-08
[R].TVLCGTCGQPADK.[A]	1xSNO [C4(100)]; 1xCarbamidomethyl [C7(100)]	P02545 1xSNO [C588(100)]; 1xCarbamidomethyl [C591(100)]	High	3.56622e-07	0	1	1	8	P02545	P02545 [585-597]	0	2003.06	11.52	3.53	0.00964381	2215.2	192.3	2215.2	2498.7	2197.1	234.6	192.3	93.6	Excluded Modification	3.76	0	3.927e-06
[R].TVLCGTCGQPADK.[A]	2xSNO [C4(100); C7(100)]	P02545 2xSNO [C588(100); C591(100)]	High	0.0197585	0.00107528	1	1	1	P02545	P02545 [585-597]	0	2141.15												No Quan Values	2.34	0.0007033	0.01013
[K].LFGNMEGDCPSDWK.[T]	1xSNO [C9(100)]	P02786 1xSNO [C353(100)]	High	2.60561e-06	0	1	1	1	P02786	P02786 [345-358]	0	2252.1	6.164	2.62	0.000776957	731	118.6	719.4	1072.8	731	152.8	118.6	88.8		3.67	0	2.56e-06
[K].STPYECGFDPMSPAR.[V]	1xSNO [C6(100)]	P03897 1xSNO [C39(100)]	High	0.000219531	0	1	1	1	P03897	P03897 [34-48]	0	2081.97	8.724	3.12	0.00400236	331.5	38	326.1	409.1	331.5	46.6	38	23.1		2.94	0	0.0001564
[K].STPYECGFDPMSPAR.[V]	1xSNO [C6(100)]; 1xOxidation [M11(100)]	P03897 1xSNO [C39(100)]; 1xOxidation [M44(100)]	High	0.000701674	0	1	1	1	P03897	P03897 [34-48]	0	2097.97	12.845	3.68	0.0228602	206.8	16.1	202.4	226.1	206.8	24.1	16.1	5.6	Excluded Modification	3.2	0	0.0004565
[K].CDSVEEETGINR.[E]	1xSNO [C1(100)]	P04035 1xSNO [C382(100)]	High	6.73861e-06	0	1	1	1	P04035	P04035 [382-393]	0	1775.85	4.679	2.23	2.29662e-05	173.6	37.1	173.6	160.6	190	37.1	42.1	36.5		3.67	0	6.155e-06
[K].LVNANGEAVYCK.[F]	1xSNO [C11(100)]	P04040 1xSNO [C232(100)]	High	5.59914e-09	0	1	1	1	P04040	P04040 [222-233]	0	1934.07	1.895	0.92	0.0242146	389.2	205.4	389.2	407.5	373.3	237.8	205.4	159.5		5.04	0	8.492e-09
[R].LGPNYLHIPVNCPYR.[A]	1xSNO [C12(100)]	P04040 1xSNO [C377(100)]	High	9.09929e-07	0	1	1	2	P04040	P04040 [366-380]	0	2180.17	2.708	1.44	0.00180154	243.7	90	243.7	336.5	242.5	105.4	90	80		4.85	0	2.04e-06
[R].LCENIAGHLK.[D]	1xSNO [C2(100)]	P04040 1xSNO [C460(100)]	High	0.00587751	0.000359082	1	1	1	P04040	P04040 [459-468]	0	1751.02	1.009	0.01	0.502078	224.1	222	199.8	310	224.1	226.9	222	199.1		2.92	0.0002281	0.003208
[K].LAFCDICQK.[F]	1xSNO [C7(100)]; 1xCarbamidomethyl [C4(100)]	P04049 1xSNO [C155(100)]; 1xCarbamidomethyl [C152(100)]	High	0.00778541	0.000422556	1	1	1	P04049	P04049 [149-157]	0	1750.95	0.912	-0.13	0.696693	110.6	121.3	99.5	134.5	110.6	121.3	124.7	110.8	Excluded Modification	1.88	0.0002603	0.004161
[R].LVADCVK.[K]	1xSNO [C5(100)]	P04049 1xSNO [C588(100)]	High	0.273537	0.00980322	1	1	1	P04049	P04049 [584-590]	0	1400.84	0.512	-0.97	0.0344073	119.2	233	113.4	165.7	119.2	212.6	233	238.6		1.78	0.00692	0.1557
[R].AAHTEDINACTLTTSPR.[L]	1xSNO [C10(100)]	P04049 1xSNO [C637(100)]	High	3.23106e-09	0	1	1	1	P04049	P04049 [628-644]	0	2225.13	5.046	2.34	0.00251491	141.8	28.1	146.3	141.8	137.2	28.1	29	21.3		4.78	0	5.083e-09
[R].GLQPECCAVFR.[L]	1xSNO [C7(99.8)]; 1xCarbamidomethyl [C6(99.8)]	P04049 1xSNO [C96(99.8)]; 1xCarbamidomethyl [C95(99.8)]	High	5.19289e-05	0	1	1	2	P04049	P04049 [90-100]	0	1703.87	4.501	2.17	0.000796453	306.1	68	296	429.1	306.1	74.7	68	47.7	Excluded Modification	3.4	0	4.097e-05
[R].VPMASCDFSIR.[T]	1xSNO [C6(100)]	P04062 1xSNO [C165(100)]	High	0.00461411	0.000217491	1	1	1	P04062	P04062 [160-170]	0	1649.85	5.436	2.44	0.00351958	456.1	83.9	414.5	525.9	456.1	97.8	83.9	55.9		2.26	0.0001535	0.002563
[R].ALANSLACQGK.[Y]	1xSNO [C8(100)]	P04075 1xSNO [C339(100)]	High	1.8743e-08	0	1	1	22	P04075	P04075 [332-342]	0	1728.99	11.239	3.49	0.00230254	2927.7	260.5	2794.1	4134.5	2927.7	339.2	260.5	150.9		3.81	0	3.219e-05
[K].CLTAIVK.[C]	1xSNO [C1(100)]	P04083 1xSNO [C263(100)]	High	0.000224022	0	1	1	4	P04083	P04083 [263-269]	0	1400.88	0.205	-2.28	0.00667282	220.3	1073.5	220.3	321.6	207.7	1105.3	1073.5	1002.1		3.05	0	0.0001596
[K].MYGISLCQAILDETK.[G]	1xSNO [C7(100)]	P04083 1xSNO [C324(100)]	High	2.33747e-06	0	1	1	1	P04083	P04083 [318-332]	0	2338.27	6.261	2.65	0.00584058	242.3	38.7	225.9	345	242.3	58.5	38.7	24.9		4.74	0	2.307e-06
[K].ILVALCGGN.[-]	1xSNO [C6(100)]	P04083 1xSNO [C343(100)]	High	0.00152315	0.000151848	1	1	2	P04083	P04083 [338-346]	0	1283.75	3.77	1.91	0.00188565	42.6	11.3	35.5	53.6	42.6	11.8	11.3	9.6		2.24	0.000121	0.0009292
[K].VLPMNTGVEAGETACK.[L]	1xSNO [C15(100)]	P04181 1xSNO [C150(100)]	High	1.04329e-11	0	1	1	1	P04181	P04181 [136-151]	0	2273.21	6.725	2.75	0.00957808	308	45.8	289.7	371.9	308	53.4	45.8	23.2		6.44	0	2.474e-11
[K].VLPMNTGVEAGETACK.[L]	1xSNO [C15(100)]; 1xOxidation [M4(100)]	P04181 1xSNO [C150(100)]; 1xOxidation [M139(100)]	High	4.119e-08	0	1	1	2	P04181	P04181 [136-151]	0	2289.21	5.006	2.32	0.000392837	82.6	16.5	72.8	106.1	82.6	19.1	16.5	14	Excluded Modification	5.67	0	5.427e-08
[K].ENCPVPGKPGEAVAAR.[K]	1xSNO [C3(100)]	P04183 1xSNO [C206(100)]	High	1.6504e-05	0	1	1	1	P04183	P04183 [204-219]	0	2248.24												No Quan Values	3.91	0	1.417e-05
[K].LFAPQQILQCSPAN.[-]	1xSNO [C10(100)]	P04183 1xSNO [C230(100)]	High	2.6098e-07	0	1	1	2	P04183	P04183 [221-234]	0	1954.05	2.543	1.35	0.00412992	74.5	29.3	71.2	93.6	74.5	31.9	29.3	20.7		3.89	0	3.015e-07
[K].CLVIK.[Y]	1xSNO [C1(100)]	P04183 1xSNO [C50(100)]	High	0.104744	0.00395424	1	1	2	P04183	P04183 [50-54]	0	1228.8	10.429	3.38	0.00133997	532.9	51.1	522.7	628	532.9	56.6	51.1	34.4		2.12	0.002709	0.05425
[R].YSSSFCTHDR.[N]	1xSNO [C6(100)]	P04183 1xSNO [C66(100)]	High	0.000618096	0	1	1	2	P04183	P04183 [61-70]	0	1626.76	7.626	2.93	0.0036246	359.2	47.1	328.6	405.9	359.2	47.1	51	28.4		3.1	8.318e-05	0.00072
[R].NTMEALPACLLR.[D]	1xSNO [C9(100)]	P04183 1xSNO [C79(100)]	High	6.01438e-07	0	1	1	1	P04183	P04183 [71-82]	0	1755.96	3.1	1.63	0.00464126	142	45.8	122.1	215.7	142	45.8	48	33		4.73	0	6.524e-07
[K].IISNASCTTNCLAPLAK.[V]	1xSNO [C7(100)]; 1xCarbamidomethyl [C11(100)]	P04406 1xSNO [C152(100)]; 1xCarbamidomethyl [C156(100)]	High	2.63578e-09	0	1	1	38	P04406	P04406 [146-162]	0	2430.34	5.889	2.56	0.00159467	3361.1	570.7	3361.1	4200.9	3122.4	671.2	570.7	391	Excluded Modification	5.37	0	1.286e-06
[R].VPTANVSVVDLTCR.[L]	1xSNO [C13(100)]	P04406 1xSNO [C247(100)]	High	9.9854e-10	0	1	1	17	P04406	P04406 [235-248]	0	1898.05	3.908	1.97	0.000860716	1155.2	295.6	1102.6	1497.6	1155.2	383.3	295.6	259.4		5.21	0	4.882e-08
[K].IISNASCTTNCLAPLAK.[V]	2xSNO [C7(100); C11(100)]	P04406 2xSNO [C152(100); C156(100)]	High	5.64855e-06	0	1	1	3	P04406	P04406 [146-162]	0	2568.43	5.336	2.42	0.00304542	312.7	58.6	264.1	502.4	312.7	76.9	58.6	37.5		3.32	0	5.233e-06
[K].TDGFGIDTCR.[S]	1xSNO [C9(100)]	P04632 1xSNO [C144(100)]	High	0.000126977	0	1	1	1	P04632	P04632 [136-145]	0	1508.75	7.347	2.88	0.0260585	667.8	90.9	667.8	613	783.3	98.1	90.9	27.1		4.27	0	9.426e-05
[R].YSDESGNMDFDNFISCLVR.[L]	1xSNO [C16(100)]	P04632 1xSNO [C232(100)]	High	5.74429e-08	0	1	1	2	P04632	P04632 [217-235]	0	2636.21	0.664	-0.59	0.151154	56.4	84.9	39.4	76.1	56.4	84.9	87.2	83.2		4.88	0	7.365e-08
[R].RYSDESGNMDFDNFISCLVR.[L]	1xSNO [C17(100)]	P04632 1xSNO [C232(100)]	High	6.2742e-08	0	1	1	1	P04632	P04632 [216-235]	1	2792.31	0.82	-0.29	0.0803771	76.9	93.8	68.7	89	76.9	107.3	90.6	93.8		5.36	0	7.995e-08
[R].YSDESGNMDFDNFISCLVR.[L]	1xSNO [C16(100)]; 1xOxidation [M8(100)]	P04632 1xSNO [C232(100)]; 1xOxidation [M224(100)]	High	3.45799e-09	0	1	1	2	P04632	P04632 [217-235]	0	2652.2	0.63	-0.67	0.134096	101	160.2	94.3	153.2	101	179.2	160.2	145.4	Excluded Modification	6.28	0	6.276e-09
[K].VACITEQVLTLVNK.[R]	1xSNO [C3(100)]	P04843 1xSNO [C477(100)]	High	4.52253e-07	0	1	1	4	P04843	P04843 [475-488]	0	2184.29	11.409	3.51	0.0324447	75.3	6.6	71.9	122.1	75.3	13.6	6.6	1.9		3.33	0	5.013e-07
[K].TEGSDLCDR.[V]	1xSNO [C7(100)]	P04843 1xSNO [C545(100)]	High	0.00105233	7.95114e-05	1	1	1	P04843	P04843 [539-547]	0	1419.68	9.73	3.28	0.000279759	281.2	28.9	415.1	252.9	281.2	30.9	28.9	20.6		2.95	4.241e-05	0.0006621
[R].LKTEGSDLCDR.[V]	1xSNO [C9(100)]	P04843 1xSNO [C545(100)]	High	0.000845441	7.95114e-05	1	1	3	P04843	P04843 [537-547]	1	1890.03	6.675	2.74	0.00052479	1821	272.8	1702.4	2328.7	1821	302.2	272.8	191		3.14	4.241e-05	0.000542
[R].QLFALSCTAEEQGVLPDDLSGVIR.[R]	1xSNO [C7(100)]	P04899 1xSNO [C112(100)]	High	6.07429e-09	0	1	1	1	P04899	P04899 [106-129]	0	2985.57	9.053	3.18	0.0106871	85.1	9.4	81.4	113.5	85.1	16.9	9.4	6		5.62	0	9.175e-09
[K].IIHEDGYSEEECR.[Q]	1xSNO [C12(100)]	P04899 1xSNO [C66(100)]	High	9.63718e-09	0	1	1	1	P04899	P04899 [55-67]	0	2003.94	6.87	2.78	0.00582753	158.7	23.1	137.3	158.7	159.6	23.1	26.9	14.5		5.28	0	1.408e-08
[K].CLDANEAEPVFDER.[E]	1xSNO [C1(100)]	P04920 1xSNO [C1215(100)]	High	6.63464e-09	0	1	1	1	P04920	P04920 [1215-1228]	0	2031.98	10.382	3.38	0.00870858	193.1	18.6	161.7	216.7	193.1	22.5	18.6	8.7		6.28	0	9.967e-09
[K].GADSFCTPEPESLGPGTPGFPEQEEDELHR.[T]	1xSNO [C6(100)]	P04920 1xSNO [C16(100)]	High	5.43764e-12	0	1	1	1	P04920	P04920 [11-40]	0	3652.68	13.054	3.71	0.0308916	96.6	7.4	94.7	122.7	96.6	11.9	7.4	1.9		7.97	0	1.353e-11
[R].NIAFFSTNCVEGTAR.[G]	1xSNO [C9(100)]	P05023 1xSNO [C249(100)]	High	4.38529e-09	0	1	1	2	P05023	P05023 [241-255]	0	2054.04	7.462	2.9	0.00372014	413.4	55.4	389	545.1	413.4	80	55.4	37.9		5.48	0	6.77e-09
[K].CIELCCGSVK.[E]	1xSNO [C1(100)]; 2xCarbamidomethyl [C5(100); C6(100)]	P05023 1xSNO [C459(100)]; 2xCarbamidomethyl [C463(100); C464(100)]	High	4.72268e-05	0	1	1	4	P05023	P05023 [459-468]	0	1821.95	0.408	-1.29	0.00834674	495.3	1214.2	446.7	624.3	495.3	1274.7	1214.2	1144.5	Excluded Modification	3.61	0	0.0001143
[R].CSSILLHGK.[E]	1xSNO [C1(100)]	P05023 1xSNO [C518(100)]	High	0.000124426	0	1	1	2	P05023	P05023 [518-526]	0	1610.96	0.586	-0.77	0.0739308	143.4	244.7	135	208.6	143.4	244.7	235.3	265.8		2.96	0	9.255e-05
[R].DDMIFEDCGDVPSEPK.[E]	1xSNO [C8(100)]; 1xOxidation [M3(100)]	P05026 1xSNO [C126(100)]; 1xOxidation [M121(100)]	High	1.9861e-06	0	1	1	2	P05026	P05026 [119-134]	0	2466.17	4.122	2.04	0.0018094	277	67.2	277	359.1	262.9	77.1	67.2	46.8	Excluded Modification	3.59	0	9.933e-06
[K].YNPNVLPVQCTGK.[R]	1xSNO [C10(100)]	P05026 1xSNO [C213(100)]	High	5.14506e-07	0	1	1	1	P05026	P05026 [204-216]	0	2086.16	2.76	1.46	0.00376909	66.8	24.2	59.7	90.7	66.8	30.7	22.9	24.2		3.53	0	5.672e-07
[K].GTDIMYTGTLDCWR.[K]	1xSNO [C12(100)]	P05141 1xSNO [C257(100)]	High	9.23817e-08	0	1	1	2	P05141	P05141 [246-259]	0	2055.99	6.011	2.59	0.00258255	284.9	47.4	284.9	408.9	284.4	61	47.4	30.5		3.96	0	1.151e-07
[R].KGTDIMYTGTLDCWR.[K]	1xSNO [C13(100)]	P05141 1xSNO [C257(100)]	High	1.45804e-08	0	1	1	5	P05141	P05141 [245-259]	1	2413.25	5.255	2.39	0.0022953	828.2	157.6	804.2	1150	828.2	202.1	157.6	107.9		5.22	0	2.066e-08
[K].GTDIMYTGTLDCWR.[K]	1xSNO [C12(100)]; 1xOxidation [M5(100)]	P05141 1xSNO [C257(100)]; 1xOxidation [M250(100)]	High	1.54502e-06	0	1	1	2	P05141	P05141 [246-259]	0	2071.99	4.331	2.11	0.00299047	366.4	84.6	366.4	498.2	355.1	110.1	84.6	60.5	Excluded Modification	3.77	0	1.574e-06
[R].KGTDIMYTGTLDCWR.[K]	1xSNO [C13(100)]; 1xOxidation [M6(100)]	P05141 1xSNO [C257(100)]; 1xOxidation [M250(100)]	High	3.79679e-08	0	1	1	5	P05141	P05141 [245-259]	1	2429.25	4.447	2.15	0.00147246	760.5	171	717.5	1044.6	760.5	203.1	171	120	Excluded Modification	4.16	0	5.021e-08
[K].CDEPLSILVR.[N]	1xSNO [C1(100)]	P05161 1xSNO [C78(100)]	High	1.78171e-06	0	1	1	1	P05161	P05161 [78-87]	0	1568.88	11.003	3.46	0.00022639	346.6	31.5	346.6	423.9	308.5	37.6	31.5	23.8		3.89	0	1.794e-06
[K].MADEAVCVGPAPTSK.[S]	1xSNO [C7(100)]; 1xOxidation [M1(100)]	P05165 1xSNO [C111(100)]; 1xOxidation [M105(100)]	High	1.01943e-05	0	1	1	1	P05165	P05165 [105-119]	0	2145.12	7.381	2.88	0.0132436	220.7	29.9	212.7	275.6	220.7	35.2	29.9	13	Excluded Modification	3.42	0	9.076e-06
[K].SVHCQAGDTVGEGDLLVELE.[-]	1xSNO [C4(100)]	P05165 1xSNO [C712(100)]	High	0.00394342	0.000217491	1	1	1	P05165	P05165 [709-728]	0	2495.24	5.648	2.5	0.00337164	101.1	17.9	82	120.6	101.1	18	17.9	9.7		2.58	0.0001535	0.002214
[K].TYNTNAQVPDSAGTATAYLCGVK.[A]	1xSNO [C20(100)]	P05186 1xSNO [C119(100)]	High	2.62611e-11	0	1	1	2	P05186	P05186 [100-122]	0	2998.55	1.103	0.14	0.146045	194.9	176.7	186.3	270.8	194.9	179.9	176.7	138.8		6.08	0	9.794e-10
[R].ADIEVACYGYEGIDAVK.[E]	1xSNO [C7(100)]	P05198 1xSNO [C199(100)]	High	1.96245e-07	0	1	1	2	P05198	P05198 [193-209]	0	2469.28	6.287	2.65	0.00562601	858.8	136.6	842.2	1129.2	858.8	180.7	136.6	83.9		4.23	0	2.316e-07
[R].AGLNCSTENMPIK.[I]	1xSNO [C5(100)]	P05198 1xSNO [C218(100)]	High	6.01438e-07	0	1	1	4	P05198	P05198 [214-226]	0	2031.09	7.116	2.83	0.00119552	786.3	110.5	735.7	1065.3	786.3	120.9	110.5	67.6		4.2	0	6.535e-07
[R].AGLNCSTENMPIK.[I]	1xSNO [C5(100)]; 1xOxidation [M10(100)]	P05198 1xSNO [C218(100)]; 1xOxidation [M223(100)]	High	1.26896e-06	0	1	1	3	P05198	P05198 [214-226]	0	2047.08	7.981	3	0.00174737	459.7	57.6	451.8	651.9	459.7	74	57.6	37	Excluded Modification	3.22	0	1.308e-06
[R].NECVVVIR.[V]	1xSNO [C3(100)]	P05198 1xSNO [C70(100)]	High	0.0110097	0.000556803	1	1	2	P05198	P05198 [68-75]	0	1355.78	6.93	2.79	0.000822452	763	110.1	695.5	816.9	763	146.8	110.1	104.9		2.57	0.00047	0.006877
[K].CEDKFTK.[S]	1xSNO [C1(100)]	P05198 1xSNO [C98(100)]	High	0.0133987	0.000756592	1	1	2	P05198	P05198 [98-104]	1	1753	15.936	3.99	0.00361942	621.5	39	621.5	686.2	616	46.8	39	24.3		1.62	0.00047	0.007009
[R].DLEGTYLCR.[A]	1xSNO [C8(100)]	P05362 1xSNO [C457(100)]	High	7.79839e-05	0	1	1	1	P05362	P05362 [450-458]	0	1493.77	3.867	1.95	0.000321331	163.2	42.2	158.6	203.4	163.2	51.3	42.2	38		3.6	0	5.999e-05
[K].VYELSNVQEDSQPMCYSNCPDGQSTAK.[T]	1xSNO [C19(99.4)]; 1xCarbamidomethyl [C15(99.4)]; 1xOxidation [M14(100)]	P05362 1xSNO [C96(99.4)]; 1xCarbamidomethyl [C92(99.4)]; 1xOxidation [M91(100)]	High	9.8661e-11	0	1	1	1	P05362	P05362 [78-104]	0	3719.71	5.354	2.42	0.00282512	69.6	13	68.6	85.3	69.6	15.3	13	8.9	Excluded Modification	5.61	0	1.995e-10
[K].ICHQIEYYFGDFNLPR.[D]	1xSNO [C2(100)]	P05455 1xSNO [C18(100)]	High	1.13837e-06	0	1	1	1	P05455	P05455 [17-32]	0	2439.22												No Quan Values	4.25	0	1.179e-06
[K].IGCLLK.[F]	1xSNO [C3(100)]	P05455 1xSNO [C232(100)]	High	0.0890781	0.00341651	1	1	6	P05455	P05455 [230-235]	0	1299.83	6.219	2.64	0.00492182	212.7	34.2	209.1	276.1	212.7	39.5	34.2	19.4		1.24	0.00244	0.04596
[K].FSGDLDDQTCR.[E]	1xSNO [C10(100)]	P05455 1xSNO [C245(100)]	High	7.04477e-05	0	1	1	1	P05455	P05455 [236-246]	0	1680.8	17.946	4.17	0.00383683	367.9	20.5	367.9	362.4	377.8	25.1	20.5	13.3		3.46	0	5.441e-05
[K].DNLFGGVVNPNEVFCSVPGR.[L]	1xSNO [C15(100)]	P05549 1xSNO [C212(100)]	High	2.52131e-11	0	1	1	2	P05549	P05549 [198-217]	0	2544.3	1.597	0.68	0.00466987	46.8	29.3	46.8	57.6	46.6	29.3	25.4	32		6.02	0	5.604e-11
[R].HCECSTDEVNSEDMDAYCR.[K]	1xSNO [C18(100)]; 2xCarbamidomethyl [C2(100); C4(100)]; 1xOxidation [M14(100)]	P05556 1xSNO [C516(100)]; 2xCarbamidomethyl [C500(100); C502(100)]; 1xOxidation [M512(100)]	High	3.10695e-10	0	1	1	1	P05556	P05556 [499-517]	0	2761.09	3.009	1.59	0.0109787	34.6	11.5	34.3	40	34.6	11.5	16.3	10	Excluded Modification	6.19	0	5.775e-10
[K].FQGQTCEMCQTCLGVCAEHK.[E]	1xSNO [C9(100)]; 3xCarbamidomethyl [C6(100); C12(100); C16(100)]	P05556 1xSNO [C633(100)]; 3xCarbamidomethyl [C630(100); C636(100); C640(100)]	High	2.52665e-08	0	1	1	4	P05556	P05556 [625-644]	0	3040.41	6.608	2.72	0.000700214	346.9	52.5	297.8	430.3	346.9	65.4	52.5	39.4	Excluded Modification	5.63	0	3.693e-08
[R].CDDLEALK.[K]	1xSNO [C1(100)]	P05556 1xSNO [C64(100)]	High	0.000138651	0	1	1	1	P05556	P05556 [64-71]	0	1559.86												No Quan Values	2.76	0	0.0001021
[K].FQGQTCEMCQTCLGVCAEHK.[E]	2xSNO [C9(100); C12(100)]; 2xCarbamidomethyl [C6(100); C16(100)]	P05556 2xSNO [C633(100); C636(100)]; 2xCarbamidomethyl [C630(100); C640(100)]	High	5.43217e-07	0	1	1	1	P05556	P05556 [625-644]	0	3178.5	6.516	2.7	0.000882709	103.6	15.9	92.9	123.4	103.6	20.9	15.9	13	Excluded Modification	5	0	5.953e-07
[K].TVTLQGNLDPCALYASEEEIGQLVK.[Q]	1xSNO [C11(100)]	P06132 1xSNO [C308(100)]	High	1.25579e-08	0	1	1	1	P06132	P06132 [298-322]	0	3344.79	9.036	3.18	0.0100607	201.5	22.3	201.5	227.2	184.4	29.4	22.3	11.9		3.6	0	1.804e-08
[R].AAWGEETDYTPVWCMR.[Q]	1xSNO [C14(100)]; 1xOxidation [M15(100)]	P06132 1xSNO [C35(100)]; 1xOxidation [M36(100)]	High	5.58168e-07	0	1	1	1	P06132	P06132 [22-37]	0	2355.08	4.418	2.14	0.0180219	97.2	22	90.5	134	97.2	29.8	22	10.9	Excluded Modification	3.7	0	6.099e-07
[R].AAQDFFSTCR.[S]	1xSNO [C9(100)]	P06132 1xSNO [C59(100)]	High	1.69581e-05	0	1	1	2	P06132	P06132 [51-60]	0	1569.78	5.092	2.35	0.00199475	388	76.2	346.8	526.7	388	106.2	76.2	58.9		3.42	0	1.454e-05
[R].SPEACCELTLQPLR.[R]	1xSNO [C5(100)]; 1xCarbamidomethyl [C6(100)]	P06132 1xSNO [C65(100)]; 1xCarbamidomethyl [C66(100)]	High	0.000544334	0	1	1	1	P06132	P06132 [61-74]	0	2041.05	5.885	2.56	0.00100377	307.8	52.3	307.8	404.1	298.8	60.7	52.3	36.4	Excluded Modification	3.95	0	0.0003615
[R].AAGLCCR.[L]	1xSNO [C6(99.8)]; 1xCarbamidomethyl [C5(99.8)]	P06241 1xSNO [C240(99.8)]; 1xCarbamidomethyl [C239(99.8)]	High	0.0815725	0.00292357	1	1	1	P06241	P06241 [235-241]	0	1174.61												Excluded Modification	1.55	0.002158	0.04204
[R].LVVPCHK.[G]	1xSNO [C5(100)]	P06241 1xSNO [C246(100)]	High	0.029312	0.00159003	1	1	3	P06241	P06241 [242-248]	0	1448.89	6.548	2.71	0.00402537	220	33.6	187.4	247.7	220	44	33.6	22.9		1.98	0.001723	0.03255
[K].FDGCYCDSLENLADGYK.[H]	1xSNO [C4(99.8)]; 1xCarbamidomethyl [C6(99.8)]	P06280 1xSNO [C172(99.8)]; 1xCarbamidomethyl [C174(99.8)]	High	5.29495e-08	0	1	1	2	P06280	P06280 [169-185]	0	2623.23	1.402	0.49	0.103969	149.7	106.8	149.7	188.3	131.5	138.4	106.8	92.4	Excluded Modification	3.8	0	6.835e-08
[R].FMCNLDCQEEPDSCISEK.[L]	1xSNO [C3(100)]; 2xCarbamidomethyl [C7(100); C14(100)]; 1xOxidation [M2(100)]	P06280 1xSNO [C52(100)]; 2xCarbamidomethyl [C56(100); C63(100)]; 1xOxidation [M51(100)]	High	3.60074e-05	0	1	1	3	P06280	P06280 [50-67]	0	2874.29	1.336	0.42	0.0394507	271.2	203	263.8	363.2	271.2	223	203	161.7	Excluded Modification	3.41	0	2.918e-05
[K].IAIWTTECENR.[E]	1xSNO [C8(100)]	P06730 1xSNO [C170(100)]	High	1.92913e-05	0	1	1	2	P06730	P06730 [163-173]	0	1759.91	10.005	3.32	0.00120302	385.2	38.5	385.2	484	384.3	44.3	38.5	25.5		3.63	0	1.823e-05
[K].SCNCLLLK.[V]	1xSNO [C4(100)]; 1xCarbamidomethyl [C2(100)]	P06733 1xSNO [C339(100)]; 1xCarbamidomethyl [C337(100)]	High	3.75027e-05	0	1	1	12	P06733	P06733 [336-343]	0	1603.92	8.279	3.05	0.000384563	2870.3	346.7	2870.3	3088.2	2361.2	404.4	346.7	263.2	Excluded Modification	2.95	0	0.0002117
[K].MIPCDFLIPVQTQHPIR.[K]	1xSNO [C4(100)]	P06744 1xSNO [C404(100)]	High	4.56047e-08	0	1	1	2	P06744	P06744 [401-417]	0	2432.33	10.016	3.32	0.0165104	251.4	25.1	251.4	373.9	227.5	37.8	25.1	9.1		4.62	0	2.724e-07
[K].MIPCDFLIPVQTQHPIR.[K]	1xSNO [C4(100)]; 1xOxidation [M1(100)]	P06744 1xSNO [C404(100)]; 1xOxidation [M401(100)]	High	7.67913e-07	0	1	1	4	P06744	P06744 [401-417]	0	2448.32	4.089	2.03	0.00115154	401.5	98.2	401.5	571.3	395.1	128.8	98.2	82	Excluded Modification	4.78	0	3.098e-06
[K].TVEYAPCR.[S]	1xSNO [C7(100)]	P06756 1xSNO [C172(100)]	High	0.00194277	0.000151848	1	1	1	P06756	P06756 [166-173]	0	1362.71	6.969	2.8	9.91617e-05	227.2	32.6	227.2	183.2	230.4	33.7	32.6	25.3		2.44	0.000121	0.001156
[R].RGVQAQPLNVGFCEQEFEQT.[-]	1xSNO [C13(100)]	P06865 1xSNO [C522(100)]	High	7.73143e-07	0	1	1	1	P06865	P06865 [510-529]	1	2704.35	6.354	2.67	0.00886647	61	9.6	61	67	58.9	11.1	9.6	5.6		4.41	0	8.249e-07
[K].GMYGIENEVFLSLPCILNAR.[G]	1xSNO [C15(100)]	P07195 1xSNO [C294(100)]	High	1.88601e-12	0	1	1	4	P07195	P07195 [280-299]	0	2663.4	11.181	3.48	0.0157784	173.3	15.5	173.3	230	170	29.8	15.5	8.4		6.32	0	6.843e-12
[K].GMYGIENEVFLSLPCILNAR.[G]	1xSNO [C15(100)]; 1xOxidation [M2(100)]	P07195 1xSNO [C294(100)]; 1xOxidation [M281(100)]	High	6.85983e-13	0	1	1	6	P07195	P07195 [280-299]	0	2679.39	4.759	2.25	0.00286066	169.9	35.7	168.1	223.1	169.9	46.8	35.7	26.1	Excluded Modification	5.77	0	2.564e-10
[K].ITVVGVGQVGMACAISILGK.[S]	1xSNO [C13(100)]	P07195 1xSNO [C36(100)]	High	4.26598e-05	0	1	1	1	P07195	P07195 [24-43]	0	2569.51												No Quan Values	3.19	0	3.432e-05
[K].ITVVGVGQVGMACAISILGK.[S]	1xSNO [C13(100)]; 1xOxidation [M11(100)]	P07195 1xSNO [C36(100)]; 1xOxidation [M34(100)]	High	0.0335806	0.00169947	1	1	1	P07195	P07195 [24-43]	0	2585.5												Excluded Modification	1.66	0.001157	0.01707
[R].LSVLLCANADGSEK.[L]	1xSNO [C6(100)]	P07199 1xSNO [C230(100)]	High	2.33271e-05	0	1	1	1	P07199	P07199 [225-238]	0	2073.15	6.022	2.59	0.00337466	139.1	23.1	120.5	170.2	139.1	35.9	23.1	19.3		3.16	0	1.954e-05
[R].AGQAGLPCDYTANSK.[G]	1xSNO [C8(100)]	P07199 1xSNO [C259(100)]	High	2.53989e-07	0	1	1	1	P07199	P07199 [252-266]	0	2149.12	11.537	3.53	0.0299546	541.1	46.9	541.1	582.3	536.8	57.4	46.9	11.3		4.24	0	2.928e-07
[K].YGVASTCR.[K]	1xSNO [C7(100)]	P07199 1xSNO [C65(100)]	High	0.00407462	0.000217491	1	1	1	P07199	P07199 [59-66]	0	1280.67	7.104	2.83	0.00153242	294.1	41.4	287.2	294.1	321	41.4	51.2	35		2.44	0.0001535	0.002276
[R].KYGVASTCR.[K]	1xSNO [C8(100)]	P07199 1xSNO [C65(100)]	High	0.0390665	0.00169947	1	1	1	P07199	P07199 [58-66]	1	1637.93	10.841	3.44	6.5626e-05	68.3	6.3	55.4	69.6	68.3	7.1	6.2	6.3		1.48	0.00119	0.01989
[R].FQTIDIEPDIEALLSQGPSCA.[-]	1xSNO [C20(100)]	P07203 1xSNO [C202(100)]	High	1.45577e-07	0	1	1	1	P07203	P07203 [183-203]	0	2671.36	8.679	3.12	0.000313961	24.3	2.8	18.8	30.2	24.3	2.2	3.2	2.8		4.19	0	1.749e-07
[K].EECPAVR.[L]	1xSNO [C3(100)]	P07237 1xSNO [C312(100)]	High	0.00423782	0.000217491	1	1	1	P07237	P07237 [310-316]	0	1227.65	31.48	4.98	0.000779309	308.5	9.8	465.4	183.1	308.5	11.3	9.8	6.1		2.25	0.0001535	0.00237
[K].KEECPAVR.[L]	1xSNO [C4(100)]	P07237 1xSNO [C312(100)]	High	9.30012e-05	0	1	1	13	P07237	P07237 [309-316]	1	1584.9	18.89	4.24	0.00303236	6645.5	351.8	6789.7	4549.4	6645.5	351.8	397.6	160.7		2.88	0	7.039e-05
[R].ITEFCHR.[F]	1xSNO [C5(100)]	P07237 1xSNO [C343(100)]	High	0.00870054	0.000422556	1	1	7	P07237	P07237 [339-345]	0	1329.7	0.331	-1.59	0.00556634	213.4	644.3	199.8	235.8	213.4	534.4	644.3	811.3		2.46	0.0002603	0.004617
[K].EGCEAIVDTGTSLMVGPVDEVR.[E]	1xSNO [C3(100)]; 1xOxidation [M14(100)]	P07339 1xSNO [C290(100)]; 1xOxidation [M301(100)]	High	1.29437e-10	0	1	1	1	P07339	P07339 [288-309]	0	2717.34	5.331	2.41	0.000631258	77.3	14.5	74.6	101.9	77.3	17.2	14.5	10.9	Excluded Modification	5.94	0	2.571e-10
[K].AIGAVPLIQGEYMIPCEK.[V]	1xSNO [C16(100)]	P07339 1xSNO [C329(100)]	High	1.13422e-08	0	1	1	1	P07339	P07339 [314-331]	0	2585.43	2.515	1.33	0.0197391	57.6	22.9	57.6	74.9	55.5	37.1	22.9	21.9		4.93	0	1.635e-08
[R].LEICNLTPDALK.[S]	1xSNO [C4(100)]	P07384 1xSNO [C351(100)]	High	4.57682e-06	0	1	1	1	P07384	P07384 [348-359]	0	1983.15												No Quan Values	4.22	0	4.32e-06
[R].CLQSGTLFR.[D]	1xSNO [C1(100)]	P07384 1xSNO [C49(100)]	High	0.0197585	0.00107528	1	1	1	P07384	P07384 [49-57]	0	1448.8												No Quan Values	2.13	0.0007033	0.01017
[K].GFSLESCR.[S]	1xSNO [C7(100)]	P07384 1xSNO [C590(100)]	High	0.00062641	0	1	1	1	P07384	P07384 [584-591]	0	1322.68	2.118	1.08	0.0191686	272.1	128.5	244.5	357.5	272.1	129	128.3	128.5		3.17	0	0.0004122
[R].YSEPDLAVDFDNFVCCLVR.[L]	1xSNO [C16(99.8)]; 1xCarbamidomethyl [C15(99.8)]	P07384 1xSNO [C678(99.8)]; 1xCarbamidomethyl [C677(99.8)]	High	4.31943e-08	0	1	1	4	P07384	P07384 [663-681]	0	2686.3	1.253	0.33	0.256714	41.6	33.2	33	55.9	41.6	34.5	33.2	32.7	Excluded Modification	5.52	0	5.657e-08
[R].GIAAQPLYAGYCNHENM.[-]	1xSNO [C12(100)]	P07686 1xSNO [C551(100)]	High	2.41319e-05	0	1	1	1	P07686	P07686 [540-556]	0	2292.09	2.049	1.03	0.0136605	113.5	55.4	101.7	165.1	113.5	64.4	55.4	46.2	Excluded Modification	3.75	0	2.021e-05
[K].NQGQCGSCWAFSATGALEGQMFR.[K]	1xSNO [C8(100)]; 1xCarbamidomethyl [C5(100)]	P07711 1xSNO [C138(100)]; 1xCarbamidomethyl [C135(100)]	High	3.88699e-10	0	1	1	1	P07711	P07711 [131-153]	0	2930.34	1.034	0.05	0.725003	84.6	81.8	72.7	110.9	84.6	93.3	81.8	76.2	Excluded Modification	6.67	0	7.121e-10
[K].NQGQCGSCWAFSATGALEGQMFR.[K]	1xSNO [C8(100)]; 1xCarbamidomethyl [C5(100)]; 1xOxidation [M21(100)]	P07711 1xSNO [C138(100)]; 1xCarbamidomethyl [C135(100)]; 1xOxidation [M151(100)]	High	0.00141666	0.000151848	1	1	1	P07711	P07711 [131-153]	0	2946.34	2.125	1.09	0.0113635	61.4	28.9	59.8	79	61.4	33.7	28.9	20.4	Excluded Modification	3.44	8.318e-05	0.0008696
[R].NHCGIASAASYPTV.[-]	1xSNO [C3(100)]	P07711 1xSNO [C322(100)]	High	3.52822e-05	0	1	1	1	P07711	P07711 [320-333]	0	1814.92	4.76	2.25	0.00434188	212.3	44.6	198.4	272	212.3	66.7	44.6	36.2		3.44	0	2.878e-05
[R].VVVVDDLLATGGTMNAACELLGR.[L]	1xSNO [C18(100)]	P07741 1xSNO [C140(100)]	High	1.32719e-13	0	1	1	3	P07741	P07741 [123-145]	0	2741.46	3.512	1.81	0.00403364	114.5	32.6	114.5	174.8	108.9	49.1	32.6	29.9		6.72	0	4.301e-13
[R].VVVVDDLLATGGTMNAACELLGR.[L]	1xSNO [C18(100)]; 1xOxidation [M14(100)]	P07741 1xSNO [C140(100)]; 1xOxidation [M136(100)]	High	2.0708e-11	0	1	1	2	P07741	P07741 [123-145]	0	2757.46	2.759	1.46	0.00343809	132.7	48.1	132.7	189.2	128.3	61.5	46.9	48.1	Excluded Modification	4.88	0	4.686e-11
[K].LSSCDSFTSTINELNHCLSLR.[T]	1xSNO [C17(100)]; 1xCarbamidomethyl [C4(100)]	P07814 1xSNO [C105(100)]; 1xCarbamidomethyl [C92(100)]	High	3.35302e-11	0	1	1	2	P07814	P07814 [89-109]	0	2821.39	5.363	2.42	0.0019142	301.4	56.2	301.4	460.8	273.7	89.8	56.2	55.2	Excluded Modification	6.35	0	7.339e-11
[K].LGVENCYFPMFVSQSALEK.[E]	1xSNO [C6(100)]	P07814 1xSNO [C1076(100)]	High	2.15017e-09	0	1	1	2	P07814	P07814 [1071-1089]	0	2815.47	10.986	3.46	0.000774546	239.5	21.8	239.5	374.8	207.7	36.6	21.8	20.7		5.1	0	3.492e-09
[K].LGVENCYFPMFVSQSALEK.[E]	1xSNO [C6(100)]; 1xOxidation [M10(100)]	P07814 1xSNO [C1076(100)]; 1xOxidation [M1080(100)]	High	1.93598e-07	0	1	1	1	P07814	P07814 [1071-1089]	0	2831.46	7.205	2.85	0.0171144	105.2	14.6	104.3	177.6	105.2	23.6	14.6	6	Excluded Modification	5.01	0	2.276e-07
[K].LNQWCNVVR.[W]	1xSNO [C5(100)]	P07814 1xSNO [C1148(100)]	High	0.00195557	0.000151848	1	1	1	P07814	P07814 [1144-1152]	0	1555.85												No Quan Values	3.15	0.000121	0.001166
[K].SCQFVAVR.[R]	1xSNO [C2(100)]	P07814 1xSNO [C1377(100)]	High	0.000519406	0	1	1	2	P07814	P07814 [1376-1383]	0	1333.74	6.212	2.64	0.000186005	659.7	106.2	659.7	780.5	626.8	125.2	106.2	90		2.43	0.0005056	0.007414
[K].IVQIPFCGEIDCEDWIK.[K]	1xSNO [C12(100)]; 1xCarbamidomethyl [C7(100)]	P07814 1xSNO [C1453(100)]; 1xCarbamidomethyl [C1448(100)]	High	2.59619e-08	0	1	1	3	P07814	P07814 [1442-1458]	0	2718.41	5.142	2.36	0.00120075	322.9	62.8	321.6	432.4	322.9	69.2	62.8	41.9	Excluded Modification	4.35	0	3.53e-08
[K].KGSQFGQSCCLR.[A]	1xSNO [C10(99.8)]; 1xCarbamidomethyl [C9(99.8)]	P07814 1xSNO [C337(99.8)]; 1xCarbamidomethyl [C336(99.8)]	High	1.23497e-06	0	1	1	18	P07814	P07814 [328-339]	1	2024.07	6.325	2.66	0.000104865	1302.3	205.9	1249.3	1516.6	1302.3	236.4	205.9	177.3	Excluded Modification	3.92	0	1.273e-06
[K].GSQFGQSCCLR.[A]	1xSNO [C9(99.9)]; 1xCarbamidomethyl [C8(99.9)]	P07814 1xSNO [C337(99.9)]; 1xCarbamidomethyl [C336(99.9)]	High	4.70277e-06	0	1	1	11	P07814	P07814 [329-339]	0	1666.81	7.889	2.98	0.00184434	845.7	107.2	828.7	845.7	846.3	120.9	107.2	88.2	Excluded Modification	3.93	0	6.847e-06
[K].IDMSSNNGCMR.[D]	1xSNO [C9(100)]; 1xOxidation [M10(100)]	P07814 1xSNO [C350(100)]; 1xOxidation [M351(100)]	High	0.00470558	0.000217491	1	1	1	P07814	P07814 [342-352]	0	1667.76	6.044	2.6	5.84403e-06	207.9	34.4	222.8	197.7	207.9	37	34.4	34.4	Excluded Modification	2.43	0.0001535	0.002607
[K].IDMSSNNGCMR.[D]	1xSNO [C9(100)]; 2xOxidation [M3(100); M10(100)]	P07814 1xSNO [C350(100)]; 2xOxidation [M344(100); M351(100)]	High	0.00161613	0.000151848	1	1	2	P07814	P07814 [342-352]	0	1683.76	8.897	3.15	0.00393456	86.3	9.7	92.9	59.7	86.3	9.7	14.1	6.1	Excluded Modification	2.43	0.000121	0.0009759
[K].YNVYPTYDFACPIVDSIEGVTHALR.[T]	1xSNO [C11(100)]	P07814 1xSNO [C381(100)]	High	8.33922e-12	0	1	1	2	P07814	P07814 [371-395]	0	3267.65	3.987	2	0.00018616	61	15.3	58.3	74.2	61	16	13.5	15.3		5.91	0	2.01e-11
[K].HEELMLGDPCLK.[D]	1xSNO [C10(100)]	P07814 1xSNO [C660(100)]	High	4.76704e-06	0	1	1	1	P07814	P07814 [651-662]	0	2038.1	12.464	3.64	0.0160338	295.4	23.7	294.5	475.9	295.4	30.7	23.7	6.6		4.03	0	4.482e-06
[K].HEELMLGDPCLK.[D]	1xSNO [C10(100)]; 1xOxidation [M5(100)]	P07814 1xSNO [C660(100)]; 1xOxidation [M655(100)]	High	2.45121e-06	0	1	1	2	P07814	P07814 [651-662]	0	2054.09	10.443	3.38	0.00299975	727.9	69.7	645.1	1049.1	727.9	95.1	69.7	38.9	Excluded Modification	4.32	0	2.413e-06
[R].RGFFICDQPYEPVSPYSCK.[E]	1xSNO [C6(100)]; 1xCarbamidomethyl [C18(100)]	P07814 1xSNO [C680(100)]; 1xCarbamidomethyl [C692(100)]	High	8.06546e-08	0	1	1	1	P07814	P07814 [675-693]	1	2946.48	3.695	1.89	0.000663057	99.4	26.9	99.4	115.7	87	34	26.9	24.5	Excluded Modification	4.69	0	1.013e-07
[R].GFFICDQPYEPVSPYSCK.[E]	1xSNO [C17(100)]; 1xCarbamidomethyl [C5(100)]	P07814 1xSNO [C692(100)]; 1xCarbamidomethyl [C680(100)]	High	1.02922e-11	0	1	1	5	P07814	P07814 [676-693]	0	2790.38	10.766	3.43	0.010726	823.6	76.5	823.6	961.2	708.3	110.9	76.5	38.3	Excluded Modification	6.48	0	2.444e-11
[K].EAPCVLIYIPDGHTK.[E]	1xSNO [C4(100)]	P07814 1xSNO [C697(100)]	High	1.70174e-07	0	1	1	2	P07814	P07814 [694-708]	0	2309.28	10.951	3.45	0.0156034	582.6	53.2	582.6	759.8	545	75.6	53.2	20.7		4.58	0	3.054e-06
[K].ERPTPSLNNNCTTSEDSLVLYNR.[V]	1xSNO [C11(100)]	P07814 1xSNO [C744(100)]	High	3.27522e-09	0	1	1	3	P07814	P07814 [734-756]	0	3047.52	11.324	3.5	0.0281278	454.1	40.1	437.2	594.6	454.1	45	40.1	8.4		7.28	0	5.917e-08
[K].INEAVECLLSLK.[A]	1xSNO [C7(100)]	P07814 1xSNO [C856(100)]	High	1.12102e-05	0	1	1	4	P07814	P07814 [850-861]	0	1985.16	0.535	-0.9	0.105608	109.6	205	109.6	192.4	101.2	261.9	205	191.3		3.07	0	9.921e-06
[K].GSQFGQSCCLR.[A]	2xSNO [C8(100); C9(100)]	P07814 2xSNO [C336(100); C337(100)]	High	0.0211131	0.00107528	1	1	2	P07814	P07814 [329-339]	0	1804.9												No Quan Values	1.41	0.0007033	0.01085
[K].ICEPGYSPTYK.[Q]	1xSNO [C2(100)]	P07858 1xSNO [C211(100)]	High	5.70985e-05	0	1	1	1	P07858	P07858 [210-220]	0	1911.02	3.516	1.81	0.00270514	272.1	77.4	262	389.4	272.1	105.6	77.4	63.2		4.13	0	4.481e-05
[R].GQDHCGIESEVVAGIPR.[T]	1xSNO [C5(100)]	P07858 1xSNO [C319(100)]	High	1.80894e-07	0	1	1	1	P07858	P07858 [315-331]	0	2191.12	1.226	0.29	0.0412558	134	109.3	134	157.4	131.3	106.8	112.9	109.3		4.49	0	2.147e-07
[R].VFIMDNCEELIPEYLNFIR.[G]	1xSNO [C7(100)]	P07900 1xSNO [C374(100)]	High	2.23606e-08	0	1	1	3	P07900	P07900 [368-386]	0	2782.43	14.22	3.83	0.0104142	264.5	18.6	264.5	393.8	233.6	29.8	18.6	7.6		4.64	0	3.076e-08
[R].RVFIMDNCEELIPEYLNFIR.[G]	1xSNO [C8(100)]	P07900 1xSNO [C374(100)]	High	3.2924e-08	0	1	1	1	P07900	P07900 [367-386]	1	2938.53												No Quan Values	3.93	0	4.396e-08
[R].VFIMDNCEELIPEYLNFIR.[G]	1xSNO [C7(100)]; 1xOxidation [M4(100)]	P07900 1xSNO [C374(100)]; 1xOxidation [M371(100)]	High	1.00221e-07	0	1	1	15	P07900	P07900 [368-386]	0	2798.42	3.189	1.67	0.000959159	692.4	217.1	692.4	740.3	553.1	270.2	217.1	209.8	Excluded Modification	4.46	0	1.235e-07
[R].RVFIMDNCEELIPEYLNFIR.[G]	1xSNO [C8(100)]; 1xOxidation [M5(100)]	P07900 1xSNO [C374(100)]; 1xOxidation [M371(100)]	High	0.0264933	0.00146314	1	1	9	P07900	P07900 [367-386]	1	2954.52	2.483	1.31	0.0027113	253.3	102	253.3	287.2	213.1	128.8	102	94.8	Excluded Modification	2.27	0.002683	0.0514
[K].CLELFTELAEDK.[E]	1xSNO [C1(100)]	P07900 1xSNO [C420(100)]	High	1.87138e-07	0	1	1	1	P07900	P07900 [420-431]	0	2064.12												No Quan Values	4.56	0	2.205e-07
[K].CLELFTELAEDKENYKK.[F]	1xSNO [C1(100)]	P07900 1xSNO [C420(100)]	High	1.90988e-07	0	1	1	3	P07900	P07900 [420-436]	2	3184.78	0.27	-1.89	0.000734061	117.6	435.2	117.6	138.4	108.1	466.7	435.2	416		5.25	0	2.255e-07
[K].CLELFTELAEDKENYK.[K]	1xSNO [C1(100)]	P07900 1xSNO [C420(100)]	High	3.05552e-08	0	1	1	2	P07900	P07900 [420-435]	1	2827.53	0.192	-2.38	0.00095613	203.2	1059.7	181.1	244.6	203.2	1059.7	962.4	1074.4		5.64	0	4.107e-08
[R].YYTSASGDEMVSLKDYCTR.[M]	1xSNO [C17(100)]	P07900 1xSNO [C481(100)]	High	1.66391e-10	0	1	1	3	P07900	P07900 [465-483]	1	2842.39	1.057	0.08	0.278294	261	246.9	261	429.1	255.4	272.8	246.9	198.3		7.3	0	3.243e-10
[R].YYTSASGDEMVSLKDYCTR.[M]	1xSNO [C17(100)]; 1xOxidation [M10(100)]	P07900 1xSNO [C481(100)]; 1xOxidation [M474(100)]	High	3.13962e-08	0	1	1	1	P07900	P07900 [465-483]	1	2858.39	1.228	0.3	0.180909	182.9	149	182.9	304.7	177.6	176	149	135.5	Excluded Modification	5.89	0	4.213e-08
[K].HGLEVIYMIEPIDEYCVQQLK.[E]	1xSNO [C16(100)]	P07900 1xSNO [C529(100)]	High	3.81457e-11	0	1	1	3	P07900	P07900 [514-534]	0	3173.69	7.273	2.86	0.00198571	749.8	103.1	749.8	1138.8	745.7	158.4	103.1	77.7		6.57	0	8.258e-11
[R].KHGLEVIYMIEPIDEYCVQQLK.[E]	1xSNO [C17(100)]	P07900 1xSNO [C529(100)]	High	8.37309e-06	0	1	1	2	P07900	P07900 [513-534]	1	3530.95	2.857	1.51	0.00359446	98	34.3	98	132.9	97.1	42.7	34.3	26.2		3.76	0	9.737e-06
[K].HGLEVIYMIEPIDEYCVQQLK.[E]	1xSNO [C16(100)]; 1xOxidation [M8(100)]	P07900 1xSNO [C529(100)]; 1xOxidation [M521(100)]	High	8.09062e-10	0	1	1	4	P07900	P07900 [514-534]	0	3189.68	5.545	2.47	0.00232028	764.6	137.9	729.7	1078.3	764.6	178.7	137.9	92.7	Excluded Modification	6.3	0	1.776e-09
[R].LVTSPCCIVTSTYGWTANMER.[I]	1xSNO [C6(99.6)]; 1xCarbamidomethyl [C7(99.6)]	P07900 1xSNO [C597(99.6)]; 1xCarbamidomethyl [C598(99.6)]	High	6.37979e-10	0	1	1	7	P07900	P07900 [592-612]	0	2813.37	6.857	2.78	0.00386155	297.6	43.4	297.6	306.1	217.5	48.6	43.4	24.3	Excluded Modification	5.15	0	1.129e-09
[R].HDPLNPLCPGAIR.[A]	1xSNO [C8(100)]	P07902 1xSNO [C75(100)]	High	5.13655e-06	0	1	1	1	P07902	P07902 [68-80]	0	1827	2.476	1.31	0.0122592	91.1	36.8	77.2	123.6	91.1	38.4	36.8	32.8		4.28	0	4.796e-06
[R].CGNTIPDDDNQVVSLSPGSR.[Y]	1xSNO [C1(100)]	P07942 1xSNO [C643(100)]	High	1.46568e-07	0	1	1	1	P07942	P07942 [643-662]	0	2498.23	7.992	3	0.0214877	197.4	24.7	197.4	210.6	194.6	32.4	24.7	10.3		5.69	0	1.759e-07
[K].YRPENTPEPVSTSVSHYGAEPTTVSPCPSSSAK.[G]	1xSNO [C27(100)]	P07947 1xSNO [C42(100)]	High	3.69878e-13	0	1	1	3	P07947	P07947 [16-48]	0	4116.05	6.148	2.62	0.00698239	225	36.6	218.3	286.3	225	41.5	36.6	19.4		7.17	0	1.11e-12
[R].ITFPCISDMIK.[H]	1xSNO [C5(100)]; 1xOxidation [M9(100)]	P07948 1xSNO [C203(100)]; 1xOxidation [M207(100)]	High	0.00615277	0.000359082	1	1	1	P07948	P07948 [199-209]	0	1937.08	4.684	2.23	0.00195178	126	26.9	118.5	167.6	126	40.6	26.9	24.9	Excluded Modification	1.82	0.0002281	0.003335
[R].VENCPDELYDIMK.[M]	1xSNO [C4(100)]	P07948 1xSNO [C468(100)]	High	3.05984e-05	0	1	1	1	P07948	P07948 [465-477]	0	2222.13	5.373	2.43	0.00360798	156.9	29.2	117.5	244.8	156.9	37.7	29.2	21.5		3.35	0	2.508e-05
[K].FEALAAHDALVELSGAMNTTACSLMK.[I]	1xSNO [C22(100)]	P07954 1xSNO [C333(100)]	High	1.02283e-07	0	1	1	3	P07954	P07954 [312-337]	0	3347.73	5.313	2.41	0.033491	79.7	15	74	84.1	79.7	23.9	15	7.6		3.93	0	1.262e-07
[K].FEALAAHDALVELSGAMNTTACSLMK.[I]	1xSNO [C22(100)]; 1xOxidation [M25(100)]	P07954 1xSNO [C333(100)]; 1xOxidation [M336(100)]	High	6.55814e-06	0	1	1	1	P07954	P07954 [312-337]	0	3363.73												Excluded Modification	2.81	0	6e-06
[R].LLGDASVSFTENCVVGIQANTER.[I]	1xSNO [C13(100)]	P07954 1xSNO [C434(100)]	High	1.33207e-11	0	1	1	1	P07954	P07954 [422-444]	0	2847.46	6.623	2.73	0.000868338	107.3	16.2	95.2	164.1	107.3	16.2	17	9.9		6.28	0	3.108e-11
[K].FACPECPK.[R]	1xSNO [C3(100)]; 1xCarbamidomethyl [C6(100)]	P08047 1xSNO [C688(100)]; 1xCarbamidomethyl [C691(100)]	High	0.00525909	0.000289197	1	1	1	P08047	P08047 [686-693]	0	1604.84												Excluded Modification	2.62	0.0001912	0.002883
[K].CLIEILASR.[T]	1xSNO [C1(100)]	P08133 1xSNO [C114(100)]	High	5.84351e-06	0	1	1	4	P08133	P08133 [114-122]	0	1441.85	8.416	3.07	0.000300139	368.6	43.8	368.6	425.9	282.2	48.3	43.8	36.7		3.77	0	5.417e-06
[R].QEVCQSYK.[S]	1xSNO [C4(100)]	P08133 1xSNO [C59(100)]	High	0.00587751	0.000359082	1	1	2	P08133	P08133 [56-63]	0	1637.88	10.429	3.38	0.00403268	1022	98	1022	956.3	1066.1	100.1	98	58.1		2.54	0.0002281	0.003197
[R].ISAFGYLECSAK.[T]	1xSNO [C9(100)]	P08134 1xSNO [C159(100)]	High	1.52135e-05	0	1	1	2	P08134	P08134 [151-162]	0	1942.06	6.967	2.8	0.0151987	732.9	105.2	726.6	939.7	732.9	118.4	105.2	42		3.86	0	1.532e-05
[K].QPYITQNYFPVGTVVEYECRPGYR.[R]	1xSNO [C19(100)]	P08174 1xSNO [C129(100)]	High	1.76323e-08	0	1	1	1	P08174	P08174 [111-134]	0	3303.66	3.052	1.61	0.00177789	87.6	28.7	77.6	116.9	87.6	30.9	28.7	21.1		5.3	0	2.462e-08
[R].QSVTYACNK.[G]	1xSNO [C7(100)]	P08174 1xSNO [C253(100)]	High	0.00105932	7.95114e-05	1	1	1	P08174	P08174 [247-255]	0	1666.91												No Quan Values	2.65	4.241e-05	0.0006663
[K].GFTMIGEHSIYCTVNNDEGEWSGPPPECR.[G]	1xSNO [C28(100)]; 1xCarbamidomethyl [C12(100)]	P08174 1xSNO [C283(100)]; 1xCarbamidomethyl [C267(100)]	High	1.70875e-14	0	1	1	4	P08174	P08174 [256-284]	0	3706.67	4.492	2.17	0.00572485	118.6	26.4	113.9	163.9	118.6	27.3	26.4	13.7	Excluded Modification	8.74	0	6.411e-14
[K].DSVICLK.[G]	1xSNO [C5(100)]	P08174 1xSNO [C81(100)]	High	0.04217	0.00188741	1	1	1	P08174	P08174 [77-83]	0	1430.86	4.63	2.21	0.00123222	559.8	120.9	524.1	747.2	559.8	144.4	120.9	87.1		2.02	0.001283	0.02149
[R].SCEVPTR.[L]	1xSNO [C2(100)]	P08174 1xSNO [C98(100)]	High	0.0987442	0.00389939	1	1	1	P08174	P08174 [97-103]	0	1215.65	26.6	4.73	0.000174173	186.2	7	253	139.5	186.2	10.1	7	6.4		2.24	0.002683	0.05104
[K].VQSGQTVALVGNSGCGK.[S]	1xSNO [C15(100)]	P08183 1xSNO [C431(100)]	High	4.38529e-09	0	1	1	1	P08183	P08183 [417-433]	0	2258.24												No Quan Values	5.3	0	6.751e-09
[R].WCSWSLSQAR.[L]	1xSNO [C2(100)]	P08195 1xSNO [C431(100)]	High	0.000909518	7.95114e-05	1	1	10	P08195	P08195 [430-439]	0	1647.84	8.083	3.01	0.00337206	421.1	52.1	421.1	449.8	351.2	60.6	52.1	32.2		2.87	8.318e-05	0.0007655
[R].GITNLCVIGGDGSLTGADTFR.[S]	1xSNO [C6(100)]	P08237 1xSNO [C114(100)]	High	2.23955e-09	0	1	1	1	P08237	P08237 [109-129]	0	2491.29	2.848	1.51	0.00946908	162.9	57.2	143.1	265.4	162.9	73.7	57.2	45		4.61	0	3.63e-09
[K].SSYLNIVGLVGSIDNDFCGTDMTIGTDSALHR.[I]	1xSNO [C18(100)]; 1xOxidation [M22(100)]	P08237 1xSNO [C170(100)]; 1xOxidation [M174(100)]	High	1.13246e-07	0	1	1	2	P08237	P08237 [153-184]	0	3811.86	2.862	1.52	0.00311867	22.9	8	22.9	33.8	21.5	6.2	8.8	8	Excluded Modification	4.38	0	1.389e-07
[R].MGVEAVMALLEGTPDTPACVVSLSGNQAVR.[L]	1xSNO [C19(100)]	P08237 1xSNO [C334(100)]	High	7.25391e-14	0	1	1	1	P08237	P08237 [316-345]	0	3439.77												No Quan Values	5.33	0	2.459e-13
[R].LPLMECVQVTK.[D]	1xSNO [C6(100)]	P08237 1xSNO [C351(100)]	High	0.00131752	0.000151848	1	1	1	P08237	P08237 [346-356]	0	1914.11	4	2	0.00292678	204.4	51.1	202.9	332.5	204.4	69.1	51.1	38		2.68	8.318e-05	0.0008134
[K].CNENYTTDFIFNLYSEEGK.[G]	1xSNO [C1(100)]	P08237 1xSNO [C631(100)]	High	1.09808e-09	0	1	1	1	P08237	P08237 [631-649]	0	2940.42	10.577	3.4	0.0015305	260.2	24.6	260.2	370.5	251.8	37.8	24.6	18.4		5.27	0	1.872e-09
[R].IFANTPDSGCVLGMR.[K]	1xSNO [C10(100)]	P08237 1xSNO [C709(100)]	High	5.61969e-07	0	1	1	2	P08237	P08237 [700-714]	0	2005.03	6.062	2.6	0.00090374	284.3	46.9	258.3	383	284.3	62.9	46.9	37		4.18	0	6.161e-07
[R].IFANTPDSGCVLGMR.[K]	1xSNO [C10(100)]; 1xOxidation [M14(100)]	P08237 1xSNO [C709(100)]; 1xOxidation [M713(100)]	High	0.00103163	7.95114e-05	1	1	1	P08237	P08237 [700-714]	0	2021.03												Excluded Modification	3.02	4.241e-05	0.0006481
[R].VFIMDSCDELIPEYLNFIR.[G]	1xSNO [C7(100)]	P08238 1xSNO [C366(100)]	High	1.11893e-08	0	1	1	13	P08238	P08238 [360-378]	0	2741.4	7.722	2.95	0.0181182	488	63.2	488	711.8	444.7	93.3	63.2	24.7		5.06	0	6.004e-08
[R].RVFIMDSCDELIPEYLNFIR.[G]	1xSNO [C8(100)]	P08238 1xSNO [C366(100)]	High	2.13895e-10	0	1	1	1	P08238	P08238 [359-378]	1	2897.5	5.805	2.54	0.00163887	68.5	11.8	78	68.5	50.7	14.7	11.8	8.2		6.21	0	4.103e-10
[R].VFIMDSCDELIPEYLNFIR.[G]	1xSNO [C7(100)]; 1xOxidation [M4(100)]	P08238 1xSNO [C366(100)]; 1xOxidation [M363(100)]	High	2.08607e-07	0	1	1	9	P08238	P08238 [360-378]	0	2757.39	7.541	2.91	0.00605686	527.1	69.9	527.1	671.1	432.6	99.1	69.9	40.5	Excluded Modification	4.48	0	2.741e-06
[R].RVFIMDSCDELIPEYLNFIR.[G]	1xSNO [C8(100)]; 1xOxidation [M5(100)]	P08238 1xSNO [C366(100)]; 1xOxidation [M363(100)]	High	1.92589e-08	0	1	1	1	P08238	P08238 [359-378]	1	2913.5	5.074	2.34	0.00138611	96.4	19	96.4	97.3	68	22.9	19	18.6	Excluded Modification	4.73	0	2.669e-08
[K].CLELFSELAEDK.[E]	1xSNO [C1(100)]	P08238 1xSNO [C412(100)]	High	1.01591e-07	0	1	1	2	P08238	P08238 [412-423]	0	2050.1	0.325	-1.62	0.00322498	164.6	505.9	162.8	211.7	164.6	513.5	464	505.9		4.38	0	1.255e-07
[K].CLELFSELAEDKENYK.[K]	1xSNO [C1(100)]	P08238 1xSNO [C412(100)]	High	3.16593e-09	0	1	1	3	P08238	P08238 [412-427]	1	2813.51	0.306	-1.71	0.00778465	307.6	1006.7	291.5	406.8	307.6	1006.7	963.4	1007.4		5.95	0	4.993e-09
[K].CLELFSELAEDKENYKK.[F]	1xSNO [C1(100)]	P08238 1xSNO [C412(100)]	High	3.19921e-07	0	1	1	4	P08238	P08238 [412-428]	2	3170.77	0.326	-1.62	0.00620795	231.7	710.2	231.7	300.2	229.2	710.2	699.5	730.9		4.79	0	3.649e-07
[R].GFEVVYMTEPIDEYCVQQLK.[E]	1xSNO [C15(100)]	P08238 1xSNO [C521(100)]	High	7.26929e-11	0	1	1	8	P08238	P08238 [507-526]	0	3044.56	12.153	3.6	0.0134098	1650.4	135.8	1645.4	2536.3	1650.4	214	135.8	52.6		6.39	0	1.501e-10
[K].RGFEVVYMTEPIDEYCVQQLK.[E]	1xSNO [C16(100)]	P08238 1xSNO [C521(100)]	High	2.54783e-09	0	1	1	2	P08238	P08238 [506-526]	1	3200.66	10.148	3.34	0.0142406	671.8	66.2	639.7	933.9	671.8	113.2	66.2	32		7.26	0	4.083e-09
[R].GFEVVYMTEPIDEYCVQQLK.[E]	1xSNO [C15(100)]; 1xOxidation [M7(100)]	P08238 1xSNO [C521(100)]; 1xOxidation [M513(100)]	High	4.07613e-10	0	1	1	11	P08238	P08238 [507-526]	0	3060.56	8.038	3.01	0.00758082	1229	152.9	1217.5	1711.3	1229	222.5	152.9	85.3	Excluded Modification	5.65	0	7.474e-10
[R].LVSSPCCIVTSTYGWTANMER.[I]	1xSNO [C6(100)]; 1xCarbamidomethyl [C7(100)]	P08238 1xSNO [C589(100)]; 1xCarbamidomethyl [C590(100)]	High	4.44523e-09	0	1	1	7	P08238	P08238 [584-604]	0	2799.36	12.103	3.6	0.000499559	470.8	38.9	470.8	516	329.1	58.3	38.9	33.5	Excluded Modification	5.71	0	6.854e-09
[R].LVSSPCCIVTSTYGWTANMER.[I]	1xSNO [C6(99.6)]; 1xCarbamidomethyl [C7(99.6)]; 1xOxidation [M19(100)]	P08238 1xSNO [C589(99.6)]; 1xCarbamidomethyl [C590(99.6)]; 1xOxidation [M602(100)]	High	1.00378e-08	0	1	1	27	P08238	P08238 [584-604]	0	2815.35	8.459	3.08	0.0229968	722.4	85.4	722.4	853.7	574.2	142.2	85.4	36.6	Excluded Modification	5.17	0	3.107e-07
[R].VWELGGCANK.[E]	1xSNO [C7(100)]	P08240 1xSNO [C253(100)]	High	0.00046972	0	1	1	2	P08240	P08240 [247-256]	0	1729.96	10.448	3.39	0.00187941	1115.8	106.8	1115.8	1504.8	1078.8	120.3	106.8	60.2		3.12	0	0.0003946
[K].NVAADIAVQLCESVANK.[L]	1xSNO [C11(100)]	P08240 1xSNO [C363(100)]	High	1.76598e-09	0	1	1	3	P08240	P08240 [353-369]	0	2398.33	0.333	-1.59	0.0151776	88	264.2	85.3	131.5	88	286	264.2	255.9		5.49	0	3.493e-09
[R].GFCHLCDGQEACCVGLEAGINPTDHLITAYR.[A]	1xSNO [C12(99.7)]; 3xCarbamidomethyl [C3(100); C6(100); C13(99.7)]	P08559 1xSNO [C100(99.7)]; 3xCarbamidomethyl [C91(100); C94(100); C101(99.7)]	High	3.14275e-13	0	1	1	1	P08559	P08559 [89-119]	0	3901.82	5.301	2.41	0.000524229	109.2	20.6	109.2	143.8	96.5	27.4	20.6	19.2	Excluded Modification	7.68	0	9.58e-13
[K].LPCIFICENNR.[Y]	1xSNO [C3(100)]; 1xCarbamidomethyl [C7(100)]	P08559 1xSNO [C218(100)]; 1xCarbamidomethyl [C222(100)]	High	0.000297367	0	1	1	1	P08559	P08559 [216-226]	0	1802.94												Excluded Modification	2.65	0	0.0002072
[R].VDGMDILCVR.[E]	1xSNO [C8(100)]	P08559 1xSNO [C261(100)]	High	1.05461e-05	0	1	1	2	P08559	P08559 [254-263]	0	1544.82	4.765	2.25	0.000605174	415.5	87.2	400.2	601.7	415.5	92.8	87.2	62.5		4.36	0	9.365e-06
[R].VDGMDILCVR.[E]	1xSNO [C8(100)]; 1xOxidation [M4(100)]	P08559 1xSNO [C261(100)]; 1xOxidation [M257(100)]	High	0.000189223	0	1	1	1	P08559	P08559 [254-263]	0	1560.82	3.988	2	0.00270866	242.5	60.8	236.3	353.8	242.5	73.4	60.8	40.4	Excluded Modification	3.65	0	0.0001364
[R].FAAAYCR.[S]	1xSNO [C6(100)]	P08559 1xSNO [C273(100)]	High	0.00953448	0.000489084	1	1	3	P08559	P08559 [268-274]	0	1225.65	5.176	2.37	0.00440723	325.6	62.9	324.3	481.1	325.6	65.2	60.3	62.9		2.52	0.0002946	0.005046
[R].HLVGVCYTEDEAK.[E]	1xSNO [C6(100)]	P08574 1xSNO [C139(100)]	High	2.11121e-06	0	1	1	9	P08574	P08574 [134-146]	0	2117.12	9.485	3.25	0.00910415	3028.6	319.3	3028.6	3439.5	2951.3	390.8	319.3	167.1		4.27	0	3.593e-06
[R].HGGEDYVFSLLTGYCEPPTGVSLR.[E]	1xSNO [C15(100)]	P08574 1xSNO [C219(100)]	High	2.14897e-13	0	1	1	2	P08574	P08574 [205-228]	0	3021.51	7.844	2.97	0.0098058	171	21.8	171	249	162.5	34.9	21.8	11.9		6.93	0	6.71e-13
[K].DVCTFLR.[W]	1xSNO [C3(100)]	P08574 1xSNO [C271(100)]	High	0.0674888	0.00261543	1	1	4	P08574	P08574 [269-275]	0	1277.7	6.157	2.62	0.00108781	1051.7	170.8	943.9	1318.4	1051.7	216.1	170.8	127.3		2.24	0.001778	0.03458
[K].IHCAVK.[S]	1xSNO [C3(100)]	P08581 1xSNO [C1107(100)]	High	0.158404	0.00606032	1	1	2	P08581	P08581 [1105-1110]	0	1323.81												No Quan Values	1.26	0.004297	0.08457
[K].CVAPYPSLLSSEDNADDEVDTRPASFWETS.[-]	1xSNO [C1(100)]	P08581 1xSNO [C1361(100)]	High	4.84017e-07	0	1	1	2	P08581	P08581 [1361-1390]	0	3725.72	10.867	3.44	0.0137312	65.2	6	64.3	83.4	65.2	6	7.1	2.2		5.13	0	5.341e-07
[R].SNSEIICCTTPSLQQLNLQLPLK.[T]	1xSNO [C8(99.7)]; 1xCarbamidomethyl [C7(99.7)]	P08581 1xSNO [C801(99.7)]; 1xCarbamidomethyl [C800(99.7)]	High	0.000175669	0	1	1	1	P08581	P08581 [794-816]	0	3253.78	3.785	1.92	0.00402321	51.1	13.5	51.1	64.3	49.7	16.2	13.5	9.4	Excluded Modification	2.74	0	0.0001273
[K].APGCVLSNPDQK.[G]	1xSNO [C4(100)]	P08651 1xSNO [C104(100)]	High	0.000750026	7.95114e-05	1	1	1	P08651	P08651 [101-112]	0	1882.04												No Quan Values	3.18	4.241e-05	0.0004853
[K].KAPGCVLSNPDQK.[G]	1xSNO [C5(100)]	P08651 1xSNO [C104(100)]	High	8.86951e-05	0	1	1	2	P08651	P08651 [100-112]	1	2239.29												No Quan Values	2.48	0	6.745e-05
[K].DIRPECR.[E]	1xSNO [C6(100)]	P08651 1xSNO [C88(100)]	High	0.0211131	0.00107528	1	1	1	P08651	P08651 [83-89]	0	1312.71												No Quan Values	1.95	0.0007033	0.01084
[R].QVQSLTCEVDALKGTNESLER.[Q]	1xSNO [C7(100)]	P08670 1xSNO [C328(100)]	High	3.36536e-09	0	1	1	1	P08670	P08670 [322-342]	1	2973.58	12.813	3.68	0.0233978	370.3	28.9	370.3	566.3	363.8	47.3	28.9	8.2		6.47	0	5.303e-09
[R].QVQSLTCEVDALK.[G]	1xSNO [C7(100)]	P08670 1xSNO [C328(100)]	High	1.4064e-11	0	1	1	15	P08670	P08670 [322-334]	0	2087.17	11	3.46	0.0150991	4039.2	367.2	3873.5	5054.1	4039.2	508.4	367.2	148.7		6.65	0	3.276e-11
[R].RQVQSLTCEVDALK.[G]	1xSNO [C8(100)]	P08670 1xSNO [C328(100)]	High	3.64527e-08	0	1	1	2	P08670	P08670 [321-334]	1	2243.27	10.964	3.45	0.0246824	303.7	27.7	268.6	382.1	303.7	40.1	27.7	8.4		5.32	0	4.84e-08
[R].VCEEIAIIPSKK.[L]	1xSNO [C2(100)]	P08708 1xSNO [C35(100)]	High	3.86885e-07	0	1	1	7	P08708	P08708 [34-45]	1	2212.35	8.049	3.01	0.00318099	1518.1	188.6	1518.1	1751.9	1429.8	232.3	188.6	127.7		4.32	0	2.65e-06
[R].VCEEIAIIPSK.[K]	1xSNO [C2(100)]	P08708 1xSNO [C35(100)]	High	3.40074e-07	0	1	1	6	P08708	P08708 [34-44]	0	1855.09	8.249	3.04	0.00443398	1931	234.1	1925.6	2442.3	1931	299.9	234.1	143.8		4.42	0	4.742e-07
[R].DGGVQACFSR.[S]	1xSNO [C7(100)]	P08754 1xSNO [C139(100)]	High	0.000124426	0	1	1	1	P08754	P08754 [133-142]	0	1463.74	3.244	1.7	0.000195459	280.6	86.5	280.2	336.7	280.6	90.5	86.5	71.6		3.23	0	9.229e-05
[R].SPLTICYPEYTGSNTYEEAAAYIQCQFEDLNR.[R]	1xSNO [C6(100)]; 1xCarbamidomethyl [C25(100)]	P08754 1xSNO [C286(100)]; 1xCarbamidomethyl [C305(100)]	High	1.60589e-09	0	1	1	3	P08754	P08754 [281-312]	0	4170.94												Excluded Modification	5.82	0	2.657e-09
[K].IIHEDGYSEDECK.[Q]	1xSNO [C12(100)]	P08754 1xSNO [C66(100)]	High	7.44614e-09	0	1	1	3	P08754	P08754 [55-67]	0	2191.09	11.617	3.54	0.0189495	1484.6	127.8	1473.4	1598.5	1484.6	152.9	127.8	43.7		6.14	0	1.107e-08
[K].ALLLLCGEDD.[-]	1xSNO [C6(100)]	P08758 1xSNO [C316(100)]	High	0.0972998	0.00389939	1	1	2	P08758	P08758 [311-320]	0	1485.79	4.837	2.27	0.000352522	630.7	130.4	583.1	821.4	630.7	151.7	130.4	105.9		1.88	0.002683	0.05051
[R].ADHQPLTEASYVNLPTIALCNTDSPLR.[Y]	1xSNO [C20(100)]	P08865 1xSNO [C148(100)]	High	6.6516e-15	0	1	1	3	P08865	P08865 [129-155]	0	3363.73	4.423	2.15	0.00332482	138	31.2	127.4	183.5	138	40.1	31.2	21.6		7.77	0	4.219e-12
[R].YVDIAIPCNNK.[G]	1xSNO [C8(100)]	P08865 1xSNO [C163(100)]	High	0.000133136	0	1	1	10	P08865	P08865 [156-166]	0	1903.06	9.17	3.2	0.00223677	2644.5	288.4	2644.5	3495.8	2627.9	377.9	288.4	189.9		3.74	0	0.0002591
[K].HVVTLLQVQDCHVLK.[Y]	1xSNO [C11(100)]	P09001 1xSNO [C127(100)]	High	2.67167e-05	0	1	1	1	P09001	P09001 [117-131]	0	2385.4												No Quan Values	2.52	0	2.22e-05
[K].NLPFPTYFPDGDEEELPEDLYDENVCQPGAPSITFA.[-]	1xSNO [C26(100)]	P09001 1xSNO [C338(100)]	High	0.00309487	0.000217491	1	1	8	P09001	P09001 [313-348]	0	4454.06	13.758	3.78	0.00980228	45.4	3.3	45.4	59.1	38.4	3.3	1.3	4.4		3.23	0.0006784	0.008841
[K].VNPLGGAVALGHPLGCTGAR.[Q]	1xSNO [C16(100)]	P09110 1xSNO [C381(100)]	High	1.59254e-08	0	1	1	1	P09110	P09110 [366-385]	0	2284.27												No Quan Values	3.94	0	2.244e-08
[K].DVNLRPEQLGDICVGNVLQPGAGAIMAR.[I]	1xSNO [C13(100)]	P09110 1xSNO [C87(100)]	High	8.57353e-08	0	1	1	1	P09110	P09110 [75-102]	0	3330.77												No Quan Values	5.34	0	1.069e-07
[K].QEDGSLCLVQFPSR.[K]	1xSNO [C7(100)]	P09132 1xSNO [C94(100)]	High	2.18408e-06	0	1	1	1	P09132	P09132 [88-101]	0	2003.03	7.247	2.86	0.00689235	339.9	46.9	306.3	447.6	339.9	52.9	46.9	22.2		4.35	0	2.168e-06
[R].KTHCSGR.[K]	1xSNO [C4(100)]	P09234 1xSNO [C25(100)]	High	0.207862	0.00771915	1	1	3	P09234	P09234 [22-28]	1	1441.82	13.865	3.79	0.00791149	102.6	7.4	104.5	85.9	102.6	3.2	7.4	7.8		1.11	0.007802	0.1926
[K].FYCDYCDTYLTHDSPSVR.[K]	1xSNO [C3(99.7)]; 1xCarbamidomethyl [C6(99.7)]	P09234 1xSNO [C6(99.7)]; 1xCarbamidomethyl [C9(99.7)]	High	7.69343e-05	0	1	1	2	P09234	P09234 [4-21]	0	2666.2												Excluded Modification	5.08	0	5.915e-05
[K].DSNNLCLHFNPR.[F]	1xSNO [C6(100)]	P09382 1xSNO [C43(100)]	High	1.45577e-07	0	1	1	3	P09382	P09382 [38-49]	0	1853.94	6.593	2.72	0.00108439	606.6	92	573.3	787.9	606.6	110.4	92	64.1		4.49	0	1.749e-07
[R].FNAHGDANTIVCNSK.[D]	1xSNO [C12(100)]	P09382 1xSNO [C61(100)]	High	1.34818e-10	0	1	1	9	P09382	P09382 [50-64]	0	2244.17	9.131	3.19	0.00691593	2130.3	233.3	2004	2635.6	2130.3	328.9	233.3	137.6		5.95	0	2.672e-10
[R].EAVFPFQPGSVAEVCITFDQANLTVK.[L]	1xSNO [C15(100)]	P09382 1xSNO [C89(100)]	High	2.50163e-06	0	1	1	1	P09382	P09382 [75-100]	0	3463.84	2.788	1.48	0.00194524	29	10.4	29	39.8	26.7	10.4	10.8	7.9		3.22	0	2.462e-06
[K].GAVHQLCQSLAGK.[N]	1xSNO [C7(100)]	P09417 1xSNO [C161(100)]	High	6.32089e-05	0	1	1	2	P09417	P09417 [155-167]	0	1965.12	1.77	0.82	0.0195795	228.2	128.9	198.2	281	228.2	139.6	128.9	123.4		3.95	0	4.939e-05
[R].LCDFNPK.[S]	1xSNO [C2(100)]	P09496 1xSNO [C218(100)]	High	0.00173741	0.000151848	1	1	1	P09496	P09496 [217-223]	0	1489.83	5.452	2.45	0.000517905	529.9	97.2	529.9	640.8	522.9	97.2	100.3	70.5		3.07	0.000121	0.001047
[K].GAGTDEGCLIEILASR.[T]	1xSNO [C8(100)]	P09525 1xSNO [C108(100)]	High	4.31943e-08	0	1	1	1	P09525	P09525 [101-116]	0	2029.07	12.366	3.63	0.0140345	405.6	32.8	405.6	563.9	400	48.3	32.8	12.7		4.93	0	5.672e-08
[K].FLTVLCSR.[N]	1xSNO [C6(100)]	P09525 1xSNO [C198(100)]	High	0.000582004	0	1	1	3	P09525	P09525 [193-200]	0	1362.79												No Quan Values	1.98	0	0.0003849
[R].LDEDLAAYCR.[R]	1xSNO [C9(100)]	P09543 1xSNO [C111(100)]	High	1.58456e-05	0	1	1	1	P09543	P09543 [103-112]	0	1592.81	7.784	2.96	0.000569293	154.9	19.9	154.5	246	154.9	23.9	19.9	16.5		3.2	0	1.367e-05
[R].LDCAQLK.[E]	1xSNO [C3(100)]	P09543 1xSNO [C158(100)]	High	0.041877	0.00188741	1	1	1	P09543	P09543 [156-162]	0	1443.85	3.729	1.9	0.00431156	777.9	208.6	775.4	1146.1	777.9	231.5	208.6	199.4		2.2	0.001283	0.02125
[K].FCDYGK.[A]	1xSNO [C2(100)]	P09543 1xSNO [C257(100)]	High	0.190385	0.00718439	1	1	1	P09543	P09543 [256-261]	0	1385.74												No Quan Values	1.57	0.004979	0.1034
[R].VLGAHILGPGAGEMVNEAALALEYGASCEDIAR.[V]	1xSNO [C28(100)]	P09622 1xSNO [C477(100)]	High	2.86676e-15	0	1	1	1	P09622	P09622 [450-482]	0	3721.9	4.836	2.27	0.00148724	26.6	5.5	25.7	40.4	26.6	7	5.5	5.2		7.12	0	1.217e-14
[R].VLGAHILGPGAGEMVNEAALALEYGASCEDIAR.[V]	1xSNO [C28(100)]; 1xOxidation [M14(100)]	P09622 1xSNO [C477(100)]; 1xOxidation [M463(100)]	High	4.49393e-16	0	1	1	1	P09622	P09622 [450-482]	0	3737.89	4.631	2.21	0.00238595	51.4	11.1	43.6	77	51.4	15.2	11.1	8.9	Excluded Modification	8.11	0	2.184e-15
[K].NETLGGTCLNVGCIPSK.[A]	1xSNO [C13(100)]; 1xCarbamidomethyl [C8(100)]	P09622 1xSNO [C85(100)]; 1xCarbamidomethyl [C80(100)]	High	3.86069e-10	0	1	1	1	P09622	P09622 [73-89]	0	2416.28	6.8	2.77	0.00062711	302.6	44.5	302.6	355.4	282.1	61.2	44.5	41.6	Excluded Modification	4.85	0	7.104e-10
[K].YHTVNGHNCEVR.[K]	1xSNO [C9(100)]	P09651 1xSNO [C175(100)]	High	7.63917e-08	0	1	1	5	P09651	P09651 [167-178]	0	1852.92	8.094	3.02	0.000735715	197.5	24.4	214.7	166.7	197.5	26.7	24.4	17		4.47	0	9.633e-08
[K].CSESIPK.[D]	1xSNO [C1(100)]	P09874 1xSNO [C24(100)]	High	0.0116774	0.000691078	1	1	3	P09874	P09874 [24-30]	0	1416.8	11.61	3.54	0.000423479	473.7	40.8	523.3	370.3	473.7	40.8	41.2	25.5		2.87	0.0004362	0.006138
[K].VCSTNDLK.[E]	1xSNO [C2(100)]	P09874 1xSNO [C256(100)]	High	0.000605827	0	1	1	1	P09874	P09874 [255-262]	0	1532.86												No Quan Values	3.16	0	0.0003995
[R].VADGMVFGALLPCEECSGQLVFK.[S]	1xSNO [C13(100)]; 1xCarbamidomethyl [C16(100)]	P09874 1xSNO [C295(100)]; 1xCarbamidomethyl [C298(100)]	High	6.47707e-11	0	1	1	7	P09874	P09874 [283-305]	0	3123.62	7.932	2.99	0.00444194	445	56.1	445	602.4	421.8	78.9	56.1	34.7	Excluded Modification	6.04	0	1.391e-09
[R].VADGMVFGALLPCEECSGQLVFK.[S]	1xSNO [C16(100)]; 1xCarbamidomethyl [C13(100)]; 1xOxidation [M5(100)]	P09874 1xSNO [C298(100)]; 1xCarbamidomethyl [C295(100)]; 1xOxidation [M287(100)]	High	9.88147e-12	0	1	1	7	P09874	P09874 [283-305]	0	3139.61	8.022	3	0.00375918	365.8	45.6	356.9	478.1	365.8	69.2	45.6	33.4	Excluded Modification	5.78	0	2.348e-11
[K].SDAYYCTGDVTAWTK.[C]	1xSNO [C6(100)]	P09874 1xSNO [C311(100)]	High	1.76966e-06	0	1	1	4	P09874	P09874 [306-320]	0	2334.16	9.323	3.22	0.012366	1702.3	182.6	1702.3	2127.7	1598.3	254.8	182.6	86.3		4.44	0	1.951e-06
[K].ASLCISTK.[K]	1xSNO [C4(100)]	P09874 1xSNO [C429(100)]	High	0.00591607	0.000359082	1	1	3	P09874	P09874 [426-433]	0	1475.88	11.242	3.49	0.000464348	609.3	54.2	598.6	923	609.3	80.1	54.2	44.3		2.36	0.0002281	0.003219
[K].AGDTVSYVICQDGSNLTASQR.[A]	1xSNO [C10(100)]	P09884 1xSNO [C1180(100)]	High	9.91785e-10	0	1	1	1	P09884	P09884 [1171-1191]	0	2609.29	12.197	3.61	0.0599149	148.8	12.2	144.4	194	148.8	22.3	12.2	1.6		5.97	0	1.703e-09
[K].YYDGWLICEEPTCR.[N]	1xSNO [C13(100)]; 1xCarbamidomethyl [C8(100)]	P09884 1xSNO [C1353(100)]; 1xCarbamidomethyl [C1348(100)]	High	1.00064e-06	0	1	1	1	P09884	P09884 [1341-1354]	0	2229.04												Excluded Modification	4.18	0	1.053e-06
[R].YIFDAECALEK.[L]	1xSNO [C7(100)]	P09884 1xSNO [C1403(100)]	High	8.34497e-05	0	1	1	1	P09884	P09884 [1397-1407]	0	1955.05	16.573	4.05	0.0104424	644.7	38.9	644.7	975.5	606.7	53.1	38.9	13.1		3.15	0	6.377e-05
[K].SMFIACAGK.[K]	1xSNO [C6(100)]	P09884 1xSNO [C141(100)]	High	0.0222663	0.00114094	1	1	1	P09884	P09884 [136-144]	0	1580.88	0.849	-0.24	0.624693	166.5	196.2	152.7	236.1	166.5	215.4	196.2	180		1.68	0.0007374	0.01139
[K].GPCWLEVK.[S]	1xSNO [C3(100)]	P09884 1xSNO [C497(100)]	High	0.000537094	0	1	1	1	P09884	P09884 [495-502]	0	1584.91												No Quan Values	2.75	0	0.0003573
[K].SPQLLNQPVSWCK.[V]	1xSNO [C12(100)]	P09884 1xSNO [C514(100)]	High	5.89315e-07	0	1	1	1	P09884	P09884 [503-515]	0	2153.21	3.784	1.92	0.000874556	154.4	40.8	146.5	208	154.4	50	38.8	40.8		4.99	0	6.434e-07
[K].DCIFPYAFK.[E]	1xSNO [C2(100)]	P09884 1xSNO [C592(100)]	High	0.000228604	0	1	1	1	P09884	P09884 [591-599]	0	1756.96	8.837	3.14	0.000523456	319.9	36.2	319.9	455.3	293.3	53.7	36.2	31.8		3.18	0	0.0001623
[R].MICDVEISAK.[E]	1xSNO [C3(100)]	P09884 1xSNO [C691(100)]	High	0.000155544	0	1	1	1	P09884	P09884 [689-698]	0	1761.98	3.426	1.78	0.0083317	259	75.6	254.2	439.6	259	91.4	70.6	75.6		2.93	0	0.0001136
[K].EHPYLFSQCQAIHCR.[A]	1xSNO [C14(100)]; 1xCarbamidomethyl [C9(100)]	P09960 1xSNO [C141(100)]; 1xCarbamidomethyl [C136(100)]	High	1.07821e-06	0	1	1	1	P09960	P09960 [128-142]	0	2313.13	2.493	1.32	0.00661105	73.3	29.4	61.6	85.5	73.3	29.4	30.4	27.6	Excluded Modification	3.27	0	1.126e-06
[R].AILPCQDTPSVK.[L]	1xSNO [C5(100)]	P09960 1xSNO [C147(100)]	High	3.144e-05	0	1	1	3	P09960	P09960 [143-154]	0	1925.1	10.002	3.32	0.00425922	848.2	84.8	798.4	1060.8	848.2	105	84.8	48		3.39	0	2.579e-05
[R].LCIQSK.[W]	1xSNO [C2(100)]	P09960 1xSNO [C543(100)]	High	0.0233294	0.00120609	1	1	2	P09960	P09960 [542-547]	0	1344.82	0.931	-0.1	0.945938	428.4	460	391.2	600.9	428.4	460	456.8	494		2.24	0.0007708	0.0119
[R].AFQHAFSTNDCSR.[N]	1xSNO [C11(100)]	P0C2W1 1xSNO [C119(100)]	High	4.47334e-05	0	1	1	1	P0C2W1	P0C2W1 [109-121]	0	1907.91	0.998	0	0.777791	64.6	64.7	58.7	77.5	64.6	64.7	64.5	77.2		2.47	0	3.581e-05
[K].AQNSDPILDTSSLVPGCSSVDNIK.[S]	1xSNO [C17(100)]	P0CAP2 1xSNO [C115(100)]	High	5.08079e-12	0	1	1	1	P0CAP2	P0CAP2 [99-122]	0	3113.63	15.636	3.97	0.00682194	86	5.5	73.7	91.8	86	6.8	5.5	2.7		5.27	0	1.273e-11
[K].LCYVALDFEQEMAMAASSSSLEK.[S]	1xSNO [C2(100)]; 1xOxidation [M]	P0CG38 1xSNO [C917(100)]; 1xOxidation [M]	High	0.0228674	0.00120609	1	1	2	P0CG38	P0CG38 [916-938]	0	3192.58	2.887	1.53	0.0203985	68.7	23.8	52.2	104.4	68.7	35.7	23.8	23.4	Excluded Modification	2.23	0.0007708	0.0117
[K].LCYVALDFEQEMAMVASSSSLEK.[S]	1xSNO [C2(100)]	P0CG39 1xSNO [C880(100)]	High	1.17521e-09	0	1	1	3	P0CG39	P0CG39 [879-901]	0	3204.61	1.225	0.29	0.345214	617	503.6	514.6	803.3	617	635.1	503.6	479.4		6.52	0	1.99e-09
[R].VPLLSTDTCR.[R]	1xSNO [C9(100)]	P0CW18 1xSNO [C256(100)]	High	0.000104347	0	1	1	1	P0CW18	P0CW18 [248-257]	0	1528.85	5.664	2.5	0.0036074	418.6	73.9	395.5	521.3	418.6	100.6	73.9	53.9		3.48	0	7.863e-05
[R].EVLFGVTSWGDGCGEPGKPGVYTR.[V]	1xSNO [C13(100)]	P0CW18 1xSNO [C313(100)]	High	6.80283e-12	0	1	1	3	P0CW18	P0CW18 [301-324]	0	3164.64	7.153	2.84	0.00712444	665.2	93	665.2	850.8	660.6	119.8	93	52.8		6.44	0	1.662e-11
[R].LCAFYAR.[L]	1xSNO [C2(100)]	P0CW18 1xSNO [C366(100)]	High	0.249205	0.00906162	1	1	1	P0CW18	P0CW18 [365-371]	0	1267.69	2.89	1.53	0.00223282	134.1	46.4	129	172.9	134.1	52.3	45.8	46.4		1.33	0.006459	0.1401
[R].LCPGSQGACAR.[L]	1xSNO [C9(100)]; 1xCarbamidomethyl [C2(100)]	P0CW18 1xSNO [C380(100)]; 1xCarbamidomethyl [C373(100)]	High	3.44163e-06	0	1	1	2	P0CW18	P0CW18 [372-382]	0	1543.78												Excluded Modification	2.81	0	3.316e-06
[R].LAHQQCLQR.[R]	1xSNO [C6(100)]	P0CW18 1xSNO [C388(100)]	High	4.23715e-05	0	1	1	7	P0CW18	P0CW18 [383-391]	0	1520.84	5.72	2.52	1.09893e-05	652.6	114.1	652.6	615.7	686.8	119	114.1	103		3.23	0	3.399e-05
[R].GEANGCPGLEPLR.[Q]	1xSNO [C6(100)]	P0CW18 1xSNO [C473(100)]	High	0.000213682	0	1	1	1	P0CW18	P0CW18 [468-480]	0	1736.91	10.283	3.36	0.00010588	370.2	36	370.2	386.6	353.7	37.4	36	30.7		3.67	0	0.0001526
[K].AAAIGIDLGTTYSCVGVFQHGK.[V]	1xSNO [C14(100)]	P0DMV9 1xSNO [C17(100)]	High	1.95221e-08	0	1	1	1	P0DMV9	P0DMV9 [4-25]	0	2861.55	3.441	1.78	0.0138483	52.3	15.2	43.7	84	52.3	22	15.2	9.3		4.81	0	2.711e-08
[K].CQEVISWLDANTLAEKDEFEHK.[R]	1xSNO [C1(100)]	P0DMV9 1xSNO [C574(100)]	High	2.8341e-12	0	1	1	3	P0DMV9	P0DMV9 [574-595]	1	3487.82	0.302	-1.73	0.00174907	189.6	628.1	166.2	231.2	189.6	548.6	646.6	628.1		8.49	0	1.102e-11
[K].CQEVISWLDANTLAEK.[D]	1xSNO [C1(100)]	P0DMV9 1xSNO [C574(100)]	High	5.88074e-10	0	1	1	2	P0DMV9	P0DMV9 [574-589]	0	2473.33	0.23	-2.12	0.00254438	165.2	718.2	141	225.8	165.2	564.9	733.8	718.2		5.83	0	1.049e-09
[K].ELEQVCNPIISGLYQGAGGPGPGGFGAQGPK.[G]	1xSNO [C6(100)]	P0DMV9 1xSNO [C603(100)]	High	1.75207e-17	0	1	1	2	P0DMV9	P0DMV9 [598-628]	0	3651.91	0.565	-0.82	0.0672606	200.2	354.5	170.2	289.1	200.2	482.4	354.5	289.7		8	0	1.072e-16
[K].CELLAK.[C]	1xSNO [C1(100)]	P0DN79 1xSNO [C103(100)]	High	0.00473647	0.000217491	1	1	2	P0DN79	P0DN79 [103-108]	0	1329.81	5.179	2.37	0.000634092	925	178.6	925	1025.5	885.2	198.6	178.6	145		2.59	0.0001535	0.002623
[R].MLIAQEGLLCGGSAGSTVAVAVK.[A]	1xSNO [C10(100)]	P0DN79 1xSNO [C346(100)]	High	7.46936e-11	0	1	1	2	P0DN79	P0DN79 [337-359]	0	2828.59	6.974	2.8	0.0035643	237.1	34	215.7	349.8	237.1	50.3	34	22.1		5.16	0	1.537e-10
[R].MLIAQEGLLCGGSAGSTVAVAVK.[A]	1xSNO [C10(100)]; 1xOxidation [M1(100)]	P0DN79 1xSNO [C346(100)]; 1xOxidation [M337(100)]	High	1.60089e-07	0	1	1	1	P0DN79	P0DN79 [337-359]	0	2844.58	3.2	1.68	0.00325854	84.8	26.5	77.6	113	84.8	28.8	26.5	17.3	Excluded Modification	3.62	0	1.912e-07
[R].CVVILPDSVR.[N]	1xSNO [C1(100)]	P0DN79 1xSNO [C370(100)]	High	3.28194e-06	0	1	1	1	P0DN79	P0DN79 [370-379]	0	1524.89	9.268	3.21	0.000506717	165.9	17.9	165.9	210.9	152.6	25.8	17.9	15.9		4.37	0	3.164e-06
[K].MTANSVLEPGNSEVSLVCEK.[L]	1xSNO [C18(100)]; 1xOxidation [M1(100)]	P10155 1xSNO [C305(100)]; 1xOxidation [M288(100)]	High	5.19631e-09	0	1	1	1	P10155	P10155 [288-307]	0	2776.44	7.572	2.92	0.00365806	157.5	20.8	129.8	204.1	157.5	36.5	20.8	17.7	Excluded Modification	5.23	0	7.902e-09
[R].FLCFGSEGGTYYIK.[E]	1xSNO [C3(100)]	P10155 1xSNO [C38(100)]	High	5.78341e-08	0	1	1	1	P10155	P10155 [36-49]	0	2238.18	3.906	1.97	0.00450869	198.4	50.8	198.4	233.6	190.7	67.2	50.8	40.8		3.78	0	7.446e-08
[K].LIVCGMTSNGFTIADPDDR.[G]	1xSNO [C4(100)]; 1xOxidation [M6(100)]	P10155 1xSNO [C499(100)]; 1xOxidation [M501(100)]	High	0.0238012	0.0013342	1	1	1	P10155	P10155 [496-514]	0	2465.21												Excluded Modification	1.99	0.0008368	0.01214
[R].GMLDMCGFDTGALDVIR.[N]	1xSNO [C6(100)]	P10155 1xSNO [C520(100)]	High	2.98444e-06	0	1	1	1	P10155	P10155 [515-531]	0	2238.1	4.437	2.15	0.00908988	137.1	30.9	128.7	243.1	137.1	42.3	30.9	16.2		3.58	0	2.893e-06
[K].ICSVDGIPAR.[L]	1xSNO [C2(100)]	P10301 1xSNO [C70(100)]	High	8.78045e-06	0	1	1	1	P10301	P10301 [69-78]	0	1454.81	4.476	2.16	0.0010805	294.1	65.7	290	325.9	294.1	71.3	65.7	52.5		3.68	0	7.904e-06
[R].DVPLGTPLCIIVEK.[E]	1xSNO [C9(100)]	P10515 1xSNO [C291(100)]	High	1.63383e-07	0	1	1	1	P10515	P10515 [283-296]	0	2150.28	1.975	0.98	0.00781172	336.3	170.3	336.3	412.2	326.1	208.6	170.3	142.5		4.2	0	1.945e-07
[K].ASALACLK.[V]	1xSNO [C6(100)]	P10515 1xSNO [C488(100)]	High	0.046518	0.0019501	1	1	2	P10515	P10515 [483-490]	0	1429.87	3.993	2	0.000565322	219.6	55	204.8	265.1	219.6	72.4	53	55		1.75	0.002953	0.06108
[K].NFSAIINPPQACILAIGASEDK.[L]	1xSNO [C12(100)]	P10515 1xSNO [C586(100)]	High	7.08957e-08	0	1	1	1	P10515	P10515 [575-596]	0	2925.6	4.82	2.27	0.0264872	128.7	26.7	128.7	162	123.9	32.4	26.7	10.6		4.89	0	8.994e-08
[R].TQRPAMVQTEDQYQLCYR.[A]	1xSNO [C16(100)]; 1xOxidation [M6(100)]	P10586 1xSNO [C1891(100)]; 1xOxidation [M1881(100)]	High	8.09374e-06	0	1	1	1	P10586	P10586 [1876-1893]	0	2670.31	4.093	2.03	0.00218796	92.1	22.5	73.7	121.5	92.1	27.4	22.5	16.3	Excluded Modification	3.5	0	7.315e-06
[K].YSNVIFLEVDVDDCQDVASECEVK.[C]	1xSNO [C21(100)]; 1xCarbamidomethyl [C14(100)]	P10599 1xSNO [C69(100)]; 1xCarbamidomethyl [C62(100)]	High	3.31812e-13	0	1	1	25	P10599	P10599 [49-72]	0	3429.67	12.598	3.66	0.0206449	2374.7	188.5	2374.7	2813.3	2347.7	264.3	188.5	63.5	Excluded Modification	6.66	0	1.006e-12
[K].YSNVIFLEVDVDDCQDVASECEVK.[C]	2xSNO [C14(100); C21(100)]	P10599 2xSNO [C62(100); C69(100)]	High	6.30358e-11	0	1	1	1	P10599	P10599 [49-72]	0	3567.76	10.521	3.4	0.0100424	197.8	18.8	163.9	232.2	197.8	22.5	18.8	7.9		5.84	0	1.318e-10
[R].CGAHYK.[L]	1xSNO [C1(100)]	P10606 1xSNO [C116(100)]	High	0.0038415	0.000217491	1	1	6	P10606	P10606 [116-121]	0	1331.74	24.599	4.62	0.00148395	435.4	17.7	387	435.4	457.4	23.3	17.7	12.9		2.22	0.0001535	0.002153
[K].DLECVTNLQEVAR.[I]	1xSNO [C4(100)]	P10619 1xSNO [C256(100)]	High	6.93577e-07	0	1	1	1	P10619	P10619 [253-265]	0	1914.01												No Quan Values	3.64	0	7.45e-07
[K].YQILLYNGDVDMACNFMGDEWFVDSLNQK.[M]	1xSNO [C14(100)]; 1xOxidation [M]	P10619 1xSNO [C403(100)]; 1xOxidation [M]	High	0.0033921	0.000217491	1	1	2	P10619	P10619 [390-418]	0	4097.96												Excluded Modification	1.63	0.0001535	0.00193
[K].VFANPEDCVAFGK.[G]	1xSNO [C8(100)]	P10620 1xSNO [C50(100)]	High	2.04076e-06	0	1	1	3	P10620	P10620 [43-55]	0	2050.09	10.752	3.43	0.0187824	1147.2	106.7	1147.2	1416.1	1127.8	147.6	106.7	39.4		3.75	0	2.035e-06
[R].KVFANPEDCVAFGK.[G]	1xSNO [C9(100)]	P10620 1xSNO [C50(100)]	High	8.0528e-07	0	1	1	6	P10620	P10620 [42-55]	1	2407.35	7.298	2.87	0.0067869	1326.7	181.8	1326	1592.9	1326.7	206.8	181.8	100.2		4.57	0	1.376e-06
[R].ECELYVQK.[H]	1xSNO [C2(100)]	P10644 1xSNO [C18(100)]	High	0.000254661	0	1	1	1	P10644	P10644 [17-24]	0	1664.92	16.241	4.02	0.0118233	485.6	29.9	485.6	514.6	460.3	43.9	29.9	14.4		3.31	0	0.0001794
[R].VLGPCSDILK.[R]	1xSNO [C5(100)]	P10644 1xSNO [C362(100)]	High	0.000460362	0	1	1	1	P10644	P10644 [358-367]	0	1698.01	7.181	2.84	0.00109632	591	82.3	563.7	883	591	104.2	82.3	54.9		3.19	0	0.0003092
[R].ALAAQGLPVSCTAESPTPQALATGIR.[K]	1xSNO [C11(100)]	P10746 1xSNO [C241(100)]	High	1.5442e-10	0	1	1	1	P10746	P10746 [231-256]	0	2947.6	3.401	1.77	0.00145554	106.8	31.4	98.1	144.6	106.8	36.5	31.4	23.9		7.08	0	3.028e-10
[K].CFGGLQK.[V]	1xSNO [C1(100)]	P10768 1xSNO [C11(100)]	High	0.00025295	0	1	1	4	P10768	P10768 [11-17]	0	1405.81	0.759	-0.4	0.0656506	1156.5	1523.5	1156.5	1390	1125.7	1584.6	1508.7	1523.5		2.97	0	0.000178
[K].VFEHDSVELNCK.[M]	1xSNO [C11(100)]	P10768 1xSNO [C28(100)]	High	4.8651e-06	0	1	1	1	P10768	P10768 [18-29]	0	2073.1	0.857	-0.22	0.430831	263.8	307.9	233.7	344.6	263.8	350.6	307.9	280.9		4.32	0	4.558e-06
[K].CEFQDAYVLLSEK.[K]	1xSNO [C1(100)]	P10809 1xSNO [C237(100)]	High	4.42204e-10	0	1	1	6	P10809	P10809 [237-249]	0	2198.17	11.664	3.54	0.011623	3016.2	258.6	3016.2	3811.4	2960.3	368.2	258.6	119		4.63	0	8.017e-10
[R].AAVEEGIVLGGGCALLR.[C]	1xSNO [C13(100)]	P10809 1xSNO [C442(100)]	High	1.15331e-10	0	1	1	6	P10809	P10809 [430-446]	0	2052.16	4.881	2.29	0.00105303	442.2	90.6	398.5	617.8	442.2	118	90.6	72.5		5.36	0	9.513e-10
[R].CIPALDSLTPANEDQK.[I]	1xSNO [C1(100)]	P10809 1xSNO [C447(100)]	High	6.00172e-10	0	1	1	9	P10809	P10809 [447-462]	0	2368.27	0.546	-0.87	0.0286999	1263.4	2315.9	1151.3	1664.1	1263.4	2512.4	2315.9	2266.7		6.2	0	3.472e-09
[R].EILSVDCSTNNPSQAK.[L]	1xSNO [C7(100)]	P10909 1xSNO [C313(100)]	High	6.43678e-07	0	1	1	1	P10909	P10909 [307-322]	0	2359.24	6	2.58	0.0254547	275.4	45.9	246	290.1	275.4	46.5	45.9	15.8		3.87	0	6.953e-07
[K].FPLGPCPR.[Y]	1xSNO [C6(100)]	P11117 1xSNO [C159(100)]	High	0.00057427	0	1	1	1	P11117	P11117 [154-161]	0	1310.74	2.306	1.21	0.0135249	86.7	37.6	80.8	141.5	86.7	42.7	37.6	30.1		2.78	0	0.0003797
[R].CPLQDFLR.[L]	1xSNO [C1(100)]	P11117 1xSNO [C349(100)]	High	0.00104539	7.95114e-05	1	1	2	P11117	P11117 [349-356]	0	1415.78	4.948	2.31	0.000862373	707.1	142.9	707.1	867.1	689.4	171.3	142.9	112.5		3.34	4.241e-05	0.0006563
[K].GPAVGIDLGTTYSCVGVFQHGK.[V]	1xSNO [C14(100)]	P11142 1xSNO [C17(100)]	High	4.62021e-12	0	1	1	4	P11142	P11142 [4-25]	0	2859.53	5.813	2.54	0.00619969	480.7	82.7	476.5	683.9	480.7	129.7	82.7	57.6		6.64	0	1.165e-11
[K].CNEIINWLDK.[N]	1xSNO [C1(100)]	P11142 1xSNO [C574(100)]	High	3.60074e-05	0	1	1	1	P11142	P11142 [574-583]	0	1901.05	0.319	-1.65	0.000696909	211.5	662	211.5	244.8	185.5	572.3	680.3	662		3.95	0	2.921e-05
[K].CNEIINWLDKNQTAEK.[E]	1xSNO [C1(100)]	P11142 1xSNO [C574(100)]	High	3.17757e-07	0	1	1	1	P11142	P11142 [574-589]	1	2801.53												No Quan Values	5.02	0	3.619e-07
[K].VCNPIITK.[L]	1xSNO [C2(100)]	P11142 1xSNO [C603(100)]	High	5.78778e-05	0	1	1	7	P11142	P11142 [602-609]	0	1540.94	5.701	2.51	0.00100995	2107.6	369.7	2107.6	2438.7	1980.4	403.1	369.7	268.4		3.17	4.241e-05	0.0005923
[K].EGEGLEECSK.[I]	1xSNO [C8(100)]	P11171 1xSNO [C179(100)]	High	0.000261624	0	1	1	1	P11171	P11171 [172-181]	0	1733.89	13.01	3.7	0.00855446	870.4	66.9	1149.1	516.8	870.4	66.9	76.3	20.4		3.05	0	0.0001834
[K].EEGEEAINSGQQEPQQEESCQTAAEGDNWCEQK.[L]	1xSNO [C20(100)]; 1xCarbamidomethyl [C30(100)]	P11171 1xSNO [C39(100)]; 1xCarbamidomethyl [C49(100)]	High	1.31411e-11	0	1	1	1	P11171	P11171 [20-52]	0	4391.94	14.381	3.85	0.0537524	199.9	13.9	200.6	199.9	197.1	16.5	13.9	1.3	Excluded Modification	8.14	0	3.065e-11
[R].LHSVCTLSK.[M]	1xSNO [C5(100)]	P11172 1xSNO [C174(100)]	High	0.00108774	0.000151848	1	1	3	P11172	P11172 [170-178]	0	1640.97	8.533	3.09	0.000707121	440.3	51.6	407.1	556.3	440.3	69.3	51.6	41		2.78	0.000121	0.001077
[K].ETNLCLSADVSLAR.[E]	1xSNO [C5(100)]	P11172 1xSNO [C255(100)]	High	6.15183e-05	0	1	1	1	P11172	P11172 [251-264]	0	1916.02	4.296	2.1	0.00118587	345.8	80.5	330.8	479.8	345.8	97.2	80.5	59.5		3.57	0	4.811e-05
[R].ELLQLADALGPSICMLK.[T]	1xSNO [C14(100)]	P11172 1xSNO [C278(100)]	High	2.06436e-09	0	1	1	2	P11172	P11172 [265-281]	0	2468.41	9.407	3.23	0.00305424	80.9	8.6	64.7	104	80.9	14.1	8.6	6.3		4.35	0	3.355e-09
[R].ELLQLADALGPSICMLK.[T]	1xSNO [C14(100)]; 1xOxidation [M15(100)]	P11172 1xSNO [C278(100)]; 1xOxidation [M279(100)]	High	1.36236e-08	0	1	1	2	P11172	P11172 [265-281]	0	2484.41	8.536	3.09	0.040837	119.5	14	119.5	143.7	115.4	25.9	14	4.6	Excluded Modification	4.9	0	1.936e-08
[K].CHEFLIFEDR.[K]	1xSNO [C1(100)]	P11172 1xSNO [C304(100)]	High	3.75027e-05	0	1	1	1	P11172	P11172 [304-313]	0	1732.88	6.479	2.7	0.00044145	78.4	12.1	78.4	82.5	68.2	16.1	11.8	12.1		3.6	0	3.036e-05
[K].EGVECEVINMR.[T]	1xSNO [C5(100)]; 1xOxidation [M10(100)]	P11177 1xSNO [C263(100)]; 1xOxidation [M268(100)]	High	0.00343683	0.000217491	1	1	1	P11177	P11177 [259-269]	0	1718.85	10.076	3.33	0.000233925	224.7	22.3	219.9	282.2	224.7	23.9	22.3	15.9	Excluded Modification	2.5	0.0001535	0.001955
[K].TNHLVTVEGGWPQFGVGAEICAR.[I]	1xSNO [C21(100)]	P11177 1xSNO [C306(100)]	High	6.94277e-12	0	1	1	1	P11177	P11177 [286-308]	0	2865.48	3.077	1.62	0.00272216	91.4	29.7	85	127.9	91.4	38.2	29.7	29		6.41	0	1.697e-11
[K].AASLGLLQFPILNASVDENCQNITYK.[A]	1xSNO [C20(100)]	P11182 1xSNO [C333(100)]	High	3.14941e-10	0	1	1	4	P11182	P11182 [314-339]	0	3475.88	8.257	3.05	0.0130556	166.8	20.2	166.8	185.7	166.6	27.9	20.2	11.1		5.18	0	5.878e-10
[K].NVQICSIFDIATELNR.[L]	1xSNO [C5(100)]	P11182 1xSNO [C365(100)]	High	2.08274e-06	0	1	1	1	P11182	P11182 [361-376]	0	2260.21	4.689	2.23	0.0034137	99.4	21.2	99.4	114.5	95.4	26.6	21.2	16.3		3.85	0	2.072e-06
[K].EGDTVSQFDSICEVQSDK.[A]	1xSNO [C12(100)]	P11182 1xSNO [C99(100)]	High	3.86069e-10	0	1	1	1	P11182	P11182 [88-105]	0	2640.3	13.933	3.8	0.0119974	480.7	34.5	432.5	529.3	480.7	43.5	34.5	14.3		5.96	0	7.099e-10
[R].MSVIEEGDCK.[R]	1xSNO [C9(100)]; 1xOxidation [M1(100)]	P11216 1xSNO [C437(100)]; 1xOxidation [M429(100)]	High	0.000156599	0	1	1	2	P11216	P11216 [429-438]	0	1779.91	7.229	2.85	0.000695869	657.1	90.9	588.1	786.5	657.1	90.9	100.5	63	Excluded Modification	2.57	0	0.0001145
[R].MTEEPLMCAYCVTEPGAGSDVAGIK.[T]	1xSNO [C8(100)]; 1xCarbamidomethyl [C11(100)]	P11310 1xSNO [C156(100)]; 1xCarbamidomethyl [C159(100)]	High	2.03653e-09	0	1	1	2	P11310	P11310 [149-173]	0	3282.6	20.645	4.37	0.00498454	64	3.1	64	73.9	49.8	3.1	2.8	7	Excluded Modification	4.83	0	2.699e-08
[R].MTEEPLMCAYCVTEPGAGSDVAGIK.[T]	1xSNO [C11(100)]; 1xCarbamidomethyl [C8(100)]; 1xOxidation [M1(100)]	P11310 1xSNO [C159(100)]; 1xCarbamidomethyl [C156(100)]; 1xOxidation [M149(100)]	High	2.0122e-10	0	1	1	7	P11310	P11310 [149-173]	0	3298.6	10.703	3.42	0.0225373	587.6	54.9	587.6	772.4	539.4	92.9	54.9	20.7	Excluded Modification	5.23	0	3.872e-10
[R].MTEEPLMCAYCVTEPGAGSDVAGIK.[T]	1xSNO [C11(100)]; 1xCarbamidomethyl [C8(100)]; 2xOxidation [M1(100); M7(100)]	P11310 1xSNO [C159(100)]; 1xCarbamidomethyl [C156(100)]; 2xOxidation [M149(100); M155(100)]	High	8.21398e-11	0	1	1	6	P11310	P11310 [149-173]	0	3314.59	6.582	2.72	0.00977288	1024.2	155.6	1024.2	1313.1	1015.7	206.5	155.6	85.4	Excluded Modification	5.56	0	2.813e-08
[K].EYGFCIMDNHK.[E]	1xSNO [C5(100)]	P11387 1xSNO [C341(100)]	High	0.000138651	0	1	1	1	P11387	P11387 [337-347]	0	2010.01	6.691	2.74	0.00512754	519.9	77.7	519.9	767.7	507.5	121.2	77.7	51.5		3.34	0	0.0001023
[K].EYGFCIMDNHK.[E]	1xSNO [C5(100)]; 1xOxidation [M7(100)]	P11387 1xSNO [C341(100)]; 1xOxidation [M343(100)]	High	0.000801646	7.95114e-05	1	1	1	P11387	P11387 [337-347]	0	2026												Excluded Modification	3.05	4.241e-05	0.000516
[R].IMPEDIIINCSK.[D]	1xSNO [C10(100)]	P11387 1xSNO [C386(100)]	High	5.22821e-05	0	1	1	2	P11387	P11387 [377-388]	0	2029.13	8.176	3.03	0.00609797	627.9	76.8	607.8	893.1	627.9	99.8	76.8	39.2		3.77	0	4.252e-05
[R].IMPEDIIINCSK.[D]	1xSNO [C10(100)]; 1xOxidation [M2(100)]	P11387 1xSNO [C386(100)]; 1xOxidation [M378(100)]	High	0.000498938	0	1	1	2	P11387	P11387 [377-388]	0	2045.13	3.898	1.96	0.00148654	697.4	178.9	653.2	995.3	697.4	214.7	178.9	132.7	Excluded Modification	3.98	0	0.0003342
[R].AVAILCNHQR.[A]	1xSNO [C6(100)]	P11387 1xSNO [C630(100)]	High	8.4588e-05	0	1	1	3	P11387	P11387 [625-634]	0	1548.87	3.595	1.85	0.000371936	222.5	61.9	196.6	262.1	222.5	73.1	61.9	57.7		3.22	0	0.0001133
[R].ITVAWCK.[K]	1xSNO [C6(100)]	P11387 1xSNO [C733(100)]	High	0.0884262	0.00341651	1	1	1	P11387	P11387 [728-734]	0	1473.88	1.057	0.08	0.584709	14.9	14.1	14.9	17.9	13.1	16.1	12.5	14.1		1.22	0.002377	0.04556
[K].SFGSTCQLSEK.[F]	1xSNO [C6(100)]	P11388 1xSNO [C392(100)]	High	0.00109497	0.000151848	1	1	2	P11388	P11388 [387-397]	0	1839.98	8.152	3.03	0.00472256	845.4	103.7	782.6	1112.6	845.4	144.1	103.7	63.1		2.83	8.318e-05	0.0006842
[R].NSTECTLILTEGDSAK.[T]	1xSNO [C5(100)]	P11388 1xSNO [C455(100)]	High	2.84011e-09	0	1	1	4	P11388	P11388 [451-466]	0	2335.23	17.056	4.09	0.02751	1883	110.4	1883	2143.6	1868.1	156.6	110.4	25.4		4.99	0	4.524e-09
[R].TQVCGILR.[E]	1xSNO [C4(100)]	P11413 1xSNO [C13(100)]	High	0.0725765	0.00261543	1	1	3	P11413	P11413 [10-17]	0	1313.77	5.344	2.42	0.00160784	733.2	137.2	716.4	1074.5	733.2	150.1	137.2	122.5		2.2	0.001808	0.03716
[K].NIHESCMSQIGWNR.[I]	1xSNO [C6(100)]	P11413 1xSNO [C158(100)]	High	8.0528e-07	0	1	1	3	P11413	P11413 [153-166]	0	2099.02	4.534	2.18	0.000446721	271.6	59.9	271.6	379.3	268.6	65.2	59.9	48.7		4.49	0	4.815e-06
[K].NIHESCMSQIGWNR.[I]	1xSNO [C6(100)]; 1xOxidation [M7(100)]	P11413 1xSNO [C158(100)]; 1xOxidation [M159(100)]	High	2.93782e-05	0	1	1	2	P11413	P11413 [153-166]	0	2115.02	5.008	2.32	0.000631403	236.4	47.2	229.1	281.2	236.4	51.7	47.2	35.8	Excluded Modification	3.65	0	2.426e-05
[R].DNIACVILTFK.[E]	1xSNO [C5(100)]	P11413 1xSNO [C232(100)]	High	4.53441e-05	0	1	1	5	P11413	P11413 [228-238]	0	1890.1	4.354	2.12	0.00408786	265.6	61	265.6	292.2	250.5	69.3	61	43.9		3.12	0	3.622e-05
[R].DNIACVILTFKEPFGTEGR.[G]	1xSNO [C5(100)]	P11413 1xSNO [C232(100)]	High	0.000775414	7.95114e-05	1	1	1	P11413	P11413 [228-246]	1	2763.5	3.806	1.93	0.00740888	68.5	18	62.4	80.4	68.5	24.7	18	13.7		2.6	4.241e-05	0.0004992
[K].CISEVQANNVVLGQYVGNPDGEGEATK.[G]	1xSNO [C1(100)]	P11413 1xSNO [C294(100)]	High	4.40335e-16	0	1	1	2	P11413	P11413 [294-320]	0	3444.76	3.761	1.91	0.00240519	293	77.9	288.8	459.3	293	102.7	77.9	61.2		7.94	0	4.501e-12
[R].LQFHDVAGDIFHQQCK.[R]	1xSNO [C15(100)]	P11413 1xSNO [C385(100)]	High	5.89315e-07	0	1	1	7	P11413	P11413 [371-386]	0	2539.34	9	3.17	0.00424977	1080	120	1025	1426.7	1080	166	120	73.2		5.11	0	3.399e-06
[R].ECSLQVPEDELVSTLK.[Q]	1xSNO [C2(100)]	P11441 1xSNO [C13(100)]	High	1.83366e-07	0	1	1	1	P11441	P11441 [12-27]	0	2443.33	7.793	2.96	0.0159472	263.4	33.8	228	295.4	263.4	43.9	33.8	15.2		4.74	0	2.172e-07
[R].ADFAQACQDAGVR.[F]	1xSNO [C7(100)]	P11498 1xSNO [C131(100)]	High	1.88113e-06	0	1	1	2	P11498	P11498 [125-137]	0	1775.88	8.194	3.03	0.0028172	781.7	95.4	694.8	942.8	781.7	115.1	95.4	59		4.06	0	4.619e-06
[R].ACTELGIR.[T]	1xSNO [C2(100)]	P11498 1xSNO [C56(100)]	High	0.0858673	0.00329278	1	1	1	P11498	P11498 [55-62]	0	1286.72	0.947	-0.08	0.523465	216	228	202.1	249	216	228	211.9	280.1		2.22	0.002313	0.04415
[R].FLYECPWR.[R]	1xSNO [C5(100)]	P11498 1xSNO [C622(100)]	High	0.00355122	0.000217491	1	1	1	P11498	P11498 [618-625]	0	1537.79	7.669	2.94	0.000346256	375.8	49	371	543.3	375.8	65.7	49	41.2		2.82	0.0001535	0.00201
[K].FCEVAK.[E]	1xSNO [C2(100)]	P11498 1xSNO [C663(100)]	High	0.0605542	0.00250594	1	1	1	P11498	P11498 [662-667]	0	1349.78	1.436	0.52	0.068685	448.2	312.1	380.9	587.6	448.2	317.7	312.1	282.9		2	0.001693	0.03088
[R].AGTHILCIK.[D]	1xSNO [C7(100)]	P11498 1xSNO [C739(100)]	High	0.00404804	0.000217491	1	1	2	P11498	P11498 [733-741]	0	1608.98	5.449	2.45	0.00049483	291	53.4	277.6	360	291	59.2	53.4	39.7		2.32	0.0001535	0.002271
[K].QNDQPMDILQIINCLTTIYDR.[L]	1xSNO [C14(100)]	P11532 1xSNO [C3153(100)]	High	0.0194986	0.00107528	1	1	1	P11532	P11532 [3140-3160]	0	2931.5												No Quan Values	2.08	0.0007033	0.01006
[K].QVASSTGFCDQR.[R]	1xSNO [C9(100)]	P11532 1xSNO [C3229(100)]	High	1.07991e-07	0	1	1	1	P11532	P11532 [3221-3232]	0	1722.85	7.647	2.93	0.0030265	260	34	260	219.1	266.6	35.4	34	20.7		4.58	0	1.329e-07
[K].ECPIIGFR.[Y]	1xSNO [C2(100)]	P11532 1xSNO [C3319(100)]	High	0.0058392	0.000359082	1	1	1	P11532	P11532 [3318-3325]	0	1358.76	13.534	3.76	0.000373084	383	28.3	383	490.4	326	31.8	28.3	26.2		2.87	0.0002281	0.003188
[R].GDLNDCFIPCTPK.[G]	1xSNO [C10(99.7)]; 1xCarbamidomethyl [C6(99.7)]	P11586 1xSNO [C147(99.7)]; 1xCarbamidomethyl [C143(99.7)]	High	2.96426e-06	0	1	1	3	P11586	P11586 [138-150]	0	2133.1	6.898	2.79	0.00603818	1107.8	160.6	1107.8	1310.2	1005	204.9	160.6	97.8	Excluded Modification	3.94	0	4.392e-06
[K].GCLELIK.[E]	1xSNO [C2(100)]	P11586 1xSNO [C152(100)]	High	0.00355122	0.000217491	1	1	2	P11586	P11586 [151-157]	0	1428.88	1.193	0.25	0.192619	97.7	81.9	84.2	127.6	97.7	87.8	81.9	73.6		2.64	0.0001535	0.002013
[K].CTHWAEGGK.[G]	1xSNO [C1(100)]	P11586 1xSNO [C785(100)]	High	9.05157e-05	0	1	1	3	P11586	P11586 [785-793]	0	1641.87	8.806	3.14	0.000981698	1059.4	120.3	994.6	1059.4	1105.5	120.3	128.7	92.1		3.14	0	6.889e-05
[K].QGFGNLPICMAK.[T]	1xSNO [C9(100)]	P11586 1xSNO [C863(100)]	High	5.97369e-07	0	1	1	3	P11586	P11586 [855-866]	0	1932.07	6.005	2.59	0.000325414	794.4	132.3	786.1	1079.4	794.4	169.4	132.3	112.6		3.76	0	6.507e-07
[K].QGFGNLPICMAK.[T]	1xSNO [C9(100)]; 1xOxidation [M10(100)]	P11586 1xSNO [C863(100)]; 1xOxidation [M864(100)]	High	8.10764e-07	0	1	1	2	P11586	P11586 [855-866]	0	1948.07	7.222	2.85	0.00707041	451.4	62.5	427.6	597.4	451.4	94.3	62.5	39.5	Excluded Modification	3.9	0	8.625e-07
[K].EDLLCGATDGK.[K]	1xSNO [C5(100)]	P11717 1xSNO [C475(100)]	High	0.24212	0.00882848	1	1	1	P11717	P11717 [471-481]	0	1774.95	2.837	1.5	0.00167422	225	79.3	209.2	281.9	225	91.2	79.3	62.3		1.31	0.006224	0.1349
[R].GCPEDAAVCAVDK.[N]	1xSNO [C2(100)]; 1xCarbamidomethyl [C9(100)]	P11717 1xSNO [C531(100)]; 1xCarbamidomethyl [C538(100)]	High	1.36483e-05	0	1	1	1	P11717	P11717 [530-542]	0	1988.01	4.894	2.29	0.00581399	428.2	87.5	399.2	483	428.2	92	87.5	53.1	Excluded Modification	4.54	0	1.186e-05
[R].WYTSYACPEEPLECVVTDPSTLEQYDLSSLAK.[S]	1xSNO [C14(100)]; 1xCarbamidomethyl [C7(100)]	P11717 1xSNO [C767(100)]; 1xCarbamidomethyl [C760(100)]	High	9.16126e-07	0	1	1	1	P11717	P11717 [754-785]	0	4348.12	16.792	4.07	0.0218076	40.3	2.4	40.3	49.5	23.3	8.9	2.4	2.1	Excluded Modification	3.13	0	9.675e-07
[K].AGDTVIPLYIPQCGECK.[F]	1xSNO [C16(100)]; 1xCarbamidomethyl [C13(100)]	P11766 1xSNO [C100(100)]; 1xCarbamidomethyl [C97(100)]	High	2.58265e-09	0	1	1	3	P11766	P11766 [85-101]	0	2517.34	6.37	2.67	0.00721275	945.3	148.4	945.3	1113.9	867.5	182.8	148.4	86.9	Excluded Modification	4.28	0	1.074e-08
[K].TNLCQK.[I]	1xSNO [C4(100)]	P11766 1xSNO [C111(100)]	High	0.0082572	0.000422556	1	1	1	P11766	P11766 [108-113]	0	1359.79	24.833	4.63	0.00909597	134.1	5.4	134.1	125.7	149.6	9.2	5.4	2.9		2.22	0.0002603	0.004408
[R].AALEACHK.[G]	1xSNO [C6(100)]	P11766 1xSNO [C282(100)]	High	0.000386607	0	1	1	4	P11766	P11766 [277-284]	0	1495.86	11.91	3.57	0.00261067	583.6	49	558.5	624.4	583.6	62.7	49	37.1		2.98	0	0.0002635
[R].IIYANPCK.[Q]	1xSNO [C7(100)]	P11926 1xSNO [C114(100)]	High	0.0297114	0.00159003	1	1	1	P11926	P11926 [108-115]	0	1574.92	2.444	1.29	0.00935512	204.6	83.7	203.1	313.6	204.6	93.9	83.7	75.4		1.76	0.00107	0.01517
[K].LMDLDVEQLGIPEQEYSCVVK.[M]	1xSNO [C18(100)]	P12004 1xSNO [C135(100)]	High	2.11669e-12	0	1	1	7	P12004	P12004 [118-138]	0	3061.61	9.656	3.27	0.00304027	905.7	93.8	905.7	1249.3	904.1	128.5	93.8	58.3		5.91	0	5.624e-12
[K].LMDLDVEQLGIPEQEYSCVVK.[M]	1xSNO [C18(100)]; 1xOxidation [M2(100)]	P12004 1xSNO [C135(100)]; 1xOxidation [M119(100)]	High	2.57318e-11	0	1	1	4	P12004	P12004 [118-138]	0	3077.61	8.948	3.16	0.00834177	597.7	66.8	597.7	813	583.8	94.2	66.8	34.6	Excluded Modification	6.21	0	9.679e-11
[R].DLSHIGDAVVISCAK.[D]	1xSNO [C13(100)]	P12004 1xSNO [C162(100)]	High	7.58749e-08	0	1	1	2	P12004	P12004 [150-164]	0	2181.22	7.585	2.92	0.00292298	742.6	97.9	700.4	975.7	742.6	140.6	97.9	69.5		5.17	0	9.569e-08
[K].CAGNEDIITLR.[A]	1xSNO [C1(100)]	P12004 1xSNO [C81(100)]	High	2.26309e-07	0	1	1	4	P12004	P12004 [81-91]	0	1628.87	11.385	3.51	0.00057988	1710	150.2	1609.9	2035.5	1710	150.2	155.5	99.8		4.04	0	4.571e-07
[R].ILDGMFAICGVSDSK.[F]	1xSNO [C9(100)]	P12081 1xSNO [C224(100)]	High	1.38602e-06	0	1	1	1	P12081	P12081 [216-230]	0	2209.19	5.104	2.35	0.0111312	157.2	30.8	153.6	211.6	157.2	37.1	30.8	15.4		3.91	0	1.419e-06
[R].TICSSVDK.[L]	1xSNO [C3(100)]	P12081 1xSNO [C235(100)]	High	0.0289183	0.00159003	1	1	1	P12081	P12081 [233-240]	0	1505.85	5.4	2.43	0.000489877	631.8	117	540.8	633.3	631.8	122.4	117	89.9		2.5	0.00107	0.01473
[R].KVPCVGLSIGVER.[I]	1xSNO [C4(100)]	P12081 1xSNO [C379(100)]	High	3.60909e-06	0	1	1	2	P12081	P12081 [376-388]	1	2010.2	7.403	2.89	0.0102304	299.1	40.4	289.6	386.9	299.1	65.4	40.4	25.7		3.96	0	3.45e-06
[K].LLNQLQYCEEAGIPLVAIIGEQELK.[D]	1xSNO [C8(100)]	P12081 1xSNO [C455(100)]	High	1.38098e-08	0	1	1	4	P12081	P12081 [448-472]	0	3437.92	14.463	3.85	0.0353668	33	2.3	32	37.2	33	1.5	7.5	2.3		4.79	0	1.961e-08
[R].EFHGLGDCIIK.[I]	1xSNO [C8(100)]	P12235 1xSNO [C160(100)]	High	0.000201083	0	1	1	1	P12235	P12235 [153-163]	0	1885.05	3.664	1.87	0.0012303	178.8	48.8	148.1	222.3	178.8	55.6	48.8	37.3		3.54	0	0.0001444
[K].GIVDCIVR.[I]	1xSNO [C5(100)]	P12236 1xSNO [C57(100)]	High	0.0126316	0.000691078	1	1	2	P12236	P12236 [53-60]	0	1298.76	1.27	0.34	0.192122	190.9	150.3	160.9	238.1	190.9	172.7	150.3	148.6		1.94	0.0005056	0.007247
[R].HGFCGIPITDTGR.[M]	1xSNO [C4(100)]	P12268 1xSNO [C140(100)]	High	7.99832e-07	0	1	1	3	P12268	P12268 [137-149]	0	1797.94	6.866	2.78	0.000696937	451.1	65.7	451.1	551.3	400.4	70.2	65.7	61.9		3.74	0	8.53e-07
[R].DIDFLKEEEHDCFLEEIMTK.[R]	1xSNO [C12(100)]	P12268 1xSNO [C173(100)]	High	2.14006e-06	0	1	1	1	P12268	P12268 [162-181]	1	3366.73	7.802	2.96	0.00364633	196.6	25.2	196.6	235.6	183.8	41.1	25.2	22.7		4.43	0	2.126e-06
[K].EEEHDCFLEEIMTK.[R]	1xSNO [C6(100)]; 1xOxidation [M12(100)]	P12268 1xSNO [C173(100)]; 1xOxidation [M179(100)]	High	3.23046e-05	0	1	1	2	P12268	P12268 [168-181]	0	2422.18	2.277	1.19	0.00863123	188.8	82.9	171.4	239	188.8	107.8	82.9	68	Excluded Modification	3.69	0	2.652e-05
[K].QLLCGAAIGTHEDDKYR.[L]	1xSNO [C4(100)]	P12268 1xSNO [C246(100)]	High	1.42154e-05	0	1	1	1	P12268	P12268 [243-259]	1	2543.36												No Quan Values	5.53	0	1.235e-05
[R].VGMGSGSICITQEVLACGRPQATAVYK.[V]	1xSNO [C17(100)]; 1xCarbamidomethyl [C9(100)]	P12268 1xSNO [C339(100)]; 1xCarbamidomethyl [C331(100)]	High	9.17055e-12	0	1	1	1	P12268	P12268 [323-349]	0	3449.82	10.885	3.44	0.00828468	142.6	13.1	142.6	151	102.3	19	13.1	6.7	Excluded Modification	7.08	0	2.2e-11
[R].VGMGSGSICITQEVLACGRPQATAVYK.[V]	1xSNO [C17(100)]; 1xCarbamidomethyl [C9(100)]; 1xOxidation [M3(100)]	P12268 1xSNO [C339(100)]; 1xCarbamidomethyl [C331(100)]; 1xOxidation [M325(100)]	High	1.6466e-12	0	1	1	2	P12268	P12268 [323-349]	0	3465.82	7.161	2.84	0.0229607	98.1	13.7	98.1	133.7	92.3	18.7	13.7	4.9	Excluded Modification	6.28	0	4.466e-12
[K].AESQLLECK.[A]	1xSNO [C8(100)]	P12270 1xSNO [C1127(100)]	High	0.000191797	0	1	1	1	P12270	P12270 [1120-1128]	0	1673.94	7.586	2.92	0.000460018	580.3	76.5	566.6	907.3	580.3	91.9	76.5	57.1		3.49	0	0.0001377
[R].CEDLEK.[Q]	1xSNO [C1(100)]	P12270 1xSNO [C1149(100)]	High	0.0279587	0.00152705	1	1	1	P12270	P12270 [1149-1154]	0	1389.76	6.786	2.76	0.00330957	279.6	41.2	309.3	199.9	279.6	41.2	42.9	38.3		1.68	0.001005	0.01426
[K].CNLENK.[K]	1xSNO [C1(100)]	P12270 1xSNO [C224(100)]	High	0.150431	0.00563824	1	1	1	P12270	P12270 [224-229]	0	1373.77												No Quan Values	1.62	0.003929	0.08023
[R].GFCLPPHCSR.[G]	1xSNO [C8(100)]; 1xCarbamidomethyl [C3(100)]	P12277 1xSNO [C146(100)]; 1xCarbamidomethyl [C141(100)]	High	0.000185426	0	1	1	10	P12277	P12277 [139-148]	0	1597.8	3.416	1.77	0.00253807	661	193.5	613.1	773.3	661	194.4	193.5	188.8	Excluded Modification	3.31	0	0.0003004
[R].FCTGLTQIETLFK.[S]	1xSNO [C2(100)]	P12277 1xSNO [C254(100)]	High	9.28647e-07	0	1	1	4	P12277	P12277 [253-265]	0	2154.21	1.012	0.02	0.425857	32.7	32.3	32.7	34.7	31.3	33.4	32.3	25.1		4	0	9.818e-07
[K].FTEILCLR.[S]	1xSNO [C6(100)]	P12429 1xSNO [C202(100)]	High	0.000613979	0	1	1	1	P12429	P12429 [197-204]	0	1418.81	8.246	3.04	0.00276656	110.5	13.4	104.3	140.9	110.5	20	13.4	10.2		2.79	0	0.0004044
[K].TTPTGWTLDQCIQTGVDNPGHPFIK.[T]	1xSNO [C11(100)]	P12532 1xSNO [C89(100)]	High	1.44818e-08	0	1	1	1	P12532	P12532 [79-103]	0	3379.76	0.762	-0.39	0.196181	87.9	115.4	87.9	110	79	135.6	115.4	94.7		5.67	0	2.055e-08
[R].MVSDINNAWGCLEQVEK.[G]	1xSNO [C11(100)]	P12814 1xSNO [C370(100)]	High	6.02381e-08	0	1	1	1	P12814	P12814 [360-376]	0	2589.33	5.152	2.37	0.0024484	332.8	64.6	332.8	571.9	326.2	82.5	64.6	41.2		4.8	0	7.716e-08
[R].MVSDINNAWGCLEQVEK.[G]	1xSNO [C11(100)]; 1xOxidation [M1(100)]	P12814 1xSNO [C370(100)]; 1xOxidation [M360(100)]	High	1.48572e-07	0	1	1	1	P12814	P12814 [360-376]	0	2605.33	6.996	2.81	0.00568416	168.6	24.1	149.6	291.2	168.6	49.3	24.1	21.1	Excluded Modification	4.29	0	1.785e-07
[K].ICDQWDNLGALTQK.[R]	1xSNO [C2(100)]	P12814 1xSNO [C480(100)]	High	4.47334e-05	0	1	1	1	P12814	P12814 [479-492]	0	2258.21	5.885	2.56	0.00288537	323.7	55	282.9	524.8	323.7	80.3	55	38.2		4.46	0	3.567e-05
[K].ACLISLGYDIGNDPQGEAEFAR.[I]	1xSNO [C2(100)]	P12814 1xSNO [C774(100)]	High	5.37267e-13	0	1	1	2	P12814	P12814 [773-794]	0	2763.37												No Quan Values	7.45	0	1.57e-12
[K].FEVNNTILHPEIVECR.[V]	1xSNO [C15(100)]	P12955 1xSNO [C183(100)]	High	3.96078e-09	0	1	1	2	P12955	P12955 [169-184]	0	2337.23	0.956	-0.06	0.952865	134.9	141.1	134.9	167.9	130.9	161	141.1	128		5.1	0	2.081e-08
[K].EYELESLFEHYCYSR.[G]	1xSNO [C12(100)]	P12955 1xSNO [C230(100)]	High	1.03518e-06	0	1	1	1	P12955	P12955 [219-233]	0	2392.12	0.932	-0.1	0.558482	42.4	45.5	40	54.2	42.4	45.5	33.2	46.3		4.42	0	1.083e-06
[R].TVEEIEACMAGCDK.[A]	1xSNO [C12(100)]; 1xCarbamidomethyl [C8(100)]	P12955 1xSNO [C482(100)]; 1xCarbamidomethyl [C478(100)]	High	6.01107e-11	0	1	1	3	P12955	P12955 [471-484]	0	2209.08	2.107	1.08	0.00867896	810.9	384.8	810.9	1092.1	728.7	478.3	384.8	350.6	Excluded Modification	5.75	0	1.259e-10
[R].TVEEIEACMAGCDK.[A]	1xSNO [C12(100)]; 1xCarbamidomethyl [C8(100)]; 1xOxidation [M9(100)]	P12955 1xSNO [C482(100)]; 1xCarbamidomethyl [C478(100)]; 1xOxidation [M479(100)]	High	1.10212e-07	0	1	1	5	P12955	P12955 [471-484]	0	2225.08	2.127	1.09	0.00228555	978	459.8	978	1260.4	946.6	498.2	459.8	397.3	Excluded Modification	3.82	0	1.355e-07
[R].YCTDTGVLFR.[Q]	1xSNO [C2(100)]	P12955 1xSNO [C58(100)]	High	2.67167e-05	0	1	1	1	P12955	P12955 [57-66]	0	1598.83	3.133	1.65	0.000459531	481.6	153.7	474	599.4	481.6	182.6	153.7	137.6		3.34	0	2.217e-05
[K].EVAALCR.[Y]	1xSNO [C6(100)]	P12956 1xSNO [C398(100)]	High	0.00858752	0.000422556	1	1	2	P12956	P12956 [393-399]	0	1185.67	22.204	4.47	0.00134194	608.4	27.4	600.5	628.1	608.4	31	27.4	20.5		2.67	0.0002603	0.004581
[K].AMFESQSEDELTPFDMSIQCIQSVYISK.[I]	1xSNO [C20(100)]	P12956 1xSNO [C66(100)]	High	3.51071e-10	0	1	1	1	P12956	P12956 [47-74]	0	3879.9	6.461	2.69	0.00267042	57.5	8.9	57.5	88.8	56.8	11.4	8.9	5.3		5.92	0	6.469e-10
[R].HSIHWPCR.[L]	1xSNO [C7(100)]	P13010 1xSNO [C249(100)]	High	0.000391839	0	1	1	7	P13010	P13010 [243-250]	0	1459.77	6.077	2.6	0.000216395	634.4	104.4	570.3	637.2	634.4	104.4	108.9	86.1		2.57	0	0.0002675
[K].ETVYCLNDDDETEVLKEDIIQGFR.[Y]	1xSNO [C5(100)]	P13010 1xSNO [C296(100)]	High	1.259e-14	0	1	1	8	P13010	P13010 [292-315]	1	3497.76	14.072	3.81	0.036009	2700.4	191.9	2625.6	3366.9	2700.4	281.7	191.9	36.5		8.25	0	4.81e-14
[K].ETVYCLNDDDETEVLK.[E]	1xSNO [C5(100)]	P13010 1xSNO [C296(100)]	High	1.20379e-07	0	1	1	2	P13010	P13010 [292-307]	0	2539.28	22.041	4.46	0.0267377	1075.6	48.8	1075.6	1284.1	1046.9	63.8	48.8	8.9		5.15	0	1.833e-07
[K].CFSVLGFCK.[S]	1xSNO [C1(100)]; 1xCarbamidomethyl [C8(100)]	P13010 1xSNO [C339(100)]; 1xCarbamidomethyl [C346(100)]	High	0.269661	0.00969009	1	1	1	P13010	P13010 [339-347]	0	1713.93	7.826	2.97	0.000261279	18	2.3	20.6	18	14.9	3	2.3	2	Excluded Modification	1.01	0.006834	0.1521
[K].SIDCIR.[A]	1xSNO [C4(100)]	P13010 1xSNO [C638(100)]	High	0.228496	0.00854508	1	1	1	P13010	P13010 [635-640]	0	1130.63	9.964	3.32	0.00369631	474.3	47.6	447.4	485.5	474.3	47.6	56.8	33.4		1.63	0.005931	0.1267
[K].AESCQGDLSTLANVVTSLANLGK.[T]	1xSNO [C4(100)]	P13056 1xSNO [C265(100)]	High	2.6536e-05	0	1	1	1	P13056	P13056 [262-284]	0	2944.59	12.158	3.6	0.00857878	23.1	1.9	22.2	34.9	23.1	4.8	1.8	1.9		2.61	0	2.197e-05
[K].CPFLAAQMNQR.[G]	1xSNO [C1(100)]	P13196 1xSNO [C108(100)]	High	0.0009719	7.95114e-05	1	1	1	P13196	P13196 [108-118]	0	1702.88	2.835	1.5	0.00157295	92.7	32.7	82.1	96.2	92.7	32.2	33.3	32.7		3.11	4.241e-05	0.0006158
[R].SLPLCLQLYAPGLSPDTIMECAMGDR.[G]	1xSNO [C5(100)]; 1xCarbamidomethyl [C21(100)]	P13284 1xSNO [C162(100)]; 1xCarbamidomethyl [C178(100)]	High	0.000639089	0	1	1	1	P13284	P13284 [158-183]	0	3275.62												Excluded Modification	3.05	0	0.000418
[K].KPDVCPSSTSSLR.[S]	1xSNO [C5(100)]	P13284 1xSNO [C237(100)]	High	0.000544334	0	1	1	1	P13284	P13284 [233-245]	0	2030.12	3.606	1.85	2.43711e-05	314.8	87.3	314.8	355.1	309.5	87.3	89.4	77.9		2.99	0	0.0003623
[K].LSLQNCCLTGAGCGVLSSTLR.[T]	1xSNO [C13(100)]; 2xCarbamidomethyl [C6(100); C7(100)]	P13489 1xSNO [C102(100)]; 2xCarbamidomethyl [C95(100); C96(100)]	High	5.28376e-11	0	1	1	3	P13489	P13489 [90-110]	0	2634.35	8.442	3.08	0.011369	116.5	13.8	120.6	116.5	102	20	13.8	8.3	Excluded Modification	5.4	0	1.12e-10
[K].LQLEYCSLSAASCEPLASVLR.[A]	1xSNO [C6(100)]; 1xCarbamidomethyl [C13(100)]	P13489 1xSNO [C152(100)]; 1xCarbamidomethyl [C159(100)]	High	3.10211e-09	0	1	1	2	P13489	P13489 [147-167]	0	2734.42	5.261	2.4	0.00126452	236.2	44.9	236.2	272.7	209.4	46.6	44.9	30.2	Excluded Modification	5.69	0	4.916e-09
[K].DSPCQLEALK.[L]	1xSNO [C4(100)]	P13489 1xSNO [C199(100)]	High	0.000495605	0	1	1	1	P13489	P13489 [196-205]	0	1756.98	12.152	3.6	0.00426119	663.5	54.6	663.5	779.1	636.2	75.4	54.6	35.8		2.95	0	0.0003322
[K].LESCGVTSDNCR.[D]	1xSNO [C11(100)]; 1xCarbamidomethyl [C4(100)]	P13489 1xSNO [C216(100)]; 1xCarbamidomethyl [C209(100)]	High	1.49347e-06	0	1	1	2	P13489	P13489 [206-217]	0	1764.83	9.428	3.24	0.000125624	572.3	60.7	633.8	444.9	572.3	60.7	75.8	53.2	Excluded Modification	3.97	0	1.523e-06
[R].DLCGIVASK.[A]	1xSNO [C3(100)]	P13489 1xSNO [C220(100)]	High	0.000361468	0	1	1	1	P13489	P13489 [218-226]	0	1558.91	6.886	2.78	0.0019992	849.7	123.4	849.7	1155.5	826.7	153.6	123.4	80.1		2.97	0	0.0002477
[K].LGDVGMAELCPGLLHPSSR.[L]	1xSNO [C10(100)]	P13489 1xSNO [C248(100)]	High	2.07842e-09	0	1	1	1	P13489	P13489 [239-257]	0	2376.25	3.432	1.78	0.00857161	88.9	25.9	81.9	141.1	88.9	30.4	25.9	24.4		4.28	0	3.383e-09
[R].WAELLPLLQQCQVVR.[L]	1xSNO [C11(100)]	P13489 1xSNO [C30(100)]	High	0.00350501	0.000217491	1	1	1	P13489	P13489 [20-34]	0	2220.26												No Quan Values	2.72	0.0001535	0.001985
[R].LLCETLLEPGCQLESLWVK.[S]	1xSNO [C11(100)]; 1xCarbamidomethyl [C3(100)]	P13489 1xSNO [C313(100)]; 1xCarbamidomethyl [C305(100)]	High	3.90129e-08	0	1	1	4	P13489	P13489 [303-321]	0	2884.58	9.077	3.18	0.00655346	246.9	27.2	246.9	280.2	211.7	37.3	27.2	16.2	Excluded Modification	4.12	0	5.157e-08
[R].ELCQGLGQPGSVLR.[V]	1xSNO [C3(100)]	P13489 1xSNO [C362(100)]	High	1.59254e-08	0	1	1	1	P13489	P13489 [360-373]	0	1881.03												No Quan Values	4.7	0	2.25e-08
[R].LDDCGLTEAR.[C]	1xSNO [C4(100)]	P13489 1xSNO [C38(100)]	High	0.0169737	0.00102205	1	1	1	P13489	P13489 [35-44]	0	1516.77	16.297	4.03	0.00129776	857.2	52.6	809.3	872.2	857.2	52.6	57.2	38.5		2.94	0.0006784	0.008777
[R].VLWLADCDVSDSSCSSLAATLLANHSLR.[E]	1xSNO [C14(100)]; 1xCarbamidomethyl [C7(100)]	P13489 1xSNO [C387(100)]; 1xCarbamidomethyl [C380(100)]	High	8.03589e-10	0	1	1	3	P13489	P13489 [374-401]	0	3428.73	3.32	1.73	0.000639024	33.2	10	29.5	40	33.2	10	12.2	9.2	Excluded Modification	5.57	0	1.396e-09
[R].ELDLSNNCLGDAGILQLVESVR.[Q]	1xSNO [C8(100)]	P13489 1xSNO [C409(100)]	High	3.90737e-09	0	1	1	3	P13489	P13489 [402-423]	0	2782.47	9.707	3.28	0.0220538	365	37.6	365	511.3	323.7	80.1	37.6	18.9		6	0	6.087e-09
[R].CKDISSALR.[V]	1xSNO [C1(100)]	P13489 1xSNO [C45(100)]	High	0.0665173	0.00261543	1	1	1	P13489	P13489 [45-53]	1	1645.96												No Quan Values	2.13	0.001778	0.03392
[R].SNELGDVGVHCVLQGLQTPSCK.[I]	1xSNO [C21(100)]; 1xCarbamidomethyl [C11(100)]	P13489 1xSNO [C85(100)]; 1xCarbamidomethyl [C75(100)]	High	1.18875e-12	0	1	1	1	P13489	P13489 [65-86]	0	2994.57	10.29	3.36	0.00955542	525.8	51.1	525.8	663.9	463.3	66.5	51.1	23	Excluded Modification	7.46	0	3.301e-12
[R].VTDGALVVVDCVSGVCVQTETVLR.[Q]	1xSNO [C11(100)]; 1xCarbamidomethyl [C16(100)]	P13639 1xSNO [C131(100)]; 1xCarbamidomethyl [C136(100)]	High	2.90758e-11	0	1	1	35	P13639	P13639 [121-144]	0	2943.56	4.205	2.07	0.00262031	92.1	21.9	92.1	132.2	85.4	32.2	21.9	18.6	Excluded Modification	5.94	0	6.432e-11
[R].TFCQLILDPIFK.[V]	1xSNO [C3(100)]	P13639 1xSNO [C290(100)]	High	2.07195e-07	0	1	1	3	P13639	P13639 [288-299]	0	2091.22	11.86	3.57	0.0230227	357	30.1	284.3	661	357	65.7	30.1	10.1		4.34	0	2.435e-07
[R].CELLYEGPPDDEAAMGIK.[S]	1xSNO [C1(100)]	P13639 1xSNO [C369(100)]	High	6.82787e-10	0	1	1	3	P13639	P13639 [369-386]	0	2604.32	12.795	3.68	0.0148156	1056.9	82.6	1056.9	1443	976.2	145.5	82.6	36.9		6.13	0	1.206e-09
[R].CELLYEGPPDDEAAMGIK.[S]	1xSNO [C1(100)]; 1xOxidation [M15(100)]	P13639 1xSNO [C369(100)]; 1xOxidation [M383(100)]	High	2.60429e-10	0	1	1	10	P13639	P13639 [369-386]	0	2620.32	12.199	3.61	0.0113541	2448.3	200.7	2448.3	3382.3	2327.5	313.6	200.7	90.7	Excluded Modification	5.18	0	3.221e-09
[K].STLTDSLVCK.[A]	1xSNO [C9(100)]	P13639 1xSNO [C41(100)]	High	4.80742e-07	0	1	1	11	P13639	P13639 [33-42]	0	1719.98	9.807	3.29	0.00115027	3081.3	314.2	2953	3951.4	3081.3	394.2	314.2	217		4.26	0	5.321e-07
[R].YVEPIEDVPCGNIVGLVGVDQFLVK.[T]	1xSNO [C10(100)]	P13639 1xSNO [C466(100)]	High	6.34651e-11	0	1	1	28	P13639	P13639 [457-481]	0	3355.85	14.696	3.88	0.0330191	3358.1	228.5	3334.2	4731.1	3358.1	372.6	228.5	47.3		6.25	0	1.321e-10
[K].DLEEDHACIPIK.[K]	1xSNO [C8(100)]	P13639 1xSNO [C567(100)]	High	5.96371e-06	0	1	1	4	P13639	P13639 [560-571]	0	2036.1	12.327	3.62	0.0189867	1890.9	153.4	1873.9	2500.3	1890.9	226.4	153.4	52.9		4.16	0	5.727e-05
[K].DLEEDHACIPIKK.[S]	1xSNO [C8(100)]	P13639 1xSNO [C567(100)]	High	4.89823e-06	0	1	1	13	P13639	P13639 [560-572]	1	2393.36	10.262	3.36	0.0107879	3795.8	369.9	3795.8	4754.1	3754.6	499.5	369.9	176.5		4.19	0	1.959e-05
[R].ETVSEESNVLCLSK.[S]	1xSNO [C11(100)]	P13639 1xSNO [C591(100)]	High	1.10901e-11	0	1	1	16	P13639	P13639 [581-594]	0	2191.18	10.722	3.42	0.0076974	4960.9	462.7	4701.4	6789.1	4960.9	637.8	462.7	223.2		6.08	0	2.617e-11
[K].IWCFGPDGTGPNILTDITK.[G]	1xSNO [C3(100)]	P13639 1xSNO [C651(100)]	High	8.99072e-08	0	1	1	3	P13639	P13639 [649-667]	0	2701.45	9.118	3.19	0.0114602	340.1	37.3	337.5	489.6	340.1	59.1	37.3	18.5		5.69	0	1.116e-07
[R].CITIK.[S]	1xSNO [C1(100)]	P13639 1xSNO [C67(100)]	High	0.201873	0.00735947	1	1	7	P13639	P13639 [67-71]	0	1230.78	12.439	3.64	0.000419749	2402	193.1	2307.9	3567.6	2402	266.1	193.1	143.9		2.03	0.005783	0.1242
[K].EGALCEENMR.[G]	1xSNO [C5(100)]	P13639 1xSNO [C693(100)]	High	9.55549e-05	0	1	1	2	P13639	P13639 [689-698]	0	1575.76	27.375	4.77	0.0247316	87.6	3.2	87.6	81.4	89.3	9.6	3.2	1.7		3.03	0	7.223e-05
[K].EGALCEENMR.[G]	1xSNO [C5(100)]; 1xOxidation [M9(100)]	P13639 1xSNO [C693(100)]; 1xOxidation [M697(100)]	High	0.0051569	0.000217491	1	1	7	P13639	P13639 [689-698]	0	1591.75	14.304	3.84	0.00217511	1569.1	109.7	1795.9	1301.5	1569.1	109.7	114.5	57.6	Excluded Modification	2.3	0.0001535	0.002836
[R].CLYASVLTAQPR.[L]	1xSNO [C1(100)]	P13639 1xSNO [C728(100)]	High	3.90129e-08	0	1	1	11	P13639	P13639 [728-739]	0	1745.97	5.811	2.54	0.00165191	440.5	75.8	390.7	590.1	440.5	96.4	75.8	52.4		5.26	0	1.663e-07
[R].LMEPIYLVEIQCPEQVVGGIYGVLNR.[K]	1xSNO [C12(100)]	P13639 1xSNO [C751(100)]	High	6.96442e-14	0	1	1	4	P13639	P13639 [740-765]	0	3356.81	3.545	1.83	0.00615394	70.2	19.8	70.2	91.1	57.2	24.4	19.8	12.7		6.98	0	1.792e-12
[R].LMEPIYLVEIQCPEQVVGGIYGVLNR.[K]	1xSNO [C12(100)]; 1xOxidation [M2(100)]	P13639 1xSNO [C751(100)]; 1xOxidation [M741(100)]	High	3.5997e-13	0	1	1	8	P13639	P13639 [740-765]	0	3372.8	8.688	3.12	0.00513754	267.6	30.8	253.5	343	267.6	49.9	30.8	22.6	Excluded Modification	7.66	0	1.443e-12
[R].SNTGGQAFPQCVFDHWQILPGDPFDNSSRPSQVVAETR.[K]	1xSNO [C11(100)]	P13639 1xSNO [C812(100)]	High	2.14897e-13	0	1	1	7	P13639	P13639 [802-839]	0	4612.24	8.651	3.11	0.0398157	223.2	25.8	223.2	336.9	209.9	42.4	25.8	6.1		7.56	0	3.587e-11
[R].VTDGALVVVDCVSGVCVQTETVLR.[Q]	2xSNO [C11(100); C16(100)]	P13639 2xSNO [C131(100); C136(100)]	High	1.46486e-11	0	1	1	1	P13639	P13639 [121-144]	0	3081.65												No Quan Values	5.68	0	3.384e-11
[K].SFLTAEDCFELGK.[V]	1xSNO [C8(100)]	P13674 1xSNO [C167(100)]	High	0.000439236	0	1	1	1	P13674	P13674 [160-172]	0	2113.12												No Quan Values	3.15	0	0.0002964
[R].RPCTLSELE.[-]	1xSNO [C3(100)]	P13674 1xSNO [C528(100)]	High	0.0188642	0.00107528	1	1	2	P13674	P13674 [526-534]	0	1471.79	5.51	2.46	1.0329e-05	452.4	82.1	414.1	481.4	452.4	82.1	91.3	79.5		2.42	0.0007033	0.009694
[R].EIADGLCLEVEGK.[M]	1xSNO [C7(100)]	P13693 1xSNO [C28(100)]	High	1.87748e-05	0	1	1	2	P13693	P13693 [22-34]	0	2029.12	2.953	1.56	0.00307553	737.4	249.7	715.2	913.7	737.4	311.8	249.7	202		3.58	0	1.602e-05
[K].EGICALGGTSELSSEGTQHSYSEEEK.[Y]	1xSNO [C4(100)]	P13797 1xSNO [C104(100)]	High	8.59545e-14	0	1	1	1	P13797	P13797 [101-126]	0	3381.63	24.608	4.62	0.0358852	457.7	18.6	457.7	468.3	399.7	29.9	18.6	2.9		8.3	0	2.863e-13
[R].KEGICALGGTSELSSEGTQHSYSEEEK.[Y]	1xSNO [C5(100)]	P13797 1xSNO [C104(100)]	High	6.5656e-11	0	1	1	1	P13797	P13797 [100-126]	1	3738.88	15.437	3.95	0.0397027	134.3	8.7	134.3	161.3	122.2	15.2	8.7	1.7		7.73	0	1.369e-10
[K].AVGDGIVLCK.[M]	1xSNO [C9(100)]	P13797 1xSNO [C167(100)]	High	3.60074e-05	0	1	1	3	P13797	P13797 [159-168]	0	1627.97	2.823	1.5	0.00329743	243.1	86.1	221	293.4	243.1	116	86.1	78.6		3.79	0	2.931e-05
[K].VDLNSNGFICDYELHELFK.[E]	1xSNO [C10(100)]	P13797 1xSNO [C33(100)]	High	0.000244561	0	1	1	1	P13797	P13797 [24-42]	0	2909.5	4.919	2.3	0.00207232	60.5	12.3	53.2	93.2	60.5	17.4	12.3	10.5		3.12	0	0.0001722
[K].TISSSLAVVDLIDAIQPGCINYDLVK.[S]	1xSNO [C19(100)]	P13797 1xSNO [C566(100)]	High	3.46337e-10	0	1	1	3	P13797	P13797 [548-573]	0	3400.89	9.152	3.19	0.0253499	90.6	9.9	74	127.7	90.6	14.5	9.9	2.9		6.26	0	1.034e-09
[K].CELLSDDSLAVSSPR.[L]	1xSNO [C1(100)]	P13798 1xSNO [C292(100)]	High	5.42073e-10	0	1	1	1	P13798	P13798 [292-306]	0	2016.04	11.937	3.58	0.00555382	228	19.1	228	250.8	199.5	31.5	19.1	14.5		5.83	0	9.713e-10
[R].QPALSAACLGPEVTTQYGGQYR.[T]	1xSNO [C8(100)]	P13798 1xSNO [C30(100)]	High	1.48027e-09	0	1	1	1	P13798	P13798 [23-44]	0	2734.39	9.891	3.31	0.0272415	108.8	11	108.8	148.3	88.4	14.4	11	2.7		5.66	0	2.473e-09
[R].QLGENFSGIYCSLLPLGCWSADSQR.[V]	1xSNO [C18(100)]; 1xCarbamidomethyl [C11(100)]	P13798 1xSNO [C368(100)]; 1xCarbamidomethyl [C361(100)]	High	0.0821721	0.00298483	1	1	1	P13798	P13798 [351-375]	0	3225.58												Excluded Modification	2.21	0.002158	0.04238
[K].QFNYTHICAGASAFGK.[N]	1xSNO [C8(100)]	P13804 1xSNO [C109(100)]	High	8.84024e-06	0	1	1	1	P13804	P13804 [102-117]	0	2368.24												No Quan Values	3.63	0	7.948e-06
[R].TIYAGNALCTVK.[C]	1xSNO [C9(100)]	P13804 1xSNO [C155(100)]	High	1.38602e-06	0	1	1	2	P13804	P13804 [147-158]	0	1907.09	8.921	3.16	0.00322475	486.2	54.5	486.2	529.9	450	62.9	54.5	35.9		4	0	1.423e-06
[R].LGGEVSCLVAGTK.[C]	1xSNO [C7(100)]	P13804 1xSNO [C53(100)]	High	1.20791e-05	0	1	1	2	P13804	P13804 [47-59]	0	1887.09	11.953	3.58	0.00109565	805.6	67.4	805.6	926.2	736.1	87.1	67.4	51		3.44	0	1.061e-05
[K].VAQDLCK.[V]	1xSNO [C6(100)]	P13804 1xSNO [C68(100)]	High	0.0177755	0.00107528	1	1	3	P13804	P13804 [63-69]	0	1429.83	7.652	2.94	0.00324371	907.5	118.6	835.6	984.3	907.5	150.6	118.6	87.6		2.34	0.0007033	0.009162
[R].SLDDSCSQLTSFLYSFCQQSR.[R]	1xSNO [C17(100)]; 1xCarbamidomethyl [C6(100)]	P13807 1xSNO [C575(100)]; 1xCarbamidomethyl [C564(100)]	High	7.1077e-14	0	1	1	2	P13807	P13807 [559-579]	0	2896.36	7.598	2.93	0.0163065	151.2	19.9	151.2	156.1	125.7	25.6	19.9	9.2	Excluded Modification	6.71	0	2.398e-13
[R].ASCTSSTSGSK.[R]	1xSNO [C3(100)]	P13807 1xSNO [C699(100)]	High	1.43122e-05	0	1	1	3	P13807	P13807 [697-707]	0	1668.87	19.087	4.25	0.00274742	393.2	20.6	447.2	211.4	393.2	20.6	25.2	8.5		3.22	0	1.242e-05
[R].RASCTSSTSGSK.[R]	1xSNO [C4(100)]	P13807 1xSNO [C699(100)]	High	0.165566	0.00617371	1	1	1	P13807	P13807 [696-707]	1	1824.98												No Quan Values	1.14	0.004381	0.08893
[R].VSVCAETYNPDEEEEDTDPR.[V]	1xSNO [C4(100)]	P13861 1xSNO [C101(100)]	High	1.49817e-08	0	1	1	1	P13861	P13861 [98-117]	0	2722.21	17.838	4.16	0.0316837	176.6	9.9	176.6	194.2	163.2	13.1	9.9	1.8		5.42	0	2.117e-08
[R].RVSVCAETYNPDEEEEDTDPR.[V]	1xSNO [C5(100)]	P13861 1xSNO [C101(100)]	High	1.52101e-09	0	1	1	1	P13861	P13861 [97-117]	1	2878.31	8.52	3.09	0.0273674	104.8	12.3	120.1	104.8	95.3	12.3	12.3	3.1		5.37	0	2.526e-09
[K].FEHCNFNDVTTR.[L]	1xSNO [C4(100)]	P13987 1xSNO [C70(100)]	High	0.00267937	0.000217491	1	1	1	P13987	P13987 [67-78]	0	1906.92	2.955	1.56	0.00518776	217.5	73.6	188.6	257.2	217.5	74.3	73.6	70.3		2.87	0.0001535	0.001551
[R].ENELTYYCCK.[K]	1xSNO [C8(99.9)]; 1xCarbamidomethyl [C9(99.9)]	P13987 1xSNO [C88(99.9)]; 1xCarbamidomethyl [C89(99.9)]	High	4.44311e-05	0	1	1	1	P13987	P13987 [81-90]	0	1975.98	2.899	1.54	0.00521502	336	115.9	336	364.7	315.4	139.5	115.9	94.9	Excluded Modification	3.68	0	3.547e-05
[R].LRENELTYYCCK.[K]	1xSNO [C11(99.7)]; 1xCarbamidomethyl [C10(99.7)]	P13987 1xSNO [C89(99.7)]; 1xCarbamidomethyl [C88(99.7)]	High	0.00267937	0.000217491	1	1	2	P13987	P13987 [79-90]	1	2245.16												Excluded Modification	3.21	0.0001535	0.001551
[R].ICNAVSPDKDVDGFHVINVGR.[M]	1xSNO [C2(100)]	P13995 1xSNO [C145(100)]	High	4.23236e-08	0	1	1	1	P13995	P13995 [144-164]	1	2908.56	6.091	2.61	0.00484036	240	39.4	206.9	312.9	240	53.7	39.4	24.6		6.59	0	5.548e-08
[K].LLCGLLAER.[L]	1xSNO [C3(100)]	P14174 1xSNO [C81(100)]	High	4.15182e-05	0	1	1	10	P14174	P14174 [79-87]	0	1411.84	3.094	1.63	0.00174308	1165.6	376.7	1165.6	1638.2	1145.4	467.7	376.7	354		3.03	0	3.328e-05
[K].YEQGTGCWQGPNR.[S]	1xSNO [C7(100)]	P14314 1xSNO [C471(100)]	High	8.27443e-07	0	1	1	1	P14314	P14314 [465-477]	0	1919.91	5.43	2.44	0.000558488	339.9	62.6	296.6	371.7	339.9	63.5	62.6	59.1		4.25	0	8.792e-07
[R].CEYLMELMTPAACPEPPPEAPTEDDHDEL.[-]	1xSNO [C13(100)]; 1xCarbamidomethyl [C1(100)]	P14314 1xSNO [C512(100)]; 1xCarbamidomethyl [C500(100)]	High	1.30116e-09	0	1	1	3	P14314	P14314 [500-528]	0	3724.65	3.707	1.89	0.00269746	43	11.6	38.1	58	43	13.8	11.3	11.6	Excluded Modification	6.31	0	2.194e-09
[R].GQICWYQKPGVGLDAINDANLLEACIYR.[L]	1xSNO [C25(100)]; 1xCarbamidomethyl [C4(100)]	P14324 1xSNO [C204(100)]; 1xCarbamidomethyl [C183(100)]	High	1.93491e-11	0	1	1	2	P14324	P14324 [180-207]	0	3834	0.387	-1.37	0.0137372	38	98.2	31.2	49.2	38	105.3	92	98.2	Excluded Modification	6.51	0	4.399e-11
[K].CSWLVVQCLQR.[A]	1xSNO [C8(100)]; 1xCarbamidomethyl [C1(100)]	P14324 1xSNO [C340(100)]; 1xCarbamidomethyl [C333(100)]	High	2.19896e-06	0	1	1	6	P14324	P14324 [333-343]	0	1815.97	1.037	0.05	0.891688	33.2	32	25.2	33.2	36.8	32	29.7	34.2	Excluded Modification	3.95	0	3.786e-06
[K].LYCEEDQMPICVVCDR.[S]	1xSNO [C3(100)]; 2xCarbamidomethyl [C11(100); C14(100)]; 1xOxidation [M8(100)]	P14373 1xSNO [C107(100)]; 2xCarbamidomethyl [C115(100); C118(100)]; 1xOxidation [M112(100)]	High	0.000933984	7.95114e-05	1	1	1	P14373	P14373 [105-120]	0	2470.12	4.054	2.02	0.00345308	120	29.6	108	154.3	120	32.2	29.6	18.2	Excluded Modification	3.68	4.241e-05	0.0005923
[K].CLFLTESLK.[Q]	1xSNO [C1(100)]	P14373 1xSNO [C284(100)]	High	0.000175669	0	1	1	1	P14373	P14373 [284-292]	0	1707	0.536	-0.9	0.0129758	71.4	133.3	71.4	88.9	63	148.3	133.3	124.2		2.89	0	0.000127
[K].WTIGVCEDSVCR.[K]	1xSNO [C11(100)]; 1xCarbamidomethyl [C6(100)]	P14373 1xSNO [C393(100)]; 1xCarbamidomethyl [C388(100)]	High	5.55711e-05	0	1	1	1	P14373	P14373 [383-394]	0	1848.9	3.04	1.6	0.00568213	146.2	48.1	130.3	193.2	146.2	53.5	48.1	30.2	Excluded Modification	3	0	4.372e-05
[R].CWGTAETNVSCPQCR.[E]	1xSNO [C11(100)]; 2xCarbamidomethyl [C1(100); C14(100)]	P14373 1xSNO [C53(100)]; 2xCarbamidomethyl [C43(100); C56(100)]	High	2.91796e-05	0	1	1	1	P14373	P14373 [43-57]	0	2192.99												Excluded Modification	3.75	0	2.407e-05
[K].NADGTICYDSTHYK.[E]	1xSNO [C7(100)]	P14550 1xSNO [C134(100)]	High	4.30562e-06	0	1	1	2	P14550	P14550 [128-141]	0	2241.11	10.195	3.35	0.0176203	948.1	93	902.3	1026.5	948.1	119.2	93	37.4		4.26	0	5.211e-06
[K].CDENILWLDYK.[N]	1xSNO [C1(100)]	P14618 1xSNO [C152(100)]	High	2.41816e-06	0	1	1	8	P14618	P14618 [152-162]	0	2065.09	7.335	2.87	0.00221056	2512.3	342.5	2512.3	3672.1	2356.2	490.1	342.5	233.9		3.93	0	7.116e-06
[R].AGKPVICATQMLESMIK.[K]	1xSNO [C7(100)]; 2xOxidation [M11(100); M15(100)]	P14618 1xSNO [C326(100)]; 2xOxidation [M330(100); M334(100)]	High	2.54777e-05	0	1	1	1	P14618	P14618 [320-336]	0	2734.54	3.837	1.94	0.00220621	84.8	22.1	81	113.6	84.8	28.8	22.1	17.2	Excluded Modification	2.72	0	2.126e-05
[R].AEGSDVANAVLDGADCIMLSGETAKGDYPLEAVR.[M]	1xSNO [C16(100)]	P14618 1xSNO [C358(100)]	High	1.2829e-13	0	1	1	1	P14618	P14618 [343-376]	1	4091.06	10.721	3.42	0.0173917	65.4	6.1	65.4	101.7	56.4	10.2	6.1	2.2		6.58	0	4.174e-13
[R].AEGSDVANAVLDGADCIMLSGETAK.[G]	1xSNO [C16(100)]	P14618 1xSNO [C358(100)]	High	3.46682e-15	0	1	1	20	P14618	P14618 [343-367]	0	3090.56	14.671	3.87	0.0224226	3408	232.3	3269.8	4770.5	3408	369.6	232.3	66.4		7.9	0	1.452e-14
[R].AEGSDVANAVLDGADCIMLSGETAK.[G]	1xSNO [C16(100)]; 1xOxidation [M18(100)]	P14618 1xSNO [C358(100)]; 1xOxidation [M360(100)]	High	5.82861e-13	0	1	1	28	P14618	P14618 [343-367]	0	3106.55	11.638	3.54	0.0194891	4359.6	374.6	4258.8	5746.1	4359.6	531.6	374.6	125.5	Excluded Modification	7.21	0	1.699e-12
[R].AEGSDVANAVLDGADCIMLSGETAKGDYPLEAVR.[M]	1xSNO [C16(100)]; 1xOxidation [M18(100)]	P14618 1xSNO [C358(100)]; 1xOxidation [M360(100)]	High	2.15017e-09	0	1	1	1	P14618	P14618 [343-376]	1	4107.05	12.924	3.69	0.00938467	54.9	4.2	54.9	89.6	48.5	8.7	2.3	4.2	Excluded Modification	5.87	0	3.486e-09
[K].CCSGAIIVLTK.[S]	1xSNO [C2(99.9)]; 1xCarbamidomethyl [C1(99.9)]	P14618 1xSNO [C424(99.9)]; 1xCarbamidomethyl [C423(99.9)]	High	5.14506e-07	0	1	1	6	P14618	P14618 [423-433]	0	1818.05	4.736	2.24	0.000375913	899.9	190	899.9	1097.4	799.7	233.6	190	163.6	Excluded Modification	3.99	0	5.661e-07
[R].GIFPVLCKDPVQEAWAEDVDLR.[V]	1xSNO [C7(100)]	P14618 1xSNO [C474(100)]	High	1.0559e-10	0	1	1	6	P14618	P14618 [468-489]	1	3153.69	11.173	3.48	0.00966266	1105	98.9	1072.1	1690.1	1105	154.2	98.9	44.6		6.21	0	2.126e-10
[R].NTGIICTIGPASR.[S]	1xSNO [C6(100)]	P14618 1xSNO [C49(100)]	High	5.83188e-09	0	1	1	7	P14618	P14618 [44-56]	0	1726.96	6.93	2.79	0.00195075	1252.2	180.7	1142.5	1543	1252.2	202.6	180.7	113.6		5.27	0	8.828e-09
[K].GYEVIYLTEPVDEYCIQALPEFDGK.[R]	1xSNO [C15(100)]	P14625 1xSNO [C576(100)]	High	3.56424e-11	0	1	1	8	P14625	P14625 [562-586]	0	3544.81	12.957	3.7	0.0376811	1544.5	119.2	1543.5	2088.3	1544.5	177.9	119.2	21.9		5.72	0	7.769e-11
[K].GYEVIYLTEPVDEYCIQALPEFDGKR.[F]	1xSNO [C15(100)]	P14625 1xSNO [C576(100)]	High	5.81954e-12	0	1	1	3	P14625	P14625 [562-587]	1	3700.91	11.792	3.56	0.0127826	373.8	31.7	373.8	421.3	333.1	38.9	31.7	12.9		6.21	0	1.436e-11
[K].KGYEVIYLTEPVDEYCIQALPEFDGK.[R]	1xSNO [C16(100)]	P14625 1xSNO [C576(100)]	High	4.90361e-11	0	1	1	6	P14625	P14625 [561-586]	1	3902.07	9.505	3.25	0.0233939	610.2	64.2	610.2	762.9	583.2	84.1	64.2	20.4		7.04	0	1.041e-10
[R].LTESPCALVASQYGWSGNMER.[I]	1xSNO [C6(100)]	P14625 1xSNO [C645(100)]	High	3.13298e-11	0	1	1	2	P14625	P14625 [640-660]	0	2723.32	15.963	4	0.0215213	391.1	24.5	391.1	526.8	336.8	42.2	24.5	7.5		5.48	0	6.891e-11
[R].LTESPCALVASQYGWSGNMER.[I]	1xSNO [C6(100)]; 1xOxidation [M19(100)]	P14625 1xSNO [C645(100)]; 1xOxidation [M658(100)]	High	5.22356e-08	0	1	1	2	P14625	P14625 [640-660]	0	2739.32	12.34	3.63	0.0067287	181.4	14.7	181.4	255.2	170.6	24.8	14.7	8.5	Excluded Modification	4.44	0	6.771e-08
[R].FMQNNCVPK.[K]	1xSNO [C6(100)]; 1xOxidation [M2(100)]	P14635 1xSNO [C238(100)]; 1xOxidation [M234(100)]	High	0.00379153	0.000217491	1	1	1	P14635	P14635 [233-241]	0	1749.93	4.984	2.32	0.00316703	152.5	30.6	133.5	181.4	152.5	30.6	34.6	19.5	Excluded Modification	1.71	0.0001535	0.002138
[R].AEGPQEWVFQECK.[D]	1xSNO [C12(100)]	P14735 1xSNO [C414(100)]	High	2.10355e-08	0	1	1	1	P14735	P14735 [403-415]	0	2204.13	6.769	2.76	0.0104192	616.7	91.1	611.7	853.9	616.7	112.7	91.1	42.2		5.53	0	2.913e-08
[K].LSAECAK.[Y]	1xSNO [C5(100)]	P14735 1xSNO [C904(100)]	High	0.136659	0.00528193	1	1	1	P14735	P14735 [900-906]	0	1374.79	10.58	3.4	0.00222184	636.9	60.2	574.1	661.1	636.9	60.2	65.5	40		1.84	0.003596	0.0723
[K].KLSAECAK.[Y]	1xSNO [C6(100)]	P14735 1xSNO [C904(100)]	High	0.00177202	0.000151848	1	1	1	P14735	P14735 [899-906]	1	1732.05	6.896	2.79	5.41327e-05	138.6	20.1	123.8	152.3	138.6	23.1	20.1	17.8		1.87	0.000121	0.001061
[R].EMDSCPVVGEFPCQNDINLSQAPALPQPEVIQNMTEFK.[R]	1xSNO [C13(100)]; 1xCarbamidomethyl [C5(100)]	P14735 1xSNO [C974(100)]; 1xCarbamidomethyl [C966(100)]	High	4.73998e-11	0	1	1	1	P14735	P14735 [962-999]	0	4929.41	21.541	4.43	0.0209227	50.3	2.3	50.3	71.7	41.2	8.7	1.8	2.3	Excluded Modification	6	0	1.012e-10
[R].EMDSCPVVGEFPCQNDINLSQAPALPQPEVIQNMTEFK.[R]	1xSNO [C13(100)]; 1xCarbamidomethyl [C5(100)]; 1xOxidation [M2(100)]	P14735 1xSNO [C974(100)]; 1xCarbamidomethyl [C966(100)]; 1xOxidation [M963(100)]	High	7.74358e-08	0	1	1	4	P14735	P14735 [962-999]	0	4945.4	11.8	3.56	0.000485245	94.4	8	94.4	133.2	94.3	8	8	4.7	Excluded Modification	5.04	0	9.753e-08
[K].GGDISVCEWYQR.[V]	1xSNO [C7(100)]	P14854 1xSNO [C54(100)]	High	6.36387e-05	0	1	1	1	P14854	P14854 [48-59]	0	1836.9	2.006	1	0.0102526	259.4	129.3	240.3	342.9	259.4	141.7	129.3	89		3.21	0	4.964e-05
[R].VYQSLCPTSWVTDWDEQR.[A]	1xSNO [C6(100)]	P14854 1xSNO [C65(100)]	High	1.71333e-07	0	1	1	1	P14854	P14854 [60-77]	0	2637.27	2.517	1.33	0.00331621	144.2	57.3	144.2	199.8	140.3	68.8	57.3	45.4		5.45	0	2.035e-07
[R].QALVEFEDVLGACNAVNYAADNQIYIAGHPAFVNYSTSQK.[I]	1xSNO [C13(100)]	P14866 1xSNO [C151(100)]	High	0.000181706	0	1	1	2	P14866	P14866 [139-178]	0	4984.51												No Quan Values	2.74	0	0.0001312
[K].ASLNGADIYSGCCTLK.[I]	1xSNO [C13(99.9)]; 1xCarbamidomethyl [C12(99.9)]	P14866 1xSNO [C261(99.9)]; 1xCarbamidomethyl [C260(99.9)]	High	2.52131e-11	0	1	1	2	P14866	P14866 [249-264]	0	2326.2	8.195	3.03	0.0150756	637.6	77.8	637.6	719.6	562.6	122.3	77.8	43.3	Excluded Modification	5.72	0	5.63e-11
[R].VFNVFCLYGNVEK.[V]	1xSNO [C6(100)]	P14866 1xSNO [C404(100)]	High	3.80149e-05	0	1	1	1	P14866	P14866 [399-411]	0	2185.2	7.097	2.83	0.0509586	22	3.1	26.2	22	16	3.1	7.2	1.3		2.23	0	3.073e-05
[K].QPAIMPGQSYGLEDGSCSYK.[D]	1xSNO [C17(100)]	P14866 1xSNO [C472(100)]	High	1.08666e-11	0	1	1	8	P14866	P14866 [456-475]	0	2784.38	12.779	3.68	0.0142097	1939.8	151.8	1939.8	2602.3	1787.8	224	151.8	58.3		6.97	0	2.568e-11
[K].QPAIMPGQSYGLEDGSCSYK.[D]	1xSNO [C17(100)]; 1xOxidation [M5(100)]	P14866 1xSNO [C472(100)]; 1xOxidation [M460(100)]	High	1.90585e-10	0	1	1	4	P14866	P14866 [456-475]	0	2800.38	13.617	3.77	0.0225992	988.6	72.6	988.6	1353.9	983.1	105.3	72.6	20.1	Excluded Modification	6.13	0	1.252e-09
[K].QPAIMPGQSYGLEDGSCSYKDFSESR.[N]	1xSNO [C17(100)]; 1xOxidation [M5(100)]	P14866 1xSNO [C472(100)]; 1xOxidation [M460(100)]	High	2.93194e-12	0	1	1	2	P14866	P14866 [456-481]	1	3521.68	10.364	3.37	0.0355767	267.4	25.8	251.4	340.6	267.4	31.9	25.8	5.1	Excluded Modification	6.48	0	7.598e-12
[K].LCFSTAQHAS.[-]	1xSNO [C2(100)]	P14866 1xSNO [C581(100)]	High	0.00249296	0.000217491	1	1	2	P14866	P14866 [580-589]	0	1488.76	10.653	3.41	0.0118939	79.9	7.5	72.6	109.8	79.9	10.2	7.5	3		2.32	0.0001535	0.00145
[K].IGSCTQQDVELHVQK.[I]	1xSNO [C4(100)]	P14868 1xSNO [C130(100)]	High	3.23046e-05	0	1	1	2	P14868	P14868 [127-141]	0	2338.27	7.949	2.99	0.00205082	470.6	59.2	419.9	640.8	470.6	85.5	59.2	41.9		3.93	0	2.642e-05
[R].LEYCEALAMLR.[E]	1xSNO [C4(100)]	P14868 1xSNO [C349(100)]	High	0.00291765	0.000217491	1	1	1	P14868	P14868 [346-356]	0	1735.92	7.295	2.87	0.00885213	358.2	49.1	339.4	666.9	358.2	77.6	49.1	23.3		3.48	0.0001535	0.001674
[K].ILVNQLSVDDVNVLTCATGTLSNLTCNNSK.[N]	1xSNO [C26(100)]; 1xCarbamidomethyl [C16(100)]	P14923 1xSNO [C420(100)]; 1xCarbamidomethyl [C410(100)]	High	1.35947e-11	0	1	1	1	P14923	P14923 [395-424]	0	3860.04	15.944	3.99	0.00441967	28.7	1.8	27.6	35.2	28.7	3	1.8	1.3	Excluded Modification	5.53	0	3.162e-11
[R].AGDKDDITEPAVCALR.[H]	1xSNO [C13(100)]	P14923 1xSNO [C457(100)]	High	3.17086e-10	0	1	1	3	P14923	P14923 [445-460]	1	2327.25	12.427	3.64	0.00389486	600.2	48.3	563.5	772.2	600.2	58.3	48.3	25.3		4.42	0	4.29e-07
[K].GIMEEDEACGR.[Q]	1xSNO [C9(100)]; 1xOxidation [M3(100)]	P14923 1xSNO [C49(100)]; 1xOxidation [M43(100)]	High	2.96426e-06	0	1	1	3	P14923	P14923 [41-51]	0	1649.76	14.437	3.85	0.00126504	564.5	39.1	688	438.8	564.5	39.5	39.1	19.8	Excluded Modification	4.21	0	2.877e-06
[R].NLALCPANHAPLQEAAVIPR.[L]	1xSNO [C5(100)]	P14923 1xSNO [C511(100)]	High	5.16116e-09	0	1	1	2	P14923	P14923 [507-526]	0	2522.4	4.498	2.17	0.00270181	243.8	54.2	243.8	361	243.7	68.1	54.2	35.9		6.56	0	7.869e-09
[R].EAMCPGVSGEDSSLLLATQVEGQATNLQR.[L]	1xSNO [C4(100)]; 1xOxidation [M3(100)]	P14923 1xSNO [C90(100)]; 1xOxidation [M89(100)]	High	1.11483e-10	0	1	1	3	P14923	P14923 [87-115]	0	3444.7	3.249	1.7	0.104273	67.9	20.9	67.9	87.8	66	20.9	22.6	2.9	Excluded Modification	5.6	0	4.191e-09
[K].YKPAVNQIECHPYLTQEK.[L]	1xSNO [C10(100)]	P15121 1xSNO [C187(100)]	High	0.000182937	0	1	1	1	P15121	P15121 [178-195]	0	3043.68	4.722	2.24	0.00990193	45.8	9.7	45.8	54.1	41.1	14.4	9.7	7		2.98	0	0.0001322
[K].LIQYCQSK.[G]	1xSNO [C5(100)]	P15121 1xSNO [C200(100)]	High	0.00512327	0.000217491	1	1	2	P15121	P15121 [196-203]	0	1635.94	0.307	-1.7	0.0205196	108.5	353.3	108.1	175.2	108.5	335.4	353.3	373.4		2.7	0.0001535	0.002816
[K].LWCTYHEK.[G]	1xSNO [C3(100)]	P15121 1xSNO [C81(100)]	High	0.0244459	0.0013342	1	1	4	P15121	P15121 [79-86]	0	1732.94	5.205	2.38	0.000716282	640.2	123	640.2	810.6	637.1	151.6	123	98.6		1.89	0.0009368	0.01402
[K].LESGSICK.[G]	1xSNO [C7(100)]	P15170 1xSNO [C327(100)]	High	0.0155819	0.000886676	1	1	2	P15170	P15170 [321-328]	0	1489.86	12.729	3.67	0.00229229	600.8	47.2	575.7	726.6	600.8	55.9	47.2	29		2.6	0.0005722	0.008062
[K].GIEEEEILPGFILCDPNNLCHSGR.[T]	1xSNO [C20(100)]; 1xCarbamidomethyl [C14(100)]	P15170 1xSNO [C387(100)]; 1xCarbamidomethyl [C381(100)]	High	1.8548e-10	0	1	1	2	P15170	P15170 [368-391]	0	3136.55	5.663	2.5	0.00348354	112.7	19.9	110.3	163.9	112.7	26.8	19.9	12.8	Excluded Modification	5.34	0	3.579e-10
[K].EGILSDEIYCPPETAVLLGSYAVQAK.[F]	1xSNO [C10(100)]	P15311 1xSNO [C117(100)]	High	6.79225e-11	0	1	1	2	P15311	P15311 [108-133]	0	3419.83	12.078	3.59	0.0185908	432.4	35.8	432.4	543.9	427.4	53.9	35.8	13.5		6.41	0	1.41e-10
[R].VLNVPLCK.[E]	1xSNO [C7(100)]	P15328 1xSNO [C135(100)]	High	0.00998102	0.000489084	1	1	1	P15328	P15328 [129-136]	0	1538.96												No Quan Values	2.48	0.0002946	0.005287
[K].ATVMFECDK.[G]	1xSNO [C7(100)]	P15529 1xSNO [C256(100)]	High	0.00705823	0.000422556	1	1	1	P15529	P15529 [250-258]	0	1696.89	2.857	1.51	0.00210869	296.3	103.7	279.8	406.1	296.3	125.4	103.7	85.3		2.57	0.0002603	0.003813
[K].EIGLWFHPEELVDYTSCAQNWIYE.[-]	1xSNO [C17(100)]	P15531 1xSNO [C145(100)]	High	3.92173e-07	0	1	1	33	P15531	P15531 [129-152]	0	3366.61	13.971	3.8	0.0225748	964	69	964	1060.1	910.2	122.7	69	27.9		5.02	0	4.392e-07
[R].SMCGYQTFFAGK.[Y]	1xSNO [C3(100)]; 1xOxidation [M2(100)]	P15586 1xSNO [C140(100)]; 1xOxidation [M139(100)]	High	0.00379153	0.000217491	1	1	1	P15586	P15586 [138-149]	0	2009.01	1.315	0.4	0.0951652	90.6	68.9	80.4	105.4	90.6	79.7	68.9	53.3	Excluded Modification	2.29	0.0001535	0.002137
[K].FSDLDEQCDSSSLSSK.[T]	1xSNO [C8(100)]	P15822 1xSNO [C163(100)]	High	3.56043e-06	0	1	1	1	P15822	P15822 [156-171]	0	2401.17	9.986	3.32	0.00981718	276.6	27.7	272.1	339.4	276.6	37.7	27.7	14.2		4.15	0	3.404e-06
[R].CGSVLVR.[L]	1xSNO [C1(100)]	P15880 1xSNO [C188(100)]	High	0.00768429	0.000422556	1	1	5	P15880	P15880 [188-194]	0	1157.68	11.821	3.56	0.000245354	897.2	75.9	817.3	1087.5	897.2	92.6	75.9	58.8		2.59	0.001755	0.03333
[K].LLMMAGIDDCYTSAR.[G]	1xSNO [C10(100)]	P15880 1xSNO [C222(100)]	High	5.44916e-09	0	1	1	3	P15880	P15880 [213-227]	0	2084.03	4.936	2.3	0.00169805	647.1	131.1	647.1	1024.3	622.7	172.8	131.1	96.3		5.42	0	8.273e-09
[K].KLLMMAGIDDCYTSAR.[G]	1xSNO [C11(100)]; 1xOxidation [M4(100)]	P15880 1xSNO [C222(100)]; 1xOxidation [M215(100)]	High	2.36942e-06	0	1	1	2	P15880	P15880 [212-227]	1	2457.28	5.911	2.56	0.00217629	160.2	27.1	150.5	221.1	160.2	33.6	27.1	17.5	Excluded Modification	4.29	0	2.341e-06
[K].LLMMAGIDDCYTSAR.[G]	1xSNO [C10(100)]; 1xOxidation [M4(100)]	P15880 1xSNO [C222(100)]; 1xOxidation [M216(100)]	High	7.35718e-10	0	1	1	4	P15880	P15880 [213-227]	0	2100.02	5.213	2.38	0.00116405	642.2	123.2	598	953.7	642.2	172	123.2	104.9	Excluded Modification	5.44	0	1.287e-09
[K].KLLMMAGIDDCYTSAR.[G]	1xSNO [C11(100)]; 2xOxidation [M4(100); M5(100)]	P15880 1xSNO [C222(100)]; 2xOxidation [M215(100); M216(100)]	High	0.000112414	0	1	1	1	P15880	P15880 [212-227]	1	2473.28	3.453	1.79	0.00458037	131.9	38.2	97	167	131.9	38.2	40	29.7	Excluded Modification	3.24	0	8.419e-05
[R].GCTATLGNFAK.[A]	1xSNO [C2(100)]	P15880 1xSNO [C229(100)]	High	1.32171e-06	0	1	1	3	P15880	P15880 [228-238]	0	1735.97	8.464	3.08	0.00130938	848.1	100.2	833.1	1116.2	848.1	130.2	100.2	71.2		4.02	0	1.971e-06
[R].DANSENCNK.[N]	1xSNO [C7(100)]	P15924 1xSNO [C1052(100)]	High	0.00157413	0.000151848	1	1	2	P15924	P15924 [1046-1054]	0	1647.83	20.023	4.32	0.00149914	426.5	21.3	693.6	259.1	426.5	21.3	27.9	10.6		2.93	0.000121	0.000953
[K].YQAECSQFK.[A]	1xSNO [C5(100)]	P15924 1xSNO [C1069(100)]	High	0.00343683	0.000217491	1	1	4	P15924	P15924 [1065-1073]	0	1756.92	9.543	3.25	0.00375624	1416.2	148.4	1416.2	1928.7	1407.3	197.2	148.4	87.2		2.55	0.0005722	0.00783
[R].ELDECFAQANDQMEILDSLIR.[E]	1xSNO [C5(100)]	P15924 1xSNO [C110(100)]	High	1.60839e-10	0	1	1	2	P15924	P15924 [106-126]	0	2877.41	9.817	3.3	0.024406	112.9	11.5	112.9	187.3	108.5	19.4	11.5	3.5		5.69	0	3.146e-10
[truncated: 7,542 more rows]

## Sheet: 5b
Supplemental Data 5b: SNO proteins and sites identified by Cys-BOOST in GSNO-treated and non-treated HeLa extracts.
[truncated: 8,305 more rows]

[truncated: 1 more sheets: 5c]
