# Supplementary material for: Proteome-wide detection of S-nitrosylation targets and motifs using bioorthogonal cleavable-linker-based enrichment and switch technique
Source: Nat Commun. 2019 May 16;10:2195. doi: 10.1038/s41467-019-10182-4 (PMC6522481; doi:10.1038/s41467-019-10182-4)
Supplement: Supplementary file 9 — Supplementary Data 6 [file 41467_2019_10182_MOESM9_ESM.xlsx]

## Sheet: 6a
Supplemental Data 6a: SNO peptides identified by Cys-BOOST in SNAP-treated and non-treated (basal) SH-SY5Y cells.
identified peptide sequence with amino acids N- and C-terminal of the cleavage; modified amino acids are in small letters	modifications detected in the peptide, ptmRS-based site localization probabilities	position of the detected modifications in the corresponding protein sequence, ptmRS-based site localization probabilities are given	peptide confidence, high is <1% false discovery rate	Qvality-based posterior error probabilities (PEP) and q-values		number of protein groups/proteins that share the sequence. Here = 1		number of peptide-spectrum-matches (PSM) for the peptide	Uniprot protein accession	amino acid stretch in the master protein corresponding to the detected peptide	number of missed tryptic cleavages	theoretical peptide mass in Da	ratio SNAP/control based on median TMT reporter ion abundances GSNO/control	ANOVA-based p-value	TMT reporter ion based abundances		CV of the SNAP group abundances	CV of the control group abundances	quan info (referring to protein quantification criteria)	Sequest HT XCorr value	Percolator q-Value	Percolator posterior error probability (PEP)
Annotated Sequence	Modifications	Modifications in Master Proteins	Confidence	Qvality PEP	Qvality q-value	# Protein Groups	# Proteins	# PSMs	Master Protein Accessions	Positions in Master Proteins	# Missed Cleavages	Theo. MH+ [Da]	Abundance Ratio: (SNAP) / (Control)	Abundance Ratio P-Value: (SNAP) / (Control)	Abundances (Grouped): SNAP	Abundances (Grouped): Control	Abundances (Grouped) CV [%]: SNAP	Abundances (Grouped) CV [%]: Control	Quan Info	XCorr (by Search Engine): Sequest HT	Percolator q-Value (by Search Engine): Sequest HT	Percolator PEP (by Search Engine): Sequest HT
[R].VIEYLEHC.[-]	1xSNO [C8(100)]	Q7Z5K2 1xSNO [C1190(100)]	High	0.0229444	0.000892694	1	1	1	Q7Z5K2	Q7Z5K2 [1183-1190]	0	1429.75	0.851	0.0389418	163.7	192.3	4.89	7.64		1.21	0.001057	0.01902
[K].IQSGHSLEGCFQVIK.[L]	1xSNO [C10(100)]	A0AVT1 1xSNO [C682(100)]	High	0.00388701	0	1	1	1	A0AVT1	A0AVT1 [673-687]	0	2299.27	0.898	0.105516	212.2	236.2	12.47	4.66		2.26	0	0.003021
[K].ALQLLHCFPLDIR.[L]	1xSNO [C7(100)]	A0AVT1 1xSNO [C721(100)]	High	0.00021195	0	1	1	1	A0AVT1	A0AVT1 [715-727]	0	1963.13	0.809	0.0128934	184.8	228.5	11.52	9		2.18	0	0.0001486
[R].GALQAVDQLSLFRPLCK.[F]	1xSNO [C16(100)]	A1L0T0 1xSNO [C173(100)]	High	1.73944e-06	0	1	1	1	A1L0T0	A1L0T0 [158-174]	0	2512.46	0.671	0.00241386	402.7	599.7	11.19	8.08		1.86	0	1.034e-06
[R].LIPIDEYCK.[A]	1xSNO [C8(100)]	A1X283 1xSNO [C102(100)]	High	0.0223487	0.000892694	1	1	1	A1X283	A1X283 [95-103]	0	1747	0.795	0.0410382	191.9	241.3	13.48	6.62		1.28	0.001057	0.01847
[K].YVSVCEGPLKEQEWNTTNAK.[Q]	1xSNO [C5(100)]	A6NDU8 1xSNO [C268(100)]	High	0.00695176	0	1	1	1	A6NDU8	A6NDU8 [264-283]	1	3178.69	0.884	0.0488782	88.7	100.4	7.39	6.99		3.33	0	0.005492
[R].ACVCQTLGISPEEK.[F]	1xCarbamidomethyl [C2]; 1xSNO [C4(100)]	A6NHR9 1xSNO [C61(100)]	High	0.00240047	0	1	1	1	A6NHR9	A6NHR9 [58-71]	0	2188.16	1.026	0.661086	165	160.8	12.99	7.05		3.22	0	0.001827
[R].YVEEGLPPASTCK.[V]	1xSNO [C12(100)]	A6NKF1 1xSNO [C371(100)]	High	0.000235962	0	1	1	1	A6NKF1	A6NKF1 [360-372]	0	2047.1	1.128	0.00624552	206	182.6	5.18	3.87		2.22	0	0.0001662
[R].ACCAFYSR.[N]	1xCarbamidomethyl [C2]; 1xSNO [C3(100)]	A6NKG5 1xSNO [C903(100)]	High	0.0341996	0.00111479	1	1	1	A6NKG5	A6NKG5 [901-908]	0	1401.67	1.121	0.100093	157.2	140.2	3.6	7.44		1.59	0.001234	0.02877
[K].QICSQLSTR.[L]	1xSNO [C3(100)]	B7ZAP0 1xSNO [C115(100)]	High	0.0671196	0.00213759	1	1	1	B7ZAP0	B7ZAP0 [113-121]	0	1459.8	1.417	0.017273	188.5	133	8.43	15.84		1.63	0.002129	0.05758
[K].YGSVAFPNFEQGVACLR.[E]	1xSNO [C15(100)]	O00116 1xSNO [C404(100)]	High	0.0328892	0.00111479	1	1	1	O00116	O00116 [390-406]	0	2282.17	1.004	0.725419	113	112.6	16.3	14.91		2.6	0.001234	0.02753
[R].VVDLCR.[N]	1xSNO [C5(100)]	O00116 1xSNO [C541(100)]	High	0.112262	0.00427701	1	1	1	O00116	O00116 [537-542]	0	1128.65	1.251	0.0384534	285	227.7	3.78	14.52		1.34	0.004001	0.09836
[K].HFVLDECDK.[M]	1xSNO [C7(100)]	O00148 1xSNO [C197(100)]	High	0.000406239	0	1	1	1	O00148	O00148 [191-199]	0	1758.94	0.912	0.192171	623.2	683.1	12.89	3.01		2.5	0	0.0002922
[R].CMALAQLLVEQNFPAIAIHR.[G]	1xSNO [C1(100)]	O00148 1xSNO [C299(100)]	High	3.51799e-06	0	1	1	1	O00148	O00148 [299-318]	0	2662.46	1.201	0.185044	134.7	112.2	15.81	13.54		3.84	0	2.147e-06
[K].GCTDNLTLTVAR.[S]	1xSNO [C2(100)]	O00151 1xSNO [C73(100)]	High	0.000768179	0	1	1	1	O00151	O00151 [72-83]	0	1687.91	1.016	0.567023	118.7	116.8	8.63	12		2.01	0	0.0005626
[K].LVVEEYYEVLDHCSSILNK.[Y]	1xSNO [C13(100)]	O00170 1xSNO [C254(100)]	High	2.63179e-05	0	1	1	1	O00170	O00170 [242-260]	0	2906.55	1.01	0.889635	349.6	346.2	6.34	9.77		2.23	0	1.719e-05
[K].GKDAIMETMADQIVTVCATLDENPGVR.[Y]	1xSNO [C17(100)]	O00186 1xSNO [C185(100)]	High	0.00728412	0	1	1	1	O00186	O00186 [169-195]	1	3530.82	0.944	0.252908	96.1	101.8	8.79	10.94		2.35	0	0.005795
[K].SVENCVCIMR.[N]	1xCarbamidomethyl [C7]; 1xSNO [C5(100)]	O00192 1xSNO [C571(100)]	High	0.00633159	0	1	1	1	O00192	O00192 [567-576]	0	1634.81	1.102	0.0926274	169.1	153.5	2.23	6.81		2.34	0	0.00501
[R].TTANAIYCPPK.[L]	1xSNO [C8(100)]	O00231 1xSNO [C202(100)]	High	0.00542999	0	1	1	1	O00231	O00231 [195-205]	0	1832.03	0.824	0.0333459	392.2	475.8	10.19	10.02		1.84	0	0.004268
[K].MVQQCCTYVEEITDLPIK.[L]	1xCarbamidomethyl [C]; 1xSNO [C5(100)]	O00232 1xSNO [C108(100)]	High	0.00133111	0	1	1	4	O00232	O00232 [104-121]	0	2823.46	0.812	0.125449	294.3	362.3	20.1	7.33		2.53	0	0.0009975
[K].MVQQCCTYVEEITDLPIK.[L]	1xCarbamidomethyl [C]; 1xOxidation [M1]; 1xSNO [C6(100)]	O00232 1xSNO [C109(100)]	High	8.98175e-05	0	1	1	2	O00232	O00232 [104-121]	0	2839.46	1.097	0.712309	146.5	133.6	18.71	7.91		2.26	0	6.122e-05
[K].MCYEAK.[E]	1xSNO [C2(100)]	O00232 1xSNO [C74(100)]	High	0.178796	0.00843776	1	1	1	O00232	O00232 [73-78]	0	1397.74	1.145	0.0645771	441.9	385.9	7.97	4.79		1.61	0.00788	0.1599
[K].GLLGCNIIPLQR.[-]	1xSNO [C5(100)]	O00233 1xSNO [C216(100)]	High	0.0723908	0.00266026	1	1	1	O00233	O00233 [212-223]	0	1721.02	0.894	0.412047	100	111.8	12.73	3.7		1.88	0.002819	0.06243
[R].SVTGGMCSVYLK.[D]	1xSNO [C7(100)]	O00267 1xSNO [C1012(100)]	High	0.0580094	0.00213759	1	1	1	O00267	O00267 [1006-1017]	0	1898.04	0.79	0.141283	299.8	379.7	3.6	21.77		1.52	0.002129	0.04951
[R].EQHGVAASCLEDLR.[S]	1xSNO [C9(100)]	O00273 1xSNO [C38(100)]	High	0.000282807	0	1	1	1	O00273	O00273 [30-43]	0	1952	1.101	0.211257	188.4	171.2	4.75	7.13		1.56	0	0.0002006
[R].APPEPADSLTEACK.[Q]	1xSNO [C13(100)]	O00291 1xSNO [C725(100)]	High	7.02026e-06	0	1	1	1	O00291	O00291 [713-726]	0	2082.11	0.847	0.000354415	207.7	245.3	2.47	0.92		2.93	0	4.363e-06
[K].FLDGNELTLADCNLLPK.[L]	1xSNO [C12(100)]	O00299 1xSNO [C178(100)]	High	1.98563e-05	0	1	1	1	O00299	O00299 [167-183]	0	2529.39	0.871	0.0733208	93.6	107.4	11	14.1		2.73	0	1.286e-05
[K].LHIVQVVCKK.[Y]	1xSNO [C8(100)]	O00299 1xSNO [C191(100)]	High	0.00197664	0	1	1	1	O00299	O00299 [184-193]	1	2049.31	1.164	0.0164579	502.9	432.2	8.77	6.75		2.22	0	0.001502
[K].LHIVQVVCK.[K]	1xSNO [C8(100)]	O00299 1xSNO [C191(100)]	High	0.000645276	0	1	1	1	O00299	O00299 [184-192]	0	1692.05	0.951	0.464974	414	435.5	7.12	3.73		1.79	0	0.0004716
[K].NLFDMCGISEAQLK.[D]	1xSNO [C6(100)]	O00401 1xSNO [C239(100)]	High	0.00663447	0	1	1	1	O00401	O00401 [234-247]	0	2222.18	0.788	0.0101023	93.5	118.7	5.68	10.04		2.73	0	0.005229
[K].CVTMSSAVVQLYAADR.[N]	1xSNO [C1(100)]	O00401 1xSNO [C38(100)]	High	0.0106483	0	1	1	1	O00401	O00401 [38-53]	0	2138.1	1.159	0.299591	279	240.6	7.59	17.51		1.27	0	0.008576
[R].QVQTSGGLWTECIAQLSPEQQAAIQELLNSA.[-]	1xSNO [C12(100)]	O00410 1xSNO [C1078(100)]	High	0.000142681	0	1	1	1	O00410	O00410 [1067-1097]	0	3737.91	1.357	0.00281279	122.2	90	7.09	7.95		2.84	0	9.88e-05
[K].KVCDIAAELAR.[N]	1xSNO [C3(100)]	O00410 1xSNO [C110(100)]	High	3.55914e-05	0	1	1	1	O00410	O00410 [108-118]	1	1842.08	0.98	0.848618	285.6	291.5	5.76	4.88		1.85	0	2.347e-05
[K].VCDIAAELAR.[N]	1xSNO [C2(100)]	O00410 1xSNO [C110(100)]	High	0.00418381	0	1	1	1	O00410	O00410 [109-118]	0	1484.82	1.065	0.478834	274.6	257.9	4.06	10.57		2.65	0	0.003259
[R].KKVCDIAAELAR.[N]	1xSNO [C4(100)]	O00410 1xSNO [C110(100)]	High	0.110238	0.00406398	1	1	1	O00410	O00410 [107-118]	2	2199.34	1.204	0.0560879	123.8	102.8	11.31	2.19		1.71	0.003815	0.09696
[R].MLVQCMQDQEHPSIR.[T]	1xOxidation [M]; 1xSNO [C5(100)]	O00410 1xSNO [C180(100)]	High	0.00208547	0	1	1	2	O00410	O00410 [176-190]	0	2255.1	1.087	0.100553	203.8	187.5	7.83	8.71		1.95	0	0.001582
[R].MLVQCMQDQEHPSIR.[T]	1xSNO [C5(100)]	O00410 1xSNO [C180(100)]	High	0.000143641	0	1	1	1	O00410	O00410 [176-190]	0	2239.11	0.945	0.112028	299.2	316.6	7.19	4.36		2.88	0	9.914e-05
[K].TIECISLIGLAVGK.[E]	1xSNO [C4(100)]	O00410 1xSNO [C560(100)]	High	0.000114349	0	1	1	1	O00410	O00410 [557-570]	0	2070.25	0.7	0.0043273	388.2	555	11.62	5.81		1.35	0	7.836e-05
[K].STACQMLVCYAK.[E]	1xCarbamidomethyl [C9]; 1xOxidation [M6]; 1xSNO [C4(100)]	O00410 1xSNO [C682(100)]	High	0.00101123	0	1	1	1	O00410	O00410 [679-690]	0	2044.05	1.07	0.226946	318.2	297.4	11.15	8.25		1.54	0	0.0007493
[K].STACQMLVCYAK.[E]	1xCarbamidomethyl [C9]; 1xSNO [C4(100)]	O00410 1xSNO [C682(100)]	High	0.000220654	0	1	1	1	O00410	O00410 [679-690]	0	2028.06	0.977	0.645174	412.3	422.2	9.84	12.85		3.21	0	0.0001547
[R].VAAAESMPLLLECAR.[V]	1xOxidation [M7]; 1xSNO [C13(100)]	O00410 1xSNO [C733(100)]	High	0.00272619	0	1	1	1	O00410	O00410 [721-735]	0	2014.08	1.024	0.350967	147.7	144.2	4.47	9.75		2.9	0	0.002089
[R].VAAAESMPLLLECAR.[V]	1xSNO [C13(100)]	O00410 1xSNO [C733(100)]	High	0.000146561	0	1	1	1	O00410	O00410 [721-735]	0	1998.08	0.878	0.188547	264.5	301.2	12.7	13.08		3.29	0	0.0001018
[K].CIEVMGDGCLNNEHFEELGGILK.[A]	1xCarbamidomethyl [C9]; 1xOxidation [M5]; 1xSNO [C1(100)]	O00410 1xSNO [C776(100)]	High	7.10233e-05	0	1	1	1	O00410	O00410 [776-798]	0	3246.61	0.979	0.810515	236	241	10.3	2.99		2.85	0	4.786e-05
[K].CIEVMGDGCLNNEHFEELGGILK.[A]	1xCarbamidomethyl [C9]; 1xSNO [C1(100)]	O00410 1xSNO [C776(100)]	High	0.000425765	0	1	1	1	O00410	O00410 [776-798]	0	3230.62	0.89	0.0673127	257.1	289	6.6	5.55		1.88	0	0.0003067
[K].YAEYFLRPMLQYVCDNSPEVR.[Q]	1xSNO [C14(100)]	O00410 1xSNO [C915(100)]	High	0.0481861	0.0013912	1	1	1	O00410	O00410 [902-922]	0	3017.5	0.984	0.421823	58.2	59.2	9.11	12.13		2.7	0.001478	0.04086
[K].SITILSTPEGTSAACK.[S]	1xSNO [C15(100)]	O00425 1xSNO [C257(100)]	High	0.000398147	0	1	1	1	O00425	O00425 [243-258]	0	2232.24	0.974	0.332619	482.9	495.6	2.57	3.33		3.67	0	0.0002851
[K].FATEYCNTIEGTAK.[Y]	1xSNO [C6(100)]	O00429 1xSNO [C345(100)]	High	0.0835895	0.00334708	1	1	1	O00429	O00429 [340-353]	0	2201.14	0.899	0.313216	257.9	286.8	17.43	12.13		2.71	0.003182	0.07273
[R].CVELVHEEMQR.[I]	1xSNO [C1(100)]	O00429 1xSNO [C431(100)]	High	9.7346e-05	0	1	1	1	O00429	O00429 [431-441]	0	1796.91	1.194	0.0106812	192.5	161.2	8.2	6.63		1.86	0	6.64e-05
[R].IIQHCSNYSTQELLR.[F]	1xSNO [C5(100)]	O00429 1xSNO [C446(100)]	High	0.00230591	0	1	1	1	O00429	O00429 [442-456]	0	2229.18	0.99	0.584275	161.3	162.9	10.25	12.12		1.88	0	0.001758
[R].DLCDGQLEGAEIGSTEITFTPEK.[I]	1xSNO [C3(100)]	O00442 1xSNO [C63(100)]	High	0.000129023	0	1	1	1	O00442	O00442 [61-83]	0	3106.58	0.96	0.401178	59.8	62.3	5.37	18.34		3.01	0	8.923e-05
[K].NILIMAGDEASTIAEIIEECGGLEK.[I]	1xSNO [C20(100)]	O00505 1xSNO [C456(100)]	High	5.26121e-06	0	1	1	1	O00505	O00505 [437-461]	0	3272.73	1.239	0.0659673	173.7	140.2	8.12	13.99		4.38	0	3.251e-06
[K].AGEGTYALDSESCMEK.[L]	1xOxidation [M14]; 1xSNO [C13(100)]	O00541 1xSNO [C272(100)]	High	5.61618e-05	0	1	1	1	O00541	O00541 [260-275]	0	2360.13	1.361	0.00840619	80.6	59.3	3.19	10.76		3.99	0	3.757e-05
[K].AGEGTYALDSESCMEK.[L]	1xSNO [C13(100)]	O00541 1xSNO [C272(100)]	High	1.22503e-05	0	1	1	1	O00541	O00541 [260-275]	0	2344.13	1.325	0.0129799	113.4	85.6	10	12.15		2.97	0	7.783e-06
[K].MAEDEAETIGNLIEECGGLEK.[I]	1xOxidation [M1]; 1xSNO [C16(100)]	O00629 1xSNO [C456(100)]	High	3.21845e-05	0	1	1	1	O00629	O00629 [441-461]	0	2920.44	1.102	0.427799	213.7	193.9	8.5	14.36		2.69	0	2.113e-05
[K].MAEDEAETIGNLIEECGGLEK.[I]	1xSNO [C16(100)]	O00629 1xSNO [C456(100)]	High	1.36383e-05	0	1	1	1	O00629	O00629 [441-461]	0	2904.45	1.034	0.977166	188.8	182.5	9.09	17.68		3.6	0	8.69e-06
[R].CVCVSNTIR.[S]	1xCarbamidomethyl [C3]; 1xSNO [C1(100)]	O14497 1xSNO [C1981(100)]	High	0.00251568	0	1	1	1	O14497	O14497 [1981-1989]	0	1475.78	1.134	0.0220457	203.8	179.7	5.99	2.79		2.41	0	0.001921
[R].EFCNSPDCSAWK.[T]	1xCarbamidomethyl [C8]; 1xSNO [C3(100)]	O14524 1xSNO [C366(100)]	High	2.46105e-05	0	1	1	1	O14524	O14524 [364-375]	0	2097	1.182	0.010891	149.4	126.4	4.66	7.16		2.7	0	1.603e-05
[K].QANCPLYVTK.[V]	1xSNO [C4(100)]	O14531 1xSNO [C248(100)]	High	0.00497817	0	1	1	1	O14531	O14531 [245-254]	0	1790.01	0.918	0.101047	472.5	514.9	0.77	9.58		1.45	0	0.003883
[K].CVASGK.[M]	1xSNO [C1(100)]	O14531 1xSNO [C369(100)]	High	0.0118433	0	1	1	1	O14531	O14531 [369-374]	0	1217.72	1.558	0.0124406	909.7	584	16.56	23.03		1.7	0	0.009551
[R].AVCEADQSHGGPR.[S]	1xSNO [C3(100)]	O14545 1xSNO [C267(100)]	High	8.08221e-06	0	1	1	1	O14545	O14545 [265-277]	0	1750.86	1.51	0.0535144	61.9	41	19.2	34.44		2.68	0	5.052e-06
[K].CSPTLLLLNGQAACHMAQGR.[W]	1xCarbamidomethyl [C14]; 1xSNO [C1(100)]	O14579 1xSNO [C212(100)]	High	0.00026624	0	1	1	1	O14579	O14579 [212-231]	0	2565.32	0.912	0.0356546	149.4	163.8	4.48	6.27		2.14	0	0.0001886
[K].NAFYIGSYQQCINEAQR.[V]	1xSNO [C11(100)]	O14579 1xSNO [C34(100)]	High	2.63179e-05	0	1	1	1	O14579	O14579 [24-40]	0	2429.2	0.85	0.0550156	59	69.4	9.85	5.27		3.91	0	1.717e-05
[K].LEDPDPGVQSAAVNVICELAR.[R]	1xSNO [C17(100)]	O14617 1xSNO [C208(100)]	High	1.42237e-06	0	1	1	1	O14617	O14617 [192-212]	0	2620.37	0.921	0.125849	442.8	481	10.88	5.96		4.16	0	8.409e-07
[K].EKLEDPDPGVQSAAVNVICELAR.[R]	1xSNO [C19(100)]	O14617 1xSNO [C208(100)]	High	2.70819e-06	0	1	1	1	O14617	O14617 [190-212]	1	3106.67	0.996	0.914851	192.3	193.2	4.82	9.68		4.06	0	1.632e-06
[K].DLILQCLDDKDESIR.[L]	1xSNO [C6(100)]	O14617 1xSNO [C348(100)]	High	7.05485e-05	0	1	1	1	O14617	O14617 [343-357]	1	2429.32	1.023	0.730936	419	409.5	13.76	16.91		2.81	0	4.753e-05
[K].QVHEIQSCMGR.[L]	1xSNO [C8(100)]	O14653 1xSNO [C18(100)]	High	0.000164263	0	1	1	1	O14653	O14653 [11-21]	0	1711.87	1.258	0.0101781	216.5	172.1	9.3	11.38		2.38	0	0.0001143
[K].QVHEIQSCMGR.[L]	1xOxidation [M9]; 1xSNO [C8(100)]	O14653 1xSNO [C18(100)]	High	0.125875	0.00500358	1	1	1	O14653	O14653 [11-21]	0	1727.86	1.75	0.00299103	148.7	84.9	14.92	18.16		1.09	0.004639	0.1114
[K].AFDSQCQILLTTR.[D]	1xSNO [C6(100)]	O14727 1xSNO [C258(100)]	High	0.164997	0.00756372	1	1	1	O14727	O14727 [253-265]	0	1920.03	1.05	0.193148	138.8	132.2	8.97	6.72		1.36	0.006898	0.1473
[K].CLLDRVPEEEKDTNVQVLMVLGAGR.[G]	1xSNO [C1(100)]	O14744 1xSNO [C344(100)]	High	0.000406239	0	1	1	1	O14744	O14744 [344-368]	2	3437.88	0.943	0.735117	42.4	44.9	10.72	9.07		4.05	0	0.0002908
[R].YLVLDCVPEER.[R]	1xSNO [C6(100)]	O14776 1xSNO [C1062(100)]	High	0.00320137	0	1	1	1	O14776	O14776 [1057-1067]	0	1759.94	1.035	0.269176	261.4	252.6	4.63	8.24		1.79	0	0.002471
[R].CVTLVQK.[T]	1xSNO [C1(100)]	O14787 1xSNO [C609(100)]	High	0.00832326	0	1	1	1	O14787	O14787 [609-615]	0	1443.89	1.097	0.0611083	516	470.5	6.54	7.78		1.12	0	0.006611
[K].QECLNNIGDASSLIR.[A]	1xSNO [C3(100)]	O14787 1xSNO [C93(100)]	High	0.0198502	0.000632394	1	1	1	O14787	O14787 [91-105]	0	2057.08	0.945	0.18206	76.8	81.3	6.95	6.76		1.79	0.0008442	0.01633
[K].FLETCR.[D]	1xSNO [C5(100)]	O14802 1xSNO [C1018(100)]	High	0.0523759	0.0016489	1	1	1	O14802	O14802 [1014-1019]	0	1192.65	1.201	0.0385146	394.4	328.4	3.87	11.68		1.25	0.001702	0.04456
[K].ICALDDNVCMAFAGLTADAR.[I]	1xCarbamidomethyl [C2]; 1xSNO [C9(100)]	O14818 1xSNO [C70(100)]	High	0.000240758	0	1	1	1	O14818	O14818 [62-81]	0	2551.24	0.806	0.0395671	172.8	214.4	11.77	4.8		2.89	0	0.00017
[K].VEYPIMYSTDPENGHIFNCIQR.[A]	1xSNO [C19(100)]	O14880 1xSNO [C56(100)]	High	0.0248263	0.000892694	1	1	1	O14880	O14880 [38-59]	0	3050.48	1.069	0.99713	78.6	73.6	15.29	20.94		2.88	0.001057	0.02064
[K].ATSQLLLETDWESILQICDLIR.[Q]	1xSNO [C18(100)]	O14964 1xSNO [C32(100)]	High	3.53535e-05	0	1	1	1	O14964	O14964 [15-36]	0	2984.61	0.88	0.565385	38.1	43.3	19.8	13.92		4.24	0	2.329e-05
[K].FDDGAVFLAACSSGDTDEVLK.[L]	1xSNO [C11(100)]	O14974 1xSNO [C48(100)]	High	0.0331042	0.00111479	1	1	1	O14974	O14974 [38-58]	0	2813.42	0.977	0.287998	26.5	27.1	11.78	8.09		2.28	0.001234	0.02782
[K].LDINLLDNVVNCLYHGEGAQQR.[M]	1xSNO [C12(100)]	O14980 1xSNO [C34(100)]	High	7.27265e-07	0	1	1	1	O14980	O14980 [23-44]	0	2908.5	0.79	0.0882724	334.2	423.2	13.75	14		3.22	0	4.179e-07
[K].EENTLVQNYAAQCIAK.[L]	1xSNO [C13(100)]	O14981 1xSNO [C900(100)]	High	1.83206e-05	0	1	1	1	O14981	O14981 [888-903]	0	2448.31	1.129	0.218056	110.8	98.2	8.29	7.32		3.18	0	1.184e-05
[R].FSSCIDMGK.[E]	1xSNO [C4(100)]	O15020 1xSNO [C1966(100)]	High	0.0906078	0.00334708	1	1	1	O15020	O15020 [1963-1971]	0	1640.87	1.143	0.0783516	155.6	136.2	1.5	9.97		1.43	0.003182	0.07909
[K].LEQSYEALCELAAAR.[R]	1xSNO [C9(100)]	O15020 1xSNO [C627(100)]	High	0.00059939	0	1	1	1	O15020	O15020 [619-633]	0	2091.09	0.879	0.274663	99.6	113.3	8.01	11.45		3.22	0	0.0004354
[R].VMTCFR.[A]	1xOxidation [M2]; 1xSNO [C4(100)]	O15042 1xSNO [C653(100)]	High	0.18923	0.00864445	1	1	1	O15042	O15042 [650-655]	0	1196.62	1.189	0.0499828	223.7	188.2	7.66	12.58		1	0.008061	0.17
[R].LNFSTPTSTNIVSVCR.[A]	1xSNO [C15(100)]	O15067 1xSNO [C108(100)]	High	6.77656e-05	0	1	1	1	O15067	O15067 [94-109]	0	2163.15	0.912	0.171187	82	89.9	6.14	9.06		4.16	0	4.573e-05
[R].LGGTALAQCFSQLGEHPPDLDLPENLVR.[A]	1xSNO [C9(100)]	O15067 1xSNO [C871(100)]	High	7.54431e-05	0	1	1	1	O15067	O15067 [863-890]	0	3414.78	1.08	0.169153	193.6	179.2	17.67	6.71		3.32	0	5.114e-05
[K].CSQFCTTGMDGGMSIWDVK.[S]	1xCarbamidomethyl [C]; 1xOxidation [M]; 1xSNO [C5(100)]	O15143 1xSNO [C346(100)]	High	2.89092e-05	0	1	1	4	O15143	O15143 [342-360]	0	2792.3	0.946	0.321773	132.7	140.2	5.56	11.8		2.91	0	4.87e-05
[K].CSQFCTTGMDGGMSIWDVK.[S]	1xCarbamidomethyl [C1]; 1xSNO [C5(100)]	O15143 1xSNO [C346(100)]	High	5.09675e-07	0	1	1	1	O15143	O15143 [342-360]	0	2776.31	1.005	0.633412	108.6	108.1	16.29	8.79		4.64	0	2.902e-07
[K].LYCETCDK.[L]	1xCarbamidomethyl [C6]; 1xSNO [C3(100)]	O15164 1xSNO [C235(100)]	High	0.0177432	0	1	1	1	O15164	O15164 [233-240]	0	1684.86	1.119	0.230857	552.2	493.6	11.45	5.47		1.15	0	0.01454
[R].LNLLDTCAVCHQNIQSR.[A]	1xCarbamidomethyl [C10]; 1xSNO [C7(100)]	O15164 1xSNO [C56(100)]	High	0.00030651	0	1	1	1	O15164	O15164 [50-66]	0	2409.24	1.189	0.0141403	192.8	162.2	6.88	7.06		1.8	0	0.0002178
[R].GVTEHYGINIDDIDLISANMENALASIGGFCCGR.[S]	1xCarbamidomethyl [C]; 1xSNO [C32(100)]	O15269 1xSNO [C319(100)]	High	3.06119e-07	0	1	1	2	O15269	O15269 [288-321]	0	4049.95	0.746	0.0147344	43.6	58.5	12.69	11.21		3.26	0	1.716e-07
[R].LLQEIVDQCMNR.[S]	1xSNO [C9(100)]	O15269 1xSNO [C419(100)]	High	0.00131339	0	1	1	1	O15269	O15269 [411-422]	0	1885.99	0.996	0.706018	197.2	198	4.47	9.22		3.17	0	0.0009815
[K].GCLILSDELNHASLVLGAR.[L]	1xSNO [C2(100)]	O15270 1xSNO [C254(100)]	High	0.0176263	0	1	1	1	O15270	O15270 [253-271]	0	2405.33	0.985	0.896481	71.6	72.7	5.29	2.69		2.28	0	0.01439
[K].LKPDFPDAYCNLAHCLQIVCDWTDYDER.[M]	2xCarbamidomethyl [C10; C15]; 1xSNO [C20(100)]	O15294 1xSNO [C477(100)]	High	0.000279039	0	1	1	1	O15294	O15294 [458-485]	0	4110.97	0.829	0.370934	103.4	124.6	7.59	22.1		2.56	0	0.000198
[R].VAASQLTCLGCLELIAK.[N]	1xCarbamidomethyl [C8]; 1xSNO [C11(100)]	O15294 1xSNO [C965(100)]	High	8.62744e-05	0	1	1	1	O15294	O15294 [955-971]	0	2443.39	0.932	0.12649	89.3	95.8	4.11	6.4		2.52	0	5.85e-05
[K].LAQQIANCK.[Q]	1xSNO [C8(100)]	O15344 1xSNO [C302(100)]	High	0.0132585	0	1	1	1	O15344	O15344 [295-303]	0	1641.96	1.039	0.40004	222.2	213.8	10.22	13.97		1.53	0	0.01073
[K].RPPSGFFLFCSEFRPK.[I]	1xSNO [C10(100)]	O15347 1xSNO [C104(100)]	High	0.122158	0.00452055	1	1	1	O15347	O15347 [95-110]	0	2568.41	0.972	0.796217	174.5	179.5	8.23	8.2		1.58	0.004213	0.1075
[K].MSAYAFFVQTCR.[E]	1xOxidation [M1]; 1xSNO [C11(100)]	O15347 1xSNO [C23(100)]	High	0.000379887	0	1	1	3	O15347	O15347 [13-24]	0	1863.92							No Quan Values	3.54	0	0.00103
[K].MSAYAFFVQTCR.[E]	1xSNO [C11(100)]	O15347 1xSNO [C23(100)]	High	0.000147547	0	1	1	1	O15347	O15347 [13-24]	0	1847.92	1.003	0.697424	1233	1229.4	9.52	6.74		2.78	0	0.0001023
[R].VSMEDAHNCIPELDSETAMFSVYDGHGGEEVALYCAK.[Y]	1xCarbamidomethyl [C9]; 1xOxidation [M]; 1xSNO [C35(100)]	O15355 1xSNO [C71(100)]	High	2.6459e-08	0	1	1	2	O15355	O15355 [37-73]	0	4744.18	1.222	0.0790663	138.1	113	9.03	15.43		3.65	0	1.361e-08
[R].VSMEDAHNCIPELDSETAMFSVYDGHGGEEVALYCAK.[Y]	1xCarbamidomethyl [C9]; 1xSNO [C35(100)]	O15355 1xSNO [C71(100)]	High	0.00346909	0	1	1	1	O15355	O15355 [37-73]	0	4728.19	1.113	0.216561	62.2	55.9	9.97	14.7		3.21	0	0.002685
[K].TQGNVFATDAILATLMSCTR.[S]	1xSNO [C18(100)]	O15371 1xSNO [C258(100)]	High	1.88524e-06	0	1	1	1	O15371	O15371 [241-260]	0	2537.32	0.778	0.00114708	131.1	168.6	5.65	6.92		5.05	0	1.125e-06
[R].WTCCALLAGSEYLK.[L]	1xCarbamidomethyl [C]; 1xSNO [C3(100)]	O15371 1xSNO [C437(100)]	High	0.0046875	0	1	1	2	O15371	O15371 [435-448]	0	2268.2	0.791	0.153947	145.5	183.9	19.3	11.77		2.77	0	0.003665
[R].CVIDICMK.[L]	1xCarbamidomethyl [C6]; 1xSNO [C1(100)]	O15371 1xSNO [C493(100)]	High	0.00542999	0	1	1	1	O15371	O15371 [493-500]	0	1634.89	0.919	0.421302	411.6	448	21.43	12.58		2.06	0	0.004276
[R].MDSLLIAGQINTYCQNIK.[E]	1xOxidation [M1]; 1xSNO [C14(100)]	O15372 1xSNO [C327(100)]	High	5.36816e-06	0	1	1	1	O15372	O15372 [314-331]	0	2694.45	1.162	0.318907	52.8	45.5	10.67	11.71		3.67	0	3.317e-06
[R].MDSLLIAGQINTYCQNIK.[E]	1xSNO [C14(100)]	O15372 1xSNO [C327(100)]	High	0.000192953	0	1	1	1	O15372	O15372 [314-331]	0	2678.45	0.926	0.389287	202	218.1	9.52	12.38		3.86	0	0.0001347
[K].SLNAFNVGDDCPVFPGLFEFCSR.[Y]	1xCarbamidomethyl [C11]; 1xSNO [C21(100)]	O15379 1xSNO [C104(100)]	High	0.00189876	0	1	1	1	O15379	O15379 [84-106]	0	3015.44	1.111	0.525457	37.1	33.4	23.92	15.63		3.69	0	0.001432
[R].IVAQLLTCMDDLNNVAATAR.[V]	1xSNO [C8(100)]	O15381 1xSNO [C391(100)]	High	0.00102488	0	1	1	1	O15381	O15381 [384-403]	0	2556.36	0.917	0.50086	118.1	128.7	7.42	11.4		3.38	0	0.000757
[K].ITQCSVEIQR.[T]	1xSNO [C4(100)]	O15400 1xSNO [C28(100)]	High	0.0497583	0.0016489	1	1	1	O15400	O15400 [25-34]	0	1600.88	1.034	0.514479	284.8	275.4	3.64	10		1.91	0.001702	0.04228
[R].DVYESLCR.[G]	1xSNO [C7(100)]	O15460 1xSNO [C294(100)]	High	0.135208	0.00571033	1	1	1	O15460	O15460 [288-295]	0	1408.72	1.138	0.0570263	211.5	185.8	7.67	8.75		1.41	0.005266	0.1198
[K].AVDQVCTFLFK.[K]	1xSNO [C6(100)]	O15541 1xSNO [C15(100)]	High	0.147722	0.00642133	1	1	1	O15541	O15541 [10-20]	0	1924.09	1.306	0.00156153	352.9	270.1	5.34	6.73		1.56	0.00589	0.1309
[K].TTQIPQWCVEYMR.[S]	1xSNO [C8(100)]	O43143 1xSNO [C174(100)]	High	0.000132532	0	1	1	1	O43143	O43143 [167-179]	0	2079.05	0.993	0.924171	254.3	256	10.4	9.27		2.66	0	9.152e-05
[K].TTQIPQWCVEYMR.[S]	1xOxidation [M12]; 1xSNO [C8(100)]	O43143 1xSNO [C174(100)]	High	0.0364968	0.00111479	1	1	1	O43143	O43143 [167-179]	0	2095.04	1.102	0.0527963	197.1	178.9	7.23	4.37		2.67	0.001234	0.03079
[R].TCTDIKPEWLVK.[I]	1xSNO [C2(100)]	O43143 1xSNO [C750(100)]	High	0.116412	0.00427701	1	1	1	O43143	O43143 [749-760]	0	2315.35	0.939	0.326081	351.4	374.3	17.02	19.03		1.49	0.004001	0.1026
[K].CSQSLVECAGPLLK.[A]	1xCarbamidomethyl [C8]; 1xSNO [C1(100)]	O43156 1xSNO [C321(100)]	High	0.000219179	0	1	1	1	O43156	O43156 [321-334]	0	2158.19	1.014	0.918736	97.5	96.2	9.69	3.79		3.03	0	0.0001536
[K].MLATACWSGLCK.[L]	1xCarbamidomethyl [C6]; 1xOxidation [M1]; 1xSNO [C11(100)]	O43172 1xSNO [C255(100)]	High	0.0178608	0	1	1	1	O43172	O43172 [245-256]	0	2010.05	0.939	0.128116	48.9	52	5.63	6.11		2.5	0	0.01464
[K].MLATACWSGLCK.[L]	1xCarbamidomethyl [C6]; 1xSNO [C11(100)]	O43172 1xSNO [C255(100)]	High	0.000496776	0	1	1	1	O43172	O43172 [245-256]	0	1994.05	0.921	0.300469	132.5	144	12.72	2.62		3.48	0	0.0003598
[K].VLISDSLDPCCR.[K]	1xCarbamidomethyl [C]; 1xSNO [C11(100)]	O43175 1xSNO [C19(100)]	High	2.36396e-05	0	1	1	2	O43175	O43175 [9-20]	0	1801.93	0.788	0.0073479	238.8	302.8	4.89	8.85		1.48	0	1.539e-05
[K].EELIAELQDCEGLIVR.[S]	1xSNO [C10(100)]	O43175 1xSNO [C48(100)]	High	4.27343e-06	0	1	1	1	O43175	O43175 [39-54]	0	2254.21	0.658	0.00423335	432.5	657.4	1.91	10.63		3.98	0	2.62e-06
[R].GPLTSGSDEENVALPLGDNVLTHNLGIPVLVVCTK.[C]	1xSNO [C33(100)]	O43237 1xSNO [C231(100)]	High	8.01378e-05	0	1	1	1	O43237	O43237 [199-233]	0	4225.31	0.74	0.00262885	96	129.7	3.87	7.48		1.99	0	5.436e-05
[K].CYYYHAR.[V]	1xSNO [C1(100)]	O43242 1xSNO [C210(100)]	High	0.00989687	0	1	1	1	O43242	O43242 [210-216]	0	1399.69	1.323	0.00378805	202.4	152.9	4.02	8.96		1.82	0	0.007928
[K].TDSCDVNDCVQQVVELLQER.[D]	1xCarbamidomethyl [C4]; 1xSNO [C9(100)]	O43252 1xSNO [C212(100)]	High	2.51107e-05	0	1	1	1	O43252	O43252 [204-223]	0	2774.34	0.866	0.215409	147.5	170.4	4.72	13.82		3.05	0	1.633e-05
[K].CQDVIVAAR.[N]	1xSNO [C1(100)]	O43264 1xSNO [C404(100)]	High	0.0251543	0.000892694	1	1	1	O43264	O43264 [404-412]	0	1398.78	1.205	0.00910303	250.3	207.8	7.08	4.99		1.42	0.001057	0.02089
[K].ITALEDISTEDGDRLYSLCK.[T]	1xSNO [C19(100)]	O43264 1xSNO [C686(100)]	High	2.08109e-05	0	1	1	1	O43264	O43264 [668-687]	1	2895.53	1.002	0.988605	219.7	219.3	14.85	12.15		4.4	0	1.347e-05
[K].GAIVFNATSEFCR.[T]	1xSNO [C12(100)]	O43290 1xSNO [C560(100)]	High	2.08109e-05	0	1	1	1	O43290	O43290 [549-561]	0	1838.95	1.024	0.64614	264.7	258.5	6.08	7.78		3.69	0	1.345e-05
[R].GLAAALLLCQNK.[G]	1xSNO [C9(100)]	O43290 1xSNO [C645(100)]	High	0.0027815	0	1	1	1	O43290	O43290 [637-648]	0	1868.13	1.042	0.792646	248.1	238	4.54	13.17		1.86	0	0.002126
[R].QIVVGICSMAK.[K]	1xSNO [C7(100)]	O43314 1xSNO [C49(100)]	High	0.0119223	0	1	1	1	O43314	O43314 [43-53]	0	1802.05	1.048	0.585832	367.1	350.2	8.78	4.3		1.67	0	0.009615
[R].VLGFSEPTVVTAALNCVGK.[G]	1xSNO [C16(100)]	O43395 1xSNO [C37(100)]	High	0.0014818	0	1	1	1	O43395	O43395 [22-40]	0	2558.45	1.124	0.158764	213.9	190.3	10.35	11.19		2.97	0	0.001111
[K].CVLVWEGTAK.[D]	1xSNO [C1(100)]	O43395 1xSNO [C630(100)]	High	0.00459442	0	1	1	1	O43395	O43395 [630-639]	0	1759.01	0.854	0.00049699	374.9	439.2	4.16	3.59		1.75	0	0.003595
[K].LTTQAYCK.[M]	1xSNO [C7(100)]	O43402 1xSNO [C12(100)]	High	0.0362606	0.00111479	1	1	1	O43402	O43402 [6-13]	0	1580.9	0.864	0.0958797	241	278.8	9.89	9.74		1.21	0.001234	0.03043
[K].AIDEPSFSVAYANMCR.[C]	1xSNO [C15(100)]	O43432 1xSNO [C813(100)]	High	0.000890279	0	1	1	1	O43432	O43432 [799-814]	0	2198.07	1.056	0.385186	152.4	144.3	6.79	12.8		3.11	0	0.0006583
[R].HSAPGLLSMANSGPSTNGCQFFITCSK.[C]	1xCarbamidomethyl [C19]; 1xSNO [C25(100)]	O43447 1xSNO [C128(100)]	High	0.0362606	0.00111479	1	1	1	O43447	O43447 [104-130]	0	3465.72	0.788	0.0042206	43.4	55.1	7.07	3.57		2.56	0.001234	0.03038
[R].QFCTGEFR.[K]	1xSNO [C3(100)]	O43447 1xSNO [C47(100)]	High	0.0346475	0.00111479	1	1	1	O43447	O43447 [45-52]	0	1411.71	1.038	0.194755	306.4	295.1	2.58	6.86		1.33	0.001234	0.02908
[R].VCGLATFEIDLK.[E]	1xSNO [C2(100)]	O43583 1xSNO [C132(100)]	High	0.000153606	0	1	1	1	O43583	O43583 [131-142]	0	1962.12	0.829	0.0270421	181.9	219.5	10.16	5.51		2.45	0	0.0001065
[R].VLYCGVCSLPTEYCEYMPDVAK.[C]	2xCarbamidomethyl [C7; C14]; 1xOxidation [M17]; 1xSNO [C4(100)]	O43583 1xSNO [C34(100)]	High	4.04292e-05	0	1	1	1	O43583	O43583 [31-52]	0	3266.58	1.272	0.0358012	82.3	64.7	9.09	12.16		3.39	0	2.669e-05
[K].QCGCSEVYLDCLQTFLPALSCPLQK.[D]	3xCarbamidomethyl [C4; C11; C21]; 1xSNO [C2(100)]	O43592 1xSNO [C674(100)]	High	0.00718758	0	1	1	1	O43592	O43592 [673-697]	0	3583.79	0.961	0.223826	92.2	95.9	13.47	4.11		2.69	0	0.005712
[R].MIICLEEEVLPFIPSASEHMLK.[D]	1xSNO [C4(100)]	O43592 1xSNO [C714(100)]	High	0.000408972	0	1	1	1	O43592	O43592 [711-732]	0	3182.72	0.84	0.0961145	111.3	132.4	12.1	5.61		2.6	0	0.0002937
[R].CIAVEPGNQWFVTGSADR.[T]	1xSNO [C1(100)]	O43660 1xSNO [C209(100)]	High	0.00444335	0	1	1	1	O43660	O43660 [209-226]	0	2374.19	0.758	0.279823	86.4	114	26.26	37.05		2.85	0	0.003463
[R].VHAAVQPGSLDSESGIFACAFDQSESR.[L]	1xSNO [C19(100)]	O43660 1xSNO [C468(100)]	High	8.39904e-05	0	1	1	1	O43660	O43660 [450-476]	0	3232.56	0.785	0.0183578	146.1	186	5.39	13.71		2.94	0	5.715e-05
[K].NQISPFISQMCNMLGLGDMNADQLASK.[L]	1xSNO [C11(100)]	O43681 1xSNO [C205(100)]	High	0.00361121	0	1	1	1	O43681	O43681 [195-221]	0	3579.79	0.824	0.050152	75	91	6.29	12.37		2.45	0	0.002789
[R].SVSEQFKDPEQTTFICVCIAEFLSLYETER.[L]	1xCarbamidomethyl [C16]; 1xSNO [C18(100)]	O43681 1xSNO [C248(100)]	High	0.044893	0.00111479	1	1	1	O43681	O43681 [231-260]	1	4223.12	0.84	0.646856	34.3	40.9	11.12	24.9		2.71	0.001234	0.03797
[K].YQHTGAVLDCAFYDPTHAWSGGLDHQLK.[M]	1xSNO [C10(100)]	O43684 1xSNO [C62(100)]	High	0.0217681	0.000892694	1	1	1	O43684	O43684 [53-80]	0	3783.89	0.715	0.00276234	151.4	211.8	7.5	10.47		2.72	0.001057	0.01792
[K].ICDQWDALGSLTHSR.[R]	1xSNO [C2(100)]	O43707 1xSNO [C499(100)]	High	0.000440284	0	1	1	1	O43707	O43707 [498-512]	0	2126.08	1.058	0.198046	82.6	78.1	4.29	7.56		2.92	0	0.0003156
[K].ACLISLGYDVENDRQGEAEFNR.[I]	1xSNO [C2(100)]	O43707 1xSNO [C793(100)]	High	0.000316963	0	1	1	1	O43707	O43707 [792-813]	1	2923.43	0.799	0.20216	13.4	16.8	21.11	12.88		3.11	0	0.0002252
[K].ACLISLGYDVENDR.[Q]	1xSNO [C2(100)]	O43707 1xSNO [C793(100)]	High	1.8693e-05	0	1	1	1	O43707	O43707 [792-805]	0	1992.02	0.746	0.00930082	214.3	287.2	10.79	2.27		3.42	0	1.209e-05
[K].AALCAVHVIR.[K]	1xSNO [C4(100)]	O43747 1xSNO [C160(100)]	High	0.00244919	0	1	1	1	O43747	O43747 [157-166]	0	1476.88	1.056	0.37574	202.4	191.7	12.56	7.64		1.75	0	0.001864
[R].STIVDCLK.[D]	1xSNO [C6(100)]	O43747 1xSNO [C353(100)]	High	0.00713979	0	1	1	1	O43747	O43747 [348-355]	0	1531.9	1.006	0.795067	78.9	78.4	12.6	6.48		1.66	0	0.005673
[K].ELLYFLDSCEPEFK.[A]	1xSNO [C9(100)]	O43747 1xSNO [C392(100)]	High	0.00084946	0	1	1	1	O43747	O43747 [384-397]	0	2386.25	0.779	0.0218678	528.9	679.2	13.49	9.89		2.3	0	0.0006273
[R].LEDLVCDVVDR.[I]	1xSNO [C6(100)]	O43776 1xSNO [C359(100)]	High	0.00778649	0	1	1	1	O43776	O43776 [354-364]	0	1699.9	1.162	0.270546	411	353.6	20.05	19.26		1.96	0	0.006187
[R].LMTDTINEPILLCR.[F]	1xSNO [C13(100)]	O43776 1xSNO [C438(100)]	High	0.00883766	0	1	1	1	O43776	O43776 [426-439]	0	2056.12	0.844	0.0332665	54.2	64.2	12.97	9.52		1.69	0	0.00707
[K].EICELTGIDQSVLER.[A]	1xSNO [C3(100)]	O43795 1xSNO [C310(100)]	High	0.000945655	0	1	1	1	O43795	O43795 [308-322]	0	2129.12	0.924	0.423825	47.2	51.1	17.69	15.69		3.68	0	0.000699
[K].IPQSHIQQICETILTSGENLAR.[K]	1xSNO [C10(100)]	O43813 1xSNO [C183(100)]	High	3.35063e-05	0	1	1	1	O43813	O43813 [174-195]	0	2875.54	1.114	0.296608	57.8	51.9	14.46	13.17		2.72	0	2.206e-05
[R].CLTPLVPEDLRK.[R]	1xSNO [C1(100)]	O60216 1xSNO [C392(100)]	High	0.0209249	0.000892694	1	1	1	O60216	O60216 [392-403]	1	2037.2	1.07	0.0703618	408.5	381.7	3.5	4.46		1.56	0.001057	0.01718
[K].TGAESISLLELCR.[N]	1xSNO [C12(100)]	O60216 1xSNO [C585(100)]	High	0.000553045	0	1	1	1	O60216	O60216 [574-586]	0	1815.99	1.209	0.273225	129.4	107	20.92	6.88		2.82	0	0.0004023
[R].CTSAEEFVQR.[L]	1xSNO [C1(100)]	O60231 1xSNO [C37(100)]	High	0.000556766	0	1	1	1	O60231	O60231 [37-46]	0	1593.8	1.138	0.128026	113.1	99.4	7.87	7.55		2.13	0	0.0004043
[R].ACAEALR.[S]	1xSNO [C2(100)]	O60232 1xSNO [C187(100)]	High	0.202404	0.00930949	1	1	1	O60232	O60232 [186-192]	0	1157.64	1.947	0.000727094	353.5	181.6	17.94	14.07		1.54	0.008639	0.1828
[R].CNTLITLIER.[E]	1xSNO [C1(100)]	O60264 1xSNO [C1001(100)]	High	0.000971359	0	1	1	1	O60264	O60264 [1001-1010]	0	1599.92	0.925	0.176416	257.1	277.9	8.11	8.41		2.1	0	0.0007165
[R].RCNTLITLIER.[E]	1xSNO [C2(100)]	O60264 1xSNO [C1001(100)]	High	0.0394509	0.00111479	1	1	1	O60264	O60264 [1000-1010]	1	1756.02	0.965	0.214856	167.6	173.7	6.94	7.65		1.75	0.001234	0.03319
[R].ELAACQLLISQHEAK.[I]	1xSNO [C5(100)]	O60282 1xSNO [C629(100)]	High	0.000971359	0	1	1	1	O60282	O60282 [625-639]	0	2307.3	1.134	0.014725	487	429.7	7.04	6.43		1.93	0	0.0007167
[R].AIPSDGVDLAASCGAR.[V]	1xSNO [C13(100)]	O60292 1xSNO [C18(100)]	High	0.00356321	0	1	1	1	O60292	O60292 [6-21]	0	1927	1.172	0.159903	176.6	150.7	10.61	10.11		2.9	0	0.002754
[R].GASAEELLAQCLSSSLLLEK.[E]	1xSNO [C11(100)]	O60318 1xSNO [C1864(100)]	High	0.0300183	0.00111479	1	1	1	O60318	O60318 [1854-1873]	0	2715.51	0.882	0.360825	199.9	226.6	12.43	7		1.91	0.001234	0.02502
[K].VAPLVQSLCAK.[H]	1xSNO [C9(100)]	O60427 1xSNO [C407(100)]	High	0.00368444	0	1	1	1	O60427	O60427 [399-409]	0	1782.08	0.989	0.960752	262	264.8	2.75	8.43		2.12	0	0.002856
[R].WCELLQESAAVGR.[E]	1xSNO [C2(100)]	O60499 1xSNO [C29(100)]	High	0.0168293	0	1	1	1	O60499	O60499 [28-40]	0	1885.99	0.922	0.155055	195	211.5	2.55	8.65		2.83	0	0.01378
[R].VAAAESMPFLLECAR.[I]	1xSNO [C13(100)]	O60518 1xSNO [C741(100)]	High	0.00344595	0	1	1	1	O60518	O60518 [729-743]	0	2032.07	0.957	0.100753	162	169.3	4.9	5.96		2.92	0	0.002654
[K].LLSALCILPQPEDMNER.[V]	1xSNO [C6(100)]	O60610 1xSNO [C267(100)]	High	0.0346475	0.00111479	1	1	1	O60610	O60610 [262-278]	0	2366.25	0.769	0.00519965	56.4	73.4	8.54	4.58		2.22	0.001234	0.02908
[R].DIAQQLQATCTSLGSSIQGLPTNVKDQVQQAR.[R]	1xSNO [C10(100)]	O60664 1xSNO [C341(100)]	High	0.00159516	0	1	1	1	O60664	O60664 [332-363]	1	4052.17	1.158	0.0750386	128.8	111.2	11.56	5.76		3.63	0	0.0012
[R].DIAQQLQATCTSLGSSIQGLPTNVK.[D]	1xSNO [C10(100)]	O60664 1xSNO [C341(100)]	High	1.41984e-05	0	1	1	1	O60664	O60664 [332-356]	0	3226.76	0.856	0.0522359	197.9	231.1	10.26	10.69		2.83	0	9.082e-06
[R].VASMPLISSTCDMVSAAYASTK.[E]	1xOxidation [M13]; 1xSNO [C11(100)]	O60664 1xSNO [C39(100)]	High	0.00849133	0	1	1	1	O60664	O60664 [29-50]	0	2902.49	1.165	0.237219	42	36.1	8.84	16.45		2.51	0	0.006771
[R].VASMPLISSTCDMVSAAYASTK.[E]	1xSNO [C11(100)]	O60664 1xSNO [C39(100)]	High	2.96954e-05	0	1	1	1	O60664	O60664 [29-50]	0	2886.49	1.187	0.0348028	252.3	212.6	7.57	4.98		2.45	0	1.949e-05
[K].TVCDAAEK.[G]	1xSNO [C3(100)]	O60664 1xSNO [C60(100)]	High	0.0153401	0	1	1	1	O60664	O60664 [58-65]	0	1489.82	1.705	0.00486621	851.4	499.3	18.59	19.11		2.08	0	0.01246
[K].YIEACAR.[R]	1xSNO [C5(100)]	O60701 1xSNO [C112(100)]	High	0.0815331	0.00313819	1	1	1	O60701	O60701 [108-114]	0	1249.67	1.221	0.0104191	497.9	407.6	6.17	6.37		2.08	0.003005	0.07072
[R].AVQALCAVYEHWVPR.[E]	1xSNO [C6(100)]	O60701 1xSNO [C196(100)]	High	0.000216258	0	1	1	1	O60701	O60701 [191-205]	0	2166.16	0.88	0.00212872	275.8	313.5	3.62	2.52		3.18	0	0.0001514
[K].DVLNLVYLCEALNLPEVAR.[Y]	1xSNO [C9(100)]	O60701 1xSNO [C288(100)]	High	1.31884e-05	0	1	1	1	O60701	O60701 [280-298]	0	2568.42	0.874	0.0656792	230	263.2	7.56	5.85		2.65	0	8.401e-06
[K].EVVESCR.[G]	1xSNO [C6(100)]	O60701 1xSNO [C64(100)]	High	0.0105778	0	1	1	1	O60701	O60701 [59-65]	0	1245.66	1.704	0.0224913	161.2	94.6	18.11	29.27		1.35	0	0.008474
[R].HIEWESVLTNTAGCLR.[N]	1xSNO [C14(100)]	O60716 1xSNO [C533(100)]	High	1.03081e-06	0	1	1	1	O60716	O60716 [520-535]	0	2253.18	1.024	0.407672	193.5	189	5.76	6.25		2.54	0	6.007e-07
[K].LVENCVCLLR.[N]	1xCarbamidomethyl [C7]; 1xSNO [C5(100)]	O60716 1xSNO [C579(100)]	High	0.00229052	0	1	1	1	O60716	O60716 [575-584]	0	1642.91	0.922	0.779499	177.7	192.6	9.74	7.33		2.38	0	0.001745
[K].TPAILEASAGAIQNLCAGR.[W]	1xSNO [C16(100)]	O60716 1xSNO [C692(100)]	High	1.0857e-05	0	1	1	1	O60716	O60716 [677-695]	0	2280.24	1.06	0.37593	118.1	111.5	18.76	10.31		2.3	0	6.85e-06
[K].NICQFLLEVGIVK.[E]	1xSNO [C3(100)]	O60739 1xSNO [C94(100)]	High	0.0243421	0.000892694	1	1	1	O60739	O60739 [92-104]	0	2129.27	0.988	0.730805	228.9	231.7	3.28	7.67		2.64	0.001057	0.02022
[R].VQLATSIGNPPVSLLQQCTNILSQGSK.[I]	1xSNO [C18(100)]	O60763 1xSNO [C478(100)]	High	3.93589e-05	0	1	1	1	O60763	O60763 [461-487]	0	3449.93	0.957	0.751149	67.6	70.6	17.45	13.96		3.18	0	2.601e-05
[K].VTGCLIVCIER.[A]	1xCarbamidomethyl [C]; 1xSNO [C8(100)]	O60832 1xSNO [C135(100)]	High	0.00957291	0	1	1	2	O60832	O60832 [128-138]	0	1686.93	0.987	0.792944	501.7	508.2	10.21	11.86		1.73	0	0.007649
[K].DSAVNAICYGAK.[I]	1xSNO [C8(100)]	O60832 1xSNO [C310(100)]	High	0.000713558	0	1	1	1	O60832	O60832 [303-314]	0	1865.01	0.788	0.0223419	390.1	495.4	13.71	7.5		1.86	0	0.0005224
[R].YVTSCLR.[K]	1xSNO [C5(100)]	O60885 1xSNO [C674(100)]	High	0.0537334	0.0016489	1	1	1	O60885	O60885 [670-676]	0	1265.7	1.261	0.0231117	226.9	179.9	4.47	11.36		1.22	0.001702	0.04571
[R].LAACVNLIPQITSIYEWK.[G]	1xSNO [C4(100)]	O60888 1xSNO [C96(100)]	High	8.12202e-05	0	1	1	1	O60888	O60888 [93-110]	0	2715.54	1.005	0.651089	68.3	68	14.65	8.92		2.72	0	5.511e-05
[K].GEAACQELLR.[C]	1xSNO [C5(100)]	O60936 1xSNO [C73(100)]	High	0.0238672	0.000892694	1	1	1	O60936	O60936 [69-78]	0	1513.81	1.233	0.0143663	183.1	148.5	8.33	1.93		2.11	0.001057	0.01975
[R].CTAASQGQK.[R]	1xSNO [C1(100)]	O60942 1xSNO [C565(100)]	High	0.00261882	0	1	1	1	O60942	O60942 [565-573]	0	1546.85	1.754	0.0253579	373.5	212.9	43.34	33.85		2.18	0	0.002008
[R].CSLLDCDLK.[Q]	1xCarbamidomethyl [C6]; 1xSNO [C1(100)]	O75116 1xSNO [C761(100)]	High	0.0335382	0.00111479	1	1	1	O75116	O75116 [761-769]	0	1719.93	1.002	0.844851	193.9	193.5	6.55	1.83		2.4	0.001234	0.02818
[R].SAEEAASVLATSISPEQCIK.[V]	1xSNO [C18(100)]	O75122 1xSNO [C1179(100)]	High	0.086764	0.00334708	1	1	1	O75122	O75122 [1162-1181]	0	2687.44	1.226	0.0166408	32.4	26.5	7.36	9.17		2.89	0.003182	0.07548
[K].VALNVSCANLLDKDIGSK.[S]	1xSNO [C7(100)]	O75131 1xSNO [C15(100)]	High	0.00166061	0	1	1	1	O75131	O75131 [9-26]	1	2742.59	0.673	0.00066198	210.5	312.8	8.1	4.48		2.13	0	0.001247
[K].VALNVSCANLLDK.[D]	1xSNO [C7(100)]	O75131 1xSNO [C15(100)]	High	0.00131339	0	1	1	1	O75131	O75131 [9-21]	0	2013.17	0.843	0.0499287	131	155.4	12.91	8.55		1.75	0	0.0009835
[K].SDPLCVLFLNTSGQQWYEVER.[T]	1xSNO [C5(100)]	O75131 1xSNO [C31(100)]	High	7.90699e-05	0	1	1	1	O75131	O75131 [27-47]	0	2908.46	0.722	0.0037931	44.4	61.4	3.58	9.89		4.62	0	5.364e-05
[K].EALAQCVLAEIPQQVVGYFNTYK.[L]	1xSNO [C6(100)]	O75131 1xSNO [C506(100)]	High	0.0333205	0.00111479	1	1	1	O75131	O75131 [501-523]	0	3237.75	1.024	0.857491	164.2	160.3	7.73	9.08		1.76	0.001234	0.0279
[R].RVEELCQR.[V]	1xSNO [C6(100)]	O75150 1xSNO [C210(100)]	High	0.00532223	0	1	1	1	O75150	O75150 [205-212]	1	1456.8	1.746	0.00827812	129.4	74.1	16.93	20.13		1.24	0	0.004167
[R].CVAALSAACPQEAASTASR.[L]	1xCarbamidomethyl [C9]; 1xSNO [C1(100)]	O75155 1xSNO [C807(100)]	High	0.0391961	0.00111479	1	1	1	O75155	O75155 [807-825]	0	2288.14	1.218	0.0173499	44.1	36.2	8.22	9		2.32	0.001234	0.03315
[K].DGSELILHFVTQCNTR.[L]	1xSNO [C13(100)]	O75208 1xSNO [C153(100)]	High	0.000137052	0	1	1	1	O75208	O75208 [141-156]	0	2257.17	1.188	0.0670651	189.8	159.7	10.11	4.41		3.28	0	9.481e-05
[R].IIAQCLNK.[M]	1xSNO [C5(100)]	O75306 1xSNO [C347(100)]	High	0.182911	0.00843776	1	1	1	O75306	O75306 [343-350]	0	1555.95	0.798	0.00998688	347.9	436	8.79	6.12		1.25	0.00788	0.1641
[K].ICQEVLPK.[I]	1xSNO [C2(100)]	O75323 1xSNO [C93(100)]	High	0.00353944	0	1	1	1	O75323	O75323 [92-99]	0	1582.95	1.133	0.0729175	1296	1143.6	6.71	6.62		2.4	0	0.002735
[R].MMIPDCQR.[R]	1xOxidation [M]; 1xSNO [C6(100)]	O75347 1xSNO [C67(100)]	High	0.0014818	0	1	1	3	O75347	O75347 [62-69]	0	1433.7	1.092	0.231781	952.2	871.8	7.98	9.5		1.5	0.004001	0.1028
[R].MMIPDCQR.[R]	2xOxidation [M1; M2]; 1xSNO [C6(100)]	O75347 1xSNO [C67(100)]	High	0.0355606	0.00111479	1	1	1	O75347	O75347 [62-69]	0	1449.7	1.343	0.0873729	238.3	177.4	16.69	20.63		0.94	0.001234	0.0298
[R].MMIPDCQR.[R]	1xSNO [C6(100)]	O75347 1xSNO [C67(100)]	High	0.170797	0.00801712	1	1	1	O75347	O75347 [62-69]	0	1417.71	0.937	0.398571	317.4	338.9	8.63	5.79		1.45	0.007514	0.153
[R].DEVLDNLLAFVCDIRPEIHENYR.[I]	1xSNO [C12(100)]	O75348 1xSNO [C104(100)]	High	0.00135815	0	1	1	1	O75348	O75348 [93-115]	0	3197.64	1.055	0.306413	165.8	157.1	7.5	9.56		1.76	0	0.001015
[K].CTEYLDR.[A]	1xSNO [C1(100)]	O75351 1xSNO [C62(100)]	High	0.00650294	0	1	1	1	O75351	O75351 [62-68]	0	1323.67	1.273	0.0146177	267.7	210.3	9.95	9.21		1.96	0	0.005123
[K].FVIHCNSPVWGADK.[C]	1xSNO [C5(100)]	O75367 1xSNO [C276(100)]	High	0.00114092	0	1	1	1	O75367	O75367 [272-285]	0	2226.2	0.551	0.000604367	360.7	654.1	13.25	8.64		2.07	0	0.0008509
[K].NCLALADDKK.[L]	1xSNO [C2(100)]	O75367 1xSNO [C297(100)]	High	0.00086672	0	1	1	1	O75367	O75367 [296-305]	1	1973.16	1.086	0.140571	824.7	759.7	5.38	7.05		1.73	0	0.0006389
[K].NCLALADDK.[K]	1xSNO [C2(100)]	O75367 1xSNO [C297(100)]	High	0.00150179	0	1	1	1	O75367	O75367 [296-304]	0	1615.9	1.128	0.0993575	1091.1	967.6	5.12	6.86		1.54	0	0.001124
[K].NCLALADDKKLK.[S]	1xSNO [C2(100)]	O75367 1xSNO [C297(100)]	High	4.09753e-05	0	1	1	1	O75367	O75367 [296-307]	2	2443.5	2.358	0.00325113	277.8	117.8	14.74	25.58		1.99	0	2.709e-05
[K].ALGALVDSCAPGLCPDWESWDPQKPVDNAR.[E]	1xCarbamidomethyl [C14]; 1xSNO [C9(100)]	O75369 1xSNO [C178(100)]	High	0.002819	0	1	1	1	O75369	O75369 [170-199]	0	3920.96	1.102	0.795828	326.8	296.4	7.29	17.88		2.6	0	0.00216
[R].APSVATVGSICDLNLK.[I]	1xSNO [C11(100)]	O75369 1xSNO [C2115(100)]	High	0.00186097	0	1	1	1	O75369	O75369 [2105-2120]	0	2241.28	0.761	0.0115167	186.6	245.3	11.61	5.83		2.12	0	0.001406
[K].SSFLVDCSK.[A]	1xSNO [C7(100)]	O75369 1xSNO [C2537(100)]	High	0.0418164	0.00111479	1	1	1	O75369	O75369 [2531-2539]	0	1638.9	0.894	0.0451564	313.8	351.1	1.41	7.25		1.02	0.001234	0.03525
[R].GFSIPECQK.[L]	1xSNO [C7(100)]	O75390 1xSNO [C101(100)]	High	0.0129971	0	1	1	1	O75390	O75390 [95-103]	0	1661.92	0.988	0.577411	595.3	602.5	3.86	10.62		1.32	0	0.01051
[K].KTLDQVLEDVDQCCQALSQR.[L]	1xCarbamidomethyl [C13]; 1xSNO [C14(100)]	O75431 1xSNO [C190(100)]	High	0.000298396	0	1	1	2	O75431	O75431 [177-196]	1	3002.56	0.881	0.00398082	248.8	282.3	3.68	3.96		2.98	0	0.0002112
[K].TLDQVLEDVDQCCQALSQR.[L]	1xCarbamidomethyl [C]; 1xSNO [C13(100)]	O75431 1xSNO [C190(100)]	High	5.98701e-07	0	1	1	3	O75431	O75431 [178-196]	0	2645.3	0.931	0.033008	651.3	699.4	5.72	4.96		5.14	0	4.895e-06
[K].NYSNLLAFCR.[R]	1xSNO [C9(100)]	O75431 1xSNO [C246(100)]	High	0.0101639	0	1	1	1	O75431	O75431 [238-247]	0	1624.86	0.99	0.491054	187.8	189.7	10.1	5.3		1.96	0	0.00814
[R].LCTSVTESEVAR.[A]	1xSNO [C2(100)]	O75439 1xSNO [C389(100)]	High	8.06772e-05	0	1	1	1	O75439	O75439 [388-399]	0	1718.91	1.062	0.0567716	146.4	137.9	3.24	4.86		1.54	0	5.486e-05
[K].AEECIGLCR.[A]	1xCarbamidomethyl [C4]; 1xSNO [C8(100)]	O75448 1xSNO [C121(100)]	High	0.00388701	0	1	1	1	O75448	O75448 [114-122]	0	1474.75	1.16	0.104483	110.5	95.2	1.92	12.73		1.74	0	0.003006
[K].QPCPSESDIITEEDK.[S]	1xSNO [C3(100)]	O75475 1xSNO [C204(100)]	High	1.41984e-05	0	1	1	1	O75475	O75475 [202-216]	0	2344.19	2.043	0.00171284	380	186	9.52	18.09		3.69	0	9.094e-06
[R].CIEALDELASLQVTMQQAQK.[H]	1xOxidation [M15]; 1xSNO [C1(100)]	O75475 1xSNO [C373(100)]	High	0.000403523	0	1	1	1	O75475	O75475 [373-392]	0	2888.54	1.051	0.454234	57.9	55.1	12.27	7.52		3.27	0	0.0002891
[R].CIEALDELASLQVTMQQAQK.[H]	1xSNO [C1(100)]	O75475 1xSNO [C373(100)]	High	0.000200877	0	1	1	1	O75475	O75475 [373-392]	0	2872.54	0.952	0.284779	257.8	270.7	9.56	1.63		2.42	0	0.0001405
[K].DTCGANAK.[Q]	1xSNO [C3(100)]	O75531 1xSNO [C67(100)]	High	0.009198	0	1	1	1	O75531	O75531 [65-72]	0	1432.77	2.145	0.098672	777.5	362.5	49.81	72.18		2.28	0	0.007368
[R].DCFGCLR.[E]	1xCarbamidomethyl [C]; 1xSNO [C5(100)]	O75531 1xSNO [C80(100)]	High	0.0815331	0.00313819	1	1	2	O75531	O75531 [76-82]	0	1294.63	1.201	0.0317916	469.5	391.1	5.04	13.2		1.44	0.006898	0.1456
[R].EWCDAFL.[-]	1xSNO [C3(100)]	O75531 1xSNO [C85(100)]	High	0.187104	0.00843776	1	1	1	O75531	O75531 [83-89]	0	1307.64	1.312	0.000547412	2150.9	1639	5.91	5.25		1.02	0.008061	0.1681
[K].VQENCIDLVGR.[I]	1xSNO [C5(100)]	O75533 1xSNO [C1035(100)]	High	0.00139506	0	1	1	1	O75533	O75533 [1031-1041]	0	1669.9	0.859	0.228103	198.4	231	12.47	11.17		1.67	0	0.001041
[K].QCCGTDGVEANYIK.[T]	1xCarbamidomethyl [C]; 1xSNO [C3(100)]	O75533 1xSNO [C796(100)]	High	7.71148e-06	0	1	1	2	O75533	O75533 [794-807]	0	2211.11	0.837	0.0959459	450.4	538.3	15.68	10.5		3.22	0	4.822e-06
[R].VKPYLPQICGTVLWR.[L]	1xSNO [C9(100)]	O75533 1xSNO [C933(100)]	High	0.013525	0	1	1	1	O75533	O75533 [925-939]	0	2426.43	1.071	0.606877	498.7	465.6	5.89	10.53		0.91	0	0.01099
[K].QAMSPSVAECAR.[A]	1xSNO [C10(100)]	O75592 1xSNO [C2992(100)]	High	0.0180983	0	1	1	1	O75592	O75592 [2983-2994]	0	1673.84	1.241	0.00366655	305.5	246.2	3.29	7.27		1.39	0	0.01488
[K].VEEEDDAEHVLALTMLCLTEGAK.[D]	1xSNO [C17(100)]	O75607 1xSNO [C70(100)]	High	0.00134006	0	1	1	1	O75607	O75607 [54-76]	0	3169.63	0.716	0.0082784	109.8	153.4	14.25	11.4		2.65	0	0.001003
[K].NVQNINLFVVDEVHLIGGENGPVLEVICSR.[M]	1xSNO [C28(100)]	O75643 1xSNO [C1471(100)]	High	1.51358e-07	0	1	1	1	O75643	O75643 [1444-1473]	0	3700.98	0.86	0.641668	74.8	87	25.39	31.83		3.03	0	8.25e-08
[R].LTAIDILTTCAADIQR.[Q]	1xSNO [C10(100)]	O75643 1xSNO [C1580(100)]	High	0.000128161	0	1	1	1	O75643	O75643 [1571-1586]	0	2142.19	0.853	0.42971	172.1	201.7	25.11	32.06		3.72	0	8.841e-05
[K].EEISATQIIVCTPEK.[W]	1xSNO [C11(100)]	O75643 1xSNO [C588(100)]	High	0.000123105	0	1	1	1	O75643	O75643 [578-592]	0	2314.28	0.772	0.142466	89.2	115.6	20.09	18.63		2.56	0	8.496e-05
[R].CVNNYQGMLK.[V]	1xOxidation [M8]; 1xSNO [C1(100)]	O75663 1xSNO [C75(100)]	High	0.0122433	0	1	1	1	O75663	O75663 [75-84]	0	1838.98	1.031	0.556128	371.6	360.5	7.05	7.96		2.33	0	0.009917
[R].CVNNYQGMLK.[V]	1xSNO [C1(100)]	O75663 1xSNO [C75(100)]	High	0.150342	0.00710435	1	1	1	O75663	O75663 [75-84]	0	1822.98	1.065	0.126818	362.8	340.5	5.58	3.79		1.35	0.006493	0.1337
[R].LEVSDDLENVCNWVVDTCLHK.[G]	1xCarbamidomethyl [C]; 1xSNO [C11(100)]	O75688 1xSNO [C272(100)]	High	0.000200877	0	1	1	3	O75688	O75688 [262-282]	0	3141.59	0.966	0.228069	329.2	340.8	9.51	9.85		3.91	0	0.0001411
[R].DNMSIVLVCFSNAPK.[V]	1xSNO [C9(100)]	O75688 1xSNO [C294(100)]	High	0.000628197	0	1	1	2	O75688	O75688 [286-300]	0	2291.24	0.871	0.00676851	448.6	515.1	5.52	5.59		2	0	0.004446
[K].CLASTTK.[R]	1xSNO [C1(100)]	O75691 1xSNO [C1794(100)]	High	0.00507899	0	1	1	1	O75691	O75691 [1794-1800]	0	1376.81	1.264	0.0121795	395.1	312.5	8.24	12.55		1.34	0	0.00398
[K].LHQEDQACATCLILACSTAACDR.[E]	3xCarbamidomethyl [C8; C11; C16]; 1xSNO [C21(100)]	O75694 1xSNO [C561(100)]	High	1.01526e-05	0	1	1	1	O75694	O75694 [541-563]	0	3031.42	0.985	0.621624	55.4	56.2	15.3	11.31		3.86	0	6.41e-06
[K].ISNQVDLSNVCAQYR.[Q]	1xSNO [C11(100)]	O75694 1xSNO [C917(100)]	High	2.03963e-05	0	1	1	1	O75694	O75694 [907-921]	0	2134.1	0.9	0.0817005	122.8	136.5	8.59	0.78		3.95	0	1.324e-05
[R].GPVLGPMVYAICYCPLPR.[L]	1xCarbamidomethyl [C14]; 1xSNO [C12(100)]	O75792 1xSNO [C50(100)]	High	0.000157783	0	1	1	1	O75792	O75792 [39-56]	0	2430.28	0.893	0.0283076	81.9	91.7	2.8	7.59		4.05	0	0.0001096
[R].GPVLGPMVYAICYCPLPR.[L]	1xCarbamidomethyl [C12]; 1xOxidation [M7]; 1xSNO [C14(100)]	O75792 1xSNO [C52(100)]	High	0.0223487	0.000892694	1	1	1	O75792	O75792 [39-56]	0	2446.28	0.938	0.125115	69.9	74.5	10.96	8.91		3.74	0.001057	0.01845
[R].ICKGDHWTTR.[C]	1xSNO [C2(100)]	O75821 1xSNO [C160(100)]	High	0.00821304	0	1	1	1	O75821	O75821 [159-168]	1	1870.03	1.77	0.00277463	412.9	233.3	15.3	18.76		1.86	0	0.006536
[R].CPYKDTLGPMQK.[E]	1xOxidation [M10]; 1xSNO [C1(100)]	O75821 1xSNO [C169(100)]	High	0.00342297	0	1	1	1	O75821	O75821 [169-180]	1	2279.26	1.22	0.0595066	949.4	778.1	6.4	16.92		2.16	0	0.00264
[R].CPYKDTLGPMQK.[E]	1xSNO [C1(100)]	O75821 1xSNO [C169(100)]	High	0.000185342	0	1	1	1	O75821	O75821 [169-180]	1	2263.27	1.184	0.206279	432.3	365.1	8.85	19.4		2.03	0	0.0001296
[K].ASTNIQDTEGNTPLHLACDEER.[V]	1xSNO [C18(100)]	O75832 1xSNO [C180(100)]	High	1.21684e-05	0	1	1	1	O75832	O75832 [163-184]	0	2838.36	1.034	0.871633	48.8	47.2	5.63	14.11		3.24	0	7.717e-06
[K].DLAACIK.[G]	1xSNO [C5(100)]	O75874 1xSNO [C379(100)]	High	0.125875	0.00500358	1	1	1	O75874	O75874 [375-381]	0	1386.83	0.995	0.878874	829.7	834.1	4.45	7.37		1.53	0.004639	0.1111
[K].CATITPDEK.[R]	1xSNO [C1(100)]	O75874 1xSNO [C73(100)]	High	0.103725	0.00357525	1	1	1	O75874	O75874 [73-81]	0	1630.9	0.871	0.201714	739.7	849.1	2.11	12.45		1.22	0.003382	0.09104
[K].LLNPNYIYDVPPEFVIPLSEVTCETGETVVLR.[C]	1xSNO [C23(100)]	O75962 1xSNO [C2696(100)]	High	2.28599e-05	0	1	1	2	O75962	O75962 [2674-2705]	0	4044.14	1.029	0.825536	16.5	16	18.26	27.23		3.42	0	1.485e-05
[K].IVGVTTEDDGIYTCIAVNDMGSASSSASLR.[V]	1xSNO [C14(100)]	O75962 1xSNO [C2759(100)]	High	0.00580512	0	1	1	1	O75962	O75962 [2746-2775]	0	3456.69	1.245	0.0901093	100.6	80.8	10.46	17.74		3.51	0	0.00458
[R].LLDCVVR.[W]	1xSNO [C4(100)]	O75962 1xSNO [C2880(100)]	High	0.13282	0.00523369	1	1	1	O75962	O75962 [2877-2883]	0	1241.73	1.036	0.62644	207	199.8	14.34	6.38		1.69	0.004842	0.1173
[R].EGDCGFGDGGPSGASGR.[D]	1xSNO [C4(100)]	O75976 1xSNO [C195(100)]	High	9.2426e-06	0	1	1	1	O75976	O75976 [192-208]	0	1949.87	2.16	0.000710434	191.3	88.6	13.66	16.96		2.74	0	5.833e-06
[R].KAVDALLTHCK.[S]	1xSNO [C10(100)]	O76021 1xSNO [C47(100)]	High	0.00303444	0	1	1	1	O76021	O76021 [38-48]	1	2081.26	1.23	0.0452962	908	738.1	7.6	12.56		1.47	0	0.002333
[K].AVDALLTHCK.[S]	1xSNO [C9(100)]	O76021 1xSNO [C47(100)]	High	0.00132222	0	1	1	1	O76021	O76021 [39-48]	0	1724	1.131	0.0776667	956.6	845.7	7.19	10.14		1.73	0	0.0009864
[K].VVPENLGLQEGTHELCYNTACALIGQGQLNQAMK.[I]	1xCarbamidomethyl [C]; 1xSNO [C21(100)]	O76094 1xSNO [C184(100)]	High	3.24012e-05	0	1	1	2	O76094	O76094 [164-197]	0	4353.23	0.735	0.000123166	43.5	59.2	2.8	5.2		3.35	0	2.263e-05
[K].SFCSMAGPNLIAIGSSESAQK.[A]	1xOxidation [M5]; 1xSNO [C3(100)]	O94760 1xSNO [C178(100)]	High	0.00849133	0	1	1	1	O94760	O94760 [176-196]	0	2767.43	0.932	0.325726	104.5	112.1	11.49	11.77		3.45	0	0.006767
[K].SFCSMAGPNLIAIGSSESAQK.[A]	1xSNO [C3(100)]	O94760 1xSNO [C178(100)]	High	3.07631e-06	0	1	1	1	O94760	O94760 [176-196]	0	2751.43	0.775	0.00961386	87.6	113	12.6	9.28		3.75	0	1.864e-06
[K].LTVPDDIAANCIYLNIPNK.[G]	1xSNO [C11(100)]	O94760 1xSNO [C222(100)]	High	0.054078	0.00191812	1	1	1	O94760	O94760 [212-230]	0	2740.52	0.686	0.0132347	157.8	230.1	18.02	9.98		1.84	0.00194	0.04606
[R].DMLAQCESNMSELQQLQNEK.[C]	1xSNO [C6(100)]	O94804 1xSNO [C873(100)]	High	3.19694e-05	0	1	1	1	O94804	O94804 [868-887]	0	2992.47	0.979	0.506488	38.8	39.6	20.44	16.76		4.41	0	2.098e-05
[K].SPLAGDFISMQCR.[E]	1xOxidation [M10]; 1xSNO [C12(100)]	O94805 1xSNO [C203(100)]	High	0.00628946	0	1	1	1	O94805	O94805 [192-204]	0	1864.94	0.947	0.334102	151	159.4	12.44	9.19		2.37	0	0.004971
[K].SPLAGDFISMQCR.[E]	1xSNO [C12(100)]	O94805 1xSNO [C203(100)]	High	0.000694673	0	1	1	1	O94805	O94805 [192-204]	0	1848.94	0.822	0.0225938	185.8	226	12.83	7.55		3.24	0	0.0005092
[R].CAALDGAIYCVSR.[A]	1xCarbamidomethyl [C1]; 1xSNO [C10(100)]	O94819 1xSNO [C564(100)]	High	1.8568e-05	0	1	1	1	O94819	O94819 [555-567]	0	1822.93	1.102	0.0884785	290.5	263.7	5.65	7.81		2.58	0	1.2e-05
[K].LVNLADCLCNEDLESR.[V]	1xCarbamidomethyl [C9]; 1xSNO [C7(100)]	O94822 1xSNO [C751(100)]	High	0.000964868	0	1	1	1	O94822	O94822 [745-760]	0	2288.13	0.919	0.302206	52.2	56.8	11.39	3.47		2.27	0	0.000711
[K].YEQAIQCYTEAISLCPTEK.[N]	1xCarbamidomethyl [C15]; 1xSNO [C7(100)]	O94826 1xSNO [C136(100)]	High	0.00654649	0	1	1	1	O94826	O94826 [130-148]	0	2900.47	0.56	0.0147742	40.7	72.6	25.32	7.92		2.41	0	0.005188
[K].CFALYR.[Q]	1xSNO [C1(100)]	O94826 1xSNO [C442(100)]	High	0.0765954	0.00313819	1	1	1	O94826	O94826 [442-447]	0	1196.66	1.034	0.24476	386.1	373.4	6.39	3.92		1.73	0.003005	0.06632
[K].CDFAYETMGTIEVQR.[G]	1xOxidation [M8]; 1xSNO [C1(100)]	O94826 1xSNO [C544(100)]	High	0.00932132	0	1	1	1	O94826	O94826 [544-558]	0	2203.05	0.94	0.456514	51.4	54.7	5.83	8.05		2.28	0	0.007464
[K].CDFAYETMGTIEVQR.[G]	1xSNO [C1(100)]	O94826 1xSNO [C544(100)]	High	0.00351584	0	1	1	1	O94826	O94826 [544-558]	0	2187.05	0.775	0.00153926	90.8	117.2	7.34	4.83		2.32	0	0.002721
[K].AIEIDNKCDFAYETMGTIEVQR.[G]	1xSNO [C8(100)]	O94826 1xSNO [C544(100)]	High	8.9217e-05	0	1	1	1	O94826	O94826 [537-558]	1	3199.63	0.832	0.104841	280.6	337.1	13.99	11.43		2.97	0	6.09e-05
[K].EFTLLCR.[G]	1xSNO [C6(100)]	O94829 1xSNO [C951(100)]	High	0.0412792	0.00111479	1	1	1	O94829	O94829 [946-952]	0	1305.73	1.071	0.365618	253.4	236.6	5.29	6.76		1.35	0.001234	0.03479
[K].NCVLLSRPEISTDER.[A]	1xSNO [C2(100)]	O94855 1xSNO [C853(100)]	High	0.00763227	0	1	1	1	O94855	O94855 [852-866]	0	2156.14	0.938	0.259616	162.8	173.6	9.34	4.33		1.32	0	0.006068
[R].NCIEIVNK.[L]	1xSNO [C2(100)]	O94874 1xSNO [C32(100)]	High	0.00768334	0	1	1	1	O94874	O94874 [31-38]	0	1585.92	1.039	0.357195	455.2	438	8.42	7.11		1.79	0	0.006106
[K].TSTLPAVLYSCGICK.[K]	1xCarbamidomethyl [C]; 1xSNO [C11(100)]	O94880 1xSNO [C728(100)]	High	0.159364	0.00710435	1	1	2	O94880	O94880 [718-732]	0	2266.25	1.361	0.0102825	426.6	313.4	8.76	11.76		2.33	0.006493	0.1418
[R].AVECCPTSVELWLALAR.[L]	1xCarbamidomethyl [C5]; 1xSNO [C4(100)]	O94906 1xSNO [C429(100)]	High	9.0422e-05	0	1	1	1	O94906	O94906 [426-442]	0	2342.23	1.087	0.544638	33.2	30.5	13.45	14.1		2.82	0	6.157e-05
[R].AAQDLCEEALR.[H]	1xSNO [C6(100)]	O94906 1xSNO [C698(100)]	High	0.0100295	0	1	1	1	O94906	O94906 [693-703]	0	1642.85	0.885	0.506696	563.2	636.6	7.01	11.34		2.13	0	0.008026
[K].CVQSNIVLLTQAFR.[R]	1xSNO [C1(100)]	O94925 1xSNO [C203(100)]	High	0.000129892	0	1	1	1	O94925	O94925 [203-216]	0	2016.14	0.853	0.0123684	327.8	384.4	4.79	7.68		3.13	0	8.984e-05
[R].LLQCYPPPDPAVR.[G]	1xSNO [C4(100)]	O94973 1xSNO [C267(100)]	High	0.192456	0.00864445	1	1	1	O94973	O94973 [264-276]	0	1893.04	0.813	0.00927698	99.6	122.4	7.03	4.93		1.63	0.00826	0.1736
[R].LTECLETILNK.[A]	1xSNO [C4(100)]	O94973 1xSNO [C282(100)]	High	0.00778649	0	1	1	1	O94973	O94973 [279-289]	0	1930.12	0.977	0.269682	423.3	433.2	9.65	12.86		2.25	0	0.006201
[R].AVDLLYAMCDR.[S]	1xSNO [C9(100)]	O94973 1xSNO [C396(100)]	High	0.00438432	0	1	1	1	O94973	O94973 [388-398]	0	1693.87	1.049	0.864493	358.7	342	14.22	12.49		2.5	0	0.00342
[R].AVDLLYAMCDR.[S]	1xOxidation [M8]; 1xSNO [C9(100)]	O94973 1xSNO [C396(100)]	High	0.0333205	0.00111479	1	1	1	O94973	O94973 [388-398]	0	1709.87	0.997	0.721888	89.8	90.1	9.01	12.11		1.88	0.001234	0.02799
[R].CLSSATDPQTK.[R]	1xSNO [C1(100)]	O94979 1xSNO [C1130(100)]	High	0.022794	0.000892694	1	1	1	O94979	O94979 [1130-1140]	0	1803.98	1.482	0.00592357	677.6	457.2	5.13	12.76		1.22	0.001057	0.0189
[R].SDQLQQAVQSQGFINYCQK.[K]	1xSNO [C17(100)]	O94979 1xSNO [C458(100)]	High	1.54434e-07	0	1	1	1	O94979	O94979 [442-460]	0	2838.47	0.912	0.231426	75.6	82.9	8.16	8.97		3.68	0	8.455e-08
[K].LLCDSVVLQPYLR.[E]	1xSNO [C3(100)]	O95071 1xSNO [C1093(100)]	High	0.000752881	0	1	1	1	O95071	O95071 [1091-1103]	0	1943.11	0.882	0.225622	98.2	111.4	6.77	12.89		1.85	0	0.0005527
[R].YCIFDLATGK.[A]	1xSNO [C2(100)]	O95071 1xSNO [C769(100)]	High	0.0238672	0.000892694	1	1	1	O95071	O95071 [768-777]	0	1783.99	0.897	0.0359804	228.4	254.7	5.39	8.2		1.83	0.001057	0.01982
[R].CTSFLVDELGVVDR.[S]	1xSNO [C1(100)]	O95140 1xSNO [C281(100)]	High	0.061037	0.00213759	1	1	1	O95140	O95140 [281-294]	0	1977.04	0.933	0.105856	98.2	105.2	10.03	6.18		2.63	0.002129	0.05245
[K].ETDMLNYLIECFDR.[V]	1xSNO [C11(100)]	O95155 1xSNO [C433(100)]	High	0.00718758	0	1	1	1	O95155	O95155 [423-436]	0	2186.06	1.045	0.840196	55.1	52.7	19.03	10.33		2.7	0	0.005683
[R].DPDGNKIDLVCDAMR.[A]	1xSNO [C11(100)]	O95163 1xSNO [C820(100)]	High	0.0012701	0	1	1	1	O95163	O95163 [810-824]	1	2315.2	0.921	0.123751	371.9	403.8	7.49	12.53		2.73	0	0.0009464
[K].LFEDELTLDNLTRPQLVALCK.[L]	1xSNO [C20(100)]	O95202 1xSNO [C330(100)]	High	0.0123248	0	1	1	1	O95202	O95202 [311-331]	0	3084.73	0.878	0.0779752	185.4	211.2	12.54	2.75		2.06	0	0.009942
[K].ELQAACR.[A]	1xSNO [C6(100)]	O95202 1xSNO [C379(100)]	High	0.038943	0.00111479	1	1	1	O95202	O95202 [374-380]	0	1214.66	1.634	0.0516018	280.1	171.4	25.66	38.11		2.17	0.001234	0.03289
[K].EEIDILSDACSK.[L]	1xSNO [C10(100)]	O95202 1xSNO [C552(100)]	High	3.39588e-05	0	1	1	1	O95202	O95202 [543-554]	0	1976.05	0.87	0.290795	169.1	194.5	13.79	13.16		2.55	0	2.231e-05
[K].QQCEELVTGTVR.[T]	1xSNO [C3(100)]	O95219 1xSNO [C342(100)]	High	0.000579626	0	1	1	1	O95219	O95219 [340-351]	0	1786.94	1.032	0.393335	127.7	123.8	4.23	11.87		1.23	0	0.0004207
[K].QMEVCEVCGAFLIVGDAQSR.[V]	1xCarbamidomethyl [C8]; 1xOxidation [M2]; 1xSNO [C5(100)]	O95232 1xSNO [C192(100)]	High	0.0263359	0.000892694	1	1	1	O95232	O95232 [188-207]	0	2652.29	1.222	0.0479058	50.2	41.1	5.39	12.65		2.41	0.001057	0.0219
[K].ACVPGCPAAEPSPASFLR.[S]	1xCarbamidomethyl [C]; 1xSNO [C2(100)]	O95248 1xSNO [C1370(100)]	High	0.000619828	0	1	1	2	O95248	O95248 [1369-1386]	0	2254.14	0.957	0.830937	63.4	66.3	11.69	7.76		2.82	0	0.0004504
[K].LCTSYSHSSTR.[D]	1xSNO [C2(100)]	O95249 1xSNO [C34(100)]	High	0.000411724	0	1	1	1	O95249	O95249 [33-43]	0	1665.83	1.749	0.00481352	156.1	89.3	17.88	20.92		2.47	0	0.0002958
[K].LDIQCDLK.[T]	1xSNO [C5(100)]	O95260 1xSNO [C138(100)]	High	0.0230957	0.000892694	1	1	1	O95260	O95260 [134-141]	0	1600.92	0.919	0.132823	460.6	501.2	7.55	4.38		1.44	0.001057	0.01907
[R].EQIDNLATELCR.[I]	1xSNO [C11(100)]	O95295 1xSNO [C66(100)]	High	4.23728e-05	0	1	1	1	O95295	O95295 [56-67]	0	1828.95	0.907	0.12756	177.1	195.3	12.41	2.73		3.28	0	2.802e-05
[K].TMGFCYQILTEPNADPR.[K]	1xSNO [C5(100)]	O95373 1xSNO [C415(100)]	High	0.000195559	0	1	1	1	O95373	O95373 [411-427]	0	2380.17	0.98	0.30192	103	105.2	8.55	5.74		2.18	0	0.000137
[K].TMGFCYQILTEPNADPR.[K]	1xOxidation [M2]; 1xSNO [C5(100)]	O95373 1xSNO [C415(100)]	High	0.0463623	0.00111479	1	1	1	O95373	O95373 [411-427]	0	2396.17	1.05	0.71718	165.1	157.1	8.65	8.88		1.94	0.001234	0.03944
[R].ACWVLHYFCEVK.[F]	1xCarbamidomethyl [C2]; 1xSNO [C9(100)]	O95373 1xSNO [C484(100)]	High	0.00832326	0	1	1	1	O95373	O95373 [476-487]	0	2208.16	0.848	0.564697	167.5	197.6	23.36	11.73		2.24	0	0.006634
[R].CLIDDR.[E]	1xSNO [C1(100)]	O95373 1xSNO [C504(100)]	High	0.119974	0.00427701	1	1	1	O95373	O95373 [504-509]	0	1158.63	1.09	0.557317	267.8	245.6	10.28	15.86		1.33	0.004001	0.1054
[K].VCFVGDGFTR.[K]	1xSNO [C2(100)]	O95478 1xSNO [C154(100)]	High	0.014074	0	1	1	1	O95478	O95478 [153-162]	0	1524.79	0.837	0.066835	132.9	158.8	15.3	8.38		1.59	0	0.01143
[K].AIVDSPCIYEAEQK.[A]	1xSNO [C7(100)]	O95490 1xSNO [C148(100)]	High	8.45557e-05	0	1	1	1	O95490	O95490 [142-155]	0	2219.19	1.168	0.0319503	416.3	356.3	6.62	10.08		1.57	0	5.758e-05
[R].SLLPGCQSVISR.[L]	1xSNO [C6(100)]	O95571 1xSNO [C98(100)]	High	0.104999	0.00357525	1	1	1	O95571	O95571 [93-104]	0	1683.95	1.128	0.0240031	271.1	240.2	7.03	6.99		1.74	0.003382	0.09209
[K].GTWEELCNSCEMENEVLK.[V]	1xCarbamidomethyl [C10]; 1xSNO [C7(100)]	O95573 1xSNO [C649(100)]	High	7.29548e-05	0	1	1	1	O95573	O95573 [643-660]	0	2824.35	0.837	0.020538	69.4	82.9	9.35	6.23		2.6	0	4.941e-05
[R].GVETCGILCGK.[L]	1xCarbamidomethyl [C9]; 1xSNO [C5(100)]	O95630 1xSNO [C282(100)]	High	0.0263359	0.000892694	1	1	1	O95630	O95630 [278-288]	0	1789.98	0.981	0.887173	278	283.4	2.52	8.56		1.88	0.001057	0.02189
[K].MISLCLQK.[D]	1xSNO [C5(100)]	O95747 1xSNO [C271(100)]	High	0.086764	0.00334708	1	1	1	O95747	O95747 [267-274]	0	1588.94	0.883	0.0388776	187	211.7	9.65	7.4		0.96	0.003182	0.07561
[R].SVMAAAQVAGLNCLR.[L]	1xSNO [C13(100)]	O95757 1xSNO [C167(100)]	High	8.74396e-05	0	1	1	1	O95757	O95757 [155-169]	0	1928.05	1.11	0.202242	127.4	114.7	7.54	7.5		4.08	0	5.928e-05
[R].AQFEQLCASLLAR.[V]	1xSNO [C7(100)]	O95757 1xSNO [C310(100)]	High	0.00478246	0	1	1	1	O95757	O95757 [304-316]	0	1874.03	1.12	0.289672	90.3	80.6	9.2	9.23		1.68	0	0.003734
[K].MALDGQNIYNACCTLR.[I]	1xCarbamidomethyl [C]; 1xSNO [C12(100)]	O95758 1xSNO [C248(100)]	High	4.32342e-05	0	1	1	4	O95758	O95758 [237-252]	0	2267.1	0.804	0.00527002	134.4	167.1	8.02	7.21		4.4	0	2.877e-05
[R].LLQCYPPPEDAAVK.[G]	1xSNO [C4(100)]	O95782 1xSNO [C267(100)]	High	0.00322287	0	1	1	1	O95782	O95782 [264-277]	0	2197.22	0.716	0.0142798	264.2	368.8	14	1.52		3.02	0	0.002478
[R].LVECLETVLNK.[A]	1xSNO [C4(100)]	O95782 1xSNO [C283(100)]	High	0.000420092	0	1	1	1	O95782	O95782 [280-290]	0	1914.12	0.981	0.789507	838	854.2	3.74	5.09		1.97	0	0.0003009
[R].AADLLYAMCDR.[S]	1xSNO [C9(100)]	O95782 1xSNO [C397(100)]	High	0.0011486	0	1	1	1	O95782	O95782 [389-399]	0	1665.84	0.873	0.053692	181.6	208.1	12.21	8.53		2.62	0	0.0008514
[K].LVTDCVAAMNPDAVLR.[V]	1xSNO [C5(100)]	O95861 1xSNO [C206(100)]	High	0.0172803	0	1	1	1	O95861	O95861 [202-217]	0	2112.13	0.752	0.00378852	71.4	95	9.24	5.18		2.38	0	0.01413
[R].LAQMSICSSLAR.[K]	1xSNO [C7(100)]	O95861 1xSNO [C59(100)]	High	0.00335493	0	1	1	1	O95861	O95861 [53-64]	0	1703.92	0.967	0.574329	91.7	94.8	12.3	9.71		2.77	0	0.002593
[K].AGAGLSSLCLVLSTRPHS.[-]	1xSNO [C9(100)]	O95865 1xSNO [C276(100)]	High	0.000914479	0	1	1	1	O95865	O95865 [268-285]	0	2193.21	1.348	0.0272961	194	143.9	12.82	16.66		1.77	0	0.0006744
[K].SWCGACK.[A]	1xCarbamidomethyl [C3]; 1xSNO [C6(100)]	O95881 1xSNO [C69(100)]	High	0.119974	0.00427701	1	1	1	O95881	O95881 [64-70]	0	1464.76	1.182	0.073921	368.4	311.7	10.17	6.97		0.83	0.004213	0.106
[R].AAQYACSLLGHALQR.[H]	1xSNO [C6(100)]	O96011 1xSNO [C25(100)]	High	0.00191152	0	1	1	1	O96011	O96011 [20-34]	0	2026.1	0.938	0.249257	82.9	88.4	2.3	5.91		1.71	0	0.00145
[K].SPLAGDFITMQCR.[E]	1xOxidation [M10]; 1xSNO [C12(100)]	O96019 1xSNO [C206(100)]	High	0.0014426	0	1	1	1	O96019	O96019 [195-207]	0	1878.95	1.01	0.671432	162.3	160.7	11.22	6.97		3.16	0	0.001079
[K].SPLAGDFITMQCR.[E]	1xSNO [C12(100)]	O96019 1xSNO [C206(100)]	High	0.00122003	0	1	1	1	O96019	O96019 [195-207]	0	1862.96	0.942	0.127304	244.1	259.2	5.67	4.19		3.66	0	0.000911
[R].ELQEGTYVMVAGPSFETVAECR.[V]	1xSNO [C21(100)]	P00491 1xSNO [C206(100)]	High	5.53382e-08	0	1	1	1	P00491	P00491 [186-207]	0	2840.39	0.626	0.0237247	27.9	44.5	21.82	3.78		4.64	0	2.916e-08
[R].SPGVVISDDEPGYDLDLFCIPNHYAEDLER.[V]	1xSNO [C19(100)]	P00492 1xSNO [C23(100)]	High	2.42825e-05	0	1	1	1	P00492	P00492 [5-34]	0	3802.82	0.669	0.0379605	51.9	77.5	13.43	21.23		2.71	0	1.58e-05
[K].NLDKEYLPIGGLAEFCK.[A]	1xSNO [C16(100)]	P00505 1xSNO [C106(100)]	High	5.96567e-05	0	1	1	1	P00505	P00505 [91-107]	1	2792.57	0.96	0.341856	1464.3	1526.1	7.79	3.18		3.14	0	3.993e-05
[K].EYLPIGGLAEFCK.[A]	1xSNO [C12(100)]	P00505 1xSNO [C106(100)]	High	0.0001048	0	1	1	1	P00505	P00505 [95-107]	0	2093.16	1.056	0.980878	318	301.3	17.76	8.24		4.12	0	7.164e-05
[R].HFIEQGINVCLCQSYAK.[N]	1xCarbamidomethyl [C]; 1xSNO [C10(100)]	P00505 1xSNO [C272(100)]	High	0.0001048	0	1	1	2	P00505	P00505 [263-279]	0	2663.4	0.943	0.500139	78.8	83.6	15.27	9.07		2.87	0	0.0004769
[R].GCITIIGGGDTATCCAK.[W]	2xCarbamidomethyl [C14; C]; 1xSNO [C15(100)]	P00558 1xSNO [C380(100)]	High	7.91038e-09	0	1	1	2	P00558	P00558 [366-382]	0	2351.2	0.635	3.7289e-05	425.9	670.4	5	6.67		4.29	0	3.914e-09
[K].FCLDNGAK.[S]	1xSNO [C2(100)]	P00558 1xSNO [C50(100)]	High	0.0256542	0.000892694	1	1	2	P00558	P00558 [49-56]	0	1520.84	1.007	0.685929	716	711.2	4.81	3.6		1.77	0.001057	0.02135
[K].DCVGPEVEK.[A]	1xSNO [C2(100)]	P00558 1xSNO [C99(100)]	High	0.00616473	0	1	1	1	P00558	P00558 [98-106]	0	1628.88	0.714	0.0171493	437	612.5	5.68	13.32		1.69	0	0.004846
[K].VNAEGSVDSVFSQVCTHLDALK.[-]	1xSNO [C15(100)]	P00568 1xSNO [C187(100)]	High	9.18081e-06	0	1	1	1	P00568	P00568 [173-194]	0	2972.57	0.96	0.671874	133.8	139.4	6.36	6.27		3.09	0	5.76e-06
[K].CPLMVK.[V]	1xSNO [C1(100)]	P02766 1xSNO [C30(100)]	High	0.110238	0.00406398	1	1	1	P02766	P02766 [30-35]	0	1343.81	1.21	0.0421215	415.4	343.3	14.65	13.51		1.21	0.003815	0.09692
[R].ALANSLACQGK.[Y]	1xSNO [C8(100)]	P04075 1xSNO [C339(100)]	High	0.0220565	0.000892694	1	1	1	P04075	P04075 [332-342]	0	1728.99	1.105	0.0540161	229.4	207.6	7.57	8.55		1.49	0.001057	0.01817
[K].VTSLTACLVDQSLR.[L]	1xSNO [C7(100)]	P04216 1xSNO [C28(100)]	High	0.0219118	0.000892694	1	1	1	P04216	P04216 [22-35]	0	1930.07	0.952	0.223755	71	74.6	5.61	13.43		1.73	0.001057	0.01812
[K].IISNASCTTNCLAPLAK.[V]	1xCarbamidomethyl [C]; 1xSNO [C7(100)]	P04406 1xSNO [C152(100)]	High	1.3212e-06	0	1	1	2	P04406	P04406 [146-162]	0	2430.34	0.88	0.070543	388.4	441.1	5.53	10.31		2.8	0	7.762e-07
[R].VPTANVSVVDLTCR.[L]	1xSNO [C13(100)]	P04406 1xSNO [C247(100)]	High	9.93248e-05	0	1	1	2	P04406	P04406 [235-248]	0	1898.05	0.51	3.48223e-05	317.5	622.2	7.67	8.05		3.59	0	7.158e-05
[K].LTGMAFRVPTANVSVVDLTCR.[L]	1xSNO [C20(100)]	P04406 1xSNO [C247(100)]	High	0.011687	0	1	1	1	P04406	P04406 [228-248]	1	2674.45	1.007	0.989989	173.5	172.3	6.79	16.93		1.99	0	0.00945
[K].LTGMAFRVPTANVSVVDLTCR.[L]	1xOxidation [M4]; 1xSNO [C20(100)]	P04406 1xSNO [C247(100)]	High	0.0189544	0.000317261	1	1	1	P04406	P04406 [228-248]	1	2690.44	1.16	0.147367	174.6	150.5	3.63	15.87		3.04	0.0005647	0.01553
[R].YSDESGNMDFDNFISCLVR.[L]	1xOxidation [M8]; 1xSNO [C16(100)]	P04632 1xSNO [C232(100)]	High	0.000189109	0	1	1	1	P04632	P04632 [217-235]	0	2652.2	1.146	0.117607	97.4	85	8.82	6.4		3.3	0	0.0001317
[R].YSDESGNMDFDNFISCLVR.[L]	1xSNO [C16(100)]	P04632 1xSNO [C232(100)]	High	1.87264e-06	0	1	1	1	P04632	P04632 [217-235]	0	2636.21	1.157	0.0597484	70.8	61.2	9.13	9.74		5.22	0	1.116e-06
[K].CIELCCGSVK.[E]	2xCarbamidomethyl [C5; C]; 1xSNO [C1(100)]	P05023 1xSNO [C459(100)]	High	0.000217714	0	1	1	2	P05023	P05023 [459-468]	0	1821.95	1.064	0.180993	1868.8	1756.3	3.06	12.03		1.79	0	0.0001524
[R].CSSILLHGK.[E]	1xSNO [C1(100)]	P05023 1xSNO [C518(100)]	High	0.00107412	0	1	1	1	P05023	P05023 [518-526]	0	1610.96	1.115	0.0171747	534.3	479.3	4.8	0.86		1.4	0	0.0007964
[K].CIELCCGSVK.[E]	1xCarbamidomethyl [C6]; 2xSNO [C1(100); C5(99.9)]	P05023 2xSNO [C459(100); C463(99.9)]	High	0.0478775	0.0013912	1	1	1	P05023	P05023 [459-468]	0	1960.04	1.082	0.10124	177.8	164.3	3.92	8.05		1.6	0.001478	0.04056
[R].DDMIFEDCGDVPSEPK.[E]	1xOxidation [M3]; 1xSNO [C8(100)]	P05026 1xSNO [C126(100)]	High	0.000560513	0	1	1	1	P05026	P05026 [119-134]	0	2466.17	0.953	0.586121	241.2	253.1	11.71	3.52		1.72	0	0.0004063
[R].DDMIFEDCGDVPSEPK.[E]	1xSNO [C8(100)]	P05026 1xSNO [C126(100)]	High	0.00027348	0	1	1	1	P05026	P05026 [119-134]	0	2450.17	0.853	0.00850054	268.1	314.3	1.59	5.13		2.13	0	0.0001937
[K].LLCGGGIAADR.[G]	1xSNO [C3(100)]	P05091 1xSNO [C386(100)]	High	0.000117459	0	1	1	2	P05091	P05091 [384-394]	0	1469.82	0.901	0.359577	429.7	476.7	10.5	9.71		2	0	8.066e-05
[K].DLDKANYLSQALQAGTVWVNCYDVFGAQSPFGGYK.[M]	1xSNO [C21(100)]	P05091 1xSNO [C472(100)]	High	2.08852e-07	0	1	1	1	P05091	P05091 [452-486]	1	4708.42	0.749	0.266845	79	105.4	7.83	26.62		5.35	0	1.152e-07
[K].TFPTVNPSTGEVICQVAEGDKEDVDK.[A]	1xSNO [C14(100)]	P05091 1xSNO [C66(100)]	High	0.0010457	0	1	1	1	P05091	P05091 [53-78]	1	3660.91	0.872	0.0611964	271.7	311.7	10.45	10.4		2.23	0	0.0007755
[K].LLETECPQYIR.[K]	1xSNO [C6(100)]	P05109 1xSNO [C42(100)]	High	0.0457691	0.00111479	1	1	1	P05109	P05109 [37-47]	0	1788.96	1.116	0.251188	122.7	109.9	35.17	13.57		1.34	0.001234	0.0387
[R].ADIEVACYGYEGIDAVK.[E]	1xSNO [C7(100)]	P05198 1xSNO [C199(100)]	High	1.64562e-05	0	1	1	1	P05198	P05198 [193-209]	0	2469.28	0.677	0.00415812	314.3	464	12.15	8.59		3.12	0	1.057e-05
[R].NECVVVIR.[V]	1xSNO [C3(100)]	P05198 1xSNO [C70(100)]	High	0.0277528	0.000892694	1	1	1	P05198	P05198 [68-75]	0	1355.78	1.004	0.899675	123.8	123.3	7.8	7.19		1.26	0.001057	0.02311
[R].NVASVCLQIGYPTVASVPHSIINGYK.[R]	1xSNO [C6(100)]	P05388 1xSNO [C226(100)]	High	3.78738e-06	0	1	1	1	P05388	P05388 [221-246]	0	3383.87	1.069	0.871156	209	195.4	17.94	11.93		2.74	0	2.305e-06
[K].ICHQIEYYFGDFNLPR.[D]	1xSNO [C2(100)]	P05455 1xSNO [C18(100)]	High	0.000191663	0	1	1	1	P05455	P05455 [17-32]	0	2439.22	0.823	0.000226039	322.7	391.9	3.25	3.95		2.18	0	0.0001341
[K].SCNCLLLK.[V]	1xCarbamidomethyl [C]; 1xSNO [C2(100)]	P06733 1xSNO [C337(100)]	High	0.0259929	0.000892694	1	1	3	P06733	P06733 [336-343]	0	1603.92	0.774	0.00167117	1324.7	1711.8	5.65	8.54		2.27	0.001057	0.02159
[K].KVDSEYIATVCGSFR.[R]	1xSNO [C11(100)]	P06746 1xSNO [C178(100)]	High	0.00132222	0	1	1	1	P06746	P06746 [168-182]	1	2328.25	1.073	0.0125223	336.4	313.4	2.02	3.26		3.25	0	0.0009851
[K].ALVIGGEACMWGEYVDNTNLVPR.[L]	1xSNO [C9(100)]	P06865 1xSNO [C458(100)]	High	0.013981	0	1	1	1	P06865	P06865 [450-472]	0	2931.48	1.227	0.275868	25.8	21.1	21.33	14.14		2.64	0	0.01136
[K].ITVVGVGQVGMACAISILGK.[S]	1xSNO [C13(100)]	P07195 1xSNO [C36(100)]	High	0.00029442	0	1	1	1	P07195	P07195 [24-43]	0	2569.51	0.872	0.0496077	295.2	338.6	4.4	10.13		1.64	0	0.0002092
[K].LIAPVAEEEATVPNNKITVVGVGQVGMACAISILGK.[S]	1xSNO [C29(100)]	P07195 1xSNO [C36(100)]	High	0.00215651	0	1	1	1	P07195	P07195 [8-43]	1	4474.55	1.027	0.388261	276.6	269.3	11.28	7.04		1.95	0	0.001636
[K].ITVVGVGQVGMACAISILGK.[S]	1xOxidation [M11]; 1xSNO [C13(100)]	P07195 1xSNO [C36(100)]	High	0.0434685	0.00111479	1	1	1	P07195	P07195 [24-43]	0	2585.5	0.992	0.921129	507.7	511.8	7.49	11.01		1.84	0.001234	0.03668
[K].LITWSPVCR.[N]	1xSNO [C8(100)]	P07203 1xSNO [C156(100)]	High	0.0418164	0.00111479	1	1	1	P07203	P07203 [149-157]	0	1498.85	0.86	0.0907557	186.3	216.6	12.77	7.15		0.74	0.001234	0.0354
[R].GLVVLGFPCNQFGHQENAK.[N]	1xSNO [C9(100)]	P07203 1xSNO [C78(100)]	High	0.0259929	0.000892694	1	1	1	P07203	P07203 [70-88]	0	2711.46	0.936	0.398664	143.5	153.3	16.83	6.26		1.76	0.001057	0.02158
[K].AIGAVPLIQGEYMIPCEK.[V]	1xSNO [C16(100)]	P07339 1xSNO [C329(100)]	High	8.80281e-05	0	1	1	1	P07339	P07339 [314-331]	0	2585.43	1.047	0.756776	289.7	276.8	11.16	15.62		2.68	0	5.974e-05
[K].GDLENAFLNLVQCIQNKPLYFADR.[L]	1xSNO [C13(100)]	P07355 1xSNO [C262(100)]	High	0.000191663	0	1	1	1	P07355	P07355 [250-273]	0	3434.84	0.915	0.254114	220.1	240.6	5.4	18.82		3.38	0	0.0001337
[R].CLQSGTLFR.[D]	1xSNO [C1(100)]	P07384 1xSNO [C49(100)]	High	0.0207875	0.000892694	1	1	1	P07384	P07384 [49-57]	0	1448.8	0.977	0.494524	78.3	80.1	12.25	11.92		0.86	0.001057	0.01712
[K].GFSLESCR.[S]	1xSNO [C7(100)]	P07384 1xSNO [C590(100)]	High	0.201279	0.00930949	1	1	1	P07384	P07384 [584-591]	0	1322.68	1.192	0.146381	120.9	101.4	12.32	6.16		1.43	0.008639	0.1814
[K].CSVIRDSLLQDGEFSMDLR.[T]	1xOxidation [M16]; 1xSNO [C1(100)]	P07737 1xSNO [C71(100)]	High	0.0123248	0	1	1	1	P07737	P07737 [71-89]	1	2624.31	1.94	0.000342165	229.7	118.4	10.68	13.7		2.14	0	0.009946
[R].VVVVDDLLATGGTMNAACELLGR.[L]	1xOxidation [M14]; 1xSNO [C18(100)]	P07741 1xSNO [C140(100)]	High	0.000102026	0	1	1	1	P07741	P07741 [123-145]	0	2757.46	0.993	0.993002	80.9	81.5	4.32	14.1		3.29	0	6.96e-05
[R].VVVVDDLLATGGTMNAACELLGR.[L]	1xSNO [C18(100)]	P07741 1xSNO [C140(100)]	High	7.96362e-09	0	1	1	1	P07741	P07741 [123-145]	0	2741.46	0.963	0.470952	163	169.3	8.73	14.61		6.72	0	3.926e-09
[R].LQAEVLECVSLVELTSLK.[G]	1xSNO [C8(100)]	P07741 1xSNO [C153(100)]	High	0.000187845	0	1	1	1	P07741	P07741 [146-163]	0	2627.52	0.868	0.0568568	559	644	3.53	7.23		1.5	0	0.0001313
[K].LNQWCNVVR.[W]	1xSNO [C5(100)]	P07814 1xSNO [C1148(100)]	High	0.0256542	0.000892694	1	1	1	P07814	P07814 [1144-1152]	0	1555.85	0.791	0.000961547	168.8	213.3	5.55	6.48		2.16	0.001057	0.02133
[K].IVQIPFCGEIDCEDWIK.[K]	1xCarbamidomethyl [C7]; 1xSNO [C12(100)]	P07814 1xSNO [C1453(100)]	High	0.000500118	0	1	1	1	P07814	P07814 [1442-1458]	0	2718.41	0.851	0.115632	59.5	69.9	5.78	20.57		2.93	0	0.000361
[K].IVQIPFCGEIDCEDWIKK.[T]	1xCarbamidomethyl [C7]; 1xSNO [C12(100)]	P07814 1xSNO [C1453(100)]	High	7.00769e-05	0	1	1	1	P07814	P07814 [1442-1459]	1	3075.67	1.056	0.35938	691.9	655.2	12.41	16.63		3.01	0	4.744e-05
[K].INEAVECLLSLK.[A]	1xSNO [C7(100)]	P07814 1xSNO [C856(100)]	High	1.8568e-05	0	1	1	1	P07814	P07814 [850-861]	0	1985.16	0.995	0.762196	661.5	664.6	5.05	5.38		1.27	0	1.198e-05
[K].AKINEAVECLLSLK.[A]	1xSNO [C9(100)]	P07814 1xSNO [C856(100)]	High	0.000245651	0	1	1	1	P07814	P07814 [848-861]	1	2413.46	1.414	0.000627551	1227.2	868	7.37	8.49		2.27	0	0.000173
[R].DQGSCGSCWAFGAVEAISDR.[I]	1xCarbamidomethyl [C8]; 1xSNO [C5(100)]	P07858 1xSNO [C105(100)]	High	2.80056e-06	0	1	1	1	P07858	P07858 [101-120]	0	2540.16	1.39	0.0312031	53.5	38.5	14.02	15.89		4.69	0	1.69e-06
[K].ICEPGYSPTYK.[Q]	1xSNO [C2(100)]	P07858 1xSNO [C211(100)]	High	0.0326756	0.00111479	1	1	1	P07858	P07858 [210-220]	0	1911.02	1.235	0.0179346	249	201.6	9.48	6.25		1.83	0.001234	0.02734
[R].GQDHCGIESEVVAGIPR.[T]	1xSNO [C5(100)]	P07858 1xSNO [C319(100)]	High	8.68551e-05	0	1	1	4	P07858	P07858 [315-331]	0	2191.12	1.12	0.154842	704.4	629	3.69	10.66		3.52	0	5.972e-05
[K].ILRGQDHCGIESEVVAGIPR.[T]	1xSNO [C8(100)]	P07858 1xSNO [C319(100)]	High	0.11432	0.00427701	1	1	1	P07858	P07858 [312-331]	1	2573.39	1.803	0.00175809	234.2	129.9	12.41	16.53		1.92	0.004001	0.1003
[R].EQWPQCPTIK.[E]	1xSNO [C6(100)]	P07858 1xSNO [C93(100)]	High	0.00331032	0	1	1	1	P07858	P07858 [88-97]	0	1883.04	1.645	9.20067e-05	565.6	343.8	8.89	7.32		1.6	0	0.002547
[R].VFIMDNCEELIPEYLNFIR.[G]	1xSNO [C7(100)]	P07900 1xSNO [C374(100)]	High	0.00663447	0	1	1	1	P07900	P07900 [368-386]	0	2782.43	0.618	0.00219472	99	160.4	13.52	7.59		2.74	0	0.005248
[K].CLELFTELAEDKENYK.[K]	1xSNO [C1(100)]	P07900 1xSNO [C420(100)]	High	7.86824e-06	0	1	1	1	P07900	P07900 [420-435]	1	2827.53	1.081	0.994393	263.8	244.1	15.23	6.98		2.33	0	4.934e-06
[R].YYTSASGDEMVSLKDYCTR.[M]	1xOxidation [M10]; 1xSNO [C17(100)]	P07900 1xSNO [C481(100)]	High	0.00069003	0	1	1	1	P07900	P07900 [465-483]	1	2858.39	1.151	0.191059	259.3	225.2	10.85	12.96		3.23	0	0.0005053
[R].LVTSPCCIVTSTYGWTANMER.[I]	1xCarbamidomethyl [C]; 1xSNO [C6(100)]	P07900 1xSNO [C597(100)]	High	0.00131339	0	1	1	2	P07900	P07900 [592-612]	0	2813.37	0.939	0.609529	31.3	33.3	13.8	3.46		3.27	0	0.0009827
[K].VAVYSTCL.[-]	1xSNO [C7(100)]	P07942 1xSNO [C1785(100)]	High	0.0472658	0.00111479	1	1	1	P07942	P07942 [1779-1786]	0	1279.7	1.148	0.576571	231	201.2	7.1	23.4		1.56	0.001234	0.0401
[R].LLGDASVSFTENCVVGIQANTER.[I]	1xSNO [C13(100)]	P07954 1xSNO [C434(100)]	High	3.53535e-05	0	1	1	1	P07954	P07954 [422-444]	0	2847.46	0.749	0.000454268	32.4	43.3	3.02	5.75		3.07	0	2.329e-05
[R].SSSTGSSSSTGGGGQESQPSPLALLAATCSR.[I]	1xSNO [C29(100)]	P08047 1xSNO [C68(100)]	High	5.92579e-05	0	1	1	1	P08047	P08047 [40-70]	0	3292.6	1.338	0.0507567	22.2	16.6	17.08	17.58		3.92	0	3.976e-05
[R].FMTILCTR.[S]	1xSNO [C6(100)]	P08133 1xSNO [C552(100)]	High	0.00854811	0	1	1	1	P08133	P08133 [547-554]	0	1408.78	0.789	0.00350185	246.7	312.7	7.56	3.33		1.79	0	0.006806
[K].ALLALCGGED.[-]	1xSNO [C6(100)]	P08133 1xSNO [C669(100)]	High	0.0527122	0.0016489	1	1	2	P08133	P08133 [664-673]	0	1385.74	0.983	0.925614	1947	1980.1	1.94	8.68		1.46	0.002586	0.06054
[R].TSHYPYAEEVMQMCDR.[Y]	1xSNO [C14(100)]	P08236 1xSNO [C396(100)]	High	0.0923024	0.00334708	1	1	1	P08236	P08236 [383-398]	0	2384.08	1.065	0.55163	158	148.4	7.38	13.14		1.81	0.003182	0.08045
[R].GITNLCVIGGDGSLTGADTFR.[S]	1xSNO [C6(100)]	P08237 1xSNO [C114(100)]	High	2.40017e-06	0	1	1	1	P08237	P08237 [109-129]	0	2491.29	0.616	0.0126102	135.1	219.1	18.99	8.6		3.49	0	1.444e-06
[R].LPLMECVQVTK.[D]	1xSNO [C6(100)]	P08237 1xSNO [C351(100)]	High	0.00187348	0	1	1	1	P08237	P08237 [346-356]	0	1914.11	0.789	0.014749	1732.3	2195.3	9.08	5.79		1.85	0	0.001421
[K].CLELFSELAEDKENYKK.[F]	1xSNO [C1(100)]	P08238 1xSNO [C412(100)]	High	0.0155446	0	1	1	1	P08238	P08238 [412-428]	2	3170.77	0.837	0.112206	579.8	692.8	10.44	19.06		1.58	0	0.01265
[K].CLELFSELAEDKENYK.[K]	1xSNO [C1(100)]	P08238 1xSNO [C412(100)]	High	3.35662e-06	0	1	1	1	P08238	P08238 [412-427]	1	2813.51	1.138	0.616905	290.5	255.1	13.62	7.55		2.24	0	2.04e-06
[R].LVSSPCCIVTSTYGWTANMER.[I]	1xCarbamidomethyl [C]; 1xSNO [C6(100)]	P08238 1xSNO [C589(100)]	High	0.000156728	0	1	1	3	P08238	P08238 [584-604]	0	2799.36	0.963	0.902278	53.7	55.8	13.57	5.72		3.77	0	0.0001087
[R].LVSSPCCIVTSTYGWTANMER.[I]	1xCarbamidomethyl [C7]; 1xOxidation [M19]; 1xSNO [C6(100)]	P08238 1xSNO [C589(100)]	High	4.32342e-05	0	1	1	1	P08238	P08238 [584-604]	0	2815.35	1.101	0.691196	26.7	24.3	16.47	16.29		4.37	0	2.869e-05
[K].NVAADIAVQLCESVANK.[L]	1xSNO [C11(100)]	P08240 1xSNO [C363(100)]	High	0.00020496	0	1	1	1	P08240	P08240 [353-369]	0	2398.33	0.978	0.694202	117.6	120.3	14.02	9.04		2.48	0	0.0001431
[K].NVAADIAVQLCESVANKLEGK.[V]	1xSNO [C11(100)]	P08240 1xSNO [C363(100)]	High	0.124376	0.00476464	1	1	1	P08240	P08240 [353-373]	1	3054.73	0.903	0.0446701	136.2	150.9	7.9	7.63		2.95	0.004639	0.1098
[K].AMTEDGFLAVCSEAK.[G]	1xSNO [C11(100)]	P08243 1xSNO [C158(100)]	High	7.71148e-06	0	1	1	1	P08243	P08243 [148-162]	0	2225.15	0.83	0.0568601	421.5	507.6	13.04	9.68		3.03	0	4.814e-06
[K].AMTEDGFLAVCSEAK.[G]	1xOxidation [M2]; 1xSNO [C11(100)]	P08243 1xSNO [C158(100)]	High	0.00299408	0	1	1	1	P08243	P08243 [148-162]	0	2241.14	0.939	0.986283	96.7	102.9	12.18	8.8		2.77	0	0.002309
[K].DLPTVLPPGFTIGAICK.[R]	1xSNO [C16(100)]	P08397 1xSNO [C114(100)]	High	1.34565e-05	0	1	1	1	P08397	P08397 [99-115]	0	2395.39	0.77	0.0114924	186.4	242	5.53	15.21		3.75	0	8.59e-06
[R].FAAAYCR.[S]	1xSNO [C6(100)]	P08559 1xSNO [C273(100)]	High	0.157524	0.00710435	1	1	1	P08559	P08559 [268-274]	0	1225.65	1.058	0.246682	340.8	322.2	3.66	5.13		1.12	0.006493	0.1401
[R].HGGEDYVFSLLTGYCEPPTGVSLR.[E]	1xSNO [C15(100)]	P08574 1xSNO [C219(100)]	High	0.00340014	0	1	1	1	P08574	P08574 [205-228]	0	3021.51	1.092	0.566846	71.1	65.1	7.29	13.95		2.02	0	0.002629
[K].DVCTFLR.[W]	1xSNO [C3(100)]	P08574 1xSNO [C271(100)]	High	0.119974	0.00427701	1	1	1	P08574	P08574 [269-275]	0	1277.7	0.976	0.387216	271.1	277.7	7.65	8.38		1.14	0.004001	0.1056
[R].QVQSLTCEVDALK.[G]	1xSNO [C7(100)]	P08670 1xSNO [C328(100)]	High	0.00235271	0	1	1	1	P08670	P08670 [322-334]	0	2087.17	1.321	0.0787751	198.5	150.3	12.88	21.48		2.35	0	0.001788
[R].VCEEIAIIPSKK.[L]	1xSNO [C2(100)]	P08708 1xSNO [C35(100)]	High	0.00592261	0	1	1	1	P08708	P08708 [34-45]	1	2212.35	1.474	0.0769045	812.8	551.5	18.51	14.48		1.73	0	0.004678
[R].DGGVQACFSR.[S]	1xSNO [C7(100)]	P08754 1xSNO [C139(100)]	High	0.0326756	0.00111479	1	1	1	P08754	P08754 [133-142]	0	1463.74	1.133	0.0266387	74.3	65.6	6.18	6.56		1.45	0.001234	0.02732
[K].ALLLLCGEDD.[-]	1xSNO [C6(100)]	P08758 1xSNO [C316(100)]	High	0.028303	0.000892694	1	1	1	P08758	P08758 [311-320]	0	1485.79	0.831	0.00189144	1414.9	1703.2	4.6	6.2		1.67	0.001057	0.0236
[R].ADHQPLTEASYVNLPTIALCNTDSPLR.[Y]	1xSNO [C20(100)]	P08865 1xSNO [C148(100)]	High	1.35471e-05	0	1	1	1	P08865	P08865 [129-155]	0	3363.73							No Quan Values	2.42	0	8.621e-06
[K].VNQIGSVTEAIQACK.[L]	1xSNO [C14(100)]	P09104 1xSNO [C357(100)]	High	2.94969e-05	0	1	1	1	P09104	P09104 [344-358]	0	2214.24	1.042	0.181894	262.2	251.6	7.91	1.22		2.92	0	1.93e-05
[R].FICIYPAYLNNK.[K]	1xSNO [C3(100)]	P09132 1xSNO [C17(100)]	High	0.0237109	0.000892694	1	1	1	P09132	P09132 [15-26]	0	2112.18	0.878	0.158026	109.7	125	7.73	8.51		2.32	0.001057	0.01969
[K].AVENPTATEIQDVCSAVGLNVFLEK.[N]	1xSNO [C14(100)]	P09132 1xSNO [C53(100)]	High	5.28716e-05	0	1	1	1	P09132	P09132 [40-64]	0	3300.77	0.907	0.117681	253.3	279.4	9.08	9.39		3.05	0	3.523e-05
[K].VISTLEEPTPQCPTSQGR.[S]	1xSNO [C12(100)]	P09172 1xSNO [C596(100)]	High	3.35063e-05	0	1	1	1	P09172	P09172 [585-602]	0	2367.23	1.497	0.0191797	258.8	172.9	10.18	20.38		3.67	0	2.208e-05
[K].FYCDYCDTYLTHDSPSVR.[K]	1xCarbamidomethyl [C3]; 1xSNO [C6(100)]	P09234 1xSNO [C9(100)]	High	0.000109104	0	1	1	1	P09234	P09234 [4-21]	0	2666.2	0.938	0.522763	225	239.9	4.54	15.63		3.2	0	7.496e-05
[R].EAVFPFQPGSVAEVCITFDQANLTVK.[L]	1xSNO [C15(100)]	P09382 1xSNO [C89(100)]	High	4.07013e-05	0	1	1	2	P09382	P09382 [75-100]	0	3463.84	0.983	0.488246	272.5	277.1	7.21	10.4		4.61	0	8.347e-05
[K].GAVHQLCQSLAGK.[N]	1xSNO [C7(100)]	P09417 1xSNO [C161(100)]	High	0.000737887	0	1	1	1	P09417	P09417 [155-167]	0	1965.12	1.094	0.0202236	516.9	472.6	4.56	5.02		2.22	0	0.0005408
[K].RPPSAFFLFCSEYRPK.[I]	1xSNO [C10(100)]	P09429 1xSNO [C106(100)]	High	0.00143296	0	1	1	2	P09429	P09429 [97-112]	0	2598.42	1.085	0.630467	566.5	522.2	8.61	5.92		2.41	0	0.001073
[K].CMTTVSWDGDKLQCVQK.[G]	1xCarbamidomethyl [C1]; 1xSNO [C14(100)]	P09455 1xSNO [C96(100)]	High	6.71018e-07	0	1	1	1	P09455	P09455 [83-99]	1	2881.51	0.566	0.000122536	217.8	385.1	8.68	4.88		2.32	0	3.858e-07
[R].KCMTTVSWDGDKLQCVQK.[G]	1xCarbamidomethyl [C2]; 1xSNO [C15(100)]	P09455 1xSNO [C96(100)]	High	0.115014	0.00427701	1	1	1	P09455	P09455 [82-99]	2	3238.77	0.716	0.00102174	158.3	221.2	8.55	8.16		1.94	0.004001	0.1012
[R].LWGDSGIQECFNR.[S]	1xSNO [C10(100)]	P09471 1xSNO [C140(100)]	High	0.000296401	0	1	1	1	P09471	P09471 [131-143]	0	1948.96	1.116	0.44108	164.3	147.2	7.59	17.13		2.62	0	0.0002104
[R].LCDFNPK.[S]	1xSNO [C2(100)]	P09496 1xSNO [C218(100)]	High	0.0569111	0.00213759	1	1	1	P09496	P09496 [217-223]	0	1489.83	1.272	0.0327985	657.6	516.9	5.75	12.97		2.68	0.002129	0.04852
[K].VAQLCDFNPK.[S]	1xSNO [C5(100)]	P09497 1xSNO [C199(100)]	High	0.000799715	0	1	1	1	P09497	P09497 [195-204]	0	1788	1.386	0.0313577	647.1	466.7	6.55	18.84		1.58	0	0.0005863
[K].VLLVLCGGDD.[-]	1xSNO [C6(100)]	P09525 1xSNO [C315(100)]	High	0.0733061	0.00313819	1	1	1	P09525	P09525 [310-319]	0	1427.79	0.787	0.0224918	176	223.7	12.08	8.57		1.51	0.003005	0.06328
[R].LDEDLAAYCR.[R]	1xSNO [C9(100)]	P09543 1xSNO [C111(100)]	High	0.000395485	0	1	1	1	P09543	P09543 [103-112]	0	1592.81	0.868	0.0140775	456.1	525.6	7.82	4.94		2.18	0	0.0002843
[K].RLDEDLAAYCR.[R]	1xSNO [C10(100)]	P09543 1xSNO [C111(100)]	High	0.00349239	0	1	1	1	P09543	P09543 [102-112]	1	1748.91	0.873	0.0293707	279.3	320	6.02	1.19		1.27	0	0.002707
[K].DKPELQFPFLQDEDTVATLLECK.[T]	1xSNO [C22(100)]	P09543 1xSNO [C49(100)]	High	0.000860928	0	1	1	1	P09543	P09543 [28-50]	0	3561.92	0.828	0.00905025	228.1	275.4	3.5	8.24		3.27	0	0.0006356
[K].AEVITCDVLLVCIGR.[R]	1xCarbamidomethyl [C]; 1xSNO [C12(100)]	P09622 1xSNO [C312(100)]	High	3.37318e-05	0	1	1	2	P09622	P09622 [301-315]	0	2085.15	0.767	0.0127977	390.4	509.2	4.12	9.95		2.84	0	2.223e-05
[R].VCHAHPTLSEAFR.[E]	1xSNO [C2(100)]	P09622 1xSNO [C484(100)]	High	0.00535791	0	1	1	1	P09622	P09622 [483-495]	0	1891.99	1.149	0.0714184	136.9	119.2	7.47	11.03		3.02	0	0.0042
[K].NETLGGTCLNVGCIPSK.[A]	1xCarbamidomethyl [C8]; 1xSNO [C13(100)]	P09622 1xSNO [C85(100)]	High	0.00866278	0	1	1	1	P09622	P09622 [73-89]	0	2416.28	0.935	0.487513	101.4	108.4	7.52	9.02		2	0	0.006928
[K].VCSTNDLKELLIFNK.[Q]	1xSNO [C2(100)]	P09874 1xSNO [C256(100)]	High	0.000747849	0	1	1	1	P09874	P09874 [255-269]	1	2619.53	1.489	0.00536813	424.6	285.2	15.12	6.29		1.24	0	0.0005484
[K].VCSTNDLK.[E]	1xSNO [C2(100)]	P09874 1xSNO [C256(100)]	High	0.00743135	0	1	1	1	P09874	P09874 [255-262]	0	1532.86	1.084	0.210886	539.3	497.6	6.32	17.22		2.38	0	0.005892
[K].ASLCISTK.[K]	1xSNO [C4(100)]	P09874 1xSNO [C429(100)]	High	0.136013	0.00571033	1	1	1	P09874	P09874 [426-433]	0	1475.88	0.747	0.00010578	344	460.6	4.97	4.18		1.33	0.005266	0.1206
[K].NEAIQAAHDAVAQEGQCR.[V]	1xSNO [C17(100)]	P09936 1xSNO [C152(100)]	High	8.23171e-05	0	1	1	1	P09936	P09936 [136-153]	0	2335.15	1.135	0.121264	162.2	142.9	13.76	11.91		3.85	0	5.569e-05
[R].FSAVALCK.[A]	1xSNO [C7(100)]	P09936 1xSNO [C220(100)]	High	0.125124	0.00500358	1	1	2	P09936	P09936 [214-221]	0	1491.89	0.675	8.49458e-05	601.3	891.1	3.26	5.62		0.99	0.006898	0.1461
[K].QTIGNSCGTIGLIHAVANNQDK.[L]	1xSNO [C7(100)]	P09936 1xSNO [C90(100)]	High	0.00957291	0	1	1	1	P09936	P09936 [84-105]	0	2907.56	1.19	0.196762	79.2	66.6	7.28	17.15		1.96	0	0.007666
[K].EHPYLFSQCQAIHCR.[A]	1xCarbamidomethyl [C14]; 1xSNO [C9(100)]	P09960 1xSNO [C136(100)]	High	0.00235271	0	1	1	1	P09960	P09960 [128-142]	0	2313.13	0.956	0.532176	211.4	221.2	7.61	5.07		2.4	0	0.001789
[R].LCIQSK.[W]	1xSNO [C2(100)]	P09960 1xSNO [C543(100)]	High	0.191376	0.00864445	1	1	1	P09960	P09960 [542-547]	0	1344.82	1.053	0.918282	367.2	348.7	14.64	4.43		1.29	0.008061	0.1725
[K].AAAIGIDLGTTYSCVGVFQHGK.[V]	1xSNO [C14(100)]	P0DMV9 1xSNO [C17(100)]	High	3.15434e-05	0	1	1	1	P0DMV9	P0DMV9 [4-25]	0	2861.55	0.695	0.000875668	141.8	204.1	5.59	8.19		3.68	0	2.077e-05
[K].CQEVISWLDANTLAEKDEFEHK.[R]	1xSNO [C1(100)]	P0DMV9 1xSNO [C574(100)]	High	0.0565494	0.00213759	1	1	1	P0DMV9	P0DMV9 [574-595]	1	3487.82	1.094	0.454667	343.7	314.1	6.52	20.76		1.85	0.002129	0.04822
[K].ELEQVCNPIISGLYQGAGGPGPGGFGAQGPK.[G]	1xSNO [C6(100)]	P0DMV9 1xSNO [C603(100)]	High	3.23571e-08	0	1	1	2	P0DMV9	P0DMV9 [598-628]	0	3651.91	1.005	0.792211	590.7	587.6	6.37	12.54		3.94	0	1.674e-08
[K].CEFFNAGGSVKDR.[I]	1xSNO [C1(100)]	P0DN79 1xSNO [C109(100)]	High	0.000732956	0	1	1	1	P0DN79	P0DN79 [109-121]	1	2083.09	1.386	0.0543356	263.5	190.1	20.31	23.86		1.91	0	0.0005354
[K].AVSEVCR.[I]	1xSNO [C6(100)]	P10155 1xSNO [C119(100)]	High	0.0810263	0.00313819	1	1	1	P10155	P10155 [114-120]	0	1187.65	1.363	0.0647899	312.1	229	17.36	27.85		1.34	0.003005	0.07021
[R].DVPIGAIICITVGKPEDIEAFK.[N]	1xSNO [C9(100)]	P10515 1xSNO [C164(100)]	High	0.000142681	0	1	1	1	P10515	P10515 [156-177]	0	3210.85	0.764	0.00535259	293.1	383.7	10.07	7.4		2.62	0	9.873e-05
[R].DVPLGTPLCIIVEK.[E]	1xSNO [C9(100)]	P10515 1xSNO [C291(100)]	High	0.0795236	0.00313819	1	1	1	P10515	P10515 [283-296]	0	2150.28	0.671	0.000289926	312.3	465.7	7.72	7.35		1.31	0.003005	0.06877
[K].ASALACLK.[V]	1xSNO [C6(100)]	P10515 1xSNO [C488(100)]	High	0.0219118	0.000892694	1	1	1	P10515	P10515 [483-490]	0	1429.87	0.849	0.0185624	283.2	333.4	9.54	8.62		1.83	0.001057	0.01811
[R].ECELYVQK.[H]	1xSNO [C2(100)]	P10644 1xSNO [C18(100)]	High	0.0878467	0.00334708	1	1	1	P10644	P10644 [17-24]	0	1664.92	0.923	0.141447	332.3	360.2	8.29	2.76		2.07	0.003182	0.07627
[K].CFGGLQK.[V]	1xSNO [C1(100)]	P10768 1xSNO [C11(100)]	High	0.0015426	0	1	1	1	P10768	P10768 [11-17]	0	1405.81	1.087	0.405832	606.9	558.1	5.77	14.08		2.14	0	0.001157
[K].SVSAFAPICNPVLCPWGK.[K]	1xCarbamidomethyl [C14]; 1xSNO [C9(100)]	P10768 1xSNO [C176(100)]	High	0.014074	0	1	1	1	P10768	P10768 [168-185]	0	2599.4	0.719	0.0779125	121.7	169.4	8.19	27.96		1.83	0	0.01144
[K].VFEHDSVELNCK.[M]	1xSNO [C11(100)]	P10768 1xSNO [C28(100)]	High	8.86206e-05	0	1	1	1	P10768	P10768 [18-29]	0	2073.1	0.833	0.0215468	175.8	210.9	8.19	8.77		2.36	0	6.044e-05
[K].CPALYWLSGLTCTEQNFISK.[S]	1xCarbamidomethyl [C12]; 1xSNO [C1(100)]	P10768 1xSNO [C45(100)]	High	8.06772e-05	0	1	1	1	P10768	P10768 [45-64]	0	2984.55	0.884	0.0753534	341.6	386.4	6.31	13.48		1.67	0	5.464e-05
[R].AAVEEGIVLGGGCALLR.[C]	1xSNO [C13(100)]	P10809 1xSNO [C442(100)]	High	9.62218e-06	0	1	1	1	P10809	P10809 [430-446]	0	2052.16	0.783	0.000244002	261.3	333.7	4.16	4.56		3.79	0	6.047e-06
[R].CIPALDSLTPANEDQK.[I]	1xSNO [C1(100)]	P10809 1xSNO [C447(100)]	High	0.000139838	0	1	1	4	P10809	P10809 [447-462]	0	2368.27	0.929	0.0325798	3202.7	3447.5	3.45	4.62		3.31	0	0.0004535
[R].CIPALDSLTPANEDQKIGIEIIKR.[T]	1xSNO [C1(100)]	P10809 1xSNO [C447(100)]	High	0.00196344	0	1	1	1	P10809	P10809 [447-470]	2	3520.03	1.788	0.00776012	201.1	112.4	20.54	8.2		2.19	0	0.001485
[K].EDVGTVVGIDLGTTYSCVGVFK.[N]	1xSNO [C17(100)]	P11021 1xSNO [C41(100)]	High	0.00106695	0	1	1	1	P11021	P11021 [25-46]	0	2912.56	0.948	0.510843	58	61.2	16.47	10.61		3.06	0	0.0007919
[K].TLPSGCFNTPSIEKP.[-]	1xSNO [C6(100)]	P11047 1xSNO [C1600(100)]	High	0.00153229	0	1	1	1	P11047	P11047 [1595-1609]	0	2244.22	1.231	0.234794	214.8	174.5	12.93	20.4		1.85	0	0.001149
[K].FPLGPCPR.[Y]	1xSNO [C6(100)]	P11117 1xSNO [C159(100)]	High	0.0591277	0.00213759	1	1	1	P11117	P11117 [154-161]	0	1310.74	1.132	0.0775179	152.7	134.9	8.23	13.64		1.83	0.002129	0.05072
[K].GPAVGIDLGTTYSCVGVFQHGK.[V]	1xSNO [C14(100)]	P11142 1xSNO [C17(100)]	High	4.62337e-05	0	1	1	1	P11142	P11142 [4-25]	0	2859.53	0.594	0.00231478	195	328.1	11.98	2.6		3.88	0	3.075e-05
[K].CNEIINWLDKNQTAEK.[E]	1xSNO [C1(100)]	P11142 1xSNO [C574(100)]	High	0.00025746	0	1	1	1	P11142	P11142 [574-589]	1	2801.53	0.917	0.333406	842.9	919.4	6.6	18.31		2.28	0	0.0001815
[K].CNEIINWLDK.[N]	1xSNO [C1(100)]	P11142 1xSNO [C574(100)]	High	0.0770764	0.00313819	1	1	1	P11142	P11142 [574-583]	0	1901.05	0.928	0.344291	308.3	332.2	10.58	19.3		2.15	0.003005	0.0669
[K].VCNPIITK.[L]	1xSNO [C2(100)]	P11142 1xSNO [C603(100)]	High	0.0116096	0	1	1	2	P11142	P11142 [602-609]	0	1540.94	0.661	0.00507991	883.4	1337.4	8.86	13.44		1.42	0	0.009388
[K].CHEFLIFEDR.[K]	1xSNO [C1(100)]	P11172 1xSNO [C304(100)]	High	0.0569111	0.00213759	1	1	1	P11172	P11172 [304-313]	0	1732.88	0.946	0.688463	150.2	158.8	13.13	9.54		1.13	0.002129	0.04875
[K].TNHLVTVEGGWPQFGVGAEICAR.[I]	1xSNO [C21(100)]	P11177 1xSNO [C306(100)]	High	1.11523e-05	0	1	1	1	P11177	P11177 [286-308]	0	2865.48	0.841	0.181425	55.4	65.8	15.01	8.17		3.81	0	7.065e-06
[R].QLLNCLHVVTLYNR.[I]	1xSNO [C5(100)]	P11216 1xSNO [C581(100)]	High	0.000400826	0	1	1	1	P11216	P11216 [577-590]	0	2110.19	0.927	0.155589	204.9	220.9	11.26	7.76		2.6	0	0.0002876
[R].AVAILCNHQR.[A]	1xSNO [C6(100)]	P11387 1xSNO [C630(100)]	High	0.000773348	0	1	1	1	P11387	P11387 [625-634]	0	1548.87	0.966	0.761147	357.1	369.5	7.54	12.7		2.47	0	0.0005674
[K].CISEVQANNVVLGQYVGNPDGEGEATK.[G]	1xSNO [C1(100)]	P11413 1xSNO [C294(100)]	High	1.61283e-05	0	1	1	1	P11413	P11413 [294-320]	0	3444.76	0.695	0.0142018	35.5	51.1	15.45	7.33		5.5	0	1.032e-05
[K].CISEVQANNVVLGQYVGNPDGEGEATKGYLDDPTVPR.[G]	1xSNO [C1(100)]	P11413 1xSNO [C294(100)]	High	0.0331042	0.00111479	1	1	1	P11413	P11413 [294-330]	1	4558.3	1.33	0.0562846	21.1	15.8	15.74	15.02		2.15	0.001234	0.02769
[R].ADFAQACQDAGVR.[F]	1xSNO [C7(100)]	P11498 1xSNO [C131(100)]	High	0.00249889	0	1	1	1	P11498	P11498 [125-137]	0	1775.88	0.902	0.100176	261	289.5	7.97	4.45		1.33	0	0.001906
[K].GCLELIK.[E]	1xSNO [C2(100)]	P11586 1xSNO [C152(100)]	High	0.0728471	0.00292445	1	1	1	P11586	P11586 [151-157]	0	1428.88	1.219	0.321289	646	529.9	11.78	16.04		2.22	0.002819	0.06286
[R].AALEACHK.[G]	1xSNO [C6(100)]	P11766 1xSNO [C282(100)]	High	0.00659034	0	1	1	1	P11766	P11766 [277-284]	0	1495.86	1.12	0.418189	203.6	181.8	9.53	10.97		2.35	0	0.005199
[R].DLSHIGDAVVISCAK.[D]	1xSNO [C13(100)]	P12004 1xSNO [C162(100)]	High	1.20063e-05	0	1	1	1	P12004	P12004 [150-164]	0	2181.22	0.658	0.000604397	352.8	536	8.84	4.37		3.47	0	7.616e-06
[R].TICSSVDKLDK.[V]	1xSNO [C3(100)]	P12081 1xSNO [C235(100)]	High	0.00604246	0	1	1	1	P12081	P12081 [233-243]	1	2091.22	0.816	0.00198518	783.8	961.1	6.04	5.07		1.8	0	0.004769
[R].TICSSVDK.[L]	1xSNO [C3(100)]	P12081 1xSNO [C235(100)]	High	0.0112301	0	1	1	1	P12081	P12081 [233-240]	0	1505.85	1.075	0.214999	213.6	198.8	7.97	8.12		1.52	0	0.009075
[K].FVPYLIAGIQHSCQDIGAK.[S]	1xSNO [C13(100)]	P12268 1xSNO [C468(100)]	High	0.00088433	0	1	1	1	P12268	P12268 [456-474]	0	2713.5	0.783	0.0205836	156.7	200	6.02	15.03		3.09	0	0.0006509
[K].AESQLLECK.[A]	1xSNO [C8(100)]	P12270 1xSNO [C1127(100)]	High	0.0100295	0	1	1	1	P12270	P12270 [1120-1128]	0	1673.94	1.123	0.105599	2039.1	1816.5	9.81	12.32		1.47	0	0.008041
[R].FCTGLTQIETLFK.[S]	1xSNO [C2(100)]	P12277 1xSNO [C254(100)]	High	0.136822	0.00571033	1	1	1	P12277	P12277 [253-265]	0	2154.21	1.016	0.751674	304.7	300	14.43	8.16		1.43	0.005266	0.1211
[R].KHNNCMASHLTPAVYAR.[L]	1xOxidation [M6]; 1xSNO [C5(100)]	P12532 1xSNO [C62(100)]	High	0.00996296	0	1	1	1	P12532	P12532 [58-74]	1	2582.36	1.456	0.00136355	240.5	165.2	4.71	9.53		1.46	0	0.008008
[K].HNNCMASHLTPAVYAR.[L]	1xSNO [C4(100)]	P12532 1xSNO [C62(100)]	High	2.85749e-06	0	1	1	1	P12532	P12532 [59-74]	0	2209.11	1.179	0.0705515	210.7	178.7	3.47	15.53		3.83	0	1.726e-06
[K].HNNCMASHLTPAVYAR.[L]	1xOxidation [M5]; 1xSNO [C4(100)]	P12532 1xSNO [C62(100)]	High	4.65449e-05	0	1	1	1	P12532	P12532 [59-74]	0	2225.1	1.525	0.0137192	210.6	138.1	3.24	16.26		2.74	0	3.094e-05
[R].KHNNCMASHLTPAVYAR.[L]	1xSNO [C5(100)]	P12532 1xSNO [C62(100)]	High	0.057275	0.00213759	1	1	1	P12532	P12532 [58-74]	1	2566.36	1.251	0.00575236	272.7	218	7.95	8.23		1.65	0.002129	0.04886
[K].TTPTGWTLDQCIQTGVDNPGHPFIK.[T]	1xSNO [C11(100)]	P12532 1xSNO [C89(100)]	High	0.00196344	0	1	1	3	P12532	P12532 [79-103]	0	3379.76	0.904	0.134559	266.2	294.6	4.35	11.5		3.27	0	0.004615
[R].DYPLELFMAQCYGNISDLGK.[G]	1xSNO [C11(100)]	P12694 1xSNO [C178(100)]	High	0.000406239	0	1	1	1	P12694	P12694 [168-187]	0	2930.49	0.984	0.820283	41.3	42	12.71	13.34		2.64	0	0.0002924
[K].ICDQWDNLGALTQK.[R]	1xSNO [C2(100)]	P12814 1xSNO [C480(100)]	High	0.00504516	0	1	1	1	P12814	P12814 [479-492]	0	2258.21	0.77	0.0146628	327.8	425.8	10.63	11		2.77	0	0.003947
[K].ACLISLGYDIGNDPQGEAEFAR.[I]	1xSNO [C2(100)]	P12814 1xSNO [C774(100)]	High	2.13097e-07	0	1	1	2	P12814	P12814 [773-794]	0	2763.37	0.89	0.313441	168.3	189.1	13.33	9.5		4.21	0	1.174e-07
[R].GVNTDSGSVCR.[E]	1xSNO [C10(100)]	P12955 1xSNO [C158(100)]	High	0.0251543	0.000892694	1	1	1	P12955	P12955 [149-159]	0	1518.76	1.652	0.0189399	219.8	133.1	31.45	21.56		1.51	0.001057	0.02081
[K].FEVNNTILHPEIVECR.[V]	1xSNO [C15(100)]	P12955 1xSNO [C183(100)]	High	1.24379e-06	0	1	1	2	P12955	P12955 [169-184]	0	2337.23	1.074	0.992378	638.5	594.7	12.12	12.55		3.25	0	7.323e-07
[K].VGMKEYELESLFEHYCYSR.[G]	1xSNO [C16(100)]	P12955 1xSNO [C230(100)]	High	0.00295426	0	1	1	1	P12955	P12955 [215-233]	1	3036.51	1.09	0.446768	332.5	305.1	22.64	28.53		1.54	0	0.002276
[K].EYELESLFEHYCYSR.[G]	1xSNO [C12(100)]	P12955 1xSNO [C230(100)]	High	0.00069003	0	1	1	1	P12955	P12955 [219-233]	0	2392.12	1.256	0.174736	248.2	197.6	24.72	16.26		2.59	0	0.0005039
[R].HSSYTCICGSGENSAVLHYGHAGAPNDR.[T]	1xCarbamidomethyl [C8]; 1xSNO [C6(100)]	P12955 1xSNO [C243(100)]	High	1.4487e-05	0	1	1	1	P12955	P12955 [238-265]	0	3384.55	1.104	0.162016	51.8	46.9	11.97	13.13		5.04	0	9.279e-06
[R].TVEEIEACMAGCDK.[A]	1xCarbamidomethyl [C12]; 1xSNO [C8(100)]	P12955 1xSNO [C478(100)]	High	2.77688e-05	0	1	1	2	P12955	P12955 [471-484]	0	2209.08	1.274	0.0811766	2651.8	2081.1	8.65	18.56		3.93	0	1.814e-05
[R].TVEEIEACMAGCDK.[A]	1xCarbamidomethyl [C12]; 1xOxidation [M9]; 1xSNO [C8(100)]	P12955 1xSNO [C478(100)]	High	3.85748e-05	0	1	1	2	P12955	P12955 [471-484]	0	2225.08	1.358	0.0266364	642.3	473.1	13.58	14.35		2.45	0	2.559e-05
[R].QESFFHWAFGVTEPGCYGVIDVDTGK.[S]	1xSNO [C16(100)]	P12955 1xSNO [C82(100)]	High	6.55305e-05	0	1	1	1	P12955	P12955 [67-92]	0	3542.76	1.279	0.0838949	277.1	216.6	13.89	16.46		4.08	0	4.405e-05
[R].HSSYTCICGSGENSAVLHYGHAGAPNDR.[T]	2xSNO [C6(100); C8(100)]	P12955 2xSNO [C243(100); C245(100)]	High	0.00346909	0	1	1	1	P12955	P12955 [238-265]	0	3522.65	1.942	0.00413992	84.6	43.5	11.26	21.95		2.25	0	0.002672
[K].CLEKEVAALCR.[Y]	1xCarbamidomethyl [C10]; 1xSNO [C1(100)]	P12956 1xSNO [C389(100)]	High	0.070149	0.00266026	1	1	1	P12956	P12956 [389-399]	1	1945.09	0.963	0.995784	75.9	78.8	6.87	10.55		1.38	0.002586	0.06063
[K].EVAALCR.[Y]	1xSNO [C6(100)]	P12956 1xSNO [C398(100)]	High	0.00557706	0	1	1	1	P12956	P12956 [393-399]	0	1185.67	0.918	0.651069	294.6	320.8	11.73	23.69		1.79	0	0.00437
[K].CFSVLGFCK.[S]	1xCarbamidomethyl [C1]; 1xSNO [C8(100)]	P13010 1xSNO [C346(100)]	High	0.00421188	0	1	1	1	P13010	P13010 [339-347]	0	1713.93	0.85	0.200339	132	155.3	18.17	11.14		1.39	0	0.003276
[R].LFQCLLHR.[A]	1xSNO [C4(100)]	P13010 1xSNO [C493(100)]	High	0.0510511	0.0016489	1	1	1	P13010	P13010 [490-497]	0	1453.84	0.754	0.019006	108.3	143.6	14.02	10.76		1.99	0.001702	0.04358
[K].SIDCIR.[A]	1xSNO [C4(100)]	P13010 1xSNO [C638(100)]	High	0.0561899	0.00213759	1	1	1	P13010	P13010 [635-640]	0	1130.63	1.365	0.0173541	450.1	329.8	6.78	15.88		1.69	0.002129	0.04816
[R].VLCQGLKDSPCQLEALK.[L]	1xCarbamidomethyl [C11]; 1xSNO [C3(100)]	P13489 1xSNO [C191(100)]	High	0.00328824	0	1	1	1	P13489	P13489 [189-205]	1	2784.58	1.04	0.894194	394.4	379.1	11.84	10.57		3.01	0	0.002529
[R].DLCGIVASK.[A]	1xSNO [C3(100)]	P13489 1xSNO [C220(100)]	High	0.00860525	0	1	1	1	P13489	P13489 [218-226]	0	1558.91	0.729	0.000184416	322.5	442.3	5.98	4.16		1.19	0	0.006881
[R].WAELLPLLQQCQVVR.[L]	1xSNO [C11(100)]	P13489 1xSNO [C30(100)]	High	7.90699e-05	0	1	1	1	P13489	P13489 [20-34]	0	2220.26	1.219	0.041779	259.2	212.6	7.12	9.35		3.64	0	5.371e-05
[R].ELCQGLGQPGSVLR.[V]	1xSNO [C3(100)]	P13489 1xSNO [C362(100)]	High	0.000878421	0	1	1	1	P13489	P13489 [360-373]	0	1881.03	1.134	0.407293	161.3	142.2	10.41	16.82		3.64	0	0.0006472
[K].LSLQNCCLTGAGCGVLSSTLR.[T]	2xCarbamidomethyl [C7; C13]; 1xSNO [C6(100)]	P13489 1xSNO [C95(100)]	High	0.00138574	0	1	1	1	P13489	P13489 [90-110]	0	2634.35	0.773	0.000643996	43.8	56.7	4.84	6.19		3.48	0	0.001037
[K].CIELSSGSVK.[L]	1xSNO [C1(100)]	P13637 1xSNO [C449(100)]	High	0.0157518	0	1	1	1	P13637	P13637 [449-458]	0	1675.96	1.064	0.122483	483.1	454.2	2.31	4.62		2.23	0	0.01288
[R].CSTILLQGK.[E]	1xSNO [C1(100)]	P13637 1xSNO [C508(100)]	High	0.00913695	0	1	1	1	P13637	P13637 [508-516]	0	1615.97	1.055	0.185617	534.1	506.1	5.16	7.29		1.96	0	0.007325
[K].DLEEDHACIPIK.[K]	1xSNO [C8(100)]	P13639 1xSNO [C567(100)]	High	0.179817	0.00843776	1	1	1	P13639	P13639 [560-571]	0	2036.1	0.926	0.21384	152	164.1	10.84	7.67		1.64	0.00788	0.1608
[R].ETVSEESNVLCLSK.[S]	1xSNO [C11(100)]	P13639 1xSNO [C591(100)]	High	0.00393937	0	1	1	1	P13639	P13639 [581-594]	0	2191.18	1.146	0.203543	64.4	56.1	15.1	19.83		2.95	0	0.003063
[R].RCLYASVLTAQPR.[L]	1xSNO [C2(100)]	P13639 1xSNO [C728(100)]	High	0.000191663	0	1	1	1	P13639	P13639 [727-739]	1	1902.07	1.228	0.0238798	143.4	116.8	6.61	12.97		2.35	0	0.0001344
[R].CLYASVLTAQPR.[L]	1xSNO [C1(100)]	P13639 1xSNO [C728(100)]	High	0.00014854	0	1	1	2	P13639	P13639 [728-739]	0	1745.97	0.934	0.0817498	753.4	806.7	4.48	3.25		2.19	0	0.0001026
[K].IREIADGLCLEVEGK.[M]	1xSNO [C9(100)]	P13693 1xSNO [C28(100)]	High	0.000694673	0	1	1	1	P13693	P13693 [20-34]	1	2298.3	0.736	0.0846603	189.2	257	22.61	8.13		3.01	0	0.0005078
[R].EIADGLCLEVEGK.[M]	1xSNO [C7(100)]	P13693 1xSNO [C28(100)]	High	0.00276294	0	1	1	1	P13693	P13693 [22-34]	0	2029.12	0.779	0.000367956	324.9	417	5.16	4.56		2.17	0	0.002116
[R].CVLIFGVPSR.[V]	1xSNO [C1(100)]	P13716 1xSNO [C75(100)]	High	0.00254961	0	1	1	1	P13716	P13716 [75-84]	0	1514.88	0.796	0.011733	139.8	175.5	12.14	9.14		1.61	0	0.001952
[K].AVGDGIVLCK.[M]	1xSNO [C9(100)]	P13797 1xSNO [C167(100)]	High	0.148591	0.00642133	1	1	1	P13797	P13797 [159-168]	0	1627.97	0.869	0.0330324	298.3	343.3	6.55	5.46		1.44	0.00589	0.132
[K].LLCGLLAER.[L]	1xSNO [C3(100)]	P14174 1xSNO [C81(100)]	High	0.0027445	0	1	1	3	P14174	P14174 [79-87]	0	1411.84	0.978	0.337726	471.9	482.5	9.07	2.68		2.33	0.001057	0.0187
[R].SYSKLLCGLLAER.[L]	1xSNO [C7(100)]	P14174 1xSNO [C81(100)]	High	0.00246564	0	1	1	1	P14174	P14174 [75-87]	1	2106.23	1.625	0.0545169	1125.5	692.5	51.18	19.56		1.86	0	0.001889
[K].YEQGTGCWQGPNR.[S]	1xSNO [C7(100)]	P14314 1xSNO [C471(100)]	High	0.00168302	0	1	1	1	P14314	P14314 [465-477]	0	1919.91	1.318	0.0257003	127.2	96.5	10.7	16.58		2.63	0	0.001269
[R].GQICWYQKPGVGLDAINDANLLEACIYR.[L]	1xCarbamidomethyl [C4]; 1xSNO [C25(100)]	P14324 1xSNO [C204(100)]	High	5.7406e-06	0	1	1	1	P14324	P14324 [180-207]	0	3834	0.913	0.625465	132.5	145.2	14.88	14		3.74	0	3.544e-06
[K].IGTDIQDNKCSWLVVQCLQR.[A]	1xCarbamidomethyl [C]; 1xSNO [C17(100)]	P14324 1xSNO [C340(100)]	High	0.00344595	0	1	1	2	P14324	P14324 [324-343]	1	3029.62	1.413	0.00441205	493	349	0.92	8.67		2.56	0	0.002659
[K].CSWLVVQCLQR.[A]	1xCarbamidomethyl [C]; 1xSNO [C8(100)]	P14324 1xSNO [C340(100)]	High	0.000153606	0	1	1	2	P14324	P14324 [333-343]	0	1815.97	0.918	0.100011	288.7	314.5	6.2	6.92		3.02	0	0.0005608
[K].CLFLTESLK.[Q]	1xSNO [C1(100)]	P14373 1xSNO [C284(100)]	High	0.00957291	0	1	1	1	P14373	P14373 [284-292]	0	1707	1.043	0.635837	256.9	246.3	10.24	7.56		2.04	0	0.007674
[R].AEGSDVANAVLDGADCIMLSGETAK.[G]	1xSNO [C16(100)]	P14618 1xSNO [C358(100)]	High	0.000945655	0	1	1	1	P14618	P14618 [343-367]	0	3090.56	1.286	0.00683223	36.6	28.5	8.91	8.52		2.87	0	0.0006967
[K].CCSGAIIVLTK.[S]	1xCarbamidomethyl [C]; 1xSNO [C1(100)]	P14618 1xSNO [C423(100)]	High	0.00108135	0	1	1	2	P14618	P14618 [423-433]	0	1818.05	0.765	0.09702	759.5	992.7	18.94	18.14		2.11	0	0.001392
[R].NTGIICTIGPASR.[S]	1xSNO [C6(100)]	P14618 1xSNO [C49(100)]	High	0.000159914	0	1	1	1	P14618	P14618 [44-56]	0	1726.96	0.609	0.00121181	417.9	685.7	8.91	13.32		1.81	0	0.0001109
[R].LTESPCALVASQYGWSGNMER.[I]	1xOxidation [M19]; 1xSNO [C6(100)]	P14625 1xSNO [C645(100)]	High	8.70113e-06	0	1	1	1	P14625	P14625 [640-660]	0	2739.32	0.748	0.000542705	37.8	50.6	5.39	5.81		2.8	0	5.479e-06
[R].LTESPCALVASQYGWSGNMER.[I]	1xSNO [C6(100)]	P14625 1xSNO [C645(100)]	High	6.34827e-06	0	1	1	1	P14625	P14625 [640-660]	0	2723.32	0.684	0.00630469	59.5	86.9	13.59	10.01		4.95	0	3.952e-06
[K].ASLNGADIYSGCCTLK.[I]	1xCarbamidomethyl [C]; 1xSNO [C13(99.3)]	P14866 1xSNO [C261(99.3)]	High	5.7689e-05	0	1	1	2	P14866	P14866 [249-264]	0	2326.2	0.608	3.05957e-05	350.5	576.2	6.67	5.76		1.95	0	5.399e-05
[R].IQHPSNVLHFFNAPLEVTEENFFEICDELGVK.[R]	1xSNO [C26(100)]	P14866 1xSNO [C521(100)]	High	2.97484e-06	0	1	1	1	P14866	P14866 [496-527]	0	4369.25	0.777	0.355605	38.2	49.2	30.21	16.13		4	0	1.804e-06
[K].QMCICADFEK.[V]	1xCarbamidomethyl [C5]; 1xSNO [C3(100)]	P14868 1xSNO [C257(100)]	High	0.0113804	0	1	1	1	P14868	P14868 [255-264]	0	1897.95	0.736	0.0291975	106.4	144.6	9.66	15.34		1.91	0	0.00916
[K].QCFLVLR.[Q]	1xSNO [C2(100)]	P14868 1xSNO [C76(100)]	High	0.0180983	0	1	1	1	P14868	P14868 [75-81]	0	1302.77	0.954	0.76849	202.6	212.3	27.36	43.13		1.75	0	0.01481
[R].ACLYAGVK.[I]	1xSNO [C2(100)]	P15104 1xSNO [C183(100)]	High	0.0561899	0.00213759	1	1	1	P15104	P15104 [182-189]	0	1477.87	1.027	0.751747	168.6	164.2	11.42	8.71		1.77	0.002129	0.0481
[R].TCLLNETGDEPFQYKN.[-]	1xSNO [C2(100)]	P15104 1xSNO [C359(100)]	High	4.97741e-05	0	1	1	1	P15104	P15104 [358-373]	1	2525.29	1.1	0.0444454	323.7	294.2	4.68	5.17		4.5	0	3.314e-05
[R].TCLLNETGDEPFQYK.[N]	1xSNO [C2(100)]	P15104 1xSNO [C359(100)]	High	1.08764e-06	0	1	1	2	P15104	P15104 [358-372]	0	2411.24	0.995	0.85823	391.3	393.1	7.02	4.64		3.73	0	6.358e-07
[K].LVLCEVFK.[Y]	1xSNO [C4(100)]	P15104 1xSNO [C99(100)]	High	0.0162818	0	1	1	1	P15104	P15104 [96-103]	0	1603.98	0.626	0.00311476	245.9	393	13.5	5.67		1.37	0	0.01326
[R].VCALLSCTSHK.[D]	1xCarbamidomethyl [C7]; 1xSNO [C2(100)]	P15121 1xSNO [C299(100)]	High	0.000571903	0	1	1	1	P15121	P15121 [298-308]	0	1872.03	0.691	0.00126097	369.1	534.4	9.2	5.55		1.32	0	0.0004147
[R].VCALLSCTSHKDYPFHEEF.[-]	1xCarbamidomethyl [C7]; 1xSNO [C2(100)]	P15121 1xSNO [C299(100)]	High	0.0364968	0.00111479	1	1	1	P15121	P15121 [298-316]	1	2936.46	0.942	0.451754	171	181.6	5.33	10.13		1.77	0.001234	0.03069
[R].ILQLCMGNHELYMR.[R]	1xOxidation [M13]; 1xSNO [C5(100)]	P15311 1xSNO [C284(100)]	High	0.00293455	0	1	1	1	P15311	P15311 [280-293]	0	2161.1	1.003	0.769042	354.2	353.1	7.98	15.96		1.41	0	0.002259
[R].ILQLCMGNHELYMR.[R]	1xSNO [C5(100)]	P15311 1xSNO [C284(100)]	High	0.00138574	0	1	1	1	P15311	P15311 [280-293]	0	2145.11	1.019	0.647135	121.9	119.6	3.47	13.63		2.3	0	0.001034
[R].KPFPINHGETSDETLLEDAIEVCK.[K]	1xSNO [C23(100)]	P15374 1xSNO [C209(100)]	High	1.05884e-06	0	1	1	1	P15374	P15374 [187-210]	0	3567.91	1.055	0.810825	283.3	268.4	8.99	13.09		2.95	0	6.177e-07
[R].CGSVLVR.[L]	1xSNO [C1(100)]	P15880 1xSNO [C188(100)]	High	0.16216	0.00733238	1	1	1	P15880	P15880 [188-194]	0	1157.68	1.209	0.186572	184.3	152.5	12.9	21.66		1.98	0.006696	0.1448
[K].LLMMAGIDDCYTSAR.[G]	1xSNO [C10(100)]	P15880 1xSNO [C222(100)]	High	0.0110818	0	1	1	1	P15880	P15880 [213-227]	0	2084.03	0.987	0.954058	72	73	8.62	19.17		1.81	0	0.008915
[K].ILLNACCPGWVR.[T]	1xCarbamidomethyl [C7]; 1xSNO [C6(100)]	P16152 1xSNO [C226(100)]	High	9.54067e-05	0	1	1	1	P16152	P16152 [221-232]	0	1825.99	0.869	0.171175	207.7	239	12.51	15.74		2.12	0	6.507e-05
[R].ANACNSVIK.[Q]	1xSNO [C4(100)]	P16615 1xSNO [C471(100)]	High	0.0103688	0	1	1	1	P16615	P16615 [468-476]	0	1572.9	1.023	0.710322	389.4	380.5	15.36	14.72		1.55	0	0.008312
[R].CLALATHDNPLR.[R]	1xSNO [C1(100)]	P16615 1xSNO [C560(100)]	High	0.0333205	0.00111479	1	1	1	P16615	P16615 [560-571]	0	1747.96	0.931	0.118303	160.5	172.3	6.72	5.75		1.93	0.001234	0.02798
[K].AVIDQCNHDNILR.[F]	1xSNO [C6(100)]	P17301 1xSNO [C299(100)]	High	0.0369739	0.00111479	1	1	1	P17301	P17301 [294-306]	0	1935.02	1.038	0.334632	156.8	151	7.21	5.04		1.63	0.001234	0.03109
[R].NECLEAGTLFQDPSFPAIPSALGFK.[E]	1xSNO [C3(100)]	P17655 1xSNO [C39(100)]	High	0.0484967	0.0016489	1	1	1	P17655	P17655 [37-61]	0	3305.74	0.805	0.0382716	137.6	170.9	7.28	16.8		2.32	0.001702	0.0412
[K].SDGFSIETCK.[I]	1xSNO [C9(100)]	P17655 1xSNO [C577(100)]	High	0.0011641	0	1	1	1	P17655	P17655 [569-578]	0	1739.92	0.989	0.77647	178.6	180.6	13.83	11.59		2.06	0	0.0008639
[R].LLETCSIALVGK.[Y]	1xSNO [C5(100)]	P17812 1xSNO [C299(100)]	High	0.0151383	0	1	1	1	P17812	P17812 [295-306]	0	1900.15	1.056	0.706318	1944.7	1840.9	13.46	6.02		1.54	0	0.01231
[K].CLEEQGLK.[F]	1xSNO [C1(100)]	P17812 1xSNO [C491(100)]	High	0.00507899	0	1	1	1	P17812	P17812 [491-498]	0	1572.89	0.909	0.310862	622.3	684.6	5.09	10.68		1.79	0	0.003974
[R].ELAQQVQQVAAEYCR.[A]	1xSNO [C14(100)]	P17844 1xSNO [C191(100)]	High	1.86012e-06	0	1	1	1	P17844	P17844 [178-192]	0	2160.12	0.878	0.00189575	779.6	887.9	3.97	2.85		3.48	0	1.107e-06
[R].LIDFLECGK.[T]	1xSNO [C7(100)]	P17844 1xSNO [C234(100)]	High	0.0756418	0.00313819	1	1	1	P17844	P17844 [228-236]	0	1690.97	0.72	0.00249867	283.6	393.9	9.22	4.71		0.99	0.003005	0.06545
[R].CTDDFNGAQCK.[A]	1xCarbamidomethyl [C1]; 1xSNO [C10(100)]	P17980 1xSNO [C396(100)]	High	0.0040462	0	1	1	1	P17980	P17980 [387-397]	0	1911.92	1.019	0.792374	332.1	325.7	9.21	15.8		2.17	0	0.003144
[K].AVCVEAGMIALR.[R]	1xOxidation [M8]; 1xSNO [C3(100)]	P17980 1xSNO [C400(100)]	High	0.00624761	0	1	1	1	P17980	P17980 [398-409]	0	1672.92	0.875	0.30532	109.5	125.2	8.71	8.05		1.62	0	0.004917
[K].AVCVEAGMIALR.[R]	1xSNO [C3(100)]	P17980 1xSNO [C400(100)]	High	0.000467678	0	1	1	1	P17980	P17980 [398-409]	0	1656.92	0.714	0.00116855	305.7	427.9	5.08	8.83		2.11	0	0.0003366
[R].SQMESMLISGYALNCVVGSQGMPK.[R]	1xSNO [C15(100)]	P17987 1xSNO [C218(100)]	High	2.8716e-05	0	1	1	1	P17987	P17987 [204-227]	0	3183.62	0.668	0.0023384	64.4	96.4	11.49	7.83		3.06	0	1.884e-05
[K].VLCELADLQDK.[E]	1xSNO [C3(100)]	P17987 1xSNO [C76(100)]	High	0.00681397	0	1	1	1	P17987	P17987 [74-84]	0	1900.07	0.788	0.195146	209.4	265.7	27.74	14.3		3.28	0	0.005398
[R].CAYVYK.[A]	1xSNO [C1(100)]	P18077 1xSNO [C47(100)]	High	0.0275717	0.000892694	1	1	1	P18077	P18077 [47-52]	0	1399.79	0.818	0.525968	192.4	235.2	23.13	30.81		1.11	0.001057	0.0229
[R].TNLLQVCER.[I]	1xSNO [C7(100)]	P18206 1xSNO [C1053(100)]	High	0.0125728	0	1	1	1	P18206	P18206 [1047-1055]	0	1499.83	1.113	0.0546936	337.4	303	5.1	9.45		1.59	0	0.01018
[K].VGELCAGK.[E]	1xSNO [C5(100)]	P18206 1xSNO [C313(100)]	High	0.200158	0.00930949	1	1	1	P18206	P18206 [309-316]	0	1429.83	0.634	0.000756694	554.7	874.3	10.27	7.82		1.92	0.008639	0.1806
[R].REILGTCK.[M]	1xSNO [C7(100)]	P18206 1xSNO [C325(100)]	High	0.00261882	0	1	1	1	P18206	P18206 [319-326]	1	1572.94	1.046	0.511307	182.9	174.9	13.55	9.41		1.9	0	0.002005
[R].EILGTCK.[M]	1xSNO [C6(100)]	P18206 1xSNO [C325(100)]	High	0.181875	0.00843776	1	1	1	P18206	P18206 [320-326]	0	1416.84	0.955	0.779626	287.4	300.9	11.64	8.84		1.05	0.00788	0.163
[K].CDRVDQLTAQLADLAAR.[G]	1xSNO [C1(100)]	P18206 1xSNO [C545(100)]	High	0.00122823	0	1	1	1	P18206	P18206 [545-561]	1	2283.22	0.908	0.168655	256.9	282.9	10.66	6.03		2.37	0	0.000918
[K].VENACTK.[L]	1xSNO [C5(100)]	P18206 1xSNO [C85(100)]	High	0.0154421	0	1	1	1	P18206	P18206 [81-87]	0	1417.8	1.672	0.00287874	123.5	73.9	11.33	15.7		1.52	0	0.01257
[K].ANAAAMCAK.[A]	1xSNO [C7(100)]	P18583 1xSNO [C2070(100)]	High	0.17576	0.00824354	1	1	1	P18583	P18583 [2064-2072]	0	1503.83	1.855	0.00175154	486.4	262.2	13.25	5.9		1.25	0.007709	0.1577
[K].HPVSALMEICNK.[R]	1xSNO [C10(100)]	P18583 1xSNO [C2380(100)]	High	0.00224495	0	1	1	1	P18583	P18583 [2371-2382]	0	1995.1	1.139	0.229638	143	125.5	12.75	2.32		1.73	0	0.001712
[R].YADLTEDQLPSCESLKDTIAR.[A]	1xSNO [C12(100)]	P18669 1xSNO [C153(100)]	High	0.00143296	0	1	1	1	P18669	P18669 [142-162]	1	3021.57	1.294	0.112894	317.6	245.5	5.25	19.32		3.16	0	0.001072
[R].YADLTEDQLPSCESLK.[D]	1xSNO [C12(100)]	P18669 1xSNO [C153(100)]	High	4.65449e-05	0	1	1	1	P18669	P18669 [142-157]	0	2465.27	0.905	0.299367	68	75.1	13.31	9.23		2.6	0	3.089e-05
[K].CADLSLSPIYPAAR.[G]	1xSNO [C1(100)]	P18858 1xSNO [C846(100)]	High	0.00117193	0	1	1	1	P18858	P18858 [846-859]	0	1901.03	1.004	0.968025	94	93.7	12.96	7.02		0.88	0	0.0008713
[K].IVCSQPYSK.[D]	1xSNO [C3(100)]	P18887 1xSNO [C132(100)]	High	0.0410131	0.00111479	1	1	1	P18887	P18887 [130-138]	0	1677.95	0.953	0.134488	471	494.1	6.78	2.63		1.64	0.001234	0.03461
[K].IALELSELVVYCRPVPFDEEK.[I]	1xSNO [C12(100)]	P19174 1xSNO [C960(100)]	High	8.41414e-06	0	1	1	1	P19174	P19174 [949-969]	0	3102.71	0.819	0.0201401	125	152.6	6.94	9.05		2.14	0	5.264e-06
[K].EALNSCNKR.[E]	1xSNO [C6(100)]	P19338 1xSNO [C543(100)]	High	0.0934483	0.00334708	1	1	1	P19338	P19338 [538-546]	1	1687.94	1.286	0.118555	330.2	256.7	15.03	31.72		2	0.003182	0.08154
[K].EALNSCNK.[R]	1xSNO [C6(100)]	P19338 1xSNO [C543(100)]	High	0.179817	0.00843776	1	1	1	P19338	P19338 [538-545]	0	1531.84	1.124	0.299815	253.1	225.1	3.27	26.42		1.33	0.00788	0.1609
[K].TVCGVVSR.[R]	1xSNO [C3(100)]	P19367 1xSNO [C823(100)]	High	0.00363546	0	1	1	1	P19367	P19367 [821-828]	0	1244.71	1.132	0.179703	444.8	392.8	6.93	18.29		1.46	0	0.002823
[K].CNVSFLLSEDGSGK.[G]	1xSNO [C1(100)]	P19367 1xSNO [C886(100)]	High	0.124376	0.00476464	1	1	1	P19367	P19367 [886-899]	0	2109.12	0.836	0.0115122	142.8	170.8	5.91	7.39		2.42	0.004639	0.1096
[K].TIMQLCHDR.[G]	1xSNO [C6(100)]	P19388 1xSNO [C21(100)]	High	0.0820427	0.00313819	1	1	1	P19388	P19388 [16-24]	0	1540.8	1.119	0.107846	267	238.5	2.08	12.78		1.7	0.003005	0.07127
[R].ETCSLWPGQALSLQVEQLLHHR.[R]	1xSNO [C3(100)]	P19623 1xSNO [C25(100)]	High	7.74947e-05	0	1	1	1	P19623	P19623 [23-44]	0	2969.57	0.809	0.0278685	94	116.2	7.73	11.91		2.97	0	5.263e-05
[K].TSFVNFTDICK.[L]	1xSNO [C10(100)]	P20042 1xSNO [C226(100)]	High	0.000290497	0	1	1	1	P20042	P20042 [217-227]	0	1928.05	0.76	0.0880394	86.1	113.3	18.52	5.93		3.38	0	0.0002057
[R].VLIEILCTR.[T]	1xSNO [C7(100)]	P20073 1xSNO [C285(100)]	High	0.00198993	0	1	1	1	P20073	P20073 [279-287]	0	1483.9	0.888	0.0244775	331.6	373.3	0.39	5.05		1.72	0	0.001503
[R].ICIVTK.[E]	1xSNO [C2(100)]	P20618 1xSNO [C224(100)]	High	0.208108	0.00953478	1	1	1	P20618	P20618 [223-228]	0	1329.84	0.775	0.0176432	538.5	694.5	5.94	10.04		1.56	0.009029	0.1876
[K].TCDLVGEK.[G]	1xSNO [C2(100)]	P20645 1xSNO [C32(100)]	High	0.147722	0.00642133	1	1	1	P20645	P20645 [31-38]	0	1517.85	1.429	0.0422908	649.5	454.4	18.99	13.87		1.6	0.00589	0.1315
[R].CQSLTEDLEFRK.[S]	1xSNO [C1(100)]	P20700 1xSNO [C198(100)]	High	0.000296401	0	1	1	1	P20700	P20700 [198-209]	1	2122.15	0.89	0.0857036	106.4	119.5	5.6	10.3		2.17	0	0.0002102
[R].CQSLTEDLEFR.[K]	1xSNO [C1(100)]	P20700 1xSNO [C198(100)]	High	3.78063e-05	0	1	1	1	P20700	P20700 [198-208]	0	1764.89	0.768	0.0274094	64.4	83.8	13.76	5.65		2.2	0	2.507e-05
[K].FVPYLIAGIQHGCQDIGAR.[S]	1xSNO [C13(100)]	P20839 1xSNO [C468(100)]	High	0.000878421	0	1	1	1	P20839	P20839 [456-474]	0	2482.33	0.898	0.0908166	117.1	130.4	8.14	6.4		2.72	0	0.0006469
[R].DLAALHEICVAHSDELR.[T]	1xSNO [C9(100)]	P20936 1xSNO [C1002(100)]	High	0.00082698	0	1	1	1	P20936	P20936 [994-1010]	0	2316.21	1.178	0.0544996	68.3	58	10.37	9.69		2.57	0	0.0006064
[R].CSQAVYAAEK.[V]	1xSNO [C1(100)]	P21291 1xSNO [C122(100)]	High	0.0710378	0.00266026	1	1	1	P21291	P21291 [122-131]	0	1722.94	0.86	0.696546	468.5	544.9	14.23	18.15		1.45	0.002586	0.06141
[K].IVGPSGAAVPCK.[V]	1xSNO [C11(100)]	P21333 1xSNO [C1018(100)]	High	0.00444335	0	1	1	1	P21333	P21333 [1008-1019]	0	1752.04	1.414	0.059573	316.8	224.1	13.92	19.52		0.99	0	0.003464
[K].LQVEPAVDTSGVQCYGPGIEGQGVFR.[E]	1xSNO [C14(100)]	P21333 1xSNO [C1260(100)]	High	3.10806e-08	0	1	1	2	P21333	P21333 [1247-1272]	0	3130.59	1.096	0.165612	220.1	200.8	7.09	8.55		4.6	0	1.612e-08
[K].YVICVR.[F]	1xSNO [C4(100)]	P21333 1xSNO [C1723(100)]	High	0.0372147	0.00111479	1	1	1	P21333	P21333 [1720-1725]	0	1176.69	0.886	0.0596221	592.7	668.8	9.76	6.79		1.27	0.001234	0.03134
[R].ALGALVDSCAPGLCPDWDSWDASKPVTNAR.[E]	1xCarbamidomethyl [C14]; 1xSNO [C9(100)]	P21333 1xSNO [C205(100)]	High	0.00127864	0	1	1	1	P21333	P21333 [197-226]	0	3825.92	1.133	0.299858	224.2	197.9	7.71	14.01		2.2	0	0.0009547
[R].YWPQEAGEYAVHVLCNSEDIR.[L]	1xSNO [C15(100)]	P21333 1xSNO [C649(100)]	High	3.65593e-05	0	1	1	1	P21333	P21333 [635-655]	0	2903.41	1.004	0.821978	202.9	202.1	8.54	9.31		3.28	0	2.415e-05
[R].QLTESAAIACVK.[L]	1xSNO [C10(100)]	P21359 1xSNO [C324(100)]	High	0.00260135	0	1	1	1	P21359	P21359 [315-326]	0	1887.09	1.081	0.17522	231.8	214.4	4.13	11.77		2.78	0	0.001988
[K].CLAGQPK.[D]	1xSNO [C1(100)]	P21359 1xSNO [C93(100)]	High	0.0463623	0.00111479	1	1	1	P21359	P21359 [93-99]	0	1369.81	1.31	0.017008	310.6	237.1	4.52	13.14		1.91	0.001234	0.03933
[K].CGPMVLDALIK.[I]	1xSNO [C1(100)]	P21912 1xSNO [C68(100)]	High	0.0180983	0	1	1	1	P21912	P21912 [68-78]	0	1813.06	1.061	0.175072	395.4	372.7	10.45	8.18		1.57	0	0.01487
[K].GLLLSCIEDKNPCIFFEPK.[I]	1xCarbamidomethyl [C13]; 1xSNO [C6(100)]	P21953 1xSNO [C228(100)]	High	0.000133424	0	1	1	1	P21953	P21953 [223-241]	1	3105.72	0.987	0.752614	272.8	276.5	8.84	11.4		2.53	0	9.188e-05
[K].GLLLSCIEDK.[N]	1xSNO [C6(100)]	P21953 1xSNO [C228(100)]	High	0.0254865	0.000892694	1	1	1	P21953	P21953 [223-232]	0	1744.02	0.991	0.692685	286.6	289.2	17.16	13.29		1.39	0.001057	0.02112
[R].CLAALTECAASGDGNILALAVDASR.[A]	1xCarbamidomethyl [C]; 1xSNO [C1(100)]	P22033 1xSNO [C533(100)]	High	5.86773e-07	0	1	1	3	P22033	P22033 [533-557]	0	2886.48	1.453	5.06779e-05	152.7	105.1	5.47	4.43		4.16	0	3.351e-07
[K].ALDVGSGSGILTACFAR.[M]	1xSNO [C14(100)]	P22061 1xSNO [C95(100)]	High	0.00025746	0	1	1	1	P22061	P22061 [82-98]	0	2062.11	1.122	0.1802	81.1	72.3	10.89	8.13		4.45	0	0.0001812
[K].SKEEACK.[A]	1xSNO [C6(100)]	P22102 1xSNO [C168(100)]	High	0.0014818	0	1	1	1	P22102	P22102 [163-169]	1	1676.97	1.369	0.0901993	362.3	264.6	11	31.7		1.45	0	0.001112
[K].VLEFNCR.[F]	1xSNO [C6(100)]	P22102 1xSNO [C291(100)]	High	0.044033	0.00111479	1	1	1	P22102	P22102 [286-292]	0	1304.71	0.587	0.000175204	211.6	360.5	8.73	8.91		1.68	0.001234	0.03724
[K].QVLVAPGNAGTACSEK.[I]	1xSNO [C13(100)]	P22102 1xSNO [C41(100)]	High	3.24012e-05	0	1	1	1	P22102	P22102 [29-44]	0	2198.21	0.824	0.00458556	182.1	220.9	4.96	7.78		4.43	0	2.126e-05
[K].ISNTAISISDHTALAQFCK.[E]	1xSNO [C18(100)]	P22102 1xSNO [C62(100)]	High	3.91656e-06	0	1	1	1	P22102	P22102 [45-63]	0	2673.45	0.911	0.262115	339.6	372.6	7.88	11.04		3.25	0	2.393e-06
[R].SAGVQCFGPTAEAAQLESSK.[R]	1xSNO [C6(100)]	P22102 1xSNO [C93(100)]	High	7.18852e-08	0	1	1	1	P22102	P22102 [88-107]	0	2634.37	0.783	0.070783	135.8	173.5	16.91	10.03		3.3	0	3.813e-08
[R].KCGETAFIAPQCEMIPIEWVCR.[R]	2xCarbamidomethyl [C2; C12]; 1xSNO [C21(100)]	P22234 1xSNO [C100(100)]	High	0.00421188	0	1	1	1	P22234	P22234 [80-101]	1	3291.67	0.78	0.00285814	194.3	249.2	8.41	5.39		3.09	0	0.003268
[K].ACGNFGIPCELR.[V]	1xCarbamidomethyl [C9]; 1xSNO [C2(100)]	P22234 1xSNO [C288(100)]	High	0.000757946	0	1	1	2	P22234	P22234 [287-298]	0	1760.89	1.102	0.169504	967.1	877.5	9.31	10.92		2.32	0	0.002545
[K].ITSCIFQLLQEAGIK.[T]	1xSNO [C4(100)]	P22234 1xSNO [C63(100)]	High	0.00238444	0	1	1	1	P22234	P22234 [60-74]	0	2317.35	0.804	0.0064014	323.2	402.2	5.79	8.04		3.13	0	0.001822
[R].ALVLELCCNDESGEDVEVPYVR.[Y]	1xCarbamidomethyl [C]; 1xSNO [C7(100)]	P22314 1xSNO [C1039(100)]	High	0.00349239	0	1	1	2	P22314	P22314 [1033-1054]	0	2933.43	0.842	0.0132287	101.2	120.2	7.9	6.39		3.86	0	0.002707
[K].DNPGVVTCLDEAR.[H]	1xSNO [C8(100)]	P22314 1xSNO [C234(100)]	High	0.000708789	0	1	1	2	P22314	P22314 [227-239]	0	1812.92	0.92	0.67747	1684	1830	14.66	7.71		2.79	0	0.002599
[K].VLGPYTFSICDTSNFSDYIR.[G]	1xSNO [C10(100)]	P22314 1xSNO [C278(100)]	High	4.05015e-06	0	1	1	1	P22314	P22314 [269-288]	0	2722.35	0.757	0.00864911	66.3	87.5	11.27	6.1		4.43	0	2.475e-06
[K].YFLVGAGAIGCELLK.[N]	1xSNO [C11(100)]	P22314 1xSNO [C481(100)]	High	2.8524e-05	0	1	1	1	P22314	P22314 [471-485]	0	2207.28	0.844	0.00582249	323.1	382.8	2.77	7.23		3.07	0	1.864e-05
[K].SIPICTLK.[N]	1xSNO [C5(100)]	P22314 1xSNO [C632(100)]	High	0.0443179	0.00111479	1	1	1	P22314	P22314 [628-635]	0	1527.94	1.206	0.0569836	677.8	562.2	10.32	14.31		1.32	0.001234	0.03766
[K].LTDCVVMR.[D]	1xSNO [C4(100)]	P22626 1xSNO [C50(100)]	High	0.0346475	0.00111479	1	1	1	P22626	P22626 [47-54]	0	1360.74	0.819	0.0318834	289.8	354	11.18	9.61		1.59	0.001234	0.02907
[K].LTDCVVMR.[D]	1xOxidation [M7]; 1xSNO [C4(100)]	P22626 1xSNO [C50(100)]	High	0.0530505	0.0016489	1	1	1	P22626	P22626 [47-54]	0	1376.73	0.923	0.154622	311	336.8	6.51	9.15		1.52	0.001702	0.04512
[K].LTDCVVMRDPASK.[R]	1xSNO [C4(100)]	P22626 1xSNO [C50(100)]	High	0.0697085	0.00266026	1	1	1	P22626	P22626 [47-59]	1	2088.15	0.694	0.000118847	367	528.9	4.34	1.63		1.85	0.002586	0.06021
[K].LTDCVVMRDPASK.[R]	1xOxidation [M7]; 1xSNO [C4(100)]	P22626 1xSNO [C50(100)]	High	0.09637	0.00334708	1	1	1	P22626	P22626 [47-59]	1	2104.14	0.834	0.00298922	506.1	606.6	4.83	5.39		1.4	0.003182	0.08431
[K].LCLYTACAGIRPDR.[C]	1xCarbamidomethyl [C2]; 1xSNO [C7(100)]	P23368 1xSNO [C190(100)]	High	0.103093	0.00357525	1	1	1	P23368	P23368 [184-197]	0	2033.07	0.744	5.98392e-05	90.7	121.9	4.07	2.58		1.3	0.003382	0.09046
[R].CHPQTIAVVQTR.[A]	1xSNO [C1(100)]	P23378 1xSNO [C225(100)]	High	0.000323405	0	1	1	1	P23378	P23378 [225-236]	0	1776.99	1.141	0.120841	170.8	149.7	5.74	12.14		2.1	0	0.0002306
[R].ELEKDLCELTGYDQVCFQPNSGAQGEYAGLATIR.[A]	1xCarbamidomethyl [C16]; 1xSNO [C7(100)]	P23378 1xSNO [C603(100)]	High	1.09886e-08	0	1	1	1	P23378	P23378 [597-630]	1	4429.2	0.777	0.0191261	41.6	53.5	1.59	10.93		4.53	0	5.463e-09
[R].TVCLIPK.[S]	1xSNO [C3(100)]	P23378 1xSNO [C644(100)]	High	0.0527122	0.0016489	1	1	1	P23378	P23378 [642-648]	0	1426.9	0.917	0.424932	269.9	294.2	7.97	10.72		1.42	0.001702	0.04504
[R].FCDAMISIR.[Q]	1xSNO [C2(100)]	P23378 1xSNO [C920(100)]	High	0.00297411	0	1	1	1	P23378	P23378 [919-927]	0	1479.78	0.811	0.00513091	109.1	134.6	3.3	7.37		1.9	0	0.002278
[K].GCEVVVSGK.[L]	1xSNO [C2(100)]	P23396 1xSNO [C134(100)]	High	0.0243421	0.000892694	1	1	1	P23396	P23396 [133-141]	0	1530.88	0.574	0.0227338	466	812.5	27.46	17.86		1.35	0.001057	0.02013
[K].SCYEDGWLIK.[M]	1xSNO [C2(100)]	P23434 1xSNO [C138(100)]	High	0.139273	0.00594122	1	1	1	P23434	P23434 [137-146]	0	1866.99	1.14	0.161836	532.1	466.8	7.63	11.37		1.99	0.005468	0.1233
[K].HELQANCYEEVKDR.[C]	1xSNO [C7(100)]	P23528 1xSNO [C139(100)]	High	0.00152206	0	1	1	1	P23528	P23528 [133-146]	1	2387.23	1.173	0.0199962	252.4	215.2	3.86	9.37		1.98	0	0.001144
[K].KAVLFCLSEDKK.[N]	1xSNO [C6(100)]	P23528 1xSNO [C39(100)]	High	0.000262693	0	1	1	1	P23528	P23528 [34-45]	2	2492.52	0.891	0.0208975	858.2	963.4	3.81	5.94		1.73	0	0.0001856
[K].AVLFCLSEDKK.[N]	1xSNO [C5(100)]	P23528 1xSNO [C39(100)]	High	0.0031588	0	1	1	3	P23528	P23528 [35-45]	1	2135.26	0.855	0.000694614	1391.7	1627.2	2.62	3.68		2.49	0	0.002426
[K].AVLFCLSEDK.[K]	1xSNO [C5(100)]	P23528 1xSNO [C39(100)]	High	0.00913695	0	1	1	1	P23528	P23528 [35-44]	0	1778	0.854	0.137948	238	278.6	14.05	8.77		2.02	0	0.007319
[K].MLPDKDCR.[Y]	1xOxidation [M1]; 1xSNO [C7(100)]	P23528 1xSNO [C80(100)]	High	0.0219118	0.000892694	1	1	1	P23528	P23528 [74-81]	1	1646.89	0.857	0.322913	573.9	669.9	8.21	18.18		1.65	0.001057	0.01802
[R].AQECLPYAAWCQLAVAR.[C]	1xCarbamidomethyl [C4]; 1xSNO [C11(100)]	P23610 1xSNO [C69(100)]	High	0.000192953	0	1	1	1	P23610	P23610 [59-75]	0	2374.21	1.005	0.500395	72.5	72.2	5.69	4.93		3.91	0	0.000135
[K].LVEALCAAGHR.[A]	1xSNO [C6(100)]	P23919 1xSNO [C31(100)]	High	0.00826797	0	1	1	1	P23919	P23919 [26-36]	0	1563.87	0.873	0.0849658	202.9	232.5	12.28	7.4		2.53	0	0.006584
[R].KLVEALCAAGHR.[A]	1xSNO [C7(100)]	P23919 1xSNO [C31(100)]	High	0.00465627	0	1	1	1	P23919	P23919 [25-36]	1	1921.13	0.782	0.0140885	372.1	476.1	9.93	4.79		2.84	0	0.003624
[K].QCALISK.[S]	1xSNO [C2(100)]	P23921 1xSNO [C238(100)]	High	0.0820427	0.00313819	1	1	1	P23921	P23921 [237-243]	0	1415.86	1.153	0.398573	396.3	343.6	14.3	12.18		1.24	0.003005	0.07114
[K].SAGGIGVAVSCIR.[A]	1xSNO [C11(100)]	P23921 1xSNO [C254(100)]	High	0.0118433	0	1	1	1	P23921	P23921 [244-256]	0	1613.91	0.946	0.353231	337.5	356.8	16.61	5.31		2.53	0	0.009587
[K].SSILLDVKPWDDETDMAKLEECVR.[S]	1xSNO [C22(100)]	P24534 1xSNO [C161(100)]	High	0.000991094	0	1	1	1	P24534	P24534 [140-163]	1	3674.95	2.49	0.00012338	134.5	54	9.69	15.03		2.8	0	0.0007308
[K].CIADLK.[L]	1xSNO [C1(100)]	P24539 1xSNO [C239(100)]	High	0.028303	0.000892694	1	1	1	P24539	P24539 [239-244]	0	1315.79	1.068	0.221891	900.1	843.1	0.86	11.6		1.78	0.001057	0.02364
[K].QLIIEDPYYGNDSDFETVYQQCVR.[C]	1xSNO [C22(100)]	P24666 1xSNO [C146(100)]	High	7.97451e-06	0	1	1	2	P24666	P24666 [125-148]	0	3319.59	1.087	0.93206	304.3	280	14.49	11.65		5.52	0	4.984e-06
[K].SVLFVCLGNICR.[S]	1xCarbamidomethyl [C]; 1xSNO [C11(100)]	P24666 1xSNO [C18(100)]	High	0.000355244	0	1	1	2	P24666	P24666 [8-19]	0	1804.99	1.026	0.418829	632.3	616.5	6.38	2.93		3.18	0	0.0002537
[K].EDFATFDYILCMDESNLR.[D]	1xSNO [C11(100)]	P24666 1xSNO [C91(100)]	High	0.0126566	0	1	1	1	P24666	P24666 [81-98]	0	2606.22	0.886	0.467092	38.9	43.9	24.11	8.53		2.3	0	0.01022
[R].LTHVYDLCK.[G]	1xSNO [C8(100)]	P24928 1xSNO [C148(100)]	High	0.0472658	0.00111479	1	1	1	P24928	P24928 [141-149]	0	1744.99	1.296	0.0581675	232.9	179.7	10.25	16.54		1.43	0.001234	0.0401
[R].TVLIACNVK.[Q]	1xSNO [C6(100)]	P25205 1xSNO [C263(100)]	High	0.0066789	0	1	1	1	P25205	P25205 [258-266]	0	1613.99	0.847	0.146932	525.5	620.2	2.89	10.54		1.59	0	0.005292
[K].AILCLLLGGVER.[D]	1xSNO [C4(100)]	P25205 1xSNO [C319(100)]	High	0.000390216	0	1	1	1	P25205	P25205 [316-327]	0	1681.01	0.557	0.000115459	250.8	450.1	10.04	7.67		1.97	0	0.0002803
[R].CSVLAAANPVYGR.[Y]	1xSNO [C1(100)]	P25205 1xSNO [C446(100)]	High	0.000165368	0	1	1	1	P25205	P25205 [446-458]	0	1744.95	0.827	0.0104242	191.1	231	2.69	8.47		2.06	0	0.0001153
[K].ECVQECVSEFISFITSEASER.[C]	1xCarbamidomethyl [C]; 1xSNO [C2(99.9)]	P25208 1xSNO [C85(99.9)]	High	0.000768179	0	1	1	2	P25208	P25208 [84-104]	0	2874.36	1.128	0.0872448	39	34.5	6.98	12.94		2.66	0	0.003085
[R].KVVGCSCVVVK.[D]	1xCarbamidomethyl [C5]; 1xSNO [C7(100)]	P25398 1xSNO [C108(100)]	High	0.00944628	0	1	1	1	P25398	P25398 [102-112]	1	2060.24	0.845	0.524267	1938.8	2294.8	11.43	16.03		2.22	0	0.007557
[K].LGEWVGLCK.[I]	1xSNO [C8(100)]	P25398 1xSNO [C92(100)]	High	0.00388701	0	1	1	1	P25398	P25398 [85-93]	0	1657.96	0.877	0.547043	476.6	543.5	17.52	9.39		1.43	0	0.003014
[R].YVLSCLR.[K]	1xSNO [C5(100)]	P25440 1xSNO [C706(100)]	High	0.0987671	0.00334708	1	1	1	P25440	P25440 [702-708]	0	1277.73	1.246	0.00977197	583.1	467.9	4.75	8.61		1.09	0.003182	0.08656
[R].EALCGCTVNVPTLDGR.[T]	1xCarbamidomethyl [C]; 1xSNO [C6(100)]	P25685 1xSNO [C269(100)]	High	5.80773e-05	0	1	1	3	P25685	P25685 [264-279]	0	2129.08							No Quan Values	2.78	0	3.895e-05
[R].HMSEFMECNLNELVK.[H]	1xSNO [C8(100)]	P25786 1xSNO [C182(100)]	High	6.42249e-05	0	1	1	1	P25786	P25786 [175-189]	0	2477.25	0.962	0.351849	246.5	256.1	13.04	10.39		2.19	0	4.337e-05
[R].LLCNFMR.[Q]	1xSNO [C3(100)]	P25786 1xSNO [C85(100)]	High	0.027213	0.000892694	1	1	1	P25786	P25786 [83-89]	0	1320.72	0.833	0.00351107	245.1	294.2	6.55	5.11		1.76	0.001057	0.0227
[K].LVEVANLACSISNNEEGVK.[L]	1xSNO [C9(100)]	P26232 1xSNO [C436(100)]	High	0.0277528	0.000892694	1	1	1	P26232	P26232 [428-446]	0	2642.43	0.708	0.000587678	111.3	157.3	7.98	7.12		2.33	0.001057	0.02313
[K].CVIALQEGDVDTLDR.[T]	1xSNO [C1(100)]	P26232 1xSNO [C524(100)]	High	0.000112071	0	1	1	1	P26232	P26232 [524-538]	0	2071.08	0.955	0.320209	41.3	43.2	12.68	12.09		3.53	0	7.686e-05
[K].IFVEFTSVFDCQK.[A]	1xSNO [C11(100)]	P26368 1xSNO [C442(100)]	High	0.000138903	0	1	1	1	P26368	P26368 [432-444]	0	2216.19	0.882	0.113533	216.2	245.1	8.43	5.67		2	0	9.58e-05
[K].YCDPDSYHR.[R]	1xSNO [C2(100)]	P26368 1xSNO [C464(100)]	High	0.00240047	0	1	1	1	P26368	P26368 [463-471]	0	1579.73	1.093	0.100609	379.2	347	9.21	14.4		1.7	0	0.001831
[K].RPPSAFFLFCSEHRPK.[I]	1xSNO [C10(100)]	P26583 1xSNO [C106(100)]	High	0.000595384	0	1	1	5	P26583	P26583 [97-112]	0	2572.41	1.257	0.0479631	2366.8	1883	9.28	10.66		1.87	0.009599	0.1991
[R].GSDELFSTCVTNGPFIMSSNSASAANGNDSK.[K]	1xSNO [C9(100)]	P26599 1xSNO [C23(100)]	High	0.00358713	0	1	1	1	P26599	P26599 [15-45]	0	3761.79	0.913	0.556773	53.1	58.2	6.33	15.13		2.68	0	0.002785
[K].LSLDGQNIYNACCTLR.[I]	1xCarbamidomethyl [C]; 1xSNO [C12(100)]	P26599 1xSNO [C250(100)]	High	9.81777e-06	0	1	1	8	P26599	P26599 [239-254]	0	2265.14	1.007	0.766452	1441.6	1430.9	5.53	3.03		4.2	0	1.29e-05
[K].LSLDGQNIYNACCTLR.[I]	2xSNO [C12(100); C13(100)]	P26599 2xSNO [C250(100); C251(100)]	High	0.000403523	0	1	1	1	P26599	P26599 [239-254]	0	2403.23	0.855	0.0564364	164.9	192.8	8.28	11.27		2.58	0	0.0002899
[K].TTPYQIACGISQGLADNTVIAK.[V]	1xSNO [C8(100)]	P26639 1xSNO [C107(100)]	High	4.23728e-05	0	1	1	1	P26639	P26639 [100-121]	0	2917.6	0.747	0.000831569	120.1	160.7	6.76	5.99		3.06	0	2.819e-05
[K].GCLDFLR.[T]	1xSNO [C2(100)]	P26639 1xSNO [C479(100)]	High	0.0906078	0.00334708	1	1	1	P26639	P26639 [478-484]	0	1247.69	1.273	0.0382512	229.8	180.6	18.27	10.42		1.83	0.003182	0.07893
[R].QTLYTCLDVGLR.[L]	1xSNO [C6(100)]	P26640 1xSNO [C1052(100)]	High	0.000575752	0	1	1	1	P26640	P26640 [1047-1058]	0	1805.99	1.099	0.500453	316.5	288.1	8.93	13.77		2.02	0	0.0004187
[R].CGEMAQAASAAVTR.[G]	1xSNO [C1(100)]	P26640 1xSNO [C682(100)]	High	1.57293e-06	0	1	1	1	P26640	P26640 [682-695]	0	1789.9	1.077	0.376779	15.6	14.4	12.97	22.33		3.49	0	9.287e-07
[R].WFLTCINQPQFR.[A]	1xSNO [C5(100)]	P26641 1xSNO [C194(100)]	High	0.00118775	0	1	1	1	P26641	P26641 [190-201]	0	1977.05	0.733	0.0282647	76.3	104.2	14.12	15.85		3.5	0	0.0008827
[K].CIVYYK.[E]	1xSNO [C1(100)]	P27338 1xSNO [C297(100)]	High	0.103093	0.00357525	1	1	1	P27338	P27338 [297-302]	0	1441.84	0.837	0.0780336	217.6	260	15.73	9.3		1.24	0.003382	0.0901
[R].YLAEVACGDDR.[K]	1xSNO [C7(100)]	P27348 1xSNO [C134(100)]	High	0.000480394	0	1	1	1	P27348	P27348 [128-138]	0	1635.81	0.744	0.0403351	391.9	526.9	15.73	11.2		1.91	0	0.0003458
[R].YLAEVACGDDRK.[Q]	1xSNO [C7(100)]	P27348 1xSNO [C134(100)]	High	0.0268588	0.000892694	1	1	1	P27348	P27348 [128-139]	1	1993.07	0.745	0.0104503	298.6	401	10.1	9.21		1.49	0.001057	0.02232
[R].YDDMATCMK.[A]	2xOxidation [M4; M8]; 1xSNO [C7(100)]	P27348 1xSNO [C25(100)]	High	0.000728057	0	1	1	6	P27348	P27348 [19-27]	0	1762.83	1.104	0.0607	2154.8	1951.2	4.7	10.48		1.58	0	0.001709
[R].YDDMATCMK.[A]	1xOxidation [M]; 1xSNO [C7(100)]	P27348 1xSNO [C25(100)]	High	0.00027348	0	1	1	12	P27348	P27348 [19-27]	0	1746.84	1.113	0.0581529	6922.5	6220.8	5.29	9.62		2.08	0	0.001171
[R].YDDMATCMK.[A]	1xSNO [C7(100)]	P27348 1xSNO [C25(100)]	High	0.0251543	0.000892694	1	1	1	P27348	P27348 [19-27]	0	1730.84	1.055	0.571897	182	172.5	7.47	2.38		1.79	0.001057	0.02081
[R].SICTTVLELLDKYLIANATNPESK.[V]	1xSNO [C3(100)]	P27348 1xSNO [C94(100)]	High	4.04292e-05	0	1	1	2	P27348	P27348 [92-115]	1	3518.99	0.783	0.236983	659.7	842.5	12.15	24.73		3.16	0	4.862e-05
[R].SICTTVLELLDK.[Y]	1xSNO [C3(100)]	P27348 1xSNO [C94(100)]	High	0.00283794	0	1	1	2	P27348	P27348 [92-103]	0	1988.16	1.082	0.699198	1009.5	932.8	20.32	13.26		2.7	0	0.002171
[K].SKDSLVDIIGICK.[S]	1xSNO [C12(100)]	P27694 1xSNO [C323(100)]	High	0.00107412	0	1	1	1	P27694	P27694 [312-324]	1	2273.36	0.837	0.424421	846.9	1012.4	9.82	24.28		1.55	0	0.0007952
[K].DSLVDIIGICK.[S]	1xSNO [C10(100)]	P27694 1xSNO [C323(100)]	High	0.000143641	0	1	1	1	P27694	P27694 [314-324]	0	1829.07	0.965	0.863253	613.9	636.5	17.1	24.24		2.42	0	9.919e-05
[K].QLCEDWEVVPEPVAR.[W]	1xSNO [C3(100)]	P27707 1xSNO [C45(100)]	High	0.002171	0	1	1	1	P27707	P27707 [43-57]	0	2194.13	1.047	0.933694	165.2	157.7	5.08	7.21		1.63	0	0.001651
[R].WCNVQSTQDEFEELTMSQK.[N]	1xSNO [C2(100)]	P27707 1xSNO [C59(100)]	High	0.000902298	0	1	1	1	P27707	P27707 [58-76]	0	2956.43	1.04	0.77119	53.8	51.7	5.87	12.13		2.58	0	0.0006633
[R].QFCQTVGYPCVVRPSYVLSGAAMNVAYTDGDLER.[F]	1xCarbamidomethyl [C10]; 1xSNO [C3(99.8)]	P27708 1xSNO [C1078(99.8)]	High	0.00342297	0	1	1	1	P27708	P27708 [1076-1109]	0	4191.04	1.072	0.885006	31.2	29.1	15.35	21.97		2.81	0	0.002643
[R].GLPVTCEVAPHHLFLSHDDLER.[L]	1xSNO [C6(100)]	P27708 1xSNO [C1636(100)]	High	2.36396e-05	0	1	1	1	P27708	P27708 [1631-1652]	0	2909.5	0.825	0.0606058	89.9	109	14.23	16.16		3.47	0	1.54e-05
[R].QDVEALWENMAVIDCFASDHAPHTLEEK.[C]	1xSNO [C15(100)]	P27708 1xSNO [C1682(100)]	High	0.00462524	0	1	1	1	P27708	P27708 [1668-1695]	0	3851.89	0.823	0.0609966	238	289.2	13.58	10.08		2.88	0	0.003612
[K].HEQNIDCGGGYVK.[L]	1xSNO [C7(100)]	P27797 1xSNO [C105(100)]	High	0.000334435	0	1	1	1	P27797	P27797 [99-111]	0	2073.07	1.387	0.109028	355	255.9	11.76	25.53		3.32	0	0.000238
[R].CESAPGCGVWQRPVIDNPNYK.[G]	1xCarbamidomethyl [C7]; 1xSNO [C1(100)]	P27824 1xSNO [C360(100)]	High	0.000130766	0	1	1	1	P27824	P27824 [360-380]	0	3043.54	0.968	0.874984	116.5	120.4	18.41	12.65		2.47	0	9.039e-05
[K].EECLQFTANALALAMER.[D]	1xSNO [C3(100)]	P28072 1xSNO [C186(100)]	High	0.000165368	0	1	1	1	P28072	P28072 [184-200]	0	2334.19	1.171	0.165192	90.4	77.2	8.13	14.95		3.35	0	0.0001149
[K].EECLQFTANALALAMER.[D]	1xOxidation [M15]; 1xSNO [C3(100)]	P28072 1xSNO [C186(100)]	High	0.000568081	0	1	1	1	P28072	P28072 [184-200]	0	2350.18	1.214	0.0440139	120	98.9	6.77	11.47		2.85	0	0.000411
[K].VVAACAMPVMK.[G]	1xOxidation [M10]; 1xSNO [C5(100)]	P28331 1xSNO [C92(100)]	High	0.0362606	0.00111479	1	1	1	P28331	P28331 [88-98]	0	1789.01	1.073	0.0563773	428.7	399.7	2.34	6.18		1.21	0.001234	0.0304
[R].CNTLISLIEK.[E]	1xSNO [C1(100)]	P28370 1xSNO [C1016(100)]	High	0.011305	0	1	1	1	P28370	P28370 [1016-1025]	0	1787.06	0.91	0.242473	239.6	263.2	10.24	5.22		1.62	0	0.00909
[R].YTNLSYIGEGAYGMVCSAYDNVNK.[V]	1xSNO [C16(100)]	P28482 1xSNO [C40(100)]	High	1.80765e-05	0	1	1	1	P28482	P28482 [25-48]	0	3285.61	0.904	0.130385	146	161.5	9.25	7.44		2.59	0	1.166e-05
[R].AAVAAGCR.[Q]	1xSNO [C7(100)]	P28838 1xSNO [C129(100)]	High	0.0232481	0.000892694	1	1	1	P28838	P28838 [123-130]	0	1142.64	1.623	0.0565939	410	252.6	37.29	33.78		2.4	0.001057	0.01917
[R].ADMGGAATICSAIVSAAK.[L]	1xOxidation [M3]; 1xSNO [C10(100)]	P28838 1xSNO [C313(100)]	High	0.000113585	0	1	1	1	P28838	P28838 [304-321]	0	2306.24	1.085	0.310379	406.9	374.9	12.05	1.9		2.82	0	7.799e-05
[R].ADMGGAATICSAIVSAAK.[L]	1xSNO [C10(100)]	P28838 1xSNO [C313(100)]	High	1.62369e-05	0	1	1	1	P28838	P28838 [304-321]	0	2290.24	1.037	0.710177	702.5	677.7	2.87	8.45		2.4	0	1.042e-05
[R].QVVDCQLADVNNIGK.[Y]	1xSNO [C5(100)]	P28838 1xSNO [C445(100)]	High	0.000187845	0	1	1	1	P28838	P28838 [441-455]	0	2269.25	0.938	0.872561	68.6	73.1	10.82	16		2.11	0	0.0001316
[K].STLVDALCR.[K]	1xSNO [C8(100)]	P29144 1xSNO [C1125(100)]	High	0.0217681	0.000892694	1	1	2	P29144	P29144 [1118-1126]	0	1401.78	1.145	0.0251751	668.3	583.6	6	5.01		1.49	0.008639	0.1798
[K].NCIQLMK.[L]	1xSNO [C2(100)]	P29144 1xSNO [C1218(100)]	High	0.102465	0.00357525	1	1	1	P29144	P29144 [1217-1223]	0	1502.87	0.895	0.0161043	462.2	516.5	2.47	5.81		1.08	0.003382	0.08961
[K].YSDPGPVYDCLVWHDGEVWR.[A]	1xSNO [C10(100)]	P29144 1xSNO [C197(100)]	High	0.00491206	0	1	1	1	P29144	P29144 [188-207]	0	2817.34							No Quan Values	2.25	0	0.00384
[R].ACIDSNEDGDLSK.[S]	1xSNO [C2(100)]	P29144 1xSNO [C209(100)]	High	0.000116674	0	1	1	1	P29144	P29144 [208-220]	0	2020.02	0.743	0.000152493	270.8	364.5	4.35	5.05		2.58	0	8e-05
[K].YEDLAPCITLK.[N]	1xSNO [C7(100)]	P29144 1xSNO [C787(100)]	High	0.0223487	0.000892694	1	1	1	P29144	P29144 [781-791]	0	1919.08	0.881	0.174572	269.9	306.2	13.41	17.83		1.3	0.001057	0.01851
[R].QAGEVVCEAIKNEMNVMLK.[S]	1xSNO [C7(100)]	P29218 1xSNO [C24(100)]	High	0.000247304	0	1	1	1	P29218	P29218 [18-36]	1	2988.64	1.525	0.000227865	788.2	516.9	7.73	5.12		3.14	0	0.0001739
[R].CEAFGWHAIIVDGHSVEELCK.[A]	1xCarbamidomethyl [C1]; 1xSNO [C20(100)]	P29401 1xSNO [C225(100)]	High	0.000209126	0	1	1	1	P29401	P29401 [206-226]	0	3053.55	0.961	0.462346	158.9	165.4	12.46	9.42		2.43	0	0.0001471
[K].RCEAFGWHAIIVDGHSVEELCK.[A]	1xCarbamidomethyl [C2]; 1xSNO [C21(100)]	P29401 1xSNO [C225(100)]	High	0.0197197	0.000317261	1	1	1	P29401	P29401 [205-226]	1	3209.65	0.948	0.366703	93.9	99.1	9.63	10.8		2.02	0.0008442	0.01625
[R].FIECYIAEQNMVSIAVGCATR.[N]	1xCarbamidomethyl [C4]; 1xSNO [C18(100)]	P29401 1xSNO [C376(100)]	High	8.24651e-06	0	1	1	1	P29401	P29401 [359-379]	0	2799.39	1.058	0.209627	43.6	41.1	7.54	8.14		3.33	0	5.179e-06
[R].TVPFCSTFAAFFTR.[A]	1xSNO [C5(100)]	P29401 1xSNO [C386(100)]	High	0.0576411	0.00213759	1	1	1	P29401	P29401 [382-395]	0	2019.05	1.119	0.265702	72.3	64.6	27.64	9.4		2.03	0.002129	0.04946
[K].SSILLDVKPWDDETDMAQLEACVR.[S]	1xSNO [C22(100)]	P29692 1xSNO [C217(100)]	High	5.22604e-06	0	1	1	1	P29692	P29692 [196-219]	0	3387.74	0.87	0.0353015	318.8	366.6	6.7	6.09		3.77	0	3.221e-06
[R].DFTPVCTTELGR.[A]	1xSNO [C6(100)]	P30041 1xSNO [C47(100)]	High	0.00654649	0	1	1	2	P30041	P30041 [42-53]	0	1762.91	1.186	0.0368716	697.4	588.2	10.28	12.87		1.43	0	0.00519
[K].DINAYNCEEPTEK.[L]	1xSNO [C7(100)]	P30041 1xSNO [C91(100)]	High	0.000111322	0	1	1	1	P30041	P30041 [85-97]	0	2179.09	1.395	0.16315	571.5	409.8	14.36	24.12		2.42	0	7.636e-05
[R].CLTTDEYDGHSTYPSHQYQ.[-]	1xSNO [C1(100)]	P30043 1xSNO [C188(100)]	High	1.22722e-06	0	1	1	1	P30043	P30043 [188-206]	0	2669.19	1.217	0.0550102	44.1	36.3	11.47	1.94		4.53	0	7.19e-07
[K].GVLFGVPGAFTPGCSK.[T]	1xSNO [C14(100)]	P30044 1xSNO [C100(100)]	High	0.000135226	0	1	1	1	P30044	P30044 [87-102]	0	2190.23	1.33	0.0520489	391.3	294.1	18.57	20.17		2.82	0	9.365e-05
[K].ALNVEPDGTGLTCSLAPNIISQL.[-]	1xSNO [C13(100)]	P30044 1xSNO [C204(100)]	High	0.00155297	0	1	1	1	P30044	P30044 [192-214]	0	2750.47	1.317	0.0527816	157.8	119.8	17.23	15.82		1.99	0	0.00117
[K].EILGTAQSVGCNVDGR.[H]	1xSNO [C11(100)]	P30050 1xSNO [C141(100)]	High	2.81439e-05	0	1	1	1	P30050	P30050 [131-146]	0	2043.06	1.23	0.000653348	226.2	183.8	4.7	3.72		3.13	0	1.841e-05
[R].CTGGEVGATSALAPK.[I]	1xSNO [C1(100)]	P30050 1xSNO [C17(100)]	High	0.000364903	0	1	1	2	P30050	P30050 [17-31]	0	2015.11	1.109	0.0244429	775.7	699.3	4.95	4.68		1.98	0.002586	0.06176
[K].ICPVETLVEEAIQCAEK.[I]	1xCarbamidomethyl [C2]; 1xSNO [C14(100)]	P30084 1xSNO [C225(100)]	High	4.82186e-06	0	1	1	2	P30084	P30084 [212-228]	0	2585.38	1.019	0.858252	513.8	504.4	7.5	8.33		4.55	0	2.964e-06
[K].ALNALCDGLIDELNQALK.[T]	1xSNO [C6(100)]	P30084 1xSNO [C62(100)]	High	0.000150546	0	1	1	1	P30084	P30084 [57-74]	0	2567.44	0.817	0.0456628	74.3	90.9	8.63	15.8		2.13	0	0.0001047
[K].VDCTANTNTCNK.[Y]	1xCarbamidomethyl [C]; 1xSNO [C3(100)]	P30101 1xSNO [C85(100)]	High	0.00353944	0	1	1	2	P30101	P30101 [83-94]	0	1993.99	1.922	0.0391211	657.8	342.2	18.49	41.16		4.12	0	0.002729
[K].VDCTANTNTCNK.[Y]	2xSNO [C3(100); C10(100)]	P30101 2xSNO [C85(100); C92(100)]	High	0.00690552	0	1	1	1	P30101	P30101 [83-94]	0	2132.09	2.12	0.0170903	286.5	135.1	22.86	36.57		2.31	0	0.005462
[R].NLCSDDTPMVR.[R]	1xOxidation [M9]; 1xSNO [C3(100)]	P30153 1xSNO [C174(100)]	High	0.00778649	0	1	1	2	P30153	P30153 [172-182]	0	1690.82	1.09	0.0837722	604.8	555	8.12	8.13		1.85	0	0.006171
[R].NLCSDDTPMVR.[R]	1xSNO [C3(100)]	P30153 1xSNO [C174(100)]	High	0.0296286	0.00111479	1	1	1	P30153	P30153 [172-182]	0	1674.83	1.068	0.13325	103	96.5	2.72	6.74		2.51	0.001234	0.0248
[R].LLAVEACVNIAQLLPQEDLEALVMPTLR.[Q]	1xOxidation [M24]; 1xSNO [C7(100)]	P30153 1xSNO [C228(100)]	High	0.0437499	0.00111479	1	1	1	P30153	P30153 [222-249]	0	3502.93	0.984	0.716916	190.1	193.2	7.28	10.38		1.73	0.001234	0.03696
[K].VKEFCENLSADCR.[E]	1xCarbamidomethyl [C12]; 1xSNO [C5(100)]	P30153 1xSNO [C310(100)]	High	0.00650294	0	1	1	1	P30153	P30153 [306-318]	1	2224.14	1.003	0.824592	479.8	478.4	8.27	4.72		1.08	0	0.005144
[K].EFCENLSADCR.[E]	1xCarbamidomethyl [C10]; 1xSNO [C3(100)]	P30153 1xSNO [C310(100)]	High	0.0160677	0	1	1	1	P30153	P30153 [308-318]	0	1767.81	1.293	0.0561947	266	205.7	10.3	12.82		1.95	0	0.01315
[K].ITFDDYIACCVK.[L]	1xCarbamidomethyl [C]; 1xSNO [C10(100)]	P30626 1xSNO [C163(100)]	High	0.00191152	0	1	1	3	P30626	P30626 [154-165]	0	2101.1	0.975	0.996146	527	540.2	7.19	5.62		3.29	0	0.001444
[R].YSTNGKITFDDYIACCVK.[L]	1xCarbamidomethyl [C15]; 1xSNO [C16(100)]	P30626 1xSNO [C163(100)]	High	0.0251543	0.000892694	1	1	1	P30626	P30626 [148-165]	1	2980.56	2.635	9.42057e-05	130.1	49.4	13.93	10.13		1.92	0.001057	0.02082
[R].CLTQSGIAGGYKPFNLETCR.[L]	1xCarbamidomethyl [C]; 1xSNO [C19(100)]	P30626 1xSNO [C75(100)]	High	0.000110578	0	1	1	2	P30626	P30626 [57-76]	0	2868.5	0.981	0.44384	755.1	769.8	7.92	3.97		2.67	0	7.593e-05
[R].MTIGHLIECLQGK.[V]	1xSNO [C9(100)]	P30876 1xSNO [C984(100)]	High	0.00866278	0	1	1	1	P30876	P30876 [976-988]	0	2096.19	0.729	0.00291509	157.7	216.4	7.02	10.71		2.03	0	0.006891
[R].ACALSIEESCRPGDK.[V]	1xCarbamidomethyl [C10]; 1xSNO [C2(100)]	P31040 1xSNO [C467(100)]	High	0.0138886	0	1	1	1	P31040	P31040 [466-480]	0	2289.18	1.074	0.440011	275.4	256.4	12.4	8.7		1.32	0	0.0113
[R].VGSVLQEGCGK.[I]	1xSNO [C9(100)]	P31040 1xSNO [C536(100)]	High	0.00272619	0	1	1	1	P31040	P31040 [528-538]	0	1729.98	1.002	0.64922	182.4	182	16.73	17.42		1.97	0	0.002093
[R].AAFGLSEAGFNTACVTK.[L]	1xSNO [C14(100)]	P31040 1xSNO [C89(100)]	High	3.83169e-05	0	1	1	1	P31040	P31040 [76-92]	0	2340.25	0.93	0.092094	325.2	349.7	8.48	10.66		3.25	0	2.531e-05
[R].IICILSHPIK.[N]	1xSNO [C3(100)]	P31150 1xSNO [C302(100)]	High	0.00580512	0	1	1	1	P31150	P31150 [300-309]	0	1790.12	0.909	0.334444	398.1	437.9	14.41	6.12		1.46	0	0.004575
[K].TCNVLVALEQQSPDIAQGVHLDR.[N]	1xSNO [C2(100)]	P31153 1xSNO [C104(100)]	High	0.00101803	0	1	1	1	P31153	P31153 [103-125]	0	2930.55	0.791	0.0275893	53.8	68	11.08	3.62		2.67	0	0.0007564
[K].VACETVAK.[T]	1xSNO [C3(100)]	P31153 1xSNO [C56(100)]	High	0.0497583	0.0016489	1	1	1	P31153	P31153 [54-61]	0	1473.86	0.949	0.324542	97.8	103.1	18.57	11.82		1.76	0.001702	0.04221
[R].LLGPCMEIMK.[R]	1xSNO [C5(100)]	P31323 1xSNO [C388(100)]	High	0.0150383	0	1	1	1	P31323	P31323 [384-393]	0	1788.01	1.046	0.543082	184.4	176.3	6.73	10.96		1.59	0	0.01224
[R].IHQIGPGMVQQIQSVCMECQGHGER.[I]	1xCarbamidomethyl [C19]; 1xSNO [C16(100)]	P31689 1xSNO [C177(100)]	High	0.00244919	0	1	1	1	P31689	P31689 [162-186]	0	3246.57	0.921	0.453689	84.9	92.2	6.68	8.88		2.5	0	0.001868
[R].EAPLNNFSVAQCQLMK.[T]	1xSNO [C12(100)]	P31749 1xSNO [C60(100)]	High	7.49387e-05	0	1	1	1	P31749	P31749 [49-64]	0	2446.31	0.858	0.0389388	73.4	85.5	9.07	4.5		3.91	0	5.07e-05
[K].AVELLGDIVQNCSLEDSQIEK.[E]	1xSNO [C12(100)]	P31930 1xSNO [C154(100)]	High	0.00124481	0	1	1	1	P31930	P31930 [143-163]	0	2956.58	0.865	0.0180898	113.5	131.3	4.81	7.43		2.55	0	0.0009296
[R].LCTSATESEVAR.[G]	1xSNO [C2(100)]	P31930 1xSNO [C380(100)]	High	9.81777e-06	0	1	1	1	P31930	P31930 [379-390]	0	1690.87	1.074	0.337198	96.9	90.2	8.33	10.97		1.2	0	6.175e-06
[R].MSSFGDFVALSDVCDVPTAK.[I]	1xSNO [C14(100)]	P31939 1xSNO [C325(100)]	High	0.027935	0.000892694	1	1	1	P31939	P31939 [312-331]	0	2742.4	0.719	0.0173285	71.9	100	4.5	14.44		2.79	0.001057	0.02326
[R].GLPWSCSADEVQR.[F]	1xSNO [C6(100)]	P31943 1xSNO [C22(100)]	High	0.00305482	0	1	1	1	P31943	P31943 [17-29]	0	1871.94	0.784	0.0162738	196.5	250.7	5.85	12.22		2.46	0	0.002352
[K].IEAELQDICNDVLELLDK.[Y]	1xSNO [C9(100)]	P31946 1xSNO [C96(100)]	High	7.47043e-07	0	1	1	2	P31946	P31946 [88-105]	0	2726.48	0.9	0.0176278	573.4	636.9	7.1	4.81		3.84	0	4.303e-07
[R].EKIEAELQDICNDVLELLDK.[Y]	1xSNO [C11(100)]	P31946 1xSNO [C96(100)]	High	9.43048e-06	0	1	1	2	P31946	P31946 [86-105]	1	3212.78	0.929	0.0709678	682.6	734.9	9.18	3.15		3.3	0	2.013e-05
[K].ALSVGNIDDALQCYSEAIK.[L]	1xSNO [C13(100)]	P31948 1xSNO [C26(100)]	High	4.21648e-06	0	1	1	1	P31948	P31948 [14-32]	0	2663.42	0.649	0.000470548	607.7	935.8	9.77	6.99		4.1	0	2.592e-06
[K].CQQAEK.[I]	1xSNO [C1(100)]	P31948 1xSNO [C339(100)]	High	0.0259929	0.000892694	1	1	1	P31948	P31948 [339-344]	0	1359.76	2.05	0.0580662	849.3	414.4	57.16	56.26		1.97	0.001057	0.02152
[R].KLGCEVLGVSVDSQFTHLAWINTPR.[K]	1xSNO [C4(100)]	P32119 1xSNO [C70(100)]	High	8.23171e-05	0	1	1	1	P32119	P32119 [67-91]	1	3423.87	0.714	0.00102886	55.9	78.4	8.08	6.75		2.04	0	5.572e-05
[K].LGCEVLGVSVDSQFTHLAWINTPR.[K]	1xSNO [C3(100)]	P32119 1xSNO [C70(100)]	High	0.0314219	0.00111479	1	1	1	P32119	P32119 [68-91]	0	3066.61	1.009	0.976421	75.8	75.1	10.99	1.58		3.05	0.001234	0.02629
[R].FLQNSLGAVPSPIDCYLCNR.[G]	2xSNO [C15(100); C18(100)]	P32929 2xSNO [C252(100); C255(100)]	High	0.0602664	0.00213759	1	1	1	P32929	P32929 [238-257]	0	2829.46	0.879	0.611567	49.6	56.4	12.73	17.91		2.31	0.002129	0.05177
[R].GFEGSFEELCR.[N]	1xSNO [C10(100)]	P33121 1xSNO [C625(100)]	High	0.0119223	0	1	1	1	P33121	P33121 [616-626]	0	1697.83	0.938	0.697426	217.1	231.6	7.34	8.31		1.16	0	0.009622
[K].CEEEIAK.[L]	1xSNO [C1(100)]	P33176 1xSNO [C421(100)]	High	0.0622103	0.00213759	1	1	1	P33176	P33176 [421-427]	0	1474.81	1.055	0.321854	302.8	287.1	9.18	8.24		1.75	0.002129	0.05349
[K].LCVQNSPQEAR.[N]	1xSNO [C2(100)]	P33240 1xSNO [C150(100)]	High	0.000506872	0	1	1	1	P33240	P33240 [149-159]	0	1668.88	1.167	0.032382	188.1	161.2	4.67	9.53		2.23	0	0.0003655
[R].IAQLICER.[I]	1xSNO [C6(100)]	P33316 1xSNO [C222(100)]	High	0.00258398	0	1	1	1	P33316	P33316 [217-224]	0	1369.79	1.007	0.735482	414.4	411.3	10.6	7.66		1.88	0	0.001975
[R].SVIQACALLPDLEILPSGDR.[T]	1xSNO [C6(100)]	P33527 1xSNO [C744(100)]	High	0.0166081	0	1	1	1	P33527	P33527 [739-758]	0	2534.4	0.928	0.117112	83.9	90.5	9.15	6.65		1.88	0	0.01359
[R].SVIQACALLPDLEILPSGDRTEIGEK.[G]	1xSNO [C6(100)]	P33527 1xSNO [C744(100)]	High	0.0263359	0.000892694	1	1	1	P33527	P33527 [739-764]	1	3420.89	0.936	0.0718569	49.7	53.1	5.74	7.77		2.24	0.001057	0.02195
[K].LVIWGTDVNVAACK.[E]	1xSNO [C13(100)]	P33991 1xSNO [C162(100)]	High	2.30549e-06	0	1	1	1	P33991	P33991 [150-163]	0	2142.23	1.066	0.601239	262.8	246.7	12.44	8.55		2.92	0	1.379e-06
[K].CPLDPYFIMPDKCK.[C]	1xCarbamidomethyl [C1]; 1xSNO [C13(100)]	P33992 1xSNO [C219(100)]	High	6.82216e-05	0	1	1	1	P33992	P33992 [207-220]	1	2609.4	1.453	0.00300815	330.4	227.4	10.08	10.09		2.61	0	4.588e-05
[K].CVDFQTLK.[L]	1xSNO [C1(100)]	P33992 1xSNO [C221(100)]	High	0.115014	0.00427701	1	1	1	P33992	P33992 [221-228]	0	1606.91	0.873	0.277913	130.3	149.3	13.25	9.25		1.37	0.004001	0.1009
[R].HMQLYCDR.[Y]	1xOxidation [M2]; 1xSNO [C6(100)]	P33992 1xSNO [C249(100)]	High	0.209264	0.00975123	1	1	1	P33992	P33992 [244-251]	0	1505.73	1.816	0.00579786	144.4	79.5	12.42	21.6		1.13	0.009029	0.1886
[K].CSPIGVYTSGK.[G]	1xSNO [C1(100)]	P33992 1xSNO [C397(100)]	High	0.00810428	0	1	1	1	P33992	P33992 [397-407]	0	1764.98	1.034	0.254564	841.8	814.4	4.05	4.2		1.12	0	0.00645
[K].FIAYCR.[V]	1xSNO [C5(100)]	P33992 1xSNO [C566(100)]	High	0.18923	0.00864445	1	1	1	P33992	P33992 [562-567]	0	1196.66	0.994	0.919034	513.8	516.8	6.83	7.55		1.27	0.008061	0.1704
[R].CSILAAANPAYGR.[Y]	1xSNO [C1(100)]	P33993 1xSNO [C482(100)]	High	0.000127304	0	1	1	1	P33993	P33993 [482-494]	0	1730.93	0.748	0.00236967	161.5	215.9	9.23	6.19		2.43	0	8.768e-05
[K].VLEACSIACNK.[N]	1xCarbamidomethyl [C9]; 1xSNO [C5(100)]	P34896 1xSNO [C380(100)]	High	3.53535e-05	0	1	1	1	P34896	P34896 [376-386]	0	1861.02	1.056	0.215721	1984.7	1879.4	4.1	6.71		2.46	0	2.334e-05
[R].AALEALGSCLNNK.[Y]	1xSNO [C9(100)]	P34897 1xSNO [C91(100)]	High	0.000483626	0	1	1	1	P34897	P34897 [83-95]	0	1957.11	1.028	0.917404	326.3	317.4	6.94	16.59		2.38	0	0.0003492
[K].KPVVDCVVSVPCFYTDAER.[R]	1xCarbamidomethyl [C12]; 1xSNO [C6(100)]	P34932 1xSNO [C140(100)]	High	0.00783858	0	1	1	1	P34932	P34932 [135-153]	0	2837.48	0.565	0.00405807	113.6	200.9	20.53	14.66		2.32	0	0.006225
[R].SVMDATQIAGLNCLR.[L]	1xOxidation [M3]; 1xSNO [C13(100)]	P34932 1xSNO [C167(100)]	High	0.000133424	0	1	1	2	P34932	P34932 [155-169]	0	2032.06	1.04	0.713799	171	164.5	11.13	5.6		3.12	0	0.000116
[R].SVMDATQIAGLNCLR.[L]	1xSNO [C13(100)]	P34932 1xSNO [C167(100)]	High	6.92671e-06	0	1	1	1	P34932	P34932 [155-169]	0	2016.07	0.758	0.0307415	579.4	764.4	14.74	8.83		3.23	0	4.31e-06
[K].FLEMCNDLLAR.[V]	1xSNO [C5(100)]	P34932 1xSNO [C310(100)]	High	0.0415469	0.00111479	1	1	1	P34932	P34932 [306-316]	0	1748.91	0.967	0.736674	397.6	411.3	10.39	13.64		1.39	0.001234	0.03505
[K].NVPILYTASQACLQHPDVAAYK.[A]	1xSNO [C12(100)]	P35221 1xSNO [C228(100)]	High	7.67358e-07	0	1	1	1	P35221	P35221 [217-238]	0	3055.66	0.881	0.0403455	1027.3	1166.1	4.41	8.13		4.54	0	4.418e-07
[K].LIEVANLACSISNNEEGVK.[L]	1xSNO [C9(100)]	P35221 1xSNO [C438(100)]	High	6.8804e-06	0	1	1	1	P35221	P35221 [430-448]	0	2656.45	0.619	0.000325302	242.2	391.5	9.16	6.78		2.02	0	4.282e-06
[R].MSASQLEALCPQVINAALALAAKPQSK.[L]	1xSNO [C10(100)]	P35221 1xSNO [C461(100)]	High	9.81777e-06	0	1	1	1	P35221	P35221 [452-478]	0	3636.07	0.793	0.0432457	60.7	76.5	8.34	15.66		2.4	0	6.174e-06
[K].CVIALQEKDVDGLDR.[T]	1xSNO [C1(100)]	P35221 1xSNO [C526(100)]	High	0.00748108	0	1	1	1	P35221	P35221 [526-540]	1	2327.29	1.092	0.347181	254.4	233	19.75	9.3		1.81	0	0.00592
[K].ATILCTSYVQFK.[E]	1xSNO [C5(100)]	P35244 1xSNO [C81(100)]	High	0.00100447	0	1	1	1	P35244	P35244 [77-88]	0	2027.15	1.077	0.564021	439.3	408.1	15.03	9.4		3.59	0	0.000742
[R].FCLICNYVSR.[I]	1xCarbamidomethyl [C2]; 1xSNO [C5(100)]	P35249 1xSNO [C180(100)]	High	0.000890279	0	1	1	1	P35249	P35249 [176-185]	0	1698.88	0.912	0.0420117	230.2	252.3	4.66	1.92		1.35	0	0.0006569
[K].QACVLMIK.[A]	1xSNO [C3(100)]	P35579 1xSNO [C740(100)]	High	0.0110083	0	1	1	1	P35579	P35579 [738-745]	0	1558.93	0.823	0.0503093	285.8	347	13.84	4.97		1.6	0	0.008836
[K].QACVLMIK.[A]	1xOxidation [M6]; 1xSNO [C3(100)]	P35579 1xSNO [C740(100)]	High	0.0249898	0.000892694	1	1	1	P35579	P35579 [738-745]	0	1574.93	0.97	0.958425	365.2	376.4	13.37	2.71		1.62	0.001057	0.02074
[K].KQELEEICHDLEAR.[V]	1xSNO [C8(100)]	P35579 1xSNO [C917(100)]	High	0.000137052	0	1	1	2	P35579	P35579 [910-923]	1	2366.27	1.202	0.0347578	1388.1	1154.8	8.08	8.04		2.82	0	0.0001252
[K].QELEEICHDLEAR.[V]	1xSNO [C7(100)]	P35579 1xSNO [C917(100)]	High	0.00303444	0	1	1	1	P35579	P35579 [911-923]	0	2009.01	1.124	0.410482	32.7	29.1	18.13	17.43		3.19	0	0.002339
[K].SSEHINEGETAMLVCK.[S]	1xSNO [C15(100)]	P35613 1xSNO [C242(100)]	High	0.00650294	0	1	1	1	P35613	P35613 [228-243]	0	2401.24	1.029	0.469045	218.2	212.2	6.72	13.43		1.71	0	0.005127
[K].CPNPTCENMNFSWR.[N]	1xCarbamidomethyl [C6]; 1xOxidation [M9]; 1xSNO [C1(100)]	P35637 1xSNO [C428(100)]	High	0.000255739	0	1	1	1	P35637	P35637 [428-441]	0	2195.97	1.138	0.00905178	183	160.7	3.83	5.67		3.22	0	0.00018
[K].CPNPTCENMNFSWR.[N]	1xCarbamidomethyl [C6]; 1xSNO [C1(100)]	P35637 1xSNO [C428(100)]	High	0.00149176	0	1	1	1	P35637	P35637 [428-441]	0	2179.98	1.087	0.296541	135	124.2	8.83	10.56		3.18	0	0.001118
[K].SICEVLDLER.[S]	1xSNO [C3(100)]	P35659 1xSNO [C161(100)]	High	0.0202467	0.000892694	1	1	1	P35659	P35659 [159-168]	0	1600.87	0.84	0.0177107	261.1	311	9.15	4.25		1.22	0.001057	0.01668
[K].LCEIER.[I]	1xSNO [C2(100)]	P35659 1xSNO [C89(100)]	High	0.210425	0.00975123	1	1	1	P35659	P35659 [88-93]	0	1186.66	0.916	0.520299	175.5	191.6	13.89	14.61		1.27	0.009029	0.1896
[R].DNMSVILICFPNAPK.[V]	1xSNO [C9(100)]	P35813 1xSNO [C290(100)]	High	7.71148e-06	0	1	1	1	P35813	P35813 [282-296]	0	2315.28	0.936	0.128537	319.1	340.9	1.52	8.24		2.41	0	4.828e-06
[K].ACLIFFDEIDAIGGAR.[F]	1xSNO [C2(100)]	P35998 1xSNO [C270(100)]	High	6.05708e-06	0	1	1	1	P35998	P35998 [269-284]	0	2135.13	0.822	0.030636	69.4	84.4	13.24	5.98		2.56	0	3.76e-06
[R].SVCTEAGMFAIR.[A]	1xSNO [C3(100)]	P35998 1xSNO [C389(100)]	High	0.000222139	0	1	1	1	P35998	P35998 [387-398]	0	1708.88	0.786	0.0420082	105.6	134.2	14.44	3.81		1.59	0	0.000156
[R].YAICSALAASALPALVMSK.[G]	1xOxidation [M17]; 1xSNO [C4(100)]	P36578 1xSNO [C125(100)]	High	0.0248263	0.000892694	1	1	1	P36578	P36578 [122-140]	0	2549.43	0.945	0.268045	167.2	177	5.76	9.69		2.79	0.001057	0.02063
[R].FCIWTESAFR.[K]	1xSNO [C2(100)]	P36578 1xSNO [C250(100)]	High	0.00100447	0	1	1	1	P36578	P36578 [249-258]	0	1683.86	0.637	0.000215546	128.3	201.4	3.37	7.3		1.84	0	0.0007452
[K].VLFICTANVTDTIPEPLR.[D]	1xSNO [C5(100)]	P36776 1xSNO [C637(100)]	High	0.00299408	0	1	1	1	P36776	P36776 [633-650]	0	2426.34	0.86	0.00277235	67.9	78.9	2.73	4.87		2.72	0	0.0023
[R].ACEAITVGK.[V]	1xSNO [C2(100)]	P36915 1xSNO [C294(100)]	High	0.00399243	0	1	1	1	P36915	P36915 [293-301]	0	1544.9	1.169	0.00904586	1109	948.5	6.44	5.88		2.04	0	0.003109
[K].AVGDTVAEDEVVCEIETDK.[T]	1xSNO [C13(100)]	P36957 1xSNO [C104(100)]	High	3.71193e-06	0	1	1	1	P36957	P36957 [92-110]	0	2675.36	0.944	0.423258	1146.3	1214.5	14.03	8.85		3.38	0	2.271e-06
[R].ILAFPCNQFGK.[Q]	1xSNO [C6(100)]	P36969 1xSNO [C102(100)]	High	0.0679724	0.00213759	1	1	1	P36969	P36969 [97-107]	0	1891.08	0.953	0.363176	348.6	365.9	14.56	9.77		1.79	0.00236	0.0587
[K].YQTVIADICR.[R]	1xSNO [C9(100)]	P37268 1xSNO [C147(100)]	High	0.000214813	0	1	1	1	P37268	P37268 [139-148]	0	1605.87	1.15	0.110801	184.5	160.5	8.25	6.34		2.16	0	0.0001504
[K].QYDADLEQILIQWITTQCR.[K]	1xSNO [C18(100)]	P37802 1xSNO [C38(100)]	High	0.0742322	0.00313819	1	1	1	P37802	P37802 [21-39]	0	2761.43	0.636	0.071525	37	58.2	25.79	18.71		2.9	0.003005	0.06402
[K].ALAGCDFLTISPK.[L]	1xSNO [C5(100)]	P37837 1xSNO [C250(100)]	High	0.0261639	0.000892694	1	1	1	P37837	P37837 [246-258]	0	1989.14	0.792	0.0292549	411.3	519.4	12.98	5.8		2.63	0.001057	0.02169
[K].EVIAVSCGPAQCQETIR.[T]	1xCarbamidomethyl [C]; 1xSNO [C7(100)]	P38117 1xSNO [C66(100)]	High	1.74802e-05	0	1	1	2	P38117	P38117 [60-76]	0	2285.17	0.8	0.00213834	315.8	394.7	6.27	3.09		3.41	0	1.121e-05
[K].ILDEDKESTFGYVHGVSGPVVTACDMAGAAMYELVR.[V]	1xSNO [C24(100)]	P38606 1xSNO [C32(100)]	High	0.0326756	0.00111479	1	1	1	P38606	P38606 [9-44]	1	4484.25	0.887	0.174138	48.1	54.2	16.17	11		3.67	0.001234	0.02731
[K].MEEFKDQLPADECNK.[L]	1xOxidation [M1]; 1xSNO [C13(100)]	P38646 1xSNO [C608(100)]	High	0.000843783	0	1	1	1	P38646	P38646 [596-610]	1	2695.38	0.76	0.0223417	184.3	242.6	15.22	7.91		2.56	0	0.0006195
[K].DQLPADECNK.[L]	1xSNO [C8(100)]	P38646 1xSNO [C608(100)]	High	0.0277528	0.000892694	1	1	1	P38646	P38646 [601-610]	0	1785.93	1.164	0.165712	215.5	185.2	9.98	11.02		1.83	0.001057	0.02311
[K].GAVVGIDLGTTNSCVAVMEGK.[Q]	1xSNO [C14(100)]	P38646 1xSNO [C66(100)]	High	1.41286e-06	0	1	1	1	P38646	P38646 [53-73]	0	2674.44	0.768	0.00285189	353.6	460.3	7.81	5.22		3.92	0	8.351e-07
[K].GCVVGTK.[K]	1xSNO [C2(100)]	P39023 1xSNO [C336(100)]	High	0.027935	0.000892694	1	1	1	P39023	P39023 [335-341]	0	1316.79	1.085	0.895248	831.3	766.3	33.45	34.48		1.21	0.001057	0.02319
[K].SLDLFNCEVTNLNDYRENVFK.[L]	1xSNO [C7(100)]	P39687 1xSNO [C123(100)]	High	0.00370917	0	1	1	1	P39687	P39687 [117-137]	1	3186.64	0.909	0.111104	99	108.9	8.49	3.68		1.76	0	0.00288
[K].CPNLTHLNLSGNK.[I]	1xSNO [C1(100)]	P39687 1xSNO [C87(100)]	High	0.000321243	0	1	1	1	P39687	P39687 [87-99]	0	2064.15	1.406	0.0048284	1493	1062.2	11.61	10.45		2.34	0	0.0002289
[K].QHNDECK.[H]	1xSNO [C6(100)]	P39748 1xSNO [C141(100)]	High	0.00253259	0	1	1	2	P39748	P39748 [136-142]	0	1526.79	1.753	0.0668743	212.7	121.3	51.13	42.76		1.63	0	0.001939
[K].VYAAATEDMDCLTFGSPVLMR.[H]	1xSNO [C11(100)]	P39748 1xSNO [C182(100)]	High	0.00441374	0	1	1	1	P39748	P39748 [172-192]	0	2714.33	0.811	0.0413869	33.8	41.7	11.48	6.03		3.85	0	0.003448
[R].ILQELGLNQEQFVDLCILLGSDYCESIR.[G]	1xCarbamidomethyl [C24]; 1xSNO [C16(100)]	P39748 1xSNO [C227(100)]	High	2.99487e-06	0	1	1	1	P39748	P39748 [212-239]	0	3692.9	0.918	0.530378	66	71.9	21.48	16.49		3.75	0	1.819e-06
[R].CLWEESR.[L]	1xSNO [C1(100)]	P40763 1xSNO [C108(100)]	High	0.0940261	0.00334708	1	1	1	P40763	P40763 [108-114]	0	1346.68	1.028	0.561093	138.2	134.4	7.2	6.9		1.41	0.003182	0.08214
[K].ICEQFEAETPTDSETTQK.[A]	1xSNO [C2(100)]	P40855 1xSNO [C229(100)]	High	1.31003e-05	0	1	1	1	P40855	P40855 [228-245]	0	2710.34	0.805	0.0226557	107.6	133.6	6.54	12.43		3.42	0	8.341e-06
[K].VIVVGNPANTNCLTASK.[S]	1xSNO [C12(100)]	P40925 1xSNO [C137(100)]	High	6.391e-06	0	1	1	1	P40925	P40925 [126-142]	0	2354.34	0.814	0.0264278	385.9	474.2	13.36	11.02		4.22	0	3.984e-06
[K].SAPSIPKENFSCLTR.[L]	1xSNO [C12(100)]	P40925 1xSNO [C154(100)]	High	5.54133e-05	0	1	1	1	P40925	P40925 [143-157]	1	2303.27	1.86	0.00178816	485.5	261	14.55	13.42		1.81	0	3.717e-05
[K].TIIPLISQCTPK.[V]	1xSNO [C9(100)]	P40926 1xSNO [C212(100)]	High	0.0114563	0	1	1	1	P40926	P40926 [204-215]	0	1967.19	0.917	0.587414	388.5	423.7	12.31	22.3		1.93	0	0.009211
[K].GYLGPEQLPDCLK.[G]	1xSNO [C11(100)]	P40926 1xSNO [C89(100)]	High	0.0032663	0	1	1	1	P40926	P40926 [79-91]	0	2086.15	0.864	0.166752	679.9	787.1	4.82	20.43		2.83	0	0.002526
[K].GYLGPEQLPDCLKGCDVVVIPAGVPR.[K]	1xCarbamidomethyl [C15]; 1xSNO [C11(100)]	P40926 1xSNO [C89(100)]	High	0.00333255	0	1	1	1	P40926	P40926 [79-104]	1	3405.85	1.934	0.00174331	345.1	178.5	12.62	18.91		1.56	0	0.002576
[K].GCDVVVIPAGVPR.[K]	1xSNO [C2(100)]	P40926 1xSNO [C93(100)]	High	3.32823e-05	0	1	1	2	P40926	P40926 [92-104]	0	1705.97	0.727	0.000308504	239.5	329.7	6.38	4.87		2.18	0	2.184e-05
[K].TSTILACAK.[Q]	1xSNO [C7(100)]	P40937 1xSNO [C73(100)]	High	0.0889417	0.00334708	1	1	1	P40937	P40937 [67-75]	0	1560.93	0.928	0.148357	276.3	297.7	13.1	3.41		0.98	0.003182	0.07732
[R].VPAPSIEDICHVLSTVCKK.[E]	1xCarbamidomethyl [C17]; 1xSNO [C10(100)]	P40938 1xSNO [C193(100)]	High	0.000747849	0	1	1	1	P40938	P40938 [184-202]	1	2978.69	1.003	0.934784	810	807.4	5.84	3.26		2.12	0	0.0005495
[R].VPAPSIEDICHVLSTVCK.[K]	1xCarbamidomethyl [C]; 1xSNO [C10(100)]	P40938 1xSNO [C193(100)]	High	0.000408972	0	1	1	2	P40938	P40938 [184-201]	0	2621.43	0.836	0.0210029	378.3	452.4	7.2	8.88		3.26	0	0.0005701
[R].SAVLISSKPGCFIAGADINMLAACK.[T]	1xCarbamidomethyl [C11]; 1xSNO [C24(100)]	P40939 1xSNO [C110(100)]	High	1.26059e-06	0	1	1	1	P40939	P40939 [87-111]	0	3419.89	0.983	0.369495	166.2	169.1	9.56	10.83		3.91	0	7.409e-07
[R].DTNFGTNCICR.[V]	1xCarbamidomethyl [C]; 1xSNO [C8(100)]	P41223 1xSNO [C117(100)]	High	0.0410131	0.00111479	1	1	2	P41223	P41223 [110-120]	0	1724.82	1.127	0.0468446	139.2	123.5	5.9	10.42		2.12	0.001234	0.03453
[R].IIECTHCGCR.[G]	2xCarbamidomethyl [C7; C9]; 1xSNO [C4(100)]	P41223 1xSNO [C134(100)]	High	0.000455299	0	1	1	1	P41223	P41223 [131-140]	0	1672.8	1.126	0.118152	295.8	262.6	8.12	13.21		1.38	0	0.0003284
[K].MGITEYNNQCR.[A]	1xSNO [C10(100)]	P41252 1xSNO [C120(100)]	High	0.00265413	0	1	1	1	P41252	P41252 [111-121]	0	1752.85	1.254	0.0222086	309.3	246.6	8.58	10.8		2	0	0.002027
[K].NICQFLVEIGLAK.[D]	1xSNO [C3(100)]	P41567 1xSNO [C94(100)]	High	0.0883926	0.00334708	1	1	1	P41567	P41567 [92-104]	0	2101.24	0.935	0.196088	302.1	322.9	4.26	9.18		1.99	0.003182	0.077
[R].QMQECAK.[R]	1xSNO [C5(100)]	P42285 1xSNO [C938(100)]	High	0.0367346	0.00111479	1	1	1	P42285	P42285 [934-940]	0	1490.8	1.558	0.0481412	339.1	217.7	9.13	30.09		1.67	0.001234	0.0309
[K].CAEEAQLISSLK.[A]	1xSNO [C1(100)]	P42566 1xSNO [C419(100)]	High	0.0052166	0	1	1	1	P42566	P42566 [419-430]	0	1945.09	1.111	0.0105019	496.2	446.8	4.01	3.02		1.89	0	0.004081
[R].APLAVTSQVINCR.[N]	1xSNO [C12(100)]	P42695 1xSNO [C330(100)]	High	0.000723192	0	1	1	1	P42695	P42695 [319-331]	0	1796.02	1.09	0.08948	89.3	81.9	8.12	9.6		2.06	0	0.00053
[R].CGAIAEQTPILLLFLLR.[N]	1xSNO [C1(100)]	P42704 1xSNO [C1277(100)]	High	0.00134006	0	1	1	1	P42704	P42704 [1277-1293]	0	2295.36	0.88	0.62386	68.2	77.5	19.39	10.1		2.63	0	0.000999
[R].SCGSLLPELK.[L]	1xSNO [C2(100)]	P42704 1xSNO [C130(100)]	High	0.00600225	0	1	1	1	P42704	P42704 [129-138]	0	1699.99	0.899	0.0774353	663.2	738.2	9.39	6.93		1.37	0	0.004731
[R].LIASYCNVGDIEGASK.[I]	1xSNO [C6(100)]	P42704 1xSNO [C208(100)]	High	9.28809e-05	0	1	1	1	P42704	P42704 [203-218]	0	2293.24	0.689	0.0064006	484	702.7	11.45	1.75		2.99	0	6.32e-05
[R].AILQENGCLSDSDMFSQAGLR.[S]	1xSNO [C8(100)]	P42704 1xSNO [C500(100)]	High	0.000167602	0	1	1	1	P42704	P42704 [493-513]	0	2679.32	0.606	0.0775832	18.6	30.8	14.95	25.48		3.81	0	0.0001163
[K].QLILVLCSEENMQK.[A]	1xOxidation [M12]; 1xSNO [C7(100)]	P42704 1xSNO [C690(100)]	High	0.000821454	0	1	1	1	P42704	P42704 [684-697]	0	2317.28	1.07	0.9417	154.3	144.2	13.15	9.6		2.14	0	0.0006025
[K].QLILVLCSEENMQK.[A]	1xSNO [C7(100)]	P42704 1xSNO [C690(100)]	High	0.000958421	0	1	1	1	P42704	P42704 [684-697]	0	2301.28	0.91	0.260175	142.5	156.6	10.8	15.99		2.34	0	0.0007069
[K].YESDMVTGGYAALINLCCR.[H]	1xCarbamidomethyl [C]; 1xSNO [C17(100)]	P42704 1xSNO [C721(100)]	High	6.68625e-05	0	1	1	2	P42704	P42704 [705-723]	0	2560.23	0.836	0.0683528	135.5	162	12.31	14.67		3.07	0	4.494e-05
[K].YESDMVTGGYAALINLCCR.[H]	1xCarbamidomethyl [C]; 1xOxidation [M5]; 1xSNO [C18(100)]	P42704 1xSNO [C722(100)]	High	0.000500118	0	1	1	2	P42704	P42704 [705-723]	0	2576.23	0.997	0.734294	38.1	38.3	12.09	14.34		3.36	0	0.0003865
[K].AKYESDMVTGGYAALINLCCR.[H]	1xCarbamidomethyl [C]; 1xSNO [C20(100)]	P42704 1xSNO [C722(100)]	High	0.00189876	0	1	1	2	P42704	P42704 [703-723]	1	2988.53	0.716	0.00659233	235.2	328.6	13.6	9.3		3.06	0	0.001434
[K].GDLSTALEVAIDCYEK.[Y]	1xSNO [C13(100)]	P42704 1xSNO [C848(100)]	High	0.000228179	0	1	1	1	P42704	P42704 [836-851]	0	2380.26	0.986	0.739415	174.4	177	22.7	12.91		4.7	0	0.0001601
[R].LQWFCDR.[C]	1xSNO [C5(100)]	P42704 1xSNO [C927(100)]	High	0.0756418	0.00313819	1	1	1	P42704	P42704 [923-929]	0	1391.72	0.778	0.00888767	351.7	451.9	7.24	9.41		1.71	0.003005	0.0652
[R].VNHCLTICENIVAQSVR.[N]	1xCarbamidomethyl [C4]; 1xSNO [C8(100)]	P42858 1xSNO [C107(100)]	High	0.000685418	0	1	1	1	P42858	P42858 [100-116]	0	2380.25	0.956	0.746224	153.5	160.5	6.88	9.1		2.43	0	0.0005006
[R].LLTCLR.[N]	1xSNO [C4(100)]	P42858 1xSNO [C3132(100)]	High	0.0426347	0.00111479	1	1	1	P42858	P42858 [3129-3134]	0	1142.7	1.079	0.156553	378.7	351.1	6.21	4.74		1.76	0.001234	0.03603
[K].LLASCSADMTIK.[L]	1xSNO [C5(100)]	P43034 1xSNO [C168(100)]	High	0.00514734	0	1	1	1	P43034	P43034 [164-175]	0	1906.07	1.087	0.402213	151.6	139.5	4.93	17.86		2.02	0	0.004046
[R].EDAMAMVDHCLK.[K]	1xSNO [C10(100)]	P43243 1xSNO [C552(100)]	High	0.000247304	0	1	1	1	P43243	P43243 [543-554]	0	2016.02	1.07	0.652637	491.9	459.8	13.9	15.88		2.69	0	0.000174
[R].EDAMAMVDHCLK.[K]	1xOxidation [M]; 1xSNO [C10(100)]	P43243 1xSNO [C552(100)]	High	0.00313772	0	1	1	2	P43243	P43243 [543-554]	0	2032.02	1.12	0.135941	771.2	688.7	9.32	9.26		1.76	0	0.002412
[K].LCSLFYTNEEVAK.[N]	1xSNO [C2(100)]	P43243 1xSNO [C806(100)]	High	0.000332199	0	1	1	2	P43243	P43243 [805-817]	0	2170.17	0.997	0.650755	632.4	634.1	8.47	3.13		2.69	0.002129	0.04866
[R].QAANLQDCYR.[L]	1xSNO [C8(100)]	P43246 1xSNO [C404(100)]	High	0.000579626	0	1	1	1	P43246	P43246 [397-406]	0	1605.81	0.937	0.85031	304	324.6	5.01	24.39		1.9	0	0.0004211
[K].HVIECAK.[Q]	1xSNO [C5(100)]	P43246 1xSNO [C843(100)]	High	0.00695176	0	1	1	1	P43246	P43246 [839-845]	0	1452.85	0.951	0.788903	472.8	496.9	6.5	22.43		1.28	0	0.005502
[R].CKDVLTGQEFDVR.[A]	1xSNO [C1(100)]	P43304 1xSNO [C270(100)]	High	0.00557706	0	1	1	1	P43304	P43304 [270-282]	1	2163.17	1.024	0.927585	545.3	532.6	6.71	6.82		2.35	0	0.004369
[K].TKFEECR.[K]	1xSNO [C6(100)]	P43487 1xSNO [C158(100)]	High	0.0185827	0.000317261	1	1	1	P43487	P43487 [153-159]	1	1565.86	1.611	0.00621307	470.7	292.2	11.25	17.76		2.08	0.0005647	0.01527
[K].TKFEECRK.[E]	1xSNO [C6(100)]	P43487 1xSNO [C158(100)]	High	0.00205772	0	1	1	1	P43487	P43487 [153-160]	2	1923.12	1.705	0.00128133	843	494.5	13.74	13.37		1.94	0	0.001557
[R].DLLNCSFK.[C]	1xSNO [C5(100)]	P43490 1xSNO [C397(100)]	High	0.103725	0.00357525	1	1	1	P43490	P43490 [393-400]	0	1592.9	0.67	0.000978496	312.4	466.2	9.11	8.84		1.43	0.003382	0.09107
[K].ALETCGGDLK.[Q]	1xSNO [C5(100)]	P43897 1xSNO [C71(100)]	High	0.0173949	0	1	1	1	P43897	P43897 [67-76]	0	1659.93	0.858	0.0109018	461.6	537.8	5.61	1.03		1.92	0	0.0142
[K].WNTDNTLGTEIAIEDQICQGLK.[L]	1xSNO [C18(100)]	P45880 1xSNO [C103(100)]	High	0.00138574	0	1	1	1	P45880	P45880 [86-107]	0	3115.62	1.226	0.0671815	33.9	27.7	12.32	8.78		3.32	0	0.001038
[K].VCEDLDTSVNLAWTSGTNCTR.[F]	1xCarbamidomethyl [C19]; 1xSNO [C2(100)]	P45880 1xSNO [C210(100)]	High	5.82851e-07	0	1	1	2	P45880	P45880 [209-229]	0	2766.31	0.909	0.174479	73.7	81.1	11.62	8.23		4.26	0	3.345e-07
[K].NLDCPELISEFMK.[K]	1xOxidation [M12]; 1xSNO [C4(100)]	P45973 1xSNO [C59(100)]	High	9.66953e-05	0	1	1	1	P45973	P45973 [56-68]	0	2208.16	0.96	0.292053	315.7	329	12.71	8.29		3.12	0	6.596e-05
[K].NLDCPELISEFMK.[K]	1xSNO [C4(100)]	P45973 1xSNO [C59(100)]	High	0.000308573	0	1	1	1	P45973	P45973 [56-68]	0	2192.16	0.854	0.0510849	1548.7	1812.6	9.06	9.61		2.91	0	0.0002193
[R].QVEVINFGDCLVR.[S]	1xSNO [C10(100)]	P46060 1xSNO [C274(100)]	High	2.21059e-05	0	1	1	1	P46060	P46060 [265-277]	0	1916.04	1.007	0.925962	123.2	122.3	6.06	3.64		2.26	0	1.43e-05
[R].KNITEYCR.[D]	1xSNO [C7(100)]	P46063 1xSNO [C493(100)]	High	0.00301419	0	1	1	1	P46063	P46063 [487-494]	1	1679.94	1.306	0.0178821	150.3	115.1	5.21	12.36		2.05	0	0.002317
[K].NITEYCR.[D]	1xSNO [C6(100)]	P46063 1xSNO [C493(100)]	High	0.0194613	0.000317261	1	1	1	P46063	P46063 [488-494]	0	1322.68	1.399	0.013508	279.7	200	4.52	13.48		1.73	0.0005647	0.01602
[R].ILDMCCAPGGK.[T]	1xCarbamidomethyl [C5]; 1xSNO [C6(100)]	P46087 1xSNO [C393(100)]	High	0.00289552	0	1	1	1	P46087	P46087 [388-398]	0	1817.96	0.897	0.230676	295.1	329.1	6.89	13.58		2.37	0	0.00223
[K].QQMLISCVQR.[I]	1xSNO [C7(100)]	P46100 1xSNO [C2404(100)]	High	0.000417284	0	1	1	1	P46100	P46100 [2398-2407]	0	1629.89	1.134	0.059739	239.7	211.5	6.27	11.05		1.82	0	0.0002992
[K].VGLTNYAAAYCTGLLLAR.[R]	1xSNO [C11(100)]	P46777 1xSNO [C100(100)]	High	1.33666e-05	0	1	1	1	P46777	P46777 [90-107]	0	2294.26	0.653	0.0191167	178.3	273.2	18.56	9.17		3.82	0	8.506e-06
[R].DIICQIAYAR.[I]	1xSNO [C4(100)]	P46777 1xSNO [C62(100)]	High	0.00132222	0	1	1	1	P46777	P46777 [59-68]	0	1589.88	1.139	0.101978	65.1	57.1	12.59	6.96		2.63	0	0.0009859
[R].VTNRDIICQIAYAR.[I]	1xSNO [C8(100)]	P46777 1xSNO [C62(100)]	High	0.136013	0.00571033	1	1	1	P46777	P46777 [55-68]	1	2060.14	0.842	0.16722	84	99.8	13.33	28.11		1.65	0.005266	0.1206
[R].IEGDMIVCAAYAHELPK.[Y]	1xSNO [C8(100)]	P46777 1xSNO [C76(100)]	High	1.0857e-05	0	1	1	1	P46777	P46777 [69-85]	0	2513.34	0.793	0.169949	248.1	312.7	17.96	23.75		1.96	0	6.896e-06
[R].VNQAIWLLCTGAR.[E]	1xSNO [C9(100)]	P46782 1xSNO [C155(100)]	High	7.10233e-05	0	1	1	2	P46782	P46782 [147-159]	0	1869.05	0.922	0.113689	1318.6	1429.7	4.6	5.49		2.65	0	0.001209
[R].RVNQAIWLLCTGAR.[E]	1xSNO [C10(100)]	P46782 1xSNO [C155(100)]	High	0.00378437	0	1	1	2	P46782	P46782 [146-159]	1	2025.15	0.903	0.153334	197.5	218.7	9.79	5.87		2.04	0	0.002929
[K].TIAECLADELINAAK.[G]	1xSNO [C5(100)]	P46782 1xSNO [C172(100)]	High	0.002819	0	1	1	2	P46782	P46782 [168-182]	0	2228.25	0.762	0.00093431	450.8	591.5	6.17	2.97		3.41	0	0.002162
[K].AQCPIVER.[L]	1xSNO [C3(100)]	P46782 1xSNO [C66(100)]	High	0.123633	0.00476464	1	1	1	P46782	P46782 [64-71]	0	1339.75	1.568	0.0105532	218.7	139.5	16.37	16.07		1.02	0.004432	0.1087
[R].DAYCSEVK.[A]	1xSNO [C4(100)]	P46821 1xSNO [C1228(100)]	High	0.153001	0.00710435	1	1	1	P46821	P46821 [1225-1232]	0	1567.83	1.325	0.00587569	246.7	186.2	6.91	9.88		1.36	0.006493	0.1364
[R].TPDTSTYCYETAEK.[I]	1xSNO [C8(100)]	P46821 1xSNO [C2041(100)]	High	3.24012e-05	0	1	1	1	P46821	P46821 [2034-2047]	0	2262.11	1.6	0.00360034	326.2	204	15.92	11.34		2.55	0	2.134e-05
[K].SSAVPPGLPVYLDLCYIPNHSNSK.[N]	1xSNO [C15(100)]	P46821 1xSNO [C2361(100)]	High	2.15207e-05	0	1	1	1	P46821	P46821 [2347-2370]	0	3224.73	0.772	0.00709756	240.7	311.8	6.68	10.86		2.65	0	1.399e-05
[R].SIEEACFTLQYLNK.[L]	1xSNO [C6(100)]	P46821 1xSNO [C382(100)]	High	0.0275717	0.000892694	1	1	1	P46821	P46821 [377-390]	0	2312.25	0.902	0.0131539	181.9	201.7	4.29	3.31		1.59	0.001057	0.02288
[R].SWDTNLIECNLDQELK.[L]	1xSNO [C9(100)]	P46821 1xSNO [C73(100)]	High	4.91108e-05	0	1	1	1	P46821	P46821 [65-80]	0	2574.34	0.777	0.00933804	167.7	215.9	11.93	7.94		2.44	0	3.27e-05
[K].AETEEAEEPEEDGEEHVCVSASK.[H]	1xSNO [C18(100)]	P46821 1xSNO [C963(100)]	High	0.000118249	0	1	1	1	P46821	P46821 [946-968]	0	3157.46	2.396	0.00122749	445.2	185.8	12.96	21.61		2.51	0	8.123e-05
[K].TCLDNLASK.[G]	1xSNO [C2(100)]	P46940 1xSNO [C1534(100)]	High	0.00358713	0	1	1	1	P46940	P46940 [1533-1541]	0	1617.91	1.079	0.286712	271.1	251.3	10.22	8.61		1.79	0	0.002775
[K].QLSSSVTGLTNIEEENCQR.[Y]	1xSNO [C17(100)]	P46940 1xSNO [C494(100)]	High	1.0857e-05	0	1	1	1	P46940	P46940 [478-496]	0	2532.27	0.883	0.0216075	59.5	67.4	7.56	3.7		3.4	0	6.889e-06
[R].WMEACLGEDLPPTTELEEGLR.[N]	1xOxidation [M2]; 1xSNO [C5(100)]	P46940 1xSNO [C57(100)]	High	0.00393937	0	1	1	1	P46940	P46940 [53-73]	0	2829.37	1.023	0.880959	41	40	15.55	10.04		3.13	0	0.003053
[R].WMEACLGEDLPPTTELEEGLR.[N]	1xSNO [C5(100)]	P46940 1xSNO [C57(100)]	High	1.15327e-05	0	1	1	2	P46940	P46940 [53-73]	0	2813.38	0.96	0.568912	127.9	133.2	7.1	9.4		3.03	0	0.0003782
[K].IDGQQTIIACIESHQFQAK.[N]	1xSNO [C10(100)]	P47755 1xSNO [C157(100)]	High	0.00164952	0	1	1	1	P47755	P47755 [148-166]	0	2783.5	1.032	0.682364	140.8	136.4	8.98	9.14		1.88	0	0.00124
[R].GFPPEAINNFCAR.[V]	1xSNO [C11(100)]	P47897 1xSNO [C536(100)]	High	0.00037232	0	1	1	3	P47897	P47897 [526-538]	0	1859.95	1.055	0.81916	443.6	420.6	4.92	7.66		2.89	0	0.0009407
[K].FSCMAWTHDGK.[G]	1xSNO [C3(100)]	P48147 1xSNO [C175(100)]	High	0.0286758	0.000892694	1	1	1	P48147	P48147 [173-183]	0	1935.97	0.88	0.0945552	246	279.5	14.96	8.53		1.3	0.001057	0.02386
[K].ITVPFLEQCPIR.[G]	1xSNO [C9(100)]	P48147 1xSNO [C57(100)]	High	0.00297411	0	1	1	1	P48147	P48147 [49-60]	0	1840.05	0.797	0.0102594	110.2	138.3	8.28	9.07		1.83	0	0.002283
[R].LQVSVDDQCEGSTEK.[Y]	1xSNO [C9(100)]	P48307 1xSNO [C106(100)]	High	3.96238e-05	0	1	1	1	P48307	P48307 [98-112]	0	2291.17	1.267	0.0653051	110.9	87.6	9.58	15.18		1.66	0	2.616e-05
[R].NTLEWCLPVIDAK.[N]	1xSNO [C6(100)]	P48444 1xSNO [C441(100)]	High	0.000890279	0	1	1	1	P48444	P48444 [436-448]	0	2155.21	0.771	0.0138586	661.7	858	12.36	9.3		1.94	0	0.0006561
[R].VIPEYCR.[A]	1xSNO [C6(100)]	P48444 1xSNO [C94(100)]	High	0.0679724	0.00213759	1	1	1	P48444	P48444 [89-95]	0	1303.71	0.691	0.0299084	205.4	297.1	19.45	7.01		1.85	0.002129	0.05845
[R].ETLTQGLEFCR.[R]	1xSNO [C10(100)]	P48449 1xSNO [C567(100)]	High	0.000607483	0	1	1	1	P48449	P48449 [558-568]	0	1720.9	0.894	0.272921	212.8	238	11.99	4.28		2.68	0	0.0004404
[R].ACDFLLSR.[Q]	1xSNO [C2(100)]	P48449 1xSNO [C616(100)]	High	0.00539383	0	1	1	1	P48449	P48449 [615-622]	0	1348.74	1.054	0.0769381	223.5	212.2	4.24	4.37		1.41	0	0.004247
[K].CNQIANELCECPELLGSAFR.[K]	2xCarbamidomethyl [C9; C11]; 1xSNO [C1(100)]	P48506 1xSNO [C605(100)]	High	0.00222996	0	1	1	1	P48506	P48506 [605-624]	0	2748.32	1.126	0.220885	32.1	28.5	12.37	12.71		3.95	0	0.001698
[R].VVQCISELGIFGVYVR.[Q]	1xSNO [C4(100)]	P48637 1xSNO [C422(100)]	High	0.00453339	0	1	1	1	P48637	P48637 [419-434]	0	2206.24	0.989	0.582238	104.4	105.6	11.21	9.34		2.36	0	0.003534
[K].VVNSCHR.[Q]	1xSNO [C5(100)]	P48643 1xSNO [C181(100)]	High	0.054078	0.00191812	1	1	1	P48643	P48643 [177-183]	0	1238.67	1.683	0.0734771	23.3	13.9	23.52	44.52		1.78	0.00194	0.04602
[K].ETGANLAICQWGFDDEANHLLLQNNLPAVR.[W]	1xSNO [C9(100)]	P48643 1xSNO [C302(100)]	High	0.00253259	0	1	1	1	P48643	P48643 [294-323]	0	3746.9	0.569	0.000162998	75.9	133.3	9.63	6.37		2.03	0	0.001937
[K].MLVIEQCK.[N]	1xOxidation [M1]; 1xSNO [C7(100)]	P48643 1xSNO [C377(100)]	High	0.0129971	0	1	1	1	P48643	P48643 [371-378]	0	1632.93	1.005	0.539306	333.3	331.8	11.42	6.92		1.09	0	0.01051
[K].MLVIEQCK.[N]	1xSNO [C7(100)]	P48643 1xSNO [C377(100)]	High	0.0337573	0.00111479	1	1	1	P48643	P48643 [371-378]	0	1616.94	0.927	0.248117	328.9	354.8	10.9	13.63		1.09	0.001234	0.02827
[K].GYPSEFATYLNFCR.[S]	1xSNO [C13(100)]	P48730 1xSNO [C255(100)]	High	0.000728057	0	1	1	1	P48730	P48730 [243-256]	0	2092.03	0.99	0.68223	105.7	106.8	7.64	5.19		3.55	0	0.0005346
[K].CATITPDEAR.[V]	1xSNO [C1(100)]	P48735 1xSNO [C113(100)]	High	0.0169409	0	1	1	1	P48735	P48735 [113-122]	0	1500.78	1.326	0.0104364	175.5	132.3	7.32	10.31		1.41	0	0.01389
[K].SSGGFVWACK.[N]	1xSNO [C9(100)]	P48735 1xSNO [C308(100)]	High	0.0159617	0	1	1	1	P48735	P48735 [300-309]	0	1694.92	0.77	0.0338343	331.9	431.3	16.14	8.82		2.36	0	0.01304
[K].VCVETVESGAMTK.[D]	1xOxidation [M11]; 1xSNO [C2(100)]	P48735 1xSNO [C402(100)]	High	0.000933059	0	1	1	1	P48735	P48735 [401-413]	0	2023.07	0.74	0.0257479	227.2	306.9	11.9	10.99		2.65	0	0.00069
[K].VCVETVESGAMTK.[D]	1xSNO [C2(100)]	P48735 1xSNO [C402(100)]	High	0.000192953	0	1	1	1	P48735	P48735 [401-413]	0	2007.08	0.703	0.00347762	1105.3	1572.2	9.05	9.63		2.61	0	0.0001353
[K].DLAGCIHGLSNVK.[L]	1xSNO [C5(100)]	P48735 1xSNO [C418(100)]	High	0.0064167	0	1	1	1	P48735	P48735 [414-426]	0	1980.12	1.043	0.911724	304.9	292.3	4.31	9.71		1.61	0	0.00507
[R].GPEDQTVLLVTVPDFSATQTACLVNLR.[S]	1xSNO [C22(100)]	P49005 1xSNO [C438(100)]	High	0.0795236	0.00313819	1	1	1	P49005	P49005 [417-443]	0	3311.76	0.879	0.332115	53.5	60.9	15.69	6.86		2.12	0.003005	0.0689
[K].EGGGDSSASSPTEEEQEQGEIGACSDEGTAQEGK.[A]	1xSNO [C24(100)]	P49006 1xSNO [C134(100)]	High	4.18829e-06	0	1	1	1	P49006	P49006 [111-144]	0	4009.78	3.452	6.00665e-05	47.9	13.9	14.06	18.76		5.41	0	2.571e-06
[K].SPLIIFSDCDMNNAVK.[G]	1xOxidation [M11]; 1xSNO [C9(100)]	P49189 1xSNO [C267(100)]	High	5.47728e-06	0	1	1	1	P49189	P49189 [259-274]	0	2436.28	0.989	0.666793	166.9	168.7	17.56	9.76		2.67	0	3.379e-06
[K].SPLIIFSDCDMNNAVK.[G]	1xSNO [C9(100)]	P49189 1xSNO [C267(100)]	High	3.90958e-05	0	1	1	1	P49189	P49189 [259-274]	0	2420.28	0.94	0.167371	274.8	292.5	5.37	9.17		2.56	0	2.588e-05
[K].GALMANFLTQGQVCCNGTR.[V]	1xCarbamidomethyl [C]; 1xSNO [C15(100)]	P49189 1xSNO [C289(100)]	High	9.83528e-07	0	1	1	2	P49189	P49189 [275-293]	0	2465.22	0.999	0.681751	120	120.1	19.35	7.27		3.77	0	5.733e-07
[K].VLCGGDIYVPEDPKLK.[D]	1xSNO [C3(100)]	P49189 1xSNO [C355(100)]	High	0.0232481	0.000892694	1	1	1	P49189	P49189 [353-368]	1	2628.52	0.803	0.010737	274	341.3	7.69	6.1		3	0.001057	0.01925
[R].DDMTCVK.[E]	1xOxidation [M3]; 1xSNO [C5(100)]	P49189 1xSNO [C387(100)]	High	0.0580094	0.00213759	1	1	1	P49189	P49189 [383-389]	0	1480.77	1.593	0.0190858	312.5	196.1	7.21	21.5		1.52	0.002129	0.04948
[R].DDMTCVK.[E]	1xSNO [C5(100)]	P49189 1xSNO [C387(100)]	High	0.164046	0.00756372	1	1	1	P49189	P49189 [383-389]	0	1464.77	1.333	0.234784	570.6	428	17.77	18.26		1.16	0.006898	0.1466
[R].VVAELQAGTCFINNYNVSPVELPFGGYKK.[S]	1xSNO [C10(100)]	P49189 1xSNO [C443(100)]	High	5.23535e-07	0	1	1	1	P49189	P49189 [434-462]	1	4040.2	0.915	0.0512372	83.7	91.5	5.6	6.38		4.08	0	2.988e-07
[R].VIATFTCSGEKEVNLAVQNAK.[A]	1xSNO [C7(100)]	P49189 1xSNO [C45(100)]	High	0.000180435	0	1	1	1	P49189	P49189 [39-59]	1	3104.75	1.136	0.0319219	227.4	200.2	8.23	5.24		1.92	0	0.0001261
[K].TVCVEMGDVESAF.[-]	1xOxidation [M6]; 1xSNO [C3(100)]	P49189 1xSNO [C484(100)]	High	0.00465627	0	1	1	1	P49189	P49189 [482-494]	0	1826.86	1.126	0.230172	253.7	225.3	10.74	4.41		2.31	0	0.003644
[K].TVCVEMGDVESAF.[-]	1xSNO [C3(100)]	P49189 1xSNO [C484(100)]	High	0.0270353	0.000892694	1	1	1	P49189	P49189 [482-494]	0	1810.87	0.982	0.662491	222.2	226.3	5.24	3.66		2.69	0.001057	0.0225
[R].EREDEIATMECINNGK.[S]	1xOxidation [M9]; 1xSNO [C11(100)]	P49189 1xSNO [C96(100)]	High	0.00015464	0	1	1	1	P49189	P49189 [86-101]	1	2521.25	1.326	0.0286839	398.1	300.3	13.38	9.51		1.89	0	0.0001074
[R].EREDEIATMECINNGK.[S]	1xSNO [C11(100)]	P49189 1xSNO [C96(100)]	High	0.000752881	0	1	1	1	P49189	P49189 [86-101]	1	2505.26	1.073	0.736145	437.8	408.1	13.54	6.87		3.99	0	0.00055
[R].AALQEELQLCK.[G]	1xSNO [C10(100)]	P49327 1xSNO [C1141(100)]	High	0.000111322	0	1	1	1	P49327	P49327 [1132-1142]	0	1899.09	1.016	0.808387	321.6	316.5	7.29	2.85		2.61	0	7.663e-05
[R].LLSAACR.[L]	1xSNO [C6(100)]	P49327 1xSNO [C1186(100)]	High	0.0066789	0	1	1	1	P49327	P49327 [1181-1187]	0	1157.68	0.754	0.0103211	380.3	504.1	8.11	10.55		2.34	0	0.005266
[K].ACLDTAVENMPSLK.[M]	1xOxidation [M10]; 1xSNO [C2(100)]	P49327 1xSNO [C1227(100)]	High	0.00568995	0	1	1	1	P49327	P49327 [1226-1239]	0	2161.15	1.117	0.269802	204.9	183.5	13.55	4.77		2.73	0	0.004475
[K].ACLDTAVENMPSLK.[M]	1xSNO [C2(100)]	P49327 1xSNO [C1227(100)]	High	3.63798e-06	0	1	1	1	P49327	P49327 [1226-1239]	0	2145.16	1.019	0.749045	1676	1644.2	2.96	4.82		2.81	0	2.211e-06
[K].AINCATSGVVGLVNCLR.[R]	1xCarbamidomethyl [C]; 1xSNO [C15(100)]	P49327 1xSNO [C1459(100)]	High	2.10257e-07	0	1	1	2	P49327	P49327 [1445-1461]	0	2171.17	0.744	0.00583821	240.2	323	10.78	7.97		4.45	0	1.158e-07
[R].GGPEVQQVPAGERPLWFICSGMGTQWR.[G]	1xOxidation [M22]; 1xSNO [C19(100)]	P49327 1xSNO [C496(100)]	High	0.00233701	0	1	1	1	P49327	P49327 [478-504]	0	3426.71	0.932	0.255611	58.1	62.3	14.24	7.93		2.31	0	0.001779
[R].GGPEVQQVPAGERPLWFICSGMGTQWR.[G]	1xSNO [C19(100)]	P49327 1xSNO [C496(100)]	High	0.000933059	0	1	1	1	P49327	P49327 [478-504]	0	3410.72	0.669	0.00530308	73.8	110.3	11.56	3.13		1.87	0	0.0006885
[K].EAHLPPGAMAAVGLSWEECK.[Q]	1xOxidation [M9]; 1xSNO [C19(100)]	P49327 1xSNO [C630(100)]	High	0.00253259	0	1	1	1	P49327	P49327 [612-631]	0	2765.43	0.994	0.55835	118	118.7	9.35	6.34		2.67	0	0.001939
[K].EAHLPPGAMAAVGLSWEECK.[Q]	1xSNO [C19(100)]	P49327 1xSNO [C630(100)]	High	2.72156e-05	0	1	1	1	P49327	P49327 [612-631]	0	2749.43	0.927	0.192626	211.7	228.4	11.75	13.04		3.1	0	1.782e-05
[R].CPPGVVPACHNSK.[D]	1xCarbamidomethyl [C9]; 1xSNO [C1(100)]	P49327 1xSNO [C634(100)]	High	0.000142681	0	1	1	2	P49327	P49327 [634-646]	0	2019.08	1.006	0.28061	782.1	777.3	3.12	7.6		2.99	0	9.861e-05
[R].WSSLACNIALDAVK.[M]	1xSNO [C6(100)]	P49368 1xSNO [C173(100)]	High	3.07083e-05	0	1	1	1	P49368	P49368 [168-181]	0	2144.21	0.693	0.0051434	1168.7	1686.9	12.41	4.15		1.72	0	2.01e-05
[K].IPGGIIEDSCVLR.[G]	1xSNO [C10(100)]	P49368 1xSNO [C213(100)]	High	0.0209249	0.000892694	1	1	1	P49368	P49368 [204-216]	0	1796.01	0.897	0.0299283	158.3	176.5	8.42	4.3		2.61	0.001057	0.01725
[R].ILQMEEEYIQQLCEDIIQLKPDVVITEK.[G]	1xOxidation [M4]; 1xSNO [C13(100)]	P49368 1xSNO [C279(100)]	High	1.21901e-06	0	1	1	3	P49368	P49368 [267-294]	0	4259.33	0.935	0.181867	403.1	431.2	13.49	7.1		4.33	0	1.181e-06
[R].ILQMEEEYIQQLCEDIIQLKPDVVITEK.[G]	1xSNO [C13(100)]	P49368 1xSNO [C279(100)]	High	1.73634e-05	0	1	1	2	P49368	P49368 [267-294]	0	4243.33	0.827	0.0148265	438.4	530.2	9.16	7.53		3.75	0	1.114e-05
[K].ACTILLR.[G]	1xSNO [C2(100)]	P49368 1xSNO [C372(100)]	High	0.0684026	0.00240101	1	1	1	P49368	P49368 [371-377]	0	1213.74	0.828	0.00957388	243.1	293.7	7.48	3.56		1.05	0.00236	0.05893
[R].NLQDAMQVCR.[N]	1xOxidation [M6]; 1xSNO [C9(100)]	P49368 1xSNO [C398(100)]	High	0.000126453	0	1	1	3	P49368	P49368 [390-399]	0	1617.82	1.371	0.00277085	1144.8	834.8	9.25	6.22		2.49	0	8.736e-05
[R].NLQDAMQVCR.[N]	1xSNO [C9(100)]	P49368 1xSNO [C398(100)]	High	0.000234384	0	1	1	2	P49368	P49368 [390-399]	0	1601.82	1.155	0.00527667	796.3	689.2	4.85	4.67		2.34	0	0.0005945
[R].TCLGPK.[S]	1xSNO [C2(100)]	P49368 1xSNO [C40(100)]	High	0.141762	0.00594122	1	1	1	P49368	P49368 [39-44]	0	1271.77	1.323	0.00155827	743.4	561.9	4.88	7.97		1.77	0.005468	0.1256
[R].TLIQNCGASTIR.[L]	1xSNO [C6(100)]	P49368 1xSNO [C455(100)]	High	0.00168302	0	1	1	2	P49368	P49368 [450-461]	0	1700.94	1.152	0.00956336	1431.7	1242.7	3.64	7.15		2.41	0	0.001267
[R].GEVITTYCPANNEPIAR.[V]	1xSNO [C8(100)]	P49419 1xSNO [C70(100)]	High	0.000658389	0	1	1	1	P49419	P49419 [63-79]	0	2272.17	0.994	0.579377	254.4	255.9	3.25	10.2		1.54	0	0.0004796
[K].VPTTLAEYCVK.[T]	1xSNO [C9(100)]	P49427 1xSNO [C191(100)]	High	0.11432	0.00427701	1	1	1	P49427	P49427 [183-193]	0	1877.07	1.011	0.854113	129.7	128.2	3.87	10.99		2.23	0.004001	0.1006
[K].ICEILQAEK.[Y]	1xSNO [C2(100)]	P49454 1xSNO [C1307(100)]	High	0.0168293	0	1	1	1	P49454	P49454 [1306-1314]	0	1699.99	0.814	0.000739024	487.2	598.4	4.53	3.23		2.25	0	0.01372
[K].GVEELESLCEVYR.[Q]	1xSNO [C9(100)]	P49454 1xSNO [C1652(100)]	High	0.0103	0	1	1	1	P49454	P49454 [1644-1656]	0	1950	0.906	0.134292	231	254.9	8.2	5.54		1.95	0	0.008268
[K].IEACIELEK.[I]	1xSNO [C4(100)]	P49454 1xSNO [C1921(100)]	High	0.0145483	0	1	1	1	P49454	P49454 [1918-1926]	0	1700.98	0.888	0.0492194	719.9	811	5.52	7.71		1.83	0	0.0118
[K].QCLNQSQNFAEEMK.[A]	1xSNO [C2(100)]	P49454 1xSNO [C515(100)]	High	0.0021136	0	1	1	1	P49454	P49454 [514-527]	0	2323.17	1.194	0.00326486	209.3	175.4	4.91	4.77		2.53	0	0.001607
[K].QCEELVQIK.[G]	1xSNO [C2(100)]	P49454 1xSNO [C853(100)]	High	0.00738195	0	1	1	1	P49454	P49454 [852-860]	0	1743	0.998	0.630686	146.7	147	5.09	4.61		1.87	0	0.005861
[R].HSDGNLCVK.[V]	1xSNO [C7(100)]	P49458 1xSNO [C39(100)]	High	0.0011333	0	1	1	1	P49458	P49458 [33-41]	0	1625.89	0.835	0.591848	449	537.4	9.54	21.29		1.88	0	0.0008427
[K].CLSVMEAK.[V]	1xOxidation [M5]; 1xSNO [C1(100)]	P49588 1xSNO [C773(100)]	High	0.0510511	0.0016489	1	1	1	P49588	P49588 [773-780]	0	1549.86	1.215	0.000121923	527.4	434.2	3.17	3.17		1.15	0.001702	0.0434
[K].ITCLCQVPQNAANR.[G]	1xCarbamidomethyl [C5]; 1xSNO [C3(100)]	P49588 1xSNO [C901(100)]	High	0.0214834	0.000892694	1	1	1	P49588	P49588 [899-912]	0	2012.05	0.836	0.236025	138	165.1	12.22	12.71		2.58	0.001057	0.01772
[R].ALVSQCNLYMAAR.[K]	1xOxidation [M10]; 1xSNO [C6(100)]	P49589 1xSNO [C525(100)]	High	0.172768	0.00801712	1	1	1	P49589	P49589 [520-532]	0	1879.98	1.053	0.214757	234.9	223.1	5.33	3.48		1.42	0.007709	0.155
[R].AICSSIDKLDK.[M]	1xSNO [C3(100)]	P49590 1xSNO [C236(100)]	High	0.101218	0.00357525	1	1	1	P49590	P49590 [234-244]	1	2075.23	0.928	0.258749	343.7	370.5	5.9	6.07		1.35	0.003382	0.08831
[R].TICAILENYQTEK.[G]	1xSNO [C3(100)]	P49591 1xSNO [C438(100)]	High	0.000855175	0	1	1	1	P49591	P49591 [436-448]	0	2179.19	0.79	0.0324171	119.5	151.2	13.79	2.34		3.18	0	0.000631
[R].ALTGSEDYLLLACDGFFDVVPHQEVVGLVQSHLTR.[Q]	1xSNO [C13(100)]	P49593 1xSNO [C359(100)]	High	0.0046875	0	1	1	1	P49593	P49593 [347-381]	0	4253.2	0.94	0.581648	56.2	59.7	11.54	10.28		3.18	0	0.003668
[K].GTHYQVACQK.[Y]	1xSNO [C8(100)]	P49643 1xSNO [C424(100)]	High	0.0167184	0	1	1	1	P49643	P49643 [417-426]	0	1787.97	1.494	0.00417936	115.2	77.1	8.41	13.5		2.35	0	0.01363
[R].YCDAVFHER.[Y]	1xSNO [C2(100)]	P49711 1xSNO [C472(100)]	High	0.00229052	0	1	1	1	P49711	P49711 [471-479]	0	1563.77	1.1	0.0578494	85.3	77.5	6.06	7.77		2.4	0	0.001745
[R].THTGEKPYACSHCDK.[T]	2xSNO [C10(100); C13(100)]	P49711 2xSNO [C525(100); C528(100)]	High	0.00789102	0	1	1	1	P49711	P49711 [516-530]	0	2754.43	1.183	0.0369503	244.1	206.4	7.48	10.19		2.18	0	0.006299
[K].NCVAIAADRR.[F]	1xSNO [C2(100)]	P49720 1xSNO [C19(100)]	High	0.00134006	0	1	1	1	P49720	P49720 [18-27]	1	1512.84	1.302	0.0424579	87.7	67.3	6	16.21		2.58	0	0.001002
[K].NCVAIAADR.[R]	1xSNO [C2(100)]	P49720 1xSNO [C19(100)]	High	0.00421188	0	1	1	1	P49720	P49720 [18-26]	0	1356.74	1.159	0.208261	85.2	73.5	12.67	17.77		1.39	0	0.003272
[K].GKNCVAIAADRR.[F]	1xSNO [C4(100)]	P49720 1xSNO [C19(100)]	High	0.0240245	0.000892694	1	1	1	P49720	P49720 [16-27]	2	1927.12	1	0.549737	246.6	246.8	7.76	9.99		2.02	0.001057	0.01983
[K].ILLLCVGEAGDTVQFAEYIQK.[N]	1xSNO [C5(100)]	P49721 1xSNO [C46(100)]	High	0.00120378	0	1	1	1	P49721	P49721 [42-62]	0	2963.64	1.082	0.380427	67.1	62	13.64	8.58		2.99	0	0.0008958
[R].NLADCLR.[S]	1xSNO [C5(100)]	P49721 1xSNO [C91(100)]	High	0.0679724	0.00213759	1	1	1	P49721	P49721 [87-93]	0	1228.68	0.913	0.511999	267.3	292.7	7.97	15.62		1.9	0.002129	0.05837
[R].CTVIAAANPIGGR.[Y]	1xSNO [C1(100)]	P49736 1xSNO [C624(100)]	High	0.000187845	0	1	1	1	P49736	P49736 [624-636]	0	1666.94	0.96	0.463101	333.5	347.4	16.58	5.63		3.8	0	0.0001313
[R].FDILCVVR.[D]	1xSNO [C5(100)]	P49736 1xSNO [C661(100)]	High	0.0320428	0.00111479	1	1	1	P49736	P49736 [657-664]	0	1388.8	0.577	0.00111888	293.6	508.7	14.38	9.81		2.26	0.001234	0.02674
[K].MLCDTWCIEAAAR.[I]	1xCarbamidomethyl [C3]; 1xSNO [C7(100)]	P49748 1xSNO [C607(100)]	High	0.0533909	0.0016489	1	1	1	P49748	P49748 [601-613]	0	1963.95	0.965	0.17567	107.3	111.2	6.58	6.24		1.95	0.001702	0.04541
[K].ALEICQQR.[N]	1xSNO [C5(100)]	P49754 1xSNO [C647(100)]	High	0.0614258	0.00213759	1	1	1	P49754	P49754 [643-650]	0	1384.77	1.286	0.0317124	273.8	212.9	2.21	13.28		1.06	0.002129	0.05252
[K].CAADLGLNK.[G]	1xSNO [C1(100)]	P49773 1xSNO [C84(100)]	High	0.00407335	0	1	1	2	P49773	P49773 [84-92]	0	1557.89	1.277	0.00394751	1001.6	784.4	7.41	3.63		1.98	0	0.003157
[K].KCAADLGLNK.[G]	1xSNO [C2(100)]	P49773 1xSNO [C84(100)]	High	0.0820427	0.00313819	1	1	1	P49773	P49773 [83-92]	1	1915.15	1.264	0.00225648	713.7	564.7	6.68	6.08		1.79	0.003005	0.07121
[K].CAADLGLNKGYR.[M]	1xSNO [C1(100)]	P49773 1xSNO [C84(100)]	High	0.00224495	0	1	1	1	P49773	P49773 [84-95]	1	1934.08	2.378	0.00113872	435.4	183.1	20.95	10.85		1.82	0	0.001704
[K].TFEECQQNLMK.[L]	1xSNO [C5(100)]	P49792 1xSNO [C3040(100)]	High	0.0128257	0	1	1	1	P49792	P49792 [3036-3046]	0	2024.05	1.08	0.100947	196.4	181.8	4.87	6.03		1.52	0	0.01036
[K].MICQQVEAIKK.[E]	1xSNO [C3(100)]	P49792 1xSNO [C815(100)]	High	0.0011486	0	1	1	1	P49792	P49792 [813-823]	1	2173.29	1.069	0.387626	460.7	430.9	9.27	4.34		1.79	0	0.0008555
[R].MIGQICEVAK.[T]	1xSNO [C6(100)]	P49815 1xSNO [C65(100)]	High	0.0634049	0.00213759	1	1	1	P49815	P49815 [60-69]	0	1745	1.002	0.632476	177.2	176.9	2.39	4.86		1.55	0.002129	0.05439
[K].LLEGCLVGGR.[A]	1xSNO [C5(100)]	P49821 1xSNO [C142(100)]	High	0.0463623	0.00111479	1	1	1	P49821	P49821 [138-147]	0	1440.83	0.844	0.0670929	157.9	187.1	11.66	5.02		0.95	0.001234	0.03939
[R].TPPEAIALCSSLLEYTPSSR.[L]	1xSNO [C9(100)]	P49840 1xSNO [C380(100)]	High	0.00124481	0	1	1	1	P49840	P49840 [372-391]	0	2559.34	0.801	0.0160238	124.8	155.9	11.93	6.94		2.88	0	0.0009262
[R].TPPEAIALCSR.[L]	1xSNO [C9(100)]	P49841 1xSNO [C317(100)]	High	0.00184854	0	1	1	1	P49841	P49841 [309-319]	0	1581.87	1.164	0.0179786	280.2	240.8	9.87	5.2		1.81	0	0.001398
[K].HCAPVLAK.[L]	1xSNO [C2(100)]	P49848 1xSNO [C431(100)]	High	0.209264	0.00975123	1	1	1	P49848	P49848 [430-437]	0	1491.9	1.313	0.00300971	381.7	290.6	7.74	7.48		1.5	0.009029	0.1893
[K].VLVLLSGGVDSTVCTALLNR.[A]	1xSNO [C14(100)]	P49915 1xSNO [C252(100)]	High	8.02818e-06	0	1	1	1	P49915	P49915 [239-258]	0	2454.41	0.966	0.236266	276.9	286.8	0.9	5.69		4.29	0	5.041e-06
[K].ACTTEEDQEK.[L]	1xSNO [C2(100)]	P49915 1xSNO [C489(100)]	High	0.0129971	0	1	1	1	P49915	P49915 [488-497]	0	1806.91	1.334	0.0958853	175.8	131.8	5.22	30.93		2.08	0	0.0105
[K].LCAMVADNPSYNTK.[T]	1xOxidation [M4]; 1xSNO [C2(100)]	P49916 1xSNO [C270(100)]	High	0.00014854	0	1	1	1	P49916	P49916 [269-282]	0	2196.13	1.189	0.0697281	136.9	115.1	9.2	14.47		2.57	0	0.0001026
[K].LCAMVADNPSYNTK.[T]	1xSNO [C2(100)]	P49916 1xSNO [C270(100)]	High	3.05574e-06	0	1	1	1	P49916	P49916 [269-282]	0	2180.14	1.045	0.460336	455.7	435.9	2.43	9.36		3.1	0	1.851e-06
[R].ALSVQASLMTPVQPMLAEACK.[S]	1xOxidation [M9]; 1xSNO [C20(100)]	P49916 1xSNO [C489(100)]	High	0.0934483	0.00334708	1	1	1	P49916	P49916 [470-490]	0	2857.55	1.199	0.100301	35.6	29.6	11.84	6.95		3.07	0.003182	0.08126
[R].DKNPAAQQVSPEWIWACIR.[K]	1xSNO [C17(100)]	P49916 1xSNO [C999(100)]	High	4.18829e-06	0	1	1	1	P49916	P49916 [983-1001]	1	2865.53	0.983	0.551649	381.2	387.8	3.4	9.41		3.35	0	2.566e-06
[R].EVAESCK.[D]	1xSNO [C6(100)]	P50213 1xSNO [C222(100)]	High	0.117117	0.00427701	1	1	1	P50213	P50213 [217-223]	0	1418.78	1.575	0.0514689	378.3	240.2	9.49	31.78		1.07	0.004001	0.1028
[K].CSDFTEEICR.[R]	1xCarbamidomethyl [C1]; 1xSNO [C9(100)]	P50213 1xSNO [C359(100)]	High	0.00042863	0	1	1	1	P50213	P50213 [351-360]	0	1683.78	1.217	0.0193496	338.2	278	4.28	11.18		2.61	0	0.0003076
[R].LPLTLAGASYEGVAVNDCIESGR.[Q]	1xSNO [C18(100)]	P50336 1xSNO [C459(100)]	High	2.57585e-08	0	1	1	1	P50336	P50336 [442-464]	0	2759.43	0.935	0.343443	60.3	64.5	2.75	14.42		5.62	0	1.321e-08
[K].QLICDPSYVK.[D]	1xSNO [C4(100)]	P50395 1xSNO [C282(100)]	High	0.0120017	0	1	1	1	P50395	P50395 [279-288]	0	1819.03	0.748	0.00963054	217.8	291.2	11.49	9.4		1.64	0	0.009674
[R].VICILSHPIK.[N]	1xSNO [C3(100)]	P50395 1xSNO [C302(100)]	High	0.145142	0.00618336	1	1	1	P50395	P50395 [300-309]	0	1776.11	0.997	0.73728	284.1	284.9	16.38	14.65		2.03	0.005683	0.129
[R].IIDCAFTVTFNPK.[Y]	1xSNO [C4(100)]	P50579 1xSNO [C263(100)]	High	0.0500785	0.0016489	1	1	1	P50579	P50579 [260-272]	0	2122.19	0.807	0.00791191	158.1	195.9	8.03	8.22		2.9	0.001702	0.04247
[K].NLCDLGIVDPYPPLCDIK.[G]	1xCarbamidomethyl [C15]; 1xSNO [C3(100)]	P50579 1xSNO [C436(100)]	High	0.132032	0.00523369	1	1	1	P50579	P50579 [434-451]	0	2698.45	0.837	0.0229116	152.4	182.1	8.46	8.88		2.8	0.004842	0.1169
[R].ACGLIIFR.[R]	1xSNO [C2(100)]	P50583 1xSNO [C6(100)]	High	0.09637	0.00334708	1	1	1	P50583	P50583 [5-12]	0	1316.78	1.025	0.931392	134	130.8	13.36	9.84		1.74	0.003182	0.08393
[R].CLTEALPENR.[L]	1xSNO [C1(100)]	P50748 1xSNO [C390(100)]	High	0.00161669	0	1	1	1	P50748	P50748 [390-399]	0	1569.84	0.937	0.612654	129.1	137.8	8.03	8.36		2.45	0	0.001214
[K].ILCDIQK.[D]	1xSNO [C3(100)]	P50748 1xSNO [C967(100)]	High	0.0770764	0.00313819	1	1	1	P50748	P50748 [965-971]	0	1485.9	0.932	0.351014	185	198.6	13.9	6.77		1.51	0.003005	0.06667
[K].CMQLTDFILK.[F]	1xSNO [C1(100)]	P50914 1xSNO [C54(100)]	High	0.0230957	0.000892694	1	1	1	P50914	P50914 [54-63]	0	1865.05	0.839	0.0074973	266.8	318	4.54	8.21		1.7	0.001057	0.01909
[R].IGLSVSEVIEGYEIACR.[K]	1xSNO [C16(100)]	P50990 1xSNO [C136(100)]	High	3.63798e-06	0	1	1	1	P50990	P50990 [121-137]	0	2262.21	1.093	0.306881	53.9	49.4	9.8	13.32		3.33	0	2.212e-06
[K].LIAQACVSIFPDSGHFNVDNIR.[V]	1xSNO [C6(100)]	P50990 1xSNO [C187(100)]	High	1.79876e-06	0	1	1	1	P50990	P50990 [182-203]	0	2840.48	0.957	0.732428	163.5	170.8	8.51	5.66		4.2	0	1.07e-06
[R].NIQACK.[E]	1xSNO [C5(100)]	P50990 1xSNO [C36(100)]	High	0.0500785	0.0016489	1	1	1	P50990	P50990 [32-37]	0	1329.78	1.485	0.0147739	690.6	465	20.93	22.22		1.42	0.001702	0.04275
[R].NIQACKELAQTTR.[T]	1xSNO [C5(100)]	P50990 1xSNO [C36(100)]	High	0.168845	0.00801712	1	1	1	P50990	P50990 [32-44]	1	2129.2	1.324	0.0134943	162.6	122.8	6.75	13.92		1.51	0.007514	0.1512
[K].QITSYGETCPGLEQYAIK.[K]	1xSNO [C9(100)]	P50990 1xSNO [C430(100)]	High	0.000422919	0	1	1	1	P50990	P50990 [422-439]	0	2654.4	1.19	0.0638421	74.5	62.6	9.22	6.83		3.1	0	0.0003045
[K].AQDIEAGDGTTSVVIIAGSLLDSCTK.[L]	1xSNO [C24(100)]	P50991 1xSNO [C120(100)]	High	4.41919e-06	0	1	1	1	P50991	P50991 [97-122]	0	3217.71	0.977	0.762917	70.5	72.2	8.46	10.5		5.37	0	2.706e-06
[K].IGLIQFCLSAPK.[T]	1xSNO [C7(100)]	P50991 1xSNO [C252(100)]	High	0.000135226	0	1	1	1	P50991	P50991 [246-257]	0	1943.17	0.899	0.441658	436.7	485.6	15.25	2.87		1.35	0	9.34e-05
[K].DIEREDIEFICK.[T]	1xSNO [C11(100)]	P50991 1xSNO [C337(100)]	High	0.0105076	0	1	1	1	P50991	P50991 [327-338]	1	2163.16	0.758	0.0852136	372.4	491.1	18.03	9.11		1.68	0	0.008423
[R].EDIEFICK.[T]	1xSNO [C7(100)]	P50991 1xSNO [C337(100)]	High	0.020651	0.000892694	1	1	1	P50991	P50991 [331-338]	0	1649.91	1.086	0.88725	491.7	452.9	15.76	20.2		1.59	0.001057	0.01701
[K].TFSEACLMVR.[K]	1xSNO [C6(100)]	P51398 1xSNO [C98(100)]	High	0.0654441	0.00213759	1	1	1	P51398	P51398 [93-102]	0	1580.82	0.921	0.149912	345.8	375.5	9.36	8.87		0.99	0.002129	0.05612
[R].EIGPNDGFLAQLCQLNDR.[L]	1xSNO [C13(100)]	P51452 1xSNO [C171(100)]	High	0.000279039	0	1	1	1	P51452	P51452 [159-176]	0	2427.24	0.961	0.352956	46	47.8	16.9	19.45		4.12	0	0.0001969
[K].NIANPTATLLASCMMLDHLK.[L]	1xSNO [C13(100)]	P51553 1xSNO [C333(100)]	High	0.0198502	0.000632394	1	1	1	P51553	P51553 [321-340]	0	2810.52	0.882	0.00658705	117.5	133.3	5.55	5.2		2.58	0.0008442	0.01631
[K].TCLPGFPGAPCAIK.[I]	1xCarbamidomethyl [C11]; 1xSNO [C2(100)]	P51610 1xSNO [C1886(100)]	High	0.0810263	0.00313819	1	1	1	P51610	P51610 [1885-1898]	0	2085.15	0.994	0.787544	99.4	100	5.85	6.11		2.8	0.003005	0.07017
[R].VYCGPSPSCLVQSSSLSNAHIDYTTKPAIIFR.[I]	1xCarbamidomethyl [C9]; 1xSNO [C3(100)]	P51610 1xSNO [C1953(100)]	High	0.122158	0.00452055	1	1	1	P51610	P51610 [1951-1982]	0	4165.17	0.798	0.0183196	69.6	87.3	7.56	10.91		2.21	0.004213	0.1076
[K].SPCYIDKDCDLDIVCR.[R]	2xCarbamidomethyl [C3; C9]; 1xSNO [C15(100)]	P51648 1xSNO [C226(100)]	High	0.0110083	0	1	1	1	P51648	P51648 [212-227]	1	2625.3	1.022	0.955122	186.3	182.4	8.63	14.88		2.01	0	0.008851
[K].HSFDTFSHQRPCLLK.[S]	1xSNO [C12(100)]	P51648 1xSNO [C425(100)]	High	0.0179792	0	1	1	1	P51648	P51648 [414-428]	0	2469.33	0.991	0.812651	137	138.1	14.34	7.41		2.23	0	0.01468
[R].EKDILTAIAADLCK.[S]	1xSNO [C13(100)]	P51648 1xSNO [C50(100)]	High	2.321e-06	0	1	1	1	P51648	P51648 [38-51]	1	2386.41	1.053	0.90106	508.7	483	20.98	9.09		1.82	0	1.396e-06
[R].AAYEAFCR.[W]	1xSNO [C7(100)]	P51649 1xSNO [C110(100)]	High	0.0650314	0.00213759	1	1	1	P51649	P51649 [104-111]	0	1354.69	1.11	0.0100056	311.6	280.8	3.95	4.11		1.48	0.002129	0.05599
[K].ISDLCVALSK.[H]	1xSNO [C5(100)]	P51784 1xSNO [C526(100)]	High	0.0622103	0.00213759	1	1	1	P51784	P51784 [522-531]	0	1702.01	0.974	0.871421	645.9	663.4	4.3	5.26		1.52	0.002129	0.05324
[K].HDCVGYVMK.[K]	1xOxidation [M8]; 1xSNO [C3(100)]	P51784 1xSNO [C769(100)]	High	0.0169409	0	1	1	1	P51784	P51784 [767-775]	0	1720.9	1.091	0.101462	288.5	264.5	9.94	6.03		1.37	0	0.01382
[K].CGDLVFAK.[M]	1xSNO [C1(100)]	P51858 1xSNO [C12(100)]	High	0.0119223	0	1	1	1	P51858	P51858 [12-19]	0	1505.87	1.124	0.265911	382.7	340.5	13.24	8.7		1.49	0	0.009645
[K].WGTLTDCVVMRDPQTK.[R]	1xSNO [C7(100)]	P51991 1xSNO [C64(100)]	High	0.000645276	0	1	1	1	P51991	P51991 [58-73]	1	2503.33	0.857	0.224528	429.6	501.3	13.14	9.16		1.63	0	0.000472
[K].WGTLTDCVVMR.[D]	1xSNO [C7(100)]	P51991 1xSNO [C64(100)]	High	0.000166481	0	1	1	1	P51991	P51991 [58-68]	0	1704.89	0.746	0.0590982	265.4	355.8	16.79	11.13		1.95	0	0.0001156
[K].WGTLTDCVVMR.[D]	1xOxidation [M10]; 1xSNO [C7(100)]	P51991 1xSNO [C64(100)]	High	0.0675447	0.00213759	1	1	1	P51991	P51991 [58-68]	0	1720.88	0.906	0.37423	423.6	467.8	12.03	9.82		1.84	0.002129	0.05811
[R].CLSSLK.[D]	1xSNO [C1(100)]	P52209 1xSNO [C289(100)]	High	0.038943	0.00111479	1	1	1	P52209	P52209 [289-294]	0	1303.79	0.823	0.0624612	476.4	578.6	11.37	10.52		1.66	0.001234	0.0329
[K].SAVENCQDSWR.[R]	1xSNO [C6(100)]	P52209 1xSNO [C402(100)]	High	0.00438432	0	1	1	1	P52209	P52209 [397-407]	0	1718.82	1.066	0.305849	364.2	341.5	11.83	19.2		2.57	0	0.003413
[R].GCAVVEFK.[M]	1xSNO [C2(100)]	P52272 1xSNO [C114(100)]	High	0.0190799	0.000317261	1	1	1	P52272	P52272 [113-120]	0	1505.87	0.713	0.0081206	420.5	589.6	5.84	12.22		1.47	0.0005647	0.01568
[R].KACQIFVR.[N]	1xSNO [C3(100)]	P52272 1xSNO [C653(100)]	High	0.0407486	0.00111479	1	1	1	P52272	P52272 [651-658]	1	1617.98	1.444	0.00406634	527.9	365.6	9.57	12.44		1.57	0.001234	0.03433
[K].FNECGHVLYADIK.[M]	1xSNO [C4(100)]	P52272 1xSNO [C676(100)]	High	0.0308127	0.00111479	1	1	1	P52272	P52272 [673-685]	0	2162.16	0.686	0.00036532	232.2	338.6	8.07	5.93		2.16	0.001234	0.02574
[R].SLCSITDPANEK.[L]	1xSNO [C3(100)]	P52306 1xSNO [C144(100)]	High	0.0917343	0.00334708	1	1	1	P52306	P52306 [142-153]	0	1931.04	1.072	0.22881	114.6	107	7.12	5.41		2.22	0.003182	0.07978
[K].ITAVDKTEDSLEGCLDCLLQALAQNNTETSEK.[I]	1xCarbamidomethyl [C17]; 1xSNO [C14(100)]	P52306 1xSNO [C26(100)]	High	9.70421e-07	0	1	1	1	P52306	P52306 [13-44]	1	4392.26	0.866	0.0817897	134.6	155.4	10.17	10.37		3.36	0	5.657e-07
[R].GLPFGCTK.[E]	1xSNO [C6(100)]	P52597 1xSNO [C122(100)]	High	0.044893	0.00111479	1	1	1	P52597	P52597 [117-124]	0	1475.86	0.887	0.0787293	446.3	503	10.97	3.45		1.18	0.001234	0.03814
[R].GLPWSCSVEDVQNFLSDCTIHDGAAGVHFIYTR.[E]	1xCarbamidomethyl [C]; 1xSNO [C6(100)]	P52597 1xSNO [C22(100)]	High	2.81439e-05	0	1	1	2	P52597	P52597 [17-49]	0	4118.98	0.937	0.0349465	79.9	85.3	4.33	3.56		3.87	0	0.0001514
[R].DLSYCLSGMYDHR.[Y]	1xSNO [C5(100)]	P52597 1xSNO [C267(100)]	High	0.000390216	0	1	1	1	P52597	P52597 [263-275]	0	1983.94	0.751	0.00336703	90.3	120.2	9.3	4.7		2.31	0	0.0002795
[R].DLSYCLSGMYDHR.[Y]	1xOxidation [M9]; 1xSNO [C5(100)]	P52597 1xSNO [C267(100)]	High	0.103093	0.00357525	1	1	1	P52597	P52597 [263-275]	0	1999.93	1.05	0.331102	95	90.5	5.6	11.21		1.2	0.003382	0.09035
[R].EVCLASER.[S]	1xSNO [C3(100)]	P52701 1xSNO [C1337(100)]	High	0.00410069	0	1	1	1	P52701	P52701 [1335-1342]	0	1330.71	1.093	0.188519	265.4	242.8	10.83	15.77		1.69	0	0.003192
[K].SELALSALGGCVFYLK.[K]	1xSNO [C11(100)]	P52701 1xSNO [C687(100)]	High	0.059505	0.00213759	1	1	1	P52701	P52701 [677-692]	0	2324.32	0.999	0.890939	66.9	67	9.39	13.26		1.54	0.002129	0.05105
[K].CLIDQELLSMANFEEYIPLDSDTVSTTR.[S]	1xSNO [C1(100)]	P52701 1xSNO [C694(100)]	High	0.000105506	0	1	1	1	P52701	P52701 [694-721]	0	3627.79	0.95	0.38719	17	17.9	17.25	21.19		3.79	0	7.211e-05
[K].MVTMVEIDQMVIDGCKK.[Y]	1xSNO [C15(100)]	P52788 1xSNO [C229(100)]	High	0.0728471	0.00292445	1	1	1	P52788	P52788 [215-231]	1	2822.54	1.017	0.946586	424	417.2	8.24	7.4		2.37	0.002819	0.06272
[K].TCGDVLDNLK.[G]	1xSNO [C2(100)]	P52788 1xSNO [C237(100)]	High	0.00214211	0	1	1	1	P52788	P52788 [236-245]	0	1730.96	0.955	0.565695	166.8	174.6	8.68	4.55		2.59	0	0.001632
[R].KTCGDVLDNLK.[G]	1xSNO [C3(100)]	P52788 1xSNO [C237(100)]	High	0.161223	0.00733238	1	1	1	P52788	P52788 [235-245]	1	2088.22	0.943	0.117225	131.4	139.4	9.43	9.15		1.96	0.006696	0.1442
[K].GDCYQVLIEDCIPVLKR.[Y]	1xCarbamidomethyl [C3]; 1xSNO [C11(100)]	P52788 1xSNO [C256(100)]	High	0.000747849	0	1	1	1	P52788	P52788 [246-262]	1	2674.46	0.884	0.11561	145.7	164.9	7.38	10.29		2.28	0	0.0005483
[K].GDCYQVLIEDCIPVLK.[R]	1xCarbamidomethyl [C3]; 1xSNO [C11(100)]	P52788 1xSNO [C256(100)]	High	0.00208547	0	1	1	1	P52788	P52788 [246-261]	0	2518.36	0.916	0.11484	293.9	320.8	7.87	8.11		3.07	0	0.001581
[K].EVCTVVAR.[R]	1xSNO [C3(100)]	P52789 1xSNO [C823(100)]	High	0.196827	0.00886951	1	1	1	P52789	P52789 [821-828]	0	1300.74	1.143	0.0359613	155.5	136.1	9.93	7.43		1.31	0.008466	0.1775
[K].CDVSFLQSEDGSGK.[G]	1xSNO [C1(100)]	P52789 1xSNO [C886(100)]	High	0.00159516	0	1	1	1	P52789	P52789 [886-899]	0	2125.07	0.831	0.00114626	243.2	292.6	4.36	4.17		2.72	0	0.001198
[R].ILHCLGLAEEIQK.[Y]	1xSNO [C4(100)]	P53004 1xSNO [C281(100)]	High	0.011687	0	1	1	1	P53004	P53004 [278-290]	0	2120.24	0.796	8.38387e-05	475	597.1	3.68	3.01		1.37	0	0.009455
[R].GVSCQFGPDVTK.[A]	1xSNO [C4(100)]	P53041 1xSNO [C404(100)]	High	0.0969642	0.00334708	1	1	1	P53041	P53041 [401-412]	0	1891.03	1.06	0.408516	96.4	90.9	11.72	9.92		2.1	0.003182	0.08472
[R].CVTVFSAPNYCDQMGNK.[A]	1xCarbamidomethyl [C11]; 1xSNO [C1(100)]	P53041 1xSNO [C442(100)]	High	4.63164e-06	0	1	1	1	P53041	P53041 [442-458]	0	2587.26	0.819	0.000758158	65.3	79.7	4.84	3.84		3.42	0	2.85e-06
[R].IQEFCNLHQSK.[E]	1xSNO [C5(100)]	P53384 1xSNO [C307(100)]	High	0.0045638	0	1	1	1	P53384	P53384 [303-313]	0	2000.09	1.065	0.281733	319.9	300.4	5.4	11.6		1.66	0	0.003556
[K].FICTTSAIQNR.[F]	1xSNO [C3(100)]	P53396 1xSNO [C20(100)]	High	0.00303444	0	1	1	1	P53396	P53396 [18-28]	0	1677.91	0.81	0.00510194	135.2	167	6.24	7.72		1.97	0	0.002327
[K].VDATADYICK.[V]	1xSNO [C9(100)]	P53396 1xSNO [C229(100)]	High	0.00108862	0	1	1	1	P53396	P53396 [221-230]	0	1751.95	0.753	0.00973321	293.7	389.9	12.5	9.65		1.51	0	0.0008107
[K].LQCPTCIK.[L]	1xCarbamidomethyl [C6]; 1xSNO [C3(100)]	P53582 1xSNO [C22(100)]	High	0.0128257	0	1	1	1	P53582	P53582 [20-27]	0	1615.92	0.917	0.0737949	238.3	259.8	6.95	5.32		1.19	0	0.01036
[R].SAQFEHTLLVTDTGCEILTR.[R]	1xSNO [C15(100)]	P53582 1xSNO [C368(100)]	High	6.64155e-05	0	1	1	1	P53582	P53582 [354-373]	0	2658.39	0.861	0.0881218	97.4	113.1	12	3.62		3.54	0	4.464e-05
[R].LLHEMILVCDAYR.[K]	1xSNO [C9(100)]	P53618 1xSNO [C102(100)]	High	3.24012e-05	0	1	1	1	P53618	P53618 [94-106]	0	2000.08	0.963	0.567489	149	154.7	15.25	4.95		2.86	0	2.137e-05
[K].VLSECSPLMNDIFNK.[E]	1xOxidation [M9]; 1xSNO [C5(100)]	P53618 1xSNO [C623(100)]	High	0.000357634	0	1	1	1	P53618	P53618 [619-633]	0	2379.26	0.897	0.135252	260.2	290	9.4	2.77		3.47	0	0.0002556
[K].VLSECSPLMNDIFNK.[E]	1xSNO [C5(100)]	P53618 1xSNO [C623(100)]	High	0.000403523	0	1	1	1	P53618	P53618 [619-633]	0	2363.26	0.793	0.035405	289.6	365	13.57	7.72		3.21	0	0.0002893
[K].QEIAEAQQLITICR.[E]	1xSNO [C13(100)]	P53621 1xSNO [C1057(100)]	High	8.08221e-06	0	1	1	1	P53621	P53621 [1045-1058]	0	2040.12	1.302	0.0245106	126.4	97	12.37	11.1		2.88	0	5.066e-06
[R].NQASCGSCYSFASMGMLEAR.[I]	1xCarbamidomethyl [C8]; 1xSNO [C5(100)]	P53634 1xSNO [C255(100)]	High	3.25169e-07	0	1	1	1	P53634	P53634 [251-270]	0	2594.16	1.014	0.962614	53.9	53.1	5.34	9.83		4.54	0	1.818e-07
[R].NQASCGSCYSFASMGMLEAR.[I]	1xCarbamidomethyl [C8]; 1xOxidation [M]; 1xSNO [C5(100)]	P53634 1xSNO [C255(100)]	High	0.000437342	0	1	1	2	P53634	P53634 [251-270]	0	2610.15	1.139	0.369684	46.8	41.1	12.55	17.06		2.66	0	0.001022
[R].YYSSEYHYVGGFYGGCNEALMK.[L]	1xSNO [C16(100)]	P53634 1xSNO [C355(100)]	High	7.2467e-05	0	1	1	1	P53634	P53634 [340-361]	0	3191.51	0.901	0.543439	155.3	172.4	16.46	11.06		2.59	0	4.906e-05
[R].GTDECAIESIAVAATPIPK.[L]	1xSNO [C5(100)]	P53634 1xSNO [C448(100)]	High	0.013525	0	1	1	1	P53634	P53634 [444-462]	0	2539.4	0.962	0.86332	376.7	391.8	5.37	7.97		1.74	0	0.01094
[R].GTDECAIESIAVAATPIPKL.[-]	1xSNO [C5(100)]	P53634 1xSNO [C448(100)]	High	0.0112301	0	1	1	1	P53634	P53634 [444-463]	1	2652.48	2.136	0.00042746	418	195.7	5.86	13.23		1.63	0	0.009028
[K].WEALHAAECPCGPSLIR.[F]	1xCarbamidomethyl [C9]; 1xSNO [C11(100)]	P53701 1xSNO [C178(100)]	High	0.0164986	0	1	1	1	P53701	P53701 [168-184]	0	2334.18	1.07	0.288428	136.9	127.9	6.31	6.77		1.78	0	0.01345
[R].DLQPVGSGAYGAVCSAVDGR.[T]	1xSNO [C14(100)]	P53778 1xSNO [C42(100)]	High	1.55964e-05	0	1	1	1	P53778	P53778 [29-48]	0	2346.18	1.062	0.176566	78.6	74	8.03	8.2		3.22	0	9.988e-06
[K].IVADQLCAK.[Y]	1xSNO [C7(100)]	P53990 1xSNO [C125(100)]	High	0.149464	0.00691327	1	1	1	P53990	P53990 [119-127]	0	1613.96	1.012	0.90308	447.2	441.7	5.74	3.46		1.09	0.006493	0.1332
[R].LNEESGALLQCALLYTSCAGQR.[R]	1xCarbamidomethyl [C18]; 1xSNO [C11(100)]	P53992 1xSNO [C809(100)]	High	0.0357924	0.00111479	1	1	1	P53992	P53992 [799-820]	0	2821.43	0.99	0.876222	23.6	23.8	20.99	6.92		3.26	0.001234	0.03001
[R].DTLITQCAQILACYR.[K]	1xCarbamidomethyl [C13]; 1xSNO [C7(100)]	P53992 1xSNO [C875(100)]	High	0.000619828	0	1	1	1	P53992	P53992 [869-883]	0	2193.15	1.132	0.141675	81.2	71.8	8.22	10.31		1.96	0	0.0004518
[R].AYQCVVLLQGK.[N]	1xSNO [C4(100)]	P54136 1xSNO [C293(100)]	High	0.000455299	0	1	1	1	P54136	P54136 [290-300]	0	1875.1	0.955	0.371146	2005	2098.9	7.38	6.68		2.27	0	0.0003286
[K].LICDVSR.[Q]	1xSNO [C3(100)]	P54136 1xSNO [C312(100)]	High	0.0251543	0.000892694	1	1	1	P54136	P54136 [310-316]	0	1229.7	1.091	0.14173	336	307.8	3.44	7.09		1.54	0.001057	0.02084
[K].VLTAEELNAAQTSVAYGCIK.[Y]	1xSNO [C18(100)]	P54136 1xSNO [C502(100)]	High	0.129693	0.00523369	1	1	1	P54136	P54136 [485-504]	0	2734.5	1.379	0.0210515	61.5	44.6	14	14.37		2.13	0.004842	0.1145
[R].MLLCEAVAAVMAK.[G]	1xSNO [C4(100)]	P54136 1xSNO [C638(100)]	High	0.00733287	0	1	1	1	P54136	P54136 [635-647]	0	2003.14	0.804	0.0461195	169.8	211.3	14.63	6.74		2.31	0	0.005818
[K].EEILSSSDICQK.[L]	1xSNO [C10(100)]	P54278 1xSNO [C591(100)]	High	0.00014854	0	1	1	1	P54278	P54278 [582-593]	0	2005.08	1.045	0.914067	120.7	115.5	13.89	8.29		2.74	0	0.0001029
[R].GVESQGMLLCASIEGINR.[Q]	1xSNO [C10(100)]	P54577 1xSNO [C442(100)]	High	2.34816e-05	0	1	1	1	P54577	P54577 [433-450]	0	2301.2	0.794	0.0042233	150.8	190	9.32	7.9		3.25	0	1.529e-05
[R].GVESQGMLLCASIEGINR.[Q]	1xOxidation [M7]; 1xSNO [C10(100)]	P54577 1xSNO [C442(100)]	High	0.0527122	0.0016489	1	1	1	P54577	P54577 [433-450]	0	2317.2	0.977	0.462855	77.5	79.3	6.88	6.53		2.06	0.001702	0.045
[K].GEQGQYLQQDANECWIQMMR.[V]	1xSNO [C14(100)]	P54578 1xSNO [C203(100)]	High	2.29007e-06	0	1	1	1	P54578	P54578 [190-209]	0	2852.32	1.116	0.821703	33.9	30.3	19.96	14.39		4.73	0	1.371e-06
[K].FPLMLDMYELCTPELQEK.[M]	1xSNO [C11(100)]	P54578 1xSNO [C359(100)]	High	3.32823e-05	0	1	1	1	P54578	P54578 [349-366]	0	2853.48	0.841	0.0304981	179.8	213.7	5	11.15		3.84	0	2.183e-05
[K].FPLMLDMYELCTPELQEK.[M]	1xOxidation [M]; 1xSNO [C11(100)]	P54578 1xSNO [C359(100)]	High	0.000139838	0	1	1	2	P54578	P54578 [349-366]	0	2869.47	0.932	0.279403	247.8	265.8	8.11	5.19		3.25	0	9.696e-05
[K].CQEVINWLDR.[N]	1xSNO [C1(100)]	P54652 1xSNO [C577(100)]	High	0.00240047	0	1	1	1	P54652	P54652 [577-586]	0	1699.89	0.992	0.963752	99.7	100.5	8.11	13.33		1.74	0	0.001829
[R].AWKGGTGDCK.[M]	1xSNO [C9(100)]	P54687 1xSNO [C221(100)]	High	0.0900493	0.00334708	1	1	1	P54687	P54687 [213-222]	1	1905.07	1.627	0.00531047	323.7	198.9	5.58	15.8		2.33	0.003182	0.07843
[R].CILDLAHQWGEFK.[V]	1xSNO [C1(100)]	P54687 1xSNO [C293(100)]	High	3.5655e-06	0	1	1	1	P54687	P54687 [293-305]	0	2213.21	1.097	0.599942	253.7	231.3	9.93	9.87		2.12	0	2.168e-06
[R].EMFGSGTACVVCPVSDILYK.[G]	1xCarbamidomethyl [C9]; 1xOxidation [M2]; 1xSNO [C12(100)]	P54687 1xSNO [C338(100)]	High	2.41202e-05	0	1	1	1	P54687	P54687 [327-346]	0	2845.45	0.877	0.580812	62.5	71.2	21.32	8.12		2.26	0	1.57e-05
[R].EMFGSGTACVVCPVSDILYK.[G]	1xCarbamidomethyl [C9]; 1xSNO [C12(100)]	P54687 1xSNO [C338(100)]	High	0.000217714	0	1	1	1	P54687	P54687 [327-346]	0	2829.45	0.922	0.199347	145.3	157.5	20.74	7.74		2.83	0	0.0001531
[K].NLETPLCK.[N]	1xSNO [C7(100)]	P54819 1xSNO [C92(100)]	High	0.0173949	0	1	1	1	P54819	P54819 [86-93]	0	1570.91	1.297	0.00270737	479.8	370	8.23	8.98		1.08	0	0.01427
[K].KADPQEAINCLMR.[A]	1xSNO [C10(100)]	P54920 1xSNO [C103(100)]	High	0.0121622	0	1	1	1	P54920	P54920 [94-106]	1	2142.17	0.978	0.407222	357.8	365.8	10.22	2.92		1.7	0	0.009846
[K].ADPQEAINCLMR.[A]	1xOxidation [M11]; 1xSNO [C9(100)]	P54920 1xSNO [C103(100)]	High	0.004945	0	1	1	1	P54920	P54920 [95-106]	0	1800.9	1.089	0.638989	103	94.6	12.46	11.23		2.48	0	0.003875
[K].ADPQEAINCLMR.[A]	1xSNO [C9(100)]	P54920 1xSNO [C103(100)]	High	3.19694e-05	0	1	1	1	P54920	P54920 [95-106]	0	1784.91	0.993	0.688173	191.3	192.7	9.55	4.7		2.24	0	2.104e-05
[K].IEEACEIYAR.[A]	1xSNO [C5(100)]	P54920 1xSNO [C42(100)]	High	0.0193333	0.000317261	1	1	1	P54920	P54920 [38-47]	0	1620.84	0.85	0.012467	220.5	259.5	6.01	7.3		1.97	0.0005647	0.01585
[K].LCTFILK.[N]	1xSNO [C2(100)]	P55010 1xSNO [C138(100)]	High	0.0158564	0	1	1	1	P55010	P55010 [137-143]	0	1490.93	0.885	0.0996589	516.4	583.6	9.73	7.69		1.58	0	0.01289
[R].FCHNNKK.[A]	1xSNO [C2(100)]	P55010 1xSNO [C304(100)]	High	0.0192062	0.000317261	1	1	1	P55010	P55010 [303-309]	1	1773.03	1.442	0.00144383	137.3	95.2	5.29	9.57		1.74	0.0005647	0.0158
[R].SNPENNVGLITLANDCEVLTTLTPDTGR.[I]	1xSNO [C16(100)]	P55036 1xSNO [C58(100)]	High	5.09675e-07	0	1	1	1	P55036	P55036 [43-70]	0	3381.73	0.878	0.161633	43.9	50	1.58	12.99		4.23	0	2.895e-07
[K].SQICDNAALYAQK.[Y]	1xSNO [C4(100)]	P55060 1xSNO [C272(100)]	High	5.32274e-05	0	1	1	1	P55060	P55060 [269-281]	0	2078.12	1.068	0.711114	316	295.9	15.39	23.78		3.64	0	3.55e-05
[K].NLFEDQNTLTSICEK.[V]	1xSNO [C13(100)]	P55060 1xSNO [C344(100)]	High	2.04691e-07	0	1	1	1	P55060	P55060 [332-346]	0	2408.26	0.956	0.343288	212	221.7	7.51	11.08		3.6	0	1.13e-07
[K].VCASVTFK.[N]	1xSNO [C2(100)]	P55060 1xSNO [C61(100)]	High	0.0232481	0.000892694	1	1	1	P55060	P55060 [60-67]	0	1507.88	0.84	0.34007	370.7	441.1	21.27	14.22		1.39	0.001057	0.01929
[K].LADDVDLEQVANETHGHVGADLAALCSEAALQAIR.[K]	1xSNO [C26(100)]	P55072 1xSNO [C415(100)]	High	0.00592261	0	1	1	1	P55072	P55072 [390-424]	0	4040.05	0.882	0.153634	64.9	73.5	11.54	6.94		2.81	0	0.004656
[R].EAVCIVLSDDTCSDEK.[I]	1xCarbamidomethyl [C12]; 1xSNO [C4(100)]	P55072 1xSNO [C69(100)]	High	3.80607e-05	0	1	1	1	P55072	P55072 [66-81]	0	2437.21	0.808	0.0694401	115.4	142.8	16.05	13.67		3.52	0	2.513e-05
[K].MTNGFSGADLTEICQR.[A]	1xOxidation [M1]; 1xSNO [C14(100)]	P55072 1xSNO [C691(100)]	High	1.18674e-06	0	1	1	3	P55072	P55072 [678-693]	0	2183.05	1.127	0.144938	307.2	272.6	12.05	9.09		4.41	0	6.972e-07
[K].MTNGFSGADLTEICQR.[A]	1xSNO [C14(100)]	P55072 1xSNO [C691(100)]	High	8.81865e-06	0	1	1	1	P55072	P55072 [678-693]	0	2167.06	0.966	0.730077	227.9	235.9	9.76	8.06		4.62	0	5.553e-06
[K].EGGQYGLVAACAAGGQGHAMIVEAYPK.[-]	1xOxidation [M20]; 1xSNO [C11(100)]	P55084 1xSNO [C458(100)]	High	0.000128161	0	1	1	1	P55084	P55084 [448-474]	0	3317.69	1.076	0.210415	112.5	104.5	8.81	7.04		2.61	0	8.825e-05
[K].EGGQYGLVAACAAGGQGHAMIVEAYPK.[-]	1xSNO [C11(100)]	P55084 1xSNO [C458(100)]	High	0.0027815	0	1	1	1	P55084	P55084 [448-474]	0	3301.7	0.908	0.529009	167.8	184.8	10.76	12.27		2.79	0	0.002137
[R].AVCSTPLSSSLLGPPGTSALPR.[L]	1xSNO [C3(100)]	P55198 1xSNO [C571(100)]	High	0.0341996	0.00111479	1	1	1	P55198	P55198 [569-590]	0	2535.39	1.246	0.00341843	51.4	41.2	5.63	6.22		1.82	0.001234	0.02869
[R].SEPDDSDPFSFDGPEIMGCTGCQIDWK.[K]	1xCarbamidomethyl [C]; 1xSNO [C19(100)]	P55209 1xSNO [C255(100)]	High	0.000235962	0	1	1	2	P55209	P55209 [237-263]	0	3686.66	0.589	1.24622e-05	138.7	235.5	6.22	5.72		3.89	0	0.0002045
[K].CAQIEAK.[F]	1xSNO [C1(100)]	P55209 1xSNO [C88(100)]	High	0.00368444	0	1	1	2	P55209	P55209 [88-94]	0	1415.82	1.183	0.0382047	1423.9	1203.7	8.79	12.72		1.94	0	0.00286
[K].ICDYLFNVSDSSALNLAK.[N]	1xSNO [C2(100)]	P55265 1xSNO [C304(100)]	High	4.56992e-06	0	1	1	1	P55265	P55265 [303-320]	0	2626.41	1.219	0.00153231	124.6	102.2	6.27	4.66		3.06	0	2.803e-06
[K].SPVTTLLECMHK.[L]	1xOxidation [M10]; 1xSNO [C9(100)]	P55265 1xSNO [C622(100)]	High	0.00256674	0	1	1	1	P55265	P55265 [614-625]	0	2028.11	1.122	0.0549524	233.4	208	8.25	8.65		0.9	0	0.001965
[K].SPVTTLLECMHK.[L]	1xSNO [C9(100)]	P55265 1xSNO [C622(100)]	High	0.000773348	0	1	1	1	P55265	P55265 [614-625]	0	2012.12	1.11	0.0456069	442.4	398.7	5.79	5.15		1.65	0	0.0005677
[R].TIQQCCENILLNAAWLK.[R]	1xCarbamidomethyl [C]; 1xSNO [C5(100)]	P55786 1xSNO [C887(100)]	High	3.37921e-06	0	1	1	3	P55786	P55786 [883-899]	0	2671.46	0.924	0.0827919	335.4	362.9	7.68	3.56		2.76	0	4.548e-05
[K].CTLPLTGK.[Q]	1xSNO [C1(100)]	P55809 1xSNO [C456(100)]	High	0.0348736	0.00111479	1	1	1	P55809	P55809 [456-463]	0	1485.9	1.106	0.164406	487.6	440.8	6.56	10.47		1.75	0.001234	0.02918
[R].YWLEEAECR.[D]	1xSNO [C8(100)]	P55884 1xSNO [C302(100)]	High	0.0126566	0	1	1	1	P55884	P55884 [295-303]	0	1622.79	0.993	0.919229	112.5	113.3	11.88	9.16		1.53	0	0.01026
[R].NLFNVVDCK.[L]	1xSNO [C8(100)]	P55884 1xSNO [C515(100)]	High	0.00528678	0	1	1	1	P55884	P55884 [508-516]	0	1704.96	0.655	0.00289517	277.8	424.2	11.81	9.97		1.8	0	0.00414
[K].FIDPFCR.[I]	1xSNO [C6(100)]	P56182 1xSNO [C198(100)]	High	0.0118433	0	1	1	1	P56182	P56182 [193-199]	0	1321.7	0.884	0.0831906	344.2	389.5	8.87	12.59		1.38	0	0.009571
[K].VPVLQLDSGNYLFSTSAICR.[Y]	1xSNO [C19(100)]	P56192 1xSNO [C66(100)]	High	5.62623e-06	0	1	1	1	P56192	P56192 [48-67]	0	2607.39	1.171	0.0825076	102.9	87.8	7.26	11.7		3.55	0	3.472e-06
[R].ASFENNCEIGCFAK.[L]	1xCarbamidomethyl [C7]; 1xSNO [C11(100)]	P56537 1xSNO [C15(100)]	High	0.00208547	0	1	1	1	P56537	P56537 [5-18]	0	2243.11	0.729	0.00443003	150.8	206.9	7.12	11.64		2.78	0	0.001583
[R].AVTISGTPDAIIQCVK.[Q]	1xSNO [C14(100)]	P57721 1xSNO [C190(100)]	High	0.000636679	0	1	1	1	P57721	P57721 [177-192]	0	2269.31	0.939	0.296963	437.6	466.2	10.33	4.8		2.61	0	0.0004641
[K].QICVVMLESPPK.[G]	1xOxidation [M6]; 1xSNO [C3(100)]	P57721 1xSNO [C195(100)]	High	0.000191663	0	1	1	1	P57721	P57721 [193-204]	0	2013.14	1.144	0.21631	154.5	135.1	15.4	7.86		1.97	0	0.0001338
[K].QICVVMLESPPK.[G]	1xSNO [C3(100)]	P57721 1xSNO [C195(100)]	High	2.36396e-05	0	1	1	1	P57721	P57721 [193-204]	0	1997.14	0.985	0.524069	571.8	580.7	10.63	13.21		2.81	0	1.536e-05
[R].AVTVSGVPDAIILCVR.[Q]	1xSNO [C14(100)]	P57723 1xSNO [C162(100)]	High	0.000545677	0	1	1	1	P57723	P57723 [149-164]	0	2037.18	0.949	0.454492	80.5	84.8	4.71	7.17		1.87	0	0.000396
[K].AAADLMAYCEAHAK.[E]	1xSNO [C9(100)]	P59768 1xSNO [C41(100)]	High	0.00346909	0	1	1	1	P59768	P59768 [33-46]	0	2118.1	0.887	0.139111	403.6	455.2	12.55	10.94		1.98	0	0.00268
[K].IAVAAQNCYK.[V]	1xSNO [C8(100)]	P60174 1xSNO [C104(100)]	High	0.000255739	0	1	1	2	P60174	P60174 [97-106]	0	1733.99	1.112	0.0867959	1139.3	1025	8.67	5.81		2.04	0	0.0001801
[K].DCGATWVVLGHSER.[R]	1xSNO [C2(100)]	P60174 1xSNO [C124(100)]	High	0.000157783	0	1	1	2	P60174	P60174 [123-136]	0	1953.99	0.869	0.0330414	156.1	179.6	8.05	2.64		1.7	0	0.0001094
[K].VAHALAEGLGVIACIGEK.[L]	1xSNO [C14(100)]	P60174 1xSNO [C164(100)]	High	4.6399e-07	0	1	1	2	P60174	P60174 [151-168]	0	2404.39	0.586	6.79857e-05	854.7	1458.6	5.95	8.22		3.29	0	1.839e-06
[R].IIYGGSVTGATCK.[E]	1xSNO [C12(100)]	P60174 1xSNO [C255(100)]	High	1.55964e-05	0	1	1	2	P60174	P60174 [244-256]	0	1923.09	0.917	0.317218	1172.7	1279.2	6.49	10.39		2.74	0	1.002e-05
[R].VCISILHAPGDDPMGYESSAER.[W]	1xSNO [C2(100)]	P60604 1xSNO [C89(100)]	High	1.39155e-05	0	1	1	1	P60604	P60604 [88-109]	0	2771.34	1.008	0.895484	137	135.8	11.14	9.07		3.16	0	8.853e-06
[K].VCADLIR.[G]	1xSNO [C2(100)]	P60866 1xSNO [C36(100)]	High	0.0751692	0.00313819	1	1	1	P60866	P60866 [35-41]	0	1213.7	1.172	0.13191	230.5	196.7	9.95	12.58		1.51	0.003005	0.06481
[R].KTPCGEGSK.[T]	1xSNO [C4(100)]	P60866 1xSNO [C70(100)]	High	0.00663447	0	1	1	1	P60866	P60866 [67-75]	1	1789.04	2.602	0.000523991	726	279.1	21.73	19.6		1.65	0	0.005234
[K].YGYEIPVDMLCK.[R]	1xSNO [C11(100)]	P60900 1xSNO [C115(100)]	High	0.000486881	0	1	1	1	P60900	P60900 [105-116]	0	2084.11	0.927	0.719409	146.3	157.7	16.08	12.78		3.45	0	0.0003504
[K].DCAVIVTQK.[K]	1xSNO [C2(100)]	P60900 1xSNO [C47(100)]	High	0.00137648	0	1	1	1	P60900	P60900 [46-54]	0	1629.95	1.018	0.636644	745.6	732.4	10.02	10.6		2.25	0	0.00103
[R].GKDCAVIVTQK.[K]	1xSNO [C4(100)]	P60900 1xSNO [C47(100)]	High	0.0457691	0.00111479	1	1	1	P60900	P60900 [44-54]	1	2044.23	0.813	0.0219557	553.1	680.3	11.41	7.49		1.33	0.001234	0.03869
[K].YVECSALTQK.[G]	1xSNO [C4(100)]	P60953 1xSNO [C157(100)]	High	0.00256674	0	1	1	2	P60953	P60953 [154-163]	0	1794.99	0.793	0.00186475	721.1	909	6.23	5.33		2.52	0	0.001969
[R].LRPLSYPQTDVFLVCFSVVSPSSFENVK.[E]	1xSNO [C15(100)]	P60953 1xSNO [C81(100)]	High	0.00109594	0	1	1	1	P60953	P60953 [67-94]	0	3812.06	0.751	0.00715483	63	83.9	11.36	7.5		2.71	0	0.0008131
[K].AVIFCLSADK.[K]	1xSNO [C5(100)]	P60981 1xSNO [C39(100)]	High	0.0190799	0.000317261	1	1	1	P60981	P60981 [35-44]	0	1720	0.942	0.396643	298.9	317.4	14.25	8.94		1.87	0.0005647	0.0157
[K].AVIFCLSADKK.[C]	1xSNO [C5(100)]	P60981 1xSNO [C39(100)]	High	0.0355606	0.00111479	1	1	1	P60981	P60981 [35-45]	1	2077.26	0.849	0.0192747	338.2	398.5	6.94	6.3		1.56	0.001234	0.02977
[K].EVCTALLEADVNIK.[L]	1xSNO [C3(100)]	P61011 1xSNO [C36(100)]	High	6.48886e-07	0	1	1	1	P61011	P61011 [34-47]	0	2171.23	1.072	0.590189	19.1	17.8	10.32	16.41		3.18	0	3.738e-07
[K].KIENLCAMGFDR.[N]	1xSNO [C6(100)]	P61086 1xSNO [C170(100)]	High	0.000778551	0	1	1	1	P61086	P61086 [165-176]	1	2050.11	0.827	0.00427753	201.3	243.4	8	6.33		1.53	0	0.000571
[R].ICLDILK.[D]	1xSNO [C2(100)]	P61088 1xSNO [C87(100)]	High	0.212762	0.00998626	1	1	1	P61088	P61088 [86-92]	0	1470.92	1.035	0.916793	477	461.1	11.33	10.47		1.52	0.009421	0.1923
[R].TLTGTVIDSGDGVTHVIPVAEGYVIGSCIK.[H]	1xSNO [C28(100)]	P61158 1xSNO [C189(100)]	High	7.15013e-05	0	1	1	1	P61158	P61158 [162-191]	0	3654.99	0.792	0.00695552	165.9	209.4	10.17	10.25		3.51	0	4.831e-05
[K].LGYAGNTEPQFIIPSCIAIK.[E]	1xSNO [C16(100)]	P61158 1xSNO [C34(100)]	High	0.0638079	0.00213759	1	1	1	P61158	P61158 [19-38]	0	2788.56	1.232	0.0360534	121.1	98.3	18.57	8.58		1.61	0.002129	0.05493
[R].LPACVVDCGTGYTK.[L]	1xCarbamidomethyl [C]; 1xSNO [C4(100)]	P61158 1xSNO [C8(100)]	High	4.68582e-05	0	1	1	2	P61158	P61158 [5-18]	0	2137.13	0.884	0.117304	352.6	399	15.53	12.17		2.67	0	5.718e-05
[K].LCYVGYNIEQEQK.[L]	1xSNO [C2(100)]	P61160 1xSNO [C221(100)]	High	0.0021856	0	1	1	1	P61160	P61160 [220-232]	0	2240.19	0.869	0.215304	199.5	229.6	15.66	10.08		2.66	0	0.001657
[K].ELNIDVADVESLLVQCILDNTIHGR.[I]	1xSNO [C16(100)]	P61201 1xSNO [C392(100)]	High	1.4487e-05	0	1	1	2	P61201	P61201 [377-401]	0	3203.7	0.876	0.337137	297.2	339.3	8.01	11.34		3.91	0	9.26e-06
[R].ALQIAMCAPVMVELEGETDPLLIAMK.[E]	1xSNO [C7(100)]	P61218 1xSNO [C76(100)]	High	0.0032663	0	1	1	1	P61218	P61218 [70-95]	0	3439.86	0.951	0.76506	90.3	94.9	15.55	4.52		1.39	0	0.002524
[R].ALQIAMCAPVMVELEGETDPLLIAMK.[E]	3xOxidation [M6; M11; M25]; 1xSNO [C7(100)]	P61218 1xSNO [C76(100)]	High	0.0253199	0.000892694	1	1	1	P61218	P61218 [70-95]	0	3487.84	1.161	0.00844214	63.9	55.1	5.36	2.31		2.25	0.001057	0.02095
[R].ALQIAMCAPVMVELEGETDPLLIAMK.[E]	1xOxidation [M25]; 1xSNO [C7(100)]	P61218 1xSNO [C76(100)]	High	0.0488092	0.0016489	1	1	1	P61218	P61218 [70-95]	0	3455.85	0.995	0.53559	105.3	105.8	12.98	10.97		1.96	0.001702	0.04157
[K].TQAIVCQQLDLTHLK.[E]	1xSNO [C6(100)]	P61221 1xSNO [C201(100)]	High	0.00103871	0	1	1	1	P61221	P61221 [196-210]	0	2364.36	0.944	0.366713	282.5	299.1	8.32	5.93		2.27	0	0.0007724
[R].YCANAFK.[L]	1xSNO [C2(100)]	P61221 1xSNO [C88(100)]	High	0.014645	0	1	1	1	P61221	P61221 [87-93]	0	1469.81	1.008	0.487568	310.9	308.4	4.65	10.71		1.45	0	0.01189
[R].LFCVGFTK.[K]	1xSNO [C3(100)]	P61247 1xSNO [C139(100)]	High	0.000926824	0	1	1	1	P61247	P61247 [137-144]	0	1567.92	0.903	0.318747	794.9	880.6	17.6	10.1		2.37	0	0.0006824
[K].ACQSIYPLHDVFVRK.[V]	1xSNO [C2(100)]	P61247 1xSNO [C201(100)]	High	0.0114563	0	1	1	1	P61247	P61247 [200-214]	1	2429.36	1.239	0.0579398	309.5	249.8	6.43	12.24		1.89	0	0.009227
[K].ACQSIYPLHDVFVR.[K]	1xSNO [C2(100)]	P61247 1xSNO [C201(100)]	High	0.000101344	0	1	1	2	P61247	P61247 [200-213]	0	2072.11	0.983	0.836371	236.4	240.5	10.06	7.72		3.45	0	6.949e-05
[K].NCLTNFHGMDLTR.[D]	1xSNO [C2(100)]	P61247 1xSNO [C96(100)]	High	0.00388701	0	1	1	1	P61247	P61247 [95-107]	0	1945.97	0.975	0.317539	67.9	69.6	4.81	7.11		2.09	0	0.003015
[R].LISLCVGCGNQIHDQYILR.[V]	1xCarbamidomethyl [C8]; 1xSNO [C5(100)]	P61371 1xSNO [C17(100)]	High	0.000587452	0	1	1	1	P61371	P61371 [13-31]	0	2626.39	1.002	0.907565	95.7	95.5	4.51	5.54		3.17	0	0.0004281
[R].NIVWIAECIAQR.[H]	1xSNO [C8(100)]	P61421 1xSNO [C335(100)]	High	0.000174484	0	1	1	1	P61421	P61421 [328-339]	0	1840.02	0.895	0.174469	104.9	117.2	12.66	4.22		2.42	0	0.0001213
[R].LAEQIATLCATLK.[E]	1xSNO [C9(100)]	P61764 1xSNO [C180(100)]	High	0.000174484	0	1	1	1	P61764	P61764 [172-184]	0	2028.2	0.87	0.138105	178.2	204.7	6.61	11.06		2.77	0	0.0001217
[R].DGSLIVSSSYDGLCR.[I]	1xSNO [C14(100)]	P61964 1xSNO [C195(100)]	High	2.77688e-05	0	1	1	1	P61964	P61964 [182-196]	0	1996.01	1.118	0.48774	248.8	222.5	18.8	13.42		4.16	0	1.811e-05
[K].LQGHTDVVISTACHPTENIIASAALENDK.[T]	1xSNO [C13(100)]	P61964 1xSNO [C309(100)]	High	0.00957291	0	1	1	1	P61964	P61964 [297-325]	0	3700.95	1.004	0.876251	51.1	50.9	17.84	14.8		2.82	0	0.007673
[K].GHSNYVFCCNFNPQSNLIVSGSFDESVR.[I]	2xSNO [C8(100); C9(100)]	P61964 2xSNO [C134(100); C135(100)]	High	0.166911	0.00780322	1	1	1	P61964	P61964 [127-154]	0	3739.78	0.838	0.418257	130.8	156	16.11	31.91		2.22	0.007514	0.1491
[R].TQLGAIYIDASCLTWEGQQFQGK.[A]	1xSNO [C12(100)]	P61970 1xSNO [C38(100)]	High	0.00186097	0	1	1	1	P61970	P61970 [27-49]	0	3210.68	0.953	0.89555	139.4	146.3	13.03	18.79		2.5	0	0.001403
[K].GSDFDCELR.[L]	1xSNO [C6(100)]	P61978 1xSNO [C145(100)]	High	0.106287	0.00357525	1	1	1	P61978	P61978 [140-148]	0	1465.71	0.787	0.0375968	253.5	322.2	6.89	17.6		1.79	0.003382	0.09328
[K].LFQECCPHSTDR.[V]	1xCarbamidomethyl [C6]; 1xSNO [C5(100)]	P61978 1xSNO [C184(100)]	High	0.00031274	0	1	1	1	P61978	P61978 [180-191]	0	1916.91	0.998	0.909064	194.4	194.9	3.7	10.83		2.24	0	0.0002227
[K].ELEAVCQDVLSLLDNYLIK.[N]	1xSNO [C6(100)]	P61981 1xSNO [C97(100)]	High	0.020651	0.000892694	1	1	1	P61981	P61981 [92-110]	0	2831.57	0.983	0.419598	350.8	356.9	12.44	4.28		1.32	0.001057	0.01704
[K].AICTEAGLMALR.[E]	1xOxidation [M9]; 1xSNO [C3(100)]	P62191 1xSNO [C399(100)]	High	0.000156728	0	1	1	1	P62191	P62191 [397-408]	0	1688.91	1.139	0.053312	308.4	270.8	9.1	7.1		2.3	0	0.0001089
[K].AICTEAGLMALR.[E]	1xSNO [C3(100)]	P62191 1xSNO [C399(100)]	High	0.000336685	0	1	1	1	P62191	P62191 [397-408]	0	1672.92	1.06	0.248583	766.5	723.2	7.63	2.09		2.04	0	0.0002402
[K].NCIVLIDSTPYR.[Q]	1xSNO [C2(100)]	P62241 1xSNO [C100(100)]	High	0.00654649	0	1	1	1	P62241	P62241 [99-110]	0	1817.99	1.036	0.815238	245.5	237	14.72	24.77		2.24	0	0.005177
[K].LLACIASRPGQCGR.[A]	1xCarbamidomethyl [C12]; 1xSNO [C4(100)]	P62241 1xSNO [C174(100)]	High	0.0484967	0.0016489	1	1	1	P62241	P62241 [171-184]	0	1926.05	1.02	0.847443	128.4	125.9	10.38	5.78		1.58	0.001702	0.04123
[K].TATAVAHCK.[R]	1xSNO [C8(100)]	P62249 1xSNO [C25(100)]	High	0.013525	0	1	1	1	P62249	P62249 [18-26]	0	1554.89	0.844	0.983853	321.1	380.4	16.74	26.11		1.71	0	0.01098
[K].LICCDILDVLDK.[H]	1xCarbamidomethyl [C]; 1xSNO [C3(100)]	P62258 1xSNO [C97(100)]	High	0.00021195	0	1	1	6	P62258	P62258 [95-106]	0	2073.16	0.903	0.142641	1517.4	1680	16.23	8.81		2.73	0	0.003299
[K].LICCDILDVLDKHLIPAANTGESK.[V]	1xCarbamidomethyl [C]; 1xSNO [C4(100)]	P62258 1xSNO [C98(100)]	High	0.000144608	0	1	1	3	P62258	P62258 [95-118]	1	3520.96	0.759	0.0308163	442.5	582.9	3.45	14.38		1.86	0	0.006984
[K].LICCDILDVLDK.[H]	2xSNO [C3(100); C4(100)]	P62258 2xSNO [C97(100); C98(100)]	High	0.0132585	0	1	1	1	P62258	P62258 [95-106]	0	2211.25	0.739	0.0488713	384.2	519.9	18.98	14.59		1.77	0	0.01075
[R].CKELGITALHIK.[L]	1xSNO [C1(100)]	P62263 1xSNO [C85(100)]	High	0.000517173	0	1	1	2	P62263	P62263 [85-96]	1	2208.36	1.203	0.115636	902.9	750.7	5.71	15.71		2.2	0	0.0003754
[K].ITAFVPNDGCLNFIEENDEVLVAGFGR.[K]	1xSNO [C10(100)]	P62266 1xSNO [C90(100)]	High	2.8524e-05	0	1	1	1	P62266	P62266 [81-107]	0	3363.7	0.851	0.503947	153.1	180	46.61	47.57		3.52	0	1.868e-05
[R].DVQIGDIVTVGECRPLSK.[T]	1xSNO [C13(100)]	P62280 1xSNO [C131(100)]	High	5.69203e-05	0	1	1	1	P62280	P62280 [119-136]	0	2582.45	0.798	0.0149293	538.9	675.4	14.64	11.55		2.26	0	3.812e-05
[R].IEGCIIGFDEYMNLVLDDAEEIHSK.[T]	1xSNO [C4(100)]	P62304 1xSNO [C46(100)]	High	0.00363546	0	1	1	1	P62304	P62304 [43-67]	0	3506.77	0.844	0.118747	59.9	71	15.58	8.46		2.86	0	0.002807
[R].CNNVLYIR.[G]	1xSNO [C1(100)]	P62306 1xSNO [C66(100)]	High	0.00267197	0	1	1	1	P62306	P62306 [66-73]	0	1418.79	1.197	0.00830308	249	208	3.38	7.38		1.61	0	0.002049
[R].GFDPFMNLVIDECVEMATSGQQNNIGMVVIR.[G]	1xOxidation [M16]; 1xSNO [C13(100)]	P62308 1xSNO [C45(100)]	High	0.00179966	0	1	1	1	P62308	P62308 [33-63]	0	3867.89	0.942	0.925887	90.5	96.1	15.64	8.27		3.08	0	0.001363
[R].GVLACLDGYMNIALEQTEEYVNGQLK.[N]	1xSNO [C5(100)]	P62312 1xSNO [C36(100)]	High	7.3216e-07	0	1	1	1	P62312	P62312 [32-57]	0	3524.83	0.924	0.270959	79.1	85.6	11.71	7.77		2.53	0	4.217e-07
[K].VLHEAEGHIVTCETNTGEVYR.[G]	1xSNO [C12(100)]	P62318 1xSNO [C20(100)]	High	0.000464552	0	1	1	1	P62318	P62318 [9-29]	0	2781.39	0.955	0.640092	176	184.3	9.34	11.03		2.93	0	0.0003347
[K].LIEAEDNMNCQMSNITVTYR.[D]	1xOxidation [M]; 1xSNO [C10(100)]	P62318 1xSNO [C41(100)]	High	7.35776e-06	0	1	1	2	P62318	P62318 [32-51]	0	2785.33	0.995	0.593138	129.3	130	14.16	15.47		3.15	0	0.005108
[K].LIEAEDNMNCQMSNITVTYR.[D]	1xSNO [C10(100)]	P62318 1xSNO [C41(100)]	High	1.26682e-05	0	1	1	1	P62318	P62318 [32-51]	0	2769.33	0.792	0.0931639	109	137.5	9.95	17.54		4.18	0	8.052e-06
[R].NVCTEAGMFAIR.[A]	1xOxidation [M8]; 1xSNO [C3(100)]	P62333 1xSNO [C347(100)]	High	0.00186097	0	1	1	1	P62333	P62333 [345-356]	0	1751.89	1.052	0.415588	192.3	182.8	8.64	6.79		1.5	0	0.001404
[R].NVCTEAGMFAIR.[A]	1xSNO [C3(100)]	P62333 1xSNO [C347(100)]	High	0.000810511	0	1	1	1	P62333	P62333 [345-356]	0	1735.89	0.857	0.00515841	133.2	155.5	5.13	6.81		1.56	0	0.0005936
[K].KAQLVVIAHDVDPIELVVFLPALCR.[K]	1xSNO [C24(100)]	P62424 1xSNO [C174(100)]	High	0.000473993	0	1	1	1	P62424	P62424 [151-175]	1	3412.01	0.764	0.411909	327.1	427.9	15.98	24.21		2.27	0	0.0003423
[K].AQLVVIAHDVDPIELVVFLPALCR.[K]	1xSNO [C23(100)]	P62424 1xSNO [C174(100)]	High	0.000575752	0	1	1	2	P62424	P62424 [152-175]	0	3054.75	1.05	0.9331	397.3	378.3	15.51	18.92		3.03	0	0.0004173
[R].CGETGHVAINCSK.[T]	1xCarbamidomethyl [C1]; 1xSNO [C11(100)]	P62633 1xSNO [C150(100)]	High	0.0310145	0.00111479	1	1	1	P62633	P62633 [140-152]	0	2029.05	1.138	0.168557	139.4	122.5	7.8	7.42		1.39	0.001234	0.02584
[R].GFQFVSSSLPDICYR.[C]	1xSNO [C13(100)]	P62633 1xSNO [C54(100)]	High	8.86206e-05	0	1	1	1	P62633	P62633 [42-56]	0	2143.1	0.924	0.446808	74.5	80.6	12.08	17.08		3.26	0	6.033e-05
[K].FDTGNLCMVTGGANLGR.[I]	1xOxidation [M8]; 1xSNO [C7(100)]	P62701 1xSNO [C181(100)]	High	0.123633	0.00476464	1	1	1	P62701	P62701 [175-191]	0	2166.07	0.923	0.733908	66.6	72.1	3.82	15.41		2.07	0.004432	0.1089
[K].LRECLPLIIFLR.[N]	1xSNO [C4(100)]	P62701 1xSNO [C41(100)]	High	0.0111557	0	1	1	1	P62701	P62701 [38-49]	1	1910.17	0.722	0.00826508	462.6	641	10.6	9.54		1.6	0	0.009003
[R].ECLPLIIFLR.[N]	1xSNO [C2(100)]	P62701 1xSNO [C41(100)]	High	0.0527122	0.0016489	1	1	1	P62701	P62701 [40-49]	0	1640.99	1.012	0.704677	254.5	251.5	9.93	12.45		1.63	0.001702	0.04494
[K].ELDQWVEQLNECK.[Q]	1xSNO [C12(100)]	P62714 1xSNO [C20(100)]	High	6.19122e-07	0	1	1	1	P62714	P62714 [9-21]	0	2287.19	1.023	0.963625	265.9	259.8	13.86	16.79		3.44	0	3.55e-07
[R].IQAYDYLECSAK.[T]	1xSNO [C9(100)]	P62745 1xSNO [C159(100)]	High	0.00690552	0	1	1	1	P62745	P62745 [151-162]	0	2057.09	0.875	0.0768753	126	144.1	6.75	11.27		3.16	0	0.005466
[R].GCIVDANLSVLNLVIVK.[K]	1xSNO [C2(100)]	P62753 1xSNO [C100(100)]	High	0.000517173	0	1	1	1	P62753	P62753 [99-115]	0	2423.46	0.705	0.141555	49	69.5	24.31	16.73		2.91	0	0.0003746
[R].VCENIPIVLCGNKVDIK.[D]	1xCarbamidomethyl [C10]; 1xSNO [C2(100)]	P62826 1xSNO [C112(100)]	High	0.00134908	0	1	1	1	P62826	P62826 [111-127]	1	2796.62	0.8	0.208751	406.8	508.8	19.85	33.97		1.64	0	0.001008
[K].ECADLWPR.[I]	1xSNO [C2(100)]	P62829 1xSNO [C125(100)]	High	0.014074	0	1	1	1	P62829	P62829 [124-131]	0	1413.73	1.307	0.0950557	189.5	145	17.11	23.45		1.33	0	0.01141
[R].QWCNCAFLESSAK.[S]	1xCarbamidomethyl [C5]; 1xSNO [C3(100)]	P62834 1xSNO [C139(100)]	High	0.132032	0.00523369	1	1	1	P62834	P62834 [137-149]	0	2197.1	0.983	0.674462	141.7	144.1	7.25	8.61		1.86	0.004842	0.1169
[R].TFVSGACDASIK.[L]	1xSNO [C7(100)]	P62879 1xSNO [C204(100)]	High	0.00184854	0	1	1	1	P62879	P62879 [198-209]	0	1852.02	0.749	0.0180077	222.8	297.6	14.67	6.85		1.92	0	0.001401
[K].LVILANNCPALR.[K]	1xSNO [C8(100)]	P62888 1xSNO [C52(100)]	High	0.00031274	0	1	1	1	P62888	P62888 [45-56]	0	1721.02	0.814	0.334332	213.5	262.4	22.06	24.41		2.22	0	0.0002227
[R].VCTLAIIDPGDSDIIR.[S]	1xSNO [C2(100)]	P62888 1xSNO [C92(100)]	High	0.00246564	0	1	1	1	P62888	P62888 [91-106]	0	2125.16	0.791	0.381852	201.7	254.8	23.03	34.18		2.6	0	0.00188
[K].ELEVLLMCNK.[S]	1xOxidation [M7]; 1xSNO [C8(100)]	P62910 1xSNO [C91(100)]	High	0.00447317	0	1	1	1	P62910	P62910 [84-93]	0	1861.04	0.899	0.311821	405.8	451.4	14.1	23.54		1.4	0	0.003499
[K].ELEVLLMCNK.[S]	1xSNO [C8(100)]	P62910 1xSNO [C91(100)]	High	0.00415592	0	1	1	1	P62910	P62910 [84-93]	0	1845.05	0.734	0.169991	321.4	437.8	28.77	37.1		1.78	0	0.003242
[K].SYCAEIAHNVSSK.[N]	1xSNO [C3(100)]	P62910 1xSNO [C96(100)]	High	8.52778e-06	0	1	1	1	P62910	P62910 [94-106]	0	2062.09	0.929	0.930056	713	767.4	11.98	22.48		3	0	5.367e-06
[R].KLCLNICVGESGDR.[L]	1xCarbamidomethyl [C7]; 1xSNO [C3(100)]	P62913 1xSNO [C21(100)]	High	0.0372147	0.00111479	1	1	1	P62913	P62913 [19-32]	1	2217.2	0.915	0.0501561	203.8	222.7	7.36	2.12		1.09	0.001234	0.0313
[K].AQLNIGNVLPVGTMPEGTIVCCLEEKPGDR.[G]	1xCarbamidomethyl [C]; 1xSNO [C21(100)]	P62917 1xSNO [C114(100)]	High	0.00188608	0	1	1	2	P62917	P62917 [94-123]	0	3864.03	0.557	0.0209812	69.6	124.9	29.8	14.27		1.95	0	0.001431
[K].KITIADCGQLE.[-]	1xSNO [C7(100)]	P62937 1xSNO [C161(100)]	High	0.00507899	0	1	1	1	P62937	P62937 [155-165]	1	1844.05	1.318	0.0010455	939.5	712.6	6.59	7.92		1.8	0	0.003971
[K].ECHLNADTVSSK.[L]	1xSNO [C2(100)]	P63010 1xSNO [C857(100)]	High	0.180844	0.00843776	1	1	1	P63010	P63010 [856-867]	0	1957.03	1.17	0.0177484	185.6	158.7	6.44	6.17		1.47	0.00788	0.1626
[K].DSGVQACFNR.[S]	1xSNO [C7(100)]	P63096 1xSNO [C139(100)]	High	0.0457691	0.00111479	1	1	1	P63096	P63096 [133-142]	0	1520.76	1.602	0.00892631	68.9	43	9.93	18.34		1.93	0.001234	0.03889
[R].ISFEEFCAVVGGLDIHKK.[M]	1xSNO [C7(100)]	P63098 1xSNO [C154(100)]	High	2.25553e-05	0	1	1	1	P63098	P63098 [148-165]	1	2874.63	0.935	0.310263	325.9	348.7	9.21	12.77		3.9	0	1.46e-05
[R].ISFEEFCAVVGGLDIHK.[K]	1xSNO [C7(100)]	P63098 1xSNO [C154(100)]	High	3.85748e-05	0	1	1	1	P63098	P63098 [148-164]	0	2517.37	1.031	0.579667	162.4	157.5	3.95	7.71		2.15	0	2.545e-05
[R].YDDMAACMK.[S]	2xOxidation [M4; M8]; 1xSNO [C7(100)]	P63104 1xSNO [C25(100)]	High	0.000908368	0	1	1	5	P63104	P63104 [19-27]	0	1732.82	1.256	0.00369731	2590.6	2063.3	6.86	8.53		1.93	0	0.002572
[R].YDDMAACMK.[S]	1xOxidation [M]; 1xSNO [C7(100)]	P63104 1xSNO [C25(100)]	High	0.000977893	0	1	1	10	P63104	P63104 [19-27]	0	1716.83	1.128	0.0168802	4139.8	3670.3	5.16	7.28		1.79	0	0.0008771
[R].YDDMAACMK.[S]	1xSNO [C7(100)]	P63104 1xSNO [C25(100)]	High	0.00944628	0	1	1	2	P63104	P63104 [19-27]	0	1700.83	1.068	0.00792974	1207.9	1131.4	2.94	2.33		1.83	0	0.007545
[K].LAEQAERYDDMAACMK.[S]	1xSNO [C14(100)]	P63104 1xSNO [C25(100)]	High	0.0333205	0.00111479	1	1	1	P63104	P63104 [12-27]	1	2498.24	4.165	0.00218366	608	146	32.96	15.14		2.62	0.001234	0.02787
[R].DICNDVLSLLEK.[F]	1xSNO [C3(100)]	P63104 1xSNO [C94(100)]	High	5.18182e-05	0	1	1	3	P63104	P63104 [92-103]	0	2015.14	0.939	0.250221	1758.5	1872	10.47	5.38		1.87	0	0.000796
[K].NADMSEEMQQDSVECATQALEK.[Y]	1xSNO [C15(100)]	P63167 1xSNO [C24(100)]	High	4.09753e-05	0	1	1	1	P63167	P63167 [10-31]	0	3110.46	1.08	0.424469	106.4	98.4	6.66	9.45		2.92	0	2.708e-05
[K].GLLDVTCK.[T]	1xSNO [C7(100)]	P63208 1xSNO [C120(100)]	High	0.170797	0.00801712	1	1	2	P63208	P63208 [114-121]	0	1501.89	1.17	0.0172111	635.4	543.1	6.77	4.55		1.15	0.007514	0.1526
[K].YTVQDESHSEWVSCVR.[F]	1xSNO [C14(100)]	P63244 1xSNO [C153(100)]	High	0.00297411	0	1	1	1	P63244	P63244 [140-155]	0	2349.12	0.602	0.0126525	98.1	162.8	20.5	5.88		1.99	0	0.002279
[K].HLYTLDGGDIINALCFSPNR.[Y]	1xSNO [C15(100)]	P63244 1xSNO [C240(100)]	High	3.96946e-06	0	1	1	1	P63244	P63244 [226-245]	0	2643.37	0.719	0.0149569	122.7	170.6	13.47	15.39		3.23	0	2.428e-06
[K].AEPPQCTSLAWSADGQTLFAGYTDNLVR.[V]	1xSNO [C6(100)]	P63244 1xSNO [C286(100)]	High	0.000137975	0	1	1	1	P63244	P63244 [281-308]	0	3435.7	0.958	0.480835	15	15.6	36.77	5.73		3.74	0	9.534e-05
[K].NPDGTMNLMNWECAIPGKK.[G]	1xSNO [C13(100)]	P63279 1xSNO [C43(100)]	High	0.00111074	0	1	1	1	P63279	P63279 [31-49]	1	3001.58	0.577	3.15427e-05	117.5	203.7	6.32	7.08		3.56	0	0.0008251
[K].NPDGTMNLMNWECAIPGK.[K]	1xSNO [C13(100)]	P63279 1xSNO [C43(100)]	High	0.0320428	0.00111479	1	1	1	P63279	P63279 [31-48]	0	2644.32	0.701	0.00196519	91.3	130.3	8.62	3.08		1.68	0.001234	0.02684
[K].ELDQWIEQLNECK.[Q]	1xSNO [C12(100)]	P67775 1xSNO [C20(100)]	High	9.93248e-05	0	1	1	1	P67775	P67775 [9-21]	0	2301.21	0.958	0.340986	178.9	186.6	6.36	16.87		4.09	0	6.798e-05
[K].EENVGLHQTLDQTLNELNCI.[-]	1xSNO [C19(100)]	P67936 1xSNO [C247(100)]	High	0.000286626	0	1	1	1	P67936	P67936 [229-248]	0	2707.37	0.844	0.114903	59.4	70.3	11.99	4.1		3.54	0	0.0002035
[K].GQVCLPVISAENWKPATK.[T]	1xSNO [C4(100)]	P68036 1xSNO [C86(100)]	High	1.57013e-05	0	1	1	1	P68036	P68036 [83-100]	0	2823.63	1.176	0.0738948	1340.8	1140.1	4.72	14.1		1.5	0	1.005e-05
[R].FQSSAVMALQEACEAYLVGLFEDTNLCAIHAK.[R]	1xCarbamidomethyl [C27]; 1xSNO [C13(100)]	P68431 1xSNO [C97(100)]	High	4.51706e-07	0	1	1	5	P68431	P68431 [85-116]	0	4183.12	1.018	0.659607	762.6	749.3	8.87	20.73		5.03	0	4.845e-05
[R].FQSSAVMALQEACEAYLVGLFEDTNLCAIHAK.[R]	1xCarbamidomethyl [C27]; 1xOxidation [M7]; 1xSNO [C13(100)]	P68431 1xSNO [C97(100)]	High	2.84851e-08	0	1	1	8	P68431	P68431 [85-116]	0	4199.11	0.969	0.726783	807.9	833.8	6.85	13.28		4.32	0	1.464e-08
[R].FQSSAVMALQEACEAYLVGLFEDTNLCAIHAKR.[V]	1xCarbamidomethyl [C27]; 1xOxidation [M7]; 1xSNO [C13(100)]	P68431 1xSNO [C97(100)]	High	0.000564284	0	1	1	1	P68431	P68431 [85-117]	1	4355.21	1.273	0.112132	25	19.7	17.48	23.15		2.96	0	0.0004095
[R].FQSSAVMALQEACEAYLVGLFEDTNLCAIHAKR.[V]	1xCarbamidomethyl [C27]; 1xSNO [C13(100)]	P68431 1xSNO [C97(100)]	High	0.0561899	0.00213759	1	1	1	P68431	P68431 [85-117]	1	4339.22	1.213	0.204432	231.7	191	21.8	21.65		2.29	0.002129	0.04815
[K].DMGEDLECLCQIMR.[T]	1xCarbamidomethyl [C8]; 1xSNO [C10(100)]	P78344 1xSNO [C255(100)]	High	0.0261639	0.000892694	1	1	1	P78344	P78344 [246-259]	0	2136.99	0.987	0.746479	310.4	314.6	3.69	8.04		2.65	0.001057	0.02169
[R].MCSLMLSK.[E]	1xSNO [C2(100)]	P78344 1xSNO [C282(100)]	High	0.00738195	0	1	1	1	P78344	P78344 [281-288]	0	1565.87	0.872	0.0133742	407.5	467.5	2.59	7.05		2.13	0	0.005857
[R].KTVEDYFCFCYGK.[A]	1xCarbamidomethyl [C]; 1xSNO [C10(100)]	P78347 1xSNO [C123(100)]	High	0.000815964	0	1	1	2	P78347	P78347 [114-126]	1	2542.32	0.951	0.515141	135.8	142.8	6.33	8.31		2.86	0	0.0005997
[R].VQGELSESNCGAMPR.[L]	1xSNO [C10(100)]	P78357 1xSNO [C1250(100)]	High	0.18923	0.00864445	1	1	1	P78357	P78357 [1241-1255]	0	2001.98	1.088	0.133755	106.9	98.2	12.52	15.08		2.16	0.008061	0.17
[K].LIHFSGVALGEACTIVLR.[G]	1xSNO [C13(100)]	P78371 1xSNO [C371(100)]	High	7.50733e-06	0	1	1	1	P78371	P78371 [359-376]	0	2323.33	0.924	0.316734	94.7	102.5	6.61	15.61		3.66	0	4.682e-06
[R].SLHDALCVLAQTVK.[D]	1xSNO [C7(100)]	P78371 1xSNO [C395(100)]	High	0.00616473	0	1	1	1	P78371	P78371 [389-402]	0	2151.25	0.702	0.00621043	420.1	598.3	13.89	11.29		2	0	0.004867
[R].CWEVQDSGQTIPK.[A]	1xSNO [C1(100)]	P78406 1xSNO [C68(100)]	High	0.057275	0.00213759	1	1	1	P78406	P78406 [68-80]	0	2144.13	0.877	0.0355146	90.4	103.1	7.69	3.14		1.85	0.002129	0.04914
[K].SLGTIQQCCDAIDHLCR.[I]	2xCarbamidomethyl [C9; C16]; 1xSNO [C8(100)]	P78527 1xSNO [C1127(100)]	High	0.000377347	0	1	1	3	P78527	P78527 [1120-1136]	0	2414.17	0.84	0.0112087	320.9	382.2	8.05	4.76		2.81	0	0.001953
[K].LCYDAFTENMAGENQLLER.[R]	1xSNO [C2(100)]	P78527 1xSNO [C1919(100)]	High	2.24445e-06	0	1	1	1	P78527	P78527 [1918-1936]	0	2641.27	0.945	0.92093	57.3	60.6	12.85	10.25		4.03	0	1.347e-06
[K].LCYDAFTENMAGENQLLER.[R]	1xOxidation [M10]; 1xSNO [C2(100)]	P78527 1xSNO [C1919(100)]	High	1.58352e-06	0	1	1	1	P78527	P78527 [1918-1936]	0	2657.26	0.971	0.760637	91.5	94.2	17.28	7.27		4.02	0	9.352e-07
[K].LPVLAGCLK.[G]	1xSNO [C7(100)]	P78527 1xSNO [C223(100)]	High	0.137635	0.00571033	1	1	1	P78527	P78527 [217-225]	0	1566.99	0.878	0.164814	178.2	203	12.64	6.41		1.63	0.005266	0.1216
[K].NILEESLCELVAK.[Q]	1xSNO [C8(100)]	P78527 1xSNO [C2342(100)]	High	0.0618169	0.00213759	1	1	1	P78527	P78527 [2335-2347]	0	2114.2	1.117	0.710269	101.4	90.8	20.55	18.85		1.5	0.002129	0.05307
[K].MQLVCCR.[A]	1xCarbamidomethyl [C5]; 1xOxidation [M1]; 1xSNO [C6(100)]	P78527 1xSNO [C458(100)]	High	0.0142619	0	1	1	1	P78527	P78527 [453-459]	0	1349.68	1.361	0.013512	230	169	8.8	14.58		1.39	0	0.0116
[K].MQLVCCR.[A]	1xCarbamidomethyl [C]; 1xSNO [C6(100)]	P78527 1xSNO [C458(100)]	High	0.00709231	0	1	1	2	P78527	P78527 [453-459]	0	1333.69	1.154	0.512586	618.3	535.9	13.1	9.85		1.77	0	0.005625
[R].NCISTVVHQGLIR.[I]	1xSNO [C2(100)]	P78527 1xSNO [C478(100)]	High	0.014939	0	1	1	1	P78527	P78527 [477-489]	0	1864.05	1.054	0.400519	137.6	130.6	8.91	7.74		2.82	0	0.01215
[R].ICSKPVVLPK.[G]	1xSNO [C2(100)]	P78527 1xSNO [C491(100)]	High	0.169818	0.00801712	1	1	1	P78527	P78527 [490-499]	0	1966.26	0.894	0.137363	530.2	593.2	15.48	4.4		1.42	0.007514	0.1523
[K].DFSAFINLVEFCR.[E]	1xSNO [C12(100)]	P78527 1xSNO [C630(100)]	High	0.00175206	0	1	1	1	P78527	P78527 [619-631]	0	1985.03	1.032	0.641729	140.3	135.9	7.41	12.34		2.47	0	0.001323
[R].LACDVDQVTR.[Q]	1xSNO [C3(100)]	P78527 1xSNO [C974(100)]	High	0.00171719	0	1	1	1	P78527	P78527 [972-981]	0	1543.82	0.87	0.108657	165.4	190.1	8.56	7.69		1.89	0	0.001296
[R].SIEEACLTLQHLNR.[L]	1xSNO [C6(100)]	P78559 1xSNO [C160(100)]	High	9.54067e-05	0	1	1	1	P78559	P78559 [155-168]	0	2051.1	0.974	0.8873	196.4	201.7	7.17	9.35		2.03	0	6.527e-05
[R].YEDLCAFYHPGVNGPPL.[-]	1xSNO [C5(100)]	P79522 1xSNO [C176(100)]	High	0.0152389	0	1	1	1	P79522	P79522 [172-188]	0	2316.14	1.075	0.554667	129.2	120.1	11.87	9.01		2.47	0	0.01245
[K].GMSQLITMACGSCSNENALK.[T]	1xCarbamidomethyl [C]; 1xSNO [C13(100)]	P80404 1xSNO [C166(100)]	High	0.0177432	0	1	1	2	P80404	P80404 [154-173]	0	2768.37	0.811	0.0182193	138.5	170.8	11.57	6.57		1.68	0.001234	0.02411
[R].CLEEVEDLIVK.[Y]	1xSNO [C1(100)]	P80404 1xSNO [C269(100)]	High	0.000676287	0	1	1	1	P80404	P80404 [269-279]	0	1943.1	0.676	0.00310786	349.4	516.9	12.87	6.92		1.48	0	0.0004938
[R].KHGCAFLVDEVQTGGGCTGK.[F]	1xCarbamidomethyl [C17]; 1xSNO [C4(100)]	P80404 1xSNO [C321(100)]	High	0.000119846	0	1	1	1	P80404	P80404 [318-337]	1	2946.56	0.7	0.00106819	145.9	208.2	9.11	11.24		1.83	0	8.216e-05
[R].GTFCSFDTPDDSIR.[N]	1xSNO [C4(100)]	P80404 1xSNO [C440(100)]	High	0.00254961	0	1	1	1	P80404	P80404 [437-450]	0	1984.94	0.707	0.00033945	339	479.8	6.05	7.93		3.1	0	0.001945
[R].ECICEVEGQVPCPSLVPLPK.[E]	2xCarbamidomethyl [C2; C4]; 1xSNO [C12(100)]	P82663 1xSNO [C149(100)]	High	0.0618169	0.00213759	1	1	1	P82663	P82663 [138-157]	0	2907.53	1.118	0.0838874	306.5	274	2.76	7.98		1.77	0.002129	0.05318
[R].AIITICR.[L]	1xSNO [C6(100)]	P82675 1xSNO [C324(100)]	High	0.0583799	0.00213759	1	1	1	P82675	P82675 [319-325]	0	1213.74	1.163	0.145607	340.1	292.4	12.96	11.37		1.57	0.002129	0.0501
[K].ALCSFVTEDEVEWMR.[Q]	1xSNO [C3(100)]	P82933 1xSNO [C353(100)]	High	0.00201677	0	1	1	1	P82933	P82933 [351-365]	0	2239.08	1.041	0.89091	57.4	55.1	9.61	10.67		1.71	0	0.001527
[R].IIATCGELLR.[H]	1xSNO [C5(100)]	P83436 1xSNO [C475(100)]	High	0.105641	0.00357525	1	1	1	P83436	P83436 [471-480]	0	1512.89	0.96	0.455081	126.2	131.5	11.71	15.52		1.46	0.003382	0.09284
[K].CESAFLSK.[R]	1xSNO [C1(100)]	P83731 1xSNO [C36(100)]	High	0.0102317	0	1	1	1	P83731	P83731 [36-43]	0	1537.86	0.822	0.00815031	590.5	718.1	7.84	6.17		1.72	0	0.008193
[K].CPQVVISFYEER.[L]	1xSNO [C1(100)]	P83916 1xSNO [C156(100)]	High	0.000268032	0	1	1	1	P83916	P83916 [156-167]	0	1893.98	1.076	0.0464587	128.8	119.7	5.9	7.81		2.56	0	0.0001896
[K].EANVKCPQVVISFYEER.[L]	1xSNO [C6(100)]	P83916 1xSNO [C156(100)]	High	0.000964868	0	1	1	1	P83916	P83916 [151-167]	1	2664.43	1.043	0.686736	168.2	161.2	13.38	12.63		2.12	0	0.0007152
[K].WKGFSDEDNTWEPEENLDCPDLIAEFLQSQK.[T]	1xSNO [C19(100)]	P83916 1xSNO [C60(100)]	High	5.47728e-06	0	1	1	1	P83916	P83916 [42-72]	1	4566.25	0.988	0.753738	189.1	191.3	17.47	13.69		3.68	0	3.377e-06
[K].GFSDEDNTWEPEENLDCPDLIAEFLQSQK.[T]	1xSNO [C17(100)]	P83916 1xSNO [C60(100)]	High	2.15591e-06	0	1	1	2	P83916	P83916 [44-72]	0	4022.91	0.95	0.283085	80.2	84.4	9.62	6.94		3.9	0	1.286e-06
[R].TYADYESVNECMEGVCK.[M]	1xCarbamidomethyl [C]; 1xOxidation [M12]; 1xSNO [C16(100)]	P84090 1xSNO [C33(100)]	High	2.74477e-06	0	1	1	7	P84090	P84090 [18-34]	0	2667.23	1.252	0.00964672	1222.1	976.3	4.02	8.69		4.65	0	1.66e-06
[R].TYADYESVNECMEGVCK.[M]	1xCarbamidomethyl [C]; 1xSNO [C16(100)]	P84090 1xSNO [C33(100)]	High	2.58397e-06	0	1	1	3	P84090	P84090 [18-34]	0	2651.23	1.268	0.0267366	2289.4	1805.2	5.62	12.44		4.05	0	4.317e-06
[R].TYADYESVNECMEGVCK.[M]	2xSNO [C11(100); C16(100)]	P84090 2xSNO [C28(100); C33(100)]	High	0.000290497	0	1	1	1	P84090	P84090 [18-34]	0	2789.32	1.414	0.28768	136.1	96.3	12.38	32.61		4.09	0	0.0002063
[R].TYADYESVNECMEGVCK.[M]	1xOxidation [M12]; 2xSNO [C11(100); C16(100)]	P84090 2xSNO [C28(100); C33(100)]	High	0.0298228	0.00111479	1	1	1	P84090	P84090 [18-34]	0	2805.32	1.112	0.0815934	104.4	93.9	7.72	8.3		1.34	0.001234	0.02482
[R].YLECSALQQDGVK.[E]	1xSNO [C4(100)]	P84095 1xSNO [C157(100)]	High	0.000490157	0	1	1	1	P84095	P84095 [154-166]	0	2107.14	0.931	0.314177	84.7	91	8.35	19.27		2.73	0	0.000354
[R].DSCPLDCK.[V]	1xCarbamidomethyl [C3]; 1xSNO [C7(100)]	P84103 1xSNO [C10(100)]	High	0.0130837	0	1	1	1	P84103	P84103 [4-11]	0	1590.81	1.363	0.0530567	800.9	587.4	10.2	22.99		1.34	0	0.01061
[R].TLCGCR.[V]	1xCarbamidomethyl [C3]; 1xSNO [C5(100)]	P84103 1xSNO [C74(100)]	High	0.0775601	0.00313819	1	1	1	P84103	P84103 [70-75]	0	1133.59	1.159	0.157488	131.8	113.7	37.79	27.23		1.19	0.003005	0.06718
[R].VCEVGPK.[E]	1xSNO [C2(100)]	P85037 1xSNO [C665(100)]	High	0.0795236	0.00313819	1	1	1	P85037	P85037 [664-670]	0	1384.81	1.044	0.343728	474.4	454.6	9.56	13.51		1.38	0.003005	0.06888
[R].NVGLCEAIVQFTR.[T]	1xSNO [C5(100)]	P86790 1xSNO [C65(100)]	High	0.00170572	0	1	1	1	P86790	P86790 [61-73]	0	1874.03	0.794	0.152871	27.8	35	20.41	9.36		2.19	0	0.001285
[K].DCVEAAK.[K]	1xSNO [C2(100)]	Q00341 1xSNO [C855(100)]	High	0.00821304	0	1	1	1	Q00341	Q00341 [854-860]	0	1388.77	1.403	0.0977797	567.5	404.4	17.99	35.18		1.54	0	0.006562
[K].GAKDCVEAAK.[K]	1xSNO [C5(100)]	Q00341 1xSNO [C855(100)]	High	0.0232481	0.000892694	1	1	1	Q00341	Q00341 [851-860]	1	1874.09	1.454	0.000712728	164.4	113	5.42	8.9		1.29	0.001057	0.01925
[R].RCDIIIISGR.[K]	1xSNO [C2(100)]	Q00341 1xSNO [C948(100)]	High	0.0500785	0.0016489	1	1	1	Q00341	Q00341 [947-956]	1	1569.92	0.922	0.0744999	258.6	280.4	3.04	5.09		1.77	0.001702	0.04273
[R].ANDAIASACLYIACR.[Q]	1xCarbamidomethyl [C]; 1xSNO [C9(100)]	Q00403 1xSNO [C163(100)]	High	0.00758154	0	1	1	2	Q00403	Q00403 [155-169]	0	2036.04	1.056	0.773236	225.5	213.6	10.48	7.54		2.49	0	0.00603
[K].CLTFNPAK.[R]	1xSNO [C1(100)]	Q00534 1xSNO [C280(100)]	High	0.002819	0	1	1	1	Q00534	Q00534 [280-287]	0	1546.89	1.146	0.147105	579.5	505.6	6.88	10.18		1.99	0	0.002166
[R].ECFGACLFTCYDLLRPDVVLETAWR.[H]	2xCarbamidomethyl [C2; C6]; 1xSNO [C10(100)]	Q00610 1xSNO [C1573(100)]	High	0.00565207	0	1	1	1	Q00610	Q00610 [1564-1588]	0	3458.7	1.021	0.593089	51.6	50.6	26.48	3.44		1.82	0	0.004434
[K].VIQCFAETGQVQK.[I]	1xSNO [C4(100)]	Q00610 1xSNO [C491(100)]	High	1.14556e-05	0	1	1	1	Q00610	Q00610 [488-500]	0	2104.17	0.839	0.0889671	322.2	383.9	16	8.77		2.97	0	7.259e-06
[R].GQCDLELINVCNENSLFK.[S]	1xCarbamidomethyl [C11]; 1xSNO [C3(100)]	Q00610 1xSNO [C926(100)]	High	4.07741e-06	0	1	1	1	Q00610	Q00610 [924-941]	0	2749.42	0.731	0.032103	66.1	90.4	13.47	19.07		3.95	0	2.493e-06
[K].LPDNVTFEEGALIEPLSVGIHACR.[R]	1xSNO [C23(100)]	Q00796 1xSNO [C165(100)]	High	0.0478775	0.0013912	1	1	1	Q00796	Q00796 [143-166]	0	3004.59	0.905	0.0887666	101	111.6	13.23	16.08		2.33	0.001478	0.04069
[K].GNFTLPEVAECFDEITYVELQK.[E]	1xSNO [C11(100)]	Q00839 1xSNO [C648(100)]	High	4.1251e-05	0	1	1	1	Q00839	Q00839 [638-659]	0	3198.65	0.55	0.00263013	60.2	109.3	18.24	11.49		3.74	0	2.734e-05
[K].FLQDCQELSLWINEK.[M]	1xSNO [C5(100)]	Q01082 1xSNO [C1284(100)]	High	3.99618e-06	0	1	1	2	Q01082	Q01082 [1280-1294]	0	2519.35	1.034	0.969694	440.7	426.2	6.09	9.46		3.59	0	2.436e-06
[K].SLLDACESR.[R]	1xSNO [C6(100)]	Q01082 1xSNO [C1900(100)]	High	0.0129971	0	1	1	1	Q01082	Q01082 [1895-1903]	0	1417.74	1.097	0.162125	398	362.9	5.24	11.18		1.78	0	0.01051
[R].NDSFTTCIELGK.[S]	1xSNO [C7(100)]	Q01082 1xSNO [C1970(100)]	High	0.00358713	0	1	1	1	Q01082	Q01082 [1964-1975]	0	1981.06	0.992	0.848779	450.2	453.7	9.39	12.47		2.31	0	0.002781
[K].EAVCEVALDYKK.[K]	1xSNO [C4(100)]	Q01082 1xSNO [C2262(100)]	High	0.0131708	0	1	1	1	Q01082	Q01082 [2259-2270]	1	2250.29	0.95	0.201286	935.3	984.2	10.9	10.73		1.33	0	0.01067
[K].EAVCEVALDYK.[K]	1xSNO [C4(100)]	Q01082 1xSNO [C2262(100)]	High	0.00546639	0	1	1	1	Q01082	Q01082 [2259-2269]	0	1893.03	0.996	0.967004	89.4	89.8	10.59	8.42		2.2	0	0.004283
[R].VAHMEFCYQELCQLAAER.[R]	1xCarbamidomethyl [C7]; 1xSNO [C12(100)]	Q01082 1xSNO [C624(100)]	High	0.000163165	0	1	1	1	Q01082	Q01082 [613-630]	0	2622.26	0.969	0.588159	102.5	105.8	16.28	13.52		4.03	0	0.0001138
[R].DMYECSCPELDQLVDICR.[K]	2xCarbamidomethyl [C5; C7]; 1xSNO [C17(100)]	Q01415 1xSNO [C389(100)]	High	0.0100964	0	1	1	1	Q01415	Q01415 [373-390]	0	2670.2	1.037	0.668162	51.9	50	6.15	11.57		2.39	0	0.008101
[K].LVVECVMNNVTCTR.[I]	1xCarbamidomethyl [C12]; 1xSNO [C5(100)]	Q01469 1xSNO [C120(100)]	High	0.000855175	0	1	1	1	Q01469	Q01469 [116-129]	0	2062.06	0.761	0.0088342	100.3	131.8	5.15	9.76		1.57	0	0.0006299
[K].TTQFSCTLGEK.[F]	1xSNO [C6(100)]	Q01469 1xSNO [C67(100)]	High	0.0177432	0	1	1	1	Q01469	Q01469 [62-72]	0	1868.01	0.529	0.000247591	230.8	436.4	11.84	8.59		1.73	0	0.01448
[K].HATDTNLVECLTK.[I]	1xSNO [C10(100)]	Q01484 1xSNO [C3636(100)]	High	0.0504007	0.0016489	1	1	1	Q01484	Q01484 [3627-3639]	0	2098.15	0.944	0.361505	154.7	164	10.48	6.64		1.65	0.001702	0.0429
[K].CVNTTLQIK.[G]	1xSNO [C1(100)]	Q01518 1xSNO [C356(100)]	High	0.0199815	0.000632394	1	1	1	Q01518	Q01518 [356-364]	0	1672.99	0.85	0.350147	476.5	560.9	15.87	20.43		1.61	0.0008442	0.01639
[K].INSITVDNCK.[K]	1xSNO [C9(100)]	Q01518 1xSNO [C375(100)]	High	0.00283794	0	1	1	1	Q01518	Q01518 [367-376]	0	1759.99	1.002	0.87164	647.1	645.7	8.89	12.93		2.1	0	0.002183
[K].NSLDCEIVSAK.[S]	1xSNO [C5(100)]	Q01518 1xSNO [C427(100)]	High	0.00182394	0	1	1	1	Q01518	Q01518 [423-433]	0	1832.01	0.649	0.00301066	424.4	653.7	2	11.22		1.26	0	0.001381
[K].EVLQECK.[T]	1xSNO [C6(100)]	Q01658 1xSNO [C94(100)]	High	0.113631	0.00427701	1	1	1	Q01658	Q01658 [89-95]	0	1501.86	1.109	0.0460161	273.1	246.3	4.94	8.33		0.83	0.004001	0.09972
[R].SFPGFQAFCETQGDR.[L]	1xSNO [C9(100)]	Q01780 1xSNO [C73(100)]	High	0.0052166	0	1	1	1	Q01780	Q01780 [65-79]	0	2114.01	1.066	0.359598	200.2	187.8	9.11	5.74		3.99	0	0.004092
[R].LLQCMSR.[V]	1xSNO [C4(100)]	Q01780 1xSNO [C83(100)]	High	0.0688353	0.00240101	1	1	1	Q01780	Q01780 [80-86]	0	1274.7	1.167	0.013289	267.6	229.4	6.01	2.1		1.3	0.00236	0.05942
[K].AACNLLQR.[G]	1xSNO [C3(100)]	Q01813 1xSNO [C112(100)]	High	0.0981628	0.00334708	1	1	1	Q01813	Q01813 [110-117]	0	1312.75	1.133	0.0239888	422.2	372.7	4.9	8.94		2.08	0.003182	0.08555
[R].GITNLCVIGGDGSLTGANLFR.[K]	1xSNO [C6(100)]	Q01813 1xSNO [C123(100)]	High	3.35662e-06	0	1	1	1	Q01813	Q01813 [118-138]	0	2502.34	0.656	0.00555633	210.8	321.2	15.63	8.7		2.56	0	2.043e-06
[R].SIAGIDQWLEVFCEQEEK.[W]	1xSNO [C13(100)]	Q01831 1xSNO [C536(100)]	High	4.01589e-05	0	1	1	1	Q01831	Q01831 [524-541]	0	2777.43	1.287	0.36118	41.7	32.4	24.61	27.5		3.49	0	2.658e-05
[K].QCGVVK.[M]	1xSNO [C2(100)]	Q01844 1xSNO [C384(100)]	High	0.0934483	0.00334708	1	1	1	Q01844	Q01844 [383-388]	0	1286.78	1.784	0.00502289	1627.1	912.1	20.81	21.88		1.27	0.003182	0.08152
[R].VETALESCGLK.[F]	1xSNO [C8(100)]	Q01970 1xSNO [C193(100)]	High	0.0851631	0.00334708	1	1	1	Q01970	Q01970 [186-196]	0	1803.02	0.996	0.898392	158.7	159.4	10.79	5.57		1.5	0.003182	0.07418
[R].LVEWIIVQCGPDVGRPDR.[G]	1xSNO [C9(100)]	Q01995 1xSNO [C38(100)]	High	0.0335382	0.00111479	1	1	1	Q01995	Q01995 [30-47]	0	2476.34	1.05	0.473438	229.7	218.8	9.05	8.25		1.63	0.001234	0.02813
[R].VVNAPIFHVNSDDPEAVMYVCK.[V]	1xSNO [C21(100)]	Q02218 1xSNO [C487(100)]	High	0.00016099	0	1	1	1	Q02218	Q02218 [467-488]	0	3100.61	0.839	0.0795751	84.9	101.2	13.97	3.97		3.15	0	0.0001121
[K].AEMDAAIASCK.[R]	1xOxidation [M3]; 1xSNO [C10(100)]	Q02252 1xSNO [C86(100)]	High	0.00018165	0	1	1	1	Q02252	Q02252 [77-87]	0	1778.93	1.156	0.0205613	322.8	279.2	5.75	6.82		2.19	0	0.0001269
[K].TSGSQDSQPSPLALLAATCSK.[I]	1xSNO [C19(100)]	Q02446 1xSNO [C55(100)]	High	1.19473e-06	0	1	1	1	Q02446	Q02446 [37-57]	0	2715.45	1.4	0.0400813	74.3	53.1	7.27	18.26		4.22	0	7e-07
[R].DLTTAGAVTQCYR.[D]	1xSNO [C11(100)]	Q02543 1xSNO [C109(100)]	High	0.0011641	0	1	1	1	Q02543	Q02543 [99-111]	0	1822.94	0.847	0.269874	240.6	284.1	26.81	21.93		3.04	0	0.0008678
[K].LQAFSAAIESCNK.[A]	1xSNO [C11(100)]	Q02790 1xSNO [C342(100)]	High	3.49447e-06	0	1	1	2	Q02790	Q02790 [332-344]	0	2035.12	0.908	0.343082	464.1	511.2	8.48	6.48		3.12	0	2.132e-06
[K].TQLAVCQQR.[I]	1xSNO [C6(100)]	Q02790 1xSNO [C396(100)]	High	0.00709231	0	1	1	1	Q02790	Q02790 [391-399]	0	1470.82	1.156	0.173011	325.1	281.3	22.3	30.59		1.56	0	0.005601
[K].CEEFFSQAAASSSVPTLR.[S]	1xSNO [C1(100)]	Q03001 1xSNO [C1130(100)]	High	0.00471894	0	1	1	1	Q03001	Q03001 [1130-1147]	0	2354.18	0.935	0.724591	36.6	39.1	5.18	16.08		1.85	0	0.003689
[K].VAQALCEDLSALVK.[E]	1xSNO [C6(100)]	Q03001 1xSNO [C4800(100)]	High	0.0314219	0.00111479	1	1	1	Q03001	Q03001 [4795-4808]	0	2113.22	0.734	0.000472451	108.8	148.2	6.38	6.37		1.89	0.001234	0.02629
[K].AFEEQLQSWCQAAGEGVTLEFAQK.[W]	1xSNO [C10(100)]	Q03154 1xSNO [C294(100)]	High	0.0339777	0.00111479	1	1	1	Q03154	Q03154 [285-308]	0	3323.69	0.908	0.694868	35	38.5	21.97	15.77		2.5	0.001234	0.02853
[R].DINTEQGQNVLEILQDCFEEK.[S]	1xSNO [C17(100)]	Q03188 1xSNO [C41(100)]	High	0.00421188	0	1	1	1	Q03188	Q03188 [25-45]	0	3118.59	1.133	0.116129	16.1	14.2	16.28	8.06		2.79	0	0.003288
[R].CQSLQEELDFRK.[S]	1xSNO [C1(100)]	Q03252 1xSNO [C212(100)]	High	0.000872551	0	1	1	1	Q03252	Q03252 [212-223]	1	2149.16	0.875	0.0104855	286.8	327.8	6.16	4.45		1.5	0	0.0006413
[R].CQSLQEELDFR.[K]	1xSNO [C1(100)]	Q03252 1xSNO [C212(100)]	High	0.000718359	0	1	1	1	Q03252	Q03252 [212-222]	0	1791.9	0.869	0.0201429	267.2	307.5	5.88	5.76		2.52	0	0.0005257
[K].QALTSCGFDCLETSIGAPGVSIHSATSLDSR.[V]	1xCarbamidomethyl [C]; 1xSNO [C10(100)]	Q03426 1xSNO [C367(100)]	High	0.0650314	0.00213759	1	1	2	Q03426	Q03426 [358-388]	0	3604.77							No Quan Values	2.99	0.002129	0.05593
[K].EAVQCVQELASPSLLFIFVR.[H]	1xSNO [C5(100)]	Q04637 1xSNO [C1265(100)]	High	0.0125728	0	1	1	1	Q04637	Q04637 [1261-1280]	0	2673.47	0.828	0.124438	72.6	87.6	15.4	11.54		2.69	0	0.01014
[R].LQGINCGPDFTPSFANLGR.[T]	1xSNO [C6(100)]	Q04637 1xSNO [C662(100)]	High	4.91987e-06	0	1	1	1	Q04637	Q04637 [657-675]	0	2431.25	0.914	0.310929	104.3	114.1	8.41	17.53		4.03	0	3.027e-06
[K].AISEPNFSVAYANMCR.[C]	1xOxidation [M14]; 1xSNO [C15(100)]	Q04637 1xSNO [C819(100)]	High	5.54133e-05	0	1	1	1	Q04637	Q04637 [805-820]	0	2213.08	1.092	0.216343	129.7	118.8	7.83	5.93		3.71	0	3.72e-05
[K].AISEPNFSVAYANMCR.[C]	1xSNO [C15(100)]	Q04637 1xSNO [C819(100)]	High	0.000329979	0	1	1	1	Q04637	Q04637 [805-820]	0	2197.08	0.92	0.482481	105.9	115.1	14.21	2.5		3.41	0	0.0002358
[R].GFGHIGIAVPDVYSACK.[R]	1xSNO [C16(100)]	Q04760 1xSNO [C139(100)]	High	0.000130766	0	1	1	2	Q04760	Q04760 [124-140]	0	2387.31	0.972	0.903856	691	710.7	3.39	7.41		3.27	0	9.007e-05
[K].CDFPIMK.[F]	1xSNO [C1(100)]	Q04760 1xSNO [C61(100)]	High	0.086764	0.00334708	1	1	1	Q04760	Q04760 [61-67]	0	1506.83	0.841	0.0355011	282.6	336.1	13.03	10.19		1.24	0.003182	0.07549
[K].ELETVCNDVLSLLDK.[F]	1xSNO [C6(100)]	Q04917 1xSNO [C97(100)]	High	0.0066789	0	1	1	1	Q04917	Q04917 [92-106]	0	2344.29	0.943	0.33686	132.7	140.8	26.13	17.01		2.09	0	0.00527
[R].CITTFEK.[A]	1xSNO [C1(100)]	Q05048 1xSNO [C296(100)]	High	0.101218	0.00357525	1	1	1	Q05048	Q05048 [296-302]	0	1494.85	0.979	0.834446	190.4	194.5	7.84	7.36		1.57	0.003382	0.08847
[K].VYEILELCR.[E]	1xSNO [C8(100)]	Q05086 1xSNO [C140(100)]	High	0.013615	0	1	1	1	Q05086	Q05086 [133-141]	0	1561.87	1.012	0.981804	194.3	192	7.38	6.11		1.7	0	0.01103
[K].CQNALQQVVAR.[Q]	1xSNO [C1(100)]	Q06210 1xSNO [C620(100)]	High	0.000210533	0	1	1	1	Q06210	Q06210 [620-630]	0	1653.92	1.069	0.229497	287.4	269	7.78	15.02		2.38	0	0.0001475
[R].QCIEIIENR.[V]	1xSNO [C2(100)]	Q06547 1xSNO [C331(100)]	High	0.0110818	0	1	1	1	Q06547	Q06547 [330-338]	0	1541.84	1.228	0.00948552	184.6	150.3	8.38	3.54		2.25	0	0.008897
[R].LEQCGINANDVK.[K]	1xSNO [C4(100)]	Q06609 1xSNO [C31(100)]	High	0.000108375	0	1	1	1	Q06609	Q06609 [28-39]	0	1957.07	1.084	0.923918	1182.1	1090.6	15.02	3.82		2.59	0	7.428e-05
[K].SSSSSSASAAAAAAAASSSASCSR.[R]	1xSNO [C22(100)]	Q07065 1xSNO [C100(100)]	High	2.07794e-10	0	1	1	1	Q07065	Q07065 [79-102]	0	2457.16	1.418	0.000594503	182.8	128.9	5.76	8.37		4.78	0	9.03642e-11
[K].CLPGDPNYLVGANCVSVLIDHF.[-]	1xCarbamidomethyl [C]; 1xSNO [C14(100)]	Q07157 1xSNO [C1740(100)]	High	5.14718e-05	0	1	1	2	Q07157	Q07157 [1727-1748]	0	2827.42	1.369	0.0246707	172.4	125.9	12.83	5.93		4.53	0	3.446e-05
[K].QLNNLALLCQNQGKYEEVEYYYQR.[A]	1xSNO [C9(100)]	Q07866 1xSNO [C349(100)]	High	0.00044623	0	1	1	1	Q07866	Q07866 [341-364]	1	3632.87	1.462	0.00199374	93	63.6	8.49	11.27		2.58	0	0.000321
[R].EAGDVCYADVYR.[D]	1xSNO [C6(100)]	Q07955 1xSNO [C148(100)]	High	0.0437499	0.00111479	1	1	1	Q07955	Q07955 [143-154]	0	1784.86	0.832	0.0347802	854.6	1027.6	4.47	11.76		2.28	0.001234	0.03695
[K].LQISHEAAACITGLR.[A]	1xSNO [C10(100)]	Q08211 1xSNO [C1099(100)]	High	0.000789062	0	1	1	1	Q08211	Q08211 [1090-1104]	0	2007.11	0.946	0.760688	167.7	177.3	23.85	19.83		1.59	0	0.0005805
[K].NFLYAWCGK.[R]	1xSNO [C7(100)]	Q08211 1xSNO [C12(100)]	High	0.0122433	0	1	1	1	Q08211	Q08211 [6-14]	0	1754.96	0.915	0.304001	294.8	322.4	9.57	7.03		1.35	0	0.00986
[K].NFLYAWCGKR.[K]	1xSNO [C7(100)]	Q08211 1xSNO [C12(100)]	High	0.0940261	0.00334708	1	1	1	Q08211	Q08211 [6-15]	1	1911.06	1.999	3.72134e-05	606.5	303.4	8.7	7.52		1.33	0.003182	0.08223
[R].TYPVQEYFLEDCIQMTHFVPPPK.[D]	1xSNO [C12(100)]	Q08211 1xSNO [C578(100)]	High	0.000152579	0	1	1	1	Q08211	Q08211 [567-589]	0	3435.76	0.678	0.00173282	106.6	157.3	6.49	11.2		1.82	0	0.0001058
[R].ALIHSACVK.[A]	1xSNO [C7(100)]	Q08257 1xSNO [C145(100)]	High	0.00187348	0	1	1	1	Q08257	Q08257 [139-147]	0	1594.96	1.161	0.127	342.9	295.4	9.62	7.35		1.3	0	0.001418
[K].AGESVLVHGASGGVGLAACQIAR.[A]	1xSNO [C19(100)]	Q08257 1xSNO [C166(100)]	High	0.000242378	0	1	1	1	Q08257	Q08257 [148-170]	0	2547.38	1.034	0.480555	216.8	209.7	12.25	13.47		3.47	0	0.0001711
[R].QHPGCLAQEACVR.[A]	1xCarbamidomethyl [C5]; 1xSNO [C11(100)]	Q08426 1xSNO [C233(100)]	High	0.000260937	0	1	1	1	Q08426	Q08426 [223-235]	0	1892.95	1.383	0.000958913	125.9	91	7.03	5.53		2.53	0	0.0001849
[R].LYSVVFQEICNR.[Y]	1xSNO [C10(100)]	Q08623 1xSNO [C34(100)]	High	0.0133467	0	1	1	1	Q08623	Q08623 [25-36]	0	1895.02	1.062	0.82812	164.9	155.3	17.18	9.64		2.34	0	0.0108
[K].MSNWQGAIDSCLEALELDPSNTK.[A]	1xOxidation [M1]; 1xSNO [C11(100)]	Q08752 1xSNO [C296(100)]	High	0.000334435	0	1	1	1	Q08752	Q08752 [286-308]	0	3191.59	1.053	0.876481	119.8	113.8	3.99	12.37		2.43	0	0.0002385
[K].MSNWQGAIDSCLEALELDPSNTK.[A]	1xSNO [C11(100)]	Q08752 1xSNO [C296(100)]	High	9.25908e-07	0	1	1	1	Q08752	Q08752 [286-308]	0	3175.59	1.047	0.582277	105.4	100.6	6.95	2.63		3.63	0	5.37e-07
[K].ADVIQATGDAICIFR.[E]	1xSNO [C12(100)]	Q08945 1xSNO [C200(100)]	High	5.11277e-05	0	1	1	1	Q08945	Q08945 [189-203]	0	2017.09	0.684	0.00071739	195.6	286.1	8.68	6.92		3.17	0	3.408e-05
[R].ELQCLTPR.[G]	1xSNO [C4(100)]	Q08945 1xSNO [C207(100)]	High	0.0420875	0.00111479	1	1	1	Q08945	Q08945 [204-211]	0	1383.77	0.815	0.0573816	200.8	246.2	12.83	14.85		1.52	0.001234	0.03557
[K].EVANVCNQSLMK.[L]	1xOxidation [M11]; 1xSNO [C6(100)]	Q08AM6 1xSNO [C324(100)]	High	0.00866278	0	1	1	1	Q08AM6	Q08AM6 [319-330]	0	2005.07	1.115	0.147559	297.6	266.8	7.08	6.65		1.73	0	0.006898
[R].CYLLVHQAK.[R]	1xSNO [C1(100)]	Q08J23 1xSNO [C221(100)]	High	0.0148404	0	1	1	1	Q08J23	Q08J23 [221-229]	0	1728.01	0.732	0.00179004	130.5	178.3	8.83	7.2		1.03	0	0.01204
[R].LLCTVAR.[L]	1xSNO [C3(100)]	Q09161 1xSNO [C73(100)]	High	0.1903	0.00864445	1	1	1	Q09161	Q09161 [71-77]	0	1199.72	0.838	0.0342642	249.9	298.1	9.69	2.85		1.28	0.008061	0.1709
[R].GETYCLYLPETFPEDGGEYMCK.[A]	1xCarbamidomethyl [C5]; 1xSNO [C21(100)]	Q0ZGT2 1xSNO [C654(100)]	High	0.00139506	0	1	1	1	Q0ZGT2	Q0ZGT2 [634-655]	0	3255.52							No Quan Values	2.35	0	0.001042
[K].LLTALNECTEWGQIFILDCLANYMPK.[D]	1xCarbamidomethyl [C8]; 1xSNO [C19(100)]	Q10567 1xSNO [C225(100)]	High	6.73125e-05	0	1	1	1	Q10567	Q10567 [207-232]	0	3709.93	0.942	0.845883	51.9	55.1	24.02	12.31		3.65	0	4.524e-05
[K].YPNKYESVIATLCENLDSLDEPEAR.[A]	1xSNO [C13(100)]	Q10567 1xSNO [C433(100)]	High	0.0012365	0	1	1	1	Q10567	Q10567 [421-445]	1	3522.79	1.059	0.73317	47.3	44.7	9.79	11.19		2.91	0	0.0009248
[R].CAAMLVYGTR.[L]	1xSNO [C1(100)]	Q10570 1xSNO [C149(100)]	High	0.0108629	0	1	1	1	Q10570	Q10570 [149-158]	0	1508.8	1.009	0.797739	79.7	78.9	10.89	4.59		0.98	0	0.008765
[R].CICSQLSLTTK.[M]	1xCarbamidomethyl [C1]; 1xSNO [C3(100)]	Q12765 1xSNO [C188(100)]	High	0.000214813	0	1	1	1	Q12765	Q12765 [186-196]	0	1907.06	1.11	0.289166	349.9	315.4	10.71	3.86		2.03	0	0.0001505
[R].QLVVVLCER.[S]	1xSNO [C7(100)]	Q12769 1xSNO [C1042(100)]	High	0.000997761	0	1	1	1	Q12769	Q12769 [1036-1044]	0	1482.88	1.05	0.818648	470.5	448.2	7.66	6.73		1.35	0	0.000738
[R].TFADCIQALLEQHQVLEVGGNTAR.[L]	1xSNO [C5(100)]	Q12789 1xSNO [C1783(100)]	High	0.000783788	0	1	1	1	Q12789	Q12789 [1779-1802]	0	3037.58	1.064	0.140827	153.7	144.5	6.3	5.8		3.89	0	0.0005753
[R].DDVIQICGPADGIR.[L]	1xSNO [C7(100)]	Q12800 1xSNO [C369(100)]	High	0.000280916	0	1	1	1	Q12800	Q12800 [363-376]	0	1896							No Quan Values	2.22	0	0.0001994
[K].VPGVTDCVAEIQK.[N]	1xSNO [C7(100)]	Q12830 1xSNO [C445(100)]	High	0.00235271	0	1	1	1	Q12830	Q12830 [439-451]	0	2012.14	1.076	0.479308	185.6	172.5	8.04	13.68		1.57	0	0.001789
[R].AQGLPWSCTMEDVLNFFSDCR.[I]	1xCarbamidomethyl [C]; 1xSNO [C8(100)]	Q12849 1xSNO [C161(100)]	High	0.000414495	0	1	1	2	Q12849	Q12849 [154-174]	0	2900.35	1.117	0.287308	313.9	281	20.95	11.2		4.21	0	0.000882
[R].YLDLHDCYLK.[Y]	1xSNO [C7(100)]	Q12874 1xSNO [C145(100)]	High	0.0638079	0.00213759	1	1	1	Q12874	Q12874 [139-148]	0	1936.05	1.023	0.954076	412.5	403.3	1.77	14		2.07	0.002129	0.05493
[K].LHGLNINYNCEICGNYTYR.[G]	1xCarbamidomethyl [C13]; 1xSNO [C10(100)]	Q12874 1xSNO [C408(100)]	High	0.0064167	0	1	1	1	Q12874	Q12874 [399-417]	0	2741.32	0.884	0.132351	86	97.3	9.86	8.86		2.84	0	0.005052
[K].NVCEQGTSTVDQNFGK.[Q]	1xSNO [C3(100)]	Q12888 1xSNO [C1178(100)]	High	7.9212e-06	0	1	1	1	Q12888	Q12888 [1176-1191]	0	2380.21	1.231	0.0571876	411.1	333.9	9.9	13.2		4.08	0	4.948e-06
[K].NVCEQGTSTVDQNFGKQDATVQTER.[G]	1xSNO [C3(100)]	Q12888 1xSNO [C1178(100)]	High	2.66734e-05	0	1	1	1	Q12888	Q12888 [1176-1200]	1	3408.7	4.634	0.000493481	72	15.5	22.56	34.36		4.06	0	1.744e-05
[K].CAEALQLPVVSQEWVIQCLIVGER.[I]	1xCarbamidomethyl [C1]; 1xSNO [C18(100)]	Q12888 1xSNO [C1950(100)]	High	9.13569e-07	0	1	1	1	Q12888	Q12888 [1933-1956]	0	3164.69	1.03	0.806699	69.4	67.4	6.95	11.92		4.9	0	5.29e-07
[R].MVILLCNLKPAK.[M]	1xSNO [C6(100)]	Q12904 1xSNO [C211(100)]	High	0.00963685	0	1	1	1	Q12904	Q12904 [206-217]	0	2225.4	0.783	0.0186835	282.8	361.2	9.04	10.68		2.04	0	0.007703
[R].GVLSQAMVMCASSPEK.[I]	1xOxidation [M]; 1xSNO [C10(100)]	Q12904 1xSNO [C229(100)]	High	2.57936e-05	0	1	1	2	Q12904	Q12904 [220-235]	0	2307.2	1.001	0.82092	666.7	665.7	4.71	6.18		2.79	0	1.68e-05
[R].GVLSQAMVMCASSPEK.[I]	1xSNO [C10(100)]	Q12904 1xSNO [C229(100)]	High	0.0201137	0.000632394	1	1	1	Q12904	Q12904 [220-235]	0	2291.21	0.855	0.029303	266.1	311.2	3.07	8.79		1.94	0.0008442	0.01654
[R].GVLSQAMVMCASSPEK.[I]	2xOxidation [M7; M9]; 1xSNO [C10(100)]	Q12904 1xSNO [C229(100)]	High	0.0504007	0.0016489	1	1	1	Q12904	Q12904 [220-235]	0	2323.2	1.153	0.249909	180.2	156.3	13.43	4.85		2.52	0.001702	0.0428
[K].GDLDLELVLLCK.[E]	1xSNO [C11(100)]	Q12906 1xSNO [C116(100)]	High	0.000420092	0	1	1	1	Q12906	Q12906 [106-117]	0	1984.17	0.548	0.00022194	98.2	179.3	10.59	11.24		2.04	0	0.0003011
[K].CLAALASLR.[H]	1xSNO [C1(100)]	Q12906 1xSNO [C203(100)]	High	0.106287	0.00357525	1	1	1	Q12906	Q12906 [203-211]	0	1341.8	1.057	0.239077	122.8	116.2	9.47	7.61		1.82	0.003382	0.09317
[R].VLECLASGIVMPDGSGIYDPCEK.[E]	1xCarbamidomethyl [C21]; 1xSNO [C4(100)]	Q12906 1xSNO [C278(100)]	High	0.0001041	0	1	1	1	Q12906	Q12906 [275-297]	0	3106.58	0.616	0.0178384	62.9	102.2	23.41	10.22		5.06	0	7.133e-05
[R].NIYYLCAPNR.[H]	1xSNO [C6(100)]	Q12931 1xSNO [C501(100)]	High	0.0090763	0	1	1	1	Q12931	Q12931 [496-505]	0	1650.87	0.906	0.194168	128.3	141.7	14.23	8.51		1.93	0	0.007238
[R].VCDATYDKAPVEK.[E]	1xSNO [C2(100)]	Q12974 1xSNO [C46(100)]	High	0.000607483	0	1	1	1	Q12974	Q12974 [45-57]	1	2321.29	0.864	0.0432431	293.4	339.8	8.89	2.65		1.62	0	0.0004411
[R].CKIPNTVEEAVR.[I]	1xSNO [C1(100)]	Q12996 1xSNO [C646(100)]	High	0.0222021	0.000892694	1	1	1	Q12996	Q12996 [646-657]	1	2012.15	1.177	0.0342073	177.4	150.7	12.7	6.15		2.21	0.001057	0.01838
[R].YCAQDAFFQVK.[E]	1xSNO [C2(100)]	Q13011 1xSNO [C187(100)]	High	0.0015426	0	1	1	1	Q13011	Q13011 [186-196]	0	1973.05	0.852	0.208564	172.7	202.6	12.8	7.12		2.25	0	0.001155
[R].EMVECFNK.[I]	1xOxidation [M2]; 1xSNO [C5(100)]	Q13011 1xSNO [C92(100)]	High	0.0800216	0.00313819	1	1	1	Q13011	Q13011 [88-95]	0	1668.86	1.069	0.188047	473.9	443.5	7.05	5.29		1.39	0.003005	0.06921
[K].ACSAIHAVNLR.[N]	1xSNO [C2(100)]	Q13045 1xSNO [C560(100)]	High	0.00184854	0	1	1	1	Q13045	Q13045 [559-569]	0	1578.88	1.174	0.0340145	369.3	314.7	5.41	9.17		1.84	0	0.001399
[R].LPEEEFGHFYTQDCYVFLCR.[Y]	1xCarbamidomethyl [C14]; 1xSNO [C19(99.9)]	Q13045 1xSNO [C938(99.9)]	High	0.0537334	0.0016489	1	1	1	Q13045	Q13045 [920-939]	0	2977.4	0.819	0.0524874	44.1	53.9	4.22	11.65		2.49	0.001702	0.04572
[R].YATSCYSCCPR.[L]	2xCarbamidomethyl [C8; C9]; 1xSNO [C5(100)]	Q13057 1xSNO [C140(100)]	High	0.000534808	0	1	1	1	Q13057	Q13057 [136-146]	0	1791.79	1.332	0.0121232	268.2	201.4	4.6	11.96		2.03	0	0.0003882
[R].DYCTSAK.[H]	1xSNO [C3(100)]	Q13098 1xSNO [C192(100)]	High	0.103093	0.00357525	1	1	1	Q13098	Q13098 [190-196]	0	1440.77	1.269	0.0233699	241.3	190.2	5.62	14.36		1.01	0.003382	0.09011
[K].LTLESLYQAVCDR.[I]	1xSNO [C11(100)]	Q13107 1xSNO [C624(100)]	High	0.000367359	0	1	1	1	Q13107	Q13107 [614-626]	0	1935.03	0.84	0.244506	120.7	143.6	12.66	8.92		3.19	0	0.0002631
[R].SQSRPNDIMAEVCR.[A]	1xSNO [C13(100)]	Q13131 1xSNO [C425(100)]	High	0.0220565	0.000892694	1	1	1	Q13131	Q13131 [413-426]	0	2030.02	1.132	0.00603357	183.5	162.2	5.18	3.11		1.34	0.001057	0.01824
[R].GHFEAFGTLTDCVVVVNPQTKR.[S]	1xSNO [C12(100)]	Q13151 1xSNO [C36(100)]	High	0.00021195	0	1	1	1	Q13151	Q13151 [25-46]	1	3071.66	1.123	0.0632546	259.9	231.5	9.76	12.83		2.8	0	0.0001488
[R].GHFEAFGTLTDCVVVVNPQTK.[R]	1xSNO [C12(100)]	Q13151 1xSNO [C36(100)]	High	8.80281e-05	0	1	1	1	Q13151	Q13151 [25-45]	0	2915.56	0.776	0.000909727	152.1	196	5.99	6.42		2.7	0	5.982e-05
[R].SCENLAPFNTALK.[L]	1xSNO [C2(100)]	Q13155 1xSNO [C306(100)]	High	7.10233e-05	0	1	1	1	Q13155	Q13155 [305-317]	0	2061.13	1.064	0.753449	402.2	378.1	11.26	22.27		2.64	0	4.812e-05
[R].SCQMNLVADLVQEVQQAR.[D]	1xSNO [C2(100)]	Q13158 1xSNO [C168(100)]	High	0.0379461	0.00111479	1	1	1	Q13158	Q13158 [167-184]	0	2456.27	1.06	0.250861	113.4	107	6.81	7.51		2.3	0.001234	0.0319
[R].SINTEVVACSVDSQFTHLAWINTPR.[R]	1xSNO [C9(100)]	Q13162 1xSNO [C148(100)]	High	1.06407e-05	0	1	1	1	Q13162	Q13162 [140-164]	0	3212.65	0.859	0.09405	115.1	133.9	10.49	14.33		4.2	0	6.747e-06
[R].ECLQALEFLHANQVIHR.[D]	1xSNO [C2(100)]	Q13177 1xSNO [C352(100)]	High	0.000464552	0	1	1	1	Q13177	Q13177 [351-367]	0	2445.31	0.989	0.86918	115.3	116.6	9.31	17.1		2.97	0	0.0003345
[K].EANMKCPQIVIAFYEER.[L]	1xOxidation [M4]; 1xSNO [C6(100)]	Q13185 1xSNO [C160(100)]	High	0.00659034	0	1	1	1	Q13185	Q13185 [155-171]	1	2710.42	1.346	0.0259115	159.4	118.5	12.99	11.57		2.11	0	0.005212
[K].WKGFTDADNTWEPEENLDCPELIEAFLNSQK.[A]	1xSNO [C19(100)]	Q13185 1xSNO [C69(100)]	High	6.04624e-05	0	1	1	1	Q13185	Q13185 [51-81]	1	4522.26	1.053	0.734625	313.7	297.9	22.55	15.07		4.16	0	4.062e-05
[K].GFTDADNTWEPEENLDCPELIEAFLNSQK.[A]	1xSNO [C17(100)]	Q13185 1xSNO [C69(100)]	High	2.52798e-05	0	1	1	2	Q13185	Q13185 [53-81]	0	3978.92	0.802	0.0753688	121.8	152	14.74	3.46		3.92	0	1.647e-05
[K].VCLYLTSCVNYVPEPENSALLR.[C]	1xCarbamidomethyl [C]; 1xSNO [C2(100)]	Q13200 1xSNO [C230(100)]	High	0.000694673	0	1	1	2	Q13200	Q13200 [229-250]	0	2964.53	0.922	0.256686	137.2	148.9	14.76	10.46		2.99	0	0.0005087
[R].CALGVFR.[K]	1xSNO [C1(100)]	Q13200 1xSNO [C251(100)]	High	0.00763227	0	1	1	1	Q13200	Q13200 [251-257]	0	1189.68	1.007	0.464746	137.3	136.4	12.73	7.93		1.91	0	0.006051
[R].CSWQDLKDFMR.[Q]	1xSNO [C1(100)]	Q13247 1xSNO [C121(100)]	High	0.0379461	0.00111479	1	1	1	Q13247	Q13247 [121-131]	1	2082.08	1.338	0.0068172	179.8	134.4	11.35	8.76		1.44	0.001234	0.03189
[K].HEPLVLFCESCDTLTCR.[D]	2xCarbamidomethyl [C11; C]; 1xSNO [C8(100)]	Q13263 1xSNO [C221(100)]	High	0.00028471	0	1	1	2	Q13263	Q13263 [214-230]	0	2504.2	0.692	1.72166e-05	197.3	285.1	2.56	4.08		3.88	0	0.0002022
[R].STAPSAAASASASAAASSPAGGGAEALELLEHCGVCR.[E]	1xCarbamidomethyl [C]; 1xSNO [C36(100)]	Q13263 1xSNO [C68(100)]	High	0.00016873	0	1	1	4	Q13263	Q13263 [33-69]	0	3809.85	1.223	0.00443409	74.5	60.9	3.52	7.38		1.86	0	0.0001177
[R].CWALSPK.[D]	1xSNO [C1(100)]	Q13308 1xSNO [C1043(100)]	High	0.0355606	0.00111479	1	1	1	Q13308	Q13308 [1043-1049]	0	1457.85	1.106	0.0650243	261.4	236.2	5	6.69		2.03	0.001234	0.02984
[K].VALCTQVALGMEHLSNNR.[F]	1xSNO [C4(100)]	Q13308 1xSNO [C911(100)]	High	0.00363546	0	1	1	1	Q13308	Q13308 [908-925]	0	2380.25	1.054	0.526423	83.9	79.6	11.59	9.59		2.3	0	0.002817
[K].IDPENAEFLTALCELR.[L]	1xSNO [C13(100)]	Q13325 1xSNO [C476(100)]	High	6.391e-06	0	1	1	1	Q13325	Q13325 [464-479]	0	2258.18	0.794	0.00401287	88.3	111.2	5.66	8.52		4.07	0	3.981e-06
[K].ITSAVWGPLGECIIAGHESGELNQYSAK.[S]	1xSNO [C12(100)]	Q13347 1xSNO [C160(100)]	High	1.61283e-05	0	1	1	1	Q13347	Q13347 [149-176]	0	3583.87	0.66	0.00660435	114.1	172.8	14.4	8.19		3.77	0	1.032e-05
[K].ICMNEDPAK.[R]	1xSNO [C2(100)]	Q13418 1xSNO [C428(100)]	High	0.0558326	0.00191812	1	1	1	Q13418	Q13418 [427-435]	0	1673.89	1.049	0.294855	161	153.5	7.35	6.02		2.74	0.00194	0.04776
[K].KTCDALQAK.[V]	1xSNO [C3(100)]	Q13423 1xSNO [C1073(100)]	High	0.00738195	0	1	1	1	Q13423	Q13423 [1071-1079]	1	1860.11	1.435	0.035956	511.5	356.5	4.06	19.09		1.69	0	0.005871
[K].TCDALQAK.[V]	1xSNO [C2(100)]	Q13423 1xSNO [C1073(100)]	High	0.0426347	0.00111479	1	1	1	Q13423	Q13423 [1072-1079]	0	1502.85	1.547	0.0278052	336.8	217.7	8.69	24.15		2.42	0.001234	0.03616
[R].ECLTLLSQR.[L]	1xSNO [C2(100)]	Q13505 1xSNO [C326(100)]	High	0.00215651	0	1	1	1	Q13505	Q13505 [325-333]	0	1486.84	1.14	0.153475	142.4	124.9	5.11	11.8		1.39	0	0.001637
[K].VSDTVVEPYNATLSIHQLVENTDETYCIDNEALYDICFR.[T]	1xCarbamidomethyl [C27]; 1xSNO [C37(100)]	Q13509 1xSNO [C211(100)]	High	0.00015464	0	1	1	1	Q13509	Q13509 [175-213]	0	4974.38	0.757	0.00365473	22	29	10.23	7.94		5.4	0	0.0001072
[K].CVEFVK.[S]	1xSNO [C1(100)]	Q13547 1xSNO [C284(100)]	High	0.0335382	0.00111479	1	1	1	Q13547	Q13547 [284-289]	0	1377.81	1.108	0.177408	381.7	344.5	10.34	6.64		1.95	0.001234	0.02808
[K].ICDPGLTAFEPEALGNLVEGMDFHR.[F]	1xSNO [C2(100)]	Q13557 1xSNO [C373(100)]	High	0.000387608	0	1	1	1	Q13557	Q13557 [372-396]	0	3155.56							No Quan Values	4.1	0	0.0002782
[K].ICDPGLTAFEPEALGNLVEGMDFHR.[F]	1xOxidation [M21]; 1xSNO [C2(100)]	Q13557 1xSNO [C373(100)]	High	0.00561444	0	1	1	1	Q13557	Q13557 [372-396]	0	3171.56	0.871	0.124374	70.7	81.1	8.62	8.02		2.68	0	0.004414
[K].ATGTSSGANSEESTAAEFCR.[I]	1xSNO [C19(100)]	Q13586 1xSNO [C49(100)]	High	0.011305	0	1	1	1	Q13586	Q13586 [31-50]	0	2400.1	1.4	0.0119318	33.8	24.1	4.78	13.93		3.04	0	0.009129
[K].ECWPLVQK.[A]	1xSNO [C2(100)]	Q13601 1xSNO [C75(100)]	High	0.00335493	0	1	1	1	Q13601	Q13601 [74-81]	0	1655.95	0.915	0.139877	376.2	411	7.62	4.24		2.39	0	0.002594
[K].GCLVTASADK.[Y]	1xSNO [C2(100)]	Q13610 1xSNO [C400(100)]	High	0.00140444	0	1	1	1	Q13610	Q13610 [399-408]	0	1617.91	0.873	0.0942578	261.4	299.4	12.93	12.06		2.34	0	0.001054
[K].QACGFEYTSK.[L]	1xSNO [C3(100)]	Q13616 1xSNO [C496(100)]	High	0.000420092	0	1	1	1	Q13616	Q13616 [494-503]	0	1786.93	0.952	0.915039	393.8	413.8	3.82	12.08		2.1	0	0.0003014
[K].CIDILIEK.[E]	1xSNO [C1(100)]	Q13616 1xSNO [C752(100)]	High	0.013615	0	1	1	1	Q13616	Q13616 [752-759]	0	1599.97	0.946	0.6959	453.4	479.5	2.74	7.58		1.58	0	0.01105
[R].NACQMLMILGLEGR.[S]	1xSNO [C3(100)]	Q13618 1xSNO [C187(100)]	High	0.0300183	0.00111479	1	1	1	Q13618	Q13618 [185-198]	0	1973.04	0.932	0.215332	130.7	140.2	6.64	6.32		2.57	0.001234	0.02508
[K].TMCECMSSYLR.[E]	1xCarbamidomethyl [C3]; 1xSNO [C5(100)]	Q13618 1xSNO [C316(100)]	High	0.030413	0.00111479	1	1	1	Q13618	Q13618 [312-322]	0	1804.82	1.153	0.064431	158.4	137.4	10.48	8.87		1.38	0.001234	0.02532
[R].YNLEELYQAVENLCSHK.[V]	1xSNO [C14(100)]	Q13619 1xSNO [C94(100)]	High	0.000282807	0	1	1	1	Q13619	Q13619 [81-97]	0	2706.41	0.798	0.0242077	240.9	301.9	5.22	10.99		2.44	0	0.0002005
[K].ETCAWFTDNYEQAR.[K]	1xSNO [C3(100)]	Q13630 1xSNO [C309(100)]	High	0.000579626	0	1	1	1	Q13630	Q13630 [307-320]	0	2158	1.044	0.373957	74.7	71.5	4.32	6.33		3.01	0	0.0004223
[K].DSSQSPSQVDQFCK.[E]	1xSNO [C13(100)]	Q13637 1xSNO [C162(100)]	High	0.000517173	0	1	1	1	Q13637	Q13637 [150-163]	0	2209.11	1.04	0.76739	107.6	103.5	10.61	5		3.27	0	0.0003745
[K].CFDKFCANTCVECR.[K]	3xCarbamidomethyl [C6; C10; C13]; 1xSNO [C1(100)]	Q13642 1xSNO [C31(100)]	High	0.00491206	0	1	1	1	Q13642	Q13642 [31-44]	1	2463.16	1.032	0.357836	354.4	343.5	8.04	13.2		1.51	0	0.003832
[K].CLGNGNPPPEEFLFYLPGQPEGIR.[S]	1xSNO [C1(100)]	Q13740 1xSNO [C270(100)]	High	0.000939336	0	1	1	1	Q13740	Q13740 [270-293]	0	3068.56	1.476	0.0120614	76.8	52	16.49	8.82		2.22	0	0.0006943
[R].QIGDALPVSCTISASR.[N]	1xSNO [C10(100)]	Q13740 1xSNO [C354(100)]	High	0.00438432	0	1	1	1	Q13740	Q13740 [345-360]	0	2042.1	1.068	0.352696	185.4	173.6	9.41	15.86		2.54	0	0.003416
[R].MMLDQCLELQLFHR.[D]	1xSNO [C6(100)]	Q13813 1xSNO [C1444(100)]	High	2.41202e-05	0	1	1	1	Q13813	Q13813 [1439-1452]	0	2201.13	0.849	0.0188037	207.9	244.9	5.66	8.79		1.96	0	1.57e-05
[R].ECEDVMDWINDK.[E]	1xSNO [C2(100)]	Q13813 1xSNO [C158(100)]	High	0.0770764	0.00313819	1	1	1	Q13813	Q13813 [157-168]	0	2150.04	0.747	0.00783247	294.8	394.5	8.33	12.8		3.07	0.003005	0.0668
[R].VNDVCTNGQDLIK.[K]	1xSNO [C5(100)]	Q13813 1xSNO [C1930(100)]	High	0.000611571	0	1	1	1	Q13813	Q13813 [1926-1938]	0	2072.13	0.749	0.178029	218.8	292.2	25.34	10.14		3.21	0	0.0004453
[R].EQADYCVSHMKPYVDGK.[G]	1xSNO [C6(100)]	Q13813 1xSNO [C2441(100)]	High	0.000517173	0	1	1	1	Q13813	Q13813 [2436-2452]	0	2852.48	1.032	0.610574	995.7	965.2	5.35	4.55		2	0	0.0003749
[K].ALCAEADR.[L]	1xSNO [C3(100)]	Q13813 1xSNO [C315(100)]	High	0.186048	0.00843776	1	1	1	Q13813	Q13813 [313-320]	0	1272.67	1.347	0.0260692	252.9	187.7	16.07	16.79		1.75	0.00788	0.1667
[K].HFILDECDK.[M]	1xSNO [C7(100)]	Q13838 1xSNO [C198(100)]	High	0.000140779	0	1	1	2	Q13838	Q13838 [192-200]	0	1772.95	0.916	0.122675	694.9	758.8	10.6	6.48		2.3	0	0.0004268
[R].CIALAQLLVEQNFPAIAIHR.[G]	1xSNO [C1(100)]	Q13838 1xSNO [C300(100)]	High	2.46105e-05	0	1	1	1	Q13838	Q13838 [300-319]	0	2644.51	1.288	0.0206999	160.7	124.8	11.11	12.73		3	0	1.599e-05
[K].KCFPESYTTEATRR.[M]	1xSNO [C2(100)]	Q13867 1xSNO [C164(100)]	High	4.87825e-05	0	1	1	1	Q13867	Q13867 [163-176]	2	2342.24	1.091	0.119728	173.2	158.7	4.13	9.81		2.03	0	3.26e-05
[K].KCFPESYTTEATR.[R]	1xSNO [C2(100)]	Q13867 1xSNO [C164(100)]	High	5.7689e-05	0	1	1	1	Q13867	Q13867 [163-175]	1	2186.14	0.888	0.237875	293.1	330	12.13	11.96		1.79	0	3.877e-05
[K].CFPESYTTEATR.[R]	1xSNO [C1(100)]	Q13867 1xSNO [C164(100)]	High	0.000628197	0	1	1	1	Q13867	Q13867 [164-175]	0	1828.88	1.011	0.693509	279.9	276.9	10.21	11.97		2.65	0	0.0004589
[K].ICLVNDPRPQHK.[Y]	1xSNO [C2(100)]	Q13867 1xSNO [C269(100)]	High	0.00546639	0	1	1	1	Q13867	Q13867 [268-279]	0	2073.19	1.049	0.802089	249.9	238.2	13.06	14.11		2.33	0	0.004281
[K].DGEAVWFGCDVGK.[H]	1xSNO [C9(100)]	Q13867 1xSNO [C326(100)]	High	0.00491206	0	1	1	1	Q13867	Q13867 [318-330]	0	2036.04	0.932	0.171102	243.5	261.4	19.99	14.84		2.13	0	0.003849
[R].NCIISLVTQR.[M]	1xSNO [C2(100)]	Q13868 1xSNO [C240(100)]	High	0.00235271	0	1	1	1	Q13868	Q13868 [239-248]	0	1570.9	1.076	0.0228574	323.4	300.4	4.54	3.43		1.3	0	0.001794
[R].ELPVLWHQCLLTLVQR.[Y]	1xSNO [C9(100)]	Q13895 1xSNO [C381(100)]	High	8.23171e-05	0	1	1	1	Q13895	Q13895 [373-388]	0	2372.36	0.874	0.0701531	168.7	193.1	9.5	1.86		1.79	0	5.602e-05
[K].QQVQLLAEMCILIDENDNK.[I]	1xSNO [C10(100)]	Q13907 1xSNO [C21(100)]	High	0.000179229	0	1	1	1	Q13907	Q13907 [12-30]	0	2870.53	0.795	0.0454753	81.7	102.8	15.01	7.35		3.47	0	0.0001253
[R].CAELQVR.[I]	1xSNO [C1(100)]	Q13948 1xSNO [C421(100)]	High	0.009766	0	1	1	1	Q13948	Q13948 [421-427]	0	1242.69	1.162	0.0266349	144.4	124.3	9.79	6.18		1.57	0	0.007837
[K].IIVACIETLR.[K]	1xSNO [C5(100)]	Q14008 1xSNO [C144(100)]	High	0.1903	0.00864445	1	1	1	Q14008	Q14008 [140-149]	0	1554.94	0.997	0.875724	146	146.4	25.21	14.49		1.56	0.008061	0.1707
[K].CLTGLAVGLR.[K]	1xSNO [C1(100)]	Q14008 1xSNO [C343(100)]	High	0.000667278	0	1	1	1	Q14008	Q14008 [343-352]	0	1426.85	0.965	0.854078	78.1	81	14.81	4.37		2.03	0	0.0004869
[K].IDKEACR.[A]	1xSNO [C6(100)]	Q14019 1xSNO [C10(100)]	High	0.128921	0.00523369	1	1	1	Q14019	Q14019 [5-11]	1	1487.85	1.491	0.00246596	323.7	217.1	13.2	13.47		1.46	0.004842	0.1138
[R].CLSVSPGGQWLVSGSDDGSLR.[L]	1xSNO [C1(100)]	Q14137 1xSNO [C418(100)]	High	0.0143567	0	1	1	1	Q14137	Q14137 [418-438]	0	2544.28	0.699	0.0158083	34.5	49.4	15.94	7.38		3.18	0	0.0117
[R].QYPWGTVQVENEAHCDFVK.[L]	1xSNO [C15(100)]	Q14141 1xSNO [C269(100)]	High	0.000768179	0	1	1	1	Q14141	Q14141 [255-273]	0	2903.47	0.776	0.02184	41.4	53.3	8.09	11.19		3.14	0	0.0005618
[R].CYGFVTMSTSDEATK.[C]	1xSNO [C1(100)]	Q14151 1xSNO [C449(100)]	High	3.00965e-05	0	1	1	1	Q14151	Q14151 [449-463]	0	2293.14	0.996	0.480904	79	79.4	1.51	13.48		2.55	0	1.974e-05
[R].QCLDLLR.[N]	1xSNO [C2(100)]	Q14152 1xSNO [C160(100)]	High	0.0324633	0.00111479	1	1	1	Q14152	Q14152 [159-165]	0	1284.74	1.011	0.731276	163.8	161.9	21.61	6.15		1.91	0.001234	0.02722
[R].HCDLQVR.[I]	1xSNO [C2(100)]	Q14152 1xSNO [C478(100)]	High	0.113631	0.00427701	1	1	1	Q14152	Q14152 [477-483]	0	1294.7	1.516	0.0358846	198.4	130.9	23.99	26.44		0.91	0.004001	0.09964
[K].YLELCVDLR.[K]	1xSNO [C5(100)]	Q14152 1xSNO [C58(100)]	High	0.194632	0.00886951	1	1	1	Q14152	Q14152 [54-62]	0	1547.86	0.908	0.310404	286.8	315.9	16.03	7.89		0.91	0.00826	0.175
[K].NICQQVNIK.[S]	1xSNO [C3(100)]	Q14152 1xSNO [C78(100)]	High	0.00412821	0	1	1	1	Q14152	Q14152 [76-84]	0	1713	0.919	0.250996	605	658.6	8.6	12.46		2.26	0	0.003213
[K].NLSAQCQEVR.[K]	1xSNO [C6(100)]	Q14155 1xSNO [C448(100)]	High	0.0209249	0.000892694	1	1	1	Q14155	Q14155 [443-452]	0	1571.83	1.361	0.0283293	221.8	163	6.07	17.78		1.95	0.001057	0.01728
[R].ILVSCNNQQDLQEWVEHLQK.[Q]	1xSNO [C5(100)]	Q14155 1xSNO [C560(100)]	High	0.000952016	0	1	1	1	Q14155	Q14155 [556-575]	0	3077.64	0.968	0.173113	86.8	89.7	7.21	8.98		2.7	0	0.0007033
[K].VIEAYCTSAK.[T]	1xSNO [C6(100)]	Q14155 1xSNO [C721(100)]	High	0.0934483	0.00334708	1	1	1	Q14155	Q14155 [716-725]	0	1737.97	1.188	0.0361287	648.4	546	9.7	6.07		1.2	0.003182	0.08174
[K].DCLASIAR.[R]	1xSNO [C2(100)]	Q14166 1xSNO [C370(100)]	High	0.0254865	0.000892694	1	1	1	Q14166	Q14166 [369-376]	0	1272.7	1.095	0.193234	262.4	239.6	5.34	7.4		2.04	0.001057	0.02109
[R].AFTELFQVACAKPPPLGLCDYPSSR.[A]	1xCarbamidomethyl [C19]; 1xSNO [C10(100)]	Q14166 1xSNO [C563(100)]	High	3.21845e-05	0	1	1	1	Q14166	Q14166 [554-578]	0	3420.8	0.908	0.145514	126	138.8	7.26	12.1		3.48	0	2.11e-05
[K].ISFVCQIVR.[V]	1xSNO [C5(100)]	Q14185 1xSNO [C299(100)]	High	0.211591	0.00975123	1	1	1	Q14185	Q14185 [295-303]	0	1488.87	0.875	0.213741	96.3	110	13.12	7.46		1.24	0.009029	0.1906
[R].INCPVYITK.[V]	1xSNO [C3(100)]	Q14194 1xSNO [C248(100)]	High	0.00383535	0	1	1	1	Q14194	Q14194 [246-254]	0	1704	0.776	0.00514343	186	239.8	9.04	8.14		1.51	0	0.002983
[R].AITIASQTNCPLYVTK.[V]	1xSNO [C10(100)]	Q14195 1xSNO [C248(100)]	High	0.000260937	0	1	1	1	Q14195	Q14195 [239-254]	0	2376.35	0.734	0.0049126	209.5	285.6	11.78	8.78		2.7	0	0.0001839
[R].GAPLVVICQGK.[I]	1xSNO [C8(100)]	Q14195 1xSNO [C448(100)]	High	0.0265091	0.000892694	1	1	1	Q14195	Q14195 [441-451]	0	1738.06	0.871	0.0564527	412.1	473.1	9.48	4.85		1.68	0.001057	0.02198
[R].FIPCSPFSDYVYK.[R]	1xSNO [C4(100)]	Q14195 1xSNO [C471(100)]	High	0.00383535	0	1	1	1	Q14195	Q14195 [468-480]	0	2219.17	0.717	0.00608382	197.7	275.8	11.79	13.05		2.46	0	0.002969
[R].DLETSCSDIR.[Q]	1xSNO [C6(100)]	Q14203 1xSNO [C791(100)]	High	0.0310145	0.00111479	1	1	1	Q14203	Q14203 [786-795]	0	1562.78	1.101	0.130466	283.3	257.2	1.53	12.4		1.57	0.001234	0.02588
[R].QSCNILISTMNK.[L]	1xOxidation [M10]; 1xSNO [C3(100)]	Q14203 1xSNO [C893(100)]	High	0.000248969	0	1	1	1	Q14203	Q14203 [891-902]	0	2021.1	1.103	0.213097	191.1	173.3	7.05	10.59		2.14	0	0.0001754
[R].QSCNILISTMNK.[L]	1xSNO [C3(100)]	Q14203 1xSNO [C893(100)]	High	0.00676865	0	1	1	1	Q14203	Q14203 [891-902]	0	2005.11	0.938	0.156234	248.2	264.6	9.22	7.55		2.17	0	0.005349
[R].CLGSLFSMLHQACR.[N]	1xCarbamidomethyl [C1]; 1xSNO [C13(100)]	Q14204 1xSNO [C2466(100)]	High	0.13282	0.00523369	1	1	1	Q14204	Q14204 [2454-2467]	0	2047.03	0.817	0.000847823	105.9	129.7	4.61	2.78		1.22	0.004842	0.1177
[R].EAIVNSCVFVHQTLHQANAR.[L]	1xSNO [C7(100)]	Q14204 1xSNO [C3147(100)]	High	7.34458e-05	0	1	1	1	Q14204	Q14204 [3141-3160]	0	2661.4	1.059	0.570693	175.3	165.6	9.06	5.94		2.22	0	4.962e-05
[R].ASLACGPMVK.[W]	1xOxidation [M8]; 1xSNO [C5(100)]	Q14204 1xSNO [C3389(100)]	High	0.00258398	0	1	1	1	Q14204	Q14204 [3385-3394]	0	1645.93	1.001	0.478	202.1	201.9	2.83	4.7		1.58	0	0.001972
[R].ASLACGPMVK.[W]	1xSNO [C5(100)]	Q14204 1xSNO [C3389(100)]	High	0.0790284	0.00313819	1	1	1	Q14204	Q14204 [3385-3394]	0	1629.93	0.979	0.325253	456.2	466	4.63	7.22		2.16	0.003005	0.06848
[R].GVAVLCTE.[-]	1xSNO [C6(100)]	Q14204 1xSNO [C4644(100)]	High	0.184998	0.00843776	1	1	1	Q14204	Q14204 [4639-4646]	0	1215.67	0.727	0.000726513	302.2	415.6	7.54	7.27		0.94	0.00788	0.1662
[K].IADLCHTFIK.[D]	1xSNO [C5(100)]	Q14232 1xSNO [C115(100)]	High	0.00872069	0	1	1	1	Q14232	Q14232 [111-120]	0	1814.05	0.95	0.991812	276	290.5	17.41	11.67		1.58	0	0.006949
[R].CTPDQLYR.[I]	1xSNO [C1(100)]	Q14241 1xSNO [C610(100)]	High	0.002819	0	1	1	1	Q14241	Q14241 [610-617]	0	1419.74	1.25	0.0282516	164.5	131.6	8.5	14.36		1.38	0	0.002161
[K].ALGALVDNCAPGLCPDWEAWDPNQPVENAR.[E]	1xCarbamidomethyl [C9]; 1xSNO [C14(100)]	Q14315 1xSNO [C203(100)]	High	0.0209249	0.000892694	1	1	1	Q14315	Q14315 [190-219]	0	3702.77	1.059	0.767252	33.2	31.3	12.41	24.08		2.26	0.001057	0.01727
[R].YWPTEPGEYAVHVICDDEDIR.[D]	1xSNO [C15(100)]	Q14315 1xSNO [C644(100)]	High	0.000732956	0	1	1	1	Q14315	Q14315 [630-650]	0	2931.39	0.905	0.329208	787.6	869.9	6.53	17.21		1.73	0	0.0005357
[R].DSPFIAHILPAPPDCFPDK.[V]	1xSNO [C15(100)]	Q14315 1xSNO [C665(100)]	High	1.50819e-05	0	1	1	1	Q14315	Q14315 [651-669]	0	2733.46	0.895	0.328973	454.3	507.6	8.51	20.18		3.26	0	9.678e-06
[K].AFGPGLEPTGCIVDKPAEFTIDAR.[A]	1xSNO [C11(100)]	Q14315 1xSNO [C682(100)]	High	0.0192062	0.000317261	1	1	1	Q14315	Q14315 [672-695]	0	3157.69	1.362	0.0270296	372.5	273.4	7.99	13.85		2.22	0.0005647	0.01574
[K].ANEPTYFTVDCSEAGQGDVSIGIK.[C]	1xSNO [C11(100)]	Q14315 1xSNO [C791(100)]	High	2.46105e-05	0	1	1	1	Q14315	Q14315 [781-804]	0	3154.59	0.856	0.827907	100.7	117.6	40.86	29.74		4.71	0	1.606e-05
[R].SCSLVLEHQPDNIK.[A]	1xSNO [C2(100)]	Q14318 1xSNO [C295(100)]	High	0.000732956	0	1	1	1	Q14318	Q14318 [294-307]	0	2236.23	1.081	0.765708	262.9	243.3	8.85	8.17		2.33	0	0.0005352
[K].FLVECFR.[N]	1xSNO [C5(100)]	Q14344 1xSNO [C329(100)]	High	0.0472658	0.00111479	1	1	1	Q14344	Q14344 [325-331]	0	1337.73	0.978	0.702628	336.4	343.9	12.46	4.63		1.48	0.001234	0.04
[R].VFSANSTAACTELAK.[R]	1xSNO [C10(100)]	Q14558 1xSNO [C19(100)]	High	0.002819	0	1	1	1	Q14558	Q14558 [10-24]	0	2166.17	1.003	0.772992	149.2	148.7	7.36	6.26		2.8	0	0.002156
[R].LVFLACCVAPTNPR.[F]	1xCarbamidomethyl [C]; 1xSNO [C6(100)]	Q14566 1xSNO [C301(100)]	High	7.15013e-05	0	1	1	2	Q14566	Q14566 [296-309]	0	1985.08	0.869	0.0885864	713.5	821.2	6.49	8.71		2.21	0	0.001433
[R].VYPYLCR.[A]	1xSNO [C6(100)]	Q14566 1xSNO [C91(100)]	High	0.0284888	0.000892694	1	1	1	Q14566	Q14566 [86-92]	0	1337.73	1.004	0.581916	293.1	291.9	9.9	9.69		1.74	0.001057	0.02367
[K].SLFGSIGDIESCK.[L]	1xSNO [C12(100)]	Q14576 1xSNO [C68(100)]	High	0.00176384	0	1	1	1	Q14576	Q14576 [57-69]	0	2009.09	0.967	0.276119	706.6	731	1.2	7.57		2.14	0	0.00133
[R].LIDLCQPTQKK.[Y]	1xSNO [C5(100)]	Q14683 1xSNO [C523(100)]	High	0.0688353	0.00240101	1	1	1	Q14683	Q14683 [519-529]	1	2169.31	1.448	0.00544473	224.4	155	4.85	12.89		1.79	0.00236	0.05923
[R].DCIQYIK.[E]	1xSNO [C2(100)]	Q14683 1xSNO [C556(100)]	High	0.0254865	0.000892694	1	1	1	Q14683	Q14683 [555-561]	0	1535.88	1.18	0.024485	216.4	183.4	5.24	8.79		1.14	0.001057	0.02118
[K].ALQYACGNALVCDNVEDARR.[I]	1xCarbamidomethyl [C12]; 1xSNO [C6(100)]	Q14683 1xSNO [C613(100)]	High	8.17668e-05	0	1	1	1	Q14683	Q14683 [608-627]	1	2662.31	1.123	0.015656	483.4	430.5	1.49	5.28		2.45	0	5.533e-05
[K].ALQYACGNALVCDNVEDAR.[R]	1xCarbamidomethyl [C12]; 1xSNO [C6(100)]	Q14683 1xSNO [C613(100)]	High	1.22722e-06	0	1	1	1	Q14683	Q14683 [608-626]	0	2506.21	0.824	0.0699187	175.4	212.9	9.42	10.61		3.08	0	7.194e-07
[K].MNQVEDEVFEEFCR.[E]	1xSNO [C13(100)]	Q14683 1xSNO [C781(100)]	High	3.1123e-05	0	1	1	1	Q14683	Q14683 [769-782]	0	2199.02	0.888	0.152585	64.2	72.3	8.3	8.27		4.31	0	2.043e-05
[R].HNLLQACK.[M]	1xSNO [C7(100)]	Q14683 1xSNO [C933(100)]	High	0.010438	0	1	1	1	Q14683	Q14683 [927-934]	0	1579.93	0.936	0.71901	117.5	125.5	8.13	7.5		1.81	0	0.008409
[K].CLALPAMHWPR.[G]	1xSNO [C1(100)]	Q14687 1xSNO [C1199(100)]	High	0.000958421	0	1	1	1	Q14687	Q14687 [1199-1209]	0	1718.93	0.957	0.538751	102.4	107	5.87	10.49		2.38	0	0.0007085
[R].CVVSSLGITDR.[G]	1xSNO [C1(100)]	Q14690 1xSNO [C151(100)]	High	0.000186589	0	1	1	1	Q14690	Q14690 [151-161]	0	1573.87	0.848	0.0856582	95.3	112.4	5.42	9.81		2.1	0	0.0001301
[R].ALECLPSKEHVDVIAK.[F]	1xSNO [C4(100)]	Q14690 1xSNO [C1754(100)]	High	0.0326756	0.00111479	1	1	1	Q14690	Q14690 [1751-1766]	1	2634.54	0.954	0.415954	506.1	530.8	8.51	7.98		1.62	0.001234	0.02735
[R].ALECLPSK.[E]	1xSNO [C4(100)]	Q14690 1xSNO [C1754(100)]	High	0.10759	0.00382602	1	1	1	Q14690	Q14690 [1751-1758]	0	1513.89	0.978	0.588063	652.3	667.1	8.49	2.89		1.78	0.003815	0.09459
[R].ACILCVHPR.[T]	1xCarbamidomethyl [C5]; 1xSNO [C2(100)]	Q14690 1xSNO [C330(100)]	High	0.00484683	0	1	1	1	Q14690	Q14690 [329-337]	0	1492.82	1.179	0.0630826	221.2	187.5	6.57	9.03		2.13	0	0.003791
[K].VVVLNCEPSKER.[M]	1xSNO [C6(100)]	Q14690 1xSNO [C599(100)]	High	0.0161744	0	1	1	1	Q14690	Q14690 [594-605]	1	2026.16	1.073	0.270899	89.4	83.3	6.17	7.87		1.52	0	0.01317
[R].DCFVTGK.[W]	1xSNO [C2(100)]	Q14692 1xSNO [C757(100)]	High	0.0658592	0.00213759	1	1	1	Q14692	Q14692 [756-762]	0	1422.79	0.975	0.370788	467.5	479.4	3.07	4.7		1.41	0.002129	0.0566
[R].DLPSIAISLCGGLSDHR.[E]	1xSNO [C10(100)]	Q14693 1xSNO [C469(100)]	High	0.000420092	0	1	1	1	Q14693	Q14693 [460-476]	0	2178.17	0.904	0.0636092	151.2	167.3	6.71	9.71		1.92	0	0.0003008
[K].TCEESSFCK.[R]	1xCarbamidomethyl [C]; 1xSNO [C2(100)]	Q14697 1xSNO [C41(100)]	High	0.000757946	0	1	1	2	Q14697	Q14697 [40-48]	0	1743.86	1.155	0.412117	980	848.4	9.92	26.54		2.99	0	0.0005541
[R].SLLENQSLSSSCESLK.[L]	1xSNO [C12(100)]	Q14789 1xSNO [C1569(100)]	High	4.7576e-06	0	1	1	1	Q14789	Q14789 [1558-1573]	0	2378.27	1.101	0.660203	125.6	114.2	18.57	8.68		4.67	0	2.924e-06
[R].AYHMVCLDPDMEKAPEGK.[W]	1xOxidation [M]; 1xSNO [C6(100)]	Q14839 1xSNO [C396(100)]	High	0.00704515	0	1	1	2	Q14839	Q14839 [391-408]	1	2932.51	1.234	0.0188697	835.6	677	3.34	9.76		2.3	0.002129	0.04987
[R].AYHMVCLDPDMEKAPEGK.[W]	1xSNO [C6(100)]	Q14839 1xSNO [C396(100)]	High	0.00620603	0	1	1	1	Q14839	Q14839 [391-408]	1	2916.51	1.117	0.287615	575.7	515.2	7.56	11.84		1.39	0	0.00489
[R].AYHMVCLDPDMEK.[A]	1xSNO [C6(100)]	Q14839 1xSNO [C396(100)]	High	0.0103688	0	1	1	1	Q14839	Q14839 [391-403]	0	2205.1	0.765	0.00657959	282	368.8	7.18	10.08		2.61	0	0.008318
[K].QCIELEQQFDFLK.[D]	1xSNO [C2(100)]	Q14919 1xSNO [C73(100)]	High	0.000213377	0	1	1	1	Q14919	Q14919 [72-84]	0	2294.24	0.846	0.0298303	290.5	343.4	4.75	9.83		2.47	0	0.0001497
[R].SAQELPQVEAYSPSACSVR.[G]	1xSNO [C16(100)]	Q14934 1xSNO [C596(100)]	High	0.000190382	0	1	1	1	Q14934	Q14934 [581-599]	0	2446.23	1.212	0.00627198	272.6	225	9.09	8.05		4.38	0	0.0001328
[K].ESTLEAIGYICQDIDPEQLQDK.[S]	1xSNO [C11(100)]	Q14974 1xSNO [C158(100)]	High	2.78184e-06	0	1	1	1	Q14974	Q14974 [148-169]	0	3161.62	0.783	0.100888	113.1	144.5	18.71	10.62		5.13	0	1.679e-06
[R].HFIMQVVCEATQCPDTR.[V]	1xCarbamidomethyl [C13]; 1xSNO [C8(100)]	Q14974 1xSNO [C223(100)]	High	3.6201e-07	0	1	1	1	Q14974	Q14974 [216-232]	0	2459.19	0.611	0.000358229	78.7	128.9	8.85	4.36		2.92	0	2.032e-07
[K].QDENDDDDDWNPCK.[A]	1xSNO [C13(100)]	Q14974 1xSNO [C345(100)]	High	0.0333205	0.00111479	1	1	1	Q14974	Q14974 [333-346]	0	2362.04	1.058	0.294684	82.4	77.8	8.59	15.96		2.12	0.001234	0.02784
[K].AAGVCLMLLATCCEDDIVPHVLPFIK.[E]	2xCarbamidomethyl [C12; C13]; 1xOxidation [M7]; 1xSNO [C5(100)]	Q14974 1xSNO [C351(100)]	High	0.000496776	0	1	1	1	Q14974	Q14974 [347-372]	0	3554.88	0.971	0.877744	169.9	174.9	18.19	8.87		1.83	0	0.0003595
[K].AAGVCLMLLATCCEDDIVPHVLPFIK.[E]	2xCarbamidomethyl [C12; C13]; 1xSNO [C5(100)]	Q14974 1xSNO [C351(100)]	High	6.77656e-05	0	1	1	1	Q14974	Q14974 [347-372]	0	3538.88	0.818	0.170916	205.6	251.4	11.89	12.54		3.24	0	4.582e-05
[K].DCYPAVQK.[T]	1xSNO [C2(100)]	Q14974 1xSNO [C543(100)]	High	0.000945655	0	1	1	1	Q14974	Q14974 [542-549]	0	1576.87	0.916	0.963454	791.2	863.3	11.82	19.86		2.48	0	0.0006964
[K].NYAEYQVCLAAVGLVGDLCR.[A]	1xCarbamidomethyl [C8]; 1xSNO [C19(100)]	Q14974 1xSNO [C678(100)]	High	2.45332e-07	0	1	1	1	Q14974	Q14974 [660-679]	0	2638.34	1.311	0.0141829	88.3	67.3	10.56	7.42		3.6	0	1.365e-07
[R].ALQSNIIPFCDEVMQLLLENLGNENVHR.[S]	1xSNO [C10(100)]	Q14974 1xSNO [C689(100)]	High	0.0133467	0	1	1	1	Q14974	Q14974 [680-707]	0	3633.88	0.822	0.0538214	265.1	322.5	13.37	7.17		2.79	0	0.01085
[R].ESCLEAYTGIVQGLK.[G]	1xSNO [C3(100)]	Q14974 1xSNO [C765(100)]	High	3.76206e-06	0	1	1	1	Q14974	Q14974 [763-777]	0	2264.25	1.474	0.0348736	1491	1011.8	13.15	18.67		2.96	0	2.288e-06
[R].ESCLEAYTGIVQGLKGDQENVHPDVMLVQPR.[V]	1xOxidation [M26]; 1xSNO [C3(100)]	Q14974 1xSNO [C765(100)]	High	0.0207875	0.000892694	1	1	1	Q14974	Q14974 [763-793]	1	4095.12	0.997	0.883159	196.9	197.5	10.26	6.66		2.39	0.001057	0.01717
[K].QCQDLK.[T]	1xSNO [C2(100)]	Q14980 1xSNO [C299(100)]	High	0.122893	0.00452055	1	1	1	Q14980	Q14980 [298-303]	0	1387.79	1.789	0.0206546	669.8	374.4	23.32	33.96		1.5	0.004213	0.1083
[R].KVEELQACVETAR.[Q]	1xSNO [C8(100)]	Q14980 1xSNO [C658(100)]	High	1.00848e-05	0	1	1	1	Q14980	Q14980 [651-663]	1	2129.19	1.124	0.0752404	174.6	155.3	7.49	6.95		2.9	0	6.365e-06
[K].VEELQACVETAR.[Q]	1xSNO [C7(100)]	Q14980 1xSNO [C658(100)]	High	0.000524156	0	1	1	1	Q14980	Q14980 [652-663]	0	1771.93	1.02	0.754151	374.2	366.9	12.99	7.72		2.06	0	0.0003782
[R].YEDSQQEEAQYGAMFQEQLMTLKEECEK.[A]	1xSNO [C26(100)]	Q14980 1xSNO [C842(100)]	High	0.00860525	0	1	1	1	Q14980	Q14980 [817-844]	1	4268.06	1.945	0.000192561	223.5	114.9	10.97	11.06		2.16	0	0.006887
[R].SLPPVMAQNLSIPLAFACLLHLANEK.[N]	1xSNO [C18(100)]	Q15003 1xSNO [C714(100)]	High	0.000210533	0	1	1	1	Q15003	Q15003 [697-722]	0	3443.94	0.962	0.392847	208.5	216.6	10.31	12.54		2.33	0	0.0001478
[R].DNNMAPYYEALCK.[S]	1xOxidation [M4]; 1xSNO [C12(100)]	Q15008 1xSNO [C58(100)]	High	3.80607e-05	0	1	1	1	Q15008	Q15008 [47-59]	0	2201.09	1.162	0.0248417	287	246.9	5.44	7.77		3.82	0	2.524e-05
[R].DNNMAPYYEALCK.[S]	1xSNO [C12(100)]	Q15008 1xSNO [C58(100)]	High	0.000222139	0	1	1	1	Q15008	Q15008 [47-59]	0	2185.09	1.156	0.11854	339	293.2	8.43	4.32		3.12	0	0.0001564
[K].VQAVCADVEK.[S]	1xSNO [C5(100)]	Q15018 1xSNO [C224(100)]	High	0.0021136	0	1	1	1	Q15018	Q15018 [220-229]	0	1714.97	1.006	0.809231	563.2	560	2.65	5.94		2.05	0	0.001601
[R].LTVVDTPGYGDAINCR.[D]	1xSNO [C15(100)]	Q15019 1xSNO [C111(100)]	High	8.30201e-06	0	1	1	1	Q15019	Q15019 [97-112]	0	2118.1	1.025	0.871356	140.6	137.1	14.99	18.23		4	0	5.2e-06
[R].AVQCTSDYPEHVCEVLLTMER.[T]	1xCarbamidomethyl [C4]; 1xOxidation [M19]; 1xSNO [C13(100)]	Q15020 1xSNO [C546(100)]	High	0.00518185	0	1	1	1	Q15020	Q15020 [534-554]	0	2920.4	0.862	0.0968361	43.3	50.3	7.84	10.58		1.89	0	0.00405
[K].LFISGLPFSCTK.[E]	1xSNO [C10(100)]	Q15020 1xSNO [C812(100)]	High	0.0362606	0.00111479	1	1	1	Q15020	Q15020 [803-814]	0	1966.13	0.74	0.00372442	193.8	262	10.73	8.55		1.41	0.001234	0.03047
[K].EELEEICK.[A]	1xSNO [C7(100)]	Q15020 1xSNO [C821(100)]	High	0.111584	0.00427701	1	1	1	Q15020	Q15020 [815-822]	0	1645.9	0.898	0.268032	194.3	216.4	11.54	8.71		1.33	0.004001	0.09815
[R].LAQQVCHAIANISDR.[R]	1xSNO [C6(100)]	Q15021 1xSNO [C816(100)]	High	3.58309e-05	0	1	1	1	Q15021	Q15021 [811-825]	0	2063.11	0.956	0.433542	75.7	79.1	4.89	7.81		2.35	0	2.369e-05
[R].LSVENVPCIVTLCK.[I]	1xCarbamidomethyl [C8]; 1xSNO [C13(100)]	Q15024 1xSNO [C204(100)]	High	0.000250644	0	1	1	1	Q15024	Q15024 [192-205]	0	2228.27	1.024	0.877594	161.6	157.9	12.29	12.53		3.41	0	0.0001765
[K].TCFVDCLIEQTHPEIR.[K]	1xCarbamidomethyl [C2]; 1xSNO [C6(100)]	Q15029 1xSNO [C148(100)]	High	0.00459442	0	1	1	1	Q15029	Q15029 [143-158]	0	2385.2	0.905	0.282364	133.5	147.6	14.85	10.34		2.33	0	0.003583
[K].VADPVVTFCETVVETSSLK.[C]	1xSNO [C9(100)]	Q15029 1xSNO [C663(100)]	High	0.00184854	0	1	1	2	Q15029	Q15029 [655-673]	0	2677.46	0.995	0.950709	292.9	294.5	8.14	4.78		2.55	0	0.001401
[R].LMEPYYFVEVQAPADCVSAVYTVLAR.[R]	1xOxidation [M2]; 1xSNO [C16(100)]	Q15029 1xSNO [C842(100)]	High	0.000914479	0	1	1	1	Q15029	Q15029 [827-852]	0	3374.71	0.952	0.107405	47.4	49.8	5.25	4.12		3.01	0	0.0006737
[R].LMEPYYFVEVQAPADCVSAVYTVLAR.[R]	1xSNO [C16(100)]	Q15029 1xSNO [C842(100)]	High	2.30549e-06	0	1	1	1	Q15029	Q15029 [827-852]	0	3358.72	0.879	0.224289	70.3	80	19.7	11.99		3.8	0	1.383e-06
[R].FHEICSNLVK.[T]	1xSNO [C5(100)]	Q15041 1xSNO [C109(100)]	High	0.000434418	0	1	1	1	Q15041	Q15041 [105-114]	0	1843.04	1.016	0.861379	376.4	370.4	7.61	15.51		2.08	0	0.0003115
[K].AANPGCSLEDFVR.[W]	1xSNO [C6(100)]	Q15042 1xSNO [C693(100)]	High	0.0606505	0.00213759	1	1	1	Q15042	Q15042 [688-700]	0	1802.92	1.012	0.420385	251.2	248.3	6.12	3.93		1.92	0.002129	0.05191
[K].EICNAYTELNDPMR.[Q]	1xSNO [C3(100)]	Q15046 1xSNO [C496(100)]	High	0.108246	0.00406398	1	1	1	Q15046	Q15046 [494-507]	0	2093.01	0.997	0.991779	42.7	42.8	10.49	14.62		2.49	0.003815	0.09523
[K].GFCYVEFDEVDSLK.[E]	1xSNO [C3(100)]	Q15056 1xSNO [C85(100)]	High	1.10777e-05	0	1	1	1	Q15056	Q15056 [83-96]	0	2304.17	0.627	0.00021781	127.5	203.2	8.63	5.62		3.64	0	7.034e-06
[R].YCDSILR.[E]	1xSNO [C2(100)]	Q15059 1xSNO [C315(100)]	High	0.0229444	0.000892694	1	1	1	Q15059	Q15059 [314-320]	0	1293.69	1.019	0.342048	106.6	104.6	8.13	7.67		1.23	0.001057	0.01893
[R].CLIFPLIVTGQR.[E]	1xSNO [C1(100)]	Q15070 1xSNO [C153(100)]	High	0.00233701	0	1	1	1	Q15070	Q15070 [153-164]	0	1784.06	0.874	0.0467775	145.4	166.4	11.04	7.66		2.09	0	0.001781
[R].QADPGFFCR.[K]	1xSNO [C8(100)]	Q15126 1xSNO [C92(100)]	High	0.00932132	0	1	1	1	Q15126	Q15126 [85-93]	0	1464.74	1.12	0.0243778	371.2	331.4	3.73	6.01		1.82	0	0.007482
[R].DLHLSQQCELLK.[K]	1xSNO [C8(100)]	Q15147 1xSNO [C1047(100)]	High	0.0251543	0.000892694	1	1	1	Q15147	Q15147 [1040-1051]	0	2080.17	0.986	0.741979	112.5	114.1	4.05	15.23		1.94	0.001057	0.0208
[R].CITDPQTGLCLLPLK.[E]	1xCarbamidomethyl [C10]; 1xSNO [C1(100)]	Q15149 1xSNO [C4245(100)]	High	0.0478775	0.0013912	1	1	1	Q15149	Q15149 [4245-4259]	0	2325.32	0.85	0.0119014	359.1	422.4	2.49	7.18		2.12	0.001478	0.04075
[K].GISCMNTTLSESPFKCDPDAAR.[A]	1xCarbamidomethyl [C4]; 1xSNO [C16(100)]	Q15181 1xSNO [C254(100)]	High	0.00023755	0	1	1	1	Q15181	Q15181 [239-260]	1	3053.5	3.818	0.000478936	369.4	96.8	24	24.88		2.29	0	0.0001678
[K].LTFSCLGGSDNFK.[H]	1xSNO [C5(100)]	Q15185 1xSNO [C40(100)]	High	0.00265413	0	1	1	1	Q15185	Q15185 [36-48]	0	2042.09	0.544	0.00020434	192.6	354.2	10.29	5.91		2.46	0	0.002027
[K].HLNEIDLFHCIDPNDSK.[H]	1xSNO [C10(100)]	Q15185 1xSNO [C58(100)]	High	0.0126566	0	1	1	1	Q15185	Q15185 [49-65]	0	2663.38	0.762	0.00553876	233.9	306.8	10.77	11.47		1.23	0	0.01026
[R].SILCCLR.[K]	1xCarbamidomethyl [C4]; 1xSNO [C5(100)]	Q15185 1xSNO [C76(100)]	High	0.153897	0.00710435	1	1	1	Q15185	Q15185 [72-78]	0	1288.72	0.889	0.12025	281.9	317.2	12.99	10.54		2.02	0.006493	0.1372
[R].CSEGSFLLTTFPRPVTVEPMDQLDDEEGLPEK.[L]	1xSNO [C1(100)]	Q15233 1xSNO [C208(100)]	High	0.00127864	0	1	1	1	Q15233	Q15233 [208-239]	0	4233.12	0.747	0.0906698	39.8	53.3	24.84	18.29		1.81	0	0.0009538
[K].AECLEK.[F]	1xSNO [C3(100)]	Q15257 1xSNO [C334(100)]	High	0.206957	0.00953478	1	1	1	Q15257	Q15257 [332-337]	0	1345.77	1.044	0.272426	584.6	559.9	3.23	11.97		1.43	0.008843	0.1862
[R].CSGIASAAAAAVEAAR.[G]	1xSNO [C1(100)]	Q15274 1xSNO [C111(100)]	High	0.000810511	0	1	1	1	Q15274	Q15274 [111-126]	0	1842.98	0.934	0.0904944	209.3	224.1	5.63	1.15		2.91	0	0.0005951
[R].GPAHCLLLGER.[V]	1xSNO [C5(100)]	Q15274 1xSNO [C96(100)]	High	0.0201137	0.000632394	1	1	1	Q15274	Q15274 [92-102]	0	1589.89	0.911	0.360381	167.8	184.2	16.55	10.98		2.25	0.001057	0.01659
[K].ENVNVEEMFNCITELVLR.[A]	1xSNO [C11(100)]	Q15286 1xSNO [C163(100)]	High	0.00171719	0	1	1	1	Q15286	Q15286 [153-170]	0	2576.32	0.752	0.0780256	77.9	103.6	8.57	15.65		4.42	0	0.001291
[R].ECIDYVEK.[Y]	1xSNO [C2(100)]	Q15311 1xSNO [C216(100)]	High	0.0162818	0	1	1	1	Q15311	Q15311 [215-222]	0	1651.89	1.1	0.0636668	524.5	476.8	4.12	7.95		1.9	0	0.01325
[R].CLYFADTFLR.[D]	1xSNO [C1(100)]	Q15334 1xSNO [C725(100)]	High	0.000406239	0	1	1	1	Q15334	Q15334 [725-734]	0	1672.88	0.928	0.100701	168	181.2	4.77	8.48		1.52	0	0.0002906
[R].LVVPATQCGSLIGK.[G]	1xSNO [C8(100)]	Q15365 1xSNO [C109(100)]	High	0.044893	0.00111479	1	1	1	Q15365	Q15365 [102-115]	0	2039.22	1.466	0.00459369	183	124.8	14.37	11.86		1.61	0.001234	0.03803
[R].AITIAGVPQSVTECVK.[Q]	1xSNO [C14(100)]	Q15365 1xSNO [C158(100)]	High	0.000513716	0	1	1	1	Q15365	Q15365 [145-160]	0	2269.31	1.013	0.397028	930.2	918.2	2.38	4.06		3.99	0	0.0003715
[K].QICLVMLETLSQSPQGR.[V]	1xSNO [C3(100)]	Q15365 1xSNO [C163(100)]	High	0.000327773	0	1	1	1	Q15365	Q15365 [161-177]	0	2327.25	1.115	0.538066	110.6	99.2	5.56	20.05		2.81	0	0.0002339
[K].GYWASLDASTQTTHELTIPNNLIGCIIGR.[Q]	1xSNO [C25(100)]	Q15365 1xSNO [C293(100)]	High	0.000229715	0	1	1	1	Q15365	Q15365 [269-297]	0	3568.85	0.699	0.00209251	143.6	205.5	7.85	1.7		2.66	0	0.0001611
[R].AITIAGIPQSIIECVK.[Q]	1xSNO [C14(100)]	Q15366 1xSNO [C158(100)]	High	2.02961e-06	0	1	1	2	Q15366	Q15366 [145-160]	0	2309.38	0.959	0.106415	425.3	443.7	5.65	3.4		3.74	0	1.21e-06
[R].ADDTFEALCIEPFSSPPELPDVMKPQDSGSSANEQAVQ.[-]	1xSNO [C9(100)]	Q15370 1xSNO [C89(100)]	High	0.0527122	0.0016489	1	1	1	Q15370	Q15370 [81-118]	0	4703.26	0.558	0.000835943	101	180.8	9.22	1.46		2.54	0.001702	0.04499
[R].GLEAICAK.[F]	1xSNO [C6(100)]	Q15392 1xSNO [C252(100)]	High	0.126631	0.00500358	1	1	1	Q15392	Q15392 [247-254]	0	1457.87	0.91	0.250161	279.1	306.8	12.4	8.7		0.77	0.004639	0.112
[R].VIQCYIQYGNEEQR.[K]	1xSNO [C4(100)]	Q15397 1xSNO [C185(100)]	High	0.0027445	0	1	1	1	Q15397	Q15397 [182-195]	0	2167.09	0.824	0.269911	48.7	59.1	18.73	13.8		2.85	0	0.002106
[R].VIQCYIQYGNEEQRK.[Q]	1xSNO [C4(100)]	Q15397 1xSNO [C185(100)]	High	0.0446046	0.00111479	1	1	1	Q15397	Q15397 [182-196]	1	2524.35	0.712	0.0400236	201.8	283.4	17.84	8.16		2.82	0.001234	0.03767
[R].GAIILSSLLQSCDLEVANK.[V]	1xSNO [C12(100)]	Q15397 1xSNO [C610(100)]	High	0.0460648	0.00111479	1	1	1	Q15397	Q15397 [599-617]	0	2627.5	0.785	0.0495065	60.7	77.3	12.56	19.94		1.9	0.001234	0.03908
[R].CYGFVTMSTAEEATK.[C]	1xSNO [C1(100)]	Q15424 1xSNO [C448(100)]	High	5.9364e-06	0	1	1	1	Q15424	Q15424 [448-462]	0	2291.16	0.86	0.0206936	133.2	154.9	2.7	6.67		2.41	0	3.689e-06
[K].NHLGSYECK.[L]	1xSNO [C8(100)]	Q15428 1xSNO [C56(100)]	High	0.000112071	0	1	1	1	Q15428	Q15428 [49-57]	0	1703.91	1.032	0.983021	214	207.4	8.26	16.91		2.74	0	7.677e-05
[K].CIENLEELQSLR.[E]	1xSNO [C1(100)]	Q15435 1xSNO [C112(100)]	High	0.0011333	0	1	1	1	Q15435	Q15435 [112-123]	0	1871	0.937	0.322046	157.8	168.3	11.63	6.79		3.31	0	0.0008418
[K].LWACNFCFQR.[N]	1xCarbamidomethyl [C7]; 1xSNO [C4(100)]	Q15437 1xSNO [C85(100)]	High	0.00140444	0	1	1	1	Q15437	Q15437 [82-91]	0	1768.87	0.835	0.0422187	97	116.2	11.45	6.14		1.74	0	0.001051
[R].GLDPTGTVILLCK.[G]	1xSNO [C12(100)]	Q15477 1xSNO [C719(100)]	High	0.00141388	0	1	1	1	Q15477	Q15477 [708-720]	0	1983.18	0.933	0.101011	531.3	569.4	3.59	6.21		2.14	0	0.00106
[K].SIKEEGEDLQSCLICVAR.[R]	1xCarbamidomethyl [C15]; 1xSNO [C12(100)]	Q15596 1xSNO [C248(100)]	High	0.038193	0.00111479	1	1	1	Q15596	Q15596 [237-254]	1	2703.43	0.96	0.877793	150.9	157.3	6.41	8.23		2.58	0.001234	0.03222
[K].IYLSCLEELMK.[C]	1xSNO [C5(100)]	Q15645 1xSNO [C334(100)]	High	0.00584402	0	1	1	1	Q15645	Q15645 [330-340]	0	1995.12	0.999	0.985593	387.9	388.2	20.74	13.76		1.9	0	0.004587
[R].NIELICQENEGENDPVLQR.[I]	1xSNO [C6(100)]	Q15691 1xSNO [C228(100)]	High	1.11523e-05	0	1	1	1	Q15691	Q15691 [223-241]	0	2637.33	1.109	0.0474471	106.2	95.7	6.15	5.73		2.51	0	7.063e-06
[K].NVIETCK.[E]	1xSNO [C6(100)]	Q15738 1xSNO [C132(100)]	High	0.166911	0.00780322	1	1	1	Q15738	Q15738 [127-133]	0	1459.85	1.216	0.0314967	328.9	270.5	8.42	10.09		0.96	0.007327	0.1489
[R].FFLGDLCSR.[Q]	1xSNO [C7(100)]	Q15738 1xSNO [C86(100)]	High	0.000531234	0	1	1	1	Q15738	Q15738 [80-88]	0	1481.79	0.987	0.70165	282.1	285.7	3.74	19.04		1.14	0	0.0003834
[K].AIENCEYAFNLK.[K]	1xSNO [C5(100)]	Q15796 1xSNO [C149(100)]	High	0.0166081	0	1	1	1	Q15796	Q15796 [145-156]	0	2068.11	0.805	4.75512e-05	241.8	300.3	2.97	3.18		2.65	0	0.01353
[R].CVAGCPGLEELYLESNNIFISERPTDVLQTVK.[L]	1xCarbamidomethyl [C1]; 1xSNO [C5(100)]	Q15813 1xSNO [C228(100)]	High	2.80056e-06	0	1	1	1	Q15813	Q15813 [224-255]	0	4248.22	1.064	0.403818	28	26.3	11.58	9.23		3.98	0	1.697e-06
[R].DVLLTELSNCTVR.[L]	1xSNO [C10(100)]	Q15814 1xSNO [C214(100)]	High	0.000200877	0	1	1	1	Q15814	Q15814 [205-217]	0	1887.03	0.988	0.595957	71.9	72.8	13.47	9.06		3.53	0	0.0001407
[R].QPCDSSCPCVIAQNFCEK.[F]	3xCarbamidomethyl [C3; C7; C9]; 1xSNO [C16(100)]	Q15910 1xSNO [C543(100)]	High	6.8344e-06	0	1	1	1	Q15910	Q15910 [528-545]	0	2796.31	1.004	0.361135	109	108.6	12.4	8.26		4.23	0	4.265e-06
[R].VQCCLYFIAPSGHGLKPLDIEFMK.[R]	1xCarbamidomethyl [C3]; 1xSNO [C4(100)]	Q16181 1xSNO [C161(100)]	High	0.000420092	0	1	1	1	Q16181	Q16181 [158-181]	0	3648.98	0.771	0.029408	134.9	175	1.54	12.07		2.61	0	0.0003027
[R].VQCCLYFIAPSGHGLKPLDIEFMK.[R]	1xCarbamidomethyl [C]; 1xOxidation [M23]; 1xSNO [C4(100)]	Q16181 1xSNO [C161(100)]	High	0.000640963	0	1	1	2	Q16181	Q16181 [158-181]	0	3664.98	0.831	0.00278564	147.1	176.9	6.09	4.01		3.03	0	0.0004668
[K].ADTLTPEECQQFK.[K]	1xSNO [C9(100)]	Q16181 1xSNO [C204(100)]	High	0.000440284	0	1	1	1	Q16181	Q16181 [196-208]	0	2163.13	0.931	0.670354	204.7	219.8	15.29	17.69		2.81	0	0.0003162
[K].ADTLTPEECQQFKK.[Q]	1xSNO [C9(100)]	Q16181 1xSNO [C204(100)]	High	0.0533909	0.0016489	1	1	1	Q16181	Q16181 [196-209]	1	2520.38	0.979	0.65543	722.2	737.7	10.12	10.69		2.12	0.001702	0.04567
[R].CIFLFCCR.[E]	2xCarbamidomethyl [C6; C7]; 1xSNO [C1(100)]	Q16342 1xSNO [C78(100)]	High	0.12739	0.00523369	1	1	1	Q16342	Q16342 [78-85]	0	1542.77	0.987	0.348535	252.5	255.7	9.47	15		0.77	0.004842	0.1123
[R].SNVASSAACSSASSLGLGLAYR.[R]	1xSNO [C9(100)]	Q16352 1xSNO [C54(100)]	High	7.80162e-05	0	1	1	1	Q16352	Q16352 [46-67]	0	2496.28	1.139	0.258252	132.9	116.7	10.08	18.86		3.49	0	5.287e-05
[K].TTLCVSILER.[L]	1xSNO [C4(100)]	Q16401 1xSNO [C64(100)]	High	0.00233701	0	1	1	1	Q16401	Q16401 [61-70]	0	1558.89	0.82	0.00685467	131.1	160	6.82	2.79		1.81	0	0.001776
[R].VELLGETSIAECLTYLDNGVVFVGSR.[L]	1xSNO [C12(100)]	Q16531 1xSNO [C313(100)]	High	0.0201137	0.000632394	1	1	1	Q16531	Q16531 [302-327]	0	3208.69	1.195	0.242417	28	23.4	17.87	23.26		2.11	0.001057	0.01657
[K].ICYQEVSQCFGVLSSR.[I]	1xCarbamidomethyl [C2]; 1xSNO [C9(100)]	Q16531 1xSNO [C732(100)]	High	0.000288555	0	1	1	1	Q16531	Q16531 [724-739]	0	2300.15	0.849	0.197919	68.3	80.4	13.15	16.43		2.96	0	0.0002044
[K].KLQQCCVIFDFMDTLSDLK.[M]	1xCarbamidomethyl [C5]; 1xSNO [C6(99.8)]	Q16537 1xSNO [C71(99.8)]	High	0.00119574	0	1	1	1	Q16537	Q16537 [66-84]	1	3186.71	0.928	0.58933	145.8	157.1	15.39	8.95		2.93	0	0.0008923
[R].YQNLSPVGSGAYGSVCAAFDTK.[T]	1xSNO [C16(100)]	Q16539 1xSNO [C39(100)]	High	0.000493455	0	1	1	1	Q16539	Q16539 [24-45]	0	2888.48	0.997	0.994908	33.5	33.6	14.8	7.14		3.76	0	0.0003558
[K].CFDVK.[D]	1xSNO [C1(100)]	Q16543 1xSNO [C308(100)]	High	0.111584	0.00427701	1	1	1	Q16543	Q16543 [308-312]	0	1264.72	1.037	0.446662	1064.8	1026.9	6.74	9.68		1.28	0.004001	0.09816
[K].CFDVKDVQMLQDAISK.[M]	1xSNO [C1(100)]	Q16543 1xSNO [C308(100)]	High	0.00743135	0	1	1	1	Q16543	Q16543 [308-323]	1	2722.5	3.973	0.000777476	1344.9	338.5	14	29.59		1.41	0	0.005884
[R].AITIANQTNCPLYITK.[V]	1xSNO [C10(100)]	Q16555 1xSNO [C248(100)]	High	0.00137648	0	1	1	2	Q16555	Q16555 [239-254]	0	2417.37	0.902	0.0573565	344.9	382.4	6.43	2.98		2.46	0	0.001218
[K].THNSSLEYNIFEGMECR.[G]	1xSNO [C16(100)]	Q16555 1xSNO [C439(100)]	High	0.000649617	0	1	1	1	Q16555	Q16555 [424-440]	0	2454.15	0.92	0.390079	129.1	140.4	8.71	4.89		2.65	0	0.0004746
[K].VLISSLQDCLHGIESK.[S]	1xSNO [C9(100)]	Q16630 1xSNO [C476(100)]	High	0.000362464	0	1	1	1	Q16630	Q16630 [468-483]	0	2395.35	1.214	0.00309089	487.2	401.2	4.92	5.24		2.22	0	0.0002589
[K].CSAIWSEDGCIYPATIASIDFK.[R]	1xCarbamidomethyl [C1]; 1xSNO [C10(100)]	Q16637 1xSNO [C107(100)]	High	0.00883766	0	1	1	1	Q16637	Q16637 [98-119]	0	3100.56	0.752	0.00956374	29.2	38.8	6.95	11.5		3.18	0	0.007042
[R].ETCVVVYTGYGNR.[E]	1xSNO [C3(100)]	Q16637 1xSNO [C123(100)]	High	0.000129023	0	1	1	1	Q16637	Q16637 [121-133]	0	1884.96	0.825	0.0129935	177.3	214.8	9.9	7.93		2.33	0	8.901e-05
[K].APPPVFYNKPPEIDITCWDADPVPEEEEGFEGGD.[-]	1xSNO [C17(100)]	Q16643 1xSNO [C632(100)]	High	0.00335493	0	1	1	1	Q16643	Q16643 [616-649]	0	4413.11	2.463	0.000431563	262.9	106.7	12.7	19.82		2.44	0	0.002588
[R].KCACASHVAK.[V]	1xCarbamidomethyl [C2]; 1xSNO [C4(100)]	Q16643 1xSNO [C98(100)]	High	0.00142339	0	1	1	1	Q16643	Q16643 [95-104]	1	1957.12	1.271	0.0660776	156	122.7	6.39	22.17		2.03	0	0.001064
[K].CACASHVAK.[V]	1xCarbamidomethyl [C]; 1xSNO [C3(100)]	Q16643 1xSNO [C98(100)]	High	0.000723192	0	1	1	2	Q16643	Q16643 [96-104]	0	1599.86	1.614	0.046895	630.8	390.8	19.38	34.49		2.1	0	0.002011
[K].VGKDELFALEQSCAQVVLQAANER.[N]	1xSNO [C13(100)]	Q16658 1xSNO [C260(100)]	High	8.99791e-06	0	1	1	2	Q16658	Q16658 [248-271]	1	3271.76	1.284	0.316658	803.2	625.5	26.87	31.67		3.73	0	5.678e-06
[K].DELFALEQSCAQVVLQAANER.[N]	1xSNO [C10(100)]	Q16658 1xSNO [C260(100)]	High	3.35063e-05	0	1	1	1	Q16658	Q16658 [251-271]	0	2758.41	1.18	0.549655	127.6	108.1	18.88	33.83		3.36	0	2.21e-05
[K].ATKVGKDELFALEQSCAQVVLQAANER.[N]	1xSNO [C16(100)]	Q16658 1xSNO [C260(100)]	High	0.116412	0.00427701	1	1	1	Q16658	Q16658 [245-271]	2	3801.1	1.545	0.0702168	249.2	161.3	27.31	25.33		2.4	0.004001	0.1026
[R].GEHGFIGCR.[K]	1xSNO [C8(100)]	Q16658 1xSNO [C397(100)]	High	0.030413	0.00111479	1	1	1	Q16658	Q16658 [390-398]	0	1399.72	1.113	0.88179	209.7	188.3	16.25	15.89		1.6	0.001234	0.02538
[K].YWTVGSDSAVTSSGDTPVDFFFEFCDYNK.[V]	1xSNO [C25(100)]	Q16658 1xSNO [C456(100)]	High	0.000437342	0	1	1	1	Q16658	Q16658 [432-460]	0	3937.84	0.74	0.384422	188.8	255.3	37.92	44.63		2.79	0	0.000315
[K].DSTGKYWTVGSDSAVTSSGDTPVDFFFEFCDYNK.[V]	1xSNO [C30(100)]	Q16658 1xSNO [C456(100)]	High	0.000568081	0	1	1	1	Q16658	Q16658 [427-460]	1	4655.23	0.521	0.348289	79.3	152.3	57.51	48.18		3.53	0	0.0004113
[R].YLAADKDGNVTCER.[E]	1xSNO [C12(100)]	Q16658 1xSNO [C80(100)]	High	0.00365987	0	1	1	1	Q16658	Q16658 [69-82]	1	2208.16	1.278	0.0124307	197.3	154.4	7.86	12.39		2.92	0	0.002829
[R].EVPGPDCR.[F]	1xSNO [C7(100)]	Q16658 1xSNO [C89(100)]	High	0.0602664	0.00213759	1	1	1	Q16658	Q16658 [83-90]	0	1296.67	1.039	0.433914	398.3	383.4	25.29	33.72		1.36	0.002129	0.0517
[K].TTGLVGLAVCNTPHER.[L]	1xSNO [C10(100)]	Q16718 1xSNO [C17(100)]	High	0.154797	0.00710435	1	1	1	Q16718	Q16718 [8-23]	0	2092.13	1.31	0.0211602	111.4	85	5.93	14.33		2.4	0.006493	0.1383
[K].FYEGTADEMCK.[A]	1xSNO [C10(100)]	Q16775 1xSNO [C201(100)]	High	2.8524e-05	0	1	1	1	Q16775	Q16775 [192-202]	0	1946.95	1.051	0.786211	146.8	139.7	8.94	2.01		2.33	0	1.867e-05
[R].VLDWICR.[R]	1xSNO [C6(100)]	Q16822 1xSNO [C559(100)]	High	0.142601	0.00594122	1	1	1	Q16822	Q16822 [554-560]	0	1328.75	0.872	0.0277645	299.6	343.5	9.06	7.51		2.12	0.005468	0.1262
[R].CEFVMEVTNK.[T]	1xSNO [C1(100)]	Q16851 1xSNO [C276(100)]	High	0.00778649	0	1	1	1	Q16851	Q16851 [276-285]	0	1852.98	0.756	0.00395833	207.2	274	9.08	7.76		1.62	0	0.006183
[K].ANCSDNEFTQALTAAIPPESLTR.[G]	1xSNO [C3(100)]	Q16891 1xSNO [C603(100)]	High	0.0451833	0.00111479	1	1	1	Q16891	Q16891 [601-623]	0	2873.44	0.96	0.270049	83.7	87.2	6.06	17.22		2.11	0.001234	0.03824
[K].LLSYASYCIEHGDLELAAK.[F]	1xSNO [C8(100)]	Q16891 1xSNO [C697(100)]	High	0.00481454	0	1	1	1	Q16891	Q16891 [690-708]	0	2749.47	1.191	0.4107	127.7	107.2	18.1	11.2		1.63	0	0.003777
[K].TIEECEVILMVGLPGSGK.[T]	1xSNO [C5(100)]	Q1KMD3 1xSNO [C452(100)]	High	0.00421188	0	1	1	1	Q1KMD3	Q1KMD3 [448-465]	0	2528.4	0.671	0.000667933	318.6	474.9	8.45	5.3		1.12	0	0.003271
[R].DLLVQQASQCLSK.[L]	1xSNO [C10(100)]	Q1KMD3 1xSNO [C518(100)]	High	0.000248969	0	1	1	1	Q1KMD3	Q1KMD3 [509-521]	0	2086.18	1.087	0.247847	243.8	224.2	6.39	8.88		3	0	0.0001752
[K].LYTVCDVALCVINSK.[S]	1xCarbamidomethyl [C10]; 1xSNO [C5(100)]	Q29RF7 1xSNO [C1079(100)]	High	0.00124481	0	1	1	1	Q29RF7	Q29RF7 [1075-1089]	0	2351.3	0.893	0.0779464	149	166.8	7.95	9.22		2.73	0	0.0009273
[R].LQTGFTENEVLQIFCDTCEAVAR.[L]	1xCarbamidomethyl [C]; 1xSNO [C18(100)]	Q2M2I8 1xSNO [C159(100)]	High	1.30359e-06	0	1	1	4	Q2M2I8	Q2M2I8 [142-164]	0	3068.51	1.063	0.245826	113.4	106.6	8.59	3.63		4.75	0	2.113e-05
[R].VCSTLLGLEEHLNALDR.[A]	1xSNO [C2(100)]	Q3LXA3 1xSNO [C382(100)]	High	7.15013e-05	0	1	1	1	Q3LXA3	Q3LXA3 [381-397]	0	2307.24	1.041	0.170415	132.8	127.6	2.56	3.19		2.53	0	4.837e-05
[R].TPAEVVSTCDITFACVSDPK.[A]	1xCarbamidomethyl [C]; 1xSNO [C9(100)]	Q49A26 1xSNO [C324(100)]	High	0.00020359	0	1	1	2	Q49A26	Q49A26 [316-335]	0	2793.43	0.821	0.00282584	329.7	401.4	5.23	2.21		3.13	0	0.0001426
[K].LCSQMEQLEQENQQLK.[E]	1xSNO [C2(100)]	Q4V328 1xSNO [C104(100)]	High	0.011305	0	1	1	1	Q4V328	Q4V328 [103-118]	0	2602.35	1.004	0.542168	216.1	215.2	3.34	13.28		2.11	0	0.009101
[K].AAEGGLSSPEFSELCIWLGSQIK.[S]	1xSNO [C15(100)]	Q52LJ0 1xSNO [C52(100)]	High	3.30598e-05	0	1	1	1	Q52LJ0	Q52LJ0 [38-60]	0	3075.63	1.002	0.469202	92.9	92.7	6.55	8.08		3.86	0	2.172e-05
[K].SLCNLEESITSAGR.[D]	1xSNO [C3(100)]	Q52LJ0 1xSNO [C63(100)]	High	7.39401e-05	0	1	1	1	Q52LJ0	Q52LJ0 [61-74]	0	1903.99	0.991	0.429684	115.8	116.9	10.39	9.55		2.79	0	5.007e-05
[R].FVEECFQAGIISK.[Q]	1xSNO [C5(100)]	Q53EL6 1xSNO [C433(100)]	High	0.0212023	0.000892694	1	1	1	Q53EL6	Q53EL6 [429-441]	0	2124.17	0.956	0.750246	249.5	260.9	4.82	11.38		1.63	0.001057	0.01751
[K].GAGVNLILDCIGGSYWEK.[N]	1xSNO [C10(100)]	Q53FA7 1xSNO [C216(100)]	High	0.0021136	0	1	1	1	Q53FA7	Q53FA7 [207-224]	0	2548.37	0.984	0.556149	62.7	63.7	18.85	9.52		1.69	0	0.0016
[K].TFVDFFSQCLHEEYR.[S]	1xSNO [C9(100)]	Q53GQ0 1xSNO [C215(100)]	High	0.00159516	0	1	1	1	Q53GQ0	Q53GQ0 [207-221]	0	2345.13	0.91	0.437204	142.6	156.6	9.43	11.7		2.35	0	0.001203
[R].ILIDTGEPAIPEYISCLK.[Q]	1xSNO [C16(100)]	Q53H82 1xSNO [C58(100)]	High	0.00645968	0	1	1	1	Q53H82	Q53H82 [43-60]	0	2628.48	0.877	0.174346	57.9	66	7.92	6.73		2.61	0	0.005103
[K].LLQHLLEACGR.[C]	1xSNO [C9(100)]	Q53H96 1xSNO [C159(100)]	High	0.011305	0	1	1	1	Q53H96	Q53H96 [151-161]	0	1676.96	0.888	0.0761883	149	167.8	8.94	5.52		1.16	0	0.009094
[K].LAECQDQLQGYER.[K]	1xSNO [C4(100)]	Q5BJF6 1xSNO [C613(100)]	High	0.0182183	0	1	1	1	Q5BJF6	Q5BJF6 [610-622]	0	1976.98	1.035	0.513993	123.7	119.5	14.28	13.55		1.48	0	0.01497
[K].VVMEFLHECMVNK.[F]	1xSNO [C9(100)]	Q5BKZ1 1xSNO [C360(100)]	High	0.000984471	0	1	1	1	Q5BKZ1	Q5BKZ1 [352-364]	0	2232.19	0.897	0.145615	347.8	387.9	14.07	5.78		2.27	0	0.0007274
[R].VPAEPQTMSVLISCTTCHSEFPSR.[N]	1xCarbamidomethyl [C17]; 1xSNO [C14(100)]	Q5F1R6 1xSNO [C484(100)]	High	0.00328824	0	1	1	1	Q5F1R6	Q5F1R6 [471-494]	0	3101.52	1.281	0.162694	48.2	37.6	5.91	21.96		2.05	0	0.002539
[K].AECLEDLVSFIIEEPPQDMDEK.[I]	1xSNO [C3(100)]	Q5H9R7 1xSNO [C53(100)]	High	9.66953e-05	0	1	1	1	Q5H9R7	Q5H9R7 [51-72]	0	3203.6	0.948	0.282585	158.7	167.5	11.07	13		3.15	0	6.578e-05
[R].VSDINFTLNTNESGNIALFEACCK.[E]	1xCarbamidomethyl [C]; 1xSNO [C22(100)]	Q5H9R7 1xSNO [C604(100)]	High	8.04249e-07	0	1	1	2	Q5H9R7	Q5H9R7 [583-606]	0	3313.67	0.866	0.0919207	114.8	132.5	6.83	9.69		4.57	0	6.287e-07
[K].ECLNLLSNR.[L]	1xSNO [C2(100)]	Q5HYI7 1xSNO [C176(100)]	High	0.115711	0.00427701	1	1	1	Q5HYI7	Q5HYI7 [175-183]	0	1485.82	1.133	0.148247	714.2	630.2	8.63	9.8		1	0.004001	0.1016
[R].NLAVAMCSR.[Y]	1xSNO [C7(100)]	Q5JS54 1xSNO [C55(100)]	High	0.00189876	0	1	1	1	Q5JS54	Q5JS54 [49-57]	0	1388.75	1.409	0.00508928	209.9	149	9	12.61		1.61	0	0.001433
[K].AAQHGVCSVLK.[G]	1xSNO [C7(100)]	Q5JTH9 1xSNO [C261(100)]	High	0.110909	0.00406398	1	1	1	Q5JTH9	Q5JTH9 [255-265]	0	1766.03	0.896	0.529762	183.9	205.2	12.45	8.21		1.78	0.003815	0.09712
[K].FCIQEIEK.[S]	1xSNO [C2(100)]	Q5JTH9 1xSNO [C288(100)]	High	0.0069983	0	1	1	1	Q5JTH9	Q5JTH9 [287-294]	0	1662.94	0.949	0.275039	683.2	720	2.98	4.84		2.27	0	0.005555
[R].KCLQSLCDLR.[L]	1xCarbamidomethyl [C7]; 1xSNO [C2(100)]	Q5JTH9 1xSNO [C512(100)]	High	0.0292438	0.00111479	1	1	1	Q5JTH9	Q5JTH9 [511-520]	1	1889.06	1.17	0.00593924	170	145.3	5.17	2.77		1.15	0.001234	0.02444
[R].VTVCQALR.[T]	1xSNO [C4(100)]	Q5JTH9 1xSNO [C662(100)]	High	0.0504007	0.0016489	1	1	1	Q5JTH9	Q5JTH9 [659-666]	0	1313.77	1.228	0.0558025	83.1	67.7	4.52	15.86		1.63	0.001702	0.04293
[R].VLEEVCASPQGPGALFVQSHLEDLKK.[T]	1xSNO [C6(100)]	Q5JTH9 1xSNO [C799(100)]	High	0.00108135	0	1	1	1	Q5JTH9	Q5JTH9 [794-819]	1	3677.05	0.71	0.00618642	236.5	333	11.43	13.12		2.3	0	0.0008021
[K].AAELLMSCFR.[V]	1xOxidation [M6]; 1xSNO [C8(100)]	Q5JVF3 1xSNO [C148(100)]	High	0.013981	0	1	1	1	Q5JVF3	Q5JVF3 [141-150]	0	1580.82	0.87	0.180638	149.2	171.5	10.39	5.97		1.34	0	0.01134
[K].CTGILEQGR.[F]	1xSNO [C1(100)]	Q5M775 1xSNO [C470(100)]	High	0.0124896	0	1	1	1	Q5M775	Q5M775 [470-478]	0	1400.76	1.249	0.0260485	128.5	102.8	5.21	10.66		1.52	0	0.01008
[K].EICDHQAEQLSR.[T]	1xSNO [C3(100)]	Q5M775 1xSNO [C633(100)]	High	0.0195901	0.000317261	1	1	1	Q5M775	Q5M775 [631-642]	0	1852.93	1.259	0.0167693	130.6	103.7	10.23	8.53		1.44	0.0005647	0.0161
[R].LGLEGCQR.[L]	1xSNO [C6(100)]	Q5RKV6 1xSNO [C248(100)]	High	0.0312176	0.00111479	1	1	1	Q5RKV6	Q5RKV6 [243-250]	0	1299.72	1.487	0.000932595	402.3	270.5	7.67	9.57		1.41	0.001234	0.02604
[R].TLQCLNAVR.[T]	1xSNO [C4(100)]	Q5SRE5 1xSNO [C1433(100)]	High	0.0650314	0.00213759	1	1	1	Q5SRE5	Q5SRE5 [1430-1438]	0	1441.83	1.097	0.0566663	193.6	176.5	6.63	1.11		1.82	0.002129	0.05587
[R].WAEPGEPICVVCGR.[Y]	1xCarbamidomethyl [C9]; 1xSNO [C12(100)]	Q5T1V6 1xSNO [C111(100)]	High	0.00174036	0	1	1	1	Q5T1V6	Q5T1V6 [100-113]	0	1997	1.173	0.00346428	92.5	78.9	5.05	3.73		2.23	0	0.001311
[K].EELVEMCNGK.[N]	1xSNO [C7(100)]	Q5T200 1xSNO [C1046(100)]	High	0.0199815	0.000632394	1	1	1	Q5T200	Q5T200 [1040-1049]	0	1804.94	1.144	0.0191407	244.7	213.9	3.34	5.98		1.38	0.0008442	0.01639
[K].MVDGVGVCTVCAK.[V]	1xCarbamidomethyl [C8]; 1xSNO [C11(100)]	Q5T4S7 1xSNO [C1694(100)]	High	0.00136728	0	1	1	1	Q5T4S7	Q5T4S7 [1684-1696]	0	1992.06	0.964	0.634119	111.5	115.6	14.19	11.21		2.86	0	0.00102
[K].AVQCLNTSSK.[E]	1xSNO [C4(100)]	Q5T4S7 1xSNO [C2554(100)]	High	0.0141676	0	1	1	1	Q5T4S7	Q5T4S7 [2551-2560]	0	1703.96	1.059	0.344695	383	361.8	9.08	7.8		1.76	0	0.01154
[R].NYTEIYFPDMQEEEAWLQQCAQR.[I]	1xSNO [C20(100)]	Q5T5X7 1xSNO [C472(100)]	High	7.85413e-05	0	1	1	1	Q5T5X7	Q5T5X7 [453-475]	0	3316.54	1.053	0.284538	69.7	66.2	7.33	3.4		2.79	0	5.326e-05
[R].QMQVLETCVATVGR.[V]	1xOxidation [M2]; 1xSNO [C8(100)]	Q5T653 1xSNO [C240(100)]	High	0.00126161	0	1	1	1	Q5T653	Q5T653 [233-246]	0	1975.04	1.168	0.0499654	146.6	125.6	8.93	8.08		3.21	0	0.0009444
[R].QMQVLETCVATVGR.[V]	1xSNO [C8(100)]	Q5T653 1xSNO [C240(100)]	High	0.000455299	0	1	1	1	Q5T653	Q5T653 [233-246]	0	1959.05	1.111	0.302014	283	254.8	3.74	16.82		4.06	0	0.0003279
[K].ALCIDQLDVFLQK.[E]	1xSNO [C3(100)]	Q5T8P6 1xSNO [C53(100)]	High	0.00459442	0	1	1	1	Q5T8P6	Q5T8P6 [51-63]	0	2159.24	0.907	0.135496	167.3	184.4	4.64	9.16		2.94	0	0.003589
[K].VQECAVSWAGPPGDFGAEIR.[G]	1xSNO [C4(100)]	Q5TCQ9 1xSNO [C18(100)]	High	9.05847e-06	0	1	1	1	Q5TCQ9	Q5TCQ9 [15-34]	0	2513.26	0.963	0.20687	93.6	97.2	3.97	4.27		4.29	0	5.706e-06
[K].YYFYDNYFDLPGALLCAR.[V]	1xSNO [C16(100)]	Q5TFE4 1xSNO [C139(100)]	High	0.00805043	0	1	1	1	Q5TFE4	Q5TFE4 [124-141]	0	2628.29	1.144	0.193358	90	78.6	17.37	12.62		2.92	0	0.006399
[K].VQQYCYELAPDQGLQPADQPTDMR.[R]	1xSNO [C5(100)]	Q5TKA1 1xSNO [C413(100)]	High	8.70113e-06	0	1	1	1	Q5TKA1	Q5TKA1 [409-432]	0	3190.52	0.882	0.382963	26.4	30	21.28	9.19		4.03	0	5.478e-06
[R].CAALVATAEENLCCEELSSK.[I]	2xCarbamidomethyl [C13; C14]; 1xSNO [C1(100)]	Q5UIP0 1xSNO [C718(100)]	High	1.21684e-05	0	1	1	1	Q5UIP0	Q5UIP0 [718-737]	0	2851.42	0.978	0.72844	92.2	94.2	17.41	4.71		3.75	0	7.726e-06
[R].LLELFTDLSCNPEMMK.[N]	1xSNO [C10(100)]	Q5VW32 1xSNO [C52(100)]	High	0.000452256	0	1	1	1	Q5VW32	Q5VW32 [43-58]	0	2537.33	0.779	0.010945	243.8	312.9	0.72	9.18		2.27	0	0.0003262
[R].LLELFTDLSCNPEMMK.[N]	1xOxidation [M15]; 1xSNO [C10(100)]	Q5VW32 1xSNO [C52(100)]	High	4.09753e-05	0	1	1	1	Q5VW32	Q5VW32 [43-58]	0	2553.33	0.934	0.245158	143.2	153.3	1.58	11.34		2.81	0	2.717e-05
[K].AIACVVTACSAELEK.[S]	1xCarbamidomethyl [C4]; 1xSNO [C9(100)]	Q5VYK3 1xSNO [C1599(100)]	High	0.00333255	0	1	1	1	Q5VYK3	Q5VYK3 [1591-1605]	0	2218.21	0.813	0.000382062	205.8	253.3	3.93	2		2.01	0	0.002579
[R].VIGDNPWTPEQLEQCK.[L]	1xSNO [C15(100)]	Q5VYK3 1xSNO [C243(100)]	High	0.00963685	0	1	1	1	Q5VYK3	Q5VYK3 [229-244]	0	2510.32	0.991	0.937677	222.5	224.5	3.15	7.04		2.3	0	0.007724
[R].MELSPDLISACLALEK.[Y]	1xSNO [C11(100)]	Q63ZY3 1xSNO [C598(100)]	High	0.000288555	0	1	1	1	Q63ZY3	Q63ZY3 [588-603]	0	2386.32	1	0.9805	92.8	92.9	8.37	10.63		1.99	0	0.000204
[K].SYDSLPNFTAADCLR.[L]	1xSNO [C13(100)]	Q658Y4 1xSNO [C123(100)]	High	0.000506872	0	1	1	1	Q658Y4	Q658Y4 [111-125]	0	2097.04	1.019	0.959597	136	133.4	6.41	14.64		4.03	0	0.0003669
[R].CESLLGLDPATCSR.[V]	1xCarbamidomethyl [C1]; 1xSNO [C12(100)]	Q658Y4 1xSNO [C490(100)]	High	0.0100295	0	1	1	1	Q658Y4	Q658Y4 [479-492]	0	1945.98	0.937	0.612916	109.3	116.7	12.56	11.77		1.56	0	0.00803
[R].LISPNLGVVFFNACEAASR.[L]	1xSNO [C14(100)]	Q66K74 1xSNO [C342(100)]	High	2.08109e-05	0	1	1	1	Q66K74	Q66K74 [329-347]	0	2432.31	1.077	0.391904	116.7	108.4	2.89	12		4.6	0	1.346e-05
[R].ALCYVISGQDQR.[K]	1xSNO [C3(100)]	Q66K74 1xSNO [C975(100)]	High	0.000926824	0	1	1	1	Q66K74	Q66K74 [973-984]	0	1776.94	0.957	0.420885	173.3	181.1	10.71	8.22		2.81	0	0.0006857
[K].IAECLQTISDLETECLDLR.[T]	1xCarbamidomethyl [C15]; 1xSNO [C4(100)]	Q676U5 1xSNO [C134(100)]	High	5.98701e-07	0	1	1	1	Q676U5	Q676U5 [131-149]	0	2646.34	1.061	0.221408	67.2	63.4	7.49	8.8		4.05	0	3.431e-07
[K].CLYELNFTVQSK.[E]	1xSNO [C1(100)]	Q68CP9 1xSNO [C1814(100)]	High	0.038943	0.00111479	1	1	1	Q68CP9	Q68CP9 [1814-1825]	0	2098.15	0.986	0.361692	244.9	248.4	8.48	5.36		2.05	0.001234	0.03292
[R].CMSIVTSMTAGVSER.[E]	1xSNO [C1(100)]	Q68E01 1xSNO [C55(100)]	High	0.0993748	0.00334708	1	1	1	Q68E01	Q68E01 [55-69]	0	1996	1.061	0.459095	174.2	164.2	9.84	10.2		1.63	0.003182	0.08698
[R].LVACFQGQHGTDAER.[R]	1xSNO [C4(100)]	Q68EM7 1xSNO [C53(100)]	High	0.00616473	0	1	1	1	Q68EM7	Q68EM7 [50-64]	0	2056.03	0.928	0.179703	168.9	182.1	7.99	3.32		1.97	0	0.004857
[R].LQDLAAGPVGSLCR.[R]	1xSNO [C13(100)]	Q69YL0 1xSNO [C63(100)]	High	0.0397072	0.00111479	1	1	1	Q69YL0	Q69YL0 [51-64]	0	1824.01	1.089	0.151299	195.6	179.5	1.55	7.43		1.82	0.001234	0.03346
[R].FPCVVYINEVR.[V]	1xSNO [C3(100)]	Q69YN4 1xSNO [C33(100)]	High	0.00810428	0	1	1	1	Q69YN4	Q69YN4 [31-41]	0	1762.96	0.723	0.00440156	93.1	128.7	10.01	3.77		2.25	0	0.006462
[R].VLCNVACPPPPVEGQQK.[D]	1xCarbamidomethyl [C3]; 1xSNO [C7(100)]	Q69YN4 1xSNO [C942(100)]	High	0.00378437	0	1	1	1	Q69YN4	Q69YN4 [936-952]	0	2489.35	0.96	0.617988	300	312.6	12.54	12.11		1.74	0	0.002937
[K].CMGEADPSIQLHGAK.[L]	1xSNO [C1(100)]	Q6AI08 1xSNO [C720(100)]	High	0.00487934	0	1	1	1	Q6AI08	Q6AI08 [720-734]	0	2210.16	0.973	0.805867	130.7	134.3	6.03	1.91		2.13	0	0.003815
[R].TEIHLLFDQLISENYSEGSGVAPEDVSALLVQACR.[L]	1xSNO [C34(100)]	Q6AI08 1xSNO [C83(100)]	High	3.83169e-05	0	1	1	1	Q6AI08	Q6AI08 [50-84]	0	4228.15	0.892	0.311727	38.4	43.1	15.93	11.56		2.02	0	2.527e-05
[R].RAPAPKPYVCLECGK.[G]	1xCarbamidomethyl [C13]; 1xSNO [C10(100)]	Q6DD87 1xSNO [C282(100)]	High	0.00471894	0	1	1	1	Q6DD87	Q6DD87 [273-287]	1	2571.46	1.489	0.00490549	315.1	211.7	13.69	12.46		1.96	0	0.003688
[R].APAPKPYVCLECGK.[G]	2xSNO [C9(100); C12(100)]	Q6DD87 2xSNO [C282(100); C285(100)]	High	0.0240245	0.000892694	1	1	1	Q6DD87	Q6DD87 [274-287]	0	2553.45	1.532	0.000122893	374.5	244.4	6.54	5.45		1.68	0.001057	0.01985
[K].LCSALTLSGLVEVK.[E]	1xSNO [C2(100)]	Q6FI81 1xSNO [C116(100)]	High	0.0484967	0.0016489	1	1	1	Q6FI81	Q6FI81 [115-128]	0	2086.25	0.876	0.0968883	150.9	172.2	8.89	15.14		2.44	0.001702	0.04116
[K].WCNSGSQEEGYSQYQR.[M]	1xSNO [C2(100)]	Q6I9Y2 1xSNO [C38(100)]	High	4.78962e-06	0	1	1	1	Q6I9Y2	Q6I9Y2 [37-52]	0	2346.05	1.038	0.225205	118.7	114.3	5.16	7.89		3.76	0	2.957e-06
[R].VNCIQWICK.[Q]	1xCarbamidomethyl [C8]; 1xSNO [C3(100)]	Q6IA86 1xSNO [C63(100)]	High	0.0185827	0.000317261	1	1	1	Q6IA86	Q6IA86 [61-69]	0	1817.01	0.923	0.28064	383.3	415.2	5.74	11.07		1.63	0.0005647	0.01525
[K].ILNITDVVAACR.[D]	1xSNO [C11(100)]	Q6KC79 1xSNO [C1940(100)]	High	0.00029442	0	1	1	1	Q6KC79	Q6KC79 [1930-1941]	0	1711.98	0.908	0.454315	86.6	95.5	13.02	6		3.33	0	0.0002094
[R].ELAPGSPIASVSFGACR.[D]	1xSNO [C16(100)]	Q6NS38 1xSNO [C192(100)]	High	0.000628197	0	1	1	1	Q6NS38	Q6NS38 [177-193]	0	2086.11	0.947	0.201117	194.4	205.3	3.9	5.6		3.78	0	0.0004588
[K].ECLAVMESYFNENQYPDEAK.[R]	1xSNO [C2(100)]	Q6NT76 1xSNO [C278(100)]	High	0.000732956	0	1	1	1	Q6NT76	Q6NT76 [277-296]	0	3033.45	0.97	0.511214	50.6	52.2	10.58	8.33		2.56	0	0.0005377
[K].TGQYSGIYDCAK.[K]	1xSNO [C10(100)]	Q6NUK1 1xSNO [C330(100)]	High	0.0431889	0.00111479	1	1	1	Q6NUK1	Q6NUK1 [321-332]	0	1959.02	1.104	0.0267864	179.5	162.6	5.77	6.72		2.61	0.001234	0.03655
[K].AFLDNPGILSELCGTLSR.[L]	1xSNO [C13(100)]	Q6NXE6 1xSNO [C297(100)]	High	0.00450318	0	1	1	1	Q6NXE6	Q6NXE6 [285-302]	0	2330.25	1.385	0.0048019	86.1	62.2	3.77	10.08		2.28	0	0.003518
[K].SALLQEATDCLILLDR.[C]	1xSNO [C10(100)]	Q6NXR4 1xSNO [C461(100)]	High	2.63179e-05	0	1	1	1	Q6NXR4	Q6NXR4 [452-467]	0	2198.22	0.93	0.211838	154.2	165.9	6.18	10.33		3.22	0	1.712e-05
[R].QCEETIEQLR.[A]	1xSNO [C2(100)]	Q6NZY4 1xSNO [C56(100)]	High	0.0259929	0.000892694	1	1	1	Q6NZY4	Q6NZY4 [55-64]	0	1672.86	1.083	0.183221	156.1	144.2	10.92	10.55		1.87	0.001057	0.02152
[K].NVQENSLEICK.[F]	1xSNO [C10(100)]	Q6P158 1xSNO [C305(100)]	High	0.000319096	0	1	1	1	Q6P158	Q6P158 [296-306]	0	1930.06	0.789	0.0336695	130	164.7	10.23	11.6		2.92	0	0.0002263
[K].VVAIGECGLDFDR.[L]	1xSNO [C7(100)]	Q6P1N9 1xSNO [C113(100)]	High	0.00356321	0	1	1	1	Q6P1N9	Q6P1N9 [107-119]	0	1817.95	0.849	0.116796	132.2	155.7	14.35	8.13		1.64	0	0.002757
[R].SAASSSVSFSPGGGGGGAAAAAAAACR.[G]	1xSNO [C26(100)]	Q6P1R3 1xSNO [C99(100)]	High	1.09152e-08	0	1	1	1	Q6P1R3	Q6P1R3 [74-100]	0	2620.28	1.161	0.0195419	135.1	116.4	6.49	8.05		5.32	0	5.456e-09
[K].SCQAMFQQINDSFR.[L]	1xSNO [C2(100)]	Q6P2E9 1xSNO [C1130(100)]	High	0.00200331	0	1	1	1	Q6P2E9	Q6P2E9 [1129-1142]	0	2099.01	0.987	0.491497	114.9	116.4	2.87	5.53		2.84	0	0.001521
[R].LCTQLEGLQSTVTGHVER.[A]	1xSNO [C2(100)]	Q6P2E9 1xSNO [C976(100)]	High	0.00328824	0	1	1	1	Q6P2E9	Q6P2E9 [975-992]	0	2395.27	1.145	0.063054	127.3	111.2	9.37	11.1		3.39	0	0.002529
[K].DNPNLLFNMCGFECR.[I]	1xCarbamidomethyl [C10]; 1xSNO [C14(100)]	Q6P2Q9 1xSNO [C1194(100)]	High	0.00388701	0	1	1	1	Q6P2Q9	Q6P2Q9 [1181-1195]	0	2254.05	0.735	0.09812	103.9	141.3	2.38	18.28		3.43	0	0.00301
[K].NCLAISGFDGTVQVYDATSWDGTR.[S]	1xSNO [C2(100)]	Q6P4I2 1xSNO [C290(100)]	High	0.0106483	0	1	1	1	Q6P4I2	Q6P4I2 [289-312]	0	3000.45	1.415	0.0203507	35.5	25.1	5.77	16.36		1.95	0	0.00858
[R].AVPEAAAMDYVGGYALCLDMTAR.[D]	1xSNO [C17(100)]	Q6P587 1xSNO [C100(100)]	High	9.91912e-08	0	1	1	1	Q6P587	Q6P587 [84-106]	0	2812.38	0.816	0.0402992	26.7	32.7	8.82	13.64		5.64	0	5.327e-08
[R].AVPEAAAMDYVGGYALCLDMTAR.[D]	1xOxidation [M20]; 1xSNO [C17(100)]	Q6P587 1xSNO [C100(100)]	High	0.0426347	0.00111479	1	1	1	Q6P587	Q6P587 [84-106]	0	2828.37	0.964	0.409956	28.6	29.7	21.35	13.75		3.93	0.001234	0.03608
[K].SFTASCPVSAFVPK.[E]	1xSNO [C6(100)]	Q6P587 1xSNO [C129(100)]	High	0.00208547	0	1	1	1	Q6P587	Q6P587 [124-137]	0	2094.16	0.754	0.00379114	328.2	435.2	9.65	9.59		2.08	0	0.001583
[R].GEDVDQLVACIESK.[L]	1xSNO [C10(100)]	Q6P996 1xSNO [C481(100)]	High	0.0379461	0.00111479	1	1	1	Q6P996	Q6P996 [472-485]	0	2159.15	1.106	0.00425979	123	111.2	3.53	2.92		2.25	0.001234	0.03203
[K].SIQTICSGLLTDVEDQAAK.[G]	1xSNO [C6(100)]	Q6PCB5 1xSNO [C280(100)]	High	0.000111322	0	1	1	1	Q6PCB5	Q6PCB5 [275-293]	0	2645.43	1.076	0.209476	86.1	80	1.73	12.01		2.13	0	7.64e-05
[R].DPLQDICR.[R]	1xSNO [C7(100)]	Q6PCE3 1xSNO [C236(100)]	High	0.0268588	0.000892694	1	1	1	Q6PCE3	Q6PCE3 [230-237]	0	1383.74	0.947	0.693326	280.4	296.1	10.88	13.48		1.5	0.001057	0.02232
[R].LYEAMCEFHEAEK.[L]	1xSNO [C6(100)]	Q6PD62 1xSNO [C511(100)]	High	0.0111557	0	1	1	1	Q6PD62	Q6PD62 [506-518]	0	2253.12	0.848	0.0535549	353.1	416.4	11.03	7.84		1.91	0	0.008957
[K].TAELLNACK.[K]	1xSNO [C8(100)]	Q6PI48 1xSNO [C152(100)]	High	0.0162818	0	1	1	1	Q6PI48	Q6PI48 [145-153]	0	1615.94	1.05	0.992968	193.9	184.7	13.61	7.08		1.11	0	0.01332
[K].AICIPEGAK.[Y]	1xSNO [C3(100)]	Q6PI48 1xSNO [C371(100)]	High	0.186048	0.00843776	1	1	1	Q6PI48	Q6PI48 [369-377]	0	1554.92	0.87	0.0430812	96.5	111	8.5	6.84		1.52	0.00788	0.1674
[R].LECADLLETR.[G]	1xSNO [C3(100)]	Q6PI48 1xSNO [C459(100)]	High	0.0237109	0.000892694	1	1	1	Q6PI48	Q6PI48 [457-466]	0	1586.85	1.123	0.178291	99.5	88.6	2.96	9.97		1.53	0.001057	0.01967
[R].LCEPEVLNSLEETYSPFFR.[N]	1xSNO [C2(100)]	Q6PJT7 1xSNO [C261(100)]	High	0.000323405	0	1	1	1	Q6PJT7	Q6PJT7 [260-278]	0	2697.35	1.106	0.43573	79.1	71.5	11.16	13.18		3.31	0	0.0002297
[K].CTKPDCPFTHVSR.[R]	1xCarbamidomethyl [C6]; 1xSNO [C1(99.8)]	Q6PJT7 1xSNO [C647(99.8)]	High	0.00810428	0	1	1	1	Q6PJT7	Q6PJT7 [647-659]	0	2201.15	1.25	0.00383181	177.4	141.9	4.93	6.97		1.36	0	0.006465
[K].CTKPDCPFTHVSR.[R]	2xSNO [C1(100); C6(100)]	Q6PJT7 2xSNO [C647(100); C652(100)]	High	0.00996296	0	1	1	1	Q6PJT7	Q6PJT7 [647-659]	0	2339.24	1.367	0.00849492	262.2	191.8	11.02	4.82		1.97	0	0.007964
[R].SDEPARDDAAVETAEEAKEPAEADITELCR.[D]	1xSNO [C29(100)]	Q6QNY1 1xSNO [C41(100)]	High	0.00134908	0	1	1	1	Q6QNY1	Q6QNY1 [13-42]	2	3884.9	0.996	0.811686	79.6	79.9	8.31	7.28		3.77	0	0.001007
[R].DDAAVETAEEAKEPAEADITELCR.[D]	1xSNO [C23(100)]	Q6QNY1 1xSNO [C41(100)]	High	4.20896e-05	0	1	1	1	Q6QNY1	Q6QNY1 [19-42]	1	3229.6	0.849	0.0896745	123.4	145.4	6.01	10.5		2.98	0	2.8e-05
[R].EVAQGLCDAIR.[L]	1xSNO [C7(100)]	Q6SZW1 1xSNO [C117(100)]	High	0.000694673	0	1	1	1	Q6SZW1	Q6SZW1 [111-121]	0	1598.86	1.066	0.0562765	244	228.8	2.56	4.78		1.84	0	0.0005083
[R].YCQHVLCETVR.[T]	1xCarbamidomethyl [C7]; 1xSNO [C2(100)]	Q6UW02 1xSNO [C326(100)]	High	0.0167184	0	1	1	1	Q6UW02	Q6UW02 [325-335]	0	1831.93	1.302	0.0137242	190	145.9	4.8	11.28		1.47	0	0.01362
[R].TVGNIEELAAECK.[S]	1xSNO [C12(100)]	Q6UWP2 1xSNO [C55(100)]	High	3.44175e-05	0	1	1	1	Q6UWP2	Q6UWP2 [44-56]	0	2030.11	1.063	0.31086	157.9	148.6	11.14	8.8		3.92	0	2.267e-05
[K].CEVVIQHFNGK.[Y]	1xSNO [C1(100)]	Q6XE24 1xSNO [C193(100)]	High	0.00106695	0	1	1	1	Q6XE24	Q6XE24 [193-203]	0	1927.07	0.923	0.125338	242.7	263	5.12	4.18		1.99	0	0.0007898
[R].LAGCTVFITGASR.[G]	1xSNO [C4(100)]	Q6YN16 1xSNO [C11(100)]	High	0.000180435	0	1	1	1	Q6YN16	Q6YN16 [8-20]	0	1719.95	0.994	0.770344	258.5	260	6.51	9.31		2.42	0	0.0001258
[R].EELQVIADLCIK.[Y]	1xSNO [C10(100)]	Q6YP21 1xSNO [C236(100)]	High	0.00794381	0	1	1	1	Q6YP21	Q6YP21 [227-238]	0	2027.17	1.11	0.361507	280.4	252.7	14.79	14.99		2.1	0	0.006306
[K].NIAYNCCWDQCQACFNSSPDLADHIR.[S]	3xCarbamidomethyl [C6; C7; C11]; 1xSNO [C14(99.5)]	Q6ZN18 1xSNO [C271(99.5)]	High	0.153897	0.00710435	1	1	1	Q6ZN18	Q6ZN18 [258-283]	0	3582.57	1.119	0.164688	30.2	27	11.11	9.63		2.65	0.006493	0.1371
[R].CLALK.[G]	1xSNO [C1(100)]	Q6ZQX7 1xSNO [C199(100)]	High	0.172768	0.00801712	1	1	1	Q6ZQX7	Q6ZQX7 [199-203]	0	1200.77	0.881	0.202419	532.5	604	11.62	12.05		1.23	0.007514	0.1543
[K].APEGIEPLVYLCQTDTEAVR.[E]	1xSNO [C12(100)]	Q6ZS17 1xSNO [C1173(100)]	High	8.93775e-06	0	1	1	1	Q6ZS17	Q6ZS17 [1162-1181]	0	2628.37	0.847	0.500762	17.9	21.1	14.17	23.4		3.21	0	5.611e-06
[R].QLLDTIAACEEMLR.[Q]	1xSNO [C9(100)]	Q6ZSJ8 1xSNO [C61(100)]	High	0.00130461	0	1	1	1	Q6ZSJ8	Q6ZSJ8 [53-66]	0	2030.07	1.168	0.150156	131.7	112.8	9.29	12.79		2.83	0	0.0009716
[R].IIEEICR.[K]	1xSNO [C6(100)]	Q6ZT12 1xSNO [C1157(100)]	High	0.16216	0.00733238	1	1	1	Q6ZT12	Q6ZT12 [1152-1158]	0	1299.74	0.954	0.443972	214.4	224.7	8.32	7.28		1.13	0.006696	0.1443
[K].IVTPDWVLDCVSEK.[T]	1xSNO [C10(100)]	Q6ZW49 1xSNO [C169(100)]	High	0.000945655	0	1	1	1	Q6ZW49	Q6ZW49 [160-173]	0	2257.24	0.913	0.105593	146.1	160	10.03	9.46		2.9	0	0.0006988
[K].FVEDTCR.[L]	1xSNO [C6(100)]	Q70J99 1xSNO [C667(100)]	High	0.0410131	0.00111479	1	1	1	Q70J99	Q70J99 [662-668]	0	1293.66	1.322	0.0310025	234.3	177.2	11.44	14.08		1.55	0.001234	0.03473
[K].EKPTFIPYFICACK.[E]	1xCarbamidomethyl [C11]; 1xSNO [C13(100)]	Q7KZ85 1xSNO [C1465(100)]	High	0.0127409	0	1	1	1	Q7KZ85	Q7KZ85 [1453-1466]	0	2599.45	1	0.962802	186.6	186.7	5.25	10.18		1.25	0	0.01034
[R].LSECEEQAK.[A]	1xSNO [C4(100)]	Q7KZF4 1xSNO [C152(100)]	High	0.108906	0.00406398	1	1	1	Q7KZF4	Q7KZF4 [149-157]	0	1689.9	1.233	0.0462201	266.4	216.1	11.1	12.89		0.94	0.003815	0.09534
[R].CVDWSIAVYTR.[G]	1xSNO [C1(100)]	Q7KZF4 1xSNO [C296(100)]	High	0.000434418	0	1	1	1	Q7KZF4	Q7KZF4 [296-306]	0	1736.91	0.996	0.454558	124.6	125.1	9.54	1.22		2.27	0	0.0003124
[K].MVLSGCAIIVR.[G]	1xOxidation [M1]; 1xSNO [C6(100)]	Q7KZF4 1xSNO [C31(100)]	High	0.000534808	0	1	1	1	Q7KZF4	Q7KZF4 [26-36]	0	1601.92	1.141	0.153193	252.8	221.6	11.52	10.9		1.95	0	0.0003866
[K].MVLSGCAIIVR.[G]	1xSNO [C6(100)]	Q7KZF4 1xSNO [C31(100)]	High	0.00079437	0	1	1	1	Q7KZF4	Q7KZF4 [26-36]	0	1585.92	0.985	0.893462	655.5	665.5	4.98	12.91		2.09	0	0.0005828
[R].GAEIIVCTPGR.[M]	1xSNO [C7(100)]	Q7L014 1xSNO [C501(100)]	High	0.0384414	0.00111479	1	1	1	Q7L014	Q7L014 [495-505]	0	1539.86	0.815	0.0145543	75.5	92.7	9.95	5.69		1.46	0.001234	0.03236
[R].TLDSDYAPLQQFFVVMEHCLK.[H]	1xSNO [C19(100)]	Q7L099 1xSNO [C111(100)]	High	0.000120653	0	1	1	1	Q7L099	Q7L099 [93-113]	0	3137.63	0.745	0.0499476	275.5	369.8	0.93	15.41		1.97	0	8.291e-05
[K].ITQAAMETIYLCK.[F]	1xSNO [C12(100)]	Q7L099 1xSNO [C29(100)]	High	0.0027815	0	1	1	1	Q7L099	Q7L099 [18-30]	0	2138.19	0.881	0.102133	80.2	91	9.79	9.42		2.88	0	0.002127
[R].FDPTQFQDCIIQGLTETGTDLEAVAK.[F]	1xSNO [C9(100)]	Q7L1Q6 1xSNO [C35(100)]	High	8.2206e-08	0	1	1	1	Q7L1Q6	Q7L1Q6 [27-52]	0	3493.8	0.831	0.362052	42.2	50.8	19.58	19.91		4.35	0	4.391e-08
[K].DLSAGAVSAVQCIANPIK.[L]	1xSNO [C12(100)]	Q7L266 1xSNO [C97(100)]	High	5.20035e-07	0	1	1	1	Q7L266	Q7L266 [86-103]	0	2410.36	0.896	0.162975	237.6	265.1	7.56	8.36		2.27	0	2.973e-07
[R].QAAAAACQLFK.[G]	1xSNO [C7(100)]	Q7L2E3 1xSNO [C118(100)]	High	0.00267197	0	1	1	1	Q7L2E3	Q7L2E3 [112-122]	0	1775.02	1.209	0.0281584	1226.6	1014.5	9.73	11.57		1.67	0	0.002052
[R].YTVYCSLIK.[V]	1xSNO [C5(100)]	Q7L2H7 1xSNO [C125(100)]	High	0.0261639	0.000892694	1	1	1	Q7L2H7	Q7L2H7 [121-129]	0	1743	0.994	0.786722	328.1	330.1	19.69	16.92		1.17	0.001057	0.02176
[K].VAASCGAIQYIPTELDQVR.[K]	1xSNO [C5(100)]	Q7L2H7 1xSNO [C134(100)]	High	0.128154	0.00523369	1	1	1	Q7L2H7	Q7L2H7 [130-148]	0	2458.31	1.399	0.15164	67.8	48.5	23.94	12.94		2.97	0.004842	0.1132
[R].LLYEALVDCK.[K]	1xSNO [C9(100)]	Q7L2H7 1xSNO [C175(100)]	High	0.0288639	0.00111479	1	1	1	Q7L2H7	Q7L2H7 [167-176]	0	1820.05	1.055	0.288714	189.6	179.7	7.53	8.47		1.54	0.001234	0.02408
[K].GAEISEENSEGGLHVDLAQIIEACDVCLK.[E]	1xCarbamidomethyl [C27]; 1xSNO [C24(100)]	Q7L2H7 1xSNO [C49(100)]	High	0.000100666	0	1	1	1	Q7L2H7	Q7L2H7 [26-54]	0	3752.9	1.064	0.601133	76.1	71.5	20.74	17.44		3.74	0	6.902e-05
[R].YLVVEPPEGDGALCLVCR.[R]	1xCarbamidomethyl [C14]; 1xSNO [C17(100)]	Q7L775 1xSNO [C42(100)]	High	7.49387e-05	0	1	1	1	Q7L775	Q7L775 [26-43]	0	2414.25	1.028	0.679326	250.8	244	4.33	13.89		3.79	0	5.073e-05
[K].VASLFDSNQICEK.[A]	1xSNO [C11(100)]	Q7L775 1xSNO [C557(100)]	High	0.000645276	0	1	1	1	Q7L775	Q7L775 [547-559]	0	2107.14	1.002	0.885464	112.3	112	5.25	11.77		3.26	0	0.0004705
[R].LCQQAEAR.[V]	1xSNO [C2(100)]	Q7L8J4 1xSNO [C201(100)]	High	0.0889417	0.00334708	1	1	1	Q7L8J4	Q7L8J4 [200-207]	0	1342.72	1.604	0.00404889	55.5	34.6	15.06	16.59		1.87	0.003182	0.07727
[R].CVICGGPGVSDAYYCK.[E]	2xCarbamidomethyl [C4; C15]; 1xSNO [C1(100)]	Q7RTV0 1xSNO [C58(100)]	High	1.8693e-05	0	1	1	1	Q7RTV0	Q7RTV0 [58-73]	0	2402.18	0.659	0.0027722	487.4	740	12.01	5.06		3	0	1.209e-05
[R].EHGLNPDVVQNIQDICNSK.[H]	1xSNO [C16(100)]	Q7Z2W4 1xSNO [C219(100)]	High	7.44377e-05	0	1	1	1	Q7Z2W4	Q7Z2W4 [204-222]	0	2776.46	1.15	0.00303206	280.9	244.3	3.46	4.62		2.88	0	5.035e-05
[K].TTLADCLISSNGIISSR.[L]	1xSNO [C6(100)]	Q7Z2Z2 1xSNO [C38(100)]	High	1.63462e-05	0	1	1	1	Q7Z2Z2	Q7Z2Z2 [33-49]	0	2175.18	0.928	0.0739347	156.6	168.8	4.21	5.46		1.97	0	1.046e-05
[K].LACTSCTFVTSVGDAMAK.[H]	1xCarbamidomethyl [C]; 1xSNO [C6(100)]	Q7Z3K3 1xSNO [C820(100)]	High	0.000890279	0	1	1	2	Q7Z3K3	Q7Z3K3 [815-832]	0	2515.29	0.974	0.592091	59.9	61.5	20.05	4.89		1.96	0	0.0009602
[K].IVPHICNLLGDPNSQVR.[D]	1xSNO [C6(100)]	Q7Z460 1xSNO [C173(100)]	High	0.00127864	0	1	1	1	Q7Z460	Q7Z460 [168-184]	0	2299.27	0.966	0.212687	183.9	190.3	7.31	5.35		1.55	0	0.0009563
[R].QTEDVAEVLNHCASSNWSER.[K]	1xSNO [C12(100)]	Q7Z460 1xSNO [C864(100)]	High	0.000187845	0	1	1	1	Q7Z460	Q7Z460 [853-872]	0	2699.28	0.821	0.107788	79.1	96.4	6.34	13.69		2.45	0	0.0001312
[K].LCGEVKPK.[N]	1xSNO [C2(100)]	Q7Z4S6 1xSNO [C1144(100)]	High	0.0120817	0	1	1	1	Q7Z4S6	Q7Z4S6 [1143-1150]	0	1756.09	1.34	0.0104196	658.5	491.3	11.22	7.9		1.89	0	0.009771
[R].CLNALEELGTLQVTSQILQK.[N]	1xSNO [C1(100)]	Q7Z4V5 1xSNO [C496(100)]	High	4.84564e-05	0	1	1	1	Q7Z4V5	Q7Z4V5 [496-515]	0	2854.62	1.103	0.110553	276.7	250.9	7.88	10.25		1.85	0	3.234e-05
[R].DAFTTICTVVNSPGDAPKPHR.[K]	1xSNO [C7(100)]	Q7Z5J4 1xSNO [C1611(100)]	High	0.00901605	0	1	1	1	Q7Z5J4	Q7Z5J4 [1605-1625]	0	2879.54	0.931	0.501942	304	326.7	9.63	9.88		1.72	0	0.007196
[R].VCDLIMTAIK.[R]	1xSNO [C2(100)]	Q7Z6Z7 1xSNO [C1462(100)]	High	0.0756418	0.00313819	1	1	1	Q7Z6Z7	Q7Z6Z7 [1461-1470]	0	1760.03	0.907	0.10977	163.6	180.4	8.12	5.83		1.71	0.003005	0.06526
[R].NPDIFTEVANCCIR.[I]	1xCarbamidomethyl [C]; 1xSNO [C12(100)]	Q7Z6Z7 1xSNO [C1892(100)]	High	8.06772e-05	0	1	1	2	Q7Z6Z7	Q7Z6Z7 [1881-1894]	0	2076.03	0.7	0.000866032	116.2	166	8.17	8.24		4.01	0	0.0001624
[K].VLDAESMHDCVSVVK.[V]	1xSNO [C10(100)]	Q7Z6Z7 1xSNO [C2666(100)]	High	0.000239148	0	1	1	1	Q7Z6Z7	Q7Z6Z7 [2657-2671]	0	2285.21	0.959	0.284271	355.4	370.6	1.11	6.93		2.54	0	0.0001686
[K].LLEEICNLGR.[D]	1xSNO [C6(100)]	Q7Z6Z7 1xSNO [C689(100)]	High	0.0133467	0	1	1	1	Q7Z6Z7	Q7Z6Z7 [684-693]	0	1583.89	0.8	0.00591624	207.4	259.1	5.05	7.27		1.35	0	0.0108
[K].LLEEICNLGRDPK.[Y]	1xSNO [C6(100)]	Q7Z6Z7 1xSNO [C689(100)]	High	0.00932132	0	1	1	1	Q7Z6Z7	Q7Z6Z7 [684-696]	1	2153.23	1.657	0.00916953	397.7	240	9.75	21.23		1.7	0	0.007466
[R].IASACLDELSCEFLLAGAGGAGAGAAPGPHLPPR.[G]	1xCarbamidomethyl [C5]; 1xSNO [C11(100)]	Q7Z7E8 1xSNO [C71(100)]	High	0.000138903	0	1	1	1	Q7Z7E8	Q7Z7E8 [61-94]	0	3670.88	0.87	0.218423	32.8	37.7	24.53	5.42		3.21	0	9.586e-05
[R].TVPFLPLLGGCIDDTILSR.[Q]	1xSNO [C11(100)]	Q7Z7H8 1xSNO [C180(100)]	High	0.111584	0.00427701	1	1	1	Q7Z7H8	Q7Z7H8 [170-188]	0	2454.37	0.817	0.00931881	98.5	120.5	9.13	6.03		2.54	0.004001	0.09798
[R].MIAVCQNVALSAEDK.[L]	1xOxidation [M1]; 1xSNO [C5(100)]	Q7Z7H8 1xSNO [C99(100)]	High	0.0012701	0	1	1	1	Q7Z7H8	Q7Z7H8 [95-109]	0	2261.21	0.994	0.608246	142.3	143.2	16.84	7.85		1.2	0	0.00095
[R].MIAVCQNVALSAEDK.[L]	1xSNO [C5(100)]	Q7Z7H8 1xSNO [C99(100)]	High	0.0043551	0	1	1	1	Q7Z7H8	Q7Z7H8 [95-109]	0	2245.22	0.946	0.515599	476.7	504	17.22	11.42		2.58	0	0.003403
[R].VCQSLINVEGK.[M]	1xSNO [C2(100)]	Q86T03 1xSNO [C87(100)]	High	0.0533909	0.0016489	1	1	1	Q86T03	Q86T03 [86-96]	0	1843.06	0.943	0.137757	416.3	441.7	4.6	2.87		1.93	0.001702	0.04567
[R].LSNLPTVDPIAVCHELYNTIR.[D]	1xSNO [C13(100)]	Q86U86 1xSNO [C50(100)]	High	0.000327773	0	1	1	1	Q86U86	Q86U86 [38-58]	0	2792.51	1.061	0.611319	159.9	150.7	7.63	8.3		2.14	0	0.000234
[K].ALDNTPEFELSDIFYFCR.[K]	1xSNO [C17(100)]	Q86UL3 1xSNO [C119(100)]	High	0.000164263	0	1	1	1	Q86UL3	Q86UL3 [103-120]	0	2604.28	1.024	0.610902	79.8	77.9	4.98	8.68		3.82	0	0.0001139
[K].LKEADEMHTLLQLECEK.[Y]	1xSNO [C15(100)]	Q86UP2 1xSNO [C1136(100)]	High	0.000411724	0	1	1	1	Q86UP2	Q86UP2 [1122-1138]	1	2912.59	1.023	0.610748	206.6	201.9	4.01	4.38		2.47	0	0.0002958
[R].SEDITGQLGNNDDLILSCCLHYCK.[D]	2xCarbamidomethyl [C18; C19]; 1xSNO [C23(100)]	Q86US8 1xSNO [C1364(100)]	High	0.00142339	0	1	1	1	Q86US8	Q86US8 [1342-1365]	0	3421.67	0.918	0.23977	216.7	236.1	9.01	6.01		2.49	0	0.001066
[R].DSSQSENDYLQDCLDAIQQDFVIFNR.[E]	1xSNO [C13(100)]	Q86UX6 1xSNO [C425(100)]	High	3.48823e-05	0	1	1	1	Q86UX6	Q86UX6 [413-438]	0	3487.64	1.151	0.0599393	41.9	36.4	6.94	11.7		4.18	0	2.293e-05
[R].GMELLSPEDLVNACK.[M]	1xSNO [C14(100)]	Q86VN1 1xSNO [C291(100)]	High	0.00114092	0	1	1	1	Q86VN1	Q86VN1 [278-292]	0	2272.22	0.893	0.271315	114.8	128.5	14.55	13.14		2.82	0	0.0008508
[K].NCIGDFLK.[T]	1xSNO [C2(100)]	Q86VP6 1xSNO [C1007(100)]	High	0.00388701	0	1	1	1	Q86VP6	Q86VP6 [1006-1013]	0	1562.89	0.834	0.0509723	159.8	191.6	10.26	14.18		2.16	0	0.003015
[K].TVIGELPPASSGSALAANVCK.[K]	1xSNO [C20(100)]	Q86VP6 1xSNO [C131(100)]	High	1.53402e-07	0	1	1	1	Q86VP6	Q86VP6 [112-132]	0	2638.48	0.987	0.449922	163	165.2	7.39	9.82		4.26	0	8.389e-08
[R].TYIQCIAAISR.[Q]	1xSNO [C5(100)]	Q86VP6 1xSNO [C237(100)]	High	0.000763046	0	1	1	1	Q86VP6	Q86VP6 [233-243]	0	1662.93	0.913	0.237947	443.6	485.9	15.21	6.17		2.11	0	0.0005579
[K].FCNVDDDELR.[E]	1xSNO [C2(100)]	Q86VP6 1xSNO [C264(100)]	High	0.00130461	0	1	1	1	Q86VP6	Q86VP6 [263-272]	0	1649.79	1.017	0.831773	171.4	168.6	10.56	10.04		1.4	0	0.0009769
[K].EVYPHVSTIINICLK.[Y]	1xSNO [C13(100)]	Q86VP6 1xSNO [C301(100)]	High	0.00035051	0	1	1	1	Q86VP6	Q86VP6 [289-303]	0	2382.37	1.075	0.116064	188	174.8	5.24	6.89		2.52	0	0.0002508
[K].CLDAVVSTR.[H]	1xSNO [C1(100)]	Q86VP6 1xSNO [C356(100)]	High	0.0940261	0.00334708	1	1	1	Q86VP6	Q86VP6 [356-364]	0	1387.77	1.021	0.423502	165	161.5	3.67	5.76		1.49	0.003182	0.08198
[R].AISCMGQIICNLGDNLGSDLPNTLQIFLER.[L]	1xCarbamidomethyl [C10]; 1xSNO [C4(100)]	Q86VP6 1xSNO [C592(100)]	High	0.000815964	0	1	1	1	Q86VP6	Q86VP6 [589-618]	0	3729.91	0.924	0.264498	52.6	56.9	13.54	8.72		2.89	0	0.0005991
[K].CLGPLVSK.[V]	1xSNO [C1(100)]	Q86VP6 1xSNO [C71(100)]	High	0.00728412	0	1	1	1	Q86VP6	Q86VP6 [71-78]	0	1469.9	1.071	0.0329078	861.7	804.7	3.23	3.36		1.84	0	0.005767
[K].VKEYQVETIVDTLCTNMLSDK.[E]	1xSNO [C14(100)]	Q86VP6 1xSNO [C92(100)]	High	1.27534e-05	0	1	1	1	Q86VP6	Q86VP6 [79-99]	1	3311.79	0.83	0.164411	164.5	198.2	11.48	18.48		3.55	0	8.11e-06
[R].NVVAECLGK.[L]	1xSNO [C6(100)]	Q86VP6 1xSNO [C954(100)]	High	0.0144522	0	1	1	1	Q86VP6	Q86VP6 [949-957]	0	1585.92	1.12	0.552523	942.7	841.9	12.47	4.01		1.84	0	0.01178
[R].CHELDMQVAALQEEK.[S]	1xSNO [C1(100)]	Q86VS8 1xSNO [C199(100)]	High	0.0268588	0.000892694	1	1	1	Q86VS8	Q86VS8 [199-213]	0	2397.24	1.264	0.111158	1471.2	1163.8	15.19	8.32		1.96	0.001057	0.02233
[R].LPLDCGLALR.[A]	1xSNO [C5(100)]	Q86VY4 1xSNO [C85(100)]	High	0.0126566	0	1	1	1	Q86VY4	Q86VY4 [81-90]	0	1494.88	1.134	0.117218	93.3	82.3	13.54	8.97		2.25	0	0.01022
[R].DLMNQLCTYIR.[N]	1xSNO [C7(100)]	Q86W50 1xSNO [C548(100)]	High	0.00233701	0	1	1	1	Q86W50	Q86W50 [542-552]	0	1793.94	0.974	0.377626	129.5	132.9	3.93	5.39		1.96	0	0.001785
[R].CSEGPGLCLAR.[I]	1xCarbamidomethyl [C8]; 1xSNO [C1(100)]	Q86X76 1xSNO [C285(100)]	High	0.151224	0.00710435	1	1	1	Q86X76	Q86X76 [285-295]	0	1586.81	1.092	0.531929	41.4	37.9	1.59	17.29		2.19	0.006493	0.1348
[K].TCAELVR.[E]	1xSNO [C2(100)]	Q86X76 1xSNO [C67(100)]	High	0.0520417	0.0016489	1	1	1	Q86X76	Q86X76 [66-72]	0	1215.68	1.43	0.00408202	481.5	336.8	4.05	10.9		0.9	0.001702	0.04434
[R].FTCDVETLKK.[S]	1xSNO [C3(100)]	Q86XZ4 1xSNO [C356(100)]	High	0.0662768	0.00213759	1	1	1	Q86XZ4	Q86XZ4 [354-363]	1	2066.2	1.036	0.720073	245.7	237.1	5.67	3.05		1.57	0.002129	0.05683
[R].SCISCLNSNAMPR.[L]	1xCarbamidomethyl [C5]; 1xSNO [C2(100)]	Q86Y79 1xSNO [C147(100)]	High	0.000658389	0	1	1	1	Q86Y79	Q86Y79 [146-158]	0	1876.91	1.226	0.0121962	141.7	115.6	6.43	7.24		2.35	0	0.0004804
[R].DFSSIIQTCSGNIQR.[I]	1xSNO [C9(100)]	Q86Y82 1xSNO [C29(100)]	High	0.00166061	0	1	1	1	Q86Y82	Q86Y82 [21-35]	0	2093.08	0.96	0.872318	511.5	532.9	7.36	11.71		2.76	0	0.001252
[R].EQLLALSACAPFNVR.[F]	1xSNO [C9(100)]	Q8IU81 1xSNO [C239(100)]	High	0.000158845	0	1	1	1	Q8IU81	Q8IU81 [231-245]	0	2056.13	0.872	0.0643734	129	147.8	7.65	7.88		2.81	0	0.0001104
[R].EESPSNLATLCYK.[A]	1xSNO [C11(100)]	Q8IV36 1xSNO [C70(100)]	High	5.88617e-05	0	1	1	1	Q8IV36	Q8IV36 [60-72]	0	2108.12	1.209	0.13115	81.3	67.2	5.35	13.4		3.73	0	3.951e-05
[K].QIVLNCSR.[L]	1xSNO [C6(100)]	Q8IV36 1xSNO [C97(100)]	High	0.00407335	0	1	1	1	Q8IV36	Q8IV36 [92-99]	0	1356.77	1.174	0.0084594	268.3	228.6	6.36	8.32		1.72	0	0.003167
[R].MLQDGCELR.[I]	1xSNO [C6(100)]	Q8IV48 1xSNO [C314(100)]	High	0.00337746	0	1	1	1	Q8IV48	Q8IV48 [309-317]	0	1488.76	1.134	0.0094297	237.9	209.9	5.94	4.82		1.52	0	0.002611
[R].AIHTFDLQTLPVDFVECLMR.[F]	1xSNO [C17(100)]	Q8IVF7 1xSNO [C680(100)]	High	0.000486881	0	1	1	1	Q8IVF7	Q8IVF7 [664-683]	0	2772.45	1.023	0.729269	86.5	84.6	19.96	9.74		3.94	0	0.0003517
[R].LCQQVDITQK.[Q]	1xSNO [C2(100)]	Q8IWA4 1xSNO [C681(100)]	High	0.000213377	0	1	1	1	Q8IWA4	Q8IWA4 [680-689]	0	1829.05	1.146	0.0363709	656.7	572.9	1.84	8.18		2.9	0	0.0001499
[R].EEDKDPVYLYFESMMTCAR.[V]	1xSNO [C17(100)]	Q8IWI9 1xSNO [C1238(100)]	High	4.39747e-07	0	1	1	1	Q8IWI9	Q8IWI9 [1222-1240]	1	2980.44	1.016	0.541635	147.6	145.3	9.5	16.15		3.71	0	2.484e-07
[K].SVTPLLMACNAYELSVK.[M]	1xSNO [C9(100)]	Q8IX01 1xSNO [C447(100)]	High	0.0064167	0	1	1	1	Q8IX01	Q8IX01 [439-455]	0	2492.38	0.94	0.178044	132.9	141.3	9.86	5.51		1.65	0	0.005061
[K].VDCQAYAQTCQK.[A]	1xCarbamidomethyl [C]; 1xSNO [C10(100)]	Q8IXB1 1xSNO [C735(100)]	High	0.00174036	0	1	1	2	Q8IXB1	Q8IXB1 [726-737]	0	2068.05	1.102	0.110289	240.3	218.2	6.66	8.14		3.2	0	0.001309
[R].ACQALGAMLSK.[G]	1xSNO [C2(100)]	Q8IXH7 1xSNO [C293(100)]	High	0.00246564	0	1	1	1	Q8IXH7	Q8IXH7 [292-302]	0	1745.99	0.844	0.00996954	160.4	190.1	6.92	6.76		1.69	0	0.001885
[K].AVETVHNLCCNENK.[G]	1xCarbamidomethyl [C10]; 1xSNO [C9(99.8)]	Q8IXH7 1xSNO [C397(99.8)]	High	0.0027445	0	1	1	1	Q8IXH7	Q8IXH7 [389-402]	0	2284.17	1.156	0.0713384	362.4	313.5	8.12	8.05		1.09	0	0.0021
[K].GASELVAELSTLYQCIR.[F]	1xSNO [C15(100)]	Q8IXH7 1xSNO [C417(100)]	High	0.000192953	0	1	1	1	Q8IXH7	Q8IXH7 [403-419]	0	2277.22	0.863	0.12307	106.8	123.8	9.28	11.65		3.34	0	0.0001352
[K].TEGEHDPVTEFIAHCK.[S]	1xSNO [C15(100)]	Q8IXH7 1xSNO [C582(100)]	High	0.00289552	0	1	1	1	Q8IXH7	Q8IXH7 [568-583]	0	2466.26	1.088	0.264062	226.5	208.2	2.5	11.34		1.54	0	0.002228
[K].QLRPACAQALTR.[I]	1xSNO [C6(100)]	Q8IXI1 1xSNO [C185(100)]	High	0.0746993	0.00313819	1	1	1	Q8IXI1	Q8IXI1 [180-191]	0	1752	1.232	0.00461981	212.6	172.6	8.33	5.08		1.58	0.003005	0.06476
[R].SLPGCQEIAEEFR.[A]	1xSNO [C5(100)]	Q8IXK0 1xSNO [C809(100)]	High	0.00843494	0	1	1	1	Q8IXK0	Q8IXK0 [805-817]	0	1902.97	1.035	0.537636	182.6	176.4	10.26	6.89		2.39	0	0.006742
[K].LCSPPADLHK.[V]	1xSNO [C2(100)]	Q8IY47 1xSNO [C299(100)]	High	0.17178	0.00801712	1	1	1	Q8IY47	Q8IY47 [298-307]	0	1733.99	0.982	0.925581	141.3	143.9	2.52	9.12		1.6	0.007514	0.1538
[R].CFLVYSER.[T]	1xSNO [C1(100)]	Q8IY67 1xSNO [C161(100)]	High	0.00103177	0	1	1	1	Q8IY67	Q8IY67 [161-168]	0	1440.76	0.878	0.0672491	149.8	170.6	8.03	10.73		1.88	0	0.0007668
[R].LACDFLAR.[G]	1xSNO [C3(100)]	Q8IY81 1xSNO [C145(100)]	High	0.0634049	0.00213759	1	1	1	Q8IY81	Q8IY81 [143-150]	0	1332.74	1.14	0.169548	237.5	208.4	15.11	6.99		1.78	0.002129	0.05434
[R].HESAEIFVVCQGFLAPDKVDSK.[F]	1xSNO [C10(100)]	Q8IY81 1xSNO [C197(100)]	High	0.0298228	0.00111479	1	1	1	Q8IY81	Q8IY81 [188-209]	1	3301.8	0.764	0.00375732	422.2	552.5	7.65	6.2		1.55	0.001234	0.02485
[R].ALLDLCAAPGGWLQVAAK.[F]	1xSNO [C6(100)]	Q8IY81 1xSNO [C52(100)]	High	3.26192e-05	0	1	1	1	Q8IY81	Q8IY81 [47-64]	0	2450.41	0.802	0.0167589	94.5	117.9	10.58	8.53		3.31	0	2.14e-05
[R].MLSDLVEFCDQMGLPVDFSSAGALNK.[S]	1xSNO [C9(100)]	Q8IYB7 1xSNO [C625(100)]	High	0.0326756	0.00111479	1	1	1	Q8IYB7	Q8IYB7 [617-642]	0	3440.74	0.952	0.958351	100.4	105.4	10.68	8.61		1.76	0.001234	0.02727
[K].ACELFLR.[N]	1xSNO [C2(100)]	Q8IYI6 1xSNO [C428(100)]	High	0.139273	0.00594122	1	1	1	Q8IYI6	Q8IYI6 [427-433]	0	1275.72	0.998	0.611282	197	197.4	13.04	8.03		1.5	0.005468	0.1239
[K].ESLSTAAECVK.[V]	1xSNO [C9(100)]	Q8IYI6 1xSNO [C521(100)]	High	0.00160589	0	1	1	1	Q8IYI6	Q8IYI6 [513-523]	0	1790.98	1.103	0.237056	908.7	824.2	9.78	2.01		1.38	0	0.001212
[R].SAECIDEAAER.[L]	1xSNO [C4(100)]	Q8IYS1 1xSNO [C30(100)]	High	0.006374	0	1	1	1	Q8IYS1	Q8IYS1 [27-37]	0	1617.79	1.32	0.00534484	356.5	270	6.35	9.22		1.26	0	0.005048
[R].AAALASGCTVEIK.[G]	1xSNO [C8(100)]	Q8IYS1 1xSNO [C303(100)]	High	0.00280019	0	1	1	1	Q8IYS1	Q8IYS1 [296-308]	0	1887.09	1.03	0.493579	395.1	383.7	7.51	7.19		2.23	0	0.002143
[R].GAAACDLVQR.[F]	1xSNO [C5(100)]	Q8IZ83 1xSNO [C350(100)]	High	0.0426347	0.00111479	1	1	1	Q8IZ83	Q8IZ83 [346-355]	0	1427.77	1.412	0.015193	246.8	174.8	7.67	15.83		1.89	0.001234	0.03616
[K].ACMTYFPR.[A]	1xSNO [C2(100)]	Q8IZL8 1xSNO [C202(100)]	High	0.0064167	0	1	1	1	Q8IZL8	Q8IZL8 [201-208]	0	1412.71	1.01	0.480872	130.5	129.3	7.92	7.59		1.4	0	0.005064
[R].VDALSPQLQQLACECYSR.[L]	1xCarbamidomethyl [C13]; 1xSNO [C15(100)]	Q8IZL8 1xSNO [C239(100)]	High	6.46572e-05	0	1	1	2	Q8IZL8	Q8IZL8 [225-242]	0	2505.25	0.953	0.266369	175	183.6	7.41	6.67		5.06	0	4.338e-05
[R].TILMCGPLIK.[E]	1xSNO [C5(100)]	Q8IZL8 1xSNO [C536(100)]	High	0.0551244	0.00191812	1	1	1	Q8IZL8	Q8IZL8 [532-541]	0	1742.06	0.741	0.000244301	316.7	427.4	5.51	4.77		1.15	0.00194	0.04692
[R].VADYCENNYIQATDK.[R]	1xSNO [C5(100)]	Q8IZP0 1xSNO [C33(100)]	High	1.22503e-05	0	1	1	2	Q8IZP0	Q8IZP0 [29-43]	0	2400.2	0.888	0.0145754	398	448.3	3.91	6.12		3.77	0	0.0009284
[K].KNDDGWYEGVCNR.[V]	1xSNO [C11(100)]	Q8IZP0 1xSNO [C488(100)]	High	0.00996296	0	1	1	1	Q8IZP0	Q8IZP0 [478-490]	1	2209.1	1.123	0.0960195	301.1	268.2	5.8	8.32		1.32	0	0.008009
[K].VSLTPDFSACR.[A]	1xSNO [C10(100)]	Q8N0V3 1xSNO [C136(100)]	High	0.137635	0.00571033	1	1	1	Q8N0V3	Q8N0V3 [127-137]	0	1619.85	0.964	0.721131	191.7	198.7	3.41	7.74		2.1	0.005468	0.1221
[R].ALACVADVLGCMAEGR.[G]	1xCarbamidomethyl [C11]; 1xSNO [C4(100)]	Q8N0W3 1xSNO [C609(100)]	High	2.66734e-05	0	1	1	1	Q8N0W3	Q8N0W3 [606-621]	0	2060.04	1.013	0.970552	125.9	124.3	3.78	3.16		3.42	0	1.74e-05
[R].CCMLFVDDMAEPR.[E]	1xCarbamidomethyl [C]; 1xSNO [C1(100)]	Q8N163 1xSNO [C324(100)]	High	0.00289552	0	1	1	2	Q8N163	Q8N163 [324-336]	0	2010.92	1.06	0.322011	695.5	655.8	3.65	7.31		1.88	0	0.00245
[R].CCMLFVDDMAEPR.[E]	1xCarbamidomethyl [C]; 2xOxidation [M3; M9]; 1xSNO [C2(100)]	Q8N163 1xSNO [C325(100)]	High	0.00126161	0	1	1	2	Q8N163	Q8N163 [324-336]	0	2042.91	1.303	0.0181836	160.4	123.1	10.8	11.8		2.35	0	0.001489
[R].CCMLFVDDMAEPR.[E]	1xCarbamidomethyl [C]; 1xOxidation [M]; 1xSNO [C2(100)]	Q8N163 1xSNO [C325(100)]	High	0.00103871	0	1	1	3	Q8N163	Q8N163 [324-336]	0	2026.92	1.079	0.420218	468.3	433.8	8.16	11.52		3.05	0	0.001155
[R].CAQAQTGIDLSGCTK.[W]	1xCarbamidomethyl [C]; 1xSNO [C13(100)]	Q8N163 1xSNO [C399(100)]	High	8.77531e-07	0	1	1	2	Q8N163	Q8N163 [387-401]	0	2206.15	0.809	0.00495143	402.5	497.2	6.39	1.46		5.38	0	5.105e-07
[K].IVNGHLQPNLVDLCASVAELDDK.[S]	1xSNO [C14(100)]	Q8N1F7 1xSNO [C209(100)]	High	6.64155e-05	0	1	1	1	Q8N1F7	Q8N1F7 [196-218]	0	3116.69	0.963	0.414546	221.4	230	12.13	11.42		2.31	0	4.484e-05
[R].CVSELVIESR.[E]	1xSNO [C1(100)]	Q8N1F7 1xSNO [C569(100)]	High	0.000902298	0	1	1	1	Q8N1F7	Q8N1F7 [569-578]	0	1558.86	0.806	0.0126694	99.3	123.2	10.5	7.66		2.83	0	0.0006658
[K].WCSNTPFELIATEETER.[R]	1xSNO [C2(100)]	Q8N3F0 1xSNO [C14(100)]	High	0.00121188	0	1	1	1	Q8N3F0	Q8N3F0 [13-29]	0	2450.2	0.904	0.302987	76.6	84.8	6.49	9.63		2.14	0	0.0009034
[K].HTDTDVLEACSK.[T]	1xSNO [C10(100)]	Q8N3U4 1xSNO [C632(100)]	High	9.2426e-06	0	1	1	1	Q8N3U4	Q8N3U4 [623-634]	0	1972.03	0.98	0.74368	207.3	211.5	5.13	19.18		2.89	0	5.801e-06
[K].CLGNSEDAVQYFQR.[A]	1xSNO [C1(100)]	Q8N584 1xSNO [C497(100)]	High	0.000220654	0	1	1	1	Q8N584	Q8N584 [497-510]	0	2054.01	1.054	0.389533	159.7	151.5	5.08	7.85		2.57	0	0.0001555
[K].SLDQCVETLQK.[Q]	1xSNO [C5(100)]	Q8N5A5 1xSNO [C377(100)]	High	0.014939	0	1	1	1	Q8N5A5	Q8N5A5 [373-383]	0	1917.06	1.257	0.000403893	313.6	249.5	3.69	5.03		1.92	0	0.01218
[R].TNIEPWVCANIIR.[L]	1xSNO [C8(100)]	Q8N5C6 1xSNO [C229(100)]	High	0.115711	0.00427701	1	1	1	Q8N5C6	Q8N5C6 [222-234]	0	1953.07	1.056	0.637811	317.8	300.8	18.25	16.61		2.7	0.004001	0.1019
[K].AVSCAEIVK.[R]	1xSNO [C4(100)]	Q8N5L8 1xSNO [C70(100)]	High	0.170797	0.00801712	1	1	1	Q8N5L8	Q8N5L8 [67-75]	0	1572.93	1.114	0.0136196	812.2	729	5.23	3.74		1.95	0.007514	0.1531
[R].QQYAWLCSQLR.[R]	1xSNO [C7(100)]	Q8N6R0 1xSNO [C256(100)]	High	0.0014818	0	1	1	1	Q8N6R0	Q8N6R0 [250-260]	0	1819.96	1.048	0.304895	305.5	291.5	1.71	6.42		1.7	0	0.001113
[R].HLGAIPPESGDFQEMVCQACMK.[R]	1xCarbamidomethyl [C17]; 1xSNO [C20(100)]	Q8N806 1xSNO [C185(100)]	High	0.17178	0.00801712	1	1	1	Q8N806	Q8N806 [166-187]	0	3101.52	0.801	0.00292184	173.9	217.1	2.82	5.75		1.83	0.007514	0.1537
[R].VVGICGTHEK.[C]	1xSNO [C5(100)]	Q8N8N7 1xSNO [C187(100)]	High	0.0016385	0	1	1	1	Q8N8N7	Q8N8N7 [183-192]	0	1695.97	1.332	0.00141625	297.5	223.3	8.1	6.8		1.48	0	0.001237
[R].KIQDHQVVINCAIPK.[G]	1xSNO [C11(100)]	Q8N8S7 1xSNO [C62(100)]	High	0.037457	0.00111479	1	1	1	Q8N8S7	Q8N8S7 [52-66]	1	2588.54	0.876	0.0148716	492.2	561.8	2.65	7.15		2.04	0.001234	0.03161
[K].QVLLQADWTLLCLR.[C]	1xSNO [C12(100)]	Q8NAF0 1xSNO [C232(100)]	High	0.000250644	0	1	1	1	Q8NAF0	Q8NAF0 [221-234]	0	2096.2	1.005	0.524103	73.3	73	6.47	10.08		3.4	0	0.0001772
[R].LTGTAIDCYK.[Y]	1xSNO [C8(100)]	Q8NAV1 1xSNO [C116(100)]	High	0.0775601	0.00313819	1	1	1	Q8NAV1	Q8NAV1 [109-118]	0	1737.97	0.951	0.255492	265.2	278.8	6.5	9.21		1.57	0.003005	0.06692
[R].VCDIILPR.[L]	1xSNO [C2(100)]	Q8NAV1 1xSNO [C158(100)]	High	0.0322524	0.00111479	1	1	1	Q8NAV1	Q8NAV1 [157-164]	0	1352.8	1.101	0.476899	310	281.6	13.48	16.07		1.53	0.001234	0.02697
[R].TVPLLAACLPQDK.[C]	1xSNO [C8(100)]	Q8NBA8 1xSNO [C117(100)]	High	0.00738195	0	1	1	1	Q8NBA8	Q8NBA8 [110-122]	0	2022.19	0.976	0.911956	265.4	272.1	4.72	4.86		1.81	0	0.005857
[R].DAALLCVR.[E]	1xSNO [C6(100)]	Q8NBU5 1xSNO [C310(100)]	High	0.0188297	0.000317261	1	1	1	Q8NBU5	Q8NBU5 [305-312]	0	1284.74	1.096	0.0495923	454	414.2	4.83	7.6		1.55	0.0005647	0.0154
[K].QATVVLNCVGPYR.[F]	1xSNO [C8(100)]	Q8NBX0 1xSNO [C98(100)]	High	0.00258398	0	1	1	1	Q8NBX0	Q8NBX0 [91-103]	0	1844.02	0.826	0.0005323	187.5	227.1	4.04	4.43		2.45	0	0.001971
[R].CLELFGR.[D]	1xSNO [C1(100)]	Q8NCE2 1xSNO [C61(100)]	High	0.0418164	0.00111479	1	1	1	Q8NCE2	Q8NCE2 [61-67]	0	1261.7	0.866	0.0916428	113.2	130.7	10.98	2.63		1.34	0.001234	0.0353
[R].SPPTVLVICGPGNNGGDGLVCAR.[H]	1xCarbamidomethyl [C21]; 1xSNO [C9(100)]	Q8NCW5 1xSNO [C115(100)]	High	0.000116674	0	1	1	1	Q8NCW5	Q8NCW5 [107-129]	0	2677.39	0.591	0.000234655	74.7	126.5	9.72	7.15		3.36	0	8.006e-05
[K].SNNPAITTAECLK.[A]	1xSNO [C11(100)]	Q8ND90 1xSNO [C229(100)]	High	0.000300404	0	1	1	1	Q8ND90	Q8ND90 [219-231]	0	2015.11	0.995	0.993373	134.4	135.1	6.52	7.64		2.8	0	0.0002139
[R].VVFAELACR.[E]	1xSNO [C8(100)]	Q8NE71 1xSNO [C758(100)]	High	0.00501155	0	1	1	1	Q8NE71	Q8NE71 [751-759]	0	1431.81	0.723	0.00825929	184.3	255	13.71	7.08		1.53	0	0.003912
[K].EVPDGENLEQDLCTFLISR.[A]	1xSNO [C13(100)]	Q8NEB9 1xSNO [C476(100)]	High	0.00188608	0	1	1	1	Q8NEB9	Q8NEB9 [464-482]	0	2602.31	0.902	0.0992036	54.4	60.3	13.1	7.41		2.87	0	0.001429
[R].TPPLLENSLPQCYQR.[V]	1xSNO [C12(100)]	Q8NEW0 1xSNO [C308(100)]	High	0.00201677	0	1	1	1	Q8NEW0	Q8NEW0 [297-311]	0	2183.16	1.005	0.813189	164	163.1	10.16	7.93		2.85	0	0.001526
[R].IHSGEEPYQCNECGK.[T]	2xSNO [C10(100); C13(100)]	Q8NF99 2xSNO [C483(100); C486(100)]	High	0.0109354	0	1	1	1	Q8NF99	Q8NF99 [474-488]	0	2542.24	1.365	0.000819275	232.2	170.1	9.04	6.73		1.84	0	0.008816
[K].LTLDSEEEGPLEECLAYLTAR.[L]	1xSNO [C14(100)]	Q8NFF5 1xSNO [C338(100)]	High	0.00105982	0	1	1	1	Q8NFF5	Q8NFF5 [325-345]	0	2776.4	0.86	0.0010478	92.1	107	3.43	4.23		3.23	0	0.0007847
[K].FCTSAADMK.[I]	1xOxidation [M8]; 1xSNO [C2(100)]	Q8NFH4 1xSNO [C96(100)]	High	0.191376	0.00864445	1	1	1	Q8NFH4	Q8NFH4 [95-103]	0	1642.84	1.095	0.0842879	248.5	226.8	3.77	9.57		1.13	0.008061	0.1723
[R].ISHLVLPVQPVSSIEEQGCLF.[-]	1xSNO [C19(100)]	Q8NFQ8 1xSNO [C468(100)]	High	0.0650314	0.00213759	1	1	1	Q8NFQ8	Q8NFQ8 [450-470]	0	2719.48	1.182	0.0762814	23.8	20.1	9.4	18.31		1.79	0.002129	0.05583
[R].EFAEHICLLMEK.[V]	1xSNO [C7(100)]	Q8NFW8 1xSNO [C422(100)]	High	0.00704515	0	1	1	1	Q8NFW8	Q8NFW8 [416-427]	0	2116.14	0.793	0.00478085	287.1	362.2	6.55	7.29		2.41	0	0.005597
[R].GEFLHLCR.[I]	1xSNO [C7(100)]	Q8NI27 1xSNO [C28(100)]	High	0.09637	0.00334708	1	1	1	Q8NI27	Q8NI27 [22-29]	0	1398.76	1.051	0.351853	248.2	236.2	7.27	8.58		1.69	0.003182	0.08432
[R].CIFSAIDAVYCAR.[F]	1xCarbamidomethyl [C1]; 1xSNO [C11(100)]	Q8NI27 1xSNO [C996(100)]	High	0.000302426	0	1	1	1	Q8NI27	Q8NI27 [986-998]	0	1912.97	0.8	0.00270487	123.4	154.3	5.84	7.82		2.41	0	0.0002154
[R].EQHIAECMAK.[M]	1xOxidation [M8]; 1xSNO [C7(100)]	Q8TAE8 1xSNO [C124(100)]	High	0.000259192	0	1	1	1	Q8TAE8	Q8TAE8 [118-127]	0	1828.96	1.364	0.00160243	247.5	181.5	6.03	8.86		1.85	0	0.0001828
[R].EQHIAECMAK.[M]	1xSNO [C7(100)]	Q8TAE8 1xSNO [C124(100)]	High	0.00263642	0	1	1	1	Q8TAE8	Q8TAE8 [118-127]	0	1812.96	1.257	0.0295597	249.1	198.2	12.18	8.22		2.21	0	0.002016
[R].EREQHIAECMAK.[M]	1xOxidation [M10]; 1xSNO [C9(100)]	Q8TAE8 1xSNO [C124(100)]	High	0.0273918	0.000892694	1	1	1	Q8TAE8	Q8TAE8 [116-127]	1	2114.1	1.408	0.00508699	83	59	12.29	7.6		2.13	0.001057	0.02278
[K].FVTAVATGGPDNQVHFEGYQVSNQCMALVR.[D]	1xSNO [C25(100)]	Q8TAT6 1xSNO [C391(100)]	High	0.000603423	0	1	1	1	Q8TAT6	Q8TAT6 [367-396]	0	3662.82	0.653	0.0174439	21.4	32.7	8.26	18.66		4.73	0	0.0004376
[R].LPEHCIEYVR.[M]	1xSNO [C5(100)]	Q8TBC4 1xSNO [C249(100)]	High	0.0069983	0	1	1	1	Q8TBC4	Q8TBC4 [245-254]	0	1682.9	1.073	0.0819794	133.9	124.7	4.86	3.25		1.61	0	0.005553
[K].VLVIGAGGLGCELLK.[N]	1xSNO [C11(100)]	Q8TBC4 1xSNO [C82(100)]	High	0.0024166	0	1	1	1	Q8TBC4	Q8TBC4 [72-86]	0	2095.28	0.847	0.121743	108.6	128.1	5.76	9.74		2.58	0	0.001849
[R].LWDVSCDLLGLPID.[-]	1xSNO [C6(100)]	Q8TC12 1xSNO [C310(100)]	High	0.014939	0	1	1	1	Q8TC12	Q8TC12 [305-318]	0	1983.06	0.973	0.983156	146.5	150.6	9.32	7.97		1.55	0	0.01215
[R].CDEYITQLDEMQR.[Q]	1xOxidation [M11]; 1xSNO [C1(100)]	Q8TD16 1xSNO [C754(100)]	High	0.0355606	0.00111479	1	1	1	Q8TD16	Q8TD16 [754-766]	0	2083.97	1.154	0.167772	96.7	83.8	11.84	6.26		1.91	0.001234	0.0298
[K].CLAEQQK.[L]	1xSNO [C1(100)]	Q8TD19 1xSNO [C909(100)]	High	0.0137056	0	1	1	1	Q8TD19	Q8TD19 [909-915]	0	1472.84	1.611	0.00163974	464.1	288.2	11.19	14.34		1.28	0	0.01116
[R].QVMALCTYPNLLDSPSFPEDAK.[K]	1xSNO [C6(100)]	Q8TD30 1xSNO [C116(100)]	High	3.18124e-06	0	1	1	1	Q8TD30	Q8TD30 [111-132]	0	3092.59	0.866	0.118139	101.3	116.9	5.75	12.19		3.49	0	1.936e-06
[R].ILQACGGNSLGSYSASQGVNCIR.[E]	1xCarbamidomethyl [C21]; 1xSNO [C5(100)]	Q8TD30 1xSNO [C142(100)]	High	1.69338e-06	0	1	1	1	Q8TD30	Q8TD30 [138-160]	0	2779.39	0.911	0.137212	52.7	57.9	10.05	8.24		3.78	0	1.009e-06
[K].AVEAAQAHQMAPDMFYCMK.[L]	1xSNO [C17(100)]	Q8TD30 1xSNO [C467(100)]	High	0.0737678	0.00313819	1	1	1	Q8TD30	Q8TD30 [451-469]	0	2795.37	1.146	0.0379988	148.6	129.7	6.64	7.84		1.51	0.003005	0.06385
[R].LLPPLLQIVCK.[G]	1xSNO [C10(100)]	Q8TEX9 1xSNO [C400(100)]	High	0.00042863	0	1	1	1	Q8TEX9	Q8TEX9 [391-401]	0	1890.21	0.678	0.0141104	422.3	623.2	16	4.23		2.65	0	0.0003071
[R].APAALPALCDLLASAADPQIR.[Q]	1xSNO [C9(100)]	Q8TEX9 1xSNO [C42(100)]	High	1.34565e-05	0	1	1	1	Q8TEX9	Q8TEX9 [34-54]	0	2501.39	0.692	0.0647364	18.1	26.1	7.47	20.25		1.46	0	8.553e-06
[K].VQPYLPELMECMLQLLR.[N]	1xSNO [C11(100)]	Q8TEX9 1xSNO [C483(100)]	High	0.00115632	0	1	1	1	Q8TEX9	Q8TEX9 [473-489]	0	2500.34	0.712	0.0284285	98.1	137.8	7.64	18.35		3.62	0	0.0008584
[K].ACQSCPSEPNTAALQAALAR.[V]	1xCarbamidomethyl [C2]; 1xSNO [C5(100)]	Q8TEX9 1xSNO [C735(100)]	High	3.30598e-05	0	1	1	1	Q8TEX9	Q8TEX9 [731-750]	0	2483.24	1.031	0.825949	63.5	61.6	6.76	10.1		3.9	0	2.172e-05
[R].LAELCGVLK.[A]	1xSNO [C5(100)]	Q8TEX9 1xSNO [C797(100)]	High	0.00167178	0	1	1	1	Q8TEX9	Q8TEX9 [793-801]	0	1598.98	0.894	0.031666	724.1	809.7	5.63	4.02		1.52	0	0.001261
[K].ACAECFMAVSCATCQEIR.[R]	3xCarbamidomethyl [C5; C11; C14]; 1xSNO [C2(100)]	Q8TF05 1xSNO [C272(100)]	High	0.000464552	0	1	1	1	Q8TF05	Q8TF05 [271-288]	0	2531.13	1.045	0.872031	53.2	50.9	13	17.34		2.92	0	0.0003343
[R].EVCDDERDCIAVLER.[I]	1xCarbamidomethyl [C3]; 1xSNO [C9(100)]	Q8TF05 1xSNO [C84(100)]	High	0.00138574	0	1	1	1	Q8TF05	Q8TF05 [76-90]	1	2246.09	1.092	0.196702	78.6	72	9.88	11.25		2.81	0	0.001038
[K].LISEMCCEAVK.[K]	1xCarbamidomethyl [C7]; 1xSNO [C6(100)]	Q8WTT2 1xSNO [C381(100)]	High	0.0137968	0	1	1	1	Q8WTT2	Q8WTT2 [376-386]	0	1936.02	1.121	0.275731	171	152.5	9.3	11.42		2.26	0	0.01123
[K].TFLCLR.[I]	1xSNO [C4(100)]	Q8WTT2 1xSNO [C426(100)]	High	0.205811	0.00930949	1	1	1	Q8WTT2	Q8WTT2 [423-428]	0	1176.69	0.797	0.0101537	387	485.8	8.7	5.3		1.36	0.008639	0.1855
[K].AVQADGQVKECYQSHR.[D]	1xSNO [C11(100)]	Q8WUM4 1xSNO [C512(100)]	High	0.0154421	0	1	1	1	Q8WUM4	Q8WUM4 [502-517]	1	2472.29	1.576	0.000384219	229.4	145.5	9.98	9.01		2.52	0	0.01256
[K].CSDIVFAR.[K]	1xSNO [C1(100)]	Q8WUM4 1xSNO [C691(100)]	High	0.010438	0	1	1	1	Q8WUM4	Q8WUM4 [691-698]	0	1334.72	0.974	0.265642	182.4	187.2	10.05	4.39		2.06	0	0.008377
[R].YYDQICSIEPK.[F]	1xSNO [C6(100)]	Q8WUM4 1xSNO [C76(100)]	High	0.00182394	0	1	1	1	Q8WUM4	Q8WUM4 [71-81]	0	2012.07	1.045	0.945091	799.9	765.4	11.22	3.05		1.54	0	0.001378
[R].VVTLVEDPAGCVWGVAYR.[L]	1xSNO [C11(100)]	Q8WUX2 1xSNO [C59(100)]	High	0.013615	0	1	1	1	Q8WUX2	Q8WUX2 [49-66]	0	2358.26	1.048	0.365786	51.7	49.4	13.38	9.67		2.3	0	0.01108
[R].ADPGVLAALCEK.[T]	1xSNO [C10(100)]	Q8WVB6 1xSNO [C542(100)]	High	0.018339	0	1	1	1	Q8WVB6	Q8WVB6 [533-544]	0	1840.05	0.784	0.00251551	187	238.5	6.71	5.38		2.41	0	0.01501
[K].HVESDVLEACSK.[T]	1xSNO [C10(100)]	Q8WVM7 1xSNO [C636(100)]	High	0.0344229	0.00111479	1	1	1	Q8WVM7	Q8WVM7 [627-638]	0	1970.05	1.15	0.0552729	125.4	109	5.53	11.72		1.55	0.001234	0.02881
[R].AAVDLCGR.[L]	1xSNO [C6(100)]	Q8WVT3 1xSNO [C400(100)]	High	0.139273	0.00594122	1	1	1	Q8WVT3	Q8WVT3 [395-402]	0	1228.68	1.326	0.000853413	263.1	198.3	5.77	6.89		1.65	0.005468	0.1234
[K].AALNGADIYAGCCTLK.[I]	1xCarbamidomethyl [C12]; 1xSNO [C13(100)]	Q8WVV9 1xSNO [C235(100)]	High	0.000120653	0	1	1	1	Q8WVV9	Q8WVV9 [223-238]	0	2294.21	0.692	0.000745778	171.9	248.5	8.49	8.18		3.13	0	8.321e-05
[R].GLCESVVEADLVEALEK.[F]	1xSNO [C3(100)]	Q8WVV9 1xSNO [C84(100)]	High	0.0622103	0.00213759	1	1	1	Q8WVV9	Q8WVV9 [82-98]	0	2457.34	1.059	0.919062	138.3	130.6	7.18	13.02		2.46	0.002129	0.05326
[K].ACEQIGLK.[E]	1xSNO [C2(100)]	Q8WWI1 1xSNO [C132(100)]	High	0.057275	0.00213759	1	1	1	Q8WWI1	Q8WWI1 [131-138]	0	1514.89	1.131	0.0436045	235.9	208.7	7.9	5.44		1.67	0.002129	0.04911
[R].ETLEAGNYESPMELCK.[D]	1xSNO [C15(100)]	Q8WWQ0 1xSNO [C1382(100)]	High	1.3212e-06	0	1	1	1	Q8WWQ0	Q8WWQ0 [1368-1383]	0	2467.24	1.027	0.91549	219	213.2	9.15	9.44		3.61	0	7.786e-07
[R].HLAPDHLLQICHR.[L]	1xSNO [C11(100)]	Q8WWQ0 1xSNO [C79(100)]	High	0.00424015	0	1	1	1	Q8WWQ0	Q8WWQ0 [69-81]	0	1977.09	1.103	0.164361	104	94.3	6.77	7.59		2.51	0	0.003306
[K].MPACNIMLLGAQR.[K]	1xSNO [C4(100)]	Q8WWY3 1xSNO [C247(100)]	High	0.0454753	0.00111479	1	1	1	Q8WWY3	Q8WWY3 [244-256]	0	1841.99	0.884	0.147842	156.1	176.6	11.7	10.53		1.2	0.001234	0.03852
[K].MPSLQPVVMCVMK.[H]	1xSNO [C10(100)]	Q8WX92 1xSNO [C115(100)]	High	2.46105e-05	0	1	1	1	Q8WX92	Q8WX92 [106-118]	0	2116.17	0.827	0.00954889	413	499.2	7.46	8.59		3.23	0	1.599e-05
[R].DAGIYTCIATNR.[A]	1xSNO [C7(100)]	Q8WX93 1xSNO [C1208(100)]	High	0.201279	0.00930949	1	1	1	Q8WX93	Q8WX93 [1202-1213]	0	1721.9	0.874	0.0857807	178.6	204.4	3.54	11.25		1.73	0.008639	0.1812
[R].ELCEELPSQK.[S]	1xSNO [C3(100)]	Q8WXH0 1xSNO [C1003(100)]	High	0.0235556	0.000892694	1	1	1	Q8WXH0	Q8WXH0 [1001-1010]	0	1829	1.104	0.0780136	1686.8	1527.6	6	9.57		1.7	0.001057	0.01946
[K].ALVTECLEQCGR.[V]	1xCarbamidomethyl [C]; 1xSNO [C10(100)]	Q8WXH0 1xSNO [C1530(100)]	High	0.00132222	0	1	1	2	Q8WXH0	Q8WXH0 [1521-1532]	0	1802.92	1.088	0.17845	896.3	824.1	6.11	11.3		3.05	0	0.002431
[K].QFQSTVETWDQCEK.[K]	1xSNO [C12(100)]	Q8WXH0 1xSNO [C5815(100)]	High	0.000268032	0	1	1	1	Q8WXH0	Q8WXH0 [5804-5817]	0	2382.19	1.003	0.870186	139.3	138.8	10.37	9.27		3.18	0	0.0001894
[K].GDMDQIMESVLCVQYTEEPR.[I]	1xSNO [C12(100)]	Q8WXX5 1xSNO [C150(100)]	High	0.00333255	0	1	1	1	Q8WXX5	Q8WXX5 [139-158]	0	2767.31	0.976	0.824816	78.7	80.7	5.27	12.7		3.84	0	0.002571
[R].HNPSTAEEQEMMENLFDSLCSCLMLSSNR.[E]	1xCarbamidomethyl [C]; 1xSNO [C20(100)]	Q8WYA6 1xSNO [C318(100)]	High	5.46007e-08	0	1	1	2	Q8WYA6	Q8WYA6 [299-327]	0	3797.7	0.824	0.317755	29.9	36.3	31.55	2.63		4.86	0	2.875e-08
[K].SALIAALCDKDVETLEAPEGRPDSGVPSLR.[A]	1xSNO [C8(100)]	Q8WZA9 1xSNO [C28(100)]	High	0.000971359	0	1	1	1	Q8WZA9	Q8WZA9 [21-50]	1	3763.02	1.264	0.0159238	100.5	79.5	11.07	8.55		2.32	0	0.0007158
[K].MDQAIIFCR.[T]	1xOxidation [M1]; 1xSNO [C8(100)]	Q92499 1xSNO [C513(100)]	High	0.00224495	0	1	1	1	Q92499	Q92499 [506-514]	0	1536.8	1.235	0.0426139	182.4	147.7	15.34	8.56		1.62	0	0.001706
[K].MDQAIIFCR.[T]	1xSNO [C8(100)]	Q92499 1xSNO [C513(100)]	High	0.00246564	0	1	1	1	Q92499	Q92499 [506-514]	0	1520.8	0.965	0.352978	277.5	287.7	4.6	4.13		2.13	0	0.001879
[K].LEPTLENLENLDVSAFQAPEDLLDGCR.[I]	1xSNO [C26(100)]	Q92547 1xSNO [C362(100)]	High	1.81087e-06	0	1	1	1	Q92547	Q92547 [337-363]	0	3425.72	1.014	0.993003	50.8	50.1	8.6	8.14		4.8	0	1.074e-06
[K].MLCEILK.[V]	1xSNO [C3(100)]	Q92556 1xSNO [C425(100)]	High	0.104999	0.00357525	1	1	1	Q92556	Q92556 [423-429]	0	1502.9	0.934	0.200394	199.1	213	16.16	5.41		1.57	0.003382	0.09223
[R].SVLDAAQIVGLNCLR.[L]	1xSNO [C13(100)]	Q92598 1xSNO [C167(100)]	High	1.00848e-05	0	1	1	1	Q92598	Q92598 [155-169]	0	1996.13	1.021	0.987704	1110.5	1087.5	7.26	5.83		3.23	0	6.365e-06
[K].LVEHFCAEFK.[T]	1xSNO [C6(100)]	Q92598 1xSNO [C245(100)]	High	0.0335382	0.00111479	1	1	1	Q92598	Q92598 [240-249]	0	1876.03	0.694	0.0171877	262.3	377.8	17.14	7.94		1.84	0.001234	0.02805
[R].SQFEELCAELLQK.[I]	1xSNO [C7(100)]	Q92598 1xSNO [C310(100)]	High	0.103093	0.00357525	1	1	1	Q92598	Q92598 [304-316]	0	2191.19	0.892	0.0970353	255.4	286.3	5	9.32		2.43	0.003382	0.09018
[K].LCGPYEK.[F]	1xSNO [C2(100)]	Q92598 1xSNO [C650(100)]	High	0.0217681	0.000892694	1	1	1	Q92598	Q92598 [649-655]	0	1462.82	0.987	0.841991	422.1	427.5	12.99	8.58		1.38	0.001057	0.01791
[R].KPSYAEICQR.[T]	1xSNO [C8(100)]	Q92615 1xSNO [C654(100)]	High	0.0141676	0	1	1	1	Q92615	Q92615 [647-656]	0	1848.03	1.265	0.104503	401	317	8.25	18.54		1.69	0	0.01154
[K].YLLDSCAPLLR.[Y]	1xSNO [C6(100)]	Q92616 1xSNO [C246(100)]	High	0.00504516	0	1	1	1	Q92616	Q92616 [241-251]	0	1687.95	0.922	0.114804	473.7	513.7	11.22	11.63		2.4	0	0.003941
[K].CLQNPSSDIR.[L]	1xSNO [C1(100)]	Q92616 1xSNO [C2558(100)]	High	0.145142	0.00618336	1	1	1	Q92616	Q92616 [2558-2567]	0	1556.82	1.045	0.438251	367	351.3	3.63	9.95		1.17	0.005683	0.1288
[R].QCLGLLSR.[F]	1xSNO [C2(100)]	Q92621 1xSNO [C1715(100)]	High	0.0761172	0.00313819	1	1	1	Q92621	Q92621 [1714-1721]	0	1313.77	0.901	0.344168	88	97.6	6.45	11.58		2	0.003005	0.06569
[K].ELCQSVMPAGVDK.[I]	1xSNO [C3(100)]	Q92621 1xSNO [C1855(100)]	High	2.64951e-05	0	1	1	1	Q92621	Q92621 [1853-1865]	0	2030.09	1.105	0.484179	336.7	304.7	10.1	22.95		2.23	0	1.732e-05
[R].ELVLDNCK.[S]	1xSNO [C7(100)]	Q92688 1xSNO [C27(100)]	High	0.201279	0.00930949	1	1	1	Q92688	Q92688 [21-28]	0	1586.91	0.919	0.5843	470	511.2	15.1	15.21		1.27	0.008639	0.1814
[R].ELELCAR.[F]	1xSNO [C5(100)]	Q92696 1xSNO [C132(100)]	High	0.131248	0.00523369	1	1	1	Q92696	Q92696 [128-134]	0	1257.69	0.871	0.137033	163.3	187.4	11.49	2.31		0.91	0.004842	0.1164
[R].CLEVLQASDNAIESLDGVTNLPR.[L]	1xSNO [C1(100)]	Q92696 1xSNO [C487(100)]	High	8.15112e-07	0	1	1	1	Q92696	Q92696 [487-509]	0	2881.5	0.837	0.00658287	88.3	105.4	4.64	5.65		3.89	0	4.716e-07
[K].AELGFLESCLR.[V]	1xSNO [C9(100)]	Q92696 1xSNO [C99(100)]	High	0.0014818	0	1	1	1	Q92696	Q92696 [91-101]	0	1661.9	0.837	0.00663615	363.2	433.9	6.24	3.67		2.08	0	0.00111
[R].FNVGEDCPVFDGLFEFCQLSTGGSVAGAVK.[L]	1xCarbamidomethyl [C7]; 1xSNO [C17(100)]	Q92769 1xSNO [C111(100)]	High	0.135208	0.00571033	1	1	1	Q92769	Q92769 [95-124]	0	3803.89	0.755	0.00766839	339.3	449.2	4.98	9.95		1.71	0.005266	0.1195
[K].CVEVVK.[T]	1xSNO [C1(100)]	Q92769 1xSNO [C285(100)]	High	0.0326756	0.00111479	1	1	1	Q92769	Q92769 [285-290]	0	1329.81	1.089	0.398987	677.3	622.1	13.38	4.8		1.68	0.001234	0.02738
[K].ATSEMNTAEDWGLILDICDK.[V]	1xOxidation [M5]; 1xSNO [C18(100)]	Q92783 1xSNO [C33(100)]	High	8.05682e-08	0	1	1	1	Q92783	Q92783 [16-35]	0	2894.44	1.08	0.451552	115.6	107.1	11.86	7.38		4.79	0	4.292e-08
[K].ATSEMNTAEDWGLILDICDK.[V]	1xSNO [C18(100)]	Q92783 1xSNO [C33(100)]	High	1.56242e-06	0	1	1	1	Q92783	Q92783 [16-35]	0	2878.45	1.025	0.807303	139	135.6	7.55	10.91		4.14	0	9.23e-07
[R].DKPYACDICGK.[R]	1xCarbamidomethyl [C9]; 1xSNO [C6(100)]	Q92785 1xSNO [C211(100)]	High	0.000117459	0	1	1	1	Q92785	Q92785 [206-216]	0	2152.16	1.005	0.625664	105.2	104.6	8.93	7.68		2.05	0	8.065e-05
[R].LPFLDSQTGVAQSNCYIWMEK.[R]	1xSNO [C15(100)]	Q92785 1xSNO [C53(100)]	High	0.0622103	0.00213759	1	1	1	Q92785	Q92785 [39-59]	0	3083.58	0.73	0.00237685	118.5	162.4	7.46	10.68		2.66	0.002129	0.05349
[K].ALIYQFSPIYTGNISSFQQCYIFD.[-]	1xSNO [C20(100)]	Q92820 1xSNO [C314(100)]	High	0.000116674	0	1	1	1	Q92820	Q92820 [295-318]	0	3242.62	0.864	0.329129	58.3	67.4	15.68	18.92		3.07	0	8.002e-05
[R].KVVEECK.[L]	1xSNO [C6(100)]	Q92845 1xSNO [C78(100)]	High	0.00365987	0	1	1	1	Q92845	Q92845 [73-79]	1	1717.04	1.154	0.03996	453.8	393.3	8.67	6.85		1.83	0	0.002829
[K].NIDQCSEIVK.[C]	1xSNO [C5(100)]	Q92878 1xSNO [C1296(100)]	High	0.00179966	0	1	1	1	Q92878	Q92878 [1292-1301]	0	1802	1.043	0.617375	496.7	476.3	9.2	6.98		1.79	0	0.001363
[R].EKVELAAECCR.[E]	1xCarbamidomethyl [C]; 1xSNO [C9(100)]	Q92888 1xSNO [C594(100)]	High	0.000952016	0	1	1	2	Q92888	Q92888 [586-596]	1	1961.05	0.834	0.137647	735.5	882.4	6.72	14.76		1.39	0	0.0007046
[K].VELAAECCR.[E]	1xCarbamidomethyl [C]; 1xSNO [C8(100)]	Q92888 1xSNO [C595(100)]	High	0.00768334	0	1	1	2	Q92888	Q92888 [588-596]	0	1474.75	0.967	0.418911	44.8	46.4	14.07	3.29		1.85	0	0.01125
[R].EKVELAAECCR.[E]	2xSNO [C9(100); C10(100)]	Q92888 2xSNO [C594(100); C595(100)]	High	0.00111821	0	1	1	1	Q92888	Q92888 [586-596]	1	2099.14	1.424	0.000159237	65.7	46.1	4.54	6.38		3.06	0	0.0008335
[K].AVSIIECDMNVDFDAPLGYKEPER.[Q]	1xSNO [C7(100)]	Q92890 1xSNO [C185(100)]	High	0.00313772	0	1	1	1	Q92890	Q92890 [179-202]	1	3364.71	0.785	0.00446439	761.1	969.7	9.28	7.63		2.55	0	0.002411
[R].CFSVSMLAGPNDR.[S]	1xSNO [C1(100)]	Q92890 1xSNO [C25(100)]	High	0.000134322	0	1	1	1	Q92890	Q92890 [25-37]	0	1820.91	0.885	0.051688	296.2	334.7	10.24	10.79		2.99	0	9.278e-05
[K].ADSVVVLLCR.[Q]	1xSNO [C9(100)]	Q92900 1xSNO [C209(100)]	High	0.0431889	0.00111479	1	1	1	Q92900	Q92900 [201-210]	0	1498.87	0.756	0.0920817	137.1	181.4	20.67	9.69		1.85	0.001234	0.03653
[K].VQQACEMVMDILR.[E]	1xSNO [C5(100)]	Q92945 1xSNO [C296(100)]	High	0.000810511	0	1	1	1	Q92945	Q92945 [292-304]	0	1960.01	1.129	0.154982	143.9	127.5	8.75	12.68		2.5	0	0.0005974
[K].VQQACEMVMDILR.[E]	1xOxidation [M]; 1xSNO [C5(100)]	Q92945 1xSNO [C296(100)]	High	0.0261639	0.000892694	1	1	3	Q92945	Q92945 [292-304]	0	1976.01	1.163	0.0111051	562.4	483.6	5.22	6.7		2.37	0.001057	0.02177
[R].IIGDPYKVQQACEMVMDILR.[E]	1xSNO [C12(100)]	Q92945 1xSNO [C296(100)]	High	0.0238672	0.000892694	1	1	1	Q92945	Q92945 [285-304]	1	2975.6	2.346	0.000738154	528.6	225.3	15.47	18.64		2.18	0.001057	0.0197
[K].GELLGCFGLTEPNSGSDPSSMETR.[A]	1xSNO [C6(100)]	Q92947 1xSNO [C176(100)]	High	0.00059939	0	1	1	1	Q92947	Q92947 [171-194]	0	2908.38	0.789	0.0261612	24.3	30.9	12.53	6.07		3.6	0	0.0004367
[K].SECLNNIGDSSPLIR.[A]	1xSNO [C3(100)]	Q92973 1xSNO [C103(100)]	High	0.0125728	0	1	1	1	Q92973	Q92973 [101-115]	0	2042.07	0.819	0.0477639	165.3	201.9	9.24	10.76		2.13	0	0.01015
[K].LCSLLDSEDYNTCEGAFGALQK.[I]	1xCarbamidomethyl [C2]; 1xSNO [C13(100)]	Q92973 1xSNO [C153(100)]	High	0.002819	0	1	1	1	Q92973	Q92973 [141-162]	0	3087.53	0.819	0.118441	58.2	71.1	13.71	15.89		1.98	0	0.002168
[R].SHAVACVNQFIISR.[T]	1xSNO [C6(100)]	Q92973 1xSNO [C205(100)]	High	0.000443247	0	1	1	1	Q92973	Q92973 [200-213]	0	1969.08	1.013	0.699302	162.2	160.2	12.9	8.63		1.93	0	0.0003192
[R].TQDQDENVALEACEFWLTLAEQPICK.[D]	1xCarbamidomethyl [C25]; 1xSNO [C13(100)]	Q92973 1xSNO [C285(100)]	High	0.000723192	0	1	1	1	Q92973	Q92973 [273-298]	0	3704.85	0.654	0.000269216	70.6	108	5.49	8.3		2.88	0	0.00053
[R].CVNLVQK.[T]	1xSNO [C1(100)]	Q92973 1xSNO [C620(100)]	High	0.0254865	0.000892694	1	1	1	Q92973	Q92973 [620-626]	0	1456.88	1.209	0.0385015	581.4	481.1	5.04	10.17		1.71	0.001057	0.02121
[R].SNILTLMYQCMQDK.[M]	1xSNO [C10(100)]	Q92973 1xSNO [C683(100)]	High	0.000125608	0	1	1	1	Q92973	Q92973 [674-687]	0	2341.22	0.823	0.0287924	145.3	176.7	12.07	13.76		3.62	0	8.625e-05
[R].CQILEEQDFKEEDFGLFQLAGQR.[C]	1xSNO [C1(100)]	Q92990 1xSNO [C13(100)]	High	5.0717e-08	0	1	1	1	Q92990	Q92990 [13-35]	1	3396.74	1.065	0.857757	144	135.2	8.99	11.83		2.76	0	2.669e-08
[K].EQIQMDDYGLCQCCK.[A]	2xCarbamidomethyl [C11; C13]; 1xOxidation [M5]; 1xSNO [C14(100)]	Q92990 1xSNO [C177(100)]	High	0.0143567	0	1	1	1	Q92990	Q92990 [164-178]	0	2560.18	1.313	0.0110244	45.7	34.8	6.38	10.86		2.11	0	0.01167
[K].EQIQMDDYGLCQCCK.[A]	2xCarbamidomethyl [C11; C13]; 1xSNO [C14(100)]	Q92990 1xSNO [C177(100)]	High	0.000699347	0	1	1	1	Q92990	Q92990 [164-178]	0	2544.19	1.184	0.0174075	63.4	53.6	9.82	5.72		3.42	0	0.0005123
[K].CPELLANYCDMLLR.[K]	1xCarbamidomethyl [C1]; 1xSNO [C9(100)]	Q93034 1xSNO [C412(100)]	High	0.00297411	0	1	1	1	Q93034	Q93034 [404-417]	0	2135.08	0.865	0.0297723	126.2	145.9	6.03	7.8		2.93	0	0.002281
[R].SDFSNSLDSLCNR.[I]	1xSNO [C11(100)]	Q93074 1xSNO [C481(100)]	High	0.000632424	0	1	1	1	Q93074	Q93074 [471-483]	0	1881.91	1.054	0.285764	114.2	108.4	8.01	12.94		2.34	0	0.0004617
[K].LDSQQVLQLCLR.[Y]	1xSNO [C10(100)]	Q969J3 1xSNO [C93(100)]	High	0.000178031	0	1	1	1	Q969J3	Q969J3 [84-95]	0	1840.04	1.121	0.213236	58	51.8	10.64	8.62		2.14	0	0.0001239
[K].ELAAVCGDPSTDPPLLTR.[A]	1xSNO [C6(100)]	Q969Y2 1xSNO [C419(100)]	High	0.0286758	0.000892694	1	1	1	Q969Y2	Q969Y2 [414-431]	0	2279.2	1.143	0.189652	89.6	78.4	10.98	2.76		1.83	0.001057	0.02392
[R].AQDITLPHLCSVLLAFAR.[L]	1xSNO [C10(100)]	Q969Z0 1xSNO [C370(100)]	High	3.07083e-05	0	1	1	1	Q969Z0	Q969Z0 [361-378]	0	2392.35	1	0.486101	112.4	112.4	9.07	7.6		2.13	0	2.018e-05
[R].CQHAAEIITDLLR.[S]	1xSNO [C1(100)]	Q96AE4 1xSNO [C332(100)]	High	0.000414495	0	1	1	2	Q96AE4	Q96AE4 [332-344]	0	1907.05	1.08	0.196477	718.3	664.9	10.79	9.91		1.75	0.003182	0.08218
[K].ATILDLSCNK.[L]	1xSNO [C8(100)]	Q96AG4 1xSNO [C48(100)]	High	0.000902298	0	1	1	1	Q96AG4	Q96AG4 [41-50]	0	1731	0.891	0.200778	504	566	12.82	8		2.08	0	0.0006658
[K].CAEAGANMIVSGSAIMR.[S]	1xSNO [C1(100)]	Q96AT9 1xSNO [C186(100)]	High	0.0150383	0	1	1	1	Q96AT9	Q96AT9 [186-202]	0	2105.06	1.446	0.00403276	69.4	48	10.52	7.5		2.12	0	0.01228
[K].CAEAGANMIVSGSAIMR.[S]	1xOxidation [M16]; 1xSNO [C1(100)]	Q96AT9 1xSNO [C186(100)]	High	0.0770764	0.00313819	1	1	1	Q96AT9	Q96AT9 [186-202]	0	2121.06	1.082	0.130479	114.8	106.1	9.24	8.92		2.78	0.003005	0.0667
[R].NVCSEAAQK.[R]	1xSNO [C3(100)]	Q96AT9 1xSNO [C217(100)]	High	0.0042686	0	1	1	1	Q96AT9	Q96AT9 [215-223]	0	1602.88	1.495	0.0332112	670.2	448.1	13.82	27.43		2.45	0	0.003314
[R].NVCSEAAQKR.[S]	1xSNO [C3(100)]	Q96AT9 1xSNO [C217(100)]	High	0.10436	0.00357525	1	1	1	Q96AT9	Q96AT9 [215-224]	1	1758.98	1.667	0.0160151	130.5	78.3	5.76	22.21		1.83	0.003382	0.09115
[K].IGPSILNSDLANLGAECLR.[M]	1xSNO [C17(100)]	Q96AT9 1xSNO [C23(100)]	High	1.33009e-06	0	1	1	1	Q96AT9	Q96AT9 [7-25]	0	2380.3	1.43	0.00503812	244.5	171	10.86	11.37		4.19	0	7.849e-07
[R].QFADACGQALDVNER.[L]	1xSNO [C6(100)]	Q96BY6 1xSNO [C2108(100)]	High	0.0105778	0	1	1	1	Q96BY6	Q96BY6 [2103-2117]	0	2061.01	0.805	0.101959	286.9	356.3	18.39	21.91		0.99	0	0.008487
[R].VKELLVDCYKPTEAFISGLLDK.[I]	1xSNO [C8(100)]	Q96C90 1xSNO [C120(100)]	High	9.68694e-06	0	1	1	1	Q96C90	Q96C90 [113-134]	1	3593.09	1.147	0.079868	228.9	199.6	5.38	11.52		2.79	0	6.125e-06
[K].ELLVDCYKPTEAFISGLLDK.[I]	1xSNO [C6(100)]	Q96C90 1xSNO [C120(100)]	High	0.0294356	0.00111479	1	1	1	Q96C90	Q96C90 [115-134]	0	3136.77	1.046	0.304313	516.9	494	8.75	6.36		1.49	0.001234	0.02457
[K].LLQFQDLTGIESMDQCR.[H]	1xOxidation [M13]; 1xSNO [C16(100)]	Q96CS3 1xSNO [C32(100)]	High	0.000146561	0	1	1	1	Q96CS3	Q96CS3 [17-33]	0	2437.22	1.132	0.429756	452.3	399.6	20.56	7.06		2.69	0	0.0001015
[K].LLQFQDLTGIESMDQCR.[H]	1xSNO [C16(100)]	Q96CS3 1xSNO [C32(100)]	High	2.62353e-07	0	1	1	2	Q96CS3	Q96CS3 [17-33]	0	2421.22	1.107	0.396854	228.5	206.5	19.4	14.21		5.11	0	3.798e-06
[K].SPNVLLQNLCCR.[I]	1xCarbamidomethyl [C]; 1xSNO [C10(100)]	Q96CW5 1xSNO [C17(100)]	High	0.00119574	0	1	1	2	Q96CW5	Q96CW5 [8-19]	0	1840.98	1.005	0.554637	152.4	151.6	9.19	13.41		3.38	0	0.001131
[R].ELLALCLK.[K]	1xSNO [C6(100)]	Q96D46 1xSNO [C82(100)]	High	0.0263359	0.000892694	1	1	1	Q96D46	Q96D46 [77-84]	0	1555.98	0.951	0.672254	265.9	279.7	15.49	11.9		1.54	0.001057	0.02187
[R].LVDIICDK.[M]	1xSNO [C6(100)]	Q96E17 1xSNO [C192(100)]	High	0.0469628	0.00111479	1	1	1	Q96E17	Q96E17 [187-194]	0	1571.93	0.961	0.11912	715.3	744	1.72	4.8		1.54	0.001234	0.03993
[R].SYFSQYGEVVDCVIMK.[D]	1xSNO [C12(100)]	Q96EP5 1xSNO [C39(100)]	High	8.01378e-05	0	1	1	1	Q96EP5	Q96EP5 [28-43]	0	2521.3	0.706	0.000164744	67.9	96.2	6.27	5.24		2.21	0	5.438e-05
[K].ISSALHFCR.[A]	1xSNO [C8(100)]	Q96EY8 1xSNO [C185(100)]	High	0.0688353	0.00240101	1	1	1	Q96EY8	Q96EY8 [178-186]	0	1457.8	1.08	0.214419	214.5	198.7	3.14	7.97		0.96	0.00236	0.05942
[K].DLPTSPVDLVINCLDCPENVFLR.[D]	1xCarbamidomethyl [C16]; 1xSNO [C13(100)]	Q96F86 1xSNO [C410(100)]	High	0.0355606	0.00111479	1	1	1	Q96F86	Q96F86 [398-420]	0	3053.57	0.957	0.25633	140.1	146.4	4.96	15.76		3.58	0.001234	0.02991
[K].NADMSEDMQQDAVDCATQAMEK.[Y]	1xSNO [C15(100)]	Q96FJ2 1xSNO [C24(100)]	High	2.40873e-08	0	1	1	1	Q96FJ2	Q96FJ2 [10-31]	0	3084.39	1.067	0.937563	123.1	115.3	12.65	35.3		6.44	0	1.237e-08
[R].QIECDSEDMK.[M]	1xOxidation [M9]; 1xSNO [C4(100)]	Q96FV9 1xSNO [C604(100)]	High	0.0246639	0.000892694	1	1	1	Q96FV9	Q96FV9 [601-610]	0	1866.91	1.313	0.00387083	212.4	161.8	6.9	9.76		1.79	0.001057	0.02037
[K].EFCQQEVEPMCK.[E]	1xCarbamidomethyl [C11]; 1xOxidation [M10]; 1xSNO [C3(100)]	Q96FW1 1xSNO [C204(100)]	High	0.000262693	0	1	1	1	Q96FW1	Q96FW1 [202-213]	0	2197.06	0.99	0.732906	214.5	216.6	10.94	11.25		2.52	0	0.000185
[K].EFCQQEVEPMCK.[E]	1xCarbamidomethyl [C11]; 1xSNO [C3(100)]	Q96FW1 1xSNO [C204(100)]	High	0.0021856	0	1	1	1	Q96FW1	Q96FW1 [202-213]	0	2181.07	0.918	0.430275	774.4	843.5	13.58	18.16		2.69	0	0.00166
[K].VMEGLQFGNECLNK.[M]	1xSNO [C11(100)]	Q96FZ7 1xSNO [C110(100)]	High	1.20063e-05	0	1	1	1	Q96FZ7	Q96FZ7 [100-113]	0	2235.18	1.584	0.000377248	152.4	96.2	8.44	8.95		2.62	0	7.63e-06
[K].IKYYAELCAPPGNSDPEQLKK.[E]	1xSNO [C8(100)]	Q96G03 1xSNO [C573(100)]	High	0.00118775	0	1	1	1	Q96G03	Q96G03 [566-586]	2	3475.95	1.104	0.201325	339.6	307.4	11.88	9.59		2.98	0	0.0008838
[K].YYAELCAPPGNSDPEQLKK.[E]	1xSNO [C6(100)]	Q96G03 1xSNO [C573(100)]	High	0.0688353	0.00240101	1	1	1	Q96G03	Q96G03 [568-586]	1	3005.61	0.915	0.0842066	348.8	381.4	4	12.85		1.73	0.00236	0.05924
[K].CAELLSR.[T]	1xSNO [C1(100)]	Q96G46 1xSNO [C377(100)]	High	0.138452	0.00594122	1	1	1	Q96G46	Q96G46 [377-383]	0	1215.68	1.313	0.00210488	275.4	209.8	7.59	4.74		1.21	0.005468	0.1224
[R].AEFYFQPWAQEAVCR.[Y]	1xSNO [C14(100)]	Q96GM5 1xSNO [C492(100)]	High	4.01589e-05	0	1	1	1	Q96GM5	Q96GM5 [479-493]	0	2269.12	0.846	0.0609329	155.6	184	5.94	9.52		3.3	0	2.655e-05
[K].CIVSVAGGATR.[A]	1xSNO [C1(100)]	Q96GQ5 1xSNO [C201(100)]	High	0.00539383	0	1	1	1	Q96GQ5	Q96GQ5 [201-211]	0	1457.82	1.073	0.619817	178	165.9	13.32	6.37		2.22	0	0.004228
[R].QLAQFCNITTCLAVGGLDVK.[S]	1xCarbamidomethyl [C11]; 1xSNO [C6(100)]	Q96GQ7 1xSNO [C316(100)]	High	0.0212023	0.000892694	1	1	1	Q96GQ7	Q96GQ7 [311-330]	0	2804.53	1.013	0.713876	43.9	43.3	7.87	5.01		1.61	0.001057	0.0175
[R].TLEVLEALCK.[-]	1xSNO [C9(100)]	Q96GS4 1xSNO [C356(100)]	High	0.000124768	0	1	1	1	Q96GS4	Q96GS4 [348-357]	0	1772.05	0.926	0.118585	452.3	488.3	5.44	7.84		1.99	0	8.615e-05
[R].VLEQCAR.[C]	1xSNO [C5(100)]	Q96H55 1xSNO [C764(100)]	High	0.194632	0.00886951	1	1	1	Q96H55	Q96H55 [760-766]	0	1242.69	1.392	0.0247489	325.6	233.9	8.5	18.21		1.37	0.00826	0.1749
[K].NHDQYPLEECYAVFISNER.[K]	1xSNO [C10(100)]	Q96HA8 1xSNO [C50(100)]	High	0.0761172	0.00313819	1	1	1	Q96HA8	Q96HA8 [41-59]	0	2751.31	1.101	0.126911	101.4	92.1	8.89	6.95		2.23	0.003005	0.06569
[K].GALYCELCYEK.[F]	1xCarbamidomethyl [C]; 1xSNO [C5(100)]	Q96HC4 1xSNO [C467(100)]	High	0.00134908	0	1	1	2	Q96HC4	Q96HC4 [463-473]	0	2002.03	0.886	0.0688418	1639.1	1849.8	8.19	6.9		1.93	0	0.001011
[K].GCTGSLNMTLQR.[A]	1xSNO [C2(100)]	Q96HC4 1xSNO [C73(100)]	High	0.00351584	0	1	1	1	Q96HC4	Q96HC4 [72-83]	0	1704.88	1.135	0.130473	231.9	204.4	6.38	11.4		1.94	0	0.00272
[K].YSEEANNLIEECEQAER.[L]	1xSNO [C12(100)]	Q96HE7 1xSNO [C131(100)]	High	0.011687	0	1	1	1	Q96HE7	Q96HE7 [120-136]	0	2451.14	1.426	0.00680674	285.1	200	12.23	11.34		2.08	0	0.009437
[K].DVIIDLLCYR.[Q]	1xSNO [C8(100)]	Q96HY7 1xSNO [C429(100)]	High	0.00733287	0	1	1	1	Q96HY7	Q96HY7 [422-431]	0	1646.92	0.928	0.155665	81.4	87.7	7.35	10.01		1.13	0	0.005799
[R].VEELCPFPLDSLQQEMSK.[Y]	1xSNO [C5(100)]	Q96HY7 1xSNO [C839(100)]	High	0.0122433	0	1	1	1	Q96HY7	Q96HY7 [835-852]	0	2746.43	1.01	0.833403	40.3	39.9	8.43	13.25		2.76	0	0.00989
[R].ADAESLLSLCK.[E]	1xSNO [C10(100)]	Q96IW2 1xSNO [C257(100)]	High	0.000513716	0	1	1	1	Q96IW2	Q96IW2 [248-258]	0	1803.02	1.025	0.791338	319.5	311.5	6.08	3.28		3.16	0	0.0003703
[R].AVTEMLQLCGR.[F]	1xSNO [C9(100)]	Q96IY1 1xSNO [C53(100)]	High	0.00265413	0	1	1	1	Q96IY1	Q96IY1 [45-55]	0	1644.89	0.873	0.0654682	194.7	223.1	8.09	4.56		1.68	0	0.002028
[K].SACEQFIQQQTK.[L]	1xSNO [C3(100)]	Q96JB2 1xSNO [C697(100)]	High	0.000137052	0	1	1	1	Q96JB2	Q96JB2 [695-706]	0	2064.11	0.939	0.259063	551.8	587.5	8.06	4.86		3.27	0	9.498e-05
[K].CQQLQQEYSR.[K]	1xSNO [C1(100)]	Q96JB5 1xSNO [C136(100)]	High	0.00299408	0	1	1	1	Q96JB5	Q96JB5 [136-145]	0	1706.86	1.315	0.126661	57.7	43.9	15.94	24.67		2.49	0	0.002304
[R].EQFYHSCK.[Q]	1xSNO [C7(100)]	Q96JB5 1xSNO [C165(100)]	High	0.0322524	0.00111479	1	1	1	Q96JB5	Q96JB5 [159-166]	0	1694.88	1.18	0.0391643	177.5	150.4	7.69	6.19		0.96	0.001234	0.02701
[K].EVCDGWSLPNPEYYTLR.[Y]	1xSNO [C3(100)]	Q96JJ3 1xSNO [C38(100)]	High	0.117117	0.00427701	1	1	1	Q96JJ3	Q96JJ3 [36-52]	0	2466.21	0.918	0.305971	100.2	109.1	7.5	17.81		2.53	0.004001	0.1029
[R].LAHALDCETQAR.[H]	1xSNO [C7(100)]	Q96JQ0 1xSNO [C2667(100)]	High	0.000382443	0	1	1	1	Q96JQ0	Q96JQ0 [2661-2672]	0	1751.92	1.44	0.0244243	166.5	115.6	16.24	11.44		2.39	0	0.0002738
[K].SKEDCIAR.[Y]	1xSNO [C5(100)]	Q96KC8 1xSNO [C535(100)]	High	0.0306122	0.00111479	1	1	1	Q96KC8	Q96KC8 [531-538]	1	1574.88	1.541	0.00368118	402	260.8	12.74	15.61		1.54	0.001234	0.0256
[K].LCECSFNDPNAK.[E]	1xCarbamidomethyl [C]; 1xSNO [C4(100)]	Q96KR1 1xSNO [C589(100)]	High	0.000732956	0	1	1	2	Q96KR1	Q96KR1 [586-597]	0	2051.02	0.876	0.130812	193.2	220.5	4.68	10.95		2.69	0	0.0005355
[K].CLDALAALR.[H]	1xSNO [C1(100)]	Q96KR1 1xSNO [C899(100)]	High	0.00128724	0	1	1	1	Q96KR1	Q96KR1 [899-907]	0	1369.79	1.061	0.125897	199.9	188.4	3.37	6.35		2.34	0	0.0009596
[K].CYTDLEENQNALK.[F]	1xSNO [C1(100)]	Q96LZ7 1xSNO [C367(100)]	High	8.70113e-06	0	1	1	1	Q96LZ7	Q96LZ7 [367-379]	0	2194.13	1.026	0.40414	231.3	225.4	3.19	6.44		3.14	0	5.454e-06
[R].KAEDDIDSSILETLVASCCNLR.[H]	1xCarbamidomethyl [C]; 1xSNO [C18(100)]	Q96ME1 1xSNO [C382(100)]	High	2.321e-06	0	1	1	2	Q96ME1	Q96ME1 [365-386]	1	3105.61	1.027	0.634548	150.2	146.2	4.91	11.05		4.13	0	1.391e-06
[K].IQAIIESCSR.[Q]	1xSNO [C8(100)]	Q96MY1 1xSNO [C223(100)]	High	0.00723569	0	1	1	1	Q96MY1	Q96MY1 [216-225]	0	1543.86	1.08	0.175142	230.8	213.6	7.54	10.69		1.69	0	0.005753
[K].SQADQFCQR.[L]	1xSNO [C7(100)]	Q96N67 1xSNO [C388(100)]	High	0.0240245	0.000892694	1	1	1	Q96N67	Q96N67 [382-390]	0	1506.74	1.616	0.0195102	299.3	185.2	11.84	26.23		1.47	0.001057	0.01991
[K].MVEDACMLLADYNGR.[L]	1xSNO [C6(100)]	Q96P16 1xSNO [C220(100)]	High	0.000134322	0	1	1	1	Q96P16	Q96P16 [215-229]	0	2125.02	1.103	0.0987408	624.3	565.9	6.29	7.23		2.6	0	9.249e-05
[R].AIWGYCDQLK.[V]	1xSNO [C6(100)]	Q96P70 1xSNO [C545(100)]	High	0.0372147	0.00111479	1	1	1	Q96P70	Q96P70 [540-549]	0	1850.01	0.986	0.814884	257.8	261.6	16.27	8.93		1.93	0.001234	0.03132
[K].IFVGNVSAACTSQELR.[S]	1xSNO [C10(100)]	Q96PK6 1xSNO [C90(100)]	High	1.0221e-05	0	1	1	1	Q96PK6	Q96PK6 [81-96]	0	2119.13	0.839	0.0302859	149.3	177.8	7.74	9.43		3.83	0	6.471e-06
[K].EQQIETVCETIQNLVDNIK.[T]	1xSNO [C8(100)]	Q96Q15 1xSNO [C3401(100)]	High	0.0161744	0	1	1	1	Q96Q15	Q96Q15 [3394-3412]	0	2870.54	1.016	0.332582	63	62	24.16	19.63		2.61	0	0.01323
[K].CNDLETK.[N]	1xSNO [C1(100)]	Q96Q89 1xSNO [C1416(100)]	High	0.0662768	0.00213759	1	1	1	Q96Q89	Q96Q89 [1416-1422]	0	1475.8	1.437	0.00080826	182.2	126.8	6.32	8.64		1.28	0.002129	0.05689
[K].QIVLTGILEQVVNCR.[D]	1xSNO [C14(100)]	Q96QK1 1xSNO [C253(100)]	High	1.49075e-06	0	1	1	1	Q96QK1	Q96QK1 [240-254]	0	2109.22	1.272	0.193045	195.7	153.8	9.51	29.82		3.46	0	8.827e-07
[R].ACAELHQNVNVK.[N]	1xSNO [C2(100)]	Q96QK1 1xSNO [C286(100)]	High	0.0148404	0	1	1	1	Q96QK1	Q96QK1 [285-296]	0	1979.1	1.174	0.0787716	280.2	238.7	13.28	9.14		1.91	0	0.01208
[R].TQCALAASK.[L]	1xSNO [C3(100)]	Q96QK1 1xSNO [C653(100)]	High	0.0277528	0.000892694	1	1	1	Q96QK1	Q96QK1 [651-659]	0	1545.89	1.141	0.0508214	947.5	830.7	4.37	12.76		1.91	0.001057	0.02312
[K].CEIALEK.[L]	1xSNO [C1(100)]	Q96RN5 1xSNO [C588(100)]	High	0.0240245	0.000892694	1	1	1	Q96RN5	Q96RN5 [588-594]	0	1458.85	1.339	0.000160052	517.3	386.2	5.26	3.23		1.33	0.001057	0.01987
[K].ESLCQAALGLILK.[E]	1xSNO [C4(100)]	Q96RQ3 1xSNO [C509(100)]	High	0.00550303	0	1	1	1	Q96RQ3	Q96RQ3 [506-518]	0	2012.21	0.941	0.418863	147.7	157	7.12	4.17		1.66	0	0.00431
[R].DSAQCAAIAER.[L]	1xSNO [C5(100)]	Q96RS6 1xSNO [C376(100)]	High	0.00821304	0	1	1	1	Q96RS6	Q96RS6 [372-382]	0	1558.8	1.605	0.0422428	351.3	218.9	12.2	32.54		1.63	0	0.006558
[K].FFACAPNYSYAALCECLR.[R]	2xCarbamidomethyl [C4; C14]; 1xSNO [C16(100)]	Q96RS6 1xSNO [C513(100)]	High	0.00124481	0	1	1	1	Q96RS6	Q96RS6 [498-515]	0	2580.21	1.118	0.639074	25.7	23	12.02	29.31		3.98	0	0.0009278
[K].CLDGIVK.[A]	1xSNO [C1(100)]	Q96RU3 1xSNO [C248(100)]	High	0.0815331	0.00313819	1	1	1	Q96RU3	Q96RU3 [248-254]	0	1400.84	1.19	0.0300039	221.7	186.2	9.25	9.57		1.55	0.003005	0.0706
[K].LEGYWGEAQSLCQAVDEHLR.[E]	1xSNO [C12(100)]	Q96SB3 1xSNO [C732(100)]	High	4.63164e-06	0	1	1	1	Q96SB3	Q96SB3 [721-740]	0	2728.35	0.946	0.349471	120.3	127.1	12.41	15.13		4.39	0	2.842e-06
[R].ATAAECLR.[H]	1xSNO [C6(100)]	Q96SB4 1xSNO [C647(100)]	High	0.0894939	0.00334708	1	1	1	Q96SB4	Q96SB4 [642-649]	0	1258.69	1.233	0.0480992	233.9	189.8	4.65	17.09		1.55	0.003182	0.07798
[R].CLVIFNQEVISR.[A]	1xSNO [C1(100)]	Q96ST3 1xSNO [C486(100)]	High	0.0212023	0.000892694	1	1	1	Q96ST3	Q96ST3 [486-497]	0	1845.04	1.156	0.368555	63.4	54.9	9.5	14.14		1.67	0.001057	0.01746
[R].VAACLPIDDVLR.[I]	1xSNO [C4(100)]	Q96SW2 1xSNO [C287(100)]	High	0.000855175	0	1	1	1	Q96SW2	Q96SW2 [284-295]	0	1708.97	0.942	0.325607	295.8	314	7.85	6.39		0.97	0	0.0006302
[R].AEYTEASGPCILTPHR.[D]	1xSNO [C10(100)]	Q96SZ5 1xSNO [C183(100)]	High	0.000591405	0	1	1	1	Q96SZ5	Q96SZ5 [174-189]	0	2169.11	0.82	0.11192	168.9	206.1	8.54	10.59		2.62	0	0.0004311
[K].YLCECQFDDNLK.[F]	1xCarbamidomethyl [C]; 1xSNO [C3(100)]	Q96T23 1xSNO [C127(100)]	High	1.29257e-05	0	1	1	3	Q96T23	Q96T23 [125-136]	0	2201.09	1.097	0.212299	429.2	391.2	8.38	6.09		3.16	0	8.243e-06
[R].GNMVAQSSDVIAVCQSLR.[Q]	1xSNO [C14(100)]	Q96T76 1xSNO [C599(100)]	High	4.99521e-07	0	1	1	1	Q96T76	Q96T76 [586-603]	0	2302.2	0.998	0.995931	49.6	49.7	11.92	9.13		5.1	0	2.852e-07
[R].VCACHLCGGR.[Q]	2xCarbamidomethyl [C4; C7]; 1xSNO [C2(100)]	Q96T88 1xSNO [C316(100)]	High	0.013525	0	1	1	1	Q96T88	Q96T88 [315-324]	0	1556.76	1.333	0.0496165	165.1	123.8	10.67	24.34		2.71	0	0.01094
[R].YFECQAK.[Y]	1xSNO [C4(100)]	Q99426 1xSNO [C216(100)]	High	0.201279	0.00930949	1	1	1	Q99426	Q99426 [213-219]	0	1541.83	0.888	0.366702	448.2	505	8.07	11.86		1.96	0.008639	0.1813
[K].AGQCVIGLQMGTNK.[C]	1xSNO [C4(100)]	Q99439 1xSNO [C164(100)]	High	7.90699e-05	0	1	1	1	Q99439	Q99439 [161-174]	0	2073.15	1.152	0.356506	266.6	231.5	17.39	15.23		2.67	0	5.345e-05
[K].AVDCLLDSK.[W]	1xSNO [C4(100)]	Q99442 1xSNO [C55(100)]	High	0.0751692	0.00313819	1	1	1	Q99442	Q99442 [52-60]	0	1616.92	0.764	0.00253765	536.3	701.7	8.21	5.6		1.27	0.003005	0.06479
[R].ESVVDYCNR.[L]	1xSNO [C7(100)]	Q99442 1xSNO [C82(100)]	High	0.0018362	0	1	1	1	Q99442	Q99442 [76-84]	0	1508.75	1.511	0.00650097	375	248.1	13.07	15.65		1.62	0	0.001387
[R].TAAQCLEHYEFLLDK.[A]	1xSNO [C5(100)]	Q99459 1xSNO [C96(100)]	High	0.00758154	0	1	1	1	Q99459	Q99459 [92-106]	0	2434.3	1.159	0.0491578	432.5	373.1	5.48	8.65		1.12	0	0.006016
[K].DCLNVLNK.[S]	1xSNO [C2(100)]	Q99471 1xSNO [C49(100)]	High	0.000890279	0	1	1	1	Q99471	Q99471 [48-55]	0	1571.91	0.983	0.927753	1947.6	1982	8.1	9.76		1.91	0	0.0006557
[K].GLIAAICAGPTALLAHEIGFGSK.[V]	1xSNO [C7(100)]	Q99497 1xSNO [C106(100)]	High	5.18182e-05	0	1	1	1	Q99497	Q99497 [100-122]	0	2863.64	0.941	0.185473	616.3	655.2	5.77	4.78		1.91	0	3.454e-05
[R].ACGLNFADLMAR.[Q]	1xOxidation [M10]; 1xSNO [C2(100)]	Q99536 1xSNO [C86(100)]	High	0.00155297	0	1	1	1	Q99536	Q99536 [85-96]	0	1721.88	1.043	0.148029	116.4	111.6	6.69	2.01		1.36	0	0.001164
[R].GTAITHALTSASTLCQVEPVGR.[W]	1xSNO [C15(100)]	Q99543 1xSNO [C26(100)]	High	2.41202e-05	0	1	1	1	Q99543	Q99543 [12-33]	0	2636.41	0.922	0.123762	120.5	130.7	10.9	5.82		3	0	1.572e-05
[K].DIAPPPEECLQLLSR.[A]	1xSNO [C9(100)]	Q99567 1xSNO [C561(100)]	High	0.000878421	0	1	1	1	Q99567	Q99567 [553-567]	0	2105.14	1.028	0.723031	111.3	108.2	9.44	11.47		3.35	0	0.0006465
[K].ASEKDIAPPPEECLQLLSR.[A]	1xSNO [C13(100)]	Q99567 1xSNO [C561(100)]	High	0.00130461	0	1	1	1	Q99567	Q99567 [549-567]	1	2749.51	0.945	0.976928	81.6	86.3	9.41	6.15		2.2	0	0.0009758
[K].AACQCVEPIK.[S]	1xCarbamidomethyl [C5]; 1xSNO [C3(100)]	Q99575 1xSNO [C347(100)]	High	0.00115632	0	1	1	1	Q99575	Q99575 [345-354]	0	1771.97	1.08	0.307029	359.9	333.2	9.5	2.64		2.02	0	0.0008603
[K].QLSAWCGPSSEDSR.[G]	1xSNO [C6(100)]	Q99575 1xSNO [C819(100)]	High	0.0423603	0.00111479	1	1	1	Q99575	Q99575 [814-827]	0	1946.93	1.155	0.0196187	267.2	231.5	1.5	7.31		2.11	0.001234	0.03575
[R].MCINSVGNGDIDTPFEVSQFLR.[Q]	1xOxidation [M1]; 1xSNO [C2(100)]	Q99598 1xSNO [C202(100)]	High	0.000327773	0	1	1	1	Q99598	Q99598 [201-222]	0	2882.41	0.88	0.596008	16.3	18.5	20.07	8.95		3.38	0	0.0002331
[R].MCINSVGNGDIDTPFEVSQFLR.[Q]	1xSNO [C2(100)]	Q99598 1xSNO [C202(100)]	High	1.10037e-05	0	1	1	1	Q99598	Q99598 [201-222]	0	2866.42	1.069	0.27762	54.9	51.4	5.82	11.97		4.02	0	6.966e-06
[R].ALEMCPSCFQK.[E]	1xCarbamidomethyl [C8]; 1xSNO [C5(100)]	Q99614 1xSNO [C146(100)]	High	0.000480394	0	1	1	1	Q99614	Q99614 [142-152]	0	1967.01	0.767	0.00887893	237	308.9	9.62	10.71		2.56	0	0.0003459
[K].CHLSLGNAMAACR.[S]	1xCarbamidomethyl [C1]; 1xSNO [C12(100)]	Q99615 1xSNO [C116(100)]	High	2.31687e-05	0	1	1	1	Q99615	Q99615 [105-117]	0	1827.91	1.224	0.00937524	166.7	136.1	4.78	9.59		3.77	0	1.502e-05
[K].AECLAMLGR.[Y]	1xSNO [C3(100)]	Q99615 1xSNO [C185(100)]	High	0.0335382	0.00111479	1	1	1	Q99615	Q99615 [183-191]	0	1387.75	0.974	0.855726	166.3	170.8	1.72	8.53		1.91	0.001234	0.0281
[R].GLCLYYEDCIEK.[A]	1xCarbamidomethyl [C9]; 1xSNO [C3(100)]	Q99615 1xSNO [C219(100)]	High	0.0052166	0	1	1	1	Q99615	Q99615 [217-228]	0	2159.1	0.92	0.166999	536.8	583.5	10.94	5.79		2.75	0	0.004098
[K].VCNFLASQVPFPSR.[L]	1xSNO [C2(100)]	Q99714 1xSNO [C214(100)]	High	0.00020496	0	1	1	1	Q99714	Q99714 [213-226]	0	1989.07	0.756	0.0463858	161.6	213.6	17.84	9.66		3.44	0	0.0001436
[K].SDPLCVLLQDVGGGSWAELGR.[T]	1xSNO [C5(100)]	Q99829 1xSNO [C30(100)]	High	0.000810511	0	1	1	1	Q99829	Q99829 [26-46]	0	2596.35	0.852	0.358298	51.6	60.6	20.12	16.24		2.07	0	0.000595
[K].CAMTALSSK.[L]	1xSNO [C1(100)]	Q99832 1xSNO [C158(100)]	High	0.0466616	0.00111479	1	1	1	Q99832	Q99832 [158-166]	0	1564.87	0.786	0.141566	382.7	487.1	17.63	11.96		1.99	0.001234	0.03948
[K].EGTDSSQGIPQLVSNISACQVIAEAVR.[T]	1xSNO [C19(100)]	Q99832 1xSNO [C29(100)]	High	1.10233e-06	0	1	1	1	Q99832	Q99832 [11-37]	0	3196.66	1.127	0.0287844	137.9	122.3	7.09	9.07		4.83	0	6.453e-07
[R].TMMACGGSIQTSVNALSADVLGR.[C]	2xOxidation [M2; M3]; 1xSNO [C5(100)]	Q99832 1xSNO [C326(100)]	High	0.00872069	0	1	1	1	Q99832	Q99832 [322-344]	0	2738.36	0.966	0.85076	43.5	45	8.1	8.84		2.02	0	0.006947
[R].TMMACGGSIQTSVNALSADVLGR.[C]	1xOxidation [M]; 1xSNO [C5(100)]	Q99832 1xSNO [C326(100)]	High	1.94607e-05	0	1	1	2	Q99832	Q99832 [322-344]	0	2722.36	0.834	0.024934	47.5	56.9	10.2	5.4		3.68	0	1.254e-05
[R].TMMACGGSIQTSVNALSADVLGR.[C]	1xSNO [C5(100)]	Q99832 1xSNO [C326(100)]	High	0.00155297	0	1	1	1	Q99832	Q99832 [322-344]	0	2706.37	0.677	0.000877198	148.1	218.9	8.09	9.34		4.12	0	0.001164
[R].CQVFEETQIGGER.[Y]	1xSNO [C1(100)]	Q99832 1xSNO [C345(100)]	High	0.000102712	0	1	1	3	Q99832	Q99832 [345-357]	0	1919.96	0.788	0.00228183	743.3	943.8	6.22	4.67		3.03	0	0.0007463
[K].TCTFILR.[G]	1xSNO [C2(100)]	Q99832 1xSNO [C370(100)]	High	0.0292438	0.00111479	1	1	1	Q99832	Q99832 [369-375]	0	1277.73	0.847	0.00423384	366.9	433.3	4.88	2.49		1.54	0.001234	0.02443
[R].INALTAASEAACLIVSVDETIKNPR.[S]	1xSNO [C12(100)]	Q99832 1xSNO [C511(100)]	High	0.000109838	0	1	1	1	Q99832	Q99832 [500-524]	1	3252.81	0.637	0.00140093	94.1	147.7	11.96	11.01		3.63	0	7.554e-05
[K].QCLAEFK.[R]	1xSNO [C2(100)]	Q99848 1xSNO [C56(100)]	High	0.0820427	0.00313819	1	1	1	Q99848	Q99848 [55-61]	0	1491.85	0.923	0.150091	403	436.4	7.49	5.58		1.56	0.003005	0.0712
[K].QLVTNACLIK.[E]	1xSNO [C7(100)]	Q99873 1xSNO [C240(100)]	High	0.0322524	0.00111479	1	1	1	Q99873	Q99873 [234-243]	0	1756.07	0.824	0.208603	258.2	313.4	23.48	22.47		1.66	0.001234	0.02701
[K].GQLCELSCSTDYR.[M]	1xCarbamidomethyl [C]; 1xSNO [C4(100)]	Q99873 1xSNO [C350(100)]	High	9.28809e-05	0	1	1	2	Q99873	Q99873 [347-359]	0	1955.93	0.642	0.00951054	915.1	1425.5	15.5	2.76		3.18	0	9.383e-05
[R].GGAGATFECNICLETAR.[E]	1xCarbamidomethyl [C12]; 1xSNO [C9(100)]	Q99942 1xSNO [C27(100)]	High	9.7346e-05	0	1	1	1	Q99942	Q99942 [19-35]	0	2194.07	0.896	0.183418	138.6	154.8	4.49	12.4		3.94	0	6.66e-05
[K].NPGYPQSEGLLGECMIR.[H]	1xOxidation [M15]; 1xSNO [C14(100)]	Q99961 1xSNO [C96(100)]	High	0.00159516	0	1	1	1	Q99961	Q99961 [83-99]	0	2304.14	0.984	0.725175	87.8	89.3	7.6	8.3		3.4	0	0.001199
[K].NPGYPQSEGLLGECMIR.[H]	1xSNO [C14(100)]	Q99961 1xSNO [C96(100)]	High	4.6942e-06	0	1	1	1	Q99961	Q99961 [83-99]	0	2288.15	0.825	0.0209768	221.5	268.5	3.37	9.07		4.04	0	2.887e-06
[R].DSELYQVLHACK.[D]	1xSNO [C11(100)]	Q9BPU6 1xSNO [C181(100)]	High	1.00173e-05	0	1	1	1	Q9BPU6	Q9BPU6 [171-182]	0	2059.12	0.96	0.318933	535.8	558.1	13.28	6.71		2.63	0	6.322e-06
[R].FSGGYPALMDCMNK.[L]	1xOxidation [M]; 1xSNO [C11(100)]	Q9BPW8 1xSNO [C138(100)]	High	0.000357634	0	1	1	2	Q9BPW8	Q9BPW8 [128-141]	0	2203.09	1.015	0.669035	429.4	423	7.58	6.65		2.84	0	0.0002562
[R].FSGGYPALMDCMNK.[L]	1xSNO [C11(100)]	Q9BPW8 1xSNO [C138(100)]	High	0.0201137	0.000632394	1	1	1	Q9BPW8	Q9BPW8 [128-141]	0	2187.09	0.913	0.16982	198.8	217.7	9.61	13.51		0.76	0.0008442	0.01651
[R].FSGGYPALMDCMNK.[L]	2xOxidation [M9; M12]; 1xSNO [C11(100)]	Q9BPW8 1xSNO [C138(100)]	High	0.116412	0.00427701	1	1	1	Q9BPW8	Q9BPW8 [128-141]	0	2219.08	1.145	0.20397	130.2	113.7	12.61	5.87		2.7	0.004001	0.1022
[R].AVLSCIAPSAK.[T]	1xSNO [C5(100)]	Q9BPX3 1xSNO [C202(100)]	High	0.00198993	0	1	1	1	Q9BPX3	Q9BPX3 [198-208]	0	1713.02	0.849	0.0144091	810	954	7.21	5.35		2.28	0	0.001513
[K].EALENCITLQDFNR.[A]	1xSNO [C6(100)]	Q9BPX3 1xSNO [C509(100)]	High	0.00086672	0	1	1	1	Q9BPX3	Q9BPX3 [504-517]	0	2090.07	0.84	0.0553814	120	142.8	10.72	13.05		2.03	0	0.0006403
[truncated: 442 more rows]

## Sheet: 6b
Supplemental Data 6b: SNO proteins and sites identified by Cys-BOOST in SNAP-treated and non-treated SH-SY5Y cells. The SNO sites quantified in the basal and SNAP-treated samples are highlighted by blue color. The SNO sites missing quan values are highlighted in red.
Uniprot Protein Accession	Gene name	SNO site
A0AVT1	UBA6	C682
A0AVT1	UBA6	C721
A1L0T0	ILVBL	C173
A1X283	SH3PXD2B	C102
A6NDU8	C5orf51	C268
A6NHR9	SMCHD1	C61
A6NKF1	SAC3D1	C371
A6NKG5	RTL1	C903
B7ZAP0	RABGAP1L	C115
O00116	AGPS	C404
O00116	AGPS	C541
O00148	DDX39A	C197
O00148	DDX39A	C299
O00151	PDLIM1	C73
O00170	AIP	C254
O00186	STXBP3	C185
O00192	ARVCF	C571
O00231	PSMD11	C202
O00232	PSMD12	C108
O00232	PSMD12	C109
O00232	PSMD12	C74
O00233	PSMD9	C216
O00267	SUPT5H	C1012
O00273	DFFA	C38
O00291	HIP1	C725
O00299	CLIC1	C178
O00299	CLIC1	C191
O00401	WASL	C239
O00401	WASL	C38
O00410	IPO5	C1078
O00410	IPO5	C110
O00410	IPO5	C180
O00410	IPO5	C560
O00410	IPO5	C682
O00410	IPO5	C733
O00410	IPO5	C776
O00410	IPO5	C915
O00425	IGF2BP3	C257
O00429	DNM1L	C345
O00429	DNM1L	C431
O00429	DNM1L	C446
O00442	RTCA	C63
O00505	KPNA3	C456
O00541	PES1	C272
O00629	KPNA4	C456
O14497	ARID1A	C1981
O14524	NEMP1	C366
O14531	DPYSL4	C248
O14531	DPYSL4	C369
O14545	TRAFD1	C267
O14579	COPE	C212
O14579	COPE	C34
O14617	AP3D1	C208
O14617	AP3D1	C348
O14653	GOSR2	C18
O14727	APAF1	C258
O14744	PRMT5	C344
O14776	TCERG1	C1062
O14787	TNPO2	C609
O14787	TNPO2	C93
O14802	POLR3A	C1018
O14818	PSMA7	C70
O14880	MGST3	C56
O14964	HGS	C32
O14974	PPP1R12A	C48
O14980	XPO1	C34
O14981	BTAF1	C900
O15020	SPTBN2	C1966
O15020	SPTBN2	C627
O15042	U2SURP	C653
O15067	PFAS	C108
O15067	PFAS	C871
O15143	ARPC1B	C346
O15164	TRIM24	C235
O15164	TRIM24	C56
O15269	SPTLC1	C319
O15269	SPTLC1	C419
O15270	SPTLC2	C254
O15294	OGT	C477
O15294	OGT	C965
O15344	MID1	C302
O15347	HMGB3	C104
O15347	HMGB3	C23
O15355	PPM1G	C71
O15371	EIF3D	C258
O15371	EIF3D	C437
O15371	EIF3D	C493
O15372	EIF3H	C327
O15379	HDAC3	C104
O15381	NVL	C391
O15400	STX7	C28
O15460	P4HA2	C294
O15541	RNF113A	C15
O43143	DHX15	C174
O43143	DHX15	C750
O43156	TTI1	C321
O43172	PRPF4	C255
O43175	PHGDH	C19
O43175	PHGDH	C48
O43237	DYNC1LI2	C231
O43242	PSMD3	C210
O43252	PAPSS1	C212
O43264	ZW10	C404
O43264	ZW10	C686
O43290	SART1	C560
O43290	SART1	C645
O43314	PPIP5K2	C49
O43395	PRPF3	C37
O43395	PRPF3	C630
O43402	EMC8	C12
O43432	EIF4G3	C813
O43447	PPIH	C128
O43447	PPIH	C47
O43583	DENR	C132
O43583	DENR	C34
O43592	XPOT	C674
O43592	XPOT	C714
O43660	PLRG1	C209
O43660	PLRG1	C468
O43681	ASNA1	C205
O43681	ASNA1	C248
O43684	BUB3	C62
O43707	ACTN4	C499
O43707	ACTN4	C793
O43747	AP1G1	C160
O43747	AP1G1	C353
O43747	AP1G1	C392
O43776	NARS	C359
O43776	NARS	C438
O43795	MYO1B	C310
O43813	LANCL1	C183
O60216	RAD21	C392
O60216	RAD21	C585
O60231	DHX16	C37
O60232	SSSCA1	C187
O60264	SMARCA5	C1001
O60282	KIF5C	C629
O60292	SIPA1L3	C18
O60318	MCM3AP	C1864
O60427	FADS1	C407
O60499	STX10	C29
O60518	RANBP6	C741
O60610	DIAPH1	C267
O60664	PLIN3	C341
O60664	PLIN3	C39
O60664	PLIN3	C60
O60701	UGDH	C112
O60701	UGDH	C196
O60701	UGDH	C288
O60701	UGDH	C64
O60716	CTNND1	C533
O60716	CTNND1	C579
O60716	CTNND1	C692
O60739	EIF1B	C94
O60763	USO1	C478
O60832	DKC1	C135
O60832	DKC1	C310
O60885	BRD4	C674
O60888	CUTA	C96
O60936	NOL3	C73
O60942	RNGTT	C565
O75116	ROCK2	C761
O75122	CLASP2	C1179
O75131	CPNE3	C15
O75131	CPNE3	C31
O75131	CPNE3	C506
O75150	RNF40	C210
O75155	CAND2	C807
O75208	COQ9	C153
O75306	NDUFS2	C347
O75323	NIPSNAP2	C93
O75347	TBCA	C67
O75348	ATP6V1G1	C104
O75351	VPS4B	C62
O75367	H2AFY	C276
O75367	H2AFY	C297
O75369	FLNB	C178
O75369	FLNB	C2115
O75369	FLNB	C2537
O75390	CS	C101
O75431	MTX2	C190
O75431	MTX2	C246
O75439	PMPCB	C389
O75448	MED24	C121
O75475	PSIP1	C204
O75475	PSIP1	C373
O75531	BANF1	C67
O75531	BANF1	C80
O75531	BANF1	C85
O75533	SF3B1	C1035
O75533	SF3B1	C796
O75533	SF3B1	C933
O75592	MYCBP2	C2992
O75607	NPM3	C70
O75643	SNRNP200	C1471
O75643	SNRNP200	C1580
O75643	SNRNP200	C588
O75663	TIPRL	C75
O75688	PPM1B	C272
O75688	PPM1B	C294
O75691	UTP20	C1794
O75694	NUP155	C561
O75694	NUP155	C917
O75792	RNASEH2A	C50
O75792	RNASEH2A	C52
O75821	EIF3G	C160
O75821	EIF3G	C169
O75832	PSMD10	C180
O75874	IDH1	C379
O75874	IDH1	C73
O75962	TRIO	C2696
O75962	TRIO	C2759
O75962	TRIO	C2880
O75976	CPD	C195
O76021	RSL1D1	C47
O76094	SRP72	C184
O94760	DDAH1	C178
O94760	DDAH1	C222
O94804	STK10	C873
O94805	ACTL6B	C203
O94819	KBTBD11	C564
O94822	LTN1	C751
O94826	TOMM70	C136
O94826	TOMM70	C442
O94826	TOMM70	C544
O94829	IPO13	C951
O94855	SEC24D	C853
O94874	UFL1	C32
O94880	PHF14	C728
O94906	PRPF6	C429
O94906	PRPF6	C698
O94925	GLS	C203
O94973	AP2A2	C267
O94973	AP2A2	C282
O94973	AP2A2	C396
O94979	SEC31A	C1130
O94979	SEC31A	C458
O95071	UBR5	C1093
O95071	UBR5	C769
O95140	MFN2	C281
O95155	UBE4B	C433
O95163	ELP1	C820
O95202	LETM1	C330
O95202	LETM1	C379
O95202	LETM1	C552
O95219	SNX4	C342
O95232	LUC7L3	C192
O95248	SBF1	C1370
O95249	GOSR1	C34
O95260	ATE1	C138
O95295	SNAPIN	C66
O95373	IPO7	C415
O95373	IPO7	C484
O95373	IPO7	C504
O95478	NSA2	C154
O95490	ADGRL2	C148
O95571	ETHE1	C98
O95573	ACSL3	C649
O95630	STAMBP	C282
O95747	OXSR1	C271
O95757	HSPA4L	C167
O95757	HSPA4L	C310
O95758	PTBP3	C248
O95782	AP2A1	C267
O95782	AP2A1	C283
O95782	AP2A1	C397
O95861	BPNT1	C206
O95861	BPNT1	C59
O95865	DDAH2	C276
O95881	TXNDC12	C69
O96011	PEX11B	C25
O96019	ACTL6A	C206
P00491	PNP	C206
P00492	HPRT1	C23
P00505	GOT2	C106
P00505	GOT2	C272
P00558	PGK1	C380
P00558	PGK1	C50
P00558	PGK1	C99
P00568	AK1	C187
P02766	TTR	C30
P04075	ALDOA	C339
P04216	THY1	C28
P04406	GAPDH	C152
P04406	GAPDH	C247
P04632	CAPNS1	C232
P05023	ATP1A1	C463
P05023	ATP1A1	C459
P05023	ATP1A1	C518
P05026	ATP1B1	C126
P05091	ALDH2	C386
P05091	ALDH2	C472
P05091	ALDH2	C66
P05109	S100A8	C42
P05198	EIF2S1	C199
P05198	EIF2S1	C70
P05388	RPLP0	C226
P05455	SSB	C18
P06733	ENO1	C337
P06746	POLB	C178
P06865	HEXA	C458
P07195	LDHB	C36
P07203	GPX1	C156
P07203	GPX1	C78
P07339	CTSD	C329
P07355	ANXA2	C262
P07384	CAPN1	C49
P07384	CAPN1	C590
P07737	PFN1	C71
P07741	APRT	C140
P07741	APRT	C153
P07814	EPRS	C1148
P07814	EPRS	C1453
P07814	EPRS	C856
P07858	CTSB	C105
P07858	CTSB	C211
P07858	CTSB	C319
P07858	CTSB	C93
P07900	HSP90AA1	C374
P07900	HSP90AA1	C420
P07900	HSP90AA1	C481
P07900	HSP90AA1	C597
P07942	LAMB1	C1785
P07954	FH	C434
P08047	SP1	C68
P08133	ANXA6	C552
P08133	ANXA6	C669
P08236	GUSB	C396
P08237	PFKM	C114
P08237	PFKM	C351
P08238	HSP90AB1	C412
P08238	HSP90AB1	C589
P08240	SRPRA	C363
P08243	ASNS	C158
P08397	HMBS	C114
P08559	PDHA1	C273
P08574	CYC1	C219
P08574	CYC1	C271
P08670	VIM	C328
P08708	RPS17	C35
P08754	GNAI3	C139
P08758	ANXA5	C316
P08865	RPSA	C148
P09104	ENO2	C357
P09132	SRP19	C17
P09132	SRP19	C53
P09172	DBH	C596
P09234	SNRPC	C9
P09382	LGALS1	C89
P09417	QDPR	C161
P09429	HMGB1	C106
P09455	RBP1	C96
P09471	GNAO1	C140
P09496	CLTA	C218
P09497	CLTB	C199
P09525	ANXA4	C315
P09543	CNP	C111
P09543	CNP	C49
P09622	DLD	C312
P09622	DLD	C484
P09622	DLD	C85
P09874	PARP1	C256
P09874	PARP1	C429
P09936	UCHL1	C152
P09936	UCHL1	C220
P09936	UCHL1	C90
P09960	LTA4H	C136
P09960	LTA4H	C543
P0DMV9	HSPA1B	C17
P0DMV9	HSPA1B	C574
P0DMV9	HSPA1B	C603
P0DN79	CBSL	C109
P10155	TROVE2	C119
P10515	DLAT	C164
P10515	DLAT	C291
P10515	DLAT	C488
P10644	PRKAR1A	C18
P10768	ESD	C11
P10768	ESD	C176
P10768	ESD	C28
P10768	ESD	C45
P10809	HSPD1	C442
P10809	HSPD1	C447
P11021	HSPA5	C41
P11047	LAMC1	C1600
P11117	ACP2	C159
P11142	HSPA8	C17
P11142	HSPA8	C574
P11142	HSPA8	C603
P11172	UMPS	C304
P11177	PDHB	C306
P11216	PYGB	C581
P11387	TOP1	C630
P11413	G6PD	C294
P11498	PC	C131
P11586	MTHFD1	C152
P11766	ADH5	C282
P12004	PCNA	C162
P12081	HARS	C235
P12268	IMPDH2	C468
P12270	TPR	C1127
P12277	CKB	C254
P12532	CKMT1A; CKMT1B	C62
P12532	CKMT1A; CKMT1B	C89
P12694	BCKDHA	C178
P12814	ACTN1	C480
P12814	ACTN1	C774
P12955	PEPD	C245
P12955	PEPD	C243
P12955	PEPD	C158
P12955	PEPD	C183
P12955	PEPD	C230
P12955	PEPD	C478
P12955	PEPD	C82
P12956	XRCC6	C389
P12956	XRCC6	C398
P13010	XRCC5	C346
P13010	XRCC5	C493
P13010	XRCC5	C638
P13489	RNH1	C191
P13489	RNH1	C220
P13489	RNH1	C30
P13489	RNH1	C362
P13489	RNH1	C95
P13637	ATP1A3	C449
P13637	ATP1A3	C508
P13639	EEF2	C567
P13639	EEF2	C591
P13639	EEF2	C728
P13693	TPT1	C28
P13716	ALAD	C75
P13797	PLS3	C167
P14174	MIF	C81
P14314	PRKCSH	C471
P14324	FDPS	C204
P14324	FDPS	C340
P14373	TRIM27	C284
P14618	PKM	C358
P14618	PKM	C423
P14618	PKM	C49
P14625	HSP90B1	C645
P14866	HNRNPL	C261
P14866	HNRNPL	C521
P14868	DARS	C257
P14868	DARS	C76
P15104	GLUL	C183
P15104	GLUL	C359
P15104	GLUL	C99
P15121	AKR1B1	C299
P15311	EZR	C284
P15374	UCHL3	C209
P15880	RPS2	C188
P15880	RPS2	C222
P16152	CBR1	C226
P16615	ATP2A2	C471
P16615	ATP2A2	C560
P17301	ITGA2	C299
P17655	CAPN2	C39
P17655	CAPN2	C577
P17812	CTPS1	C299
P17812	CTPS1	C491
P17844	DDX5	C191
P17844	DDX5	C234
P17980	PSMC3	C396
P17980	PSMC3	C400
P17987	TCP1	C218
P17987	TCP1	C76
P18077	RPL35A	C47
P18206	VCL	C1053
P18206	VCL	C313
P18206	VCL	C325
P18206	VCL	C545
P18206	VCL	C85
P18583	SON	C2070
P18583	SON	C2380
P18669	PGAM1	C153
P18858	LIG1	C846
P18887	XRCC1	C132
P19174	PLCG1	C960
P19338	NCL	C543
P19367	HK1	C823
P19367	HK1	C886
P19388	POLR2E	C21
P19623	SRM	C25
P20042	EIF2S2	C226
P20073	ANXA7	C285
P20618	PSMB1	C224
P20645	M6PR	C32
P20700	LMNB1	C198
P20839	IMPDH1	C468
P20936	RASA1	C1002
P21291	CSRP1	C122
P21333	FLNA	C1018
P21333	FLNA	C1260
P21333	FLNA	C1723
P21333	FLNA	C205
P21333	FLNA	C649
P21359	NF1	C324
P21359	NF1	C93
P21912	SDHB	C68
P21953	BCKDHB	C228
P22033	MMUT	C533
P22061	PCMT1	C95
P22102	GART	C168
P22102	GART	C291
P22102	GART	C41
P22102	GART	C62
P22102	GART	C93
P22234	PAICS	C100
P22234	PAICS	C288
P22234	PAICS	C63
P22314	UBA1	C1039
P22314	UBA1	C234
P22314	UBA1	C278
P22314	UBA1	C481
P22314	UBA1	C632
P22626	HNRNPA2B1	C50
P23368	ME2	C190
P23378	GLDC	C225
P23378	GLDC	C603
P23378	GLDC	C644
P23378	GLDC	C920
P23396	RPS3	C134
P23434	GCSH	C138
P23528	CFL1	C139
P23528	CFL1	C39
P23528	CFL1	C80
P23610	F8A1; F8A2; F8A3	C69
P23919	DTYMK	C31
P23921	RRM1	C238
P23921	RRM1	C254
P24534	EEF1B2	C161
P24539	ATP5PB	C239
P24666	ACP1	C146
P24666	ACP1	C18
P24666	ACP1	C91
P24928	POLR2A	C148
P25205	MCM3	C263
P25205	MCM3	C319
P25205	MCM3	C446
P25208	NFYB	C85
P25398	RPS12	C108
P25398	RPS12	C92
P25440	BRD2	C706
P25685	DNAJB1	C269
P25786	PSMA1	C182
P25786	PSMA1	C85
P26232	CTNNA2	C436
P26232	CTNNA2	C524
P26368	U2AF2	C442
P26368	U2AF2	C464
P26583	HMGB2	C106
P26599	PTBP1	C251
P26599	PTBP1	C250
P26599	PTBP1	C23
P26639	TARS	C107
P26639	TARS	C479
P26640	VARS	C1052
P26640	VARS	C682
P26641	EEF1G	C194
P27338	MAOB	C297
P27348	YWHAQ	C134
P27348	YWHAQ	C25
P27348	YWHAQ	C94
P27694	RPA1	C323
P27707	DCK	C45
P27707	DCK	C59
P27708	CAD	C1078
P27708	CAD	C1636
P27708	CAD	C1682
P27797	CALR	C105
P27824	CANX	C360
P28072	PSMB6	C186
P28331	NDUFS1	C92
P28370	SMARCA1	C1016
P28482	MAPK1	C40
P28838	LAP3	C129
P28838	LAP3	C313
P28838	LAP3	C445
P29144	TPP2	C1125
P29144	TPP2	C1218
P29144	TPP2	C197
P29144	TPP2	C209
P29144	TPP2	C787
P29218	IMPA1	C24
P29401	TKT	C225
P29401	TKT	C376
P29401	TKT	C386
P29692	EEF1D	C217
P30041	PRDX6	C47
P30041	PRDX6	C91
P30043	BLVRB	C188
P30044	PRDX5	C100
P30044	PRDX5	C204
P30050	RPL12	C141
P30050	RPL12	C17
P30084	ECHS1	C225
P30084	ECHS1	C62
P30101	PDIA3	C92
P30101	PDIA3	C85
P30153	PPP2R1A	C174
P30153	PPP2R1A	C228
P30153	PPP2R1A	C310
P30626	SRI	C163
P30626	SRI	C75
P30876	POLR2B	C984
P31040	SDHA	C467
P31040	SDHA	C536
P31040	SDHA	C89
P31150	GDI1	C302
P31153	MAT2A	C104
P31153	MAT2A	C56
P31323	PRKAR2B	C388
P31689	DNAJA1	C177
P31749	AKT1	C60
P31930	UQCRC1	C154
P31930	UQCRC1	C380
P31939	ATIC	C325
P31943	HNRNPH1	C22
P31946	YWHAB	C96
P31948	STIP1	C26
P31948	STIP1	C339
P32119	PRDX2	C70
P32929	CTH	C255
P32929	CTH	C252
P33121	ACSL1	C625
P33176	KIF5B	C421
P33240	CSTF2	C150
P33316	DUT	C222
P33527	ABCC1	C744
P33991	MCM4	C162
P33992	MCM5	C219
P33992	MCM5	C221
P33992	MCM5	C249
P33992	MCM5	C397
P33992	MCM5	C566
P33993	MCM7	C482
P34896	SHMT1	C380
P34897	SHMT2	C91
P34932	HSPA4	C140
P34932	HSPA4	C167
P34932	HSPA4	C310
P35221	CTNNA1	C228
P35221	CTNNA1	C438
P35221	CTNNA1	C461
P35221	CTNNA1	C526
P35244	RPA3	C81
P35249	RFC4	C180
P35579	MYH9	C740
P35579	MYH9	C917
P35613	BSG	C242
P35637	FUS	C428
P35659	DEK	C161
P35659	DEK	C89
P35813	PPM1A	C290
P35998	PSMC2	C270
P35998	PSMC2	C389
P36578	RPL4	C125
P36578	RPL4	C250
P36776	LONP1	C637
P36915	GNL1	C294
P36957	DLST	C104
P36969	GPX4	C102
P37268	FDFT1	C147
P37802	TAGLN2	C38
P37837	TALDO1	C250
P38117	ETFB	C66
P38606	ATP6V1A	C32
P38646	HSPA9	C608
P38646	HSPA9	C66
P39023	RPL3	C336
P39687	ANP32A	C123
P39687	ANP32A	C87
P39748	FEN1	C141
P39748	FEN1	C182
P39748	FEN1	C227
P40763	STAT3	C108
P40855	PEX19	C229
P40925	MDH1	C137
P40925	MDH1	C154
P40926	MDH2	C212
P40926	MDH2	C89
P40926	MDH2	C93
P40937	RFC5	C73
P40938	RFC3	C193
P40939	HADHA	C110
P41223	BUD31	C117
P41223	BUD31	C134
P41252	IARS	C120
P41567	EIF1	C94
P42285	MTREX	C938
P42566	EPS15	C419
P42695	NCAPD3	C330
P42704	LRPPRC	C1277
P42704	LRPPRC	C130
P42704	LRPPRC	C208
P42704	LRPPRC	C500
P42704	LRPPRC	C690
P42704	LRPPRC	C721
P42704	LRPPRC	C722
P42704	LRPPRC	C848
P42704	LRPPRC	C927
P42858	HTT	C107
P42858	HTT	C3132
P43034	PAFAH1B1	C168
P43243	MATR3	C552
P43243	MATR3	C806
P43246	MSH2	C404
P43246	MSH2	C843
P43304	GPD2	C270
P43487	RANBP1	C158
P43490	NAMPT	C397
P43897	TSFM	C71
P45880	VDAC2	C103
P45880	VDAC2	C210
P45973	CBX5	C59
P46060	RANGAP1	C274
P46063	RECQL	C493
P46087	NOP2	C393
P46100	ATRX	C2404
P46777	RPL5	C100
P46777	RPL5	C62
P46777	RPL5	C76
P46782	RPS5	C155
P46782	RPS5	C172
P46782	RPS5	C66
P46821	MAP1B	C1228
P46821	MAP1B	C2041
P46821	MAP1B	C2361
P46821	MAP1B	C382
P46821	MAP1B	C73
P46821	MAP1B	C963
P46940	IQGAP1	C1534
P46940	IQGAP1	C494
P46940	IQGAP1	C57
P47755	CAPZA2	C157
P47897	QARS	C536
P48147	PREP	C175
P48147	PREP	C57
P48307	TFPI2	C106
P48444	ARCN1	C441
P48444	ARCN1	C94
P48449	LSS	C567
P48449	LSS	C616
P48506	GCLC	C605
P48637	GSS	C422
P48643	CCT5	C181
P48643	CCT5	C302
P48643	CCT5	C377
P48730	CSNK1D	C255
P48735	IDH2	C113
P48735	IDH2	C308
P48735	IDH2	C402
P48735	IDH2	C418
P49005	POLD2	C438
P49006	MARCKSL1	C134
P49189	ALDH9A1	C267
P49189	ALDH9A1	C289
P49189	ALDH9A1	C355
P49189	ALDH9A1	C387
P49189	ALDH9A1	C443
P49189	ALDH9A1	C45
P49189	ALDH9A1	C484
P49189	ALDH9A1	C96
P49327	FASN	C1141
P49327	FASN	C1186
P49327	FASN	C1227
P49327	FASN	C1459
P49327	FASN	C496
P49327	FASN	C630
P49327	FASN	C634
P49368	CCT3	C173
P49368	CCT3	C213
P49368	CCT3	C279
P49368	CCT3	C372
P49368	CCT3	C398
P49368	CCT3	C40
P49368	CCT3	C455
P49419	ALDH7A1	C70
P49427	CDC34	C191
P49454	CENPF	C1307
P49454	CENPF	C1652
P49454	CENPF	C1921
P49454	CENPF	C515
P49454	CENPF	C853
P49458	SRP9	C39
P49588	AARS	C773
P49588	AARS	C901
P49589	CARS	C525
P49590	HARS2	C236
P49591	SARS	C438
P49593	PPM1F	C359
P49643	PRIM2	C424
P49711	CTCF	C528
P49711	CTCF	C525
P49711	CTCF	C472
P49720	PSMB3	C19
P49721	PSMB2	C46
P49721	PSMB2	C91
P49736	MCM2	C624
P49736	MCM2	C661
P49748	ACADVL	C607
P49754	VPS41	C647
P49773	HINT1	C84
P49792	RANBP2	C3040
P49792	RANBP2	C815
P49815	TSC2	C65
P49821	NDUFV1	C142
P49840	GSK3A	C380
P49841	GSK3B	C317
P49848	TAF6	C431
P49915	GMPS	C252
P49915	GMPS	C489
P49916	LIG3	C270
P49916	LIG3	C489
P49916	LIG3	C999
P50213	IDH3A	C222
P50213	IDH3A	C359
P50336	PPOX	C459
P50395	GDI2	C282
P50395	GDI2	C302
P50579	METAP2	C263
P50579	METAP2	C436
P50583	NUDT2	C6
P50748	KNTC1	C390
P50748	KNTC1	C967
P50914	RPL14	C54
P50990	CCT8	C136
P50990	CCT8	C187
P50990	CCT8	C36
P50990	CCT8	C430
P50991	CCT4	C120
P50991	CCT4	C252
P50991	CCT4	C337
P51398	DAP3	C98
P51452	DUSP3	C171
P51553	IDH3G	C333
P51610	HCFC1	C1886
P51610	HCFC1	C1953
P51648	ALDH3A2	C226
P51648	ALDH3A2	C425
P51648	ALDH3A2	C50
P51649	ALDH5A1	C110
P51784	USP11	C526
P51784	USP11	C769
P51858	HDGF	C12
P51991	HNRNPA3	C64
P52209	PGD	C289
P52209	PGD	C402
P52272	HNRNPM	C114
P52272	HNRNPM	C653
P52272	HNRNPM	C676
P52306	RAP1GDS1	C144
P52306	RAP1GDS1	C26
P52597	HNRNPF	C122
P52597	HNRNPF	C22
P52597	HNRNPF	C267
P52701	MSH6	C1337
P52701	MSH6	C687
P52701	MSH6	C694
P52788	SMS	C229
P52788	SMS	C237
P52788	SMS	C256
P52789	HK2	C823
P52789	HK2	C886
P53004	BLVRA	C281
P53041	PPP5C	C404
P53041	PPP5C	C442
P53384	NUBP1	C307
P53396	ACLY	C20
P53396	ACLY	C229
P53582	METAP1	C22
P53582	METAP1	C368
P53618	COPB1	C102
P53618	COPB1	C623
P53621	COPA	C1057
P53634	CTSC	C255
P53634	CTSC	C355
P53634	CTSC	C448
P53701	HCCS	C178
P53778	MAPK12	C42
P53990	IST1	C125
P53992	SEC24C	C809
P53992	SEC24C	C875
P54136	RARS	C293
P54136	RARS	C312
P54136	RARS	C502
P54136	RARS	C638
P54278	PMS2	C591
P54577	YARS	C442
P54578	USP14	C203
P54578	USP14	C359
P54652	HSPA2	C577
P54687	BCAT1	C221
P54687	BCAT1	C293
P54687	BCAT1	C338
P54819	AK2	C92
P54920	NAPA	C103
P54920	NAPA	C42
P55010	EIF5	C138
P55010	EIF5	C304
P55036	PSMD4	C58
P55060	CSE1L	C272
P55060	CSE1L	C344
P55060	CSE1L	C61
P55072	VCP	C415
P55072	VCP	C69
P55072	VCP	C691
P55084	HADHB	C458
P55198	MLLT6	C571
P55209	NAP1L1	C255
P55209	NAP1L1	C88
P55265	ADAR	C304
P55265	ADAR	C622
P55786	NPEPPS	C887
P55809	OXCT1	C456
P55884	EIF3B	C302
P55884	EIF3B	C515
P56182	RRP1	C198
P56192	MARS	C66
P56537	EIF6	C15
P57721	PCBP3	C190
P57721	PCBP3	C195
P57723	PCBP4	C162
P59768	GNG2	C41
P60174	TPI1	C104
P60174	TPI1	C124
P60174	TPI1	C164
P60174	TPI1	C255
P60604	UBE2G2	C89
P60866	RPS20	C36
P60866	RPS20	C70
P60900	PSMA6	C115
P60900	PSMA6	C47
P60953	CDC42	C157
P60953	CDC42	C81
P60981	DSTN	C39
P61011	SRP54	C36
P61086	UBE2K	C170
P61088	UBE2N	C87
P61158	ACTR3	C189
P61158	ACTR3	C34
P61158	ACTR3	C8
P61160	ACTR2	C221
P61201	COPS2	C392
P61218	POLR2F	C76
P61221	ABCE1	C201
P61221	ABCE1	C88
P61247	RPS3A	C139
P61247	RPS3A	C201
P61247	RPS3A	C96
P61371	ISL1	C17
P61421	ATP6V0D1	C335
P61764	STXBP1	C180
P61964	WDR5	C135
P61964	WDR5	C134
P61964	WDR5	C195
P61964	WDR5	C309
P61970	NUTF2	C38
P61978	HNRNPK	C145
P61978	HNRNPK	C184
P61981	YWHAG	C97
P62191	PSMC1	C399
P62241	RPS8	C100
P62241	RPS8	C174
P62249	RPS16	C25
P62258	YWHAE	C98
P62258	YWHAE	C97
P62263	RPS14	C85
P62266	RPS23	C90
P62280	RPS11	C131
P62304	SNRPE	C46
P62306	SNRPF	C66
P62308	SNRPG	C45
P62312	LSM6	C36
P62318	SNRPD3	C20
P62318	SNRPD3	C41
P62333	PSMC6	C347
P62424	RPL7A	C174
P62633	CNBP	C150
P62633	CNBP	C54
P62701	RPS4X	C181
P62701	RPS4X	C41
P62714	PPP2CB	C20
P62745	RHOB	C159
P62753	RPS6	C100
P62826	RAN	C112
P62829	RPL23	C125
P62834	RAP1A	C139
P62879	GNB2	C204
P62888	RPL30	C52
P62888	RPL30	C92
P62910	RPL32	C91
P62910	RPL32	C96
P62913	RPL11	C21
P62917	RPL8	C114
P62937	PPIA	C161
P63010	AP2B1	C857
P63096	GNAI1	C139
P63098	PPP3R1	C154
P63104	YWHAZ	C25
P63104	YWHAZ	C94
P63167	DYNLL1	C24
P63208	SKP1	C120
P63244	RACK1	C153
P63244	RACK1	C240
P63244	RACK1	C286
P63279	UBE2I	C43
P67775	PPP2CA	C20
P67936	TPM4	C247
P68036	UBE2L3	C86
P68431	HIST1H3A; HIST1H3B; HIST1H3C; HIST1H3D; HIST1H3E; HIST1H3F; HIST1H3G; HIST1H3H; HIST1H3I; HIST1H3J	C97
P78344	EIF4G2	C255
P78344	EIF4G2	C282
P78347	GTF2I	C123
P78357	CNTNAP1	C1250
P78371	CCT2	C371
P78371	CCT2	C395
P78406	RAE1	C68
P78527	PRKDC	C1127
P78527	PRKDC	C1919
P78527	PRKDC	C223
P78527	PRKDC	C2342
P78527	PRKDC	C458
P78527	PRKDC	C478
P78527	PRKDC	C491
P78527	PRKDC	C630
P78527	PRKDC	C974
P78559	MAP1A	C160
P79522	PRR3	C176
P80404	ABAT	C166
P80404	ABAT	C269
P80404	ABAT	C321
P80404	ABAT	C440
P82663	MRPS25	C149
P82675	MRPS5	C324
P82933	MRPS9	C353
P83436	COG7	C475
P83731	RPL24	C36
P83916	CBX1	C156
P83916	CBX1	C60
P84090	ERH	C33
P84090	ERH	C28
P84095	RHOG	C157
P84103	SRSF3	C10
P84103	SRSF3	C74
P85037	FOXK1	C665
P86790	CCZ1B	C65
Q00341	HDLBP	C855
Q00341	HDLBP	C948
Q00403	GTF2B	C163
Q00534	CDK6	C280
Q00610	CLTC	C1573
Q00610	CLTC	C491
Q00610	CLTC	C926
Q00796	SORD	C165
Q00839	HNRNPU	C648
Q01082	SPTBN1	C1284
Q01082	SPTBN1	C1900
Q01082	SPTBN1	C1970
Q01082	SPTBN1	C2262
Q01082	SPTBN1	C624
Q01415	GALK2	C389
Q01469	FABP5	C120
Q01469	FABP5	C67
Q01484	ANK2	C3636
Q01518	CAP1	C356
Q01518	CAP1	C375
Q01518	CAP1	C427
Q01658	DR1	C94
Q01780	EXOSC10	C73
Q01780	EXOSC10	C83
Q01813	PFKP	C112
Q01813	PFKP	C123
Q01831	XPC	C536
Q01844	EWSR1	C384
Q01970	PLCB3	C193
Q01995	TAGLN	C38
Q02218	OGDH	C487
Q02252	ALDH6A1	C86
Q02446	SP4	C55
Q02543	RPL18A	C109
Q02790	FKBP4	C342
Q02790	FKBP4	C396
Q03001	DST	C1130
Q03001	DST	C4800
Q03154	ACY1	C294
Q03188	CENPC	C41
Q03252	LMNB2	C212
Q03426	MVK	C367
Q04637	EIF4G1	C1265
Q04637	EIF4G1	C662
Q04637	EIF4G1	C819
Q04760	GLO1	C139
Q04760	GLO1	C61
Q04917	YWHAH	C97
Q05048	CSTF1	C296
Q05086	UBE3A	C140
Q06210	GFPT1	C620
Q06547	GABPB1	C331
Q06609	RAD51	C31
Q07065	CKAP4	C100
Q07157	TJP1	C1740
Q07866	KLC1	C349
Q07955	SRSF1	C148
Q08211	DHX9	C1099
Q08211	DHX9	C12
Q08211	DHX9	C578
Q08257	CRYZ	C145
Q08257	CRYZ	C166
Q08426	EHHADH	C233
Q08623	PUDP	C34
Q08752	PPID	C296
Q08945	SSRP1	C200
Q08945	SSRP1	C207
Q08AM6	VAC14	C324
Q08J23	NSUN2	C221
Q09161	NCBP1	C73
Q0ZGT2	NEXN	C654
Q10567	AP1B1	C225
Q10567	AP1B1	C433
Q10570	CPSF1	C149
Q12765	SCRN1	C188
Q12769	NUP160	C1042
Q12789	GTF3C1	C1783
Q12800	TFCP2	C369
Q12830	BPTF	C445
Q12849	GRSF1	C161
Q12874	SF3A3	C145
Q12874	SF3A3	C408
Q12888	TP53BP1	C1178
Q12888	TP53BP1	C1950
Q12904	AIMP1	C211
Q12904	AIMP1	C229
Q12906	ILF3	C116
Q12906	ILF3	C203
Q12906	ILF3	C278
Q12931	TRAP1	C501
Q12974	PTP4A2	C46
Q12996	CSTF3	C646
Q13011	ECH1	C187
Q13011	ECH1	C92
Q13045	FLII	C560
Q13045	FLII	C938
Q13057	COASY	C140
Q13098	GPS1	C192
Q13107	USP4	C624
Q13131	PRKAA1	C425
Q13151	HNRNPA0	C36
Q13155	AIMP2	C306
Q13158	FADD	C168
Q13162	PRDX4	C148
Q13177	PAK2	C352
Q13185	CBX3	C160
Q13185	CBX3	C69
Q13200	PSMD2	C230
Q13200	PSMD2	C251
Q13247	SRSF6	C121
Q13263	TRIM28	C221
Q13263	TRIM28	C68
Q13308	PTK7	C1043
Q13308	PTK7	C911
Q13325	IFIT5	C476
Q13347	EIF3I	C160
Q13418	ILK	C428
Q13423	NNT	C1073
Q13505	MTX1	C326
Q13509	TUBB3	C211
Q13547	HDAC1	C284
Q13557	CAMK2D	C373
Q13586	STIM1	C49
Q13601	KRR1	C75
Q13610	PWP1	C400
Q13616	CUL1	C496
Q13616	CUL1	C752
Q13618	CUL3	C187
Q13618	CUL3	C316
Q13619	CUL4A	C94
Q13630	TSTA3	C309
Q13637	RAB32	C162
Q13642	FHL1	C31
Q13740	ALCAM	C270
Q13740	ALCAM	C354
Q13813	SPTAN1	C1444
Q13813	SPTAN1	C158
Q13813	SPTAN1	C1930
Q13813	SPTAN1	C2441
Q13813	SPTAN1	C315
Q13838	DDX39B	C198
Q13838	DDX39B	C300
Q13867	BLMH	C164
Q13867	BLMH	C269
Q13867	BLMH	C326
Q13868	EXOSC2	C240
Q13895	BYSL	C381
Q13907	IDI1	C21
Q13948	CUX1	C421
Q14008	CKAP5	C144
Q14008	CKAP5	C343
Q14019	COTL1	C10
Q14137	BOP1	C418
Q14141	SEPT6	C269
Q14151	SAFB2	C449
Q14152	EIF3A	C160
Q14152	EIF3A	C478
Q14152	EIF3A	C58
Q14152	EIF3A	C78
Q14155	ARHGEF7	C448
Q14155	ARHGEF7	C560
Q14155	ARHGEF7	C721
Q14166	TTLL12	C370
Q14166	TTLL12	C563
Q14185	DOCK1	C299
Q14194	CRMP1	C248
[truncated: 944 more rows]

## Sheet: 6c
Supplemental Data 6c: Global proteome of SH-SY5Y cells. 6293 proteins with at least 1 unique peptide at <1% protein FDR.
[truncated: 6,296 more rows]
