# Supplementary material for: Proteome-wide detection of S-nitrosylation targets and motifs using bioorthogonal cleavable-linker-based enrichment and switch technique
Source: Nat Commun. 2019 May 16;10:2195. doi: 10.1038/s41467-019-10182-4 (PMC6522481; doi:10.1038/s41467-019-10182-4)
Supplement: Supplementary file 11 — Source Data [file 41467_2019_10182_MOESM11_ESM.xlsx]

## Sheet: Fig.2b
Master Protein Accessions	Annotated Sequence	Modifications
A0AVT1	[K].CQAWDLGTNFFLSEDDVVNK.[R]	1xiodoTMT6plex [C1(100)]
A0AVT1	[K].CQAWDLGTNFFLSEDDVVNKR.[N]	1xiodoTMT6plex [C1(100)]
A0AVT1	[K].VCPTTETIYNDEFYTK.[Q]	1xiodoTMT6plex [C2(100)]
A0AVT1	[R].LFCDFGDEFEVLDTTGEEPK.[E]	1xiodoTMT6plex [C3(100)]
A0AVT1	[K].KINDFCR.[S]	1xiodoTMT6plex [C6(100)]
A0AVT1	[R].ACIGDTLCQK.[L]	2xiodoTMT6plex [C2(100); C8(100)]
A0FGR8	[R].ACDLPAWVHFPDTER.[A]	1xiodoTMT6plex [C2(100)]
A0JLT2	[R].LHTGPLPEQCR.[L]	1xiodoTMT6plex [C10(100)]
A0JNW5	[R].LADFNIYQVSTAEQCR.[S]	1xiodoTMT6plex [C15(100)]
A0MZ66	[K].VTFQPPSSIGCR.[K]	1xiodoTMT6plex [C11(100)]
A1L0T0	[R].CVEILSR.[A]	1xiodoTMT6plex [C1(100)]
A1L0T0	[R].AAVETLGVPCFLGGMAR.[G]	1xiodoTMT6plex [C10(100)]; 1xOxidation [M15(100)]
A1L0T0	[K].ADVIVLAGTVCDFR.[L]	1xiodoTMT6plex [C11(100)]
A1L0T0	[R].EQVPSLGSNVACGLAYTDYHK.[A]	1xiodoTMT6plex [C12(100)]
A1L0T0	[K].KADVIVLAGTVCDFR.[L]	1xiodoTMT6plex [C12(100)]
A1L0T0	[R].GALQAVDQLSLFRPLCK.[F]	1xiodoTMT6plex [C16(100)]
A1L0T0	[K].VLHDAQQQCR.[D]	1xiodoTMT6plex [C9(100)]
A1L188	[R].SCFAAAAK.[K]	1xiodoTMT6plex [C2(100)]
A1L390	[K].SPTVPCLQEEAGEPLGGK.[G]	1xiodoTMT6plex [C6(100)]
A1L390	[R].SQEFDIYTQYCNNYPNSVAALTECMR.[D]	2xiodoTMT6plex [C11(100); C24(100)]
A1L390	[R].DLDSCNSDPVAVASCFVER.[S]	2xiodoTMT6plex [C5(100); C15(100)]
A1X283	[R].LIPIDEYCK.[A]	1xiodoTMT6plex [C8(100)]
A2RRP1	[K].SWDVCSQLGQSEGYQDLATR.[Q]	1xiodoTMT6plex [C5(100)]
A2RRP1	[R].SWVLHECLER.[V]	1xiodoTMT6plex [C7(100)]
A2RRP1	[K].IIPDQDQLMAIALECIYTCER.[N]	2xiodoTMT6plex [C15(100); C19(100)]
A2RRP1	[K].SCEWFEPSPQVTATHDGGFLSLECEIK.[L]	2xiodoTMT6plex [C2(100); C24(100)]
A2RRP1	[K].ECISQSPTCYK.[Q]	2xiodoTMT6plex [C2(100); C9(100)]
A2RTX5	[R].CGPLIDLCK.[G]	2xiodoTMT6plex [C1(100); C8(100)]
A2RUC4	[K].HLPSECYDK.[T]	1xiodoTMT6plex [C6(100)]
A3KMH1	[R].AGTAFYIDQCAVR.[A]	1xiodoTMT6plex [C10(100)]
A3KMH1	[R].SLNFTEECASWR.[I]	1xiodoTMT6plex [C8(100)]
A5PLN9	[R].TYEYDDIAQVCVVSSAIK.[V]	1xiodoTMT6plex [C11(100)]
A5PLN9	[R].LSLEAIPDTVNLEEPFHITCK.[I]	1xiodoTMT6plex [C20(100)]
A5YKK6	[R].CPVVLAPLLYPEK.[R]	1xiodoTMT6plex [C1(100)]
A5YKK6	[R].YCDPVVLTYQAER.[M]	1xiodoTMT6plex [C2(100)]
A5YKK6	[K].IAMTTCEQIVR.[K]	1xiodoTMT6plex [C6(100)]
A5YKK6	[R].AYGSPWCNK.[Q]	1xiodoTMT6plex [C7(100)]
A5YKK6	[K].FEIEVLCK.[N]	1xiodoTMT6plex [C7(100)]
A5YKK6	[R].CLIECR.[D]	2xiodoTMT6plex [C1(100); C5(100)]
A5YKK6	[R].EMMDQAAAQLAQDNCELACCFIQK.[T]	3xiodoTMT6plex [C15(100); C19(100); C20(100)]
A6NDG6	[R].LDTDILLGATCGLK.[T]	1xiodoTMT6plex [C11(100)]
A6NDG6	[R].AQALLADVDTLLFDCDGVLWR.[G]	1xiodoTMT6plex [C15(100)]
A6NDG6	[R].FIFDCVSQEYGINPER.[T]	1xiodoTMT6plex [C5(100)]
A6NDG6	[R].FIAGTGCLVR.[A]	1xiodoTMT6plex [C7(100)]
A6NDG6	[R].YLQQPGCLLVGTNMDNR.[L]	1xiodoTMT6plex [C7(100)]; 1xOxidation [M14(100)]
A6NDU8	[R].CPIQLNEGVSFQDLDTAK.[L]	1xiodoTMT6plex [C1(100)]
A6NDU8	[K].HCNLLGDELLECLSWR.[R]	2xiodoTMT6plex [C2(100); C12(100)]
A6NDU8	[K].YCADQQPENHEVDTSVSGAGCTTYK.[E]	2xiodoTMT6plex [C2(100); C21(100)]
A6NDX5	[R].KPFSCNFCGK.[T]	1xiodoTMT6plex [C8(100)]
A6NHR9	[R].LIPYTSVEDFDWCTPPK.[K]	1xiodoTMT6plex [C13(100)]
A6NHR9	[K].FSGAPNLPVYVVDCSSSGTSILTGSAIQVQNIK.[K]	1xiodoTMT6plex [C14(100)]
A6NHR9	[K].LSTSGNRPPANAETFSCNK.[I]	1xiodoTMT6plex [C17(100)]
A6NHR9	[R].SCTLPNYTK.[G]	1xiodoTMT6plex [C2(100)]
A6NHR9	[K].DLCFTWR.[E]	1xiodoTMT6plex [C3(100)]
A6NHR9	[K].LIVHCK.[F]	1xiodoTMT6plex [C5(100)]
A6NHR9	[R].IEIPSCK.[D]	1xiodoTMT6plex [C6(100)]
A6NHR9	[R].GLAPIECYNR.[I]	1xiodoTMT6plex [C7(100)]
A6NHR9	[R].ACVCQTLGISPEEK.[F]	2xiodoTMT6plex [C2(100); C4(100)]
A6NKF1	[R].YVEEGLPPASTCK.[V]	1xiodoTMT6plex [C12(100)]
A6NKF1	[R].LEVVPGCR.[Q]	1xiodoTMT6plex [C7(100)]
B7ZAP0	[K].HCSDIFSK.[E]	1xiodoTMT6plex [C2(100)]
O00115	[R].GGGTLCAQLPALWK.[A]	1xiodoTMT6plex [C6(100)]
O00116	[R].CAPASIR.[L]	1xiodoTMT6plex [C1(100)]
O00116	[R].IPDIVLWPTCHDDVVK.[I]	1xiodoTMT6plex [C10(100)]
O00116	[K].GVQFAPFSTCR.[V]	1xiodoTMT6plex [C10(100)]
O00116	[K].YGSVAFPNFEQGVACLR.[E]	1xiodoTMT6plex [C15(100)]
O00116	[K].ESGYCTGHEPDSLEFSTVGGWVSTR.[A]	1xiodoTMT6plex [C5(100)]
O00116	[K].IVNLACK.[Y]	1xiodoTMT6plex [C6(100)]
O00116	[K].YNLCIIPIGGGTSVSYGLMCPADETR.[T]	2xiodoTMT6plex [C4(100); C20(100)]
O00116	[K].YNLCIIPIGGGTSVSYGLMCPADETR.[T]	2xiodoTMT6plex [C4(100); C20(100)]; 1xOxidation [M19(100)]
O00139	[K].CVEDVLK.[L]	1xiodoTMT6plex [C1(100)]
O00139	[K].LIDIGNSCR.[T]	1xiodoTMT6plex [C8(100)]
O00139	[R].TCMIATISPGMASCENTLNTLR.[Y]	2xiodoTMT6plex [C2(100); C14(100)]
O00148	[K].NCPHVVVGTPGR.[I]	1xiodoTMT6plex [C2(100)]
O00148	[K].HFVLDECDK.[M]	1xiodoTMT6plex [C7(100)]
O00151	[K].CGTGIVGVFVK.[L]	1xiodoTMT6plex [C1(100)]
O00151	[K].GHFFVEDQIYCEK.[H]	1xiodoTMT6plex [C11(100)]
O00151	[K].GCTDNLTLTVAR.[S]	1xiodoTMT6plex [C2(100)]
O00159	[R].CIKPNDAK.[Q]	1xiodoTMT6plex [C1(100)]
O00159	[R].CPENAFFLDHVR.[T]	1xiodoTMT6plex [C1(100)]
O00159	[K].IICDLVEEK.[F]	1xiodoTMT6plex [C3(100)]
O00159	[K].SLCPETWPTWAGRPQDGVAVLVR.[H]	1xiodoTMT6plex [C3(100)]
O00159	[R].SAICIQSWWR.[G]	1xiodoTMT6plex [C4(100)]
O00159	[K].NPIMSQCFDR.[S]	1xiodoTMT6plex [C7(100)]
O00159	[K].NPIMSQCFDR.[S]	1xiodoTMT6plex [C7(100)]; 1xOxidation [M4(100)]
O00159	[R].LLQFYAETCPAPER.[G]	1xiodoTMT6plex [C9(100)]
O00161	[K].TTWGDGGENSPCNVVSK.[Q]	1xiodoTMT6plex [C12(100)]
O00170	[K].YYDAIACLK.[N]	1xiodoTMT6plex [C7(100)]
O00170	[K].EQPGSPEWIQLDQQITPLLLNYCQCK.[L]	2xiodoTMT6plex [C23(100); C25(100)]
O00178	[K].SQGACVTPASGC.[-]	2xiodoTMT6plex [C5(100); C12(100)]
O00180	[K].QNEPFVATQSSACVDGPANH.[-]	1xiodoTMT6plex [C13(100)]
O00180	[R].FLEEHECLSEQQLEQFLGR.[V]	1xiodoTMT6plex [C7(100)]
O00186	[K].AAYIYFTDFCPDNLFNK.[I]	1xiodoTMT6plex [C10(100)]
O00186	[K].SCEVIIGSTHVLTPK.[K]	1xiodoTMT6plex [C2(100)]
O00186	[K].SVDCFLHDFASK.[S]	1xiodoTMT6plex [C4(100)]
O00186	[K].ATVFDDCK.[K]	1xiodoTMT6plex [C7(100)]
O00186	[K].LLASCCK.[M]	2xiodoTMT6plex [C5(100); C6(100)]
O00186	[K].EWPYCSQCPAVWNGSGAVSAR.[Q]	2xiodoTMT6plex [C5(100); C8(100)]
O00194	[R].NWMSQLQANAYCENPDIVLIGNK.[A]	1xiodoTMT6plex [C12(100)]
O00203	[R].ASILWLIGENCER.[V]	1xiodoTMT6plex [C11(100)]
O00203	[R].QPCIFGDK.[M]	1xiodoTMT6plex [C3(100)]
O00203	[K].DDCFNVNIQPPVGELLLPVAMSEK.[D]	1xiodoTMT6plex [C3(100)]; 1xOxidation [M21(100)]
O00212	[R].SVGAVAYLECSAR.[L]	1xiodoTMT6plex [C10(100)]
O00217	[R].CIACK.[L]	2xiodoTMT6plex [C1(100); C4(100)]
O00217	[K].LCEAICPAQAITIEAEPR.[A]	2xiodoTMT6plex [C2(100); C6(100)]
O00231	[K].YMLLCK.[I]	1xiodoTMT6plex [C5(100)]; 1xOxidation [M2(100)]
O00231	[R].TTANAIYCPPK.[L]	1xiodoTMT6plex [C8(100)]
O00232	[R].AIYDTPCIQAESEK.[W]	1xiodoTMT6plex [C7(100)]
O00232	[K].MVQQCCTYVEEITDLPIK.[L]	2xiodoTMT6plex [C5(100); C6(100)]
O00232	[K].MVQQCCTYVEEITDLPIK.[L]	2xiodoTMT6plex [C5(100); C6(100)]; 1xOxidation [M1(100)]
O00233	[K].GIGMNEPLVDCEGYPR.[S]	1xiodoTMT6plex [C11(100)]
O00233	[K].GLLGCNIIPLQR.[-]	1xiodoTMT6plex [C5(100)]
O00233	[R].HNIICLQNDHK.[A]	1xiodoTMT6plex [C5(100)]
O00244	[K].VCIESEHSMDTLLATLK.[K]	1xiodoTMT6plex [C2(100)]
O00244	[K].VCIESEHSMDTLLATLKK.[T]	1xiodoTMT6plex [C2(100)]
O00255	[R].EALQAWADTATVIQDYNYCR.[E]	1xiodoTMT6plex [C19(100)]
O00255	[R].FYDGICK.[W]	1xiodoTMT6plex [C6(100)]
O00267	[R].SFAFLHCK.[K]	1xiodoTMT6plex [C7(100)]
O00268	[R].DLIFCLENER.[E]	1xiodoTMT6plex [C5(100)]
O00273	[K].ACDILAIDK.[S]	1xiodoTMT6plex [C2(100)]
O00287	[K].TCTYEGCSETTSQVAK.[Q]	2xiodoTMT6plex [C2(100); C7(100)]
O00291	[R].SVSVTAAGQCR.[L]	1xiodoTMT6plex [C10(100)]
O00299	[K].IEEFLEAVLCPPR.[Y]	1xiodoTMT6plex [C10(100)]
O00299	[K].IEEFLEAVLCPPRYPK.[L]	1xiodoTMT6plex [C10(100)]
O00299	[K].FLDGNELTLADCNLLPK.[L]	1xiodoTMT6plex [C12(100)]
O00299	[R].KFLDGNELTLADCNLLPK.[L]	1xiodoTMT6plex [C13(100)]
O00299	[K].LCPGGQLPFLLYGTEVHTDTNK.[I]	1xiodoTMT6plex [C2(100)]
O00299	[K].IGNCPFSQR.[L]	1xiodoTMT6plex [C4(100)]
O00299	[R].EEFASTCPDDEEIELAYEQVAK.[A]	1xiodoTMT6plex [C7(100)]
O00299	[K].LHIVQVVCK.[K]	1xiodoTMT6plex [C8(100)]
O00303	[K].TCFSPNR.[V]	1xiodoTMT6plex [C2(100)]
O00308	[R].HQPPSTNCFGGR.[S]	1xiodoTMT6plex [C8(100)]
O00330	[K].STVPHAYATADCDLGAVLK.[V]	1xiodoTMT6plex [C12(100)]
O00400	[K].ECVGASNQNCR.[T]	2xiodoTMT6plex [C2(100); C10(100)]
O00401	[K].CSGVACLVK.[D]	2xiodoTMT6plex [C1(100); C6(100)]
O00410	[K].TKENVNATENCISAVGK.[I]	1xiodoTMT6plex [C11(100)]
O00410	[R].VAAAESMPLLLECAR.[V]	1xiodoTMT6plex [C13(100)]
O00410	[R].VAAAESMPLLLECAR.[V]	1xiodoTMT6plex [C13(100)]; 1xOxidation [M7(100)]
O00410	[K].YAEYFLRPMLQYVCDNSPEVR.[Q]	1xiodoTMT6plex [C14(100)]
O00410	[K].YAEYFLRPMLQYVCDNSPEVR.[Q]	1xiodoTMT6plex [C14(100)]; 1xOxidation [M9(100)]
O00410	[R].VQAHAAAALINFTEDCPK.[S]	1xiodoTMT6plex [C16(100)]
O00410	[K].HFADLLPGFLQAVNDSCYQNDDSVLK.[S]	1xiodoTMT6plex [C17(100)]
O00410	[K].VCDIAAELAR.[N]	1xiodoTMT6plex [C2(100)]
O00410	[K].LCGDTSLNNMQR.[Q]	1xiodoTMT6plex [C2(100)]; 1xOxidation [M10(100)]
O00410	[R].QAAAYGLGVMAQYGGDNYRPFCTEALPLLVR.[V]	1xiodoTMT6plex [C22(100)]; 1xOxidation [M10(100)]
O00410	[K].TIECISLIGLAVGK.[E]	1xiodoTMT6plex [C4(100)]
O00410	[R].YAACNAVGQMATDFAPGFQK.[K]	1xiodoTMT6plex [C4(100)]
O00410	[R].YAACNAVGQMATDFAPGFQK.[K]	1xiodoTMT6plex [C4(100)]; 1xOxidation [M10(100)]
O00410	[R].MLVQCMQDQEHPSIR.[T]	1xiodoTMT6plex [C5(100)]; 1xOxidation [M1(100)]
O00410	[K].ENVNATENCISAVGK.[I]	1xiodoTMT6plex [C9(100)]
O00410	[K].CIEVMGDGCLNNEHFEELGGILK.[A]	2xiodoTMT6plex [C1(100); C9(100)]
O00410	[K].CIEVMGDGCLNNEHFEELGGILK.[A]	2xiodoTMT6plex [C1(100); C9(100)]; 1xOxidation [M5(100)]
O00410	[K].STACQMLVCYAK.[E]	2xiodoTMT6plex [C4(100); C9(100)]
O00410	[K].STACQMLVCYAK.[E]	2xiodoTMT6plex [C4(100); C9(100)]; 1xOxidation [M6(100)]
O00410	[R].QWGLCIFDDVIEHCSPASFK.[Y]	2xiodoTMT6plex [C5(100); C14(100)]
O00411	[K].DAGLTPDLLSYAAALQCMGR.[Q]	1xiodoTMT6plex [C17(100)]
O00411	[R].TYPCPPHFNHLGSDVAR.[A]	1xiodoTMT6plex [C4(100)]
O00411	[K].TLQCLFEK.[Q]	1xiodoTMT6plex [C4(100)]
O00411	[R].LPECGSGDGSLQPPR.[K]	1xiodoTMT6plex [C4(100)]
O00411	[K].YLCLLASDAEVPEPCLPR.[Q]	2xiodoTMT6plex [C3(100); C15(100)]
O00411	[R].KYLCLLASDAEVPEPCLPR.[Q]	2xiodoTMT6plex [C4(100); C16(100)]
O00422	[K].TCPLLLR.[V]	1xiodoTMT6plex [C2(100)]
O00425	[K].SITILSTPEGTSAACK.[S]	1xiodoTMT6plex [C15(100)]
O00425	[K].ITGHFYACQVAQR.[K]	1xiodoTMT6plex [C8(100)]
O00425	[K].TGYAFVDCPDESWALK.[A]	1xiodoTMT6plex [C8(100)]
O00429	[R].CVELVHEEMQR.[I]	1xiodoTMT6plex [C1(100)]; 1xOxidation [M9(100)]
O00429	[R].ICYIFHETFGR.[T]	1xiodoTMT6plex [C2(100)]
O00429	[R].DCLPELK.[T]	1xiodoTMT6plex [C2(100)]
O00429	[R].IIQHCSNYSTQELLR.[F]	1xiodoTMT6plex [C5(100)]
O00429	[K].FATEYCNTIEGTAK.[Y]	1xiodoTMT6plex [C6(100)]
O00429	[K].YIETSELCGGAR.[I]	1xiodoTMT6plex [C8(100)]
O00442	[K].FGFIFNCDIK.[T]	1xiodoTMT6plex [C7(100)]
O00443	[K].SCSFFSSNAVPLK.[V]	1xiodoTMT6plex [C2(100)]
O00443	[K].HLYQIEKPCK.[E]	1xiodoTMT6plex [C9(100)]
O00468	[R].CEFGAR.[C]	1xiodoTMT6plex [C1(100)]
O00468	[R].CEPGFWNFR.[G]	1xiodoTMT6plex [C1(100)]
O00468	[R].GLYVAAQGACR.[G]	1xiodoTMT6plex [C10(100)]
O00468	[K].VVISGFGDPLICDNQVSTGDTR.[I]	1xiodoTMT6plex [C12(100)]
O00468	[R].HPLHLLEDAVTKPELRPCPTP.[-]	1xiodoTMT6plex [C18(100)]
O00468	[R].FGALCEAETGR.[C]	1xiodoTMT6plex [C5(100)]
O00468	[R].FNAVCLSR.[R]	1xiodoTMT6plex [C5(100)]
O00468	[R].TYDSDCWR.[Q]	1xiodoTMT6plex [C6(100)]
O00468	[K].AYGTGFVGCLR.[D]	1xiodoTMT6plex [C9(100)]
O00468	[K].CGQCPDGR.[A]	2xiodoTMT6plex [C1(100); C4(100)]
O00468	[K].VCGSDGVTYGNECQLK.[T]	2xiodoTMT6plex [C2(100); C13(100)]
O00468	[R].VTCDGAYRPVCAQDGR.[T]	2xiodoTMT6plex [C3(100); C11(100)]
O00468	[R].ASCVCK.[K]	2xiodoTMT6plex [C3(100); C5(100)]
O00468	[R].DQCPEPCR.[F]	2xiodoTMT6plex [C3(100); C7(100)]
O00468	[R].GMLCGFGAVCEPNAEGPGR.[A]	2xiodoTMT6plex [C4(100); C10(100)]; 1xOxidation [M2(100)]
O00468	[R].ALGPAGCEADASAPATCAEMR.[C]	2xiodoTMT6plex [C7(100); C17(100)]; 1xOxidation [M20(100)]
O00468	[R].GAPEGTVCGSDGADYPGECQLLR.[R]	2xiodoTMT6plex [C8(100); C19(100)]
O00468	[R].VLPEGGAQCECPLGR.[E]	2xiodoTMT6plex [C9(100); C11(100)]
O00468	[R].ASCYNSALGCCSDGK.[T]	3xiodoTMT6plex [C3(100); C10(100); C11(100)]
O00468	[K].SPCPSVVAPVCGSDASTYSNECELQR.[A]	3xiodoTMT6plex [C3(100); C11(100); C22(100)]
O00468	[R].SGCTPCSCDPQGAVR.[D]	3xiodoTMT6plex [C3(100); C6(100); C8(100)]
O00468	[K].KSPCPSVVAPVCGSDASTYSNECELQR.[A]	3xiodoTMT6plex [C4(100); C12(100); C23(100)]
O00468	[R].SADGLTASCLCPATCR.[G]	3xiodoTMT6plex [C9(100); C11(100); C15(100)]
O00469	[R].DKLDPDMALCR.[N]	1xiodoTMT6plex [C10(100)]
O00469	[K].IFTENIVEQPCPDVFWFPIFSEK.[A]	1xiodoTMT6plex [C11(100)]
O00471	[R].NDIFEDAGILCQR.[V]	1xiodoTMT6plex [C11(100)]
O00471	[K].YHDLECQLIQEFTSAQR.[R]	1xiodoTMT6plex [C6(100)]
O00483	[R].LALFNPDVCWDR.[N]	1xiodoTMT6plex [C9(100)]
O00487	[K].SWMEGLTLQDYSEHCK.[H]	1xiodoTMT6plex [C15(100)]
O00487	[K].SWMEGLTLQDYSEHCK.[H]	1xiodoTMT6plex [C15(100)]; 1xOxidation [M3(100)]
O00488	[R].CLACAR.[Y]	2xiodoTMT6plex [C1(100); C4(100)]
O00499	[K].ADETKDEQFEQCVQNFNK.[Q]	1xiodoTMT6plex [C12(100)]
O00505	[R].SPHQNVCEQAVWALGNIIGDGPQCR.[D]	2xiodoTMT6plex [C7(100); C24(100)]
O00534	[K].CEWELLER.[K]	1xiodoTMT6plex [C1(100)]
O00541	[R].CYVQPQWVFDSVNAR.[L]	1xiodoTMT6plex [C1(100)]
O00541	[K].SLCIGATYDVTDSR.[I]	1xiodoTMT6plex [C3(100)]
O00541	[R].DLDDALSMCFLFSTFPR.[T]	1xiodoTMT6plex [C9(100)]; 1xOxidation [M8(100)]
O00560	[R].FGDQVLQINGENCAGWSSDK.[A]	1xiodoTMT6plex [C13(100)]
O00566	[R].CLTEVGK.[A]	1xiodoTMT6plex [C1(100)]
O00566	[K].ATGRPECFLTIQEGLASK.[F]	1xiodoTMT6plex [C7(100)]
O00567	[K].CSIASR.[I]	1xiodoTMT6plex [C1(100)]
O00567	[R].LVAFCPFASSQVALENANAVSEGVVHEDLR.[L]	1xiodoTMT6plex [C5(100)]
O00567	[K].GLTDLSACK.[A]	1xiodoTMT6plex [C8(100)]
O00567	[K].IINDNATYCR.[L]	1xiodoTMT6plex [C9(100)]
O00584	[K].HGTCAAQVDALNSQK.[K]	1xiodoTMT6plex [C4(100)]
O00592	[K].LISLICR.[A]	1xiodoTMT6plex [C6(100)]
O00622	[K].CIVQTTSWSQCSK.[T]	2xiodoTMT6plex [C1(100); C11(100)]
O00629	[K].SGILPILVHCLER.[D]	1xiodoTMT6plex [C10(100)]
O00629	[K].MAEDEAETIGNLIEECGGLEK.[I]	1xiodoTMT6plex [C16(100)]
O00629	[K].MAEDEAETIGNLIEECGGLEK.[I]	1xiodoTMT6plex [C16(100)]; 1xOxidation [M1(100)]
O00743	[K].LVTVWSAPNYCYR.[C]	1xiodoTMT6plex [C11(100)]
O00743	[R].QITQVYGFYDECQTK.[Y]	1xiodoTMT6plex [C12(100)]
O00743	[K].GAFCDLVWSDPEDVDTWAISPR.[G]	1xiodoTMT6plex [C4(100)]
O00750	[K].HALGSHEYIQYCR.[K]	1xiodoTMT6plex [C12(100)]
O00750	[K].GSLSGDYLYIFDGSDGGVSSSPGPGDIEGSCK.[K]	1xiodoTMT6plex [C31(100)]
O00750	[R].ISDVFLCR.[H]	1xiodoTMT6plex [C7(100)]
O00750	[K].AICNALAAVETPEITSALNQLPPCPSR.[M]	2xiodoTMT6plex [C3(100); C24(100)]
O00754	[R].NLCWDVLCVDQPLVEDPR.[S]	2xiodoTMT6plex [C3(100); C8(100)]
O00764	[R].LVYVCDPVLGDK.[W]	1xiodoTMT6plex [C5(100)]
O14494	[K].INCSDGYIEYYICR.[G]	2xiodoTMT6plex [C3(100); C13(100)]
O14497	[K].DETPLCTLLDWQDSLAK.[R]	1xiodoTMT6plex [C6(100)]
O14497	[K].QYIQCLYAFECK.[I]	2xiodoTMT6plex [C5(100); C11(100)]
O14524	[R].CPAITQNNFLT.[-]	1xiodoTMT6plex [C1(100)]
O14530	[K].APFLCER.[L]	1xiodoTMT6plex [C5(100)]
O14544	[R].SLQYLCR.[F]	1xiodoTMT6plex [C6(100)]
O14545	[R].TELCGNCGR.[N]	2xiodoTMT6plex [C4(100); C7(100)]
O14561	[K].LMCPQEIVDYIADK.[K]	1xiodoTMT6plex [C3(100)]
O14561	[K].LMCPQEIVDYIADKK.[D]	1xiodoTMT6plex [C3(100)]
O14561	[K].LMCPQEIVDYIADKK.[D]	1xiodoTMT6plex [C3(100)]; 1xOxidation [M2(100)]
O14579	[K].NAFYIGSYQQCINEAQR.[V]	1xiodoTMT6plex [C11(100)]
O14617	[K].DLSSPSQYDTGVALTGLSCFVTPDLAR.[D]	1xiodoTMT6plex [C19(100)]
O14617	[R].ASCILQLVK.[H]	1xiodoTMT6plex [C3(100)]
O14617	[K].YISQCIDEIK.[Q]	1xiodoTMT6plex [C5(100)]
O14617	[K].DLILQCLDDKDESIR.[L]	1xiodoTMT6plex [C6(100)]
O14618	[R].LACGIIAR.[S]	1xiodoTMT6plex [C3(100)]
O14618	[K].QICSCDGLTIWEER.[G]	2xiodoTMT6plex [C3(100); C5(100)]
O14641	[K].CWDPSPQAYFTLPR.[N]	1xiodoTMT6plex [C1(100)]
O14646	[K].SAAGYPDYYCK.[W]	1xiodoTMT6plex [C10(100)]
O14646	[K].FQACIDEYFSR.[N]	1xiodoTMT6plex [C4(100)]
O14646	[K].TFSICK.[E]	1xiodoTMT6plex [C5(100)]
O14646	[K].TTPFKDCK.[V]	1xiodoTMT6plex [C7(100)]
O14646	[K].WQGLPYSECSWEDGALISK.[K]	1xiodoTMT6plex [C9(100)]
O14647	[K].VSPEDVEYFNCQQELASELNK.[Q]	1xiodoTMT6plex [C11(100)]
O14647	[R].KPAPSNEPEYLCK.[W]	1xiodoTMT6plex [C12(100)]
O14672	[R].TITLQPGSPCNDFR.[G]	1xiodoTMT6plex [C10(100)]
O14684	[R].HGGPQYCR.[S]	1xiodoTMT6plex [C7(100)]
O14686	[R].IAESLPGVESCQNYLFR.[Y]	1xiodoTMT6plex [C11(100)]
O14686	[R].LCTDSLPETDDSLLCDAGTAISGGK.[A]	2xiodoTMT6plex [C2(100); C15(100)]
O14732	[R].EAGGIVIDTSGGPLDLMACR.[V]	1xiodoTMT6plex [C19(100)]; 1xOxidation [M17(100)]
O14734	[R].QDGVLAVTCAQEGVIR.[V]	1xiodoTMT6plex [C9(100)]
O14744	[K].ADIIVSELLGSFADNELSPECLDGAQHFLK.[D]	1xiodoTMT6plex [C21(100)]
O14744	[R].DLNCVPEIADTLGAVAK.[Q]	1xiodoTMT6plex [C4(100)]
O14745	[R].LCCLEK.[G]	2xiodoTMT6plex [C2(100); C3(100)]
O14772	[R].CSVAPGSVVEYSR.[L]	1xiodoTMT6plex [C1(100)]
O14772	[K].TSCIIQSILDSR.[C]	1xiodoTMT6plex [C3(100)]
O14773	[R].GLTLLFASGDSGAGCWSVSGR.[H]	1xiodoTMT6plex [C15(100)]
O14775	[R].YYPSGDAFASGSDDATCR.[L]	1xiodoTMT6plex [C17(100)]
O14776	[K].AKPVATAPIPGTPWCVVWTGDER.[V]	1xiodoTMT6plex [C15(100)]
O14776	[R].YLVLDCVPEER.[R]	1xiodoTMT6plex [C6(100)]
O14787	[R].SIACWTLSR.[Y]	1xiodoTMT6plex [C4(100)]
O14787	[R].TQDHDENVALEACEFWLTLAEQPICK.[E]	2xiodoTMT6plex [C13(100); C25(100)]
O14802	[K].SNSPLTMALCGSK.[G]	1xiodoTMT6plex [C10(100)]
O14818	[K].ICALDDNVCMAFAGLTADAR.[I]	2xiodoTMT6plex [C2(100); C9(100)]
O14818	[K].ICALDDNVCMAFAGLTADAR.[I]	2xiodoTMT6plex [C2(100); C9(100)]; 1xOxidation [M10(100)]
O14818	[R].KICALDDNVCMAFAGLTADAR.[I]	2xiodoTMT6plex [C3(100); C10(100)]
O14818	[R].KICALDDNVCMAFAGLTADAR.[I]	2xiodoTMT6plex [C3(100); C10(100)]; 1xOxidation [M11(100)]
O14827	[K].WFALYQNVLFYFEGEQSCRPAGMYLLEGCSCERTPAPPR.[A]	3xiodoTMT6plex [C18(100); C29(100); C31(100)]
O14841	[R].SGLFVVGPESAGAHPGPACYR.[K]	1xiodoTMT6plex [C19(100)]
O14879	[K].HLDGNNEAALECLR.[Q]	1xiodoTMT6plex [C12(100)]
O14879	[K].FSNPYSIEYSELDCEEGWTQLK.[C]	1xiodoTMT6plex [C14(100)]
O14879	[K].SPCQTDVLR.[S]	1xiodoTMT6plex [C3(100)]
O14880	[K].VEYPIMYSTDPENGHIFNCIQR.[A]	1xiodoTMT6plex [C19(100)]
O14880	[K].VEYPIMYSTDPENGHIFNCIQR.[A]	1xiodoTMT6plex [C19(100)]; 1xOxidation [M6(100)]
O14880	[K].YKVEYPIMYSTDPENGHIFNCIQR.[A]	1xiodoTMT6plex [C21(100)]
O14880	[K].YKVEYPIMYSTDPENGHIFNCIQR.[A]	1xiodoTMT6plex [C21(100)]; 1xOxidation [M8(100)]
O14893	[R].LLPVEPCDLTEGFDPSVPPR.[T]	1xiodoTMT6plex [C7(100)]
O14893	[R].VQIEAAQCPDVVVAQIDPK.[K]	1xiodoTMT6plex [C8(100)]
O14929	[K].CNTNTAIELK.[L]	1xiodoTMT6plex [C1(100)]
O14929	[R].QIIPPGFCTNTNDFLSLLEK.[E]	1xiodoTMT6plex [C8(100)]
O14929	[K].LCQDLPCFSR.[E]	2xiodoTMT6plex [C2(100); C7(100)]
O14936	[R].HLEEAVELVCTAPQWVPVSWVY.[-]	1xiodoTMT6plex [C10(100)]
O14936	[R].AQFEYDPAKDDLIPCK.[E]	1xiodoTMT6plex [C15(100)]
O14936	[R].YCHDNNIIHR.[D]	1xiodoTMT6plex [C2(100)]
O14964	[R].VCEPCYEQLNR.[K]	2xiodoTMT6plex [C2(100); C5(100)]
O14964	[R].ACGQIFCGK.[C]	2xiodoTMT6plex [C2(100); C7(100)]
O14965	[R].TATYITELANALSYCHSK.[R]	1xiodoTMT6plex [C15(100)]
O14966	[K].CDLSPWAVSR.[D]	1xiodoTMT6plex [C1(100)]
O14974	[K].FDDGAVFLAACSSGDTDEVLK.[L]	1xiodoTMT6plex [C11(100)]
O14975	[K].FSASQFWDDCR.[K]	1xiodoTMT6plex [C10(100)]
O14975	[K].GEVGLLVCK.[I]	1xiodoTMT6plex [C8(100)]
O14976	[R].APHLHTLYNICR.[N]	1xiodoTMT6plex [C11(100)]
O14976	[K].EESDTGQAEFLLLTELCK.[G]	1xiodoTMT6plex [C17(100)]
O14976	[K].IFYQTCR.[A]	1xiodoTMT6plex [C6(100)]
O14979	[R].GFCFITYTDEEPVK.[K]	1xiodoTMT6plex [C3(100)]
O14979	[R].GFCFITYTDEEPVKK.[L]	1xiodoTMT6plex [C3(100)]
O14979	[R].RGFCFITYTDEEPVKK.[L]	1xiodoTMT6plex [C4(100)]
O14979	[R].RGFCFITYTDEEPVK.[K]	1xiodoTMT6plex [C4(100)]
O14980	[K].LDINLLDNVVNCLYHGEGAQQR.[M]	1xiodoTMT6plex [C12(100)]
O14980	[R].QMSVPGIFNPHEIPEEMCD.[-]	1xiodoTMT6plex [C18(100)]; 1xOxidation [M2(100)]
O14980	[R].QMSVPGIFNPHEIPEEMCD.[-]	1xiodoTMT6plex [C18(100)]; 2xOxidation [M2(100); M17(100)]
O14980	[R].TSESLCQNNMVILK.[L]	1xiodoTMT6plex [C6(100)]
O14980	[R].TSESLCQNNMVILK.[L]	1xiodoTMT6plex [C6(100)]; 1xOxidation [M10(100)]
O14981	[K].FNYCILDEGHVIK.[N]	1xiodoTMT6plex [C4(100)]
O14981	[K].LLQQCTTR.[T]	1xiodoTMT6plex [C5(100)]
O15020	[R].DQADPQCLFLR.[Q]	1xiodoTMT6plex [C7(100)]
O15020	[K].LEQSYEALCELAAAR.[R]	1xiodoTMT6plex [C9(100)]
O15027	[R].TEAYEYAQSLGAETCPLPSFQVFK.[F]	1xiodoTMT6plex [C15(100)]
O15027	[R].YWCDAEYDAYR.[R]	1xiodoTMT6plex [C3(100)]
O15027	[K].FSVPHVCAR.[F]	1xiodoTMT6plex [C7(100)]
O15031	[R].SSGGPGAGLCLFPLDK.[V]	1xiodoTMT6plex [C10(100)]
O15031	[R].EDPNYYSYLEMDLQCR.[D]	1xiodoTMT6plex [C15(100)]
O15031	[R].EDPNYYSYLEMDLQCR.[D]	1xiodoTMT6plex [C15(100)]; 1xOxidation [M11(100)]
O15031	[R].LVECGSLFK.[G]	1xiodoTMT6plex [C4(100)]
O15031	[K].SFPCGSEHLPYPLGSR.[D]	1xiodoTMT6plex [C4(100)]
O15031	[K].FGAQLQCVTGPQATR.[G]	1xiodoTMT6plex [C7(100)]
O15031	[R].VTLNGVPCK.[V]	1xiodoTMT6plex [C8(100)]
O15031	[K].TLTETDLYCEPPEVQPPPK.[R]	1xiodoTMT6plex [C9(100)]
O15031	[R].CAWCGGQSR.[C]	2xiodoTMT6plex [C1(100); C4(100)]
O15031	[R].DSQDPYCGWCVVEGR.[C]	2xiodoTMT6plex [C7(100); C10(100)]
O15031	[R].CVYEALCNTTSECPPPVITR.[I]	3xiodoTMT6plex [C1(100); C7(100); C13(100)]
O15031	[R].LPVQECLSYPTCTQCR.[D]	3xiodoTMT6plex [C6(100); C12(100); C15(100)]
O15042	[K].LCQIFSDLNATYR.[T]	1xiodoTMT6plex [C2(100)]
O15067	[R].NWTLEGSC.[-]	*
O15067	[R].APGSLVISAYAVCPDITATVTPDLK.[H]	1xiodoTMT6plex [C13(100)]
O15067	[R].LNFSTPTSTNIVSVCR.[A]	1xiodoTMT6plex [C15(100)]
O15067	[R].HVVFTAETHNFPTGVCPFSGATTGTGGR.[I]	1xiodoTMT6plex [C16(100)]
O15067	[K].FCDNSSAIQGK.[E]	1xiodoTMT6plex [C2(100)]
O15067	[K].GNPICSLHDQGAGGNGNVLK.[E]	1xiodoTMT6plex [C5(100)]
O15067	[R].MGPSYCLPPTFPK.[A]	1xiodoTMT6plex [C6(100)]; 1xOxidation [M1(100)]
O15067	[R].CPACFVGTITGDR.[R]	2xiodoTMT6plex [C1(100); C4(100)]
O15067	[R].ERCPACFVGTITGDR.[R]	2xiodoTMT6plex [C3(100); C6(100)]
O15067	[R].GLAPLHWADDDGNPTEQYPLNPNGSPGGVAGICSCDGR.[H]	2xiodoTMT6plex [C33(100); C35(100)]
O15091	[K].TIESIQLSPEEYECLK.[G]	1xiodoTMT6plex [C14(100)]
O15111	[K].QPRCFVLMDHILNLK.[I]	1xiodoTMT6plex [C4(100)]; 1xOxidation [M8(100)]
O15118	[R].YNCEYSGPPKPLPK.[D]	1xiodoTMT6plex [C3(100)]
O15143	[R].VAWVSHDSTVCLADADKK.[M]	1xiodoTMT6plex [C11(100)]
O15143	[K].CSQFCTTGMDGGMSIWDVK.[S]	2xiodoTMT6plex [C1(100); C5(100)]; 2xOxidation [M9(100); M13(100)]
O15143	[R].VISICYFEQENDWWVCK.[H]	2xiodoTMT6plex [C5(100); C16(100)]
O15144	[R].NCFASVFEK.[Y]	1xiodoTMT6plex [C2(100)]
O15155	[R].AGLGEGVPPGNYGNYGYANSGYSACEEENER.[L]	1xiodoTMT6plex [C25(100)]
O15160	[R].CFSPGVIEVQEVQGK.[K]	1xiodoTMT6plex [C1(100)]
O15164	[R].LIFQNCAEFNEPDSEVANAGIK.[L]	1xiodoTMT6plex [C6(100)]
O15164	[K].LYCETCDK.[L]	2xiodoTMT6plex [C3(100); C6(100)]
O15164	[R].LNLLDTCAVCHQNIQSR.[A]	2xiodoTMT6plex [C7(100); C10(100)]
O15164	[R].CPVCSQECAER.[H]	3xiodoTMT6plex [C1(100); C4(100); C8(100)]
O15173	[R].GLATFCLDKDALR.[D]	1xiodoTMT6plex [C6(100)]
O15213	[K].ICQADIVEAVDIASAAK.[H]	1xiodoTMT6plex [C2(100)]
O15213	[K].VPAELICLDPR.[A]	1xiodoTMT6plex [C7(100)]
O15226	[R].CQNIYLTTGYAGSK.[N]	1xiodoTMT6plex [C1(100)]
O15226	[K].DLVVYENSSNPVCTLNDTAQFNR.[M]	1xiodoTMT6plex [C13(100)]
O15226	[R].HLSTCDGQNPPK.[K]	1xiodoTMT6plex [C5(100)]
O15226	[R].VFLQDHCLAEGYGTK.[K]	1xiodoTMT6plex [C7(100)]
O15226	[K].LLTDGYACEVR.[C]	1xiodoTMT6plex [C8(100)]
O15226	[K].KLLTDGYACEVR.[C]	1xiodoTMT6plex [C9(100)]
O15226	[R].CIQACK.[T]	2xiodoTMT6plex [C1(100); C5(100)]
O15228	[K].CSVLNSEEIHYVIK.[Q]	1xiodoTMT6plex [C1(100)]
O15228	[K].NALAACVR.[L]	1xiodoTMT6plex [C6(100)]
O15228	[K].EDVYSCFR.[F]	1xiodoTMT6plex [C6(100)]
O15228	[K].LEEMLGCK.[T]	1xiodoTMT6plex [C7(100)]; 1xOxidation [M4(100)]
O15228	[K].DFEEGCYLLCK.[S]	2xiodoTMT6plex [C6(100); C10(100)]
O15230	[R].CLPGFYR.[S]	1xiodoTMT6plex [C1(100)]
O15230	[R].GSPRPTEDLYCK.[L]	1xiodoTMT6plex [C11(100)]
O15230	[R].TFQLDTAVDRPCAR.[S]	1xiodoTMT6plex [C12(100)]
O15230	[R].SVEVHGAVGASGCPAA.[-]	1xiodoTMT6plex [C13(100)]
O15230	[K].DGFFGLDQADYFGCR.[S]	1xiodoTMT6plex [C14(100)]
O15230	[R].VGFEGATCDR.[C]	1xiodoTMT6plex [C8(100)]
O15230	[R].CRPNTQGPTCSEPAR.[D]	2xiodoTMT6plex [C1(100); C10(100)]
O15230	[R].CDIGGALGQSCEPR.[T]	2xiodoTMT6plex [C1(100); C11(100)]
O15230	[R].CFCFGATER.[C]	2xiodoTMT6plex [C1(100); C3(100)]
O15230	[R].CNCPPGLSGER.[C]	2xiodoTMT6plex [C1(100); C3(100)]
O15230	[R].CDTCSPGFHGYPR.[C]	2xiodoTMT6plex [C1(100); C4(100)]
O15230	[K].CDQCSLGTFSLDAANPK.[G]	2xiodoTMT6plex [C1(100); C4(100)]
O15230	[R].CDPDTGQCR.[C]	2xiodoTMT6plex [C1(100); C8(100)]
O15230	[R].ECAPGYWGLPEQGCR.[R]	2xiodoTMT6plex [C2(100); C14(100)]
O15230	[R].VSCISSHGAFGPNSAACLPSR.[F]	2xiodoTMT6plex [C3(100); C17(100)]
O15230	[R].GDSCQECAPGFYR.[D]	2xiodoTMT6plex [C4(100); C7(100)]
O15230	[R].GQYCDICTAANSNK.[A]	2xiodoTMT6plex [C4(100); C7(100)]
O15230	[R].GALDQLCGAGGLCR.[C]	2xiodoTMT6plex [C7(100); C13(100)]
O15230	[R].CNCESDFTDGTCEDLTGR.[C]	3xiodoTMT6plex [C1(100); C3(100); C12(100)]
O15230	[R].CDVCAEGFTGFPSCYPTPSSSNDTR.[E]	3xiodoTMT6plex [C1(100); C4(100); C14(100)]
O15230	[R].EQVLPAGQIVNCDCSAAGTQGNACR.[K]	3xiodoTMT6plex [C12(100); C14(100); C24(100)]
O15231	[R].TTGGICTYCNR.[E]	2xiodoTMT6plex [C6(100); C9(100)]
O15235	[R].EAVCFIPGEGHTLQEHQIVLVEGGR.[T]	1xiodoTMT6plex [C4(100)]
O15235	[K].GVVLCTFTR.[K]	1xiodoTMT6plex [C5(100)]
O15260	[R].LCLISTFLEDGIR.[M]	1xiodoTMT6plex [C2(100)]
O15269	[K].CLPPPSIR.[V]	1xiodoTMT6plex [C1(100)]
O15269	[K].ECINFASFNFLGLLDNPR.[V]	1xiodoTMT6plex [C2(100)]
O15269	[K].YGVGTCGPR.[G]	1xiodoTMT6plex [C6(100)]
O15287	[K].EQGAAFNCEQGCK.[S]	2xiodoTMT6plex [C8(100); C12(100)]
O15294	[K].EMQDVQGALQCYTR.[A]	1xiodoTMT6plex [C11(100)]; 1xOxidation [M2(100)]
O15294	[R].AIELQPHFPDAYCNLANALK.[E]	1xiodoTMT6plex [C13(100)]
O15294	[R].SQYGLPEDAIVYCNFNQLYK.[I]	1xiodoTMT6plex [C13(100)]
O15294	[R].QEPDNTGVLLLLSSIHFQCR.[R]	1xiodoTMT6plex [C19(100)]
O15294	[R].HGNLCLDK.[I]	1xiodoTMT6plex [C5(100)]
O15294	[K].GSVAEAEDCYNTALR.[L]	1xiodoTMT6plex [C9(100)]
O15304	[R].SLGQASEADPSGVASIACSSCVR.[A]	2xiodoTMT6plex [C18(100); C21(100)]
O15305	[R].RICELLFS.[-]	1xiodoTMT6plex [C3(100)]
O15321	[K].NNASPFDAPCR.[T]	1xiodoTMT6plex [C10(100)]
O15344	[K].NSASWALCR.[C]	1xiodoTMT6plex [C8(100)]
O15344	[K].CLTIITGLPIPDHLDCTEQLP.[-]	2xiodoTMT6plex [C1(100); C16(100)]
O15344	[K].VLCQFCDQDPAQDAVK.[T]	2xiodoTMT6plex [C3(100); C6(100)]
O15344	[K].VNMYCVTDDQLICALCK.[L]	3xiodoTMT6plex [C5(100); C13(100); C16(100)]
O15344	[K].VNMYCVTDDQLICALCK.[L]	3xiodoTMT6plex [C5(100); C13(100); C16(100)]; 1xOxidation [M3(100)]
O15347	[K].MSAYAFFVQTCR.[E]	1xiodoTMT6plex [C11(100)]; 1xOxidation [M1(100)]
O15355	[R].CVVSEAGK.[A]	1xiodoTMT6plex [C1(100)]
O15357	[R].TLATSCR.[R]	1xiodoTMT6plex [C6(100)]
O15357	[R].TNVPSWCDR.[I]	1xiodoTMT6plex [C7(100)]
O15357	[R].KPAFTEASCPLSR.[L]	1xiodoTMT6plex [C9(100)]
O15371	[K].FMTPVIQDNPSGWGPCAVPEQFR.[D]	1xiodoTMT6plex [C16(100)]
O15371	[K].FMTPVIQDNPSGWGPCAVPEQFR.[D]	1xiodoTMT6plex [C16(100)]; 1xOxidation [M2(100)]
O15371	[R].NLAMEATYINHNFSQQCLR.[M]	1xiodoTMT6plex [C17(100)]
O15371	[R].NLAMEATYINHNFSQQCLR.[M]	1xiodoTMT6plex [C17(100)]; 1xOxidation [M4(100)]
O15371	[K].TQGNVFATDAILATLMSCTR.[S]	1xiodoTMT6plex [C18(100)]
O15371	[K].TQGNVFATDAILATLMSCTR.[S]	1xiodoTMT6plex [C18(100)]; 1xOxidation [M16(100)]
O15371	[R].HCNGVDWR.[Q]	1xiodoTMT6plex [C2(100)]
O15371	[R].CVIDICMK.[L]	2xiodoTMT6plex [C1(100); C6(100)]
O15371	[R].YLEVSEPQDIECCGALEYYDK.[A]	2xiodoTMT6plex [C12(100); C13(100)]
O15372	[R].MDSLLIAGQINTYCQNIK.[E]	1xiodoTMT6plex [C14(100)]
O15372	[R].MDSLLIAGQINTYCQNIK.[E]	1xiodoTMT6plex [C14(100)]; 1xOxidation [M1(100)]
O15372	[K].LMEVCK.[E]	1xiodoTMT6plex [C5(100)]; 1xOxidation [M2(100)]
O15379	[R].YYCLNVPLR.[D]	1xiodoTMT6plex [C3(100)]
O15379	[K].SLNAFNVGDDCPVFPGLFEFCSR.[Y]	2xiodoTMT6plex [C11(100); C21(100)]
O15381	[K].KDSFFLDLSCEK.[S]	1xiodoTMT6plex [C10(100)]
O15381	[R].GVLLHGPPGCGK.[T]	1xiodoTMT6plex [C10(100)]
O15381	[R].ELFEQAVSNAPCIIFIDEIDAITPK.[R]	1xiodoTMT6plex [C12(100)]
O15381	[K].ALGLVTPAGVLLAGPPGCGK.[T]	1xiodoTMT6plex [C18(100)]
O15381	[R].EICLGIPDEASR.[E]	1xiodoTMT6plex [C3(100)]
O15381	[R].ILQTLCR.[K]	1xiodoTMT6plex [C6(100)]
O15381	[K].DSFFLDLSCEK.[S]	1xiodoTMT6plex [C9(100)]
O15381	[R].CDCYTGADLSALVR.[E]	2xiodoTMT6plex [C1(100); C3(100)]
O15381	[K].NSAPCVIFFDEVDALCPR.[R]	2xiodoTMT6plex [C5(100); C16(100)]
O15382	[R].EVFGSGTACQVCPVHR.[I]	2xiodoTMT6plex [C9(100); C12(100)]
O15431	[K].AVVVDITEHCH.[-]	1xiodoTMT6plex [C10(100)]
O15446	[R].FCAFGGNPPVTGPR.[S]	1xiodoTMT6plex [C2(100)]
O15446	[R].FSCPPNFTAKPPASESPR.[F]	1xiodoTMT6plex [C3(100)]
O15446	[R].VLSSCPQAGEATLLAPSTEAGGGLTCASAPQGTLR.[I]	2xiodoTMT6plex [C5(100); C26(100)]
O15460	[R].DVYESLCR.[G]	1xiodoTMT6plex [C7(100)]
O15460	[R].GQEFLRPCGSTEVD.[-]	1xiodoTMT6plex [C8(100)]
O15460	[R].HAACPVLVGCK.[W]	2xiodoTMT6plex [C4(100); C10(100)]
O15498	[K].EQDYLCHVYVR.[N]	1xiodoTMT6plex [C6(100)]
O15533	[K].WASGLTPAQNCPR.[A]	1xiodoTMT6plex [C11(100)]
O15541	[K].AVDQVCTFLFK.[K]	1xiodoTMT6plex [C6(100)]
O15541	[R].CYVCDQQTNGVFNPAK.[E]	2xiodoTMT6plex [C1(100); C4(100)]
O43143	[K].IAPQYYDMSNFPQCEAK.[R]	1xiodoTMT6plex [C14(100)]
O43143	[K].IAPQYYDMSNFPQCEAK.[R]	1xiodoTMT6plex [C14(100)]; 1xOxidation [M8(100)]
O43143	[R].TCTDIKPEWLVK.[I]	1xiodoTMT6plex [C2(100)]
O43143	[K].RGVACTQPR.[R]	1xiodoTMT6plex [C5(100)]
O43143	[K].TTQIPQWCVEYMR.[S]	1xiodoTMT6plex [C8(100)]
O43143	[K].FQIYFDNCPLLTIPGR.[T]	1xiodoTMT6plex [C8(100)]
O43143	[K].TTQIPQWCVEYMR.[S]	1xiodoTMT6plex [C8(100)]; 1xOxidation [M12(100)]
O43143	[K].QNHESVQWCYDNFINYR.[S]	1xiodoTMT6plex [C9(100)]
O43148	[R].DITVLDLGCGK.[G]	1xiodoTMT6plex [C9(100)]
O43148	[K].KGDYPLFGCK.[Y]	1xiodoTMT6plex [C9(100)]
O43159	[K].AQLSGLQLQPCLYK.[R]	1xiodoTMT6plex [C11(100)]
O43159	[R].NPVHCFDLASLDPR.[V]	1xiodoTMT6plex [C5(100)]
O43159	[R].QRPASLVVADFGCGDCR.[L]	2xiodoTMT6plex [C13(100); C16(100)]
O43164	[R].EAEAYTGLSPPVPSFNCEVR.[D]	1xiodoTMT6plex [C17(100)]
O43172	[R].CVYTIPAHQNLVTGVK.[F]	1xiodoTMT6plex [C1(100)]
O43172	[K].EIYGINFSPNGYHIATGSGDNTCK.[V]	1xiodoTMT6plex [C23(100)]
O43172	[R].FLGTTCYDR.[S]	1xiodoTMT6plex [C6(100)]
O43172	[K].DVNLASCAADGSVK.[L]	1xiodoTMT6plex [C7(100)]
O43172	[K].LWSVPDCNLLHTLR.[G]	1xiodoTMT6plex [C7(100)]
O43172	[R].SLNNFCSQIGDDRPISYCHFSPNSK.[M]	2xiodoTMT6plex [C6(100); C18(100)]
O43175	[R].CGEEIAVQFVDMVK.[G]	1xiodoTMT6plex [C1(100)]
O43175	[R].CGEEIAVQFVDMVK.[G]	1xiodoTMT6plex [C1(100)]; 1xOxidation [M12(100)]
O43175	[K].EELIAELQDCEGLIVR.[S]	1xiodoTMT6plex [C10(100)]
O43175	[R].ALVDHENVISCPHLGASTK.[E]	1xiodoTMT6plex [C11(100)]
O43175	[R].VVNCAR.[G]	1xiodoTMT6plex [C4(100)]
O43175	[K].NAGNCLSPAVIVGLLK.[E]	1xiodoTMT6plex [C5(100)]
O43175	[R].ALQSGQCAGAALDVFTEEPPR.[D]	1xiodoTMT6plex [C7(100)]
O43175	[R].ALQSGQCAGAALDVFTEEPPRDR.[A]	1xiodoTMT6plex [C7(100)]
O43175	[K].VLISDSLDPCCR.[K]	2xiodoTMT6plex [C10(100); C11(100)]
O43175	[R].KVLISDSLDPCCR.[K]	2xiodoTMT6plex [C11(100); C12(100)]
O43189	[R].APAPGEGEGTSWVCR.[Q]	1xiodoTMT6plex [C14(100)]
O43242	[K].CYYYHAR.[V]	1xiodoTMT6plex [C1(100)]
O43248	[R].FFDNAYCGGGDPPAEPPCSGK.[G]	2xiodoTMT6plex [C7(100); C18(100)]
O43252	[R].QWGTTCK.[N]	1xiodoTMT6plex [C6(100)]
O43252	[K].TDSCDVNDCVQQVVELLQER.[D]	2xiodoTMT6plex [C4(100); C9(100)]
O43255	[K].VASAVLFPCK.[Y]	1xiodoTMT6plex [C9(100)]
O43264	[R].LGIVWQDVLPVNIYCK.[A]	1xiodoTMT6plex [C15(100)]
O43264	[K].NCLVYSIPTNSSK.[L]	1xiodoTMT6plex [C2(100)]
O43264	[R].LAPILCDGTATFVDLVPGFR.[R]	1xiodoTMT6plex [C6(100)]
O43290	[K].GAIVFNATSEFCR.[T]	1xiodoTMT6plex [C12(100)]
O43290	[R].KGAIVFNATSEFCR.[T]	1xiodoTMT6plex [C13(100)]
O43290	[K].SLPSAVYCIEDK.[M]	1xiodoTMT6plex [C8(100)]
O43292	[K].GGLLCTLQGK.[L]	1xiodoTMT6plex [C5(100)]
O43298	[K].CTEVLEGNPTVLCQK.[L]	2xiodoTMT6plex [C1(100); C13(100)]
O43310	[R].TQSHISQWTADCSEPLDSSCSFSR.[G]	2xiodoTMT6plex [C12(100); C20(100)]
O43314	[R].CVIAVIR.[H]	1xiodoTMT6plex [C1(100)]
O43314	[K].GYCTPLVR.[K]	1xiodoTMT6plex [C3(100)]
O43318	[K].SLSTYYQQCK.[K]	1xiodoTMT6plex [C9(100)]
O43353	[K].TTPCSSAIINPLSTAGNSER.[L]	1xiodoTMT6plex [C4(100)]
O43390	[K].LCDSYEIRPGK.[H]	1xiodoTMT6plex [C2(100)]
O43390	[R].GYAFITFCGK.[E]	1xiodoTMT6plex [C8(100)]
O43395	[K].CVLVWEGTAK.[D]	1xiodoTMT6plex [C1(100)]
O43395	[R].VLGFSEPTVVTAALNCVGK.[G]	1xiodoTMT6plex [C16(100)]
O43396	[R].GCGPCLR.[I]	2xiodoTMT6plex [C2(100); C5(100)]
O43399	[R].HCGELK.[R]	1xiodoTMT6plex [C2(100)]
O43402	[K].LTTQAYCK.[M]	1xiodoTMT6plex [C7(100)]
O43414	[K].SIFVTCGDWDLK.[V]	1xiodoTMT6plex [C6(100)]
O43422	[R].SDLPNPDTLSAELHCWR.[I]	1xiodoTMT6plex [C15(100)]
O43432	[K].AIDEPSFSVAYANMCR.[C]	1xiodoTMT6plex [C15(100)]; 1xOxidation [M14(100)]
O43432	[R].EDTIPIPSLTSCTETSDPLPTNENDDDICK.[K]	2xiodoTMT6plex [C12(100); C29(100)]
O43447	[K].CDWLDGK.[H]	1xiodoTMT6plex [C1(100)]
O43447	[K].LPVVISQCGEM.[-]	1xiodoTMT6plex [C8(100)]
O43447	[K].LPVVISQCGEM.[-]	1xiodoTMT6plex [C8(100)]
O43463	[K].SSWNQLQDLCR.[L]	1xiodoTMT6plex [C10(100)]
O43463	[R].NLYDFEVEYLCDYK.[K]	1xiodoTMT6plex [C11(100)]
O43463	[R].YDLCIFR.[T]	1xiodoTMT6plex [C4(100)]
O43463	[R].AGLPIYECNSR.[C]	1xiodoTMT6plex [C8(100)]
O43463	[R].CGYDCPNR.[V]	2xiodoTMT6plex [C1(100); C5(100)]
O43491	[K].VTLLDGTEYSCDLEK.[H]	1xiodoTMT6plex [C11(100)]
O43504	[K].NPSIVGVLCTDSQGLNLGCR.[G]	2xiodoTMT6plex [C9(100); C19(100)]
O43567	[K].CVDPWLTK.[T]	1xiodoTMT6plex [C1(100)]
O43583	[R].VLYCGVCSLPTEYCEYMPDVAK.[C]	3xiodoTMT6plex [C4(100); C7(100); C14(100)]
O43583	[R].VLYCGVCSLPTEYCEYMPDVAK.[C]	3xiodoTMT6plex [C4(100); C7(100); C14(100)]; 1xOxidation [M17(100)]
O43592	[K].FFCFQVLEHQVK.[Y]	1xiodoTMT6plex [C3(100)]
O43592	[K].ISPDAWQVCAEALAQR.[T]	1xiodoTMT6plex [C9(100)]
O43592	[R].GPECVQYLQQEYLPSLQVAPEIIQEFCQALQQPDAK.[V]	2xiodoTMT6plex [C4(100); C27(100)]
O43592	[R].EEACDCLFEVVNK.[G]	2xiodoTMT6plex [C4(100); C6(100)]
O43592	[K].RGPECVQYLQQEYLPSLQVAPEIIQEFCQALQQPDAK.[V]	2xiodoTMT6plex [C5(100); C28(100)]
O43598	[R].GEPGRPALYFCGSIR.[G]	1xiodoTMT6plex [C11(100)]
O43617	[K].MSSELFTLTYGALVTQLCK.[D]	1xiodoTMT6plex [C18(100)]; 1xOxidation [M1(100)]
O43660	[R].CIAVEPGNQWFVTGSADR.[T]	1xiodoTMT6plex [C1(100)]
O43660	[R].VHAAVQPGSLDSESGIFACAFDQSESR.[L]	1xiodoTMT6plex [C19(100)]
O43660	[R].SPYLFSCGEDK.[Q]	1xiodoTMT6plex [C7(100)]
O43663	[R].VELVQYWDQCFYSQEQR.[Q]	1xiodoTMT6plex [C10(100)]
O43663	[R].QAFAPFCAEDYTESLLQLHDAEIVR.[L]	1xiodoTMT6plex [C7(100)]
O43678	[R].IHLCQR.[S]	1xiodoTMT6plex [C4(100)]
O43681	[K].IDTHNIIVNQLVFPDPEKPCK.[M]	1xiodoTMT6plex [C20(100)]
O43681	[K].TTCSCSLAVQLSK.[G]	2xiodoTMT6plex [C3(100); C5(100)]
O43683	[R].LSQPAAGGVLTCEAELGVEACR.[L]	2xiodoTMT6plex [C12(100); C21(100)]
O43684	[K].YQHTGAVLDCAFYDPTHAWSGGLDHQLK.[M]	1xiodoTMT6plex [C10(100)]
O43684	[R].LCQFHR.[Y]	1xiodoTMT6plex [C2(100)]
O43684	[R].TPCNAGTFSQPEK.[V]	1xiodoTMT6plex [C3(100)]
O43684	[R].CVEYCPEVNVMVTGSWDQTVK.[L]	2xiodoTMT6plex [C1(100); C5(100)]
O43684	[R].CVEYCPEVNVMVTGSWDQTVK.[L]	2xiodoTMT6plex [C1(100); C5(100)]; 1xOxidation [M11(100)]
O43688	[R].GFYCGDDSIR.[Y]	1xiodoTMT6plex [C4(100)]
O43707	[K].ICDQWDALGSLTHSR.[R]	1xiodoTMT6plex [C2(100)]
O43707	[K].ACLISLGYDVENDR.[Q]	1xiodoTMT6plex [C2(100)]
O43708	[R].LLVLEAFQVSHPCR.[Q]	1xiodoTMT6plex [C13(100)]
O43709	[K].FYLCLFSGPSTFIPEGLSENQDEVEPR.[E]	1xiodoTMT6plex [C4(100)]
O43719	[R].HPDGVASVSFRDPEEADYCIQTLDGR.[W]	1xiodoTMT6plex [C19(100)]
O43719	[K].RGFEGSCSQK.[E]	1xiodoTMT6plex [C7(100)]
O43719	[K].GDGLCCYLK.[R]	2xiodoTMT6plex [C5(100); C6(100)]
O43747	[K].ADCASGIFLAAEK.[Y]	1xiodoTMT6plex [C3(100)]
O43747	[R].STIVDCLK.[D]	1xiodoTMT6plex [C6(100)]
O43747	[K].ELLYFLDSCEPEFK.[A]	1xiodoTMT6plex [C9(100)]
O43760	[K].QMYCVFNR.[N]	1xiodoTMT6plex [C4(100)]; 1xOxidation [M2(100)]
O43765	[K].LGNYAGAVQDCER.[A]	1xiodoTMT6plex [C11(100)]
O43765	[K].AIELNPANAVYFCNR.[A]	1xiodoTMT6plex [C13(100)]
O43776	[R].LMTDTINEPILLCR.[F]	1xiodoTMT6plex [C13(100)]
O43776	[R].LMTDTINEPILLCR.[F]	1xiodoTMT6plex [C13(100)]; 1xOxidation [M2(100)]
O43776	[R].DVCLYPR.[F]	1xiodoTMT6plex [C3(100)]
O43776	[K].YGTCPHGGYGLGLER.[F]	1xiodoTMT6plex [C4(100)]
O43795	[K].EICELTGIDQSVLER.[A]	1xiodoTMT6plex [C3(100)]
O43795	[K].LNQVCATHQHFESR.[M]	1xiodoTMT6plex [C5(100)]
O43805	[K].CIEELCQK.[R]	2xiodoTMT6plex [C1(100); C6(100)]
O43813	[K].FPSGNYPPCIGDNR.[D]	1xiodoTMT6plex [C9(100)]
O43813	[K].YLCDAYQCADVIWQYGLLK.[K]	2xiodoTMT6plex [C3(100); C8(100)]
O43813	[K].FAEWCLEYGEHGCR.[T]	2xiodoTMT6plex [C5(100); C13(100)]
O43815	[R].LLSCSADGTLR.[L]	1xiodoTMT6plex [C4(100)]
O43818	[R].LWQCGEGFR.[Q]	1xiodoTMT6plex [C4(100)]
O43818	[R].ECCVTAGGR.[D]	2xiodoTMT6plex [C2(100); C3(100)]
O43823	[R].NGSFGGQYSECR.[D]	1xiodoTMT6plex [C11(100)]
O43823	[R].NGSFGGQYSECRDPAR.[E]	1xiodoTMT6plex [C11(100)]
O43823	[R].IQFACSVCK.[F]	2xiodoTMT6plex [C5(100); C8(100)]
O43824	[K].CSVLSTLR.[G]	1xiodoTMT6plex [C1(100)]
O43824	[R].EFPVISVVGYTNCGK.[T]	1xiodoTMT6plex [C13(100)]
O43837	[R].GVIECLK.[I]	1xiodoTMT6plex [C5(100)]
O43837	[K].LGDGLFLQCCEEVAELYPK.[I]	2xiodoTMT6plex [C9(100); C10(100)]
O43847	[K].QTLGYHVYPTCR.[N]	1xiodoTMT6plex [C11(100)]
O43847	[K].IVNTPQGCLWYK.[K]	1xiodoTMT6plex [C8(100)]
O43847	[K].STCSCPDLQPNGQDLGENSR.[V]	2xiodoTMT6plex [C3(100); C5(100)]
O43854	[R].GDTFIGYVCK.[C]	1xiodoTMT6plex [C9(100)]
O43865	[R].QVDVVITCTGNK.[N]	1xiodoTMT6plex [C8(100)]
O43865	[K].NSCIVCNMGHSNTEIDVTSLR.[T]	2xiodoTMT6plex [C3(100); C6(100)]
O43865	[K].NSCIVCNMGHSNTEIDVTSLR.[T]	2xiodoTMT6plex [C3(100); C6(100)]; 1xOxidation [M8(100)]
O43896	[R].FVPPHDCK.[L]	1xiodoTMT6plex [C7(100)]
O43913	[K].CTVSLDFIR.[A]	1xiodoTMT6plex [C1(100)]
O43913	[K].YCEPVVK.[G]	1xiodoTMT6plex [C2(100)]
O43920	[K].EWIECAHGIGYTR.[A]	1xiodoTMT6plex [C5(100)]
O43920	[K].IEYDDFVECLLR.[Q]	1xiodoTMT6plex [C9(100)]
O43929	[K].SNSLIHTECLSQVQR.[I]	1xiodoTMT6plex [C9(100)]
O43933	[K].CVYCPPPDQVSR.[L]	2xiodoTMT6plex [C1(100); C4(100)]
O43933	[R].CEILCNVIK.[N]	2xiodoTMT6plex [C1(100); C5(100)]
O60216	[R].CLTPLVPEDLR.[K]	1xiodoTMT6plex [C1(100)]
O60216	[K].TGAESISLLELCR.[N]	1xiodoTMT6plex [C12(100)]
O60216	[K].AHVFECNLESSVESIISPK.[V]	1xiodoTMT6plex [C6(100)]
O60216	[K].YLLADCNEAFIK.[I]	1xiodoTMT6plex [C6(100)]
O60220	[R].AEACFVNCVER.[F]	2xiodoTMT6plex [C4(100); C8(100)]
O60231	[R].CTSAEEFVQR.[L]	1xiodoTMT6plex [C1(100)]
O60231	[R].TGMESLTVTPCSK.[A]	1xiodoTMT6plex [C11(100)]; 1xOxidation [M3(100)]
O60231	[R].VEVGLSSCQGDYIR.[V]	1xiodoTMT6plex [C8(100)]
O60232	[K].IYCVACQELDSDVDKDNPALNAQAALSQAR.[E]	2xiodoTMT6plex [C3(100); C6(100)]
O60232	[R].MLGETCADCGTILLQDK.[Q]	2xiodoTMT6plex [C6(100); C9(100)]; 1xOxidation [M1(100)]
O60244	[R].TWVAELVFANCPLNGTSTR.[E]	1xiodoTMT6plex [C11(100)]
O60244	[R].LYECVLEFAR.[S]	1xiodoTMT6plex [C4(100)]
O60244	[R].SLLDCTFR.[L]	1xiodoTMT6plex [C5(100)]
O60244	[R].TNTAYQCFSILPQSSTHIR.[L]	1xiodoTMT6plex [C7(100)]
O60264	[R].CNTLITLIER.[E]	1xiodoTMT6plex [C1(100)]
O60264	[R].DVLLPGEWDVCVTSYEMLIK.[E]	1xiodoTMT6plex [C11(100)]
O60264	[R].SVCLIGDKEQR.[A]	1xiodoTMT6plex [C3(100)]
O60264	[R].SVCLIGDK.[E]	1xiodoTMT6plex [C3(100)]
O60264	[R].VLDILEDYCMWR.[N]	1xiodoTMT6plex [C9(100)]
O60264	[R].VLDILEDYCMWR.[N]	1xiodoTMT6plex [C9(100)]; 1xOxidation [M10(100)]
O60287	[R].DPVLAPAVGADLLDYCLAR.[R]	1xiodoTMT6plex [C16(100)]
O60287	[K].LICESLYASGYR.[L]	1xiodoTMT6plex [C3(100)]
O60287	[R].TLLESCVK.[W]	1xiodoTMT6plex [C6(100)]
O60287	[R].DPLALCLLLQAYDK.[L]	1xiodoTMT6plex [C6(100)]
O60287	[R].MVCEAADDAPSSEEEAIVVLCK.[D]	2xiodoTMT6plex [C3(100); C21(100)]
O60287	[R].MVCEAADDAPSSEEEAIVVLCK.[D]	2xiodoTMT6plex [C3(100); C21(100)]; 1xOxidation [M1(100)]
O60292	[K].FAEIFCR.[E]	1xiodoTMT6plex [C6(100)]
O60293	[K].LPLSSVSYSNMIEPDQCFCR.[F]	2xiodoTMT6plex [C17(100); C19(100)]
O60294	[R].IGETPELCALTGPFER.[G]	1xiodoTMT6plex [C8(100)]
O60294	[R].HSTTEVSCQNQEYLFVYGGR.[S]	1xiodoTMT6plex [C8(100)]
O60306	[K].SLGVPGDASYTCETAGYFFLYQVMSR.[W]	1xiodoTMT6plex [C12(100)]
O60306	[K].IIWDENIVPTEYYSGEGCLALPK.[L]	1xiodoTMT6plex [C18(100)]
O60306	[K].IVAPTVSQINAEFVTQLACK.[Y]	1xiodoTMT6plex [C19(100)]
O60306	[R].ASLCNLYNWR.[Y]	1xiodoTMT6plex [C4(100)]
O60313	[K].EGCTVSPETISLNVK.[G]	1xiodoTMT6plex [C3(100)]
O60313	[R].NLSLAVSDCFWK.[M]	1xiodoTMT6plex [C9(100)]
O60313	[K].TALNHCNLCR.[R]	2xiodoTMT6plex [C6(100); C9(100)]
O60318	[R].EQLQLSEATGTCLGER.[L]	1xiodoTMT6plex [C12(100)]
O60318	[K].LVLVLPDVEEQSPESCGR.[I]	1xiodoTMT6plex [C16(100)]
O60318	[R].SESTDSLGGLSPSEVTAIQCK.[N]	1xiodoTMT6plex [C20(100)]
O60318	[R].HTPVCSFNSQNK.[Y]	1xiodoTMT6plex [C5(100)]
O60318	[R].ALAPSAECPIAEENLAR.[G]	1xiodoTMT6plex [C8(100)]
O60318	[K].ETLQELQCFCK.[Y]	2xiodoTMT6plex [C8(100); C10(100)]
O60333	[K].TPNTFAVCTK.[H]	1xiodoTMT6plex [C8(100)]
O60337	[R].KEYCELCK.[H]	2xiodoTMT6plex [C4(100); C7(100)]
O60341	[K].CPLYEANGQAVPK.[E]	1xiodoTMT6plex [C1(100)]
O60341	[R].YTASGCEVIAVNTR.[S]	1xiodoTMT6plex [C6(100)]
O60341	[R].DLTALCK.[E]	1xiodoTMT6plex [C6(100)]
O60341	[K].CDAVLCTLPLGVLK.[Q]	2xiodoTMT6plex [C1(100); C6(100)]
O60343	[R].CSSVTGVQR.[R]	1xiodoTMT6plex [C1(100)]
O60343	[K].FEVLYCGK.[V]	1xiodoTMT6plex [C6(100)]
O60353	[R].DIGFWCPR.[H]	1xiodoTMT6plex [C6(100)]
O60353	[K].AFVPTCIEQIHVVPPCR.[K]	2xiodoTMT6plex [C6(100); C16(100)]
O60437	[R].CDLEIYQLK.[K]	1xiodoTMT6plex [C1(100)]
O60437	[R].CTNELYWLDQQAK.[G]	1xiodoTMT6plex [C1(100)]
O60437	[K].ICANSQQYQQAVK.[D]	1xiodoTMT6plex [C2(100)]
O60443	[R].NEVLCVLTQK.[I]	1xiodoTMT6plex [C5(100)]
O60488	[K].GVEGTWVDICNNPAMEAEILK.[E]	1xiodoTMT6plex [C10(100)]; 1xOxidation [M15(100)]
O60488	[K].GYDAPLCNLLLFK.[K]	1xiodoTMT6plex [C7(100)]
O60488	[K].TALLDISCVK.[H]	1xiodoTMT6plex [C8(100)]
O60488	[K].NCPLIDNICAFAK.[S]	2xiodoTMT6plex [C2(100); C9(100)]
O60488	[R].WFCTGDIGEFHPDGCLQIIDR.[K]	2xiodoTMT6plex [C3(100); C15(100)]
O60488	[R].VGAPLICCEIK.[L]	2xiodoTMT6plex [C7(100); C8(100)]
O60499	[R].WCELLQESAAVGR.[E]	1xiodoTMT6plex [C2(100)]
O60502	[R].ANSSVVSVNCK.[G]	1xiodoTMT6plex [C10(100)]
O60502	[R].KLDQVSQFGCR.[S]	1xiodoTMT6plex [C10(100)]
O60502	[K].LDQVSQFGCR.[S]	1xiodoTMT6plex [C9(100)]
O60503	[K].YSISSSCSSSGDSGGVPR.[R]	1xiodoTMT6plex [C7(100)]
O60506	[R].GYAFVTFCTK.[E]	1xiodoTMT6plex [C8(100)]
O60508	[R].DICFNTAGTQFLSAAYDR.[Y]	1xiodoTMT6plex [C3(100)]
O60508	[K].VITCGWDGLIK.[L]	1xiodoTMT6plex [C4(100)]
O60508	[K].LWDTETGQCISR.[F]	1xiodoTMT6plex [C9(100)]
O60547	[K].YYRPTEVDFLQGDCTK.[A]	1xiodoTMT6plex [C14(100)]
O60547	[K].TCGLINSVK.[F]	1xiodoTMT6plex [C2(100)]
O60547	[K].IYLGQLECFSLGNLDAK.[R]	1xiodoTMT6plex [C8(100)]
O60566	[K].LELTNETSENPTQSPWCSQYR.[R]	1xiodoTMT6plex [C17(100)]
O60566	[K].TSEDQQTACGTIYSQTLSIK.[K]	1xiodoTMT6plex [C9(100)]
O60566	[K].CLQIPEKLELTNETSENPTQSPWCSQYR.[R]	2xiodoTMT6plex [C1(100); C24(100)]
O60566	[R].NVTICPNPEDTCDFAR.[A]	2xiodoTMT6plex [C5(100); C12(100)]
O60568	[R].DVFSGSDTDPDMAFCK.[S]	1xiodoTMT6plex [C15(100)]
O60568	[R].DVFSGSDTDPDMAFCK.[S]	1xiodoTMT6plex [C15(100)]; 1xOxidation [M12(100)]
O60568	[R].YDCVISSPR.[K]	1xiodoTMT6plex [C3(100)]
O60568	[K].GLDYEGGGCR.[F]	1xiodoTMT6plex [C9(100)]
O60568	[R].LLFSAESFCWPEWGLAEQYPEVGTGK.[R]	1xiodoTMT6plex [C9(100)]
O60568	[K].LQLNYLGNYVPNGWTPEGGCGFCNQDR.[R]	2xiodoTMT6plex [C20(100); C23(100)]
O60610	[K].LVAEDLSQDCFWTK.[V]	1xiodoTMT6plex [C10(100)]
O60610	[K].VGCLQLINALITPAEELDFR.[V]	1xiodoTMT6plex [C3(100)]
O60610	[K].LIEECISQIVLHK.[N]	1xiodoTMT6plex [C5(100)]
O60610	[R].DMPLLSCLESLR.[V]	1xiodoTMT6plex [C7(100)]
O60610	[R].DMPLLSCLESLR.[V]	1xiodoTMT6plex [C7(100)]; 1xOxidation [M2(100)]
O60613	[R].GCCQEEAQFETK.[K]	2xiodoTMT6plex [C2(100); C3(100)]
O60613	[R].ELGFSSNLLCSSCDLLGQFNLLQLDPDCR.[G]	3xiodoTMT6plex [C10(100); C13(100); C28(100)]
O60637	[R].ETASNCNGSLAHPSDLYAEGCEALVVK.[K]	2xiodoTMT6plex [C6(100); C21(100)]
O60637	[K].NQSVPLSCCR.[E]	2xiodoTMT6plex [C8(100); C9(100)]
O60664	[R].DIAQQLQATCTSLGSSIQGLPTNVK.[D]	1xiodoTMT6plex [C10(100)]
O60664	[R].VASMPLISSTCDMVSAAYASTK.[E]	1xiodoTMT6plex [C11(100)]
O60664	[R].VASMPLISSTCDMVSAAYASTK.[E]	1xiodoTMT6plex [C11(100)]; 1xOxidation [M4(98.6)]
O60664	[R].VASMPLISSTCDMVSAAYASTK.[E]	1xiodoTMT6plex [C11(100)]; 2xOxidation [M4(100); M13(100)]
O60671	[R].NEDGQICFVEYYCCPDEEVPESES.[-]	3xiodoTMT6plex [C7(100); C13(100); C14(100)]
O60678	[R].LFTSAEETFSHCK.[S]	1xiodoTMT6plex [C12(100)]
O60678	[K].GGSVYPDICTISLVAVSDVNK.[H]	1xiodoTMT6plex [C9(100)]
O60678	[K].QQTPCLFCNR.[L]	2xiodoTMT6plex [C5(100); C8(100)]
O60684	[K].VSPCLPVLSR.[L]	1xiodoTMT6plex [C4(100)]
O60684	[R].SGSGVNPYCGLIEEAYGLDK.[I]	1xiodoTMT6plex [C9(100)]
O60701	[K].YIEACAR.[R]	1xiodoTMT6plex [C5(100)]
O60701	[R].AVQALCAVYEHWVPR.[E]	1xiodoTMT6plex [C6(100)]
O60701	[K].DVLNLVYLCEALNLPEVAR.[Y]	1xiodoTMT6plex [C9(100)]
O60701	[K].ASVGFGGSCFQK.[D]	1xiodoTMT6plex [C9(100)]
O60716	[K].SNAAAYLQHLCYR.[N]	1xiodoTMT6plex [C11(100)]
O60716	[R].HIEWESVLTNTAGCLR.[N]	1xiodoTMT6plex [C14(100)]
O60716	[K].TPAILEASAGAIQNLCAGR.[W]	1xiodoTMT6plex [C16(100)]
O60716	[K].LVENCVCLLR.[N]	2xiodoTMT6plex [C5(100); C7(100)]
O60763	[R].VLVSPTNPPGATSSCQK.[A]	1xiodoTMT6plex [C15(100)]
O60763	[R].VQLATSIGNPPVSLLQQCTNILSQGSK.[I]	1xiodoTMT6plex [C18(100)]
O60826	[K].TLGVSFVQAESECR.[H]	1xiodoTMT6plex [C13(100)]
O60828	[K].VFDPSCGLPYYWNADTDLVSWLSPHDPNSVVTK.[S]	1xiodoTMT6plex [C6(100)]
O60830	[R].IVDDCGGAFTMGVIGGGVFQAIK.[G]	1xiodoTMT6plex [C5(100)]
O60830	[R].IVDDCGGAFTMGVIGGGVFQAIK.[G]	1xiodoTMT6plex [C5(100)]; 1xOxidation [M11(100)]
O60832	[K].DSAVNAICYGAK.[I]	1xiodoTMT6plex [C8(100)]
O60832	[R].TTHYTPLACGSNPLK.[R]	1xiodoTMT6plex [C9(100)]
O60832	[R].TTHYTPLACGSNPLKR.[E]	1xiodoTMT6plex [C9(100)]
O60832	[K].VTGCLIVCIER.[A]	2xiodoTMT6plex [C4(100); C8(100)]
O60841	[R].LAHCEELR.[A]	1xiodoTMT6plex [C4(100)]
O60841	[R].APIICVLGHVDTGK.[T]	1xiodoTMT6plex [C5(100)]
O60841	[K].HIAVFPCK.[I]	1xiodoTMT6plex [C7(100)]
O60858	[K].HVFCSIEDAYAQER.[D]	1xiodoTMT6plex [C4(100)]
O60884	[K].VIEPGCVR.[V]	1xiodoTMT6plex [C6(100)]
O60884	[K].NVLCSACSGQGGK.[S]	2xiodoTMT6plex [C4(100); C7(100)]
O60885	[R].YVTSCLR.[K]	1xiodoTMT6plex [C5(100)]
O60907	[R].GTGGIFEVCWNAR.[G]	1xiodoTMT6plex [C9(100)]
O60930	[K].TGVFLTWNECR.[A]	1xiodoTMT6plex [C10(100)]
O60934	[R].IETSCSLLEQTQPATPSLWK.[N]	1xiodoTMT6plex [C5(100)]
O60934	[R].LITEENEEEHNFFLAPGTCVVDTGITNSQTLIPDCQK.[K]	2xiodoTMT6plex [C19(100); C35(100)]
O60936	[R].SYDPPCPGHWTPEAPGSGTTCPGLPR.[A]	2xiodoTMT6plex [C6(100); C21(100)]
O75054	[K].EPHLNYSPTCLEPPVLSIHPGAID.[-]	1xiodoTMT6plex [C10(100)]
O75063	[R].WEYDESYCDAVK.[K]	1xiodoTMT6plex [C8(100)]
O75063	[K].CYYCR.[E]	2xiodoTMT6plex [C1(100); C4(100)]
O75083	[K].CFSIDNPGYEPEVVAVHPGGDTVAIGGVDGNVR.[L]	1xiodoTMT6plex [C1(100)]
O75083	[R].MTVDESGQLISCSMDDTVR.[Y]	1xiodoTMT6plex [C12(100)]
O75083	[K].GPVTDVAYSHDGAFLAVCDASK.[V]	1xiodoTMT6plex [C18(100)]
O75083	[K].VCALGGSK.[A]	1xiodoTMT6plex [C2(100)]
O75083	[K].SIQCLTVHK.[N]	1xiodoTMT6plex [C4(100)]
O75083	[R].LATGSDDNCAAFFEGPPFK.[F]	1xiodoTMT6plex [C9(100)]
O75110	[K].LTCAVGDGGNDVSMIQESDCGVGVEGK.[E]	2xiodoTMT6plex [C3(100); C20(100)]
O75110	[K].LTCAVGDGGNDVSMIQESDCGVGVEGK.[E]	2xiodoTMT6plex [C3(100); C20(100)]; 1xOxidation [M14(100)]
O75113	[K].HEVWGSNQNYICNTDPETDGLSPSVASPSPK.[E]	1xiodoTMT6plex [C12(100)]
O75116	[R].CLTQNDLK.[M]	1xiodoTMT6plex [C1(100)]
O75116	[R].ENLLLSDSPSCR.[E]	1xiodoTMT6plex [C11(100)]
O75116	[K].NCLLETAK.[L]	1xiodoTMT6plex [C2(100)]
O75116	[K].NSLCFPEDAEISK.[H]	1xiodoTMT6plex [C4(100)]
O75116	[K].SNYICHK.[G]	1xiodoTMT6plex [C5(100)]
O75127	[R].NTPYWYFLQCK.[H]	1xiodoTMT6plex [C10(100)]
O75127	[R].DLEPSDATYTALFNVCAESPWK.[D]	1xiodoTMT6plex [C16(100)]
O75127	[R].DCGLGDPQVASELLLKPR.[E]	1xiodoTMT6plex [C2(100)]
O75131	[K].NCLNPQFSK.[T]	1xiodoTMT6plex [C2(100)]
O75131	[K].VECYDYDNDGSHDLIGTFQTTMTK.[L]	1xiodoTMT6plex [C3(100)]
O75131	[K].SDPLCVLFLNTSGQQWYEVER.[T]	1xiodoTMT6plex [C5(100)]
O75131	[K].EALAQCVLAEIPQQVVGYFNTYK.[L]	1xiodoTMT6plex [C6(100)]
O75131	[K].VALNVSCANLLDKDIGSK.[S]	1xiodoTMT6plex [C7(100)]
O75131	[K].ISLNSLCYGDMDK.[T]	1xiodoTMT6plex [C7(100)]; 1xOxidation [M11(100)]
O75131	[R].SSPVEFECINEK.[K]	1xiodoTMT6plex [C8(100)]
O75131	[K].TIELSDDDFLGECECTLGQIVSSK.[K]	2xiodoTMT6plex [C13(100); C15(100)]
O75146	[R].CTSSPDYLVSR.[A]	1xiodoTMT6plex [C1(100)]
O75152	[K].QGECLNFGIK.[T]	1xiodoTMT6plex [C4(100)]
O75152	[R].GDVASCNTQVAEKPVLTAVPGITR.[H]	1xiodoTMT6plex [C6(100)]
O75152	[R].SEIPCYWENQPTGCQK.[L]	2xiodoTMT6plex [C5(100); C14(100)]
O75153	[R].TFPPDLNFLPVPGEELPEECAR.[A]	1xiodoTMT6plex [C20(100)]
O75153	[R].IATPFQVYSWTAPQAEHAMDCVR.[A]	1xiodoTMT6plex [C21(100)]; 1xOxidation [M19(100)]
O75153	[R].ERPLCPLQPQNR.[D]	1xiodoTMT6plex [C5(100)]
O75153	[R].DWKPLQCLK.[V]	1xiodoTMT6plex [C7(100)]
O75153	[K].DAAAFLLSCQIPGLVK.[D]	1xiodoTMT6plex [C9(100)]
O75153	[K].NYFDFDLECETVDQAVETYGLQK.[I]	1xiodoTMT6plex [C9(100)]
O75153	[K].GLEMDPIDCTPPEYILPGSR.[E]	1xiodoTMT6plex [C9(100)]; 1xOxidation [M4(100)]
O75153	[R].HQVLNDRDEEVELCSSVECK.[G]	2xiodoTMT6plex [C14(100); C19(100)]
O75165	[R].SLQYGEQVNEILCR.[S]	1xiodoTMT6plex [C13(100)]
O75165	[R].VLCSYDYR.[N]	1xiodoTMT6plex [C3(100)]
O75165	[K].AYEFLCTK.[S]	1xiodoTMT6plex [C6(100)]
O75165	[R].ADTVGLACEAINR.[M]	1xiodoTMT6plex [C8(100)]
O75165	[R].VLALTETCLVER.[D]	1xiodoTMT6plex [C8(100)]
O75165	[K].CYSVAAQFEECR.[E]	2xiodoTMT6plex [C1(100); C11(100)]
O75170	[K].LLDFLCR.[Q]	1xiodoTMT6plex [C6(100)]
O75208	[K].DGSELILHFVTQCNTR.[L]	1xiodoTMT6plex [C13(100)]
O75223	[R].NPSAAFFCVAR.[L]	1xiodoTMT6plex [C8(100)]
O75251	[R].YVVSMGSCANGGGYYHYSYSVVR.[G]	1xiodoTMT6plex [C8(100)]
O75251	[R].YVVSMGSCANGGGYYHYSYSVVR.[G]	1xiodoTMT6plex [C8(100)]; 1xOxidation [M5(100)]
O75306	[R].IIAQCLNK.[M]	1xiodoTMT6plex [C5(100)]
O75312	[R].NEVLQFSTNCPECNAPAQTNMK.[L]	2xiodoTMT6plex [C10(100); C13(100)]
O75312	[R].NEVLQFSTNCPECNAPAQTNMK.[L]	2xiodoTMT6plex [C10(100); C13(100)]; 1xOxidation [M21(100)]
O75319	[K].LAPEECFSPLDLFNK.[I]	1xiodoTMT6plex [C6(100)]
O75319	[R].TGYLICR.[Y]	1xiodoTMT6plex [C6(100)]
O75319	[R].LSYPACWEWTQ.[-]	1xiodoTMT6plex [C6(100)]
O75323	[K].ICQEVLPK.[I]	1xiodoTMT6plex [C2(100)]
O75340	[R].GQIAFDDFIQGCIVLQR.[L]	1xiodoTMT6plex [C12(100)]
O75347	[R].MMIPDCQR.[R]	1xiodoTMT6plex [C6(100)]; 2xOxidation [M1(100); M2(100)]
O75351	[R].ENKPSIIFIDEIDSLCGSR.[S]	1xiodoTMT6plex [C16(100)]
O75356	[K].YQYGGNQEGEVGFEPCYAEVLR.[V]	1xiodoTMT6plex [C16(100)]
O75367	[K].CEELLEK.[T]	1xiodoTMT6plex [C1(100)]
O75367	[K].NCLALADDK.[K]	1xiodoTMT6plex [C2(100)]
O75367	[K].NCLALADDKK.[L]	1xiodoTMT6plex [C2(100)]
O75367	[K].FVIHCNSPVWGADK.[C]	1xiodoTMT6plex [C5(100)]
O75367	[K].FVIHCNSPVWGADKCEELLEK.[T]	2xiodoTMT6plex [C5(100); C15(100)]
O75369	[K].CLATGPGIASTVK.[T]	1xiodoTMT6plex [C1(100)]
O75369	[K].IEYNDQNDGSCDVK.[Y]	1xiodoTMT6plex [C11(100)]
O75369	[R].APSVATVGSICDLNLK.[I]	1xiodoTMT6plex [C11(100)]
O75369	[K].VGEAGLLSVDCSEAGPGALGLEAVSDSGTK.[A]	1xiodoTMT6plex [C11(100)]
O75369	[K].ANEPTHFTVDCTEAGEGDVSVGIK.[C]	1xiodoTMT6plex [C11(100)]
O75369	[K].AHIANPSGASTECFVTDNADGTYQVEYTPFEK.[G]	1xiodoTMT6plex [C13(100)]
O75369	[K].SGCIVNNLAEFTVDPK.[D]	1xiodoTMT6plex [C3(100)]
O75369	[K].VVPCLVTPVTGR.[E]	1xiodoTMT6plex [C4(100)]
O75369	[K].NGSCGVSYIAQEPGNYEVSIK.[F]	1xiodoTMT6plex [C4(100)]
O75369	[K].DGTCTVTYLPTLPGDYSILVK.[Y]	1xiodoTMT6plex [C4(100)]
O75369	[K].DGSCSAEYIPFAPGDYDVNITYGGAHIPGSPFR.[V]	1xiodoTMT6plex [C4(100)]
O75369	[R].SSTETCYSAIPK.[A]	1xiodoTMT6plex [C6(100)]
O75369	[K].VAVTEGCQPSR.[V]	1xiodoTMT6plex [C7(100)]
O75369	[K].SSFLVDCSK.[A]	1xiodoTMT6plex [C7(100)]
O75369	[R].MDGTYACSYTPVK.[A]	1xiodoTMT6plex [C7(100)]
O75369	[R].MDGTYACSYTPVK.[A]	1xiodoTMT6plex [C7(100)]; 1xOxidation [M1(100)]
O75369	[K].SPFVVQVGEACNPNACR.[A]	2xiodoTMT6plex [C11(100); C16(100)]
O75369	[K].ALGALVDSCAPGLCPDWESWDPQKPVDNAR.[E]	2xiodoTMT6plex [C9(100); C14(100)]
O75376	[R].ESPVSAPLEGLICR.[A]	1xiodoTMT6plex [C13(100)]
O75376	[K].SVPDCVLYYYLTK.[K]	1xiodoTMT6plex [C5(100)]
O75380	[R].VIACDGGGGALGHPK.[V]	1xiodoTMT6plex [C4(100)]
O75380	[K].TGTCGYCGLQFR.[Q]	2xiodoTMT6plex [C4(100); C7(100)]
O75390	[K].LPCVAAK.[I]	1xiodoTMT6plex [C3(100)]
O75390	[R].GFSIPECQK.[L]	1xiodoTMT6plex [C7(100)]
O75391	[K].TYGCVPVANKR.[D]	1xiodoTMT6plex [C4(100)]
O75391	[K].TYGCVPVANK.[R]	1xiodoTMT6plex [C4(100)]
O75394	[R].MVSEAGTGFCFNTK.[R]	1xiodoTMT6plex [C10(100)]; 1xOxidation [M1(100)]
O75410	[K].HETQSLALDACSR.[D]	1xiodoTMT6plex [C11(100)]
O75410	[K].APVSVSCGGESPLDGICLSESDK.[T]	2xiodoTMT6plex [C7(100); C17(100)]
O75414	[R].CGPVCYSPEGGVHYVAGTGGLGPA.[-]	2xiodoTMT6plex [C1(100); C5(100)]
O75419	[K].SFVCSTK.[N]	1xiodoTMT6plex [C4(100)]
O75427	[R].IPVSFCR.[L]	1xiodoTMT6plex [C6(100)]
O75427	[K].NVESFLEACR.[K]	1xiodoTMT6plex [C9(100)]
O75431	[K].NYSNLLAFCR.[R]	1xiodoTMT6plex [C9(100)]
O75431	[K].TLDQVLEDVDQCCQALSQR.[L]	2xiodoTMT6plex [C12(100); C13(100)]
O75439	[R].VASEDSGLSTCTVGLWIDAGSR.[Y]	1xiodoTMT6plex [C11(100)]
O75439	[K].TNMLLQLDGSTPICEDIGR.[Q]	1xiodoTMT6plex [C14(100)]
O75439	[K].TNMLLQLDGSTPICEDIGR.[Q]	1xiodoTMT6plex [C14(100)]; 1xOxidation [M3(100)]
O75439	[K].FHFGDSLCTHK.[G]	1xiodoTMT6plex [C8(100)]
O75439	[K].GEIPALPPCK.[F]	1xiodoTMT6plex [C9(100)]
O75446	[R].HLYICDYHK.[N]	1xiodoTMT6plex [C5(100)]
O75446	[K].AQLVEIVGCHFR.[S]	1xiodoTMT6plex [C9(100)]
O75449	[K].WIFEFGSC.[-]	*
O75449	[R].FYSPATIFIDEIDSICSR.[R]	1xiodoTMT6plex [C16(100)]
O75462	[K].HAYCSNLSFR.[L]	1xiodoTMT6plex [C4(100)]
O75478	[R].TAGITNFCSAR.[T]	1xiodoTMT6plex [C8(100)]
O75521	[R].ATFHTPFSHLGQSPEGCSSYTFPK.[I]	1xiodoTMT6plex [C17(100)]
O75521	[R].WLSDECTNAVVNFLSR.[K]	1xiodoTMT6plex [C6(100)]
O75521	[K].QATEGPCNMPKPGVFDLINK.[A]	1xiodoTMT6plex [C7(100)]
O75521	[K].LTAGEACAQGLVTEVFPDSTFQK.[E]	1xiodoTMT6plex [C7(100)]
O75521	[K].KLTAGEACAQGLVTEVFPDSTFQK.[E]	1xiodoTMT6plex [C8(100)]
O75521	[K].LHAVNAEECNVLQGR.[W]	1xiodoTMT6plex [C9(100)]
O75528	[R].FWASVEPYCADITSEEVR.[T]	1xiodoTMT6plex [C9(100)]
O75529	[R].YLQSDNNTALCK.[V]	1xiodoTMT6plex [C11(100)]
O75530	[K].CVNSLK.[E]	1xiodoTMT6plex [C1(100)]
O75531	[R].EWLKDTCGANAK.[Q]	1xiodoTMT6plex [C7(100)]
O75531	[R].DCFGCLR.[E]	2xiodoTMT6plex [C2(100); C5(100)]
O75533	[K].VQENCIDLVGR.[I]	1xiodoTMT6plex [C5(100)]
O75533	[R].MLQYCLQGLFHPAR.[K]	1xiodoTMT6plex [C5(100)]; 1xOxidation [M1(100)]
O75533	[K].QCCGTDGVEANYIK.[T]	2xiodoTMT6plex [C2(100); C3(100)]
O75534	[K].QRPGQQVATCVR.[L]	1xiodoTMT6plex [C10(100)]
O75534	[K].LLTSYGFIQCSER.[Q]	1xiodoTMT6plex [C10(100)]
O75534	[R].LFFHCSQYNGNLQDLK.[V]	1xiodoTMT6plex [C5(100)]
O75534	[K].CSACNVWR.[V]	2xiodoTMT6plex [C1(100); C4(100)]
O75534	[R].CQGVVCAMK.[E]	2xiodoTMT6plex [C1(100); C6(100)]; 1xOxidation [M8(100)]
O75554	[K].KFCDYCK.[C]	2xiodoTMT6plex [C3(100); C6(100)]
O75569	[R].EYTTICR.[L]	1xiodoTMT6plex [C6(100)]
O75569	[K].NIPVYECER.[S]	1xiodoTMT6plex [C7(100)]
O75569	[R].VTVGDITCTGEGTSK.[K]	1xiodoTMT6plex [C8(100)]
O75570	[R].TTGGDICQQFTR.[E]	1xiodoTMT6plex [C7(100)]
O75592	[R].CGWPTTITVQTK.[D]	1xiodoTMT6plex [C1(100)]
O75592	[R].SGTELSAVGSVCSDADCQEYAK.[I]	2xiodoTMT6plex [C12(100); C17(100)]
O75592	[R].ELICGACSDVSR.[A]	2xiodoTMT6plex [C4(100); C7(100)]
O75607	[R].VPAPVTMDSFFFGCELSGHTR.[S]	1xiodoTMT6plex [C14(100)]
O75607	[K].VEEEDDAEHVLALTMLCLTEGAK.[D]	1xiodoTMT6plex [C17(100)]
O75607	[K].LSCQPMLSLDDFQLQPPVTFR.[L]	1xiodoTMT6plex [C3(100)]; 1xOxidation [M6(100)]
O75608	[K].TYEGMMHSSCQQEMMDVK.[Q]	1xiodoTMT6plex [C10(100)]; 1xOxidation [M14(94.4)]
O75608	[K].TYEGMMHSSCQQEMMDVK.[Q]	1xiodoTMT6plex [C10(100)]; 2xOxidation [M]
O75608	[R].DISILQCHGDCDPLVPLMFGSLTVEK.[L]	2xiodoTMT6plex [C7(100); C11(100)]
O75608	[R].DISILQCHGDCDPLVPLMFGSLTVEK.[L]	2xiodoTMT6plex [C7(100); C11(100)]; 1xOxidation [M18(100)]
O75643	[R].CQLPDGSFR.[R]	1xiodoTMT6plex [C1(100)]
O75643	[R].CTLSANLVASGELMSSK.[K]	1xiodoTMT6plex [C1(100)]
O75643	[R].LTAIDILTTCAADIQR.[Q]	1xiodoTMT6plex [C10(100)]
O75643	[K].EEISATQIIVCTPEK.[W]	1xiodoTMT6plex [C11(100)]
O75643	[R].AALETDENLLLCAPTGAGK.[T]	1xiodoTMT6plex [C12(100)]
O75643	[R].LATYGITVAELTGDHQLCK.[E]	1xiodoTMT6plex [C18(100)]
O75643	[K].TICAEFAILR.[M]	1xiodoTMT6plex [C3(100)]
O75643	[R].WLSCETQLPVSFR.[H]	1xiodoTMT6plex [C4(100)]
O75643	[R].DILCGAADEVLAVLK.[N]	1xiodoTMT6plex [C4(100)]
O75643	[R].FLHCTEK.[D]	1xiodoTMT6plex [C4(100)]
O75643	[K].TLNLCK.[M]	1xiodoTMT6plex [C5(100)]
O75643	[R].CVIMCQGSK.[K]	2xiodoTMT6plex [C1(100); C5(100)]
O75643	[R].CVIMCQGSK.[K]	2xiodoTMT6plex [C1(100); C5(100)]; 1xOxidation [M4(100)]
O75648	[R].TPNPDIVCNK.[H]	1xiodoTMT6plex [C8(100)]
O75665	[R].CGYEYSLSVFFPESGLAK.[E]	1xiodoTMT6plex [C1(100)]
O75688	[K].HIYFINCGDSR.[A]	1xiodoTMT6plex [C7(100)]
O75688	[R].NGQVCFSTQDHKPCNPR.[E]	2xiodoTMT6plex [C5(100); C14(100)]
O75691	[K].CQSFNQLVYHQNEIVQSLK.[T]	1xiodoTMT6plex [C1(100)]
O75691	[K].VEGVGQLLFEMCK.[G]	1xiodoTMT6plex [C12(100)]
O75691	[K].HENITTAATEIIGAICK.[H]	1xiodoTMT6plex [C16(100)]
O75691	[K].ESECITKPVSFLPQNK.[E]	1xiodoTMT6plex [C4(100)]
O75691	[R].LPPQSCLLLPPTPVR.[G]	1xiodoTMT6plex [C6(100)]
O75691	[R].NMFHSCTGQAVK.[L]	1xiodoTMT6plex [C6(100)]; 1xOxidation [M2(100)]
O75691	[K].SISLASCHQLHSK.[F]	1xiodoTMT6plex [C7(100)]
O75691	[K].IPTPADVCK.[V]	1xiodoTMT6plex [C8(100)]
O75691	[K].TNCCESSEQIK.[R]	2xiodoTMT6plex [C3(100); C4(100)]
O75694	[K].CITDTLQELVNQSK.[A]	1xiodoTMT6plex [C1(100)]
O75694	[R].YVENPSQVLNCER.[R]	1xiodoTMT6plex [C11(100)]
O75694	[K].ISNQVDLSNVCAQYR.[Q]	1xiodoTMT6plex [C11(100)]
O75694	[K].DGCLYEVAYQAEAGWFSQR.[C]	1xiodoTMT6plex [C3(100)]
O75694	[R].LYFSTCPFR.[Q]	1xiodoTMT6plex [C6(100)]
O75694	[R].DNAAVDGISLHLQDICPLLYSTDDAICSK.[A]	2xiodoTMT6plex [C16(100); C27(100)]
O75695	[K].SSDESCLVVLFAGDYTIANAR.[K]	1xiodoTMT6plex [C6(100)]
O75695	[K].CTLACQQFR.[V]	2xiodoTMT6plex [C1(100); C5(100)]
O75717	[R].GLGNTWTPICNTR.[E]	1xiodoTMT6plex [C10(100)]
O75717	[K].NVLSETPAICPPQNTENQRPK.[T]	1xiodoTMT6plex [C10(100)]
O75717	[R].ISYTDAEGNLGLLENVCDPSGK.[T]	1xiodoTMT6plex [C17(100)]
O75717	[R].GTGFDGDQCLGVQLLELGK.[K]	1xiodoTMT6plex [C9(100)]
O75717	[R].CIPCK.[G]	2xiodoTMT6plex [C1(100); C4(100)]
O75718	[R].NCSAAPQPEPAAGLASYPELR.[L]	1xiodoTMT6plex [C2(100)]
O75718	[K].IQCEENLTPVIGGYPVEK.[F]	1xiodoTMT6plex [C3(100)]
O75718	[K].NAAPCAVSYLLFDQNDK.[V]	1xiodoTMT6plex [C5(100)]
O75718	[K].AFYECLAACEGSR.[E]	2xiodoTMT6plex [C5(100); C9(100)]
O75746	[R].DIPFSAIYFPVYAHCK.[L]	1xiodoTMT6plex [C15(100)]
O75792	[R].LSSPVPAVCR.[K]	1xiodoTMT6plex [C9(100)]
O75794	[R].CIQDFFK.[K]	1xiodoTMT6plex [C1(100)]
O75794	[R].CTNSEVTVQPSPYLSYR.[L]	1xiodoTMT6plex [C1(100)]
O75794	[K].WCELIPGAEFR.[C]	1xiodoTMT6plex [C2(100)]
O75808	[R].CTFLNPAGQR.[Q]	1xiodoTMT6plex [C1(100)]
O75817	[R].GQNACSEIYIHGLGLAINR.[A]	1xiodoTMT6plex [C5(100)]
O75818	[R].HLLVCEK.[S]	1xiodoTMT6plex [C5(100)]
O75818	[R].VSFLIPECGILSEELK.[N]	1xiodoTMT6plex [C8(100)]
O75818	[R].DLQCPVLQSSELEGTPEVSCR.[A]	2xiodoTMT6plex [C4(100); C20(100)]
O75821	[K].CVTSELLK.[G]	1xiodoTMT6plex [C1(100)]
O75821	[R].CPYKDTLGPMQK.[E]	1xiodoTMT6plex [C1(100)]; 1xOxidation [M10(100)]
O75822	[K].KITNSLTVLCSEK.[Q]	1xiodoTMT6plex [C10(100)]
O75822	[K].ITNSLTVLCSEK.[Q]	1xiodoTMT6plex [C9(100)]
O75832	[K].GAQVNAVNQNGCTPLHYAASK.[N]	1xiodoTMT6plex [C12(100)]
O75874	[K].CATITPDEKR.[V]	1xiodoTMT6plex [C1(100)]
O75874	[R].EAIICK.[N]	1xiodoTMT6plex [C5(100)]
O75874	[K].DLAACIK.[G]	1xiodoTMT6plex [C5(100)]
O75874	[K].SEGGFIWACK.[N]	1xiodoTMT6plex [C9(100)]
O75882	[K].QQPPAQPGTCI.[-]	1xiodoTMT6plex [C10(100)]
O75882	[R].KQQPPAQPGTCI.[-]	1xiodoTMT6plex [C11(100)]
O75882	[R].CVWNTGSSQCISWALATDEQEEK.[L]	2xiodoTMT6plex [C1(100); C10(100)]
O75882	[K].CINQSICEK.[C]	2xiodoTMT6plex [C1(100); C7(100)]
O75884	[K].ANCPYIVQFGSTDDPFLPWK.[E]	1xiodoTMT6plex [C3(100)]
O75884	[K].IPGFQCLAK.[N]	1xiodoTMT6plex [C6(100)]
O75907	[R].DVNSWCR.[R]	1xiodoTMT6plex [C6(100)]
O75925	[R].TCPSLSPTSPLNNK.[G]	1xiodoTMT6plex [C2(100)]
O75934	[K].NDITAWQECVNNSMAQLEHQAVR.[I]	1xiodoTMT6plex [C9(100)]
O75943	[R].CPLIFIISDSLSGDNNQR.[L]	1xiodoTMT6plex [C1(100)]
O75943	[K].TSLELLCQGCSGDIR.[S]	2xiodoTMT6plex [C7(100); C10(100)]
O75947	[K].SCAEWVSLSK.[A]	1xiodoTMT6plex [C2(100)]
O75962	[R].LISYLACIPSEEVCK.[R]	2xiodoTMT6plex [C7(100); C14(100)]
O76021	[R].KAVDALLTHCK.[S]	1xiodoTMT6plex [C10(100)]
O76021	[R].EINDCIGGTVLNISK.[S]	1xiodoTMT6plex [C5(100)]
O76021	[R].SDSEDICLFTK.[D]	1xiodoTMT6plex [C7(100)]
O76021	[K].AVDALLTHCK.[S]	1xiodoTMT6plex [C9(100)]
O76024	[R].CLYGEAYPACSPGNTSTAEEELCR.[L]	3xiodoTMT6plex [C1(100); C10(100); C23(100)]
O76031	[K].CGDLCTHVETFVSSTR.[F]	2xiodoTMT6plex [C1(100); C5(100)]
O76031	[K].CLDVPFAICDCTTLTQAGYVGEDIESVIAK.[L]	3xiodoTMT6plex [C1(100); C9(100); C11(100)]
O76071	[R].IWGTEGDSWICK.[S]	1xiodoTMT6plex [C11(100)]
O76071	[R].QYLPGNEQGVACSGSDPSWK.[C]	1xiodoTMT6plex [C12(100)]
O76071	[K].SVAWAPSGNLLATCSR.[D]	1xiodoTMT6plex [C14(100)]
O76071	[K].EPGLLASCSDDGEVAFWK.[Y]	1xiodoTMT6plex [C8(100)]
O76071	[R].TIYDIAWCQLTGALATACGDDAIR.[V]	2xiodoTMT6plex [C8(100); C18(100)]
O76076	[R].CEDGGFTCVPLCSEDVR.[L]	3xiodoTMT6plex [C1(100); C8(100); C12(100)]
O76080	[K].VGLTGFDCR.[C]	1xiodoTMT6plex [C8(100)]
O76094	[K].ALLAMYTNQAEQCR.[K]	1xiodoTMT6plex [C13(100)]
O76094	[K].ALLAMYTNQAEQCR.[K]	1xiodoTMT6plex [C13(100)]; 1xOxidation [M5(100)]
O76094	[K].ILQINKDDVTALHCK.[V]	1xiodoTMT6plex [C14(100)]
O76094	[K].AYCEYR.[L]	1xiodoTMT6plex [C3(100)]
O76094	[R].YDECLAVYR.[D]	1xiodoTMT6plex [C4(100)]
O76094	[K].VVPENLGLQEGTHELCYNTACALIGQGQLNQAMK.[I]	2xiodoTMT6plex [C16(100); C21(100)]; 1xOxidation [M33(100)]
O77932	[R].LGSHPLLFSGEVDCTDPQAPSTQPPTCYVELK.[T]	2xiodoTMT6plex [C14(100); C27(100)]
O94760	[K].SFCSMAGPNLIAIGSSESAQK.[A]	1xiodoTMT6plex [C3(100)]
O94760	[K].SFCSMAGPNLIAIGSSESAQK.[A]	1xiodoTMT6plex [C3(100)]; 1xOxidation [M5(100)]
O94760	[K].VDGLLTCCSVLINK.[K]	2xiodoTMT6plex [C7(100); C8(100)]
O94761	[K].TTAEAYHAGMCSR.[E]	1xiodoTMT6plex [C11(100)]; 1xOxidation [M10(100)]
O94762	[K].TCIGPSQGNGFDPELYEGGR.[K]	1xiodoTMT6plex [C2(100)]
O94762	[R].EACEQLAIELSCR.[G]	2xiodoTMT6plex [C3(100); C12(100)]
O94776	[K].AMSTLVPQGGPVLCR.[D]	1xiodoTMT6plex [C14(100)]
O94776	[K].AMSTLVPQGGPVLCR.[D]	1xiodoTMT6plex [C14(100)]; 1xOxidation [M2(100)]
O94776	[K].EDCFFYSLVFDPVQK.[T]	1xiodoTMT6plex [C3(100)]
O94776	[R].ALDCSSSIR.[Q]	1xiodoTMT6plex [C4(100)]
O94782	[K].CFAASGLEFDCYGGGLSK.[I]	2xiodoTMT6plex [C1(100); C11(100)]
O94804	[R].GLTEPQIQVVCR.[Q]	1xiodoTMT6plex [C11(100)]
O94808	[R].TCTLENVK.[N]	1xiodoTMT6plex [C2(100)]
O94822	[R].SAYFELVSALCQR.[I]	1xiodoTMT6plex [C11(100)]
O94822	[K].LSEAESSDSSVSFICDVAYNYFSSAK.[G]	1xiodoTMT6plex [C15(100)]
O94822	[K].THLPDFLICK.[L]	1xiodoTMT6plex [C9(100)]
O94822	[K].LVNLADCLCNEDLESR.[V]	2xiodoTMT6plex [C7(100); C9(100)]
O94826	[K].CIDLEPDNATTYVHK.[G]	1xiodoTMT6plex [C1(100)]
O94826	[K].CDFAYETMGTIEVQR.[G]	1xiodoTMT6plex [C1(100)]
O94826	[R].CAEGYALYAQALTDQQQFGK.[A]	1xiodoTMT6plex [C1(100)]
O94826	[K].CFALYR.[Q]	1xiodoTMT6plex [C1(100)]
O94826	[K].CDFAYETMGTIEVQR.[G]	1xiodoTMT6plex [C1(100)]; 1xOxidation [M8(100)]
O94826	[K].IISECSK.[E]	1xiodoTMT6plex [C5(100)]
O94826	[K].WKEVAQDCTK.[A]	1xiodoTMT6plex [C8(100)]
O94826	[K].AGKYEQAIQCYTEAISLCPTEK.[N]	2xiodoTMT6plex [C10(100); C18(100)]
O94826	[K].ECLEDVTAVCILEGFQNQQSMLLADK.[V]	2xiodoTMT6plex [C2(100); C10(100)]
O94826	[K].ECLEDVTAVCILEGFQNQQSMLLADK.[V]	2xiodoTMT6plex [C2(100); C10(100)]; 1xOxidation [M21(100)]
O94826	[K].YEQAIQCYTEAISLCPTEK.[N]	2xiodoTMT6plex [C7(100); C15(100)]
O94829	[K].EFTLLCR.[G]	1xiodoTMT6plex [C6(100)]
O94842	[R].SGCENPPIVSK.[D]	1xiodoTMT6plex [C3(100)]
O94842	[K].DWDNEYCSNECVVK.[H]	2xiodoTMT6plex [C7(100); C11(100)]
O94851	[K].QAQAGQVFENFVQASTCK.[G]	1xiodoTMT6plex [C17(100)]
O94851	[K].SFPLNLGGSDTCYFCK.[K]	2xiodoTMT6plex [C12(100); C15(100)]
O94854	[K].DIPLDCDCVLTGEDILGEVANR.[T]	2xiodoTMT6plex [C6(100); C8(100)]
O94855	[K].LSEDSGALIQCAVLYTTISGQR.[R]	1xiodoTMT6plex [C11(100)]
O94855	[K].SCETDALINFFAK.[S]	1xiodoTMT6plex [C2(100)]
O94864	[K].TEESEPLPSCPGSPPLPDDLLPLDCK.[N]	2xiodoTMT6plex [C10(100); C25(100)]
O94874	[K].LQESGQVTISELCK.[T]	1xiodoTMT6plex [C13(100)]
O94874	[R].NCIEIVNK.[L]	1xiodoTMT6plex [C2(100)]
O94874	[K].FINDCTELFR.[E]	1xiodoTMT6plex [C5(100)]
O94874	[K].SIEDFISCLDSAAEACDIMVK.[R]	2xiodoTMT6plex [C8(100); C16(100)]
O94874	[K].SIEDFISCLDSAAEACDIMVK.[R]	2xiodoTMT6plex [C8(100); C16(100)]; 1xOxidation [M19(100)]
O94880	[R].KNYLALQSYCK.[M]	1xiodoTMT6plex [C10(100)]
O94880	[K].EGLLSEAAAEEDIADPFFAYCK.[Q]	1xiodoTMT6plex [C21(100)]
O94880	[R].AYFHVTCAQK.[E]	1xiodoTMT6plex [C7(100)]
O94880	[K].NYLALQSYCK.[M]	1xiodoTMT6plex [C9(100)]
O94880	[R].TECATCK.[G]	2xiodoTMT6plex [C3(100); C6(100)]
O94880	[K].CGVSPSCELCPNQDGIFK.[E]	3xiodoTMT6plex [C1(100); C7(100); C10(100)]
O94906	[R].HGELWCAVSK.[D]	1xiodoTMT6plex [C6(100)]
O94906	[R].AGSVATCQAVMR.[A]	1xiodoTMT6plex [C7(100)]; 1xOxidation [M11(100)]
O94906	[R].AVECCPTSVELWLALAR.[L]	2xiodoTMT6plex [C4(100); C5(100)]
O94915	[R].CSPPETLASTPDSGYSIDSK.[I]	1xiodoTMT6plex [C1(100)]
O94915	[R].DCSNWINVVCR.[Y]	2xiodoTMT6plex [C2(100); C10(100)]
O94919	[R].ALTPQCGSGEDLYILTGTVPSDYR.[V]	1xiodoTMT6plex [C6(100)]
O94925	[K].FSPDLWGVSVCTVDGQR.[H]	1xiodoTMT6plex [C11(100)]
O94966	[K].GDTPLELGDDCSLALVWR.[N]	1xiodoTMT6plex [C11(100)]
O94973	[K].TVFEALQAPACHENLVK.[V]	1xiodoTMT6plex [C11(100)]
O94973	[K].TTQIGCLLR.[L]	1xiodoTMT6plex [C6(100)]
O94979	[R].SDQLQQAVQSQGFINYCQK.[K]	1xiodoTMT6plex [C17(100)]
O94979	[K].SCATFSSSHR.[Y]	1xiodoTMT6plex [C2(100)]
O94979	[K].ILCSNPNTGEVLYELPTNTQWCFDIQWCPR.[N]	1xiodoTMT6plex [C3(100)]
O94979	[K].LVACWTK.[A]	1xiodoTMT6plex [C4(100)]
O94979	[K].TQPPEDISCIAWNR.[Q]	1xiodoTMT6plex [C9(100)]
O94979	[R].LENEGDSLLQTQACLCYICAGNVEK.[L]	3xiodoTMT6plex [C14(100); C16(100); C19(100)]
O94985	[R].VEAVDADCSPQFSQICSYEIITPDVPFTVDK.[D]	2xiodoTMT6plex [C8(100); C16(100)]
O94986	[K].EVTAVQECYLEVCR.[E]	2xiodoTMT6plex [C8(100); C13(100)]
O94992	[R].AFPQLGGRPGPEGEGSLESQPPPLQTQACPESSCLR.[E]	2xiodoTMT6plex [C29(100); C34(100)]
O95059	[K].VCLEFQDCGVGLNAAQFK.[Q]	2xiodoTMT6plex [C2(100); C8(100)]
O95071	[R].NCLEVLPTK.[M]	1xiodoTMT6plex [C2(100)]
O95071	[R].YCIFDLATGK.[A]	1xiodoTMT6plex [C2(100)]
O95071	[K].VPDCFQR.[T]	1xiodoTMT6plex [C4(100)]
O95071	[K].LPNLECIQNANK.[G]	1xiodoTMT6plex [C6(100)]
O95071	[R].CDYEACR.[Q]	2xiodoTMT6plex [C1(100); C6(100)]
O95071	[K].FPGTSSNTNCQNSSGPDADPSSLLQDCR.[L]	2xiodoTMT6plex [C10(100); C27(100)]
O95071	[R].TSPTAYCDCWEK.[C]	2xiodoTMT6plex [C7(100); C9(100)]
O95081	[K].AEAEAASEVWCR.[R]	1xiodoTMT6plex [C11(100)]
O95081	[R].HCFECAQR.[G]	2xiodoTMT6plex [C2(100); C5(100)]
O95084	[K].DETYDLLYQQCDAQPGASGSGVYVR.[M]	1xiodoTMT6plex [C11(100)]
O95084	[R].FCDVKDETYDLLYQQCDAQPGASGSGVYVR.[M]	2xiodoTMT6plex [C2(100); C16(100)]
O95104	[K].NITATFQYLYLCPSEDK.[S]	1xiodoTMT6plex [C12(100)]
O95140	[R].CTSFLVDELGVVDR.[S]	1xiodoTMT6plex [C1(100)]
O95140	[K].VLPSGIGHTTNCFLR.[V]	1xiodoTMT6plex [C12(100)]
O95140	[R].QCFSLNYDLNCDK.[L]	2xiodoTMT6plex [C2(100); C11(100)]
O95149	[K].SGYCVNR.[F]	1xiodoTMT6plex [C4(100)]
O95149	[R].GHPFYDCQTDFR.[F]	1xiodoTMT6plex [C7(100)]
O95155	[K].ACADAGLLDESFLR.[R]	1xiodoTMT6plex [C2(100)]
O95155	[R].SLSDKEPSSGPEVSEEQALQLVCK.[I]	1xiodoTMT6plex [C23(100)]
O95155	[R].SQCISHTALVLQGSLTQPR.[S]	1xiodoTMT6plex [C3(100)]
O95159	[K].VTNLFCFEHR.[V]	1xiodoTMT6plex [C6(100)]
O95159	[K].CIVQSYLQWLQDSDYNPNCR.[L]	2xiodoTMT6plex [C1(100); C19(100)]
O95159	[R].VNVCEHCLVANHAK.[C]	2xiodoTMT6plex [C4(100); C7(100)]
O95163	[R].GDGQFFAVSVVCPETGAR.[K]	1xiodoTMT6plex [C12(100)]
O95163	[K].QSLSFSTCGK.[S]	1xiodoTMT6plex [C8(100)]
O95163	[K].CGDCPSADPTVK.[L]	2xiodoTMT6plex [C1(100); C4(100)]
O95163	[K].CGPEYFPECLNLIK.[D]	2xiodoTMT6plex [C1(100); C9(100)]
O95163	[K].CGPEYFPECLNLIKDK.[N]	2xiodoTMT6plex [C1(100); C9(100)]
O95163	[R].FPYPCTQTELAMIGEEECVLGLTDR.[C]	2xiodoTMT6plex [C5(100); C18(100)]
O95163	[R].FPYPCTQTELAMIGEEECVLGLTDR.[C]	2xiodoTMT6plex [C5(100); C18(100)]; 1xOxidation [M12(100)]
O95182	[K].LSNNYYCTR.[D]	1xiodoTMT6plex [C7(100)]
O95197	[K].TPVCSIDGSTPITK.[S]	1xiodoTMT6plex [C4(100)]
O95202	[K].LFEDELTLDNLTRPQLVALCK.[L]	1xiodoTMT6plex [C20(100)]
O95218	[K].CGNVNFAR.[R]	1xiodoTMT6plex [C1(100)]
O95218	[R].GLFSANDWQCK.[T]	1xiodoTMT6plex [C10(100)]
O95218	[K].TCSNVNWAR.[R]	1xiodoTMT6plex [C2(100)]
O95218	[R].VSDGDWICPDK.[K]	1xiodoTMT6plex [C8(100)]
O95218	[R].VSDGDWICPDKK.[C]	1xiodoTMT6plex [C8(100)]
O95218	[R].SECNMCNTPK.[Y]	2xiodoTMT6plex [C3(100); C6(100)]
O95232	[K].QMEVCEVCGAFLIVGDAQSR.[V]	2xiodoTMT6plex [C5(100); C8(100)]
O95232	[K].QMEVCEVCGAFLIVGDAQSR.[V]	2xiodoTMT6plex [C5(100); C8(100)]; 1xOxidation [M2(100)]
O95235	[R].TPTCQSSTDCSPYAR.[I]	2xiodoTMT6plex [C4(100); C10(100)]
O95239	[K].EISEGCQMCLSFVPGEPQVVVGTDK.[S]	2xiodoTMT6plex [C6(100); C9(100)]
O95243	[R].SSECNPLLQEPIASAQFGATAGTECR.[K]	2xiodoTMT6plex [C4(100); C25(100)]
O95248	[R].SCTFQLLK.[M]	1xiodoTMT6plex [C2(100)]
O95260	[K].LDIQCDLK.[T]	1xiodoTMT6plex [C5(100)]
O95263	[K].EDSQSDGFWWACDR.[A]	1xiodoTMT6plex [C12(100)]
O95263	[R].TPESALECFLDK.[H]	1xiodoTMT6plex [C8(100)]
O95274	[R].DGVTGPGFTLSGSCCQGSR.[C]	2xiodoTMT6plex [C14(100); C15(100)]
O95274	[R].GCVQDEFCTR.[D]	2xiodoTMT6plex [C2(100); C8(100)]
O95292	[R].CVFELPAENDKPHDVEINK.[I]	1xiodoTMT6plex [C1(100)]
O95297	[R].DYTGCSTSESLSPVK.[Q]	1xiodoTMT6plex [C5(100)]
O95297	[K].RDYTGCSTSESLSPVK.[Q]	1xiodoTMT6plex [C6(100)]
O95299	[K].CEVLQYSAR.[E]	1xiodoTMT6plex [C1(100)]
O95299	[K].HFPEAGIHYPDSTTGDGKPLATDYNGNCSLEK.[F]	1xiodoTMT6plex [C28(100)]
O95299	[K].SVTICDYLPPHLVIYIDVPVPEVQR.[R]	1xiodoTMT6plex [C5(100)]
O95299	[R].VITVDGNICTGK.[G]	1xiodoTMT6plex [C9(100)]
O95302	[R].FVPDECPR.[T]	1xiodoTMT6plex [C6(100)]
O95336	[K].LCWFLDEAAAR.[L]	1xiodoTMT6plex [C2(100)]
O95336	[R].WTLGFCDER.[L]	1xiodoTMT6plex [C6(100)]
O95336	[R].AACCLAGAR.[A]	2xiodoTMT6plex [C3(100); C4(100)]
O95340	[K].TTISFALEEYLVSHAIPCYSLDGDNVR.[H]	1xiodoTMT6plex [C18(100)]
O95340	[R].VWGTTCTK.[H]	1xiodoTMT6plex [C6(100)]
O95340	[K].TNLSTVSDCVHQVVELLQEQNIVPYTIIK.[D]	1xiodoTMT6plex [C9(100)]
O95347	[R].CIAPETLR.[V]	1xiodoTMT6plex [C1(100)]
O95347	[K].DAEALAAAQQHFNAVSAGLSSNEDGAEATLAGQMMACK.[N]	1xiodoTMT6plex [C37(100)]
O95352	[R].CCPAIGTLYNTNTLESFK.[T]	2xiodoTMT6plex [C1(100); C2(100)]
O95352	[K].LGCYFCNDVVAPGDSTR.[D]	2xiodoTMT6plex [C3(100); C6(100)]
O95359	[R].CAQEYLSR.[V]	1xiodoTMT6plex [C1(100)]
O95359	[R].HPGASEAADGCSPLWGLSK.[R]	1xiodoTMT6plex [C11(100)]
O95359	[K].LPQQSYNFDPDTCDESVDPFK.[T]	1xiodoTMT6plex [C13(100)]
O95359	[R].DASSIGSVGLGGFCTASESSASLDPCLVSPEVTEPR.[K]	2xiodoTMT6plex [C14(100); C26(100)]
O95359	[R].TFSVVAGDLVLPGSCQDPACSDK.[A]	2xiodoTMT6plex [C15(100); C20(100)]
O95361	[R].MAAISNTVQFLEEYCK.[F]	1xiodoTMT6plex [C15(100)]
O95361	[R].MAAISNTVQFLEEYCK.[F]	1xiodoTMT6plex [C15(100)]; 1xOxidation [M1(100)]
O95361	[K].EVLCDFCLDDTR.[R]	2xiodoTMT6plex [C4(100); C7(100)]
O95363	[K].QFCVSNINQK.[V]	1xiodoTMT6plex [C3(100)]
O95365	[R].THTGEKPYECNICK.[V]	2xiodoTMT6plex [C10(100); C13(100)]
O95372	[K].TYPGVMHSSCPQEMAAVK.[E]	1xiodoTMT6plex [C10(100)]; 1xOxidation [M6(100)]
O95372	[K].YICPHAPR.[I]	1xiodoTMT6plex [C3(100)]
O95372	[K].DLAILQCHGELDPMVPVR.[F]	1xiodoTMT6plex [C7(100)]; 1xOxidation [M14(100)]
O95373	[K].VLTGVAGEDAECHAAK.[L]	1xiodoTMT6plex [C12(100)]
O95373	[R].RCLIDDR.[E]	1xiodoTMT6plex [C2(100)]
O95373	[R].MKFDVFEDFISPTTAAQTLLFTACSK.[R]	1xiodoTMT6plex [C24(100)]; 1xOxidation [M1(100)]
O95373	[R].GIDQCIPLFVEAALER.[L]	1xiodoTMT6plex [C5(100)]
O95373	[K].TMGFCYQILTEPNADPR.[K]	1xiodoTMT6plex [C5(100)]
O95373	[K].TMGFCYQILTEPNADPR.[K]	1xiodoTMT6plex [C5(100)]; 1xOxidation [M2(100)]
O95373	[R].VQLTTCIHHIIK.[H]	1xiodoTMT6plex [C6(100)]
O95373	[K].YLEMIYSMCK.[K]	1xiodoTMT6plex [C9(100)]; 1xOxidation [M4(100)]
O95373	[K].YLEMIYSMCK.[K]	1xiodoTMT6plex [C9(100)]; 2xOxidation [M4(100); M8(100)]
O95376	[K].CNICIEK.[N]	2xiodoTMT6plex [C1(100); C4(100)]
O95394	[K].VPVYCTK.[T]	1xiodoTMT6plex [C5(100)]
O95394	[R].CCSFDGDADR.[I]	2xiodoTMT6plex [C1(100); C2(100)]
O95396	[K].QGTQEGAAVPIYVICK.[L]	1xiodoTMT6plex [C15(100)]
O95400	[K].WENTGDAELYGPFTSAQMQTWVSEGYFPDGVYCR.[K]	1xiodoTMT6plex [C33(100)]; 1xOxidation [M18(100)]
O95415	[R].YPANSIVVVGGCPVCR.[V]	2xiodoTMT6plex [C12(100); C15(100)]
O95425	[K].EDELYEAAIIETNCIYR.[L]	1xiodoTMT6plex [C14(100)]
O95453	[K].CPVTIPEDQKK.[F]	1xiodoTMT6plex [C1(100)]
O95453	[K].IEDLLQSEENKNLDLEPCTGFQR.[K]	1xiodoTMT6plex [C18(100)]
O95453	[K].FVCQSSSIDFLASQGFDFNK.[V]	1xiodoTMT6plex [C3(100)]
O95453	[K].EMTTCVFPR.[L]	1xiodoTMT6plex [C5(100)]; 1xOxidation [M2(100)]
O95453	[K].NLDLEPCTGFQR.[K]	1xiodoTMT6plex [C7(100)]
O95456	[R].TTDTTHLSSTEAFCVFYHLK.[S]	1xiodoTMT6plex [C14(100)]
O95456	[K].SNPSVFLCQCSCYVAEDQQYQWLEK.[V]	3xiodoTMT6plex [C8(100); C10(100); C12(100)]
O95478	[K].VCFVGDGFTR.[K]	1xiodoTMT6plex [C2(100)]
O95478	[K].ATFCLPILGVK.[K]	1xiodoTMT6plex [C4(100)]
O95479	[K].HWAAAQSQCLPR.[Q]	1xiodoTMT6plex [C9(100)]
O95486	[K].LNCNPELFR.[C]	1xiodoTMT6plex [C3(100)]
O95487	[R].CTLTNIPQTQALLNK.[A]	1xiodoTMT6plex [C1(100)]
O95487	[R].TEAAFSYYEFLLHVQQQICK.[-]	1xiodoTMT6plex [C19(100)]
O95571	[R].LTLSCEEFVK.[I]	1xiodoTMT6plex [C5(100)]
O95571	[R].SLLPGCQSVISR.[L]	1xiodoTMT6plex [C6(100)]
O95571	[R].TDFQQGCAK.[T]	1xiodoTMT6plex [C7(100)]
O95571	[R].QMFEPVSCTFTYLLGDR.[E]	1xiodoTMT6plex [C8(100)]; 1xOxidation [M2(100)]
O95573	[R].SVNSLDGLASVLYPGCDTLDK.[V]	1xiodoTMT6plex [C16(100)]
O95573	[R].LLLCGGAPLSATTQR.[F]	1xiodoTMT6plex [C4(100)]
O95573	[R].NTPLCDSFVFR.[K]	1xiodoTMT6plex [C5(100)]
O95573	[K].TNIAIFCETR.[A]	1xiodoTMT6plex [C7(100)]
O95573	[R].WLCTGDIGEFEPDGCLK.[I]	2xiodoTMT6plex [C3(100); C15(100)]
O95573	[K].GTWEELCNSCEMENEVLK.[V]	2xiodoTMT6plex [C7(100); C10(100)]
O95573	[K].GTWEELCNSCEMENEVLK.[V]	2xiodoTMT6plex [C7(100); C10(100)]; 1xOxidation [M12(100)]
O95573	[R].VGAPLVCCEIK.[L]	2xiodoTMT6plex [C7(100); C8(100)]
O95602	[K].CLRPEDILR.[F]	1xiodoTMT6plex [C1(100)]
O95602	[R].CLLNETTNNK.[N]	1xiodoTMT6plex [C1(100)]
O95602	[R].CLLNETTNNKNEK.[E]	1xiodoTMT6plex [C1(100)]
O95602	[R].SVPGFNPDSMCESQVIIR.[E]	1xiodoTMT6plex [C11(100)]
O95602	[R].SVPGFNPDSMCESQVIIR.[E]	1xiodoTMT6plex [C11(100)]; 1xOxidation [M10(100)]
O95602	[K].SLPCFEPYEFTPR.[A]	1xiodoTMT6plex [C4(100)]
O95602	[R].SPSACLVVGK.[V]	1xiodoTMT6plex [C5(100)]
O95602	[R].LHYANCK.[A]	1xiodoTMT6plex [C6(100)]
O95602	[R].IIEESTHCGPQAVR.[A]	1xiodoTMT6plex [C8(100)]
O95602	[R].AEAYVLACTDQQYLVPK.[D]	1xiodoTMT6plex [C8(100)]
O95625	[K].GAVSSHEAVVDLSGFCK.[A]	1xiodoTMT6plex [C16(100)]
O95630	[K].LTDHGLEEISSCR.[Q]	1xiodoTMT6plex [C12(100)]
O95639	[R].GPRPLEQVTCYK.[C]	1xiodoTMT6plex [C10(100)]
O95639	[K].SGAAVCEFFLK.[A]	1xiodoTMT6plex [C6(100)]
O95671	[R].DPLPSAELYVLCR.[I]	1xiodoTMT6plex [C12(100)]
O95671	[R].EHSVFTGVAIVHCSSK.[D]	1xiodoTMT6plex [C13(100)]
O95696	[R].HCLQSR.[A]	1xiodoTMT6plex [C2(100)]
O95696	[R].CASESSISSSNSPLCDSSFNAPK.[C]	2xiodoTMT6plex [C1(100); C15(100)]
O95714	[K].TININPSDTTVPLLNDCTEYHR.[Y]	1xiodoTMT6plex [C17(100)]
O95714	[R].SWCTLGFVR.[S]	1xiodoTMT6plex [C3(100)]
O95714	[R].FQSIICR.[K]	1xiodoTMT6plex [C6(100)]
O95714	[R].LIDGSEPCWQSSGSQGK.[H]	1xiodoTMT6plex [C8(100)]
O95714	[R].VVDIACGSGDAQTLCLTDDDTVWSWGDGDYGK.[L]	2xiodoTMT6plex [C6(100); C15(100)]
O95716	[K].TYSWDNAQVILVGNKCDLEDER.[V]	1xiodoTMT6plex [C16(100)]
O95747	[R].DDYELQEVIGSGATAVVQAAYCAPK.[K]	1xiodoTMT6plex [C22(100)]
O95757	[R].NFDEALVDYFCDEFK.[T]	1xiodoTMT6plex [C11(100)]
O95757	[K].SIDLPIQSSLCR.[Q]	1xiodoTMT6plex [C11(100)]
O95757	[R].SVMAAAQVAGLNCLR.[L]	1xiodoTMT6plex [C13(100)]; 1xOxidation [M3(100)]
O95757	[K].KPVADCVISIPSFFTDAER.[R]	1xiodoTMT6plex [C6(100)]
O95757	[R].CTPACISLGSR.[T]	2xiodoTMT6plex [C1(100); C5(100)]
O95757	[K].TSFEDGSGECEVFCK.[N]	2xiodoTMT6plex [C10(100); C14(100)]
O95758	[K].NLFIEAGCSVK.[A]	1xiodoTMT6plex [C8(100)]
O95758	[K].MALDGQNIYNACCTLR.[I]	2xiodoTMT6plex [C12(100); C13(100)]
O95758	[K].MALDGQNIYNACCTLR.[I]	2xiodoTMT6plex [C12(100); C13(100)]; 1xOxidation [M1(100)]
O95782	[K].TVFEALQAPACHENMVK.[V]	1xiodoTMT6plex [C11(100)]
O95782	[K].TVFEALQAPACHENMVK.[V]	1xiodoTMT6plex [C11(100)]; 1xOxidation [M15(100)]
O95782	[K].TCVSLAVSR.[L]	1xiodoTMT6plex [C2(100)]
O95782	[R].HLCELLAQQF.[-]	1xiodoTMT6plex [C3(100)]
O95782	[R].LVECLETVLNK.[A]	1xiodoTMT6plex [C4(100)]
O95782	[R].LLQCYPPPEDAAVK.[G]	1xiodoTMT6plex [C4(100)]
O95782	[K].ALQVGCLLR.[L]	1xiodoTMT6plex [C6(100)]
O95782	[R].AADLLYAMCDR.[S]	1xiodoTMT6plex [C9(100)]
O95785	[R].FCEVEFQGPLSIQEEWVR.[H]	1xiodoTMT6plex [C2(100)]
O95785	[R].CEFCGEFFENR.[K]	2xiodoTMT6plex [C1(100); C4(100)]
O95785	[K].TSHSSTEACCELCGLYFENR.[K]	3xiodoTMT6plex [C9(100); C10(100); C13(100)]
O95801	[R].ENPDLACLQSIIFDEER.[S]	1xiodoTMT6plex [C7(100)]
O95801	[K].HFAEAVNWCDEGLQIDAK.[E]	1xiodoTMT6plex [C9(100)]
O95807	[R].CSECIDWGEK.[R]	2xiodoTMT6plex [C1(100); C4(100)]
O95816	[K].SHLMSLYSACSSEVPHGPVDQK.[F]	1xiodoTMT6plex [C10(100)]
O95816	[K].SHLMSLYSACSSEVPHGPVDQK.[F]	1xiodoTMT6plex [C10(100)]; 1xOxidation [M4(100)]
O95816	[K].FQSIVIGCALEDQK.[K]	1xiodoTMT6plex [C8(100)]
O95816	[K].FQSIVIGCALEDQKK.[I]	1xiodoTMT6plex [C8(100)]
O95817	[R].SQSPAASDCSSSSSSASLPSSGR.[S]	1xiodoTMT6plex [C9(100)]
O95822	[K].TPAPAEGQCADFVSFYGGLAETAQR.[A]	1xiodoTMT6plex [C9(100)]
O95831	[K].CLIATGGTPR.[S]	1xiodoTMT6plex [C1(100)]
O95831	[R].SNIWVAGDAACFYDIK.[L]	1xiodoTMT6plex [C11(100)]
O95834	[K].CLAIHPDMVTIATGQVAGTTK.[E]	1xiodoTMT6plex [C1(100)]
O95834	[K].CLAIHPDMVTIATGQVAGTTK.[E]	1xiodoTMT6plex [C1(100)]; 1xOxidation [M8(100)]
O95834	[R].ITQAVLGAHDGGVFGLCALR.[D]	1xiodoTMT6plex [C17(100)]
O95834	[R].AQFVTCGQDK.[L]	1xiodoTMT6plex [C6(100)]
O95834	[K].CSNEAVLVATFHPTDPTVLITCGK.[S]	2xiodoTMT6plex [C1(100); C22(100)]
O95857	[K].SDHSCSPCAPIIGEYAGEVLR.[F]	2xiodoTMT6plex [C5(100); C8(100)]
O95857	[R].SVNPNDTCLASCVK.[S]	2xiodoTMT6plex [C8(100); C12(100)]
O95861	[K].ASAYVFASPGCK.[K]	1xiodoTMT6plex [C11(100)]
O95861	[K].TCATDLQTK.[A]	1xiodoTMT6plex [C2(100)]
O95861	[K].QPCPSQYSAIKEEDLVVWVDPLDGTK.[E]	1xiodoTMT6plex [C3(100)]
O95861	[K].WDTCAPEVILHAVGGK.[L]	1xiodoTMT6plex [C4(100)]
O95870	[R].QHLNLNNAEQLCR.[Y]	1xiodoTMT6plex [C12(100)]
O95881	[K].SWCGACK.[A]	2xiodoTMT6plex [C3(100); C6(100)]
O95900	[K].TTAVCTQVR.[R]	1xiodoTMT6plex [C5(100)]
O95905	[K].LATMEDTVEYCLFLIPDESR.[D]	1xiodoTMT6plex [C11(100)]; 1xOxidation [M4(100)]
O95905	[K].CSPHFSDCK.[K]	2xiodoTMT6plex [C1(100); C8(100)]
O95983	[K].NPGVWLNTTQPLCK.[A]	1xiodoTMT6plex [C13(100)]
O95985	[R].CPLDDFELVLWSSGSR.[G]	1xiodoTMT6plex [C1(100)]
O95985	[K].YGDLDSSLISFGPCQTPTLGFCVER.[H]	2xiodoTMT6plex [C14(100); C22(100)]
O95999	[K].CSSCEPFPDGATNNLSR.[S]	2xiodoTMT6plex [C1(100); C4(100)]
O96000	[R].VPDITECK.[E]	1xiodoTMT6plex [C7(100)]
O96000	[R].RVPDITECK.[E]	1xiodoTMT6plex [C8(100)]
O96000	[R].EGQNYQQNCIK.[E]	1xiodoTMT6plex [C9(100)]
O96006	[K].YFGFDTNAEGCILQWK.[K]	1xiodoTMT6plex [C11(100)]
O96008	[R].TPGAATASASGAAEDGACGCLPNPGTFEECHR.[K]	3xiodoTMT6plex [C18(100); C20(100); C30(100)]
O96011	[R].NACDLFIPLDK.[L]	1xiodoTMT6plex [C3(100)]
O96017	[R].LWALQDGFANLECVNDNYWFGR.[D]	1xiodoTMT6plex [C13(100)]
O96017	[R].DLKPENVLLSSQEEDCLIK.[I]	1xiodoTMT6plex [C16(100)]
O96017	[R].TLCGTPTYLAPEVLVSVGTAGYNR.[A]	1xiodoTMT6plex [C3(100)]
O96017	[K].TLGSGACGEVK.[L]	1xiodoTMT6plex [C7(100)]
O96017	[K].SCEYCFDEPLLK.[R]	2xiodoTMT6plex [C2(100); C5(100)]
O96019	[K].SPLAGDFITMQCR.[E]	1xiodoTMT6plex [C12(100)]
O96019	[K].SPLAGDFITMQCR.[E]	1xiodoTMT6plex [C12(100)]; 1xOxidation [M10(100)]
O96019	[K].LTELMFEHYNIPAFFLCK.[T]	1xiodoTMT6plex [C17(100)]; 1xOxidation [M5(100)]
O96028	[K].FYHEACVK.[K]	1xiodoTMT6plex [C6(100)]
O96028	[R].CGDGGQLVLCDR.[K]	2xiodoTMT6plex [C1(100); C10(100)]
O96028	[R].CVVTQCGK.[F]	2xiodoTMT6plex [C1(100); C6(100)]
O96028	[R].VGLFAVCDIPAGTELTFNYNLDCLGNEK.[T]	2xiodoTMT6plex [C7(100); C23(100)]
P00338	[K].GLYGIKDDVFLSVPCILGQNGISDLVK.[V]	1xiodoTMT6plex [C15(100)]
P00338	[K].YSPNCK.[L]	1xiodoTMT6plex [C5(100)]
P00338	[K].DDVFLSVPCILGQNGISDLVK.[V]	1xiodoTMT6plex [C9(100)]
P00367	[K].AKPYEGSILEADCDILIPAASEK.[Q]	1xiodoTMT6plex [C13(100)]
P00390	[R].SFDSMISTNCTEELENAGVEVLK.[F]	1xiodoTMT6plex [C10(100)]
P00390	[R].SFDSMISTNCTEELENAGVEVLK.[F]	1xiodoTMT6plex [C10(100)]; 1xOxidation [M5(100)]
P00390	[K].GIYAVGDVCGK.[A]	1xiodoTMT6plex [C9(100)]
P00390	[K].LGGTCVNVGCVPK.[K]	2xiodoTMT6plex [C5(100); C10(100)]
P00395	[K].VLMVEEPSMNLEWLYGCPPPYHTFEEPVYMK.[S]	1xiodoTMT6plex [C17(100)]; 1xOxidation [M30(96.3)]
P00395	[K].VLMVEEPSMNLEWLYGCPPPYHTFEEPVYMK.[S]	1xiodoTMT6plex [C17(100)]; 2xOxidation [M3(100); M30(100)]
P00395	[K].VLMVEEPSMNLEWLYGCPPPYHTFEEPVYMK.[S]	1xiodoTMT6plex [C17(100)]; 3xOxidation [M3(100); M9(100); M30(100)]
P00441	[K].DGVADVSIEDSVISLSGDHCIIGR.[T]	1xiodoTMT6plex [C20(100)]
P00441	[K].GLTEGLHGFHVHEFGDNTAGCTSAGPHFNPLSR.[K]	1xiodoTMT6plex [C21(100)]
P00441	[R].LACGVIGIAQ.[-]	1xiodoTMT6plex [C3(100)]
P00441	[K].AVCVLK.[G]	1xiodoTMT6plex [C3(100)]
P00491	[R].ELQEGTYVMVAGPSFETVAECR.[V]	1xiodoTMT6plex [C21(100)]
P00491	[R].ELQEGTYVMVAGPSFETVAECR.[V]	1xiodoTMT6plex [C21(100)]; 1xOxidation [M9(100)]
P00492	[R].SPGVVISDDEPGYDLDLFCIPNHYAEDLER.[V]	1xiodoTMT6plex [C19(100)]
P00505	[K].EYLPIGGLAEFCK.[A]	1xiodoTMT6plex [C12(100)]
P00505	[K].NLDKEYLPIGGLAEFCK.[A]	1xiodoTMT6plex [C16(100)]
P00505	[K].TCGFDFTGAVEDISK.[I]	1xiodoTMT6plex [C2(100)]
P00505	[R].VGAFTMVCK.[D]	1xiodoTMT6plex [C8(100)]; 1xOxidation [M6(100)]
P00505	[R].HFIEQGINVCLCQSYAK.[N]	2xiodoTMT6plex [C10(100); C12(100)]
P00533	[K].CNLLEGEPR.[E]	1xiodoTMT6plex [C1(100)]
P00533	[R].NYVVTDHGSCVR.[A]	1xiodoTMT6plex [C10(100)]
P00533	[R].TPLLSSLSATSNNSTVACIDR.[N]	1xiodoTMT6plex [C18(100)]
P00533	[K].DTCPPLMLYNPTTYQMDVNPEGK.[Y]	1xiodoTMT6plex [C3(100)]; 2xOxidation [M7(100); M16(100)]
P00533	[K].YSFGATCVK.[K]	1xiodoTMT6plex [C7(100)]
P00533	[R].FSNNPALCNVESIQWR.[D]	1xiodoTMT6plex [C8(100)]
P00533	[R].DCVSCR.[N]	2xiodoTMT6plex [C2(100); C5(100)]
P00533	[K].IICAQQCSGR.[C]	2xiodoTMT6plex [C3(100); C7(100)]
P00533	[R].ESDCLVCR.[K]	2xiodoTMT6plex [C4(100); C7(100)]
P00558	[K].TGQATVASGIPAGWMGLDCGPESSK.[K]	1xiodoTMT6plex [C19(100)]
P00558	[K].TGQATVASGIPAGWMGLDCGPESSKK.[Y]	1xiodoTMT6plex [C19(100)]
P00558	[K].TGQATVASGIPAGWMGLDCGPESSK.[K]	1xiodoTMT6plex [C19(100)]; 1xOxidation [M15(100)]
P00558	[K].TGQATVASGIPAGWMGLDCGPESSKK.[Y]	1xiodoTMT6plex [C19(100)]; 1xOxidation [M15(100)]
P00558	[K].ACANPAAGSVILLENLR.[F]	1xiodoTMT6plex [C2(100)]
P00558	[K].DCVGPEVEK.[A]	1xiodoTMT6plex [C2(100)]
P00558	[K].FCLDNGAK.[S]	1xiodoTMT6plex [C2(100)]
P00558	[R].GCITIIGGGDTATCCAK.[W]	3xiodoTMT6plex [C2(100); C14(100); C15(100)]
P00813	[K].FDYYMPAIAGCR.[E]	1xiodoTMT6plex [C11(100)]
P00813	[K].FDYYMPAIAGCR.[E]	1xiodoTMT6plex [C11(100)]; 1xOxidation [M5(100)]
P00966	[K].GNDQVRFELSCYSLAPQIK.[V]	1xiodoTMT6plex [C11(100)]
P00966	[K].FAELVYTGFWHSPECEFVR.[H]	1xiodoTMT6plex [C15(100)]
P00966	[R].FELSCYSLAPQIK.[V]	1xiodoTMT6plex [C5(100)]
P01024	[K].VYAYYNLEESCTR.[F]	1xiodoTMT6plex [C11(100)]
P01024	[R].CAEENCFIQK.[S]	2xiodoTMT6plex [C1(100); C6(100)]
P01024	[K].QCQDLGAFTESMVVFGCPN.[-]	2xiodoTMT6plex [C2(100); C17(100)]
P01024	[K].QCQDLGAFTESMVVFGCPN.[-]	2xiodoTMT6plex [C2(100); C17(100)]; 1xOxidation [M12(100)]
P01033	[R].EPGLCTWQSLR.[S]	1xiodoTMT6plex [C5(100)]
P01111	[R].TGEGFLCVFAINNSK.[S]	1xiodoTMT6plex [C7(100)]
P01130	[K].IGYECLCPDGFQLVAQR.[R]	2xiodoTMT6plex [C5(100); C7(100)]
P02545	[K].AQNTWGCGNSLR.[T]	1xiodoTMT6plex [C7(100)]
P02545	[R].TVLCGTCGQPADK.[A]	2xiodoTMT6plex [C4(100); C7(100)]
P02786	[K].LFGNMEGDCPSDWK.[T]	1xiodoTMT6plex [C9(100)]; 1xOxidation [M5(100)]
P02792	[R].TDPHLCDFLETHFLDEEVK.[L]	1xiodoTMT6plex [C6(100)]
P02794	[K].LATDKNDPHLCDFIETHYLNEQVK.[A]	1xiodoTMT6plex [C11(100)]
P02794	[K].NDPHLCDFIETHYLNEQVK.[A]	1xiodoTMT6plex [C6(100)]
P02794	[K].KPDCDDWESGLNAMECALHLEK.[N]	2xiodoTMT6plex [C4(100); C16(100)]
P03897	[K].STPYECGFDPMSPAR.[V]	1xiodoTMT6plex [C6(100)]
P03897	[K].STPYECGFDPMSPAR.[V]	1xiodoTMT6plex [C6(100)]; 1xOxidation [M11(100)]
P03928	[K].ICSLHSLPPQS.[-]	1xiodoTMT6plex [C2(100)]
P03973	[K].CLDPVDTPNPTR.[R]	1xiodoTMT6plex [C1(100)]
P04003	[R].HSGEENFYAYGFSVTYSCDPR.[F]	1xiodoTMT6plex [C18(100)]
P04003	[K].CEWETPEGCEQVLTGK.[R]	2xiodoTMT6plex [C1(100); C9(100)]
P04003	[K].DQYVEPENVTIQCDSGYGVVGPQSITCSGNR.[T]	2xiodoTMT6plex [C13(100); C27(100)]
P04003	[R].TPSCGDICNFPPK.[I]	2xiodoTMT6plex [C4(100); C8(100)]
P04003	[R].SHSTQTLTCNSDGEWVYNTFCIYK.[R]	2xiodoTMT6plex [C9(100); C21(100)]
P04003	[R].WTPYQGCEALCCPEPK.[L]	3xiodoTMT6plex [C7(100); C11(100); C12(100)]
P04040	[K].LVNANGEAVYCK.[F]	1xiodoTMT6plex [C11(100)]
P04040	[R].LGPNYLHIPVNCPYR.[A]	1xiodoTMT6plex [C12(100)]
P04040	[R].LCENIAGHLK.[D]	1xiodoTMT6plex [C2(100)]
P04075	[R].VNPCIGGVILFHETLYQK.[A]	1xiodoTMT6plex [C4(100)]
P04075	[R].ALANSLACQGK.[Y]	1xiodoTMT6plex [C8(100)]
P04075	[K].RALANSLACQGK.[Y]	1xiodoTMT6plex [C9(100)]
P04083	[K].CLTAIVK.[C]	1xiodoTMT6plex [C1(100)]
P04083	[K].CATSKPAFFAEK.[L]	1xiodoTMT6plex [C1(100)]
P04083	[K].ILVALCGGN.[-]	1xiodoTMT6plex [C6(100)]
P04083	[K].MYGISLCQAILDETK.[G]	1xiodoTMT6plex [C7(100)]
P04083	[K].MYGISLCQAILDETKGDYEK.[I]	1xiodoTMT6plex [C7(100)]
P04083	[K].MYGISLCQAILDETKGDYEK.[I]	1xiodoTMT6plex [C7(100)]; 1xOxidation [M1(100)]
P04083	[K].MYGISLCQAILDETK.[G]	1xiodoTMT6plex [C7(100)]; 1xOxidation [M1(100)]
P04150	[R].CQGSGDDNLTSLGTLNFPGR.[T]	1xiodoTMT6plex [C1(100)]
P04150	[K].TEKEDFIELCTPGVIK.[Q]	1xiodoTMT6plex [C10(100)]
P04150	[K].LGTVYCQASFPGANIIGNK.[M]	1xiodoTMT6plex [C6(100)]
P04181	[K].VLPMNTGVEAGETACK.[L]	1xiodoTMT6plex [C15(100)]
P04181	[K].VLPMNTGVEAGETACK.[L]	1xiodoTMT6plex [C15(100)]; 1xOxidation [M4(100)]
P04183	[R].YSSSFCTHDR.[N]	1xiodoTMT6plex [C6(100)]
P04406	[R].VPTANVSVVDLTCR.[L]	1xiodoTMT6plex [C13(100)]
P04406	[K].LTGMAFRVPTANVSVVDLTCR.[L]	1xiodoTMT6plex [C20(100)]; 1xOxidation [M4(100)]
P04406	[K].YDNSLKIISNASCTTNCLAPLAK.[V]	2xiodoTMT6plex [C13(100); C17(100)]
P04406	[K].IISNASCTTNCLAPLAK.[V]	2xiodoTMT6plex [C7(100); C11(100)]
P04626	[R].AVTSANIQEFAGCK.[K]	1xiodoTMT6plex [C13(100)]
P04626	[K].DPPFCVAR.[C]	1xiodoTMT6plex [C5(100)]
P04626	[R].CWGESSEDCQSLTR.[T]	2xiodoTMT6plex [C1(100); C9(100)]
P04632	[R].YSDESGNMDFDNFISCLVR.[L]	1xiodoTMT6plex [C16(100)]
P04632	[R].YSDESGNMDFDNFISCLVR.[L]	1xiodoTMT6plex [C16(100)]; 1xOxidation [M8(100)]
P04632	[K].TDGFGIDTCR.[S]	1xiodoTMT6plex [C9(100)]
P04843	[K].VACITEQVLTLVNK.[R]	1xiodoTMT6plex [C3(100)]
P04843	[R].LKTEGSDLCDR.[V]	1xiodoTMT6plex [C9(100)]
P04844	[R].SNLDPSNVDSLFYAAQASQALSGCEISISNETK.[D]	1xiodoTMT6plex [C24(100)]
P04899	[R].QLFALSCTAEEQGVLPDDLSGVIR.[R]	1xiodoTMT6plex [C7(100)]
P05023	[R].CSSILLHGK.[E]	1xiodoTMT6plex [C1(100)]
P05023	[R].DGPNALTPPPTTPEWIKFCR.[Q]	1xiodoTMT6plex [C19(100)]
P05023	[R].IISANGCK.[V]	1xiodoTMT6plex [C7(100)]
P05023	[R].NIAFFSTNCVEGTAR.[G]	1xiodoTMT6plex [C9(100)]
P05023	[K].CIELCCGSVK.[E]	3xiodoTMT6plex [C1(100); C5(100); C6(100)]
P05026	[K].YNPNVLPVQCTGK.[R]	1xiodoTMT6plex [C10(100)]
P05026	[K].LEWLGNCSGLNDETYGYK.[E]	1xiodoTMT6plex [C7(100)]
P05026	[R].FKLEWLGNCSGLNDETYGYK.[E]	1xiodoTMT6plex [C9(100)]
P05067	[R].CLVGEFVSDALLVPDK.[C]	1xiodoTMT6plex [C1(100)]
P05067	[K].CAPFFYGGCGGNR.[N]	2xiodoTMT6plex [C1(100); C9(100)]
P05067	[R].EVCSEQAETGPCR.[A]	2xiodoTMT6plex [C3(100); C12(100)]
P05067	[K].EGILQYCQEVYPELQITNVVEANQPVTIQNWCK.[R]	2xiodoTMT6plex [C7(100); C32(100)]
P05141	[K].GTDIMYTGTLDCWR.[K]	1xiodoTMT6plex [C12(100)]
P05141	[K].GTDIMYTGTLDCWR.[K]	1xiodoTMT6plex [C12(100)]; 1xOxidation [M5(100)]
P05141	[K].GTDIMYTGTLDCWRK.[I]	1xiodoTMT6plex [C12(100)]; 1xOxidation [M5(100)]
P05141	[R].KGTDIMYTGTLDCWR.[K]	1xiodoTMT6plex [C13(100)]
P05141	[R].KGTDIMYTGTLDCWR.[K]	1xiodoTMT6plex [C13(100)]; 1xOxidation [M6(100)]
P05156	[R].SFPTYCQQK.[S]	1xiodoTMT6plex [C6(100)]
P05161	[K].CDEPLSILVR.[N]	1xiodoTMT6plex [C1(100)]
P05166	[R].AFENDVDALCNLR.[D]	1xiodoTMT6plex [C10(100)]
P05198	[R].NECVVVIR.[V]	1xiodoTMT6plex [C3(100)]
P05198	[R].AGLNCSTENMPIK.[I]	1xiodoTMT6plex [C5(100)]; 1xOxidation [M10(100)]
P05198	[R].ADIEVACYGYEGIDAVK.[E]	1xiodoTMT6plex [C7(100)]
P05362	[R].SFSCSATLEVAGQLIHK.[N]	1xiodoTMT6plex [C4(100)]
P05362	[R].DLEGTYLCR.[A]	1xiodoTMT6plex [C8(100)]
P05362	[K].VYELSNVQEDSQPMCYSNCPDGQSTAK.[T]	2xiodoTMT6plex [C15(100); C19(100)]
P05362	[K].VYELSNVQEDSQPMCYSNCPDGQSTAK.[T]	2xiodoTMT6plex [C15(100); C19(100)]; 1xOxidation [M14(100)]
P05362	[R].DCPGNWTWPENSQQTPMCQAWGNPLPELK.[C]	2xiodoTMT6plex [C2(100); C18(100)]
P05362	[R].GGSVLVTCSTSCDQPK.[L]	2xiodoTMT6plex [C8(100); C12(100)]
P05423	[K].LAENACTLADLTEGQVGK.[L]	1xiodoTMT6plex [C6(100)]
P05455	[K].FSGDLDDQTCR.[E]	1xiodoTMT6plex [C10(100)]
P05455	[K].ICHQIEYYFGDFNLPR.[D]	1xiodoTMT6plex [C2(100)]
P05549	[K].DNLFGGVVNPNEVFCSVPGR.[L]	1xiodoTMT6plex [C15(100)]
P05556	[R].CDDLEALK.[K]	1xiodoTMT6plex [C1(100)]
P05556	[R].CDDLEALKK.[K]	1xiodoTMT6plex [C1(100)]
P05556	[R].DKLPQPVQPDPVSHCK.[E]	1xiodoTMT6plex [C15(100)]
P05556	[K].ECVQCR.[A]	2xiodoTMT6plex [C2(100); C5(100)]
P05556	[K].DTCTQECSYFNITK.[V]	2xiodoTMT6plex [C3(100); C7(100)]
P05556	[R].NPCTSEQNCTSPFSYK.[N]	2xiodoTMT6plex [C3(100); C9(100)]
P05556	[K].KDTCTQECSYFNITK.[V]	2xiodoTMT6plex [C4(100); C8(100)]
P05556	[R].SNGLICGGNGVCK.[C]	2xiodoTMT6plex [C6(100); C12(100)]
P05556	[K].CHEGNGTFECGACR.[C]	3xiodoTMT6plex [C1(100); C10(100); C13(100)]
P05556	[K].FCECDNFNCDR.[S]	3xiodoTMT6plex [C2(100); C4(100); C9(100)]
P05556	[R].GICECGVCK.[C]	3xiodoTMT6plex [C3(100); C5(100); C8(100)]
P06132	[K].TVTLQGNLDPCALYASEEEIGQLVK.[Q]	1xiodoTMT6plex [C11(100)]
P06132	[R].AAWGEETDYTPVWCMR.[Q]	1xiodoTMT6plex [C14(100)]
P06132	[R].AAWGEETDYTPVWCMR.[Q]	1xiodoTMT6plex [C14(100)]; 1xOxidation [M15(100)]
P06132	[R].AAQDFFSTCR.[S]	1xiodoTMT6plex [C9(100)]
P06132	[R].SPEACCELTLQPLRR.[F]	2xiodoTMT6plex [C5(100); C6(100)]
P06132	[R].SPEACCELTLQPLR.[R]	2xiodoTMT6plex [C5(100); C6(100)]
P06213	[K].TNCPATVINGQFVER.[C]	1xiodoTMT6plex [C3(100)]
P06213	[K].VCPTICK.[S]	2xiodoTMT6plex [C2(100); C6(100)]
P06241	[R].SANILVGNGLICK.[I]	1xiodoTMT6plex [C12(100)]
P06280	[K].DAGYEYLCIDDCWMAPQR.[D]	2xiodoTMT6plex [C8(100); C12(100)]
P06730	[K].IAIWTTECENR.[E]	1xiodoTMT6plex [C8(100)]
P06733	[K].SCNCLLLK.[V]	2xiodoTMT6plex [C2(100); C4(100)]
P06744	[K].MIPCDFLIPVQTQHPIR.[K]	1xiodoTMT6plex [C4(100)]
P06744	[K].MIPCDFLIPVQTQHPIR.[K]	1xiodoTMT6plex [C4(100)]; 1xOxidation [M1(100)]
P06746	[K].DQYYCGVLYFTGSDIFNK.[N]	1xiodoTMT6plex [C5(100)]
P06756	[K].CDWSSTR.[R]	1xiodoTMT6plex [C1(100)]
P06756	[R].SQDIDADGQGFCQGGFSIDFTK.[A]	1xiodoTMT6plex [C12(100)]
P06756	[K].TCSLPGTALK.[V]	1xiodoTMT6plex [C2(100)]
P06756	[K].IVCQVGR.[L]	1xiodoTMT6plex [C3(100)]
P06756	[R].GGLMQCEELIAYLR.[D]	1xiodoTMT6plex [C6(100)]
P06756	[K].TVEYAPCR.[S]	1xiodoTMT6plex [C7(100)]
P06756	[R].DLALSEGDIHTLGCGVAQCLK.[I]	2xiodoTMT6plex [C14(100); C19(100)]
P06865	[R].RGVQAQPLNVGFCEQEFEQT.[-]	1xiodoTMT6plex [C13(100)]
P06865	[K].ALVIGGEACMWGEYVDNTNLVPR.[L]	1xiodoTMT6plex [C9(100)]
P06865	[K].ALVIGGEACMWGEYVDNTNLVPR.[L]	1xiodoTMT6plex [C9(100)]; 1xOxidation [M10(100)]
P07099	[K].NHGLSDEHVFEVICPSIPGYGFSEASSK.[K]	1xiodoTMT6plex [C14(100)]
P07099	[R].FTPPLEDSCFHYGFNSNYLK.[K]	1xiodoTMT6plex [C9(100)]
P07195	[K].ITVVGVGQVGMACAISILGK.[S]	1xiodoTMT6plex [C13(100)]; 1xOxidation [M11(100)]
P07195	[K].GMYGIENEVFLSLPCILNAR.[G]	1xiodoTMT6plex [C15(100)]
P07195	[K].GMYGIENEVFLSLPCILNAR.[G]	1xiodoTMT6plex [C15(100)]; 1xOxidation [M2(100)]
P07195	[K].HRVIGSGCNLDSAR.[F]	1xiodoTMT6plex [C8(100)]
P07199	[R].HGVVSCSGVAR.[A]	1xiodoTMT6plex [C6(100)]
P07199	[K].YGVASTCR.[K]	1xiodoTMT6plex [C7(100)]
P07199	[R].AGQAGLPCDYTANSK.[G]	1xiodoTMT6plex [C8(100)]
P07203	[K].LITWSPVCR.[N]	1xiodoTMT6plex [C8(100)]
P07205	[K].YCLDNGAK.[A]	1xiodoTMT6plex [C2(100)]
P07237	[K].KEECPAVR.[L]	1xiodoTMT6plex [C4(100)]
P07237	[R].ITEFCHR.[F]	1xiodoTMT6plex [C5(100)]
P07339	[K].AIGAVPLIQGEYMIPCEK.[V]	1xiodoTMT6plex [C16(100)]
P07339	[K].AIGAVPLIQGEYMIPCEK.[V]	1xiodoTMT6plex [C16(100)]; 1xOxidation [M13(100)]
P07355	[K].GDLENAFLNLVQCIQNKPLYFADR.[L]	1xiodoTMT6plex [C13(100)]
P07384	[R].CLQSGTLFR.[D]	1xiodoTMT6plex [C1(100)]
P07384	[R].LEICNLTPDALK.[S]	1xiodoTMT6plex [C4(100)]
P07384	[K].GFSLESCR.[S]	1xiodoTMT6plex [C7(100)]
P07384	[R].TKGFSLESCR.[S]	1xiodoTMT6plex [C9(100)]
P07384	[R].YSEPDLAVDFDNFVCCLVR.[L]	2xiodoTMT6plex [C15(100); C16(100)]
P07602	[R].GSAVWCQNVK.[T]	1xiodoTMT6plex [C6(100)]
P07602	[K].EICALVGFCDEVK.[E]	2xiodoTMT6plex [C3(100); C9(100)]
P07602	[K].SLPCDICK.[D]	2xiodoTMT6plex [C4(100); C7(100)]
P07602	[K].DGGFCEVCK.[K]	2xiodoTMT6plex [C5(100); C8(100)]
P07602	[K].SDVYCEVCEFLVK.[E]	2xiodoTMT6plex [C5(100); C8(100)]
P07686	[K].CWESNPK.[I]	1xiodoTMT6plex [C1(100)]
P07686	[R].GIAAQPLYAGYCNHENM.[-]	1xiodoTMT6plex [C12(100)]
P07711	[R].NHCGIASAASYPTV.[-]	1xiodoTMT6plex [C3(100)]
P07737	[K].CSVIRDSLLQDGEFSMDLR.[T]	1xiodoTMT6plex [C1(100)]; 1xOxidation [M16(100)]
P07741	[R].VVVVDDLLATGGTMNAACELLGR.[L]	1xiodoTMT6plex [C18(100)]
P07741	[R].VVVVDDLLATGGTMNAACELLGR.[L]	1xiodoTMT6plex [C18(100)]; 1xOxidation [M14(100)]
P07741	[R].LQAEVLECVSLVELTSLK.[G]	1xiodoTMT6plex [C8(100)]
P07814	[K].HEELMLGDPCLK.[D]	1xiodoTMT6plex [C10(100)]
P07814	[K].HEELMLGDPCLK.[D]	1xiodoTMT6plex [C10(100)]; 1xOxidation [M5(100)]
P07814	[K].YNVYPTYDFACPIVDSIEGVTHALR.[T]	1xiodoTMT6plex [C11(100)]
P07814	[K].ERPTPSLNNNCTTSEDSLVLYNR.[V]	1xiodoTMT6plex [C11(100)]
P07814	[K].SCQFVAVR.[R]	1xiodoTMT6plex [C2(100)]
P07814	[K].EAPCVLIYIPDGHTK.[E]	1xiodoTMT6plex [C4(100)]
P07814	[K].LNQWCNVVR.[W]	1xiodoTMT6plex [C5(100)]
P07814	[K].LGVENCYFPMFVSQSALEK.[E]	1xiodoTMT6plex [C6(100)]
P07814	[K].LGVENCYFPMFVSQSALEK.[E]	1xiodoTMT6plex [C6(100)]; 1xOxidation [M10(100)]
P07814	[K].INEAVECLLSLK.[A]	1xiodoTMT6plex [C7(100)]
P07814	[K].KLGVENCYFPMFVSQSALEK.[E]	1xiodoTMT6plex [C7(100)]; 1xOxidation [M11(100)]
P07814	[K].SLCIPFKPLCELQPGAK.[C]	2xiodoTMT6plex [C3(100); C10(100)]
P07814	[R].VACVQVVIIPCGITNALSEEDKEALIAK.[C]	2xiodoTMT6plex [C3(100); C11(100)]
P07814	[R].VACVQVVIIPCGITNALSEEDK.[E]	2xiodoTMT6plex [C3(100); C11(100)]
P07814	[K].LSSCDSFTSTINELNHCLSLR.[T]	2xiodoTMT6plex [C4(100); C17(100)]
P07814	[R].GFFICDQPYEPVSPYSCK.[E]	2xiodoTMT6plex [C5(100); C17(100)]
P07814	[R].RGFFICDQPYEPVSPYSCK.[E]	2xiodoTMT6plex [C6(100); C18(100)]
P07814	[K].IVQIPFCGEIDCEDWIK.[K]	2xiodoTMT6plex [C7(100); C12(100)]
P07814	[K].IVQIPFCGEIDCEDWIKK.[T]	2xiodoTMT6plex [C7(100); C12(100)]
P07814	[K].GSQFGQSCCLR.[A]	2xiodoTMT6plex [C8(100); C9(100)]
P07814	[K].KGSQFGQSCCLR.[A]	2xiodoTMT6plex [C9(100); C10(100)]
P07858	[K].ICEPGYSPTYK.[Q]	1xiodoTMT6plex [C2(100)]
P07858	[R].GQDHCGIESEVVAGIPR.[T]	1xiodoTMT6plex [C5(100)]
P07858	[R].EQWPQCPTIK.[E]	1xiodoTMT6plex [C6(100)]
P07858	[R].DQGSCGSCWAFGAVEAISDR.[I]	2xiodoTMT6plex [C5(100); C8(100)]
P07900	[K].CLELFTELAEDKENYKK.[F]	1xiodoTMT6plex [C1(100)]
P07900	[K].CLELFTELAEDKENYK.[K]	1xiodoTMT6plex [C1(100)]
P07900	[K].HGLEVIYMIEPIDEYCVQQLK.[E]	1xiodoTMT6plex [C16(100)]
P07900	[K].HGLEVIYMIEPIDEYCVQQLK.[E]	1xiodoTMT6plex [C16(100)]; 1xOxidation [M8(100)]
P07900	[R].KHGLEVIYMIEPIDEYCVQQLK.[E]	1xiodoTMT6plex [C17(100)]
P07900	[R].YYTSASGDEMVSLKDYCTR.[M]	1xiodoTMT6plex [C17(100)]
P07900	[R].YYTSASGDEMVSLKDYCTR.[M]	1xiodoTMT6plex [C17(100)]; 1xOxidation [M10(100)]
P07900	[R].VFIMDNCEELIPEYLNFIR.[G]	1xiodoTMT6plex [C7(100)]
P07900	[R].VFIMDNCEELIPEYLNFIR.[G]	1xiodoTMT6plex [C7(100)]; 1xOxidation [M4(100)]
P07900	[R].RVFIMDNCEELIPEYLNFIR.[G]	1xiodoTMT6plex [C8(100)]
P07900	[R].RVFIMDNCEELIPEYLNFIR.[G]	1xiodoTMT6plex [C8(100)]; 1xOxidation [M5(100)]
P07900	[R].LVTSPCCIVTSTYGWTANMER.[I]	2xiodoTMT6plex [C6(100); C7(100)]
P07900	[R].LVTSPCCIVTSTYGWTANMER.[I]	2xiodoTMT6plex [C6(100); C7(100)]; 1xOxidation [M19(100)]
P07902	[R].HDPLNPLCPGAIR.[A]	1xiodoTMT6plex [C8(100)]
P07919	[R].SHTEEDCTEELFDFLHAR.[D]	1xiodoTMT6plex [C7(100)]
P07942	[R].CGNTIPDDDNQVVSLSPGSR.[Y]	1xiodoTMT6plex [C1(100)]
P07942	[K].EGFYDLSSEDPFGCK.[S]	1xiodoTMT6plex [C14(100)]
P07942	[R].LELPQYTSSDSDVESPYTLIDSLVLMPYCK.[S]	1xiodoTMT6plex [C29(100)]; 1xOxidation [M26(100)]
P07942	[R].YFAYDCEASFPGISTGPMK.[K]	1xiodoTMT6plex [C6(100)]; 1xOxidation [M18(100)]
P07942	[K].VAVYSTCL.[-]	1xiodoTMT6plex [C7(100)]
P07942	[K].LNVEGEHCDVCK.[E]	2xiodoTMT6plex [C8(100); C11(100)]
P07942	[R].SCYQDPVTLQLACVCDPGYIGSR.[C]	3xiodoTMT6plex [C2(100); C13(100); C15(100)]
P07942	[R].TCSECQELFWGDPDVECR.[A]	3xiodoTMT6plex [C2(100); C5(100); C17(100)]
P07942	[K].ATGQCLCLPNVIGQNCDR.[C]	3xiodoTMT6plex [C5(100); C7(100); C16(100)]
P07942	[R].GIETPQCDQSTGQCVCVEGVEGPR.[C]	3xiodoTMT6plex [C7(100); C14(100); C16(100)]
P07948	[R].ITFPCISDMIK.[H]	1xiodoTMT6plex [C5(100)]; 1xOxidation [M9(100)]
P07996	[K].CTSYPDGSWK.[C]	1xiodoTMT6plex [C1(100)]
P08047	[R].SSSTGSSSSTGGGGQESQPSPLALLAATCSR.[I]	1xiodoTMT6plex [C29(100)]
P08047	[K].FACPECPK.[R]	2xiodoTMT6plex [C3(100); C6(100)]
P08047	[K].KFACPECPK.[R]	2xiodoTMT6plex [C4(100); C7(100)]
P08047	[R].EACTCPYCK.[D]	3xiodoTMT6plex [C3(100); C5(100); C8(100)]
P08069	[R].CWTTNR.[C]	1xiodoTMT6plex [C1(100)]
P08133	[K].CLIEILASR.[T]	1xiodoTMT6plex [C1(100)]
P08133	[R].LIVGLMRPPAYCDAK.[E]	1xiodoTMT6plex [C12(100)]; 1xOxidation [M6(100)]
P08134	[R].ISAFGYLECSAK.[T]	1xiodoTMT6plex [C9(100)]
P08174	[K].CEESFVK.[I]	1xiodoTMT6plex [C1(100)]
P08174	[K].IPGEKDSVICLK.[G]	1xiodoTMT6plex [C10(100)]
P08174	[K].GSQWSDIEEFCNR.[S]	1xiodoTMT6plex [C11(100)]
P08174	[K].QPYITQNYFPVGTVVEYECRPGYR.[R]	1xiodoTMT6plex [C19(100)]
P08174	[K].SCPNPGEIR.[N]	1xiodoTMT6plex [C2(100)]
P08174	[R].SCEVPTR.[L]	1xiodoTMT6plex [C2(100)]
P08174	[K].KSCPNPGEIR.[N]	1xiodoTMT6plex [C3(100)]
P08174	[K].LTCLQNLK.[W]	1xiodoTMT6plex [C3(100)]
P08174	[R].EIYCPAPPQIDNGIIQGER.[D]	1xiodoTMT6plex [C4(100)]
P08174	[K].DSVICLK.[G]	1xiodoTMT6plex [C5(100)]
P08174	[R].QSVTYACNK.[G]	1xiodoTMT6plex [C7(100)]
P08174	[K].WSTAVEFCK.[K]	1xiodoTMT6plex [C8(100)]
P08174	[K].GFTMIGEHSIYCTVNNDEGEWSGPPPECR.[G]	2xiodoTMT6plex [C12(100); C28(100)]
P08174	[K].GFTMIGEHSIYCTVNNDEGEWSGPPPECR.[G]	2xiodoTMT6plex [C12(100); C28(100)]; 1xOxidation [M4(100)]
P08174	[K].LFGSTSSFCLISGSSVQWSDPLPECR.[E]	2xiodoTMT6plex [C9(100); C25(100)]
P08183	[K].VQSGQTVALVGNSGCGK.[S]	1xiodoTMT6plex [C15(100)]
P08195	[R].WCSWSLSQAR.[L]	1xiodoTMT6plex [C2(100)]
P08236	[K].SQCLENSLFT.[-]	1xiodoTMT6plex [C3(100)]
P08237	[K].CNENYTTDFIFNLYSEEGK.[G]	1xiodoTMT6plex [C1(100)]
P08237	[R].IFANTPDSGCVLGMR.[K]	1xiodoTMT6plex [C10(100)]; 1xOxidation [M14(100)]
P08237	[R].LPLMECVQVTK.[D]	1xiodoTMT6plex [C6(100)]
P08237	[R].GITNLCVIGGDGSLTGADTFR.[S]	1xiodoTMT6plex [C6(100)]
P08238	[K].CLELFSELAEDKENYKK.[F]	1xiodoTMT6plex [C1(100)]
P08238	[K].CLELFSELAEDKENYK.[K]	1xiodoTMT6plex [C1(100)]
P08238	[R].GFEVVYMTEPIDEYCVQQLK.[E]	1xiodoTMT6plex [C15(100)]
P08238	[R].GFEVVYMTEPIDEYCVQQLK.[E]	1xiodoTMT6plex [C15(100)]; 1xOxidation [M7(100)]
P08238	[K].RGFEVVYMTEPIDEYCVQQLK.[E]	1xiodoTMT6plex [C16(100)]
P08238	[K].RGFEVVYMTEPIDEYCVQQLK.[E]	1xiodoTMT6plex [C16(100)]; 1xOxidation [M8(100)]
P08238	[R].KRGFEVVYMTEPIDEYCVQQLK.[E]	1xiodoTMT6plex [C17(100)]; 1xOxidation [M9(100)]
P08238	[R].VFIMDSCDELIPEYLNFIR.[G]	1xiodoTMT6plex [C7(100)]
P08238	[R].VFIMDSCDELIPEYLNFIR.[G]	1xiodoTMT6plex [C7(100)]; 1xOxidation [M4(100)]
P08238	[R].RVFIMDSCDELIPEYLNFIR.[G]	1xiodoTMT6plex [C8(100)]
P08238	[R].RVFIMDSCDELIPEYLNFIR.[G]	1xiodoTMT6plex [C8(100)]; 1xOxidation [M5(100)]
P08238	[R].LVSSPCCIVTSTYGWTANMER.[I]	2xiodoTMT6plex [C6(100); C7(100)]
P08238	[R].LVSSPCCIVTSTYGWTANMER.[I]	2xiodoTMT6plex [C6(100); C7(100)]; 1xOxidation [M19(100)]
P08240	[R].VWELGGCANK.[E]	1xiodoTMT6plex [C7(100)]
P08243	[K].AMTEDGFLAVCSEAK.[G]	1xiodoTMT6plex [C11(100)]
P08243	[K].AMTEDGFLAVCSEAK.[G]	1xiodoTMT6plex [C11(100)]; 1xOxidation [M2(100)]
P08243	[R].FENVNGYTNCCFGFHR.[L]	2xiodoTMT6plex [C10(100); C11(100)]
P08397	[K].DLPTVLPPGFTIGAICK.[R]	1xiodoTMT6plex [C16(100)]
P08559	[K].NFYGGNGIVGAQVPLGAGIALACK.[Y]	1xiodoTMT6plex [C23(100)]
P08559	[R].FAAAYCR.[S]	1xiodoTMT6plex [C6(100)]
P08559	[R].VDGMDILCVR.[E]	1xiodoTMT6plex [C8(100)]
P08559	[R].VDGMDILCVR.[E]	1xiodoTMT6plex [C8(100)]; 1xOxidation [M4(100)]
P08559	[K].LPCIFICENNR.[Y]	2xiodoTMT6plex [C3(100); C7(100)]
P08574	[R].HGGEDYVFSLLTGYCEPPTGVSLR.[E]	1xiodoTMT6plex [C15(100)]
P08574	[R].ARHGGEDYVFSLLTGYCEPPTGVSLR.[E]	1xiodoTMT6plex [C17(100)]
P08574	[K].DVCTFLR.[W]	1xiodoTMT6plex [C3(100)]
P08574	[R].HLVGVCYTEDEAK.[E]	1xiodoTMT6plex [C6(100)]
P08581	[K].CVAPYPSLLSSEDNADDEVDTRPASFWETS.[-]	1xiodoTMT6plex [C1(100)]
P08581	[R].ATFPEDQFPNSSQNGSCR.[Q]	1xiodoTMT6plex [C17(100)]
P08581	[R].GHFGCVYHGTLLDNDGK.[K]	1xiodoTMT6plex [C5(100)]
P08581	[R].LLQPEYCPDPLYEVMLK.[C]	1xiodoTMT6plex [C7(100)]; 1xOxidation [M15(100)]
P08581	[R].SEECLSGTWTQQICLPAIYK.[V]	2xiodoTMT6plex [C4(100); C14(100)]
P08581	[R].SNSEIICCTTPSLQQLNLQLPLK.[T]	2xiodoTMT6plex [C7(100); C8(100)]
P08582	[K].AVSDYFGGSCVPGAGETSYSESLCR.[L]	2xiodoTMT6plex [C10(100); C24(100)]
P08621	[K].HHNQPYCGIAPYIR.[E]	1xiodoTMT6plex [C7(100)]
P08670	[R].QVQSLTCEVDALKGTNESLER.[Q]	1xiodoTMT6plex [C7(100)]
P08670	[R].QVQSLTCEVDALK.[G]	1xiodoTMT6plex [C7(100)]
P08670	[R].RQVQSLTCEVDALK.[G]	1xiodoTMT6plex [C8(100)]
P08708	[R].VCEEIAIIPSKK.[L]	1xiodoTMT6plex [C2(100)]
P08708	[R].VCEEIAIIPSK.[K]	1xiodoTMT6plex [C2(100)]
P08708	[K].RVCEEIAIIPSK.[K]	1xiodoTMT6plex [C3(100)]
P08754	[K].IIHEDGYSEDECK.[Q]	1xiodoTMT6plex [C12(100)]
P08754	[R].DGGVQACFSR.[S]	1xiodoTMT6plex [C7(100)]
P08754	[R].SPLTICYPEYTGSNTYEEAAAYIQCQFEDLNR.[R]	2xiodoTMT6plex [C6(100); C25(100)]
P08754	[K].RSPLTICYPEYTGSNTYEEAAAYIQCQFEDLNR.[R]	2xiodoTMT6plex [C7(100); C26(100)]
P08758	[K].ALLLLCGEDD.[-]	1xiodoTMT6plex [C6(100)]
P08865	[R].ADHQPLTEASYVNLPTIALCNTDSPLR.[Y]	1xiodoTMT6plex [C20(100)]
P08865	[R].YVDIAIPCNNK.[G]	1xiodoTMT6plex [C8(100)]
P08962	[K].CCGAANYTDWEK.[I]	2xiodoTMT6plex [C1(100); C2(100)]
P08962	[R].VPDSCCINVTVGCGINFNEK.[A]	3xiodoTMT6plex [C5(100); C6(100); C13(100)]
P09001	[K].HVVTLLQVQDCHVLK.[Y]	1xiodoTMT6plex [C11(100)]
P09038	[K].CVTDECFFFER.[L]	2xiodoTMT6plex [C1(100); C6(100)]
P09110	[K].VNPLGGAVALGHPLGCTGAR.[Q]	1xiodoTMT6plex [C16(100)]
P09131	[K].CSFGCK.[V]	2xiodoTMT6plex [C1(100); C5(100)]
P09132	[K].QEDGSLCLVQFPSR.[K]	1xiodoTMT6plex [C7(100)]
P09234	[K].FYCDYCDTYLTHDSPSVR.[K]	2xiodoTMT6plex [C3(100); C6(100)]
P09382	[R].FNAHGDANTIVCNSK.[D]	1xiodoTMT6plex [C12(100)]
P09382	[R].EAVFPFQPGSVAEVCITFDQANLTVK.[L]	1xiodoTMT6plex [C15(100)]
P09382	[K].DSNNLCLHFNPR.[F]	1xiodoTMT6plex [C6(100)]
P09417	[K].VDAILCVAGGWAGGNAK.[S]	1xiodoTMT6plex [C6(100)]
P09417	[K].GAVHQLCQSLAGK.[N]	1xiodoTMT6plex [C7(100)]
P09471	[R].LWGDSGIQECFNR.[S]	1xiodoTMT6plex [C10(100)]
P09496	[R].LCDFNPK.[S]	1xiodoTMT6plex [C2(100)]
P09497	[K].VAQLCDFNPK.[S]	1xiodoTMT6plex [C5(100)]
P09525	[K].FLTVLCSR.[N]	1xiodoTMT6plex [C6(100)]
P09525	[K].VLLVLCGGDD.[-]	1xiodoTMT6plex [C6(100)]
P09525	[K].GAGTDEGCLIEILASR.[T]	1xiodoTMT6plex [C8(100)]
P09543	[K].RLDEDLAAYCR.[R]	1xiodoTMT6plex [C10(100)]
P09543	[K].FCDYGK.[A]	1xiodoTMT6plex [C2(100)]
P09543	[K].DKPELQFPFLQDEDTVATLLECK.[T]	1xiodoTMT6plex [C22(100)]
P09543	[R].LDEDLAAYCR.[R]	1xiodoTMT6plex [C9(100)]
P09622	[R].VCHAHPTLSEAFR.[E]	1xiodoTMT6plex [C2(100)]
P09622	[R].VLGAHILGPGAGEMVNEAALALEYGASCEDIAR.[V]	1xiodoTMT6plex [C28(100)]
P09622	[K].TVCIEK.[N]	1xiodoTMT6plex [C3(100)]
P09622	[K].AEVITCDVLLVCIGR.[R]	2xiodoTMT6plex [C6(100); C12(100)]
P09622	[K].NETLGGTCLNVGCIPSK.[A]	2xiodoTMT6plex [C8(100); C13(100)]
P09651	[K].YHTVNGHNCEVR.[K]	1xiodoTMT6plex [C9(100)]
P09874	[K].VCSTNDLK.[E]	1xiodoTMT6plex [C2(100)]
P09874	[K].ASLCISTK.[K]	1xiodoTMT6plex [C4(100)]
P09874	[K].SANYCHTSQGDPIGLILLGEVALGNMYELK.[H]	1xiodoTMT6plex [C5(100)]
P09874	[K].SDAYYCTGDVTAWTK.[C]	1xiodoTMT6plex [C6(100)]
P09874	[R].VADGMVFGALLPCEECSGQLVFK.[S]	2xiodoTMT6plex [C13(100); C16(100)]
P09874	[R].VADGMVFGALLPCEECSGQLVFK.[S]	2xiodoTMT6plex [C13(100); C16(100)]; 1xOxidation [M5(100)]
P09884	[K].AGDTVSYVICQDGSNLTASQR.[A]	1xiodoTMT6plex [C10(100)]
P09884	[K].SPQLLNQPVSWCK.[V]	1xiodoTMT6plex [C12(100)]
P09884	[K].DCIFPYAFK.[E]	1xiodoTMT6plex [C2(100)]
P09884	[R].DWCDLAK.[D]	1xiodoTMT6plex [C3(100)]
P09884	[K].GPCWLEVK.[S]	1xiodoTMT6plex [C3(100)]
P09884	[K].SLYTQLCFYR.[Y]	1xiodoTMT6plex [C7(100)]
P09884	[K].YYDGWLICEEPTCR.[N]	2xiodoTMT6plex [C8(100); C13(100)]
P09958	[R].CAGEVAAVANNGVCGVGVAYNAR.[I]	2xiodoTMT6plex [C1(100); C14(100)]
P09960	[R].CSVDFTR.[R]	1xiodoTMT6plex [C1(100)]
P09960	[R].AILPCQDTPSVK.[L]	1xiodoTMT6plex [C5(100)]
P0C2W1	[R].SCALVCK.[H]	2xiodoTMT6plex [C2(100); C6(100)]
P0C7P0	[K].QPFCDGSHFFQR.[T]	1xiodoTMT6plex [C4(100)]
P0C7P0	[R].MVALCTCK.[A]	2xiodoTMT6plex [C5(100); C7(100)]; 1xOxidation [M1(100)]
P0CAP2	[K].SELFNPVSLDCK.[L]	1xiodoTMT6plex [C11(100)]
P0CW18	[R].EVLFGVTSWGDGCGEPGKPGVYTR.[V]	1xiodoTMT6plex [C13(100)]
P0CW18	[R].LCAFYAR.[L]	1xiodoTMT6plex [C2(100)]
P0CW18	[R].GEANGCPGLEPLR.[Q]	1xiodoTMT6plex [C6(100)]
P0CW18	[R].LAHQQCLQR.[R]	1xiodoTMT6plex [C6(100)]
P0CW18	[R].VPLLSTDTCRR.[A]	1xiodoTMT6plex [C9(100)]
P0CW18	[R].VPLLSTDTCR.[R]	1xiodoTMT6plex [C9(100)]
P0CW18	[R].LCPGSQGACAR.[L]	2xiodoTMT6plex [C2(100); C9(100)]
P0DMV9	[K].CQEVISWLDANTLAEK.[D]	1xiodoTMT6plex [C1(100)]
P0DMV9	[K].CQEVISWLDANTLAEKDEFEHK.[R]	1xiodoTMT6plex [C1(100)]
P0DMV9	[K].AAAIGIDLGTTYSCVGVFQHGK.[V]	1xiodoTMT6plex [C14(100)]
P0DMV9	[K].ELEQVCNPIISGLYQGAGGPGPGGFGAQGPK.[G]	1xiodoTMT6plex [C6(100)]
P0DMV9	[R].KELEQVCNPIISGLYQGAGGPGPGGFGAQGPK.[G]	1xiodoTMT6plex [C7(100)]
P0DMV9	[K].RKELEQVCNPIISGLYQGAGGPGPGGFGAQGPK.[G]	1xiodoTMT6plex [C8(100)]
P0DN79	[R].CIIVMPEK.[M]	1xiodoTMT6plex [C1(100)]
P0DN79	[K].CEFFNAGGSVK.[D]	1xiodoTMT6plex [C1(100)]
P0DN79	[R].CVVILPDSVR.[N]	1xiodoTMT6plex [C1(100)]
P0DN79	[R].VQELGLSAPLTVLPTITCGHTIEILR.[E]	1xiodoTMT6plex [C18(100)]
P0DN79	[R].NASNPLAHYDTTADEILQQCDGK.[L]	1xiodoTMT6plex [C20(100)]
P10109	[R].LGCQICLTK.[S]	2xiodoTMT6plex [C3(100); C6(100)]
P10155	[K].MTANSVLEPGNSEVSLVCEK.[L]	1xiodoTMT6plex [C18(100)]; 1xOxidation [M1(100)]
P10155	[R].FLCFGSEGGTYYIK.[E]	1xiodoTMT6plex [C3(100)]
P10398	[R].TQADELPACLLSAAR.[L]	1xiodoTMT6plex [C9(100)]
P10398	[R].GLNQDCCVVYR.[L]	2xiodoTMT6plex [C6(100); C7(100)]
P10515	[K].NFSAIINPPQACILAIGASEDK.[L]	1xiodoTMT6plex [C12(100)]
P10515	[K].GFDVASMMSVTLSCDHR.[V]	1xiodoTMT6plex [C14(100)]
P10515	[K].ASALACLK.[V]	1xiodoTMT6plex [C6(100)]
P10515	[R].DVPLGTPLCIIVEK.[E]	1xiodoTMT6plex [C9(100)]
P10586	[R].TQRPAMVQTEDQYQLCYR.[A]	1xiodoTMT6plex [C16(100)]
P10586	[R].TQRPAMVQTEDQYQLCYR.[A]	1xiodoTMT6plex [C16(100)]; 1xOxidation [M6(100)]
P10588	[R].LQVDSAEYGCLK.[A]	1xiodoTMT6plex [C10(100)]
P10588	[K].HYGVFTCEGCK.[S]	2xiodoTMT6plex [C7(100); C10(100)]
P10599	[K].CMPTFQFFK.[K]	1xiodoTMT6plex [C1(100)]
P10599	[K].CMPTFQFFK.[K]	1xiodoTMT6plex [C1(100)]; 1xOxidation [M2(100)]
P10599	[K].LVVVDFSATWCGPCK.[M]	2xiodoTMT6plex [C11(100); C14(100)]
P10599	[K].TAFQEALDAAGDKLVVVDFSATWCGPCK.[M]	2xiodoTMT6plex [C24(100); C27(100)]
P10619	[K].CNFYDNK.[D]	1xiodoTMT6plex [C1(100)]
P10619	[K].CNFYDNKDLECVTNLQEVAR.[I]	2xiodoTMT6plex [C1(100); C11(100)]
P10620	[K].VFANPEDCVAFGK.[G]	1xiodoTMT6plex [C8(100)]
P10620	[R].KVFANPEDCVAFGK.[G]	1xiodoTMT6plex [C9(100)]
P10644	[R].VLGPCSDILK.[R]	1xiodoTMT6plex [C5(100)]
P10646	[K].YGGCLGNMNNFETLEECK.[N]	2xiodoTMT6plex [C4(100); C17(100)]
P10768	[K].CFGGLQK.[V]	1xiodoTMT6plex [C1(100)]
P10768	[K].VFEHDSVELNCK.[M]	1xiodoTMT6plex [C11(100)]
P10768	[K].DDQFLLDGQLLPDNFIAACTEK.[K]	1xiodoTMT6plex [C19(100)]
P10768	[K].SYPGSQLDILIDQGKDDQFLLDGQLLPDNFIAACTEK.[K]	1xiodoTMT6plex [C34(100)]
P10809	[R].CIPALDSLTPANEDQK.[I]	1xiodoTMT6plex [C1(100)]
P10809	[K].CEFQDAYVLLSEKK.[I]	1xiodoTMT6plex [C1(100)]
P10809	[K].CEFQDAYVLLSEK.[K]	1xiodoTMT6plex [C1(100)]
P10809	[R].AAVEEGIVLGGGCALLR.[C]	1xiodoTMT6plex [C13(100)]
P10909	[R].EILSVDCSTNNPSQAK.[L]	1xiodoTMT6plex [C7(100)]
P11021	[K].EDVGTVVGIDLGTTYSCVGVFK.[N]	1xiodoTMT6plex [C17(100)]
P11021	[K].KEDVGTVVGIDLGTTYSCVGVFK.[N]	1xiodoTMT6plex [C18(100)]
P11047	[R].CKPGFFNLESSNPR.[G]	1xiodoTMT6plex [C1(100)]
P11047	[R].EDGPWIPYQYYSGSCENTYSK.[A]	1xiodoTMT6plex [C15(100)]
P11047	[R].TREDGPWIPYQYYSGSCENTYSK.[A]	1xiodoTMT6plex [C17(100)]
P11047	[R].SQECYFDPELYR.[S]	1xiodoTMT6plex [C4(100)]
P11047	[K].TLPSGCFNTPSIEKP.[-]	1xiodoTMT6plex [C6(100)]
P11047	[K].HNTYGVDCEK.[C]	1xiodoTMT6plex [C8(100)]
P11047	[K].CIYNTAGFYCDR.[C]	2xiodoTMT6plex [C1(100); C10(100)]
P11047	[R].CELCDDGYFGDPLGR.[N]	2xiodoTMT6plex [C1(100); C4(100)]
P11047	[R].CDQCEENYFYNR.[S]	2xiodoTMT6plex [C1(100); C4(100)]
P11047	[K].EVVCTNCPTGTTGK.[R]	2xiodoTMT6plex [C4(100); C7(100)]
P11047	[K].TKEVVCTNCPTGTTGK.[R]	2xiodoTMT6plex [C6(100); C9(100)]
P11047	[R].LCQCSDNIDPNAVGNCNR.[L]	3xiodoTMT6plex [C2(100); C4(100); C16(100)]
P11117	[R].CPLQDFLR.[L]	1xiodoTMT6plex [C1(100)]
P11142	[K].CNEIINWLDKNQTAEK.[E]	1xiodoTMT6plex [C1(100)]
P11142	[K].CNEIINWLDK.[N]	1xiodoTMT6plex [C1(100)]
P11142	[K].GPAVGIDLGTTYSCVGVFQHGK.[V]	1xiodoTMT6plex [C14(100)]
P11142	[K].VCNPIITK.[L]	1xiodoTMT6plex [C2(100)]
P11142	[K].ILDKCNEIINWLDK.[N]	1xiodoTMT6plex [C5(100)]
P11171	[K].VSLLDDTVYECVVEK.[H]	1xiodoTMT6plex [C11(100)]
P11172	[K].CHEFLIFEDR.[K]	1xiodoTMT6plex [C1(100)]
P11172	[R].LHSVCTLSK.[M]	1xiodoTMT6plex [C5(100)]
P11177	[K].TNHLVTVEGGWPQFGVGAEICAR.[I]	1xiodoTMT6plex [C21(100)]
P11182	[K].AASLGLLQFPILNASVDENCQNITYK.[A]	1xiodoTMT6plex [C20(100)]
P11182	[K].NVQICSIFDIATELNR.[L]	1xiodoTMT6plex [C5(100)]
P11216	[R].TCFETFPDK.[V]	1xiodoTMT6plex [C2(100)]
P11310	[R].MTEEPLMCAYCVTEPGAGSDVAGIK.[T]	2xiodoTMT6plex [C8(100); C11(100)]
P11310	[R].MTEEPLMCAYCVTEPGAGSDVAGIK.[T]	2xiodoTMT6plex [C8(100); C11(100)]; 1xOxidation [M1(100)]
P11310	[R].MTEEPLMCAYCVTEPGAGSDVAGIK.[T]	2xiodoTMT6plex [C8(100); C11(100)]; 2xOxidation [M1(100); M7(100)]
P11387	[K].CDFTQMSQYFK.[A]	1xiodoTMT6plex [C1(100)]
P11387	[K].CDFTQMSQYFK.[A]	1xiodoTMT6plex [C1(100)]; 1xOxidation [M6(100)]
P11387	[R].IMPEDIIINCSK.[D]	1xiodoTMT6plex [C10(100)]; 1xOxidation [M2(100)]
P11387	[R].ITVAWCK.[K]	1xiodoTMT6plex [C6(100)]
P11387	[R].AVAILCNHQR.[A]	1xiodoTMT6plex [C6(100)]
P11387	[K].EEGETADTVGCCSLR.[V]	2xiodoTMT6plex [C11(100); C12(100)]
P11387	[R].AGNEKEEGETADTVGCCSLR.[V]	2xiodoTMT6plex [C16(100); C17(100)]
P11388	[R].AGEMELKPFNGEDYTCITFQPDLSK.[F]	1xiodoTMT6plex [C16(100)]; 1xOxidation [M4(100)]
P11388	[R].WEVCLTMSEK.[G]	1xiodoTMT6plex [C4(100)]; 1xOxidation [M7(100)]
P11388	[R].NSTECTLILTEGDSAK.[T]	1xiodoTMT6plex [C5(100)]
P11388	[K].LQTSLTCNSMVLFDHVGCLK.[K]	2xiodoTMT6plex [C7(100); C18(100)]
P11413	[K].CISEVQANNVVLGQYVGNPDGEGEATK.[G]	1xiodoTMT6plex [C1(100)]
P11413	[R].LQFHDVAGDIFHQQCK.[R]	1xiodoTMT6plex [C15(100)]
P11413	[R].TQVCGILR.[E]	1xiodoTMT6plex [C4(100)]
P11413	[R].DNIACVILTFK.[E]	1xiodoTMT6plex [C5(100)]
P11413	[R].DNIACVILTFKEPFGTEGR.[G]	1xiodoTMT6plex [C5(100)]
P11413	[K].NIHESCMSQIGWNR.[I]	1xiodoTMT6plex [C6(100)]
P11413	[K].NIHESCMSQIGWNR.[I]	1xiodoTMT6plex [C6(100)]; 1xOxidation [M7(100)]
P11413	[R].LILDVFCGSQMHFVR.[S]	1xiodoTMT6plex [C7(100)]; 1xOxidation [M11(100)]
P11441	[R].ECSLQVPEDELVSTLK.[Q]	1xiodoTMT6plex [C2(100)]
P11498	[R].ACTELGIR.[T]	1xiodoTMT6plex [C2(100)]
P11498	[K].FCEVAK.[E]	1xiodoTMT6plex [C2(100)]
P11498	[R].FLYECPWR.[R]	1xiodoTMT6plex [C5(100)]
P11498	[R].ADFAQACQDAGVR.[F]	1xiodoTMT6plex [C7(100)]
P11498	[R].INGCAIQCR.[V]	2xiodoTMT6plex [C4(100); C8(100)]
P11532	[K].ECPIIGFR.[Y]	1xiodoTMT6plex [C2(100)]
P11532	[K].QVASSTGFCDQR.[R]	1xiodoTMT6plex [C9(100)]
P11586	[K].CTHWAEGGK.[G]	1xiodoTMT6plex [C1(100)]
P11586	[K].GEWIKPGAIVIDCGINYVPDDK.[K]	1xiodoTMT6plex [C13(100)]
P11586	[K].GCLELIK.[E]	1xiodoTMT6plex [C2(100)]
P11586	[K].QGFGNLPICMAK.[T]	1xiodoTMT6plex [C9(100)]; 1xOxidation [M10(100)]
P11586	[R].GDLNDCFIPCTPK.[G]	2xiodoTMT6plex [C6(100); C10(100)]
P11717	[K].TASSVIELTCTK.[T]	1xiodoTMT6plex [C10(100)]
P11717	[R].SLLEFNTTVSCDQQGTNHR.[V]	1xiodoTMT6plex [C11(100)]
P11717	[R].YEIEWITEYACHR.[D]	1xiodoTMT6plex [C11(100)]
P11717	[K].TLGTPEFVTATECVHYFEWR.[T]	1xiodoTMT6plex [C13(100)]
P11717	[R].YSDGDLTLIYFGGDECSSGFQR.[M]	1xiodoTMT6plex [C16(100)]
P11717	[R].GCDVTFEWK.[T]	1xiodoTMT6plex [C2(100)]
P11717	[K].TGPVVEDSGSLLLEYVNGSACTTSDGR.[Q]	1xiodoTMT6plex [C21(100)]
P11717	[K].LSGAYLVDDSDPDTSLFINVCR.[D]	1xiodoTMT6plex [C21(100)]
P11717	[R].YSDNWEAITGTGDPEHYLINVCK.[S]	1xiodoTMT6plex [C22(100)]
P11717	[K].LWCSTTADYDR.[D]	1xiodoTMT6plex [C3(100)]
P11717	[R].FVCNDDVYSGPLK.[F]	1xiodoTMT6plex [C3(100)]
P11717	[K].EVPCYVFDEELR.[K]	1xiodoTMT6plex [C4(100)]
P11717	[K].GPLGCSER.[A]	1xiodoTMT6plex [C5(100)]
P11717	[K].ETSDCSYLFEWR.[T]	1xiodoTMT6plex [C5(100)]
P11717	[R].TVEACPVVR.[V]	1xiodoTMT6plex [C5(100)]
P11717	[R].FDIDSCTYYFSWDSR.[A]	1xiodoTMT6plex [C6(100)]
P11717	[K].SNEHDDCQVTNPSTGHLFDLSSLSGR.[A]	1xiodoTMT6plex [C7(100)]
P11717	[R].DHEWGFCR.[H]	1xiodoTMT6plex [C7(100)]
P11717	[K].TNITLVCKPGDLESAPVLR.[T]	1xiodoTMT6plex [C7(100)]
P11717	[R].ATLITFLCDR.[D]	1xiodoTMT6plex [C8(100)]
P11717	[R].STAIFFYCDR.[G]	1xiodoTMT6plex [C8(100)]
P11717	[R].VQSSIAFLCGK.[T]	1xiodoTMT6plex [C9(100)]
P11717	[R].CPPETDDGVPCVFPFIFNGK.[S]	2xiodoTMT6plex [C1(100); C11(100)]
P11717	[K].SLAPQAGTEPCPPEAAACLLGGSKPVNLGR.[V]	2xiodoTMT6plex [C11(100); C18(100)]
P11717	[K].GTPVFTGEVDCTYFFTWDTEYACVK.[E]	2xiodoTMT6plex [C11(100); C23(100)]
P11717	[R].NTYFEFETALACVPSPVDCQVTDLAGNEYDLTGLSTVR.[K]	2xiodoTMT6plex [C12(100); C19(100)]
P11717	[R].GCPEDAAVCAVDK.[N]	2xiodoTMT6plex [C2(100); C9(100)]
P11717	[R].ACPPGTAACLVR.[G]	2xiodoTMT6plex [C2(100); C9(100)]
P11717	[R].TSECDFVFEWETPVVCPDEVR.[M]	2xiodoTMT6plex [C4(100); C16(100)]
P11717	[K].LDFCDGHSPAVTITFVCPSER.[R]	2xiodoTMT6plex [C4(100); C17(100)]
P11717	[R].TQYACPPFDLTECSFK.[D]	2xiodoTMT6plex [C5(100); C13(100)]
P11717	[R].ITFECAQISGSPAFQLQDGCEYVFIWR.[T]	2xiodoTMT6plex [C5(100); C20(100)]
P11717	[R].WYTSYACPEEPLECVVTDPSTLEQYDLSSLAK.[S]	2xiodoTMT6plex [C7(100); C14(100)]
P11717	[R].TYSVGVCTFAVGPEQGGCK.[D]	2xiodoTMT6plex [C7(100); C18(100)]
P11717	[R].TSGEGGCFYEFEWHTAAACVLSK.[T]	2xiodoTMT6plex [C7(100); C19(100)]
P11766	[K].AGDTVIPLYIPQCGECK.[F]	2xiodoTMT6plex [C13(100); C16(100)]
P11766	[K].LKAGDTVIPLYIPQCGECK.[F]	2xiodoTMT6plex [C15(100); C18(100)]
P11766	[K].EFGATECINPQDFSKPIQEVLIEMTDGGVDYSFECIGNVK.[V]	2xiodoTMT6plex [C7(100); C35(100)]
P11766	[K].EFGATECINPQDFSKPIQEVLIEMTDGGVDYSFECIGNVK.[V]	2xiodoTMT6plex [C7(100); C35(100)]; 1xOxidation [M24(100)]
P12004	[K].CAGNEDIITLR.[A]	1xiodoTMT6plex [C1(100)]
P12004	[R].DLSHIGDAVVISCAK.[D]	1xiodoTMT6plex [C13(100)]
P12004	[K].LMDLDVEQLGIPEQEYSCVVK.[M]	1xiodoTMT6plex [C18(100)]
P12004	[K].LMDLDVEQLGIPEQEYSCVVK.[M]	1xiodoTMT6plex [C18(100)]; 1xOxidation [M2(100)]
P12081	[R].TICSSVDKLDK.[V]	1xiodoTMT6plex [C3(100)]
P12081	[R].TICSSVDK.[L]	1xiodoTMT6plex [C3(100)]
P12081	[R].KVPCVGLSIGVER.[I]	1xiodoTMT6plex [C4(100)]
P12081	[R].EFYQCDFDIAGNFDPMIPDAECLK.[I]	2xiodoTMT6plex [C5(100); C22(100)]
P12081	[R].EFYQCDFDIAGNFDPMIPDAECLK.[I]	2xiodoTMT6plex [C5(100); C22(100)]; 1xOxidation [M16(100)]
P12081	[R].TGQPLCIC.[-]	2xiodoTMT6plex [C6(100); C8(100)]
P12081	[R].YREFYQCDFDIAGNFDPMIPDAECLK.[I]	2xiodoTMT6plex [C7(100); C24(100)]
P12081	[R].YREFYQCDFDIAGNFDPMIPDAECLK.[I]	2xiodoTMT6plex [C7(100); C24(100)]; 1xOxidation [M18(100)]
P12235	[R].EFHGLGDCIIK.[I]	1xiodoTMT6plex [C8(100)]
P12268	[K].FVPYLIAGIQHSCQDIGAK.[S]	1xiodoTMT6plex [C13(100)]
P12268	[R].HGFCGIPITDTGR.[M]	1xiodoTMT6plex [C4(100)]
P12268	[R].VGMGSGSICITQEVLACGRPQATAVYK.[V]	2xiodoTMT6plex [C9(100); C17(100)]; 1xOxidation [M3(100)]
P12270	[K].AESQLLECK.[A]	1xiodoTMT6plex [C8(100)]
P12277	[R].FCTGLTQIETLFK.[S]	1xiodoTMT6plex [C2(100)]
P12429	[R].WGTDEDKFTEILCLR.[S]	1xiodoTMT6plex [C13(100)]
P12532	[K].TTPTGWTLDQCIQTGVDNPGHPFIK.[T]	1xiodoTMT6plex [C11(100)]
P12694	[R].DYPLELFMAQCYGNISDLGK.[G]	1xiodoTMT6plex [C11(100)]
P12694	[R].DYPLELFMAQCYGNISDLGK.[G]	1xiodoTMT6plex [C11(100)]; 1xOxidation [M8(100)]
P12694	[R].QMPVHYGCK.[E]	1xiodoTMT6plex [C8(100)]
P12694	[R].QMPVHYGCK.[E]	1xiodoTMT6plex [C8(100)]; 1xOxidation [M2(100)]
P12814	[R].MVSDINNAWGCLEQVEK.[G]	1xiodoTMT6plex [C11(100)]
P12814	[R].MVSDINNAWGCLEQVEK.[G]	1xiodoTMT6plex [C11(100)]; 1xOxidation [M1(100)]
P12814	[K].ICDQWDNLGALTQK.[R]	1xiodoTMT6plex [C2(100)]
P12814	[K].ACLISLGYDIGNDPQGEAEFAR.[I]	1xiodoTMT6plex [C2(100)]
P12814	[K].DGLGFCALIHR.[H]	1xiodoTMT6plex [C6(100)]
P12955	[R].GVNTDSGSVCR.[E]	1xiodoTMT6plex [C10(100)]
P12955	[K].EYELESLFEHYCYSR.[G]	1xiodoTMT6plex [C12(100)]
P12955	[K].FEVNNTILHPEIVECR.[V]	1xiodoTMT6plex [C15(100)]
P12955	[R].TVEEIEACMAGCDK.[A]	2xiodoTMT6plex [C8(100); C12(100)]
P12956	[K].AMFESQSEDELTPFDMSIQCIQSVYISK.[I]	1xiodoTMT6plex [C20(100)]; 2xOxidation [M2(100); M16(100)]
P12956	[K].EVAALCR.[Y]	1xiodoTMT6plex [C6(100)]
P13010	[K].ETVYCLNDDDETEVLKEDIIQGFR.[Y]	1xiodoTMT6plex [C5(100)]
P13010	[K].HNYECLVYVQLPFMEDLR.[Q]	1xiodoTMT6plex [C5(100)]
P13010	[K].HNYECLVYVQLPFMEDLR.[Q]	1xiodoTMT6plex [C5(100)]; 1xOxidation [M14(100)]
P13010	[K].CFSVLGFCK.[S]	2xiodoTMT6plex [C1(100); C8(100)]
P13056	[R].HYGAVTCEGCK.[G]	2xiodoTMT6plex [C7(100); C10(100)]
P13284	[R].SLPLCLQLYAPGLSPDTIMECAMGDR.[G]	2xiodoTMT6plex [C5(100); C21(100)]
P13284	[R].SLPLCLQLYAPGLSPDTIMECAMGDR.[G]	2xiodoTMT6plex [C5(100); C21(100)]; 1xOxidation [M19(98.9)]
P13284	[R].SLPLCLQLYAPGLSPDTIMECAMGDR.[G]	2xiodoTMT6plex [C5(100); C21(100)]; 2xOxidation [M19(100); M23(100)]
P13473	[R].CNSLSTLEK.[N]	1xiodoTMT6plex [C1(100)]
P13473	[K].TVTISDHGTVTYNGSICGDDQNGPK.[I]	1xiodoTMT6plex [C17(100)]
P13473	[K].VASVININPNTTHSTGSCR.[S]	1xiodoTMT6plex [C18(100)]
P13489	[K].LGDVGMAELCPGLLHPSSR.[L]	1xiodoTMT6plex [C10(100)]
P13489	[K].LGDVGMAELCPGLLHPSSR.[L]	1xiodoTMT6plex [C10(100)]; 1xOxidation [M6(100)]
P13489	[R].WAELLPLLQQCQVVR.[L]	1xiodoTMT6plex [C11(100)]
P13489	[R].DLCGIVASK.[A]	1xiodoTMT6plex [C3(100)]
P13489	[R].ELCQGLGQPGSVLR.[V]	1xiodoTMT6plex [C3(100)]
P13489	[K].DSPCQLEALK.[L]	1xiodoTMT6plex [C4(100)]
P13489	[R].TLWIWECGITAK.[G]	1xiodoTMT6plex [C7(100)]
P13489	[R].ELDLSNNCLGDAGILQLVESVR.[Q]	1xiodoTMT6plex [C8(100)]
P13489	[R].SNELGDVGVHCVLQGLQTPSCK.[I]	2xiodoTMT6plex [C11(100); C21(100)]
P13489	[K].GCGDLCR.[V]	2xiodoTMT6plex [C2(100); C6(100)]
P13489	[R].TLPTLQELHLSDNLLGDAGLQLLCEGLLDPQCR.[L]	2xiodoTMT6plex [C24(100); C32(100)]
P13489	[R].LLCETLLEPGCQLESLWVK.[S]	2xiodoTMT6plex [C3(100); C11(100)]
P13489	[K].LESCGVTSDNCR.[D]	2xiodoTMT6plex [C4(100); C11(100)]
P13489	[K].LQLEYCSLSAASCEPLASVLR.[A]	2xiodoTMT6plex [C6(100); C13(100)]
P13489	[R].VLWLADCDVSDSSCSSLAATLLANHSLR.[E]	2xiodoTMT6plex [C7(100); C14(100)]
P13497	[R].CEAACGGFLTK.[L]	2xiodoTMT6plex [C1(100); C5(100)]
P13639	[R].CELLYEGPPDDEAAMGIK.[S]	1xiodoTMT6plex [C1(100)]
P13639	[R].CLYASVLTAQPR.[L]	1xiodoTMT6plex [C1(100)]
P13639	[R].CELLYEGPPDDEAAMGIK.[S]	1xiodoTMT6plex [C1(100)]; 1xOxidation [M15(100)]
P13639	[R].YVEPIEDVPCGNIVGLVGVDQFLVK.[T]	1xiodoTMT6plex [C10(100)]
P13639	[R].SNTGGQAFPQCVFDHWQILPGDPFDNSSRPSQVVAETR.[K]	1xiodoTMT6plex [C11(100)]
P13639	[R].ETVSEESNVLCLSK.[S]	1xiodoTMT6plex [C11(100)]
P13639	[R].LMEPIYLVEIQCPEQVVGGIYGVLNR.[K]	1xiodoTMT6plex [C12(100)]
P13639	[R].LMEPIYLVEIQCPEQVVGGIYGVLNR.[K]	1xiodoTMT6plex [C12(100)]; 1xOxidation [M2(100)]
P13639	[K].IWCFGPDGTGPNILTDITK.[G]	1xiodoTMT6plex [C3(100)]
P13639	[R].TFCQLILDPIFK.[V]	1xiodoTMT6plex [C3(100)]
P13639	[R].KIWCFGPDGTGPNILTDITK.[G]	1xiodoTMT6plex [C4(100)]
P13639	[K].EGALCEENMR.[G]	1xiodoTMT6plex [C5(100)]; 1xOxidation [M9(100)]
P13639	[K].DLEEDHACIPIK.[K]	1xiodoTMT6plex [C8(100)]
P13639	[K].DLEEDHACIPIKK.[S]	1xiodoTMT6plex [C8(100)]
P13639	[K].STLTDSLVCK.[A]	1xiodoTMT6plex [C9(100)]
P13639	[R].VTDGALVVVDCVSGVCVQTETVLR.[Q]	2xiodoTMT6plex [C11(100); C16(100)]
P13639	[K].SDPMVQCIIEESGEHIIAGAGELHLEICLK.[D]	2xiodoTMT6plex [C7(100); C28(100)]
P13639	[K].SDPMVQCIIEESGEHIIAGAGELHLEICLK.[D]	2xiodoTMT6plex [C7(100); C28(100)]; 1xOxidation [M4(100)]
P13667	[K].KDVLIEFYAPWCGHCK.[Q]	2xiodoTMT6plex [C12(100); C15(100)]
P13667	[K].DTVLLEFYAPWCGHCK.[Q]	2xiodoTMT6plex [C12(100); C15(100)]
P13667	[K].ENFDEVVNDADIILVEFYAPWCGHCK.[K]	2xiodoTMT6plex [C22(100); C25(100)]
P13674	[R].HAACPVLVGNK.[W]	1xiodoTMT6plex [C4(100)]
P13674	[K].SFLTAEDCFELGK.[V]	1xiodoTMT6plex [C8(100)]
P13693	[R].EIADGLCLEVEGK.[M]	1xiodoTMT6plex [C7(100)]
P13716	[R].CVLIFGVPSR.[V]	1xiodoTMT6plex [C1(100)]
P13797	[K].VDLNSNGFICDYELHELFK.[E]	1xiodoTMT6plex [C10(100)]
P13797	[K].TISSSLAVVDLIDAIQPGCINYDLVK.[S]	1xiodoTMT6plex [C19(100)]
P13797	[K].AVGDGIVLCK.[M]	1xiodoTMT6plex [C9(100)]
P13798	[K].CELLSDDSLAVSSPR.[L]	1xiodoTMT6plex [C1(100)]
P13798	[R].LSPDQCR.[I]	1xiodoTMT6plex [C6(100)]
P13798	[R].QPALSAACLGPEVTTQYGGQYR.[T]	1xiodoTMT6plex [C8(100)]
P13804	[K].VAQDLCK.[V]	1xiodoTMT6plex [C6(100)]
P13804	[R].LGGEVSCLVAGTK.[C]	1xiodoTMT6plex [C7(100)]
P13804	[K].QFNYTHICAGASAFGK.[N]	1xiodoTMT6plex [C8(100)]
P13804	[R].TIYAGNALCTVK.[C]	1xiodoTMT6plex [C9(100)]
P13804	[K].CDKVAQDLCK.[V]	2xiodoTMT6plex [C1(100); C9(100)]
P13807	[R].YLCAGAVDFYNNLENFNVDK.[E]	1xiodoTMT6plex [C3(100)]
P13807	[K].GELWDTCNIGVPWYDR.[E]	1xiodoTMT6plex [C7(100)]
P13807	[R].SLDDSCSQLTSFLYSFCQQSR.[R]	2xiodoTMT6plex [C6(100); C17(100)]
P13987	[K].FEHCNFNDVTTR.[L]	1xiodoTMT6plex [C4(100)]
P13987	[R].LRENELTYYCCK.[K]	2xiodoTMT6plex [C10(100); C11(100)]
P13987	[K].TAVNCSSDFDACLITK.[A]	2xiodoTMT6plex [C5(100); C12(100)]
P13987	[R].ENELTYYCCK.[K]	2xiodoTMT6plex [C8(100); C9(100)]
P14174	[K].LLCGLLAER.[L]	1xiodoTMT6plex [C3(100)]
P14314	[R].NLEQEISFDFGPNGEFAYLYSQCYELTTNEYVYR.[L]	1xiodoTMT6plex [C23(100)]
P14314	[K].YEQGTGCWQGPNR.[S]	1xiodoTMT6plex [C7(100)]
P14314	[R].CEYLMELMTPAACPEPPPEAPTEDDHDEL.[-]	2xiodoTMT6plex [C1(100); C13(100)]
P14314	[R].CEYLMELMTPAACPEPPPEAPTEDDHDEL.[-]	2xiodoTMT6plex [C1(100); C13(100)]; 1xOxidation [M5(100)]
P14314	[R].CEYLMELMTPAACPEPPPEAPTEDDHDEL.[-]	2xiodoTMT6plex [C1(100); C13(100)]; 2xOxidation [M5(100); M8(100)]
P14314	[K].DGSDEPGTAACPNGSFHCTNTGYKPLYIPSNR.[V]	2xiodoTMT6plex [C11(100); C18(100)]
P14373	[K].WTIGVCEDSVCR.[K]	2xiodoTMT6plex [C6(100); C11(100)]
P14373	[R].CWGTAETNVSCPQCR.[E]	3xiodoTMT6plex [C1(100); C11(100); C14(100)]
P14550	[R].HIDCAAIYGNEPEIGEALKEDVGPGK.[A]	1xiodoTMT6plex [C4(100)]
P14550	[R].HIDCAAIYGNEPEIGEALK.[E]	1xiodoTMT6plex [C4(100)]
P14618	[K].CDENILWLDYK.[N]	1xiodoTMT6plex [C1(100)]
P14618	[R].AEGSDVANAVLDGADCIMLSGETAK.[G]	1xiodoTMT6plex [C16(100)]
P14618	[R].AEGSDVANAVLDGADCIMLSGETAK.[G]	1xiodoTMT6plex [C16(100)]; 1xOxidation [M18(100)]
P14618	[R].NTGIICTIGPASR.[S]	1xiodoTMT6plex [C6(100)]
P14618	[R].GIFPVLCK.[D]	1xiodoTMT6plex [C7(100)]
P14618	[R].GIFPVLCKDPVQEAWAEDVDLR.[V]	1xiodoTMT6plex [C7(100)]
P14618	[R].AGKPVICATQMLESMIK.[K]	1xiodoTMT6plex [C7(100)]; 2xOxidation [M11(100); M15(100)]
P14618	[K].CDENILWLDYKNICK.[V]	2xiodoTMT6plex [C1(100); C14(100)]
P14618	[K].CCSGAIIVLTK.[S]	2xiodoTMT6plex [C1(100); C2(100)]
P14618	[R].LAPITSDPTEATAVGAVEASFKCCSGAIIVLTK.[S]	2xiodoTMT6plex [C23(100); C24(100)]
P14625	[K].GYEVIYLTEPVDEYCIQALPEFDGK.[R]	1xiodoTMT6plex [C15(100)]
P14625	[K].GYEVIYLTEPVDEYCIQALPEFDGKR.[F]	1xiodoTMT6plex [C15(100)]
P14625	[K].KGYEVIYLTEPVDEYCIQALPEFDGK.[R]	1xiodoTMT6plex [C16(100)]
P14625	[K].KGYEVIYLTEPVDEYCIQALPEFDGKR.[F]	1xiodoTMT6plex [C16(100)]
P14625	[R].LTESPCALVASQYGWSGNMER.[I]	1xiodoTMT6plex [C6(100)]
P14625	[R].LTESPCALVASQYGWSGNMER.[I]	1xiodoTMT6plex [C6(100)]; 1xOxidation [M19(100)]
P14735	[R].AEGPQEWVFQECK.[D]	1xiodoTMT6plex [C12(100)]
P14854	[R].NCWQNYLDFHR.[C]	1xiodoTMT6plex [C2(100)]
P14854	[R].VYQSLCPTSWVTDWDEQR.[A]	1xiodoTMT6plex [C6(100)]
P14854	[K].GGDISVCEWYQR.[V]	1xiodoTMT6plex [C7(100)]
P14866	[K].QPAIMPGQSYGLEDGSCSYKDFSESR.[N]	1xiodoTMT6plex [C17(100)]
P14866	[K].QPAIMPGQSYGLEDGSCSYK.[D]	1xiodoTMT6plex [C17(100)]
P14866	[K].QPAIMPGQSYGLEDGSCSYKDFSESR.[N]	1xiodoTMT6plex [C17(100)]; 1xOxidation [M5(100)]
P14866	[K].QPAIMPGQSYGLEDGSCSYK.[D]	1xiodoTMT6plex [C17(100)]; 1xOxidation [M5(100)]
P14866	[K].LCFSTAQHAS.[-]	1xiodoTMT6plex [C2(100)]
P14866	[R].IQHPSNVLHFFNAPLEVTEENFFEICDELGVK.[R]	1xiodoTMT6plex [C26(100)]
P14866	[R].VFNVFCLYGNVEK.[V]	1xiodoTMT6plex [C6(100)]
P14866	[K].ASLNGADIYSGCCTLK.[I]	2xiodoTMT6plex [C12(100); C13(100)]
P14868	[K].QCFLVLR.[Q]	1xiodoTMT6plex [C2(100)]
P14868	[K].IGSCTQQDVELHVQK.[I]	1xiodoTMT6plex [C4(100)]
P14868	[R].LEYCEALAMLR.[E]	1xiodoTMT6plex [C4(100)]
P14868	[R].LEYCEALAMLR.[E]	1xiodoTMT6plex [C4(100)]; 1xOxidation [M9(100)]
P14868	[R].LQSGICHLFR.[E]	1xiodoTMT6plex [C6(100)]
P14923	[R].AGDKDDITEPAVCALR.[H]	1xiodoTMT6plex [C13(100)]
P14923	[K].VTEWQQTYTYDSGIHSGANTCVPSVSSK.[G]	1xiodoTMT6plex [C21(100)]
P14923	[R].EAMCPGVSGEDSSLLLATQVEGQATNLQR.[L]	1xiodoTMT6plex [C4(100)]; 1xOxidation [M3(100)]
P14923	[K].ILVNQLSVDDVNVLTCATGTLSNLTCNNSK.[N]	2xiodoTMT6plex [C16(100); C26(100)]
P15056	[R].GLIPECCAVYR.[I]	2xiodoTMT6plex [C6(100); C7(100)]
P15104	[R].TCLLNETGDEPFQYKN.[-]	1xiodoTMT6plex [C2(100)]
P15121	[K].YKPAVNQIECHPYLTQEK.[L]	1xiodoTMT6plex [C10(100)]
P15121	[K].LWCTYHEK.[G]	1xiodoTMT6plex [C3(100)]
P15121	[R].HIDCAHVYQNENEVGVAIQEK.[L]	1xiodoTMT6plex [C4(100)]
P15121	[K].LIQYCQSK.[G]	1xiodoTMT6plex [C5(100)]
P15170	[K].LESGSICK.[G]	1xiodoTMT6plex [C7(100)]
P15170	[K].GIEEEEILPGFILCDPNNLCHSGR.[T]	2xiodoTMT6plex [C14(100); C20(100)]
P15291	[R].CFSQPR.[H]	1xiodoTMT6plex [C1(100)]
P15291	[K].DYDYTCFVFSDVDLIPMNDHNAYR.[C]	1xiodoTMT6plex [C6(100)]; 1xOxidation [M17(100)]
P15311	[K].EGILSDEIYCPPETAVLLGSYAVQAK.[F]	1xiodoTMT6plex [C10(100)]
P15311	[R].ILQLCMGNHELYMR.[R]	1xiodoTMT6plex [C5(100)]; 2xOxidation [M6(100); M13(100)]
P15328	[R].CIQMWFDPAQGNPNEEVAR.[F]	1xiodoTMT6plex [C1(100)]
P15328	[R].CIQMWFDPAQGNPNEEVAR.[F]	1xiodoTMT6plex [C1(100)]; 1xOxidation [M4(100)]
P15328	[K].LHEQCRPWR.[K]	1xiodoTMT6plex [C5(100)]
P15328	[R].TELLNVCMNAK.[H]	1xiodoTMT6plex [C7(100)]
P15328	[R].VLNVPLCK.[E]	1xiodoTMT6plex [C7(100)]
P15328	[R].TELLNVCMNAK.[H]	1xiodoTMT6plex [C7(100)]; 1xOxidation [M8(100)]
P15328	[K].EDCEQWWEDCR.[T]	2xiodoTMT6plex [C3(100); C10(100)]
P15328	[R].FNWNHCGEMAPACK.[R]	2xiodoTMT6plex [C6(100); C13(100)]
P15328	[R].FNWNHCGEMAPACK.[R]	2xiodoTMT6plex [C6(100); C13(100)]; 1xOxidation [M9(100)]
P15328	[R].HFIQDTCLYECSPNLGPWIQQVDQSWR.[K]	2xiodoTMT6plex [C7(100); C11(100)]
P15529	[R].NHTWLPVSDDACYR.[E]	1xiodoTMT6plex [C12(100)]
P15529	[K].GFYLDGSDTIVCDSNSTWDPPVPK.[C]	1xiodoTMT6plex [C12(100)]
P15529	[K].GYFYIPPLATHTICDR.[N]	1xiodoTMT6plex [C14(100)]
P15529	[R].ETCPYIR.[D]	1xiodoTMT6plex [C3(100)]
P15529	[K].VLCTPPPK.[I]	1xiodoTMT6plex [C3(100)]
P15531	[K].EIGLWFHPEELVDYTSCAQNWIYE.[-]	1xiodoTMT6plex [C17(100)]
P15586	[R].SMCGYQTFFAGK.[Y]	1xiodoTMT6plex [C3(100)]; 1xOxidation [M2(100)]
P15692	[K].HLFVQDPQTCK.[C]	1xiodoTMT6plex [C10(100)]
P15735	[R].HLIDNCAFR.[L]	1xiodoTMT6plex [C6(100)]
P15822	[K].SNQHNQQLPGCSGFTGSLTNLQNQENAK.[L]	1xiodoTMT6plex [C11(100)]
P15848	[R].IELLHNIDPNFVDSSPCPR.[N]	1xiodoTMT6plex [C17(100)]
P15880	[R].CGSVLVR.[L]	1xiodoTMT6plex [C1(100)]
P15880	[K].LLMMAGIDDCYTSAR.[G]	1xiodoTMT6plex [C10(100)]; 1xOxidation [M3(100)]
P15880	[K].LLMMAGIDDCYTSAR.[G]	1xiodoTMT6plex [C10(100)]; 2xOxidation [M3(100); M4(100)]
P15880	[R].GCTATLGNFAK.[A]	1xiodoTMT6plex [C2(100)]
P15880	[K].IGKPHTVPCK.[V]	1xiodoTMT6plex [C9(100)]
P15924	[R].IKDFLQGSSCIAGIYNETTK.[Q]	1xiodoTMT6plex [C10(100)]
P15924	[R].GVITDQNSDGYCQTGTMSR.[H]	1xiodoTMT6plex [C12(100)]
P15924	[R].GVITDQNSDGYCQTGTMSR.[H]	1xiodoTMT6plex [C12(100)]; 1xOxidation [M17(100)]
P15924	[R].RGVITDQNSDGYCQTGTMSR.[H]	1xiodoTMT6plex [C13(100)]; 1xOxidation [M18(100)]
P15924	[K].YCYLQNEVFGLFQK.[L]	1xiodoTMT6plex [C2(100)]
P15924	[R].ALCDYK.[Q]	1xiodoTMT6plex [C3(100)]
P15924	[K].ILTCPK.[T]	1xiodoTMT6plex [C4(100)]
P15924	[K].YQAECSQFK.[A]	1xiodoTMT6plex [C5(100)]
P15924	[R].ELDECFAQANDQMEILDSLIR.[E]	1xiodoTMT6plex [C5(100)]; 1xOxidation [M13(100)]
P15924	[K].HVTSECLGWMR.[Q]	1xiodoTMT6plex [C6(100)]; 1xOxidation [M10(100)]
P15924	[K].DEETGLCLLPLK.[E]	1xiodoTMT6plex [C7(100)]
P15924	[R].DNYQAFCK.[W]	1xiodoTMT6plex [C7(100)]
P15924	[K].GGGGYTCQSGSGWDEFTK.[H]	1xiodoTMT6plex [C7(100)]
[truncated: 11,414 more rows]

## Sheet: Fig.2c
Master Protein Accessions	Annotated Sequence	Modifications
A0AV96	[R].GGGAAEAAQQPSYVYSCDPYTLAYYGYPYNALIGPNR.[D]	1xCl-DDE [C17(100)]
A0AV96	[K].SFGQFNPGCVER.[V]	1xCl-DDE [C9(100)]
A0AVI4	[R].VASTNPAVQAFDIWLNSTEYGELCEK.[L]	1xCl-DDE [C24(100)]
A0AVI4	[R].VPCPTCR.[A]	2xCl-DDE [C3(100); C6(100)]
A0AVT1	[K].CLIVDFSNPEAPLEIHTAMLALDQFQEK.[Y]	1xCl-DDE [C1(100)]
A0AVT1	[K].CQAWDLGTNFFLSEDDVVNKR.[N]	1xCl-DDE [C1(100)]
A0AVT1	[K].CQAWDLGTNFFLSEDDVVNK.[R]	1xCl-DDE [C1(100)]
A0AVT1	[K].CLIVDFSNPEAPLEIHTAMLALDQFQEK.[Y]	1xCl-DDE [C1(100)]; 1xOxidation [M19(100)]
A0AVT1	[R].DPPEEEIPFCTLK.[S]	1xCl-DDE [C10(100)]
A0AVT1	[K].VCPTTETIYNDEFYTK.[Q]	1xCl-DDE [C2(100)]
A0AVT1	[R].SQCPPIK.[F]	1xCl-DDE [C3(100)]
A0AVT1	[R].LFCDFGDEFEVLDTTGEEPK.[E]	1xCl-DDE [C3(100)]
A0AVT1	[K].YQCVVLTEMK.[L]	1xCl-DDE [C3(100)]
A0AVT1	[K].YQCVVLTEMK.[L]	1xCl-DDE [C3(100)]; 1xOxidation [M9(100)]
A0AVT1	[K].KINDFCR.[S]	1xCl-DDE [C6(100)]
A0AVT1	[R].KPNVGCQQDSEELLK.[L]	1xCl-DDE [C6(100)]
A0AVT1	[K].ALQLLHCFPLDIR.[L]	1xCl-DDE [C7(100)]
A0AVT1	[R].ACIGDTLCQK.[L]	2xCl-DDE [C2(100); C8(100)]
A0FGR8	[R].ACDLPAWVHFPDTER.[A]	1xCl-DDE [C2(100)]
A0FGR8	[R].DEQHQCSLGNLK.[V]	1xCl-DDE [C6(100)]
A0JLT2	[K].SGAGCGPFYLMR.[E]	1xCl-DDE [C5(100)]
A0JNW5	[R].YAESQKEPQTCNQVSLNTSQSESSDLAGR.[L]	1xCl-DDE [C11(100)]
A0MZ66	[K].VTFQPPSSIGCR.[K]	1xCl-DDE [C11(100)]
A0MZ66	[K].GCESAVDELK.[G]	1xCl-DDE [C2(100)]
A0MZ66	[R].KLEGCTSSK.[V]	1xCl-DDE [C5(100)]
A0MZ66	[K].LGPDVITEEINIDDEDSTTDTDGAAETCVSVQCQK.[Q]	2xCl-DDE [C28(100); C33(100)]
A0PK00	[K].LEELAALQTLCSSSISK.[Q]	1xCl-DDE [C11(100)]
A1A4S6	[K].TCNEVDLENSADWEVK.[T]	1xCl-DDE [C2(100)]
A1L0T0	[R].CVEILSR.[A]	1xCl-DDE [C1(100)]
A1L0T0	[R].AAVETLGVPCFLGGMAR.[G]	1xCl-DDE [C10(100)]
A1L0T0	[R].AAVETLGVPCFLGGMAR.[G]	1xCl-DDE [C10(100)]; 1xOxidation [M15(100)]
A1L0T0	[K].ADVIVLAGTVCDFR.[L]	1xCl-DDE [C11(100)]
A1L0T0	[K].KADVIVLAGTVCDFR.[L]	1xCl-DDE [C12(100)]
A1L0T0	[R].EQVPSLGSNVACGLAYTDYHK.[A]	1xCl-DDE [C12(100)]
A1L0T0	[R].GALQAVDQLSLFRPLCK.[F]	1xCl-DDE [C16(100)]
A1L0T0	[K].FCVSVR.[R]	1xCl-DDE [C2(100)]
A1L0T0	[K].VLHDAQQQCR.[D]	1xCl-DDE [C9(100)]
A1L188	[K].TLEGGC.[-]	*
A1L390	[K].SPTVPCLQEEAGEPLGGK.[G]	1xCl-DDE [C6(100)]
A1L390	[R].DLDSCNSDPVAVASCFVER.[S]	2xCl-DDE [C5(100); C15(100)]
A1X283	[K].ALIQLPPYISQCDEVLQFFETRPEDLNPPK.[E]	1xCl-DDE [C12(100)]
A1X283	[K].TEPPQGEDQVDICNLR.[S]	1xCl-DDE [C13(100)]
A1X283	[R].GPQCEGHESR.[A]	1xCl-DDE [C4(100)]
A1X283	[R].LIPIDEYCK.[A]	1xCl-DDE [C8(100)]
A2RRD8	[K].IPFGDNCFK.[C]	1xCl-DDE [C7(100)]
A2RRP1	[K].CHPLYR.[A]	1xCl-DDE [C1(100)]
A2RRP1	[K].CGGAYQIGTTANEDLEK.[Q]	1xCl-DDE [C1(100)]
A2RRP1	[R].CSGALTVSSVK.[T]	1xCl-DDE [C1(100)]
A2RRP1	[K].CVSTPFYPR.[I]	1xCl-DDE [C1(100)]
A2RRP1	[R].QVDCALSLIR.[L]	1xCl-DDE [C4(100)]
A2RRP1	[K].SWDVCSQLGQSEGYQDLATR.[Q]	1xCl-DDE [C5(100)]
A2RRP1	[R].SWVLHECLER.[V]	1xCl-DDE [C7(100)]
A2RRP1	[K].IIPDQDQLMAIALECIYTCER.[N]	2xCl-DDE [C15(100); C19(100)]
A2RTX5	[R].LCLAEER.[S]	1xCl-DDE [C2(100)]
A2RUS2	[K].LWCALSEGK.[V]	1xCl-DDE [C3(100)]
A2RUS2	[R].TLCSAEDR.[Y]	1xCl-DDE [C3(100)]
A2VDJ0	[K].VCQQLK.[G]	1xCl-DDE [C2(100)]
A3KMH1	[K].CEVTSGTLR.[I]	1xCl-DDE [C1(100)]
A3KMH1	[R].AGTAFYIDQCAVR.[A]	1xCl-DDE [C10(100)]
A3KMH1	[K].LGHILVVDEADKAPTNVTCILK.[T]	1xCl-DDE [C19(100)]
A3KMH1	[K].LLCPVETHHIDIK.[G]	1xCl-DDE [C3(100)]
A3KMH1	[K].DICLIGGK.[G]	1xCl-DDE [C3(100)]
A3KMH1	[K].QSNCVTLLDTNQVVR.[I]	1xCl-DDE [C4(100)]
A3KMH1	[K].APTNVTCILK.[T]	1xCl-DDE [C7(100)]
A3KMH1	[R].SLNFTEECASWR.[I]	1xCl-DDE [C8(100)]
A3KN83	[K].NLCPVGSSKPTK.[T]	1xCl-DDE [C3(100)]
A3KN83	[K].ASLGLVCEIGLR.[C]	1xCl-DDE [C7(100)]
A4D1P6	[R].KELFSTTTSQCAEK.[K]	1xCl-DDE [C11(100)]
A4D2P6	[R].GSLECLR.[Q]	1xCl-DDE [C5(100)]
A5PLN9	[R].TYEYDDIAQVCVVSSAIK.[V]	1xCl-DDE [C11(100)]
A5PLN9	[R].LTKPTLFTNIPVTCEEK.[D]	1xCl-DDE [C14(100)]
A5PLN9	[K].VSLEPSIMYNVTELNSVSQAGECVSTFGSR.[A]	1xCl-DDE [C23(100)]
A5PLN9	[R].QYLYCLKPK.[N]	1xCl-DDE [C5(100)]
A5YKK6	[R].CLFSHVDFSGDGK.[S]	1xCl-DDE [C1(100)]
A5YKK6	[K].CYHNLDAFVR.[L]	1xCl-DDE [C1(100)]
A5YKK6	[K].CITELEQHLHAIPPTLAMNPQAQALR.[S]	1xCl-DDE [C1(100)]
A5YKK6	[R].CPSILGGLAPEK.[D]	1xCl-DDE [C1(100)]
A5YKK6	[R].CPVVLAPLLYPEK.[R]	1xCl-DDE [C1(100)]
A5YKK6	[R].NLTAGMAMITCR.[E]	1xCl-DDE [C11(100)]
A5YKK6	[R].NLTAGMAMITCR.[E]	1xCl-DDE [C11(100)]; 1xOxidation [M8(100)]
A5YKK6	[R].YCDPVVLTYQAER.[M]	1xCl-DDE [C2(100)]
A5YKK6	[R].ECHLLVLK.[A]	1xCl-DDE [C2(100)]
A5YKK6	[R].RYCDPVVLTYQAER.[M]	1xCl-DDE [C3(100)]
A5YKK6	[R].EVFNCMLR.[N]	1xCl-DDE [C5(100)]
A5YKK6	[R].EVFNCMLR.[N]	1xCl-DDE [C5(100)]; 1xOxidation [M6(100)]
A5YKK6	[K].IAMTTCEQIVR.[K]	1xCl-DDE [C6(100)]
A5YKK6	[K].IAMTTCEQIVR.[K]	1xCl-DDE [C6(100)]; 1xOxidation [M3(100)]
A5YKK6	[R].AYGSPWCNK.[Q]	1xCl-DDE [C7(100)]
A5YKK6	[R].CLIECR.[D]	2xCl-DDE [C1(100); C5(100)]
A5YKK6	[R].EMMDQAAAQLAQDNCELACCFIQK.[T]	3xCl-DDE [C15(100); C19(100); C20(100)]
A6H8Y1	[K].NCLQEGSQLK.[A]	1xCl-DDE [C2(100)]
A6H8Y1	[K].VACEGVNNDPDESMSSR.[I]	1xCl-DDE [C3(100)]; 1xOxidation [M14(100)]
A6H8Y1	[K].LTSCPQPLNETSYSK.[I]	1xCl-DDE [C4(100)]
A6H8Y1	[K].EKQPCSDR.[Y]	1xCl-DDE [C5(100)]
A6H8Y1	[R].GSEEICVTEEK.[V]	1xCl-DDE [C6(100)]
A6H8Y1	[R].NLSPSNSCEPK.[E]	1xCl-DDE [C8(100)]
A6H8Y1	[R].NEEAVILPCTQTER.[N]	1xCl-DDE [C9(100)]
A6NDG6	[R].LDTDILLGATCGLK.[T]	1xCl-DDE [C11(100)]
A6NDG6	[R].TVMVGDRLDTDILLGATCGLK.[T]	1xCl-DDE [C18(100)]
A6NDG6	[K].TILTLTGVSTLGDVKNNQESDCVSK.[K]	1xCl-DDE [C22(100)]
A6NDG6	[R].FIFDCVSQEYGINPER.[T]	1xCl-DDE [C5(100)]
A6NDG6	[R].FIAGTGCLVR.[A]	1xCl-DDE [C7(100)]
A6NDG6	[K].NNQESDCVSKK.[K]	1xCl-DDE [C7(100)]
A6NDG6	[K].NNQESDCVSK.[K]	1xCl-DDE [C7(100)]
A6NDG6	[R].YLQQPGCLLVGTNMDNR.[L]	1xCl-DDE [C7(100)]
A6NDG6	[R].YLQQPGCLLVGTNMDNR.[L]	1xCl-DDE [C7(100)]; 1xOxidation [M14(100)]
A6NDU8	[R].CPIQLNEGVSFQDLDTAK.[L]	1xCl-DDE [C1(100)]
A6NDU8	[K].ECSNPSNLLELYTQAILDMTYFEENKLVDEDFPEDSSSQK.[V]	1xCl-DDE [C2(100)]; 1xOxidation [M19(100)]
A6NDU8	[K].LLCGEEK.[E]	1xCl-DDE [C3(100)]
A6NDU8	[K].YVSVCEGPLKEQEWNTTNAK.[Q]	1xCl-DDE [C5(100)]
A6NDU8	[K].YVSVCEGPLK.[E]	1xCl-DDE [C5(100)]
A6NDU8	[K].KYVSVCEGPLK.[E]	1xCl-DDE [C6(100)]
A6NDU8	[K].KYVSVCEGPLKEQEWNTTNAK.[Q]	1xCl-DDE [C6(100)]
A6NDU8	[K].HCNLLGDELLECLSWR.[R]	2xCl-DDE [C2(100); C12(100)]
A6NDU8	[K].YCADQQPENHEVDTSVSGAGCTTYK.[E]	2xCl-DDE [C2(100); C21(100)]
A6NED2	[R].CKDAWASEGLLAVLR.[A]	1xCl-DDE [C1(100)]
A6NED2	[R].LPLLPCAR.[A]	1xCl-DDE [C6(100)]
A6NEV1	[K].RPPCK.[A]	1xCl-DDE [C4(100)]
A6NFI3	[K].EVLAEEECPALGTQER.[L]	1xCl-DDE [C8(100)]
A6NHQ4	[R].GSPCSPTPR.[K]	1xCl-DDE [C4(100)]
A6NHR9	[K].CNDSLR.[H]	1xCl-DDE [C1(100)]
A6NHR9	[K].CQVEEAR.[L]	1xCl-DDE [C1(100)]
A6NHR9	[K].IKDNDKEDGCFYFR.[D]	1xCl-DDE [C10(100)]
A6NHR9	[K].LKDEDDEDDCFILEK.[A]	1xCl-DDE [C10(100)]
A6NHR9	[R].DLQNPIIVQLCDQWDNPAPVQHVK.[I]	1xCl-DDE [C11(100)]
A6NHR9	[R].DLLTFPDNVEHCETVFGMLLGDTIILDNLDAANHYR.[K]	1xCl-DDE [C12(100)]; 1xOxidation [M18(100)]
A6NHR9	[R].LIPYTSVEDFDWCTPPK.[K]	1xCl-DDE [C13(100)]
A6NHR9	[K].FSGAPNLPVYVVDCSSSGTSILTGSAIQVQNIK.[K]	1xCl-DDE [C14(100)]
A6NHR9	[K].LSTSGNRPPANAETFSCNK.[I]	1xCl-DDE [C17(100)]
A6NHR9	[K].QCLILGEQIDLLQQYR.[S]	1xCl-DDE [C2(100)]
A6NHR9	[R].KCNDSLR.[H]	1xCl-DDE [C2(100)]
A6NHR9	[R].SCTLPNYTK.[G]	1xCl-DDE [C2(100)]
A6NHR9	[R].YCQVSFQDDHVSLESAFTVRPLPDEPK.[H]	1xCl-DDE [C2(100)]
A6NHR9	[K].DLCFTWR.[E]	1xCl-DDE [C3(100)]
A6NHR9	[K].ITHCPTLLTR.[D]	1xCl-DDE [C4(100)]
A6NHR9	[K].EITCDNFDETVK.[D]	1xCl-DDE [C4(100)]
A6NHR9	[K].GPNCVIR.[G]	1xCl-DDE [C4(100)]
A6NHR9	[K].LIVHCK.[F]	1xCl-DDE [C5(100)]
A6NHR9	[K].GPVNSCQGK.[N]	1xCl-DDE [C6(100)]
A6NHR9	[R].IEIPSCK.[D]	1xCl-DDE [C6(100)]
A6NHR9	[K].VETTDCPVPPK.[R]	1xCl-DDE [C6(100)]
A6NHR9	[K].VETTDCPVPPKR.[M]	1xCl-DDE [C6(100)]
A6NHR9	[R].GLAPIECYNR.[I]	1xCl-DDE [C7(100)]
A6NHR9	[R].ETYPDDPCFPSK.[L]	1xCl-DDE [C8(100)]
A6NHR9	[K].DEDDEDDCFILEK.[A]	1xCl-DDE [C8(100)]
A6NHR9	[R].ACVCQTLGISPEEK.[F]	2xCl-DDE [C2(100); C4(100)]
A6NIH7	[R].VTENYLCKPEDNIYSIDFTR.[F]	1xCl-DDE [C7(100)]
A6NIH7	[K].NFDFDFGFCIPSSR.[N]	1xCl-DDE [C9(100)]
A6NKD9	[R].QLQDSCEEDLSEK.[E]	1xCl-DDE [C6(100)]
A6NKF1	[R].YVEEGLPPASTCK.[V]	1xCl-DDE [C12(100)]
A6NKF1	[R].ACPPLR.[K]	1xCl-DDE [C2(100)]
A6NKF1	[R].DLCQAHGLPLDGEER.[V]	1xCl-DDE [C3(100)]
A6NKF1	[R].LEVVPGCR.[Q]	1xCl-DDE [C7(100)]
A6NNL5	[R].TGCFPFIK.[Y]	1xCl-DDE [C3(100)]
A7E2V4	[R].EGATSCSASGIR.[A]	1xCl-DDE [C6(100)]
A7MCY6	[K].LCVEK.[S]	1xCl-DDE [C2(100)]
A8MPS7	[R].AQLAQDGVQLCALDDLDSK.[R]	1xCl-DDE [C11(100)]
A8MPS7	[R].AFACAVER.[D]	1xCl-DDE [C4(100)]
A8MPS7	[K].RPGEEVPCEPTLEPFLEPSLL.[-]	1xCl-DDE [C8(100)]
A8MVW0	[R].TGLCSPEDNSLTPLLDEVAAPEGR.[A]	1xCl-DDE [C4(100)]
A8MW92	[K].EETSTCIATPDVEK.[K]	1xCl-DDE [C6(100)]
A8MW92	[K].KEETSTCIATPDVEK.[K]	1xCl-DDE [C7(100)]
A9UHW6	[R].MCYAIIQAESK.[Q]	1xCl-DDE [C2(100)]
A9UHW6	[K].EEEVDCLVLQLHR.[V]	1xCl-DDE [C6(100)]
A9YTQ3	[K].SALATLVPPQASGCTFLP.[-]	1xCl-DDE [C14(100)]
B0YJ81	[R].CAATMASSDEDGTNGGASEAGEDR.[E]	1xCl-DDE [C1(100)]; 1xOxidation [M5(100)]
B1AK53	[K].ELSSCDGHDGLR.[R]	1xCl-DDE [C5(100)]
B2RTY4	[R].CPDTTDPLQSVQDISK.[T]	1xCl-DDE [C1(100)]
B2RTY4	[R].IGECLVAPSSYQSK.[Q]	1xCl-DDE [C4(100)]
B2RTY4	[R].ESSVDCLK.[E]	1xCl-DDE [C6(100)]
B7ZAP0	[K].HCSDIFSK.[E]	1xCl-DDE [C2(100)]
B7ZAP0	[K].QICSQLSTR.[L]	1xCl-DDE [C3(100)]
C9J7I0	[R].FWYDFTLENSVLCDS.[-]	1xCl-DDE [C13(100)]
D6RGH6	[R].CDEALQSR.[D]	1xCl-DDE [C1(100)]
O00115	[K].WCVSPK.[G]	1xCl-DDE [C2(100)]
O00115	[K].GPWTCVGDMNR.[N]	1xCl-DDE [C5(100)]; 1xOxidation [M9(100)]
O00115	[R].GGGTLCAQLPALWK.[A]	1xCl-DDE [C6(100)]
O00116	[R].CAPASIR.[L]	1xCl-DDE [C1(100)]
O00116	[K].GVQFAPFSTCR.[V]	1xCl-DDE [C10(100)]
O00116	[R].IPDIVLWPTCHDDVVK.[I]	1xCl-DDE [C10(100)]
O00116	[K].EKGVQFAPFSTCR.[V]	1xCl-DDE [C12(100)]
O00116	[K].YGSVAFPNFEQGVACLR.[E]	1xCl-DDE [C15(100)]
O00116	[R].VVDLCR.[N]	1xCl-DDE [C5(100)]
O00116	[K].ESGYCTGHEPDSLEFSTVGGWVSTR.[A]	1xCl-DDE [C5(100)]
O00116	[K].IVNLACK.[Y]	1xCl-DDE [C6(100)]
O00116	[R].EALSTNECK.[A]	1xCl-DDE [C8(100)]
O00124	[R].CPSGNVLR.[R]	1xCl-DDE [C1(100)]
O00124	[K].SQNLPKPLTEFPSPAEQPTCK.[E]	1xCl-DDE [C20(100)]
O00139	[K].CVEDVLK.[L]	1xCl-DDE [C1(100)]
O00139	[R].AQDVDATNPNYEIMCMIR.[D]	1xCl-DDE [C15(100)]; 1xOxidation [M16(100)]
O00139	[R].AQDVDATNPNYEIMCMIR.[D]	1xCl-DDE [C15(100)]; 2xOxidation [M14(100); M16(100)]
O00139	[K].LIDIGNSCR.[T]	1xCl-DDE [C8(100)]
O00139	[R].TCMIATISPGMASCENTLNTLR.[Y]	2xCl-DDE [C2(100); C14(100)]
O00139	[R].TCMIATISPGMASCENTLNTLR.[Y]	2xCl-DDE [C2(100); C14(100)]; 1xOxidation [M11(100)]
O00139	[R].TCMIATISPGMASCENTLNTLR.[Y]	2xCl-DDE [C2(100); C14(100)]; 2xOxidation [M3(100); M11(100)]
O00141	[R].CFLEPR.[A]	1xCl-DDE [C1(100)]
O00141	[R].DLKPENILLDSQGHIVLTDFGLCK.[E]	1xCl-DDE [C23(100)]
O00141	[K].IANNSYACK.[H]	1xCl-DDE [C8(100)]
O00142	[K].TTCLEFFSNATDVEVLTEPVSK.[W]	1xCl-DDE [C3(100)]
O00142	[K].SVICVEGNIASGK.[T]	1xCl-DDE [C4(100)]
O00142	[R].TNPETCYQR.[L]	1xCl-DDE [C6(100)]
O00148	[K].QCMMFSATLSK.[D]	1xCl-DDE [C2(100)]
O00148	[K].NCPHVVVGTPGR.[I]	1xCl-DDE [C2(100)]
O00148	[K].QCMMFSATLSK.[D]	1xCl-DDE [C2(100)]; 1xOxidation [M3(100)]
O00148	[K].QCMMFSATLSK.[D]	1xCl-DDE [C2(100)]; 2xOxidation [M3(100); M4(100)]
O00148	[K].KNCPHVVVGTPGR.[I]	1xCl-DDE [C3(100)]
O00148	[K].DIRPVCR.[K]	1xCl-DDE [C6(100)]
O00148	[K].HFVLDECDK.[M]	1xCl-DDE [C7(100)]
O00151	[K].CGTGIVGVFVK.[L]	1xCl-DDE [C1(100)]
O00151	[K].GHFFVEDQIYCEK.[H]	1xCl-DDE [C11(100)]
O00151	[K].GCTDNLTLTVAR.[S]	1xCl-DDE [C2(100)]
O00151	[R].IKGCTDNLTLTVAR.[S]	1xCl-DDE [C4(100)]
O00151	[K].LPMCDK.[C]	1xCl-DDE [C4(100)]
O00151	[K].AALANLCIGDVITAIDGENTSNMTHLEAQNR.[I]	1xCl-DDE [C7(100)]
O00151	[K].AALANLCIGDVITAIDGENTSNMTHLEAQNR.[I]	1xCl-DDE [C7(100)]; 1xOxidation [M23(100)]
O00151	[R].HPECYVCTDCGTNLK.[Q]	3xCl-DDE [C4(100); C7(100); C10(100)]
O00154	[K].GCVITISGR.[M]	1xCl-DDE [C2(100)]
O00154	[R].KGCVITISGR.[M]	1xCl-DDE [C3(100)]
O00159	[R].CIKPNDAK.[Q]	1xCl-DDE [C1(100)]
O00159	[R].CPENAFFLDHVR.[T]	1xCl-DDE [C1(100)]
O00159	[K].GIISILDEECLRPGEATDLTFLEK.[L]	1xCl-DDE [C10(100)]
O00159	[K].IICDLVEEK.[F]	1xCl-DDE [C3(100)]
O00159	[K].SLCPETWPTWAGRPQDGVAVLVR.[H]	1xCl-DDE [C3(100)]
O00159	[R].SAICIQSWWR.[G]	1xCl-DDE [C4(100)]
O00159	[K].ETMCSSK.[N]	1xCl-DDE [C4(100)]
O00159	[K].ETMCSSK.[N]	1xCl-DDE [C4(100)]; 1xOxidation [M3(100)]
O00159	[K].NPIMSQCFDR.[S]	1xCl-DDE [C7(100)]
O00159	[R].NLKETMCSSK.[N]	1xCl-DDE [C7(100)]
O00159	[K].NPIMSQCFDR.[S]	1xCl-DDE [C7(100)]; 1xOxidation [M4(100)]
O00159	[R].NLKETMCSSK.[N]	1xCl-DDE [C7(100)]; 1xOxidation [M6(100)]
O00159	[R].LLQFYAETCPAPER.[G]	1xCl-DDE [C9(100)]
O00161	[K].TTWGDGGENSPCNVVSK.[Q]	1xCl-DDE [C12(100)]
O00170	[K].LVVEEYYEVLDHCSSILNK.[Y]	1xCl-DDE [C13(100)]
O00170	[K].YYDAIACLK.[N]	1xCl-DDE [C7(100)]
O00170	[R].EGEIAQFLCDIK.[H]	1xCl-DDE [C9(100)]
O00170	[K].EQPGSPEWIQLDQQITPLLLNYCQCK.[L]	2xCl-DDE [C23(100); C25(100)]
O00178	[R].QTATILSMDKDCLR.[T]	1xCl-DDE [C12(100)]; 1xOxidation [M8(100)]
O00178	[R].MCPIFQISNVTGENLDLLK.[M]	1xCl-DDE [C2(100)]; 1xOxidation [M1(100)]
O00178	[R].MDEGCGETIYVIGQGSDGTEYGLSEADMEASYATVK.[S]	1xCl-DDE [C5(100)]; 2xOxidation [M1(100); M28(100)]
O00178	[R].YQAMVHCGSIR.[Q]	1xCl-DDE [C7(100)]; 1xOxidation [M4(100)]
O00178	[K].SQGACVTPASGC.[-]	2xCl-DDE [C5(100); C12(100)]
O00180	[K].QNEPFVATQSSACVDGPANH.[-]	1xCl-DDE [C13(100)]
O00180	[K].EDQKQNEPFVATQSSACVDGPANH.[-]	1xCl-DDE [C17(100)]
O00180	[R].FLEEHECLSEQQLEQFLGR.[V]	1xCl-DDE [C7(100)]
O00186	[R].CAYEVSQAHK.[S]	1xCl-DDE [C1(100)]
O00186	[K].AAYIYFTDFCPDNLFNK.[I]	1xCl-DDE [C10(100)]
O00186	[K].DAIMETMADQIVTVCATLDENPGVR.[Y]	1xCl-DDE [C15(100)]
O00186	[K].GKDAIMETMADQIVTVCATLDENPGVR.[Y]	1xCl-DDE [C17(100)]
O00186	[K].GKDAIMETMADQIVTVCATLDENPGVR.[Y]	1xCl-DDE [C17(100)]; 1xOxidation [M6(100)]
O00186	[K].SCEVIIGSTHVLTPK.[K]	1xCl-DDE [C2(100)]
O00186	[K].SVDCFLHDFASK.[S]	1xCl-DDE [C4(100)]
O00186	[K].NHDNCDK.[I]	1xCl-DDE [C5(100)]
O00186	[K].ATVFDDCK.[K]	1xCl-DDE [C7(100)]
O00186	[K].ATVFDDCKK.[E]	1xCl-DDE [C7(100)]
O00186	[K].LLASCCK.[M]	2xCl-DDE [C5(100); C6(100)]
O00189	[R].CDLLSK.[S]	1xCl-DDE [C1(100)]
O00194	[R].NWMSQLQANAYCENPDIVLIGNK.[A]	1xCl-DDE [C12(100)]
O00194	[R].MEQCVEK.[T]	1xCl-DDE [C4(100)]; 1xOxidation [M1(100)]
O00203	[R].ASILWLIGENCER.[V]	1xCl-DDE [C11(100)]
O00203	[K].STLVAGSVVMAFEEVCPDR.[I]	1xCl-DDE [C16(100)]
O00203	[K].STLVAGSVVMAFEEVCPDR.[I]	1xCl-DDE [C16(100)]; 1xOxidation [M10(100)]
O00203	[K].DDCFNVNIQPPVGELLLPVAMSEK.[D]	1xCl-DDE [C3(100)]
O00203	[R].QPCIFGDK.[M]	1xCl-DDE [C3(100)]
O00203	[K].DDCFNVNIQPPVGELLLPVAMSEK.[D]	1xCl-DDE [C3(100)]; 1xOxidation [M21(100)]
O00212	[K].VVLVGDGGCGK.[T]	1xCl-DDE [C9(100)]
O00217	[R].CIACK.[L]	2xCl-DDE [C1(100); C4(100)]
O00217	[K].LCEAICPAQAITIEAEPR.[A]	2xCl-DDE [C2(100); C6(100)]
O00220	[R].SPCTTTR.[N]	1xCl-DDE [C3(100)]
O00220	[R].NTACQCKPGTFR.[N]	2xCl-DDE [C4(100); C6(100)]
O00221	[R].CLLEGRPEPGR.[G]	1xCl-DDE [C1(100)]
O00221	[R].QHLACAR.[C]	1xCl-DDE [C5(100)]
O00231	[K].CVAQASK.[N]	1xCl-DDE [C1(100)]
O00231	[K].YMLLCK.[I]	1xCl-DDE [C5(100)]
O00231	[K].YMLLCK.[I]	1xCl-DDE [C5(100)]; 1xOxidation [M2(100)]
O00231	[R].TTANAIYCPPK.[L]	1xCl-DDE [C8(100)]
O00232	[R].LCLAVKDYIR.[T]	1xCl-DDE [C2(100)]
O00232	[K].MCYEAK.[E]	1xCl-DDE [C2(100)]; 1xOxidation [M1(100)]
O00232	[R].LPECAK.[L]	1xCl-DDE [C4(100)]
O00232	[R].AIYDTPCIQAESEKWQQALK.[S]	1xCl-DDE [C7(100)]
O00232	[R].AIYDTPCIQAESEK.[W]	1xCl-DDE [C7(100)]
O00232	[K].MVQQCCTYVEEITDLPIK.[L]	2xCl-DDE [C5(100); C6(100)]
O00232	[K].MVQQCCTYVEEITDLPIK.[L]	2xCl-DDE [C5(100); C6(100)]; 1xOxidation [M1(100)]
O00233	[K].GIGMNEPLVDCEGYPR.[S]	1xCl-DDE [C11(100)]
O00233	[K].GIGMNEPLVDCEGYPR.[S]	1xCl-DDE [C11(100)]; 1xOxidation [M4(100)]
O00233	[R].HNIICLQNDHK.[A]	1xCl-DDE [C5(100)]
O00233	[K].GLLGCNIIPLQR.[-]	1xCl-DDE [C5(100)]
O00244	[K].VCIESEHSMDTLLATLK.[K]	1xCl-DDE [C2(100)]
O00244	[K].VCIESEHSMDTLLATLKK.[T]	1xCl-DDE [C2(100)]
O00255	[K].LDSSGVAFAVVGACQALGLR.[D]	1xCl-DDE [C14(100)]
O00255	[R].EALQAWADTATVIQDYNYCR.[E]	1xCl-DDE [C19(100)]
O00255	[R].FYDGICK.[W]	1xCl-DDE [C6(100)]
O00257	[K].EAPSPTCPDLGAK.[S]	1xCl-DDE [C7(100)]
O00257	[R].CLSETHGEREPCK.[K]	2xCl-DDE [C1(100); C12(100)]
O00267	[R].EHNFQPGDNVEVCEGELINLQGK.[I]	1xCl-DDE [C13(100)]
O00267	[R].VELHSTCQTISVDR.[Q]	1xCl-DDE [C7(100)]
O00267	[R].SVTGGMCSVYLK.[D]	1xCl-DDE [C7(100)]
O00267	[R].SVTGGMCSVYLK.[D]	1xCl-DDE [C7(100)]; 1xOxidation [M6(100)]
O00268	[R].KVDCPGPGSGAEGSGPGSVVPGSSGVGTPR.[Q]	1xCl-DDE [C4(100)]
O00268	[R].DLIFCLENER.[E]	1xCl-DDE [C5(100)]
O00273	[K].ACDILAIDK.[S]	1xCl-DDE [C2(100)]
O00273	[K].SLTPVTLVLAEDGTIVDDDDYFLCLPSNTK.[F]	1xCl-DDE [C24(100)]
O00273	[R].QSCATVQR.[L]	1xCl-DDE [C3(100)]
O00273	[R].TLKPCLLR.[R]	1xCl-DDE [C5(100)]
O00273	[K].TETVQEACER.[E]	1xCl-DDE [C8(100)]
O00273	[K].KTETVQEACER.[E]	1xCl-DDE [C9(100)]
O00273	[R].EQHGVAASCLEDLR.[S]	1xCl-DDE [C9(100)]
O00287	[K].SDQALNCGGTASTGSAGNVK.[L]	1xCl-DDE [C7(100)]
O00287	[K].KSDQALNCGGTASTGSAGNVK.[L]	1xCl-DDE [C8(100)]
O00287	[K].TCTYEGCSETTSQVAK.[Q]	2xCl-DDE [C2(100); C7(100)]
O00291	[R].SVSVTAAGQCR.[L]	1xCl-DDE [C10(100)]
O00291	[R].APPEPADSLTEACK.[Q]	1xCl-DDE [C13(100)]
O00291	[R].TCILGTHHEK.[G]	1xCl-DDE [C2(100)]
O00291	[R].QQAADDCEFLR.[A]	1xCl-DDE [C7(100)]
O00291	[K].LASTEESMCQLAK.[D]	1xCl-DDE [C9(100)]
O00291	[K].LASTEESMCQLAK.[D]	1xCl-DDE [C9(100)]; 1xOxidation [M8(100)]
O00299	[K].IEEFLEAVLCPPR.[Y]	1xCl-DDE [C10(100)]
O00299	[K].FLDGNELTLADCNLLPK.[L]	1xCl-DDE [C12(100)]
O00299	[R].KFLDGNELTLADCNLLPK.[L]	1xCl-DDE [C13(100)]
O00299	[K].LCPGGQLPFLLYGTEVHTDTNK.[I]	1xCl-DDE [C2(100)]
O00299	[K].IGNCPFSQR.[L]	1xCl-DDE [C4(100)]
O00299	[R].EEFASTCPDDEEIELAYEQVAK.[A]	1xCl-DDE [C7(100)]
O00299	[K].LHIVQVVCK.[K]	1xCl-DDE [C8(100)]
O00303	[K].TCFSPNR.[V]	1xCl-DDE [C2(100)]
O00303	[K].HSVEVTNCFSVPHNESEDEVAVDMEFAK.[N]	1xCl-DDE [C8(100)]
O00303	[K].HSVEVTNCFSVPHNESEDEVAVDMEFAK.[N]	1xCl-DDE [C8(100)]; 1xOxidation [M24(100)]
O00308	[R].HQPPSTNCFGGR.[S]	1xCl-DDE [C8(100)]
O00311	[K].ASCLVQTPPGQYSGNSFK.[K]	1xCl-DDE [C3(100)]
O00327	[R].AADGFLFVVGCDR.[G]	1xCl-DDE [C11(100)]
O00330	[K].EGEAVSAGDALCEIETDKAVVTLDASDDGILAK.[I]	1xCl-DDE [C12(100)]
O00330	[K].EGEAVSAGDALCEIETDK.[A]	1xCl-DDE [C12(100)]
O00330	[K].STVPHAYATADCDLGAVLK.[V]	1xCl-DDE [C12(100)]
O00339	[K].GICEALEDSDGR.[Q]	1xCl-DDE [C3(100)]
O00391	[R].ELCSACHNER.[L]	2xCl-DDE [C3(100); C6(100)]
O00399	[K].IAPGAVVCVESEIR.[G]	1xCl-DDE [C8(100)]
O00399	[R].NVILTSGCIIGACCNLNTFEVIPENTVIYGADCLR.[R]	2xCl-DDE [C33(100); C]
O00400	[R].TPDAVELCK.[K]	1xCl-DDE [C8(100)]
O00400	[K].ECVGASNQNCR.[T]	2xCl-DDE [C2(100); C10(100)]
O00401	[K].CVTMSSAVVQLYAADR.[N]	1xCl-DDE [C1(100)]
O00401	[R].GYFHTFAGDTCQVALNFANEEEAK.[K]	1xCl-DDE [C11(100)]
O00401	[K].KVEQNSRPVSCSGR.[D]	1xCl-DDE [C11(100)]
O00401	[R].NCMWSK.[K]	1xCl-DDE [C2(100)]
O00408	[R].NILCFPIK.[N]	1xCl-DDE [C4(100)]
O00408	[R].NLSNAEICSVFLLDQNELVAK.[V]	1xCl-DDE [C8(100)]
O00410	[K].EEAVQTFNYLCDLIESNHPIVLGPNNTNLPK.[I]	1xCl-DDE [C11(100)]
O00410	[K].TKENVNATENCISAVGK.[I]	1xCl-DDE [C11(100)]
O00410	[R].QVQTSGGLWTECIAQLSPEQQAAIQELLNSA.[-]	1xCl-DDE [C12(100)]
O00410	[R].VAAAESMPLLLECAR.[V]	1xCl-DDE [C13(100)]
O00410	[R].VAAAESMPLLLECAR.[V]	1xCl-DDE [C13(100)]; 1xOxidation [M7(100)]
O00410	[K].YAEYFLRPMLQYVCDNSPEVR.[Q]	1xCl-DDE [C14(100)]; 1xOxidation [M9(100)]
O00410	[R].VQAHAAAALINFTEDCPK.[S]	1xCl-DDE [C16(100)]
O00410	[K].HFADLLPGFLQAVNDSCYQNDDSVLK.[S]	1xCl-DDE [C17(100)]
O00410	[K].LCGDTSLNNMQR.[Q]	1xCl-DDE [C2(100)]
O00410	[K].VCDIAAELAR.[N]	1xCl-DDE [C2(100)]
O00410	[K].LCGDTSLNNMQR.[Q]	1xCl-DDE [C2(100)]; 1xOxidation [M10(100)]
O00410	[R].QAAAYGLGVMAQYGGDNYRPFCTEALPLLVR.[V]	1xCl-DDE [C22(100)]; 1xOxidation [M10(100)]
O00410	[K].KVCDIAAELAR.[N]	1xCl-DDE [C3(100)]
O00410	[R].MACGLGGK.[L]	1xCl-DDE [C3(100)]
O00410	[R].MACGLGGK.[L]	1xCl-DDE [C3(100)]; 1xOxidation [M1(100)]
O00410	[R].YAACNAVGQMATDFAPGFQK.[K]	1xCl-DDE [C4(100)]
O00410	[R].KKVCDIAAELAR.[N]	1xCl-DDE [C4(100)]
O00410	[K].TIECISLIGLAVGK.[E]	1xCl-DDE [C4(100)]
O00410	[R].YAACNAVGQMATDFAPGFQK.[K]	1xCl-DDE [C4(100)]; 1xOxidation [M10(100)]
O00410	[K].HEDPCAK.[R]	1xCl-DDE [C5(100)]
O00410	[R].MLVQCMQDQEHPSIR.[T]	1xCl-DDE [C5(100)]; 1xOxidation [M1(100)]
O00410	[R].MLVQCMQDQEHPSIR.[T]	1xCl-DDE [C5(100)]; 2xOxidation [M1(100); M6(100)]
O00410	[K].ENVNATENCISAVGK.[I]	1xCl-DDE [C9(100)]
O00410	[K].STACQMLVCYAK.[E]	2xCl-DDE [C4(100); C9(100)]
O00410	[K].STACQMLVCYAK.[E]	2xCl-DDE [C4(100); C9(100)]; 1xOxidation [M6(100)]
O00411	[R].CLEQMSQEGLK.[L]	1xCl-DDE [C1(100)]; 1xOxidation [M5(100)]
O00411	[K].AAEPTLTFEAVDVPMLCPPLPWTSPHSGAFLLSPTK.[L]	1xCl-DDE [C17(100)]; 1xOxidation [M15(100)]
O00411	[R].FCSEPQK.[I]	1xCl-DDE [C2(100)]
O00411	[R].LPECGSGDGSLQPPR.[K]	1xCl-DDE [C4(100)]
O00411	[K].TLQCLFEK.[Q]	1xCl-DDE [C4(100)]
O00411	[R].TYPCPPHFNHLGSDVAR.[A]	1xCl-DDE [C4(100)]
O00411	[R].ELAHCQK.[V]	1xCl-DDE [C5(100)]
O00411	[K].DATPVPCGR.[W]	1xCl-DDE [C7(100)]
O00411	[K].YLCLLASDAEVPEPCLPR.[Q]	2xCl-DDE [C3(100); C15(100)]
O00411	[K].QMAGCLEDCTR.[Q]	2xCl-DDE [C5(100); C9(100)]; 1xOxidation [M2(100)]
O00418	[R].ICESMGLAPFDLSPR.[E]	1xCl-DDE [C2(100)]
O00422	[K].TCPLLLR.[V]	1xCl-DDE [C2(100)]
O00425	[K].SITILSTPEGTSAACK.[S]	1xCl-DDE [C15(100)]
O00425	[K].QKPCDLPLR.[L]	1xCl-DDE [C4(100)]
O00425	[K].GNVETCAK.[A]	1xCl-DDE [C6(100)]
O00425	[K].ITGHFYACQVAQR.[K]	1xCl-DDE [C8(100)]
O00425	[K].TGYAFVDCPDESWALK.[A]	1xCl-DDE [C8(100)]
O00429	[R].CVELVHEEMQR.[I]	1xCl-DDE [C1(100)]
O00429	[R].CVELVHEEMQR.[I]	1xCl-DDE [C1(100)]; 1xOxidation [M9(100)]
O00429	[R].DCLPELK.[T]	1xCl-DDE [C2(100)]
O00429	[R].DCEVIER.[L]	1xCl-DDE [C2(100)]
O00429	[R].IIQHCSNYSTQELLR.[F]	1xCl-DDE [C5(100)]
O00429	[K].FATEYCNTIEGTAK.[Y]	1xCl-DDE [C6(100)]
O00429	[K].YIETSELCGGAR.[I]	1xCl-DDE [C8(100)]
O00429	[K].HPDFADACGLMNNNIEEQR.[R]	1xCl-DDE [C8(100)]
O00429	[K].HPDFADACGLMNNNIEEQR.[R]	1xCl-DDE [C8(100)]; 1xOxidation [M11(100)]
O00442	[K].SEDEEDAAKDTYIIECQGIGMTNPNL.[-]	1xCl-DDE [C16(100)]; 1xOxidation [M21(100)]
O00442	[K].KSEDEEDAAKDTYIIECQGIGMTNPNL.[-]	1xCl-DDE [C17(100)]; 1xOxidation [M22(100)]
O00442	[R].DLCDGQLEGAEIGSTEITFTPEK.[I]	1xCl-DDE [C3(100)]
O00442	[K].FGFIFNCDIK.[T]	1xCl-DDE [C7(100)]
O00442	[K].DTYIIECQGIGMTNPNL.[-]	1xCl-DDE [C7(100)]
O00442	[K].DTYIIECQGIGMTNPNL.[-]	1xCl-DDE [C7(100)]; 1xOxidation [M12(100)]
O00443	[K].SCSFFSSNAVPLK.[V]	1xCl-DDE [C2(100)]
O00443	[K].ECPSSHPEPTR.[A]	1xCl-DDE [C2(100)]
O00443	[R].NICGENASVK.[V]	1xCl-DDE [C3(100)]
O00443	[K].HPNCLPK.[I]	1xCl-DDE [C4(100)]
O00443	[R].FLTCGTK.[L]	1xCl-DDE [C4(100)]
O00443	[R].SPTDCAQSSK.[S]	1xCl-DDE [C5(100)]
O00458	[R].AAAALASVLCIQLGPGIESEEILK.[T]	1xCl-DDE [C10(100)]
O00458	[K].IICDGSASMQAR.[Q]	1xCl-DDE [C3(100)]
O00458	[R].MYIDCWVK.[K]	1xCl-DDE [C5(100)]
O00458	[K].LPSLLSCDDVNMR.[I]	1xCl-DDE [C7(100)]
O00458	[K].LPSLLSCDDVNMR.[I]	1xCl-DDE [C7(100)]; 1xOxidation [M12(100)]
O00459	[R].GCYACSVVVDGDTK.[H]	2xCl-DDE [C2(100); C5(100)]
O00468	[R].CEPGFWNFR.[G]	1xCl-DDE [C1(100)]
O00468	[R].CEFGAR.[C]	1xCl-DDE [C1(100)]
O00468	[R].GLYVAAQGACR.[G]	1xCl-DDE [C10(100)]
O00468	[R].RPEMLLRPESCPAR.[Q]	1xCl-DDE [C11(100)]
O00468	[K].TPSLDAEGSNCPATK.[V]	1xCl-DDE [C11(100)]
O00468	[R].QVDVTSFAGHPCTR.[A]	1xCl-DDE [C12(100)]
O00468	[K].VVISGFGDPLICDNQVSTGDTR.[I]	1xCl-DDE [C12(100)]
O00468	[R].ESLLDGGNKVVISGFGDPLICDNQVSTGDTR.[I]	1xCl-DDE [C21(100)]
O00468	[R].EEEANVVLTGTVEEILNVDPVQHTYSCK.[V]	1xCl-DDE [C27(100)]
O00468	[R].EAACLQQTQIEEAR.[A]	1xCl-DDE [C4(100)]
O00468	[R].VGPTCADEK.[S]	1xCl-DDE [C5(100)]
O00468	[R].GGAVCEK.[V]	1xCl-DDE [C5(100)]
O00468	[R].FGALCEAETGR.[C]	1xCl-DDE [C5(100)]
O00468	[R].TYDSDCWR.[Q]	1xCl-DDE [C6(100)]
O00468	[K].AYGTGFVGCLR.[D]	1xCl-DDE [C9(100)]
O00468	[K].VCGSDGVTYGNECQLK.[T]	2xCl-DDE [C2(100); C13(100)]
O00468	[R].VTCDGAYRPVCAQDGR.[T]	2xCl-DDE [C3(100); C11(100)]
O00468	[R].ASCVCK.[K]	2xCl-DDE [C3(100); C5(100)]
O00468	[R].FHCQCPPGR.[V]	2xCl-DDE [C3(100); C5(100)]
O00468	[R].DQCPEPCR.[F]	2xCl-DDE [C3(100); C7(100)]
O00468	[R].GMLCGFGAVCEPNAEGPGR.[A]	2xCl-DDE [C4(100); C10(100)]
O00468	[R].GMLCGFGAVCEPNAEGPGR.[A]	2xCl-DDE [C4(100); C10(100)]; 1xOxidation [M2(100)]
O00468	[R].QAPVCGDDGVTYENDCVMGR.[S]	2xCl-DDE [C5(100); C16(100)]
O00468	[R].QAPVCGDDGVTYENDCVMGR.[S]	2xCl-DDE [C5(100); C16(100)]; 1xOxidation [M18(100)]
O00468	[K].FDGPCDPCQGALPDPSR.[S]	2xCl-DDE [C5(100); C8(100)]
O00468	[K].KFDGPCDPCQGALPDPSR.[S]	2xCl-DDE [C6(100); C9(100)]
O00468	[R].ALGPAGCEADASAPATCAEMR.[C]	2xCl-DDE [C7(100); C17(100)]
O00468	[R].ALGPAGCEADASAPATCAEMR.[C]	2xCl-DDE [C7(100); C17(100)]; 1xOxidation [M20(100)]
O00468	[R].GAPEGTVCGSDGADYPGECQLLR.[R]	2xCl-DDE [C8(100); C19(100)]
O00468	[R].VLPEGGAQCECPLGR.[E]	2xCl-DDE [C9(100); C11(100)]
O00468	[R].CEHPPPGPVCGSDGVTYGSACELR.[E]	3xCl-DDE [C1(100); C10(100); C21(100)]
O00468	[R].AGPCEQAECGSGGSGSGEDGDCEQELCR.[Q]	3xCl-DDE [C22(100); C27(100); C]
O00468	[R].ASCYNSALGCCSDGK.[T]	3xCl-DDE [C3(100); C10(100); C11(100)]
O00468	[K].SPCPSVVAPVCGSDASTYSNECELQR.[A]	3xCl-DDE [C3(100); C11(100); C22(100)]
O00468	[R].SGCTPCSCDPQGAVR.[D]	3xCl-DDE [C3(100); C6(100); C8(100)]
O00468	[K].SPCQPNPCHGAAPCR.[V]	3xCl-DDE [C3(100); C8(100); C14(100)]
O00468	[K].KSPCPSVVAPVCGSDASTYSNECELQR.[A]	3xCl-DDE [C4(100); C12(100); C23(100)]
O00468	[R].EAAYVCLCPGGFSGPHCEK.[G]	3xCl-DDE [C6(100); C8(100); C17(100)]
O00468	[R].SADGLTASCLCPATCR.[G]	3xCl-DDE [C9(100); C11(100); C15(100)]
O00469	[K].CDYYFSVDADVVLTNPR.[T]	1xCl-DDE [C1(100)]
O00469	[R].DKLDPDMALCR.[N]	1xCl-DDE [C10(100)]
O00469	[R].DKLDPDMALCR.[N]	1xCl-DDE [C10(100)]; 1xOxidation [M7(100)]
O00469	[K].ACDELVEEMEHYGK.[W]	1xCl-DDE [C2(100)]
O00469	[K].ACDELVEEMEHYGK.[W]	1xCl-DDE [C2(100)]; 1xOxidation [M9(100)]
O00469	[R].YNCSIESPR.[K]	1xCl-DDE [C3(100)]
O00471	[R].NDIFEDAGILCQR.[V]	1xCl-DDE [C11(100)]
O00471	[K].QCQEGAYLR.[N]	1xCl-DDE [C2(100)]
O00471	[K].VCHLGDQLEGVNTPR.[Q]	1xCl-DDE [C2(100)]
O00471	[K].QVCSGEQLANLDK.[N]	1xCl-DDE [C3(100)]
O00471	[K].LSECLQK.[K]	1xCl-DDE [C4(100)]
O00471	[K].EQLEECRK.[S]	1xCl-DDE [C6(100)]
O00471	[K].EQLEECR.[K]	1xCl-DDE [C6(100)]
O00471	[K].YHDLECQLIQEFTSAQR.[R]	1xCl-DDE [C6(100)]
O00481	[R].ILTLEPTALTICPA.[-]	1xCl-DDE [C12(100)]
O00483	[R].LALFNPDVCWDR.[N]	1xCl-DDE [C9(100)]
O00487	[K].SWMEGLTLQDYSEHCK.[H]	1xCl-DDE [C15(100)]
O00487	[K].SWMEGLTLQDYSEHCK.[H]	1xCl-DDE [C15(100)]; 1xOxidation [M3(100)]
O00488	[R].CLACAR.[Y]	2xCl-DDE [C1(100); C4(100)]
O00499	[K].ADETKDEQFEQCVQNFNK.[Q]	1xCl-DDE [C12(100)]
O00499	[K].LNECLQEVYEPDWPGR.[D]	1xCl-DDE [C4(100)]
O00499	[K].LNECLQEVYEPDWPGRDEANK.[I]	1xCl-DDE [C4(100)]
O00499	[K].KLNECLQEVYEPDWPGRDEANK.[I]	1xCl-DDE [C5(100)]
O00499	[K].KLNECLQEVYEPDWPGR.[D]	1xCl-DDE [C5(100)]
O00499	[K].DEQFEQCVQNFNK.[Q]	1xCl-DDE [C7(100)]
O00505	[K].DQVEYLVQQNVIPPFCNLLSVK.[D]	1xCl-DDE [C16(100)]
O00505	[R].KDQVEYLVQQNVIPPFCNLLSVK.[D]	1xCl-DDE [C17(100)]
O00505	[R].AVGNIVTGTDEQTQVVLNCDVLSHFPNLLSHPK.[E]	1xCl-DDE [C19(100)]
O00505	[R].SPHQNVCEQAVWALGNIIGDGPQCR.[D]	2xCl-DDE [C7(100); C24(100)]
O00506	[K].QSGGSVGALEELENAFSLAEESCPGISDK.[L]	1xCl-DDE [C23(100)]
O00512	[K].QGGSASQSQPSPCDSK.[S]	1xCl-DDE [C13(100)]
O00522	[R].SACEGDSELLSR.[L]	1xCl-DDE [C3(100)]
O00522	[K].ADTCIYNPLFGSDLQYTNR.[V]	1xCl-DDE [C4(100)]
O00534	[K].CEWELLER.[K]	1xCl-DDE [C1(100)]
O00534	[K].CQSGFR.[K]	1xCl-DDE [C1(100)]
O00534	[K].VQSNCPLSPTEYLGEDK.[T]	1xCl-DDE [C5(100)]
O00534	[R].DVFSCNVGNLQPGSK.[A]	1xCl-DDE [C5(100)]
O00541	[R].CYVQPQWVFDSVNAR.[L]	1xCl-DDE [C1(100)]
O00541	[K].AGEGTYALDSESCMEK.[L]	1xCl-DDE [C13(100)]
O00541	[K].AGEGTYALDSESCMEK.[L]	1xCl-DDE [C13(100)]; 1xOxidation [M14(100)]
O00541	[K].SLCIGATYDVTDSR.[I]	1xCl-DDE [C3(100)]
O00541	[R].DLDDALSMCFLFSTFPR.[T]	1xCl-DDE [C9(100)]
O00541	[R].DLDDALSMCFLFSTFPR.[T]	1xCl-DDE [C9(100)]; 1xOxidation [M8(100)]
O00541	[K].CHVQTIQLCR.[R]	2xCl-DDE [C1(100); C9(100)]
O00560	[R].FGDQVLQINGENCAGWSSDK.[A]	1xCl-DDE [C13(100)]
O00560	[R].EVILCK.[D]	1xCl-DDE [C5(100)]
O00560	[R].EVILCKDQDGK.[I]	1xCl-DDE [C5(100)]
O00562	[K].CNTGSEGSEAQPPGKPSTEAR.[S]	1xCl-DDE [C1(100)]
O00562	[R].YTCPFVEK.[F]	1xCl-DDE [C3(100)]
O00566	[R].CLTEVGK.[A]	1xCl-DDE [C1(100)]
O00566	[K].ATGRPECFLTIQEGLASK.[F]	1xCl-DDE [C7(100)]
O00567	[K].CSIASR.[I]	1xCl-DDE [C1(100)]
O00567	[K].IGAAIQEELGYNCQTGGVIAEILR.[G]	1xCl-DDE [C13(100)]
O00567	[R].IDCFSEVPTSVFGEK.[L]	1xCl-DDE [C3(100)]
O00567	[R].LVAFCPFASSQVALENANAVSEGVVHEDLR.[L]	1xCl-DDE [C5(100)]
O00567	[K].GLTDLSACK.[A]	1xCl-DDE [C8(100)]
O00567	[K].IINDNATYCR.[L]	1xCl-DDE [C9(100)]
O00571	[K].YDDIPVEATGNNCPPHIESFSDVEMGEIIMGNIELTR.[Y]	1xCl-DDE [C13(100)]
O00571	[K].YDDIPVEATGNNCPPHIESFSDVEMGEIIMGNIELTR.[Y]	1xCl-DDE [C13(100)]; 1xOxidation [M30(100)]
O00571	[K].YDDIPVEATGNNCPPHIESFSDVEMGEIIMGNIELTR.[Y]	1xCl-DDE [C13(100)]; 2xOxidation [M25(100); M30(100)]
O00571	[R].WCDKSDEDDWSKPLPPSER.[L]	1xCl-DDE [C2(100)]
O00592	[K].CEDLETQTQSEK.[Q]	1xCl-DDE [C1(100)]
O00592	[K].QLVLNLTGNTLCAGGASDEK.[L]	1xCl-DDE [C12(100)]
O00592	[K].LISLICR.[A]	1xCl-DDE [C6(100)]
O00622	[K].CAPGVGLVR.[D]	1xCl-DDE [C1(100)]
O00622	[K].GLECNFGASSTALK.[G]	1xCl-DDE [C4(100)]
O00622	[K].TQPCDHTK.[G]	1xCl-DDE [C4(100)]
O00622	[R].VTNDNPECR.[L]	1xCl-DDE [C8(100)]
O00622	[R].CCTPQLTR.[T]	2xCl-DDE [C1(100); C2(100)]
O00622	[K].YCGSCVDGR.[C]	2xCl-DDE [C2(100); C5(100)]
O00623	[R].CVFHYVR.[S]	1xCl-DDE [C1(100)]
O00623	[R].VNDTVLATSGYVFCYR.[C]	1xCl-DDE [C14(100)]
O00623	[K].TVCPLCR.[K]	2xCl-DDE [C3(100); C6(100)]
O00625	[R].GFETVSYLLEGGSMAHEDFCGHTGK.[M]	1xCl-DDE [C20(100)]
O00625	[R].GFETVSYLLEGGSMAHEDFCGHTGK.[M]	1xCl-DDE [C20(100)]; 1xOxidation [M14(100)]
O00625	[R].GILHAEMPCSEEPAHGLQLWVNLR.[S]	1xCl-DDE [C9(100)]
O00629	[K].SGILPILVHCLER.[D]	1xCl-DDE [C10(100)]
O00629	[K].DQVAYLIQQNVIPPFCNLLTVK.[D]	1xCl-DDE [C16(100)]
O00629	[K].MAEDEAETIGNLIEECGGLEK.[I]	1xCl-DDE [C16(100)]
O00629	[K].MAEDEAETIGNLIEECGGLEK.[I]	1xCl-DDE [C16(100)]; 1xOxidation [M1(100)]
O00629	[R].AVGNIVTGTDEQTQVVLNCDALSHFPALLTHPK.[E]	1xCl-DDE [C19(100)]
O00629	[R].NVPHEDICEDSDIDGDYR.[V]	1xCl-DDE [C8(100)]
O00635	[K].NLQCFLHEEEK.[S]	1xCl-DDE [C4(100)]
O00743	[R].CGNIASIMVFK.[D]	1xCl-DDE [C1(100)]
O00743	[R].CGNIASIMVFK.[D]	1xCl-DDE [C1(100)]; 1xOxidation [M8(100)]
O00743	[K].LVTVWSAPNYCYR.[C]	1xCl-DDE [C11(100)]
O00743	[R].QITQVYGFYDECQTK.[Y]	1xCl-DDE [C12(100)]
O00743	[K].GAFCDLVWSDPEDVDTWAISPR.[G]	1xCl-DDE [C4(100)]
O00750	[R].NVDVGDFVLKPCGLEEFLQNK.[H]	1xCl-DDE [C12(100)]
O00750	[R].DCSYFNSNAVPLK.[L]	1xCl-DDE [C2(100)]
O00750	[K].TCNPTYNEMLVYDGIPK.[G]	1xCl-DDE [C2(100)]
O00750	[R].KTCNPTYNEMLVYDGIPK.[G]	1xCl-DDE [C3(100)]
O00750	[K].ELCSPLQTR.[R]	1xCl-DDE [C3(100)]
O00750	[K].GSLSGDYLYIFDGSDGGVSSSPGPGDIEGSCK.[K]	1xCl-DDE [C31(100)]
O00750	[K].VTVLCDR.[L]	1xCl-DDE [C5(100)]
O00750	[R].ETLLCATLYALPIPPPGSSSEANK.[Q]	1xCl-DDE [C5(100)]
O00750	[R].ISDVFLCR.[H]	1xCl-DDE [C7(100)]
O00754	[R].QLAAGWGPCEVLLSNALAR.[L]	1xCl-DDE [C9(100)]
O00754	[R].NLCWDVLCVDQPLVEDPR.[S]	2xCl-DDE [C3(100); C8(100)]
O00764	[R].TIQCAK.[A]	1xCl-DDE [C4(100)]
O00764	[R].LVYVCDPVLGDKWDGEGSMYVPEDLLPVYK.[E]	1xCl-DDE [C5(100)]
O00764	[R].LVYVCDPVLGDK.[W]	1xCl-DDE [C5(100)]
O00764	[R].LVYVCDPVLGDKWDGEGSMYVPEDLLPVYK.[E]	1xCl-DDE [C5(100)]; 1xOxidation [M19(100)]
O14494	[R].GVFCNDESIK.[Y]	1xCl-DDE [C4(100)]
O14494	[R].GVFCNDESIKYPYK.[E]	1xCl-DDE [C4(100)]
O14495	[R].GFYCNDESIKYPLK.[T]	1xCl-DDE [C4(100)]
O14497	[K].TELLPSRPHAPCPPAPR.[K]	1xCl-DDE [C12(100)]
O14497	[K].ILEDEPHSKDETPLCTLLDWQDSLAK.[R]	1xCl-DDE [C15(100)]
O14497	[K].DETPLCTLLDWQDSLAK.[R]	1xCl-DDE [C6(100)]
O14497	[K].NDPFVVDCSDK.[L]	1xCl-DDE [C8(100)]
O14497	[K].GPADMASQCWGAAAAAAAAAAASGGAQQR.[S]	1xCl-DDE [C9(100)]
O14497	[K].GPADMASQCWGAAAAAAAAAAASGGAQQR.[S]	1xCl-DDE [C9(100)]; 1xOxidation [M5(100)]
O14497	[R].CVCVSNTIR.[S]	2xCl-DDE [C1(100); C3(100)]
O14523	[R].CQLSAEEVR.[F]	1xCl-DDE [C1(100)]
O14523	[R].QLCPLTPGPGK.[A]	1xCl-DDE [C3(100)]
O14523	[R].ALNEQACR.[N]	1xCl-DDE [C7(100)]
O14524	[R].CPAITQNNFLT.[-]	1xCl-DDE [C1(100)]
O14524	[R].ASQQFCYTNVLIPK.[W]	1xCl-DDE [C6(100)]
O14530	[K].APFLCER.[L]	1xCl-DDE [C5(100)]
O14530	[K].ESENVVCHFYR.[D]	1xCl-DDE [C7(100)]
O14545	[K].EIPVFNFTIHEIHCQR.[N]	1xCl-DDE [C14(100)]
O14545	[R].AVCEADQSHGGPR.[S]	1xCl-DDE [C3(100)]
O14545	[K].HEETECPLR.[L]	1xCl-DDE [C6(100)]
O14545	[K].THPEVCGR.[E]	1xCl-DDE [C6(100)]
O14545	[K].KHEETECPLR.[L]	1xCl-DDE [C7(100)]
O14545	[K].LKEHEDYCGAR.[T]	1xCl-DDE [C8(100)]
O14545	[R].LCDNCKK.[E]	2xCl-DDE [C2(100); C5(100)]
O14545	[R].TELCGNCGR.[N]	2xCl-DDE [C4(100); C7(100)]
O14545	[R].STSGPRPGCQPSSPCVPK.[L]	2xCl-DDE [C9(100); C15(100)]
O14561	[K].LMCPQEIVDYIADK.[K]	1xCl-DDE [C3(100)]
O14561	[K].LMCPQEIVDYIADKK.[D]	1xCl-DDE [C3(100)]
O14561	[K].LMCPQEIVDYIADKK.[D]	1xCl-DDE [C3(100)]; 1xOxidation [M2(100)]
O14561	[K].LMCPQEIVDYIADKKDVYE.[-]	1xCl-DDE [C3(100)]; 1xOxidation [M2(100)]
O14561	[K].LMCPQEIVDYIADK.[K]	1xCl-DDE [C3(100)]; 1xOxidation [M2(100)]
O14562	[K].AEENKKEPLCR.[Q]	1xCl-DDE [C10(100)]
O14562	[K].KEPLCR.[Q]	1xCl-DDE [C5(100)]
O14578	[R].CAELEEALQK.[T]	1xCl-DDE [C1(100)]
O14578	[R].SLLEQDLATYITECSSLK.[R]	1xCl-DDE [C14(100)]
O14578	[K].GCHLFGAGK.[I]	1xCl-DDE [C2(100)]
O14578	[R].ALCLVDVK.[K]	1xCl-DDE [C3(100)]
O14579	[R].ALHQGDSLECTAMTVQILLK.[L]	1xCl-DDE [C10(100)]
O14579	[R].ALHQGDSLECTAMTVQILLK.[L]	1xCl-DDE [C10(100)]; 1xOxidation [M13(100)]
O14579	[K].NAFYIGSYQQCINEAQR.[V]	1xCl-DDE [C11(100)]
O14593	[K].CVEALLAR.[G]	1xCl-DDE [C1(100)]
O14617	[K].CSDSTLLSNLLEEMK.[A]	1xCl-DDE [C1(100)]
O14617	[K].LEDPDPGVQSAAVNVICELAR.[R]	1xCl-DDE [C17(100)]
O14617	[K].DLSSPSQYDTGVALTGLSCFVTPDLAR.[D]	1xCl-DDE [C19(100)]
O14617	[K].EKLEDPDPGVQSAAVNVICELAR.[R]	1xCl-DDE [C19(100)]
O14617	[R].KDLSSPSQYDTGVALTGLSCFVTPDLAR.[D]	1xCl-DDE [C20(100)]
O14617	[R].ASCILQLVK.[H]	1xCl-DDE [C3(100)]
O14617	[R].VDSCASMYSR.[S]	1xCl-DDE [C4(100)]
O14617	[R].VDSCASMYSR.[S]	1xCl-DDE [C4(100)]; 1xOxidation [M7(100)]
O14617	[K].YISQCIDEIK.[Q]	1xCl-DDE [C5(100)]
O14617	[K].YISQCIDEIKQELK.[Q]	1xCl-DDE [C5(100)]
O14617	[K].DLILQCLDDKDESIR.[L]	1xCl-DDE [C6(100)]
O14618	[R].LACGIIAR.[S]	1xCl-DDE [C3(100)]
O14618	[K].QICSCDGLTIWEER.[G]	2xCl-DDE [C3(100); C5(100)]
O14640	[R].YGTSPCSSAVTR.[T]	1xCl-DDE [C6(100)]
O14641	[K].CWDPSPQAYFTLPR.[N]	1xCl-DDE [C1(100)]
O14646	[K].SAAGYPDYYCK.[W]	1xCl-DDE [C10(100)]
O14646	[K].NASPEDVEYYNCQQELTDDLHK.[Q]	1xCl-DDE [C12(100)]
O14646	[K].QALDHFNAEGSEDFCFLLSTR.[A]	1xCl-DDE [C15(100)]
O14646	[K].FQACIDEYFSR.[N]	1xCl-DDE [C4(100)]
O14646	[K].GNSCILADEMGLGK.[T]	1xCl-DDE [C4(100)]; 1xOxidation [M10(100)]
O14646	[K].KFQACIDEYFSR.[N]	1xCl-DDE [C5(100)]
O14646	[K].TTPFKDCK.[V]	1xCl-DDE [C7(100)]
O14646	[K].IGDHITECLK.[E]	1xCl-DDE [C8(100)]
O14647	[K].VSPEDVEYFNCQQELASELNK.[Q]	1xCl-DDE [C11(100)]
O14647	[R].SQGPVHITAGSEPVPIGEDEDDDLDQETFSICK.[E]	1xCl-DDE [C32(100)]
O14647	[K].FQNCIDSFHSR.[N]	1xCl-DDE [C4(100)]
O14647	[K].YCLTCR.[V]	2xCl-DDE [C2(100); C5(100)]
O14653	[K].QVHEIQSCMGR.[L]	1xCl-DDE [C8(100)]
O14653	[K].QVHEIQSCMGR.[L]	1xCl-DDE [C8(100)]; 1xOxidation [M9(100)]
O14662	[R].IDYNVEQSCIK.[T]	1xCl-DDE [C9(100)]
O14668	[R].LSNCDPPPTYEEATGQVNLQR.[S]	1xCl-DDE [C4(100)]
O14672	[R].DFDDGVLGLAWVGAPSGSSGGICEK.[S]	1xCl-DDE [C23(100)]
O14672	[K].FSLCSIR.[N]	1xCl-DDE [C4(100)]
O14672	[K].KMDPSTCASTGSVQWSR.[H]	1xCl-DDE [C7(100)]
O14672	[K].YGPQGGCADHSVFER.[M]	1xCl-DDE [C7(100)]
O14672	[K].DECCFDANQPEGR.[K]	2xCl-DDE [C3(100); C4(100)]
O14672	[K].YGLEECTCASSDGKDDK.[E]	2xCl-DDE [C6(100); C8(100)]
O14681	[K].DSIWGICTISK.[L]	1xCl-DDE [C7(100)]
O14684	[R].HGGPQYCR.[S]	1xCl-DDE [C7(100)]
O14686	[R].SVAEQHTPVCSR.[F]	1xCl-DDE [C10(100)]
O14686	[R].FSPPEPGDTPTDEPDALYVACQGQPK.[G]	1xCl-DDE [C21(100)]
O14686	[K].LPCEDPELDDDFDAHK.[A]	1xCl-DDE [C3(100)]
O14686	[K].EPGPLQCEAKPLGK.[A]	1xCl-DDE [C7(100)]
O14686	[R].LGASIPCR.[S]	1xCl-DDE [C7(100)]
O14686	[R].LQETPQDCSGGPVR.[R]	1xCl-DDE [C8(100)]
O14686	[K].QTAGQGSPCEEQEEPR.[A]	1xCl-DDE [C9(100)]
O14713	[K].SSGQSNNNSDTCAEFR.[I]	1xCl-DDE [C12(100)]
O14717	[R].YALLLDIVQPTCR.[R]	1xCl-DDE [C12(100)]
O14727	[K].SLLFCDR.[N]	1xCl-DDE [C5(100)]
O14730	[K].VIPTECAIK.[V]	1xCl-DDE [C6(100)]
O14732	[R].QELEFGVIYHCTEER.[L]	1xCl-DDE [C11(100)]
O14732	[R].EAGGIVIDTSGGPLDLMACR.[V]	1xCl-DDE [C19(100)]
O14732	[R].EAGGIVIDTSGGPLDLMACR.[V]	1xCl-DDE [C19(100)]; 1xOxidation [M17(100)]
O14733	[K].LCDFGISGR.[L]	1xCl-DDE [C2(100)]
O14733	[R].SAGCAAYMAPER.[I]	1xCl-DDE [C4(100)]; 1xOxidation [M8(100)]
O14734	[R].QDGVLAVTCAQEGVIR.[V]	1xCl-DDE [C9(100)]
O14744	[K].CLLDRVPEEEKDTNVQVLMVLGAGR.[G]	1xCl-DDE [C1(100)]
O14744	[K].ADIIVSELLGSFADNELSPECLDGAQHFLK.[D]	1xCl-DDE [C21(100)]
O14744	[R].TLCDYSK.[R]	1xCl-DDE [C3(100)]
O14744	[R].DLNCVPEIADTLGAVAK.[Q]	1xCl-DDE [C4(100)]
O14744	[R].EGQTICVR.[F]	1xCl-DDE [C6(100)]
O14744	[K].QGFDFLCMPVFHPR.[F]	1xCl-DDE [C7(100)]
O14744	[K].QGFDFLCMPVFHPR.[F]	1xCl-DDE [C7(100)]; 1xOxidation [M8(100)]
O14745	[R].LCCLEK.[G]	2xCl-DDE [C2(100); C3(100)]
O14763	[R].QCFDDFADLVPFDSWEPLMR.[K]	1xCl-DDE [C2(100)]
O14763	[R].QCFDDFADLVPFDSWEPLMR.[K]	1xCl-DDE [C2(100)]; 1xOxidation [M19(100)]
O14763	[K].GICSGGGGDPER.[V]	1xCl-DDE [C3(100)]
O14763	[R].CDSGEVELSPCTTTR.[N]	2xCl-DDE [C1(100); C11(100)]
O14763	[R].NTVCQCEEGTFR.[E]	2xCl-DDE [C4(100); C6(100)]
O14770	[R].EPGVAGGDVCSSDSFNEDIAVFAK.[Q]	1xCl-DDE [C10(100)]
O14772	[R].CSVAPGSVVEYSR.[L]	1xCl-DDE [C1(100)]
O14772	[R].LGPDVSVGENCIISGSYILTK.[A]	1xCl-DDE [C11(100)]
O14772	[K].SELGLQSITFSIFPDIPECSGK.[T]	1xCl-DDE [C19(100)]
O14772	[K].TSCIIQSILDSR.[C]	1xCl-DDE [C3(100)]
O14772	[R].IFPVCSSLSDSVITSLK.[M]	1xCl-DDE [C5(100)]
O14772	[K].IGTLSCEIDAYGDFLQALGPGATVEYTR.[N]	1xCl-DDE [C6(100)]
O14773	[R].GLTLLFASGDSGAGCWSVSGR.[H]	1xCl-DDE [C15(100)]
O14776	[K].AKPVATAPIPGTPWCVVWTGDER.[V]	1xCl-DDE [C15(100)]
O14776	[R].YLVLDCVPEER.[R]	1xCl-DDE [C6(100)]
O14777	[K].CASELESLEK.[H]	1xCl-DDE [C1(100)]
O14777	[K].FNPEAGANCLVK.[Y]	1xCl-DDE [C9(100)]
O14787	[K].CSAAALDVLANVFR.[E]	1xCl-DDE [C1(100)]
O14787	[R].TQDHDENVALEACEFWLTLAEQPICK.[E]	2xCl-DDE [C13(100); C25(100)]
O14795	[R].DSCNDSMQSYDLDYPER.[R]	1xCl-DDE [C3(100)]; 1xOxidation [M7(100)]
O14795	[R].IDECVR.[Q]	1xCl-DDE [C4(100)]
O14795	[K].DDEICGTR.[N]	1xCl-DDE [C5(100)]
O14802	[K].CDEYIEALNTGK.[L]	1xCl-DDE [C1(100)]
O14802	[K].SNSPLTMALCGSK.[G]	1xCl-DDE [C10(100)]
O14802	[K].SNSPLTMALCGSK.[G]	1xCl-DDE [C10(100)]; 1xOxidation [M7(100)]
O14802	[K].GSFINISQMIACVGQQAISGSR.[V]	1xCl-DDE [C12(100)]; 1xOxidation [M9(100)]
O14802	[R].AQMEPGSAVGALCAQSIGEPGTQMTLK.[T]	1xCl-DDE [C13(100)]; 1xOxidation [M3(100)]
O14802	[K].ACQIIASILVGK.[D]	1xCl-DDE [C2(100)]
O14802	[R].YSICTSK.[L]	1xCl-DDE [C4(100)]
O14802	[K].FLETCR.[D]	1xCl-DDE [C5(100)]
O14802	[K].AVFPCPSEPALSK.[N]	1xCl-DDE [C5(100)]
O14802	[K].GEDLCANDSYVTIQNSELMSGSMDK.[G]	1xCl-DDE [C5(100)]; 2xOxidation [M19(100); M23(100)]
O14802	[K].SLEDLCSQYDLTVR.[S]	1xCl-DDE [C6(100)]
O14802	[R].LLVPPLCIRPSVVSDLK.[S]	1xCl-DDE [C7(100)]
O14802	[K].LQQQPGCTAEETLEALILK.[E]	1xCl-DDE [C7(100)]
O14802	[K].DRPCETCGK.[N]	2xCl-DDE [C4(100); C7(100)]; 1xTMT10plex [N-Term]; 1xTMT10plex [K9]
O14802	[K].SEFLCCQDSFLQEIK.[K]	2xCl-DDE [C5(100); C6(100)]
O14810	[K].KAIPPGCGDEVEEEDESILDTVIK.[Y]	1xCl-DDE [C7(100)]
O14817	[K].APCYETVK.[V]	1xCl-DDE [C3(100)]
O14818	[R].VECQSHR.[L]	1xCl-DDE [C3(100)]
O14818	[K].ICALDDNVCMAFAGLTADAR.[I]	2xCl-DDE [C2(100); C9(100)]
O14818	[K].ICALDDNVCMAFAGLTADAR.[I]	2xCl-DDE [C2(100); C9(100)]; 1xOxidation [M10(100)]
O14818	[R].KICALDDNVCMAFAGLTADAR.[I]	2xCl-DDE [C3(100); C10(100)]
O14818	[R].KICALDDNVCMAFAGLTADAR.[I]	2xCl-DDE [C3(100); C10(100)]; 1xOxidation [M11(100)]
O14832	[R].YCTLPEILK.[Y]	1xCl-DDE [C2(100)]
O14841	[R].GGTFTDVFAQCPGGHVR.[V]	1xCl-DDE [C11(100)]
O14841	[R].SGLFVVGPESAGAHPGPACYR.[K]	1xCl-DDE [C19(100)]
O14841	[K].VPNCSGTR.[N]	1xCl-DDE [C4(100)]
O14841	[R].LEEQCVDALQAQGFPR.[S]	1xCl-DDE [C5(100)]
O14841	[R].YVQGFCR.[G]	1xCl-DDE [C6(100)]
O14841	[R].DIPLNQGCLAPVR.[V]	1xCl-DDE [C8(100)]
O14841	[R].APGKVPNCSGTR.[N]	1xCl-DDE [C8(100)]
O14841	[R].LLPASFPCIFGPGENQPLSPEASR.[K]	1xCl-DDE [C8(100)]
O14841	[K].LHGPCLIIDSNSTILVEPGCQAEVTK.[T]	2xCl-DDE [C5(100); C20(100)]
O14867	[K].FLDSTADQQECPR.[K]	1xCl-DDE [C11(100)]
O14867	[R].GQESQQMSTATSEQAGPAEQCR.[Q]	1xCl-DDE [C21(100)]
O14867	[R].GQESQQMSTATSEQAGPAEQCR.[Q]	1xCl-DDE [C21(100)]; 1xOxidation [M7(100)]
O14867	[K].STPDGELALPSIFSLSDRPPAVLPPCAR.[G]	1xCl-DDE [C26(100)]
O14867	[K].YSAADCPLSFLISEK.[D]	1xCl-DDE [C6(100)]
O14867	[K].NVQTPQCK.[L]	1xCl-DDE [C7(100)]
O14867	[K].ENVDEVCK.[C]	1xCl-DDE [C7(100)]
O14867	[K].LTPEQLDCIHDIR.[R]	1xCl-DDE [C8(100)]
O14867	[K].CFSSHCQK.[T]	2xCl-DDE [C1(100); C6(100)]
O14867	[R].SENECLGGVPECR.[D]	2xCl-DDE [C5(100); C12(100)]
O14874	[K].LTDFPPIKDQADEAQYCQLVR.[Q]	1xCl-DDE [C17(100)]
O14874	[K].DQADEAQYCQLVR.[Q]	1xCl-DDE [C9(100)]
O14879	[K].HLDGNNEAALECLR.[Q]	1xCl-DDE [C12(100)]
O14879	[K].FSNPYSIEYSELDCEEGWTQLK.[C]	1xCl-DDE [C14(100)]
O14879	[K].KFSNPYSIEYSELDCEEGWTQLK.[C]	1xCl-DDE [C15(100)]
O14879	[R].YCNLQK.[Y]	1xCl-DDE [C2(100)]
O14879	[K].SPCQTDVLR.[S]	1xCl-DDE [C3(100)]
O14879	[R].VLESTPNNGYLYHQIGCCYK.[A]	2xCl-DDE [C17(100); C18(100)]
O14880	[K].VEYPIMYSTDPENGHIFNCIQR.[A]	1xCl-DDE [C19(100)]
O14880	[K].VEYPIMYSTDPENGHIFNCIQR.[A]	1xCl-DDE [C19(100)]; 1xOxidation [M6(100)]
O14880	[K].YKVEYPIMYSTDPENGHIFNCIQR.[A]	1xCl-DDE [C21(100)]
O14880	[K].YKVEYPIMYSTDPENGHIFNCIQR.[A]	1xCl-DDE [C21(100)]; 1xOxidation [M8(100)]
O14893	[K].QSVNISLSGCQPAPEGYSPTLQWQQQQVAQFSTVR.[Q]	1xCl-DDE [C10(100)]
O14893	[R].KQSVNISLSGCQPAPEGYSPTLQWQQQQVAQFSTVR.[Q]	1xCl-DDE [C11(100)]
O14893	[R].LLPVEPCDLTEGFDPSVPPR.[T]	1xCl-DDE [C7(100)]
O14893	[R].VQIEAAQCPDVVVAQIDPK.[K]	1xCl-DDE [C8(100)]
O14893	[R].RVQIEAAQCPDVVVAQIDPK.[K]	1xCl-DDE [C9(100)]
O14901	[K].LLPLAPAPVFITSSQNCVPQVDFSR.[R]	1xCl-DDE [C17(100)]
O14908	[R].LPTAEVMFCTLNTHK.[V]	1xCl-DDE [C9(100)]
O14920	[R].EQDQSFTALDWSWLQTEEEEHSCLEQAS.[-]	1xCl-DDE [C23(100)]
O14920	[R].IQQDTGIPEEDQELLQEAGLALIPDKPATQCISDGK.[L]	1xCl-DDE [C31(100)]
O14920	[R].EMEQAVELCGR.[E]	1xCl-DDE [C9(100)]; 1xOxidation [M2(100)]
O14929	[K].CNTNTAIELK.[L]	1xCl-DDE [C1(100)]
O14929	[K].ADMTCR.[G]	1xCl-DDE [C5(100)]
O14929	[K].VDENFDCVEADDVEGK.[I]	1xCl-DDE [C7(100)]
O14929	[R].QIIPPGFCTNTNDFLSLLEK.[E]	1xCl-DDE [C8(100)]
O14929	[K].LCQDLPCFSR.[E]	2xCl-DDE [C2(100); C7(100)]
O14936	[R].HLEEAVELVCTAPQWVPVSWVY.[-]	1xCl-DDE [C10(100)]
O14936	[R].AQFEYDPAKDDLIPCK.[E]	1xCl-DDE [C15(100)]
O14936	[R].YCHDNNIIHR.[D]	1xCl-DDE [C2(100)]
O14936	[R].VACIAMEK.[T]	1xCl-DDE [C3(100)]; 1xOxidation [M6(100)]
O14936	[K].QEQQASCTWFGK.[K]	1xCl-DDE [C7(100)]
O14936	[K].MNELNHCIVAR.[I]	1xCl-DDE [C7(100)]; 1xOxidation [M1(100)]
O14936	[K].EVLEEISCYPENNDAK.[E]	1xCl-DDE [C8(100)]
O14936	[K].TKQEQQASCTWFGK.[K]	1xCl-DDE [C9(100)]
O14939	[K].STSTANQLPFTLPGGQCTTVQVLR.[S]	1xCl-DDE [C17(100)]
O14964	[R].APDWVDAEECHR.[C]	1xCl-DDE [C10(100)]
O14964	[K].NCGQTVHDEVANK.[Q]	1xCl-DDE [C2(100)]
O14964	[R].VCEPCYEQLNR.[K]	2xCl-DDE [C2(100); C5(100)]
O14964	[R].ACGQIFCGK.[C]	2xCl-DDE [C2(100); C7(100)]
O14965	[R].EVLEHPWITANSSKPSNCQNK.[E]	1xCl-DDE [C18(100)]
O14965	[R].VLCPSNSSQR.[V]	1xCl-DDE [C3(100)]
O14965	[R].VLVTQQFPCQNPLPVNSGQAQR.[V]	1xCl-DDE [C9(100)]
O14966	[K].CDLSPWAVSR.[D]	1xCl-DDE [C1(100)]
O14966	[K].LTLPNGEPVPCLLLANK.[C]	1xCl-DDE [C11(100)]
O14974	[K].FDDGAVFLAACSSGDTDEVLK.[L]	1xCl-DDE [C11(100)]
O14974	[R].GADINYANVDGLTALHQACIDDNVDMVK.[F]	1xCl-DDE [C19(100)]
O14974	[R].GADINYANVDGLTALHQACIDDNVDMVK.[F]	1xCl-DDE [C19(100)]; 1xOxidation [M26(100)]
O14974	[K].SCSFGR.[R]	1xCl-DDE [C2(100)]
O14975	[K].FSASQFWDDCR.[K]	1xCl-DDE [C10(100)]
O14975	[K].FSASQFWDDCRK.[Y]	1xCl-DDE [C10(100)]
O14975	[K].DEPVRDENGYCVR.[V]	1xCl-DDE [C11(100)]
O14975	[R].TKFSASQFWDDCR.[K]	1xCl-DDE [C12(100)]
O14975	[K].YDVEKDEPVRDENGYCVR.[V]	1xCl-DDE [C16(100)]
O14975	[R].YLCNSPQKPNDR.[D]	1xCl-DDE [C3(100)]
O14975	[R].FGDICIYEFYAATEGNIGFMNYAR.[K]	1xCl-DDE [C5(100)]; 1xOxidation [M20(100)]
O14975	[R].DENGYCVR.[V]	1xCl-DDE [C6(100)]
O14975	[K].GEVGLLVCK.[I]	1xCl-DDE [C8(100)]
O14976	[K].EESDTGQAEFLLLTELCK.[G]	1xCl-DDE [C17(100)]
O14976	[K].ACTQPRPNYASNFSVIGAR.[E]	1xCl-DDE [C2(100)]
O14976	[R].VSECGWAAR.[R]	1xCl-DDE [C4(100)]
O14976	[R].GPLSCDTVLK.[I]	1xCl-DDE [C5(100)]
O14976	[K].YDLDACDIQEK.[Y]	1xCl-DDE [C6(100)]
O14976	[K].IFYQTCR.[A]	1xCl-DDE [C6(100)]
O14976	[R].AIIQEVCFMK.[K]	1xCl-DDE [C7(100)]; 1xOxidation [M9(100)]
O14979	[R].GFCFITYTDEEPVK.[K]	1xCl-DDE [C3(100)]
O14979	[R].GFCFITYTDEEPVKK.[L]	1xCl-DDE [C3(100)]
O14979	[R].RGFCFITYTDEEPVK.[K]	1xCl-DDE [C4(100)]
O14979	[R].RGFCFITYTDEEPVKK.[L]	1xCl-DDE [C4(100)]
O14979	[R].FGEVVDCTIKTDPVTGR.[S]	1xCl-DDE [C7(100)]
O14979	[R].YHQIGSGKCEIK.[V]	1xCl-DDE [C9(100)]
O14980	[K].CLSENISAAIQANGEMVTK.[Q]	1xCl-DDE [C1(100)]
O14980	[K].CLSENISAAIQANGEMVTK.[Q]	1xCl-DDE [C1(100)]; 1xOxidation [M16(100)]
O14980	[K].LDINLLDNVVNCLYHGEGAQQR.[M]	1xCl-DDE [C12(100)]
O14980	[R].QMSVPGIFNPHEIPEEMCD.[-]	1xCl-DDE [C18(100)]
O14980	[R].QMSVPGIFNPHEIPEEMCD.[-]	1xCl-DDE [C18(100)]; 1xOxidation [M2(100)]
O14980	[R].QMSVPGIFNPHEIPEEMCD.[-]	1xCl-DDE [C18(100)]; 2xOxidation [M2(100); M17(100)]
O14980	[R].NQCEGIKK.[Y]	1xCl-DDE [C3(100)]
O14980	[R].NQCEGIK.[K]	1xCl-DDE [C3(100)]
O14980	[R].TSESLCQNNMVILK.[L]	1xCl-DDE [C6(100)]
O14980	[K].DLLGLCEQK.[R]	1xCl-DDE [C6(100)]
O14980	[R].TSESLCQNNMVILK.[L]	1xCl-DDE [C6(100)]; 1xOxidation [M10(100)]
O14980	[K].TSSDPTCVEKEK.[V]	1xCl-DDE [C7(100)]
O14980	[K].TSSDPTCVEK.[E]	1xCl-DDE [C7(100)]
O14981	[K].CDVDETVSSATLSEETEKPK.[L]	1xCl-DDE [C1(100)]
O14981	[R].ETCAQTLGVVLK.[H]	1xCl-DDE [C3(100)]
O14981	[R].LLCVFALDR.[F]	1xCl-DDE [C3(100)]
O14981	[R].AKCDVDETVSSATLSEETEKPK.[L]	1xCl-DDE [C3(100)]
O14981	[R].TPCPNSK.[I]	1xCl-DDE [C3(100)]
O14981	[R].ILIFCQLK.[S]	1xCl-DDE [C5(100)]
O14981	[K].LLQQCTTR.[T]	1xCl-DDE [C5(100)]
O14981	[R].FMATQCFATLIR.[L]	1xCl-DDE [C6(100)]; 1xOxidation [M2(100)]
O14981	[K].IIQDYYCTLSPLQVQLYEDFAK.[S]	1xCl-DDE [C7(100)]
O14986	[R].CNSIAALK.[A]	1xCl-DDE [C1(100)]
O15013	[K].ASSALVVCGGQGHR.[R]	1xCl-DDE [C8(100)]
O15014	[R].SEGVGTCSEK.[D]	1xCl-DDE [C7(100)]
O15014	[R].SEGVGTCSEKDPGVLQPVPLGGR.[G]	1xCl-DDE [C7(100)]
O15014	[K].ESTSSDCK.[L]	1xCl-DDE [C7(100)]
O15014	[R].ASPSVTCK.[S]	1xCl-DDE [C7(100)]
O15014	[K].TYVGTLLDCTR.[H]	1xCl-DDE [C9(100)]
O15014	[R].GGCGVVGGGGSCSSVGGASGGER.[S]	2xCl-DDE [C3(100); C12(100)]
O15015	[K].HTEETPDCESVPDPR.[A]	1xCl-DDE [C8(100)]
O15015	[R].TGEYQCSLCPR.[K]	2xCl-DDE [C6(100); C9(100)]
O15020	[K].CNAHYNLQNAFNLAEK.[E]	1xCl-DDE [C1(100)]
O15020	[R].DAGMAEAWLCSQEPLVR.[S]	1xCl-DDE [C10(100)]
O15020	[R].GPEPSAQEQMEGMLCR.[K]	1xCl-DDE [C15(100)]
O15020	[R].HCAYEHDIQALSPQVQQVQDDGHR.[L]	1xCl-DDE [C2(100)]
O15020	[R].FCNPGK.[E]	1xCl-DDE [C2(100)]
O15020	[R].FCALEK.[L]	1xCl-DDE [C2(100)]
O15020	[K].EYRPCDPQLVSER.[V]	1xCl-DDE [C5(100)]
O15020	[R].SAELGCTVDEVESLIK.[R]	1xCl-DDE [C6(100)]
O15020	[R].DQADPQCLFLR.[Q]	1xCl-DDE [C7(100)]
O15020	[K].LEQSYEALCELAAAR.[R]	1xCl-DDE [C9(100)]
O15027	[R].CSSMSSLSR.[E]	1xCl-DDE [C1(100)]
O15027	[R].CSSMSSLSR.[E]	1xCl-DDE [C1(100)]; 1xOxidation [M4(100)]
O15027	[R].TEAYEYAQSLGAETCPLPSFQVFK.[F]	1xCl-DDE [C15(100)]
O15027	[R].YWCDAEYDAYR.[R]	1xCl-DDE [C3(100)]
O15027	[K].FIYSCR.[L]	1xCl-DDE [C5(100)]
O15027	[K].FSVPHVCAR.[F]	1xCl-DDE [C7(100)]
O15027	[R].MPAASTCCGDEK.[W]	2xCl-DDE [C7(100); C8(100)]
O15027	[R].MPAASTCCGDEK.[W]	2xCl-DDE [C7(100); C8(100)]; 1xOxidation [M1(100)]
O15031	[R].SSGGPGAGLCLFPLDK.[V]	1xCl-DDE [C10(100)]
O15031	[R].DPDIHAAAFGTCLAASVAAPGSGR.[V]	1xCl-DDE [C12(100)]
O15031	[R].EDPNYYSYLEMDLQCR.[D]	1xCl-DDE [C15(100)]
O15031	[R].GNIFLTSYQYPFYDCR.[Q]	1xCl-DDE [C15(100)]
O15031	[R].EDPNYYSYLEMDLQCR.[D]	1xCl-DDE [C15(100)]; 1xOxidation [M11(100)]
O15031	[R].NCSFQPER.[Y]	1xCl-DDE [C2(100)]
O15031	[K].SCVAVTSAQPQNMSR.[R]	1xCl-DDE [C2(100)]
O15031	[K].SCVAVTSAQPQNMSR.[R]	1xCl-DDE [C2(100)]; 1xOxidation [M13(100)]
O15031	[R].AQGEVQLTVSPLPALSEEDELLCLFGESPPHPAR.[V]	1xCl-DDE [C23(100)]
O15031	[R].NACYTGTR.[E]	1xCl-DDE [C3(100)]
O15031	[R].IVCVIEAAETPFTGGVEVDVFGK.[L]	1xCl-DDE [C3(100)]
O15031	[K].GICALR.[A]	1xCl-DDE [C3(100)]
O15031	[R].WTCQWDLR.[Y]	1xCl-DDE [C3(100)]
O15031	[R].LVECGSLFK.[G]	1xCl-DDE [C4(100)]
O15031	[K].VLNCDTISQVK.[E]	1xCl-DDE [C4(100)]
O15031	[R].SKSCVAVTSAQPQNMSR.[R]	1xCl-DDE [C4(100)]
O15031	[R].SKSCVAVTSAQPQNMSR.[R]	1xCl-DDE [C4(100)]; 1xOxidation [M15(100)]
O15031	[K].FGAQLQCVTGPQATR.[G]	1xCl-DDE [C7(100)]
O15031	[K].TLTETDLYCEPPEVQPPPK.[R]	1xCl-DDE [C9(100)]
O15031	[K].TLTETDLYCEPPEVQPPPKR.[R]	1xCl-DDE [C9(100)]
O15031	[K].CTPPIEASQCHEAEMTDNVNQLLLLDPPR.[K]	2xCl-DDE [C1(100); C10(100)]; 1xOxidation [M15(100)]
O15031	[R].CAWCGGQSR.[C]	2xCl-DDE [C1(100); C4(100)]
O15031	[R].QAMSLEENLPCISCVSNR.[W]	2xCl-DDE [C11(100); C14(100)]
O15031	[R].QAMSLEENLPCISCVSNR.[W]	2xCl-DDE [C11(100); C14(100)]; 1xOxidation [M3(100)]
O15031	[R].SDCSLCR.[A]	2xCl-DDE [C3(100); C6(100)]
O15031	[R].DSQDPYCGWCVVEGR.[C]	2xCl-DDE [C7(100); C10(100)]
O15031	[R].LPVQECLSYPTCTQCR.[D]	3xCl-DDE [C6(100); C12(100); C15(100)]
O15037	[R].ESLDTGSMGPGDCR.[G]	1xCl-DDE [C13(100)]; 1xOxidation [M8(100)]
O15037	[R].SSALLGAQCQGVR.[A]	1xCl-DDE [C9(100)]
O15040	[R].LESPNSGSCSLPER.[H]	1xCl-DDE [C9(100)]
O15042	[R].NCGFVAFMNR.[R]	1xCl-DDE [C2(100)]
O15042	[K].LCQIFSDLNATYR.[T]	1xCl-DDE [C2(100)]
O15042	[R].NCGFVAFMNR.[R]	1xCl-DDE [C2(100)]; 1xOxidation [M8(100)]
O15042	[R].ESLCDSPHQNLSRPLLENK.[L]	1xCl-DDE [C4(100)]
O15042	[R].VMTCFR.[A]	1xCl-DDE [C4(100)]
O15042	[K].EKDECTPTR.[K]	1xCl-DDE [C5(100)]
O15049	[R].EEAPGSCETDDCK.[S]	2xCl-DDE [C7(100); C12(100)]
O15054	[R].ACETLVER.[V]	1xCl-DDE [C2(100)]
O15056	[R].GRDDCLLFEAGTVATLAPEEK.[E]	1xCl-DDE [C5(100)]
O15062	[R].GNNFTANQNNDDNIPNTTSDCR.[L]	1xCl-DDE [C21(100)]
O15062	[K].SSFQCENPEVGLGEK.[E]	1xCl-DDE [C5(100)]
O15063	[K].YLDALNVFCR.[A]	1xCl-DDE [C9(100)]
O15067	[R].NWTLEGSC.[-]	*
O15067	[R].CVAEEER.[G]	1xCl-DDE [C1(100)]
O15067	[K].CSGNWMWAAK.[L]	1xCl-DDE [C1(100)]; 1xOxidation [M6(100)]
O15067	[K].LPELQGVETELCYNVNWTAEALPSAEETK.[K]	1xCl-DDE [C12(100)]
O15067	[K].LPELQGVETELCYNVNWTAEALPSAEETKK.[L]	1xCl-DDE [C12(100)]
O15067	[K].LPGEGAALADACEAMVAVMAALGVAVDGGK.[D]	1xCl-DDE [C12(100)]; 1xOxidation [M15(99.5)]
O15067	[R].APGSLVISAYAVCPDITATVTPDLK.[H]	1xCl-DDE [C13(100)]
O15067	[R].APGSLVISAYAVCPDITATVTPDLKHPEGR.[G]	1xCl-DDE [C13(100)]
O15067	[R].LNFSTPTSTNIVSVCR.[A]	1xCl-DDE [C15(100)]
O15067	[R].HVVFTAETHNFPTGVCPFSGATTGTGGR.[I]	1xCl-DDE [C16(100)]
O15067	[K].FCDNSSAIQGK.[E]	1xCl-DDE [C2(100)]
O15067	[R].ACVEAPK.[G]	1xCl-DDE [C2(100)]
O15067	[R].DVQCTGR.[G]	1xCl-DDE [C4(100)]
O15067	[K].GNPICSLHDQGAGGNGNVLK.[E]	1xCl-DDE [C5(100)]
O15067	[R].IRDVQCTGR.[G]	1xCl-DDE [C6(100)]
O15067	[R].MGPSYCLPPTFPK.[A]	1xCl-DDE [C6(100)]
O15067	[R].MGPSYCLPPTFPK.[A]	1xCl-DDE [C6(100)]; 1xOxidation [M1(100)]
O15067	[R].DAGLHCLELGHTGEAGPHAMVR.[V]	1xCl-DDE [C6(100)]; 1xOxidation [M20(100)]
O15067	[R].IVLVDDRECPVR.[R]	1xCl-DDE [C9(100)]
O15067	[R].IVLVDDRECPVRR.[N]	1xCl-DDE [C9(100)]
O15067	[R].LGGTALAQCFSQLGEHPPDLDLPENLVR.[A]	1xCl-DDE [C9(100)]
O15067	[R].CPACFVGTITGDR.[R]	2xCl-DDE [C1(100); C4(100)]
O15084	[K].CLEYLLR.[N]	1xCl-DDE [C1(100)]
O15084	[R].GCTPLHYAATSDTDGK.[C]	1xCl-DDE [C2(100)]
O15084	[R].AVASCSEEAVQVLLK.[H]	1xCl-DDE [C5(100)]
O15085	[K].HQVLLEDPEQEGSAEEEELGVLPCPSTSLDGENR.[G]	1xCl-DDE [C24(100)]
O15085	[R].NSHELGPCPEDGSDAPLEDSTADAAASPGP.[-]	1xCl-DDE [C8(100)]
O15091	[K].TIESIQLSPEEYECLK.[G]	1xCl-DDE [C14(100)]
O15091	[K].SGQCSGCGK.[T]	2xCl-DDE [C4(100); C7(100)]
O15091	[R].KSGQCSGCGK.[T]	2xCl-DDE [C5(100); C8(100)]
O15111	[R].SLSDCVNYIVQDSK.[I]	1xCl-DDE [C5(100)]
O15118	[R].CRPLTPEGK.[Q]	1xCl-DDE [C1(100)]
O15118	[R].GAEDGTSVQASESCLFR.[F]	1xCl-DDE [C14(100)]
O15118	[R].YNCEYSGPPKPLPK.[D]	1xCl-DDE [C3(100)]
O15118	[R].LDIFCCVR.[G]	2xCl-DDE [C5(100); C6(100)]
O15119	[K].ISTTTSEEPCR.[D]	1xCl-DDE [C10(100)]
O15119	[K].YILLMDIIAADDCR.[Y]	1xCl-DDE [C13(100)]; 1xOxidation [M5(100)]
O15120	[K].FFTSGTVTVQVLEAIPTSGLTAADVPALVDTCHR.[A]	1xCl-DDE [C32(100)]
O15143	[R].VAWVSHDSTVCLADADKK.[M]	1xCl-DDE [C11(100)]
O15143	[R].VAWVSHDSTVCLADADK.[K]	1xCl-DDE [C11(100)]
O15143	[R].IVTCGTDR.[N]	1xCl-DDE [C4(100)]
O15143	[K].CSQFCTTGMDGGMSIWDVK.[S]	2xCl-DDE [C1(100); C5(100)]; 1xOxidation [M13(99)]
O15143	[K].CSQFCTTGMDGGMSIWDVK.[S]	2xCl-DDE [C1(100); C5(100)]; 2xOxidation [M9(100); M13(100)]
O15144	[R].NCFASVFEK.[Y]	1xCl-DDE [C2(100)]
O15155	[R].AGLGEGVPPGNYGNYGYANSGYSACEEENER.[L]	1xCl-DDE [C25(100)]
O15155	[R].RAGLGEGVPPGNYGNYGYANSGYSACEEENER.[L]	1xCl-DDE [C26(100)]
O15156	[K].GQNCLEVR.[T]	1xCl-DDE [C4(100)]
O15156	[R].QLGHLCDLTIR.[T]	1xCl-DDE [C6(100)]
O15160	[R].CFSPGVIEVQEVQGK.[K]	1xCl-DDE [C1(100)]
O15162	[K].SLDEQCVVGK.[I]	1xCl-DDE [C6(100)]
O15164	[R].CLPAPQR.[Y]	1xCl-DDE [C1(100)]
O15164	[R].DLSKPEVEYDCDAPSHNSEK.[K]	1xCl-DDE [C11(100)]
O15164	[K].AFGSPMIDLSSPVGGSYNLPSLPDIDCSSTIMLDNIVR.[K]	1xCl-DDE [C27(100)]; 1xOxidation [M6(100)]
O15164	[K].AFGSPMIDLSSPVGGSYNLPSLPDIDCSSTIMLDNIVR.[K]	1xCl-DDE [C27(100)]; 2xOxidation [M6(100); M32(100)]
O15164	[R].LIFQNCAEFNEPDSEVANAGIK.[L]	1xCl-DDE [C6(100)]
O15164	[K].LYCETCDK.[L]	2xCl-DDE [C3(100); C6(100)]
O15164	[R].LNLLDTCAVCHQNIQSR.[A]	2xCl-DDE [C7(100); C10(100)]
O15164	[R].CPVCSQECAER.[H]	3xCl-DDE [C1(100); C4(100); C8(100)]
O15169	[K].VSDEFDCGVVFEEVREDEAVLPVFEEK.[I]	1xCl-DDE [C7(100)]
O15173	[R].GLATFCLDKDALRDEYDDLSDLNAVQMESVR.[E]	1xCl-DDE [C6(100)]
O15173	[R].GLATFCLDKDALR.[D]	1xCl-DDE [C6(100)]
O15173	[R].GLATFCLDKDALRDEYDDLSDLNAVQMESVR.[E]	1xCl-DDE [C6(100)]; 1xOxidation [M27(100)]
O15213	[K].ALLEKVPAELICLDPR.[A]	1xCl-DDE [C12(100)]
O15213	[R].WLHIYDNQGIELHCIR.[R]	1xCl-DDE [C14(100)]
O15213	[K].ICQADIVEAVDIASAAK.[H]	1xCl-DDE [C2(100)]
O15213	[K].VPAELICLDPR.[A]	1xCl-DDE [C7(100)]
O15226	[R].CQNIYLTTGYAGSK.[N]	1xCl-DDE [C1(100)]
O15226	[K].HTFGEDLVVCQIGMSSYEFPPALKPPEDLVVLGK.[D]	1xCl-DDE [C10(100)]; 1xOxidation [M14(100)]
O15226	[K].DLVVYENSSNPVCTLNDTAQFNR.[M]	1xCl-DDE [C13(100)]
O15226	[R].DIYQDYTQDSFSIQDGNSQYCDSSGFILTK.[D]	1xCl-DDE [C21(100)]
O15226	[R].HLSTCDGQNPPKK.[Q]	1xCl-DDE [C5(100)]
O15226	[R].VFLQDHCLAEGYGTK.[K]	1xCl-DDE [C7(100)]
O15226	[K].LLTDGYACEVR.[C]	1xCl-DDE [C8(100)]
O15226	[K].KLLTDGYACEVR.[C]	1xCl-DDE [C9(100)]
O15226	[R].CIQACK.[T]	2xCl-DDE [C1(100); C5(100)]
O15228	[K].CYTPLVYK.[G]	1xCl-DDE [C1(100)]
O15228	[K].FTSQLLDQGTSQCYDVLSSDVQK.[N]	1xCl-DDE [C13(100)]
O15228	[R].KFTSQLLDQGTSQCYDVLSSDVQK.[N]	1xCl-DDE [C14(100)]
O15228	[R].FCAFTLSK.[V]	1xCl-DDE [C2(100)]
O15228	[K].VCVNEEGIQK.[L]	1xCl-DDE [C2(100)]
O15228	[K].GITPCKPIDIK.[C]	1xCl-DDE [C5(100)]
O15228	[K].INNNCIFNVNEPATTK.[L]	1xCl-DDE [C5(100)]
O15228	[K].KINNNCIFNVNEPATTK.[L]	1xCl-DDE [C6(100)]
O15228	[K].EDVYSCFR.[F]	1xCl-DDE [C6(100)]
O15228	[K].NALAACVR.[L]	1xCl-DDE [C6(100)]
O15228	[K].LEEMLGCK.[T]	1xCl-DDE [C7(100)]
O15228	[K].DFEEGCYLLCK.[S]	2xCl-DDE [C6(100); C10(100)]
O15230	[R].CLPGFYR.[S]	1xCl-DDE [C1(100)]
O15230	[K].CRPNVTGR.[R]	1xCl-DDE [C1(100)]
O15230	[R].CQAGFVSSR.[D]	1xCl-DDE [C1(100)]
O15230	[K].LPVTVGFSGCVK.[R]	1xCl-DDE [C10(100)]
O15230	[R].LNTTGVSAGCTADLLVGR.[A]	1xCl-DDE [C10(100)]
O15230	[K].RLNTTGVSAGCTADLLVGR.[A]	1xCl-DDE [C11(100)]
O15230	[R].GSPRPTEDLYCK.[L]	1xCl-DDE [C11(100)]
O15230	[R].TFQLDTAVDRPCAR.[S]	1xCl-DDE [C12(100)]
O15230	[R].SPNHPLDSPHVCR.[R]	1xCl-DDE [C12(100)]
O15230	[R].SVEVHGAVGASGCPAA.[-]	1xCl-DDE [C13(100)]
O15230	[K].DGFFGLDQADYFGCR.[S]	1xCl-DDE [C14(100)]
O15230	[R].VFDLQQNLGSVNVSTGCAPALQAQTPGLGPR.[G]	1xCl-DDE [C17(100)]
O15230	[R].ADDGAGEFSTSVTRPSVLCDGQWHR.[L]	1xCl-DDE [C19(100)]
O15230	[R].GCIEMDTLNEEVVSLYNFER.[T]	1xCl-DDE [C2(100)]
O15230	[R].GCIEMDTLNEEVVSLYNFER.[T]	1xCl-DDE [C2(100)]; 1xOxidation [M5(100)]
O15230	[R].DDAAICTTEYSR.[I]	1xCl-DDE [C6(100)]
O15230	[R].ASPDGLCQVSLQQGR.[V]	1xCl-DDE [C7(100)]
O15230	[R].IAASATCGEEAPAR.[G]	1xCl-DDE [C7(100)]
O15230	[R].VGFEGATCDR.[C]	1xCl-DDE [C8(100)]
O15230	[R].AHVEGPSCDR.[C]	1xCl-DDE [C8(100)]
O15230	[R].CRPNTQGPTCSEPAR.[D]	2xCl-DDE [C1(100); C10(100)]
O15230	[R].CDIGGALGQSCEPR.[T]	2xCl-DDE [C1(100); C11(100)]
O15230	[R].CNCPPGLSGER.[C]	2xCl-DDE [C1(100); C3(100)]
O15230	[R].CYCRPNFSGER.[C]	2xCl-DDE [C1(100); C3(100)]
O15230	[R].CFCFGATER.[C]	2xCl-DDE [C1(100); C3(100)]
O15230	[R].CSCDLR.[G]	2xCl-DDE [C1(100); C3(100)]
O15230	[K].CDQCSLGTFSLDAANPK.[G]	2xCl-DDE [C1(100); C4(100)]
O15230	[R].CDPDTGQCR.[C]	2xCl-DDE [C1(100); C8(100)]
O15230	[R].CNCESDFTDGTCEDLTGR.[C]	2xCl-DDE [C1(99.6); C]
O15230	[R].ECAPGYWGLPEQGCR.[R]	2xCl-DDE [C2(100); C14(100)]
O15230	[R].GQYCDICTAANSNK.[A]	2xCl-DDE [C4(100); C7(100)]
O15230	[R].GDSCQECAPGFYR.[D]	2xCl-DDE [C4(100); C7(100)]
O15230	[R].GALDQLCGAGGLCR.[C]	2xCl-DDE [C7(100); C13(100)]
O15230	[R].CVCHGHADACDAK.[D]	3xCl-DDE [C1(100); C3(100); C10(100)]
O15230	[R].CNCESDFTDGTCEDLTGR.[C]	3xCl-DDE [C1(100); C3(100); C12(100)]
O15230	[R].CLCQPEFAGPHCDR.[C]	3xCl-DDE [C1(100); C3(100); C12(100)]
O15230	[R].CDVCAEGFTGFPSCYPTPSSSNDTR.[E]	3xCl-DDE [C1(100); C4(100); C14(100)]
O15230	[R].EQVLPAGQIVNCDCSAAGTQGNACR.[K]	3xCl-DDE [C12(100); C14(100); C24(100)]
O15230	[R].LCDELTGQCICPPR.[T]	3xCl-DDE [C2(100); C9(100); C11(100)]
O15230	[R].TQCLCKPGYAGASCER.[C]	3xCl-DDE [C3(100); C5(100); C14(100)]
O15235	[K].YDCGHVQK.[K]	1xCl-DDE [C3(100)]
O15235	[R].EAVCFIPGEGHTLQEHQIVLVEGGR.[T]	1xCl-DDE [C4(100)]
O15235	[K].GVVLCTFTR.[K]	1xCl-DDE [C5(100)]
O15235	[R].GKYDCGHVQK.[K]	1xCl-DDE [C5(100)]
O15243	[R].VTYDSDATSSACR.[E]	1xCl-DDE [C12(100)]
O15243	[K].RVTYDSDATSSACR.[E]	1xCl-DDE [C13(100)]
O15254	[R].EIHALASASKPLASWTTQQGIQECR.[E]	1xCl-DDE [C24(100)]
O15260	[R].LCLISTFLEDGIR.[M]	1xCl-DDE [C2(100)]
O15265	[R].EFDPDIHCGVIDLDTK.[K]	1xCl-DDE [C8(100)]
O15265	[K].ESSGNSTNCQNASSSTSGGSGK.[K]	1xCl-DDE [C9(100)]
O15269	[K].CGQIHK.[A]	1xCl-DDE [C1(100)]
O15269	[K].CLPPPSIR.[V]	1xCl-DDE [C1(100)]
O15269	[R].FIVVEGLYMNTGTICPLPELVK.[L]	1xCl-DDE [C15(100)]; 1xOxidation [M9(100)]
O15269	[K].ECINFASFNFLGLLDNPR.[V]	1xCl-DDE [C2(100)]
O15269	[R].AACFAIQK.[G]	1xCl-DDE [C3(100)]
O15269	[K].YGVGTCGPR.[G]	1xCl-DDE [C6(100)]
O15269	[K].KYGVGTCGPR.[G]	1xCl-DDE [C7(100)]
O15269	[R].LLQEIVDQCMNR.[S]	1xCl-DDE [C9(100)]
O15270	[K].CIMGQDGTSLGK.[E]	1xCl-DDE [C1(100)]
O15270	[K].VLEEYGAGVCSTR.[Q]	1xCl-DDE [C10(100)]
O15270	[R].FCLSAAHTK.[E]	1xCl-DDE [C2(100)]
O15270	[K].ECVQQLAENTR.[Y]	1xCl-DDE [C2(100)]
O15270	[R].NTGSCQEAAAK.[V]	1xCl-DDE [C5(100)]
O15270	[R].DNWNRPICSVPGAR.[V]	1xCl-DDE [C8(100)]
O15287	[R].CLELLFR.[A]	1xCl-DDE [C1(100)]
O15287	[R].QTTSVGSSCLDLWR.[E]	1xCl-DDE [C9(100)]
O15287	[K].EQGAAFNCEQGCK.[S]	2xCl-DDE [C8(100); C12(100)]
O15294	[K].EKGSVAEAEDCYNTALR.[L]	1xCl-DDE [C11(100)]
O15294	[K].EMQDVQGALQCYTR.[A]	1xCl-DDE [C11(100)]
O15294	[K].EMQDVQGALQCYTR.[A]	1xCl-DDE [C11(100)]; 1xOxidation [M2(100)]
O15294	[R].SQYGLPEDAIVYCNFNQLYK.[I]	1xCl-DDE [C13(100)]
O15294	[R].AIELQPHFPDAYCNLANALK.[E]	1xCl-DDE [C13(100)]
O15294	[R].QEPDNTGVLLLLSSIHFQCR.[R]	1xCl-DDE [C19(100)]
O15294	[R].LCPTHADSLNNLANIK.[R]	1xCl-DDE [C2(100)]
O15294	[R].HGNLCLDK.[I]	1xCl-DDE [C5(100)]
O15294	[K].GSVAEAEDCYNTALR.[L]	1xCl-DDE [C9(100)]
O15294	[R].VAASQLTCLGCLELIAK.[N]	2xCl-DDE [C8(100); C11(100)]
O15297	[R].ENVQGVVIPSKDPEPLEENCAK.[A]	1xCl-DDE [C20(100)]
O15304	[R].SLGQASEADPSGVASIACSSCVR.[A]	2xCl-DDE [C18(100); C21(100)]
O15304	[K].AVCGQCER.[A]	2xCl-DDE [C3(100); C6(100)]
O15304	[R].ALCGQCVR.[T]	2xCl-DDE [C3(100); C6(100)]
O15305	[R].RICELLFS.[-]	1xCl-DDE [C3(100)]
O15315	[R].ELTCDEVLQR.[I]	1xCl-DDE [C4(100)]
O15321	[K].NNASPFDAPCR.[T]	1xCl-DDE [C10(100)]
O15321	[R].ILCHMQLSSAQVEQLR.[Q]	1xCl-DDE [C3(100)]; 1xOxidation [M5(100)]
O15344	[R].CNNNWVVR.[H]	1xCl-DDE [C1(100)]
O15344	[K].LLECLDYLTAPNPPTIR.[E]	1xCl-DDE [C4(100)]
O15344	[K].LTEECDLLIEIIQQR.[R]	1xCl-DDE [C5(100)]
O15344	[K].LIQTCQHVEVNASR.[Q]	1xCl-DDE [C5(100)]
O15344	[K].LAQQIANCK.[Q]	1xCl-DDE [C8(100)]
O15344	[R].KLAQQIANCK.[Q]	1xCl-DDE [C9(100)]
O15344	[K].VLCQFCDQDPAQDAVK.[T]	2xCl-DDE [C3(100); C6(100)]
O15347	[K].MSAYAFFVQTCR.[E]	1xCl-DDE [C11(100)]; 1xOxidation [M1(100)]
O15354	[K].WLLEDFSCK.[I]	1xCl-DDE [C8(100)]
O15355	[K].CSGDGVGAPR.[L]	1xCl-DDE [C1(100)]
O15355	[R].CVVSEAGK.[A]	1xCl-DDE [C1(100)]
O15355	[R].GTEAGQVGEPGIPTGEAGPSCSSASDKLPR.[V]	1xCl-DDE [C21(100)]
O15355	[R].GTEAGQVGEPGIPTGEAGPSCSSASDK.[L]	1xCl-DDE [C21(100)]
O15355	[R].YGQNCHK.[G]	1xCl-DDE [C5(100)]
O15357	[K].SMDGYESYGECVVALK.[S]	1xCl-DDE [C11(100)]; 1xOxidation [M2(100)]
O15357	[R].DSESVAGAFALCVLYQK.[H]	1xCl-DDE [C12(100)]
O15357	[R].ESIQEDLAEEAPCLQGGR.[A]	1xCl-DDE [C13(100)]
O15357	[R].SCSVLQMAK.[T]	1xCl-DDE [C2(100)]
O15357	[R].SCSVLQMAK.[T]	1xCl-DDE [C2(100)]; 1xOxidation [M7(100)]
O15357	[R].EAFCQLLQLMK.[N]	1xCl-DDE [C4(100)]
O15357	[R].TLATSCR.[R]	1xCl-DDE [C6(100)]
O15357	[R].TNVPSWCDR.[I]	1xCl-DDE [C7(100)]
O15357	[R].KPAFTEASCPLSR.[L]	1xCl-DDE [C9(100)]
O15360	[R].SHQDLNALLLEVEGPLCK.[K]	1xCl-DDE [C17(100)]
O15360	[R].HCQSPLPR.[E]	1xCl-DDE [C2(100)]
O15360	[R].GDCDPEVSAALQSR.[Q]	1xCl-DDE [C3(100)]
O15360	[R].LSFCQELWK.[I]	1xCl-DDE [C4(100)]
O15360	[R].LPSSVLCGSSFQAEQPITAR.[C]	1xCl-DDE [C7(100)]
O15371	[R].CEHDGVMTGANGEVSFINIK.[T]	1xCl-DDE [C1(100)]; 1xOxidation [M7(100)]
O15371	[K].FMTPVIQDNPSGWGPCAVPEQFR.[D]	1xCl-DDE [C16(100)]
O15371	[K].FMTPVIQDNPSGWGPCAVPEQFR.[D]	1xCl-DDE [C16(100)]; 1xOxidation [M2(100)]
O15371	[R].NLAMEATYINHNFSQQCLR.[M]	1xCl-DDE [C17(100)]
O15371	[R].NLAMEATYINHNFSQQCLR.[M]	1xCl-DDE [C17(100)]; 1xOxidation [M4(100)]
O15371	[K].TQGNVFATDAILATLMSCTR.[S]	1xCl-DDE [C18(100)]
O15371	[K].TQGNVFATDAILATLMSCTR.[S]	1xCl-DDE [C18(100)]; 1xOxidation [M16(100)]
O15371	[R].HCNGVDWR.[Q]	1xCl-DDE [C2(100)]
O15371	[R].YLEVSEPQDIECCGALEYYDK.[A]	2xCl-DDE [C12(100); C13(100)]
O15372	[R].MDSLLIAGQINTYCQNIK.[E]	1xCl-DDE [C14(100)]
O15372	[R].MDSLLIAGQINTYCQNIK.[E]	1xCl-DDE [C14(100)]; 1xOxidation [M1(100)]
O15372	[K].LMEVCK.[E]	1xCl-DDE [C5(100)]
O15372	[K].LMEVCK.[E]	1xCl-DDE [C5(100)]; 1xOxidation [M2(100)]
O15379	[R].LGCFNLSIR.[G]	1xCl-DDE [C3(100)]
O15379	[R].YYCLNVPLR.[D]	1xCl-DDE [C3(100)]
O15381	[K].KDSFFLDLSCEK.[S]	1xCl-DDE [C10(100)]
O15381	[R].GVLLHGPPGCGK.[T]	1xCl-DDE [C10(100)]
O15381	[R].ELFEQAVSNAPCIIFIDEIDAITPK.[R]	1xCl-DDE [C12(100)]
O15381	[K].ALGLVTPAGVLLAGPPGCGK.[T]	1xCl-DDE [C18(100)]
O15381	[R].EICLGIPDEASR.[E]	1xCl-DDE [C3(100)]
O15381	[R].EASICALR.[Q]	1xCl-DDE [C5(100)]
O15381	[R].EAAMCAVNR.[V]	1xCl-DDE [C5(100)]; 1xOxidation [M4(100)]
O15381	[R].FDREICLGIPDEASR.[E]	1xCl-DDE [C6(100)]
O15381	[R].ILQTLCR.[K]	1xCl-DDE [C6(100)]
O15381	[R].IVAQLLTCMDDLNNVAATAR.[V]	1xCl-DDE [C8(100)]
O15381	[R].IVAQLLTCMDDLNNVAATAR.[V]	1xCl-DDE [C8(100)]; 1xOxidation [M9(100)]
O15381	[K].DSFFLDLSCEK.[S]	1xCl-DDE [C9(100)]
O15381	[R].CDCYTGADLSALVR.[E]	2xCl-DDE [C1(100); C3(100)]
O15381	[K].NSAPCVIFFDEVDALCPR.[R]	2xCl-DDE [C5(100); C16(100)]
O15382	[R].LCLPSFDK.[L]	1xCl-DDE [C2(100)]
O15382	[K].LELLECIR.[R]	1xCl-DDE [C6(100)]
O15382	[R].EVFGSGTACQVCPVHR.[I]	2xCl-DDE [C9(100); C12(100)]
O15392	[K].HSSGCAFLSVK.[K]	1xCl-DDE [C5(100)]
O15397	[R].GIDQCIPLFVQLVLER.[L]	1xCl-DDE [C5(100)]
O15400	[K].ITQCSVEIQR.[T]	1xCl-DDE [C4(100)]
O15417	[R].ADEDCVDDR.[A]	1xCl-DDE [C5(100)]
O15417	[K].LTPSLLCSMVAK.[N]	1xCl-DDE [C7(100)]
O15438	[K].GALVAVVGPVGCGK.[S]	1xCl-DDE [C12(100)]
O15440	[K].CVAATDER.[V]	1xCl-DDE [C1(100)]
O15440	[K].ECIAQLPLK.[L]	1xCl-DDE [C2(100)]
O15440	[K].LVGICGSVGSGK.[T]	1xCl-DDE [C5(100)]
O15440	[R].TRPLECQDALETAAR.[A]	1xCl-DDE [C6(100)]
O15440	[R].LVELSGGCIK.[I]	1xCl-DDE [C8(100)]
O15440	[K].SLGELINICSNDGQR.[M]	1xCl-DDE [C9(100)]
O15446	[R].FCAFGGNPPVTGPR.[S]	1xCl-DDE [C2(100)]
O15446	[R].FSCPPNFTAKPPASESPR.[F]	1xCl-DDE [C3(100)]
O15446	[R].VLSSCPQAGEATLLAPSTEAGGGLTCASAPQGTLR.[I]	2xCl-DDE [C5(100); C26(100)]
O15460	[R].DVYESLCR.[G]	1xCl-DDE [C7(100)]
O15460	[R].GQEFLRPCGSTEVD.[-]	1xCl-DDE [C8(100)]
O15498	[K].EQDYLCHVYVR.[N]	1xCl-DDE [C6(100)]
O15511	[K].FVDEEDGGDGQAGPDEGEVDSCLR.[Q]	1xCl-DDE [C22(100)]
O15511	[K].VDVDEYDENKFVDEEDGGDGQAGPDEGEVDSCLR.[Q]	1xCl-DDE [C32(100)]
O15511	[R].KVDVDEYDENKFVDEEDGGDGQAGPDEGEVDSCLR.[Q]	1xCl-DDE [C33(100)]
O15514	[K].FELACLANLCPETAEESK.[A]	2xCl-DDE [C5(100); C10(100)]
O15516	[K].EMCTVEEPNEEFTSR.[H]	1xCl-DDE [C3(100)]; 1xOxidation [M2(100)]
O15527	[R].TLASTPALWASIPCPR.[S]	1xCl-DDE [C14(100)]
O15533	[K].WASGLTPAQNCPR.[A]	1xCl-DDE [C11(100)]
O15533	[R].AAPGEAPPELLCLVSHFYPSGGLEVEWELR.[G]	1xCl-DDE [C12(100)]
O15533	[R].GAPAPHCEMSR.[F]	1xCl-DDE [C7(100)]
O15533	[R].GAPAPHCEMSR.[F]	1xCl-DDE [C7(100)]; 1xOxidation [M9(100)]
O15541	[K].AVDQVCTFLFK.[K]	1xCl-DDE [C6(100)]
O15541	[R].CYVCDQQTNGVFNPAK.[E]	2xCl-DDE [C1(100); C4(100)]
O43143	[K].IAPQYYDMSNFPQCEAK.[R]	1xCl-DDE [C14(100)]
O43143	[K].IAPQYYDMSNFPQCEAK.[R]	1xCl-DDE [C14(100)]; 1xOxidation [M8(100)]
O43143	[R].TCTDIKPEWLVK.[I]	1xCl-DDE [C2(100)]
O43143	[R].GVACTQPR.[R]	1xCl-DDE [C4(100)]
O43143	[R].FEDCSSAK.[T]	1xCl-DDE [C4(100)]
O43143	[K].RGVACTQPR.[R]	1xCl-DDE [C5(100)]
O43143	[K].FQIYFDNCPLLTIPGR.[T]	1xCl-DDE [C8(100)]
O43143	[K].TTQIPQWCVEYMR.[S]	1xCl-DDE [C8(100)]
O43143	[K].TTQIPQWCVEYMR.[S]	1xCl-DDE [C8(100)]; 1xOxidation [M12(100)]
O43143	[K].QNHESVQWCYDNFINYR.[S]	1xCl-DDE [C9(100)]
O43148	[K].DCGDAEGNSK.[K]	1xCl-DDE [C2(100)]
O43148	[K].LVCTDIADVSVK.[Q]	1xCl-DDE [C3(100)]
O43148	[K].ESSSCGK.[D]	1xCl-DDE [C5(100)]
O43148	[K].ESSSCGKDTPSK.[K]	1xCl-DDE [C5(100)]
O43148	[K].KGDYPLFGCK.[Y]	1xCl-DDE [C9(100)]
O43148	[R].DITVLDLGCGK.[G]	1xCl-DDE [C9(100)]
O43149	[R].CDQATAESNPVTQK.[L]	1xCl-DDE [C1(100)]
O43149	[K].CYAYIETSSNSADIDK.[M]	1xCl-DDE [C1(100)]
O43149	[R].DVIATFTDHCIK.[Q]	1xCl-DDE [C10(100)]
O43149	[R].EAAAALLPTPPCESLVSR.[H]	1xCl-DDE [C12(100)]
O43149	[R].QLQACSLVPGFTDIFSESK.[E]	1xCl-DDE [C5(100)]
O43149	[K].NIPDDPCR.[H]	1xCl-DDE [C7(100)]
O43149	[R].KDTEESVCGATLLLR.[T]	1xCl-DDE [C8(100)]
O43149	[R].AEAEQSVTCAHCR.[K]	2xCl-DDE [C9(100); C12(100)]
O43150	[K].LNLLTCQVK.[T]	1xCl-DDE [C6(100)]
O43156	[K].LQLAVLQGLGPLCER.[L]	1xCl-DDE [C13(100)]
O43157	[K].VLDCDTISQAK.[E]	1xCl-DDE [C4(100)]
O43159	[K].AQLSGLQLQPCLYK.[R]	1xCl-DDE [C11(100)]
O43159	[R].NPVHCFDLASLDPR.[V]	1xCl-DDE [C5(100)]
O43159	[R].QRPASLVVADFGCGDCR.[L]	2xCl-DDE [C13(100); C16(100)]
O43164	[R].EAEAYTGLSPPVPSFNCEVR.[D]	1xCl-DDE [C17(100)]
O43166	[R].SEDSVRPWTCPK.[C]	1xCl-DDE [C10(100)]
O43166	[R].SSQEIETSSCLDSLSSK.[S]	1xCl-DDE [C10(100)]
O43167	[K].EKEESEPTCEPSR.[E]	1xCl-DDE [C9(100)]
O43169	[K].DPSKNDTCK.[S]	1xCl-DDE [C8(100)]
O43172	[R].CIMFLEGHLK.[E]	1xCl-DDE [C1(100)]
O43172	[R].CVYTIPAHQNLVTGVK.[F]	1xCl-DDE [C1(100)]
O43172	[K].VMGLDISSDGQLIATCSYDR.[T]	1xCl-DDE [C16(100)]
O43172	[K].VMGLDISSDGQLIATCSYDR.[T]	1xCl-DDE [C16(100)]; 1xOxidation [M2(100)]
O43172	[R].FLGTTCYDR.[S]	1xCl-DDE [C6(100)]
O43172	[K].LWSVPDCNLLHTLR.[G]	1xCl-DDE [C7(100)]
O43172	[K].DVNLASCAADGSVK.[L]	1xCl-DDE [C7(100)]
O43175	[R].CGEEIAVQFVDMVK.[G]	1xCl-DDE [C1(100)]
O43175	[R].CGEEIAVQFVDMVK.[G]	1xCl-DDE [C1(100)]; 1xOxidation [M12(100)]
O43175	[K].EELIAELQDCEGLIVR.[S]	1xCl-DDE [C10(100)]
O43175	[R].ALVDHENVISCPHLGASTK.[E]	1xCl-DDE [C11(100)]
O43175	[K].QNLSKEELIAELQDCEGLIVR.[S]	1xCl-DDE [C15(100)]
O43175	[R].VVNCAR.[G]	1xCl-DDE [C4(100)]
O43175	[K].NAGNCLSPAVIVGLLK.[E]	1xCl-DDE [C5(100)]
O43175	[R].ALQSGQCAGAALDVFTEEPPR.[D]	1xCl-DDE [C7(100)]
O43175	[R].ALQSGQCAGAALDVFTEEPPRDR.[A]	1xCl-DDE [C7(100)]
O43175	[K].VLISDSLDPCCR.[K]	2xCl-DDE [C10(100); C11(100)]
O43175	[R].KVLISDSLDPCCR.[K]	2xCl-DDE [C11(100); C12(100)]
O43237	[K].CDAVSVLEK.[E]	1xCl-DDE [C1(100)]
O43237	[K].DFQDYMEPEEGCQGSPQR.[R]	1xCl-DDE [C12(100)]
O43237	[K].DFQDYMEPEEGCQGSPQR.[R]	1xCl-DDE [C12(100)]; 1xOxidation [M6(100)]
O43237	[R].GPLTSGSDEENVALPLGDNVLTHNLGIPVLVVCTK.[C]	1xCl-DDE [C33(100)]
O43237	[R].RGPLTSGSDEENVALPLGDNVLTHNLGIPVLVVCTK.[C]	1xCl-DDE [C34(100)]
O43242	[K].CYYYHAR.[V]	1xCl-DDE [C1(100)]
O43242	[R].ISFCLDIHNMSVK.[A]	1xCl-DDE [C4(100)]
O43242	[R].ISFCLDIHNMSVK.[A]	1xCl-DDE [C4(100)]; 1xOxidation [M10(100)]
O43252	[R].QIHEGASLPFFEVFVDAPLHVCEQR.[D]	1xCl-DDE [C22(100)]
O43252	[R].LDGCTAFALMYEGR.[R]	1xCl-DDE [C4(100)]
O43252	[R].LDGCTAFALMYEGR.[R]	1xCl-DDE [C4(100)]; 1xOxidation [M10(100)]
O43252	[R].QWGTTCK.[N]	1xCl-DDE [C6(100)]
O43252	[K].LFADAGLVCITSFISPYTQDR.[N]	1xCl-DDE [C9(100)]
O43252	[K].TTVSMALEEYLVCHGIPCYTLDGDNIR.[Q]	2xCl-DDE [C13(100); C18(100)]
O43252	[K].TDSCDVNDCVQQVVELLQER.[D]	2xCl-DDE [C4(100); C9(100)]
O43255	[K].VASAVLFPCK.[Y]	1xCl-DDE [C9(100)]
O43257	[R].CLGTHQETR.[C]	1xCl-DDE [C1(100)]
O43264	[K].CQDVIVAAR.[N]	1xCl-DDE [C1(100)]
O43264	[K].QLQEFSTAIEEYNCALTEK.[K]	1xCl-DDE [C14(100)]
O43264	[R].LGIVWQDVLPVNIYCK.[A]	1xCl-DDE [C15(100)]
O43264	[K].KCQDVIVAAR.[N]	1xCl-DDE [C2(100)]
O43264	[K].NCLVYSIPTNSSK.[L]	1xCl-DDE [C2(100)]
O43264	[K].GEVCNMISK.[K]	1xCl-DDE [C4(100)]
O43264	[K].GEVCNMISK.[K]	1xCl-DDE [C4(100)]; 1xOxidation [M6(100)]
O43264	[R].LYSLCK.[T]	1xCl-DDE [C5(100)]
O43264	[R].LGTECFLAQMR.[A]	1xCl-DDE [C5(100)]
O43264	[R].LGTECFLAQMR.[A]	1xCl-DDE [C5(100)]; 1xOxidation [M10(100)]
O43264	[R].LAPILCDGTATFVDLVPGFR.[R]	1xCl-DDE [C6(100)]
O43290	[K].GAIVFNATSEFCR.[T]	1xCl-DDE [C12(100)]
O43290	[R].KGAIVFNATSEFCR.[T]	1xCl-DDE [C13(100)]
O43290	[K].SLPSAVYCIEDK.[M]	1xCl-DDE [C8(100)]
O43290	[R].GLAAALLLCQNK.[G]	1xCl-DDE [C9(100)]
O43292	[K].GGLLCTLQGK.[L]	1xCl-DDE [C5(100)]
O43293	[K].LQGVECGLR.[-]	1xCl-DDE [C6(100)]
O43299	[R].CPPQVVTVLMTTLTK.[L]	1xCl-DDE [C1(100)]
O43299	[K].MPSVAQFVLTPSTEVCSPR.[Y]	1xCl-DDE [C16(100)]
O43301	[R].WCTDVFDK.[F]	1xCl-DDE [C2(100)]
O43301	[R].QAAYQAGLASPENSEQLIIALEPEAASIYCR.[K]	1xCl-DDE [C30(100)]
O43303	[K].LPTDLAGVCSSK.[V]	1xCl-DDE [C9(100)]
O43306	[R].AGGFCTPR.[Y]	1xCl-DDE [C5(100)]
O43309	[R].EPEEITEEPSACSR.[E]	1xCl-DDE [C12(100)]
O43309	[R].QFCYQETSGPR.[E]	1xCl-DDE [C3(100)]
O43314	[R].CVIAVIR.[H]	1xCl-DDE [C1(100)]
O43314	[K].VQLTYLPHGCPK.[T]	1xCl-DDE [C10(100)]
O43314	[R].YGALCNESKDEQWK.[R]	1xCl-DDE [C5(100)]
O43314	[K].IPDIYDCIK.[Y]	1xCl-DDE [C7(100)]
O43318	[R].GAFGVVCK.[A]	1xCl-DDE [C7(100)]
O43318	[K].SLSTYYQQCK.[K]	1xCl-DDE [C9(100)]
O43353	[K].CLIELEPVLR.[T]	1xCl-DDE [C1(100)]
O43353	[K].REDIVNQMTEACLNQSLDALLSR.[D]	1xCl-DDE [C12(100)]
O43353	[K].TTPCSSAIINPLSTAGNSER.[L]	1xCl-DDE [C4(100)]
O43390	[K].LCDSYEIRPGK.[H]	1xCl-DDE [C2(100)]
O43390	[R].GYAFITFCGK.[E]	1xCl-DDE [C8(100)]
O43395	[K].CVLVWEGTAK.[D]	1xCl-DDE [C1(100)]
O43395	[R].VLGFSEPTVVTAALNCVGK.[G]	1xCl-DDE [C16(100)]
O43395	[K].QCPTENMAR.[E]	1xCl-DDE [C2(100)]
O43395	[K].QCPTENMAR.[E]	1xCl-DDE [C2(100)]; 1xOxidation [M7(100)]
O43395	[K].FKQCPTENMAR.[E]	1xCl-DDE [C4(100)]
O43396	[R].KDTTFLESDCDEQLLITVAFNQPVK.[L]	1xCl-DDE [C10(100)]
O43396	[K].YPQAVFLEVDVHQCQGTAATNNISATPTFLFFR.[N]	1xCl-DDE [C14(100)]
O43396	[K].DTTFLESDCDEQLLITVAFNQPVK.[L]	1xCl-DDE [C9(100)]
O43396	[R].GCGPCLR.[I]	2xCl-DDE [C2(100); C5(100)]
O43396	[K].AGCECLNESDEHGFDNCLR.[K]	3xCl-DDE [C3(100); C5(100); C17(100)]
O43399	[R].HCGELK.[R]	1xCl-DDE [C2(100)]
O43399	[R].HCGELKR.[R]	1xCl-DDE [C2(100)]
O43402	[K].YPHCAVNGLLVAEK.[Q]	1xCl-DDE [C4(100)]
O43402	[K].LTTQAYCK.[M]	1xCl-DDE [C7(100)]
O43402	[R].CRDPHHDYCEDWPEAQR.[I]	2xCl-DDE [C1(100); C9(100)]
O43414	[K].SIFVTCGDWDLK.[V]	1xCl-DDE [C6(100)]
O43414	[K].VMLPGQCQYLGLPVADYFK.[Q]	1xCl-DDE [C7(100)]; 1xOxidation [M2(100)]
O43422	[R].SDLPNPDTLSAELHCWR.[I]	1xCl-DDE [C15(100)]
O43422	[K].QNIPLDGHEADEIPEGLFTPDNFQALLECR.[I]	1xCl-DDE [C29(100)]
O43426	[K].GTNVSFCVLPSR.[R]	1xCl-DDE [C7(100)]
O43427	[K].SLVCTALR.[G]	1xCl-DDE [C4(100)]
O43432	[R].CELSSPR.[E]	1xCl-DDE [C1(100)]
O43432	[K].AIDEPSFSVAYANMCR.[C]	1xCl-DDE [C15(100)]
O43432	[R].TCLSEDAK.[E]	1xCl-DDE [C2(100)]
O43432	[K].KPCSVAPNDIPLVSSTNLINEINGVSEK.[L]	1xCl-DDE [C3(100)]
O43432	[R].MFFDCLYDEEVISEDAFYK.[W]	1xCl-DDE [C5(100)]
O43432	[R].ALMTAVCK.[A]	1xCl-DDE [C7(100)]; 1xOxidation [M3(100)]
O43432	[R].EDTIPIPSLTSCTETSDPLPTNENDDDICK.[K]	2xCl-DDE [C12(100); C29(100)]
O43435	[R].DCDPEDWPR.[N]	1xCl-DDE [C2(100)]
O43439	[R].SADCSVPSPALDK.[T]	1xCl-DDE [C4(100)]
O43439	[R].KASETCSGCNIAR.[Y]	2xCl-DDE [C6(100); C9(100)]
O43447	[K].CDWLDGK.[H]	1xCl-DDE [C1(100)]
O43447	[R].QFCTGEFR.[K]	1xCl-DDE [C3(100)]
O43447	[K].LPVVISQCGEM.[-]	1xCl-DDE [C8(100)]
O43447	[K].LPVVISQCGEM.[-]	1xCl-DDE [C8(100)]
O43462	[K].AVEATQVCR.[T]	1xCl-DDE [C8(100)]
O43462	[R].KAVEATQVCR.[T]	1xCl-DDE [C9(100)]
O43463	[R].NLYDFEVEYLCDYK.[K]	1xCl-DDE [C11(100)]
O43463	[R].NLYDFEVEYLCDYKK.[I]	1xCl-DDE [C11(100)]
O43463	[K].LSCPALGISK.[R]	1xCl-DDE [C3(100)]
O43463	[R].YDLCIFR.[T]	1xCl-DDE [C4(100)]
O43463	[R].AGLPIYECNSR.[C]	1xCl-DDE [C8(100)]
O43474	[R].LPPVLPGRPYDLAAATVATDLESGGAGAACGGSNLAPLPR.[R]	1xCl-DDE [C30(100)]
O43488	[R].GHTELDTAFMYSDGQSETILGGLGLGLGGGDCR.[V]	1xCl-DDE [C32(100)]
O43488	[R].GHTELDTAFMYSDGQSETILGGLGLGLGGGDCR.[V]	1xCl-DDE [C32(100)]; 1xOxidation [M10(100)]
O43488	[K].FVELGLSNYASWEVAEICTLCK.[S]	2xCl-DDE [C18(100); C21(100)]
O43491	[K].VTLLDGTEYSCDLEK.[H]	1xCl-DDE [C11(100)]
O43502	[R].DTVVTSACSLQTEGSLSTR.[K]	1xCl-DDE [C8(100)]
O43504	[K].LTSDPTDIPVVCLESDNGNIMIQK.[H]	1xCl-DDE [C12(100)]
O43504	[K].NPSIVGVLCTDSQGLNLGCR.[G]	2xCl-DDE [C9(100); C19(100)]
O43505	[K].EEAQLATVLAYALSSHCPDMR.[A]	1xCl-DDE [C17(100)]
O43505	[R].SCQEVFDK.[L]	1xCl-DDE [C2(100)]
O43521	[K].QPSDVSSECDR.[E]	1xCl-DDE [C9(100)]
O43542	[R].CEFDSQASAPR.[A]	1xCl-DDE [C1(100)]
O43567	[K].CVDPWLTK.[T]	1xCl-DDE [C1(100)]
O43567	[R].RLDCNFDIK.[V]	1xCl-DDE [C4(100)]
O43567	[K].GDEYDVCAICLDEYEDGDKLR.[I]	2xCl-DDE [C7(100); C10(100)]
O43572	[R].SCLDYQTQETK.[S]	1xCl-DDE [C2(100)]
O43572	[R].EGGPLPNCFTTPLR.[Q]	1xCl-DDE [C8(100)]
O43583	[R].VCGLATFEIDLK.[E]	1xCl-DDE [C2(100)]
O43583	[R].VLYCGVCSLPTEYCEYMPDVAK.[C]	3xCl-DDE [C4(100); C7(100); C14(100)]
O43583	[R].VLYCGVCSLPTEYCEYMPDVAK.[C]	3xCl-DDE [C4(100); C7(100); C14(100)]; 1xOxidation [M17(100)]
O43592	[K].QTFDLADAQTVLALSECAVTLK.[T]	1xCl-DDE [C17(100)]
O43592	[K].TCFIILSK.[L]	1xCl-DDE [C2(100)]
O43592	[K].FFCFQVLEHQVK.[Y]	1xCl-DDE [C3(100)]
O43592	[R].QASLADCLNHAVGFASR.[T]	1xCl-DDE [C7(100)]
O43592	[K].ISPDAWQVCAEALAQR.[T]	1xCl-DDE [C9(100)]
O43592	[R].EEACDCLFEVVNK.[G]	2xCl-DDE [C4(100); C6(100)]
O43592	[K].RGPECVQYLQQEYLPSLQVAPEIIQEFCQALQQPDAK.[V]	2xCl-DDE [C5(100); C28(100)]
O43598	[R].GEPGRPALYFCGSIR.[G]	1xCl-DDE [C11(100)]
O43615	[K].DWCYEATYSQLAHPIQQAK.[A]	1xCl-DDE [C3(100)]
O43617	[K].MSSELFTLTYGALVTQLCK.[D]	1xCl-DDE [C18(100)]; 1xOxidation [M1(100)]
O43657	[K].LEDCTPQR.[D]	1xCl-DDE [C4(100)]
O43660	[R].CIAVEPGNQWFVTGSADR.[T]	1xCl-DDE [C1(100)]
O43660	[K].CWDLEYNK.[V]	1xCl-DDE [C1(100)]
O43660	[R].CQAAEPQIITGSHDTTIR.[L]	1xCl-DDE [C1(100)]
O43660	[R].VHAAVQPGSLDSESGIFACAFDQSESR.[L]	1xCl-DDE [C19(100)]
O43660	[R].SPYLFSCGEDK.[Q]	1xCl-DDE [C7(100)]
O43663	[R].VELVQYWDQCFYSQEQR.[Q]	1xCl-DDE [C10(100)]
O43663	[R].SEVLAEESIVCLQK.[A]	1xCl-DDE [C11(100)]
O43663	[R].RSEVLAEESIVCLQK.[A]	1xCl-DDE [C12(100)]
O43663	[R].LPPSGSKPVAASTCSGK.[K]	1xCl-DDE [C14(100)]
O43663	[K].SISVCQK.[E]	1xCl-DDE [C5(100)]
O43663	[K].ELNTLCSELHVEPFQEEGETTILQLEK.[D]	1xCl-DDE [C6(100)]
O43663	[R].QAFAPFCAEDYTESLLQLHDAEIVR.[L]	1xCl-DDE [C7(100)]
O43663	[K].SQNEAVCEGLR.[T]	1xCl-DDE [C7(100)]
O43663	[R].DVVCEDEDAFCLSLENIATLQK.[L]	2xCl-DDE [C4(100); C11(100)]
O43665	[K].EFSEENVLFWLACEDFK.[K]	1xCl-DDE [C13(100)]
O43670	[K].CHICHK.[K]	2xCl-DDE [C1(100); C4(100)]
O43678	[R].ECSDVQPK.[L]	1xCl-DDE [C2(100)]
O43678	[R].IHLCQR.[S]	1xCl-DDE [C4(100)]
O43681	[K].NQISPFISQMCNMLGLGDMNADQLASK.[L]	1xCl-DDE [C11(100)]; 1xOxidation [M]
O43681	[K].NQISPFISQMCNMLGLGDMNADQLASK.[L]	1xCl-DDE [C11(100)]; 2xOxidation [M]
O43681	[K].IDTHNIIVNQLVFPDPEKPCK.[M]	1xCl-DDE [C20(100)]
O43681	[K].TTCSCSLAVQLSK.[G]	2xCl-DDE [C3(100); C5(100)]
O43683	[K].SNPGNNMACISK.[N]	1xCl-DDE [C9(100)]
O43683	[K].SNPGNNMACISK.[N]	1xCl-DDE [C9(100)]; 1xOxidation [M7(100)]
O43683	[R].LSQPAAGGVLTCEAELGVEACR.[L]	2xCl-DDE [C12(100); C21(100)]
O43684	[K].YQHTGAVLDCAFYDPTHAWSGGLDHQLK.[M]	1xCl-DDE [C10(100)]
O43684	[R].LCQFHR.[Y]	1xCl-DDE [C2(100)]
O43684	[R].TPCNAGTFSQPEKVYTLSVSGDR.[L]	1xCl-DDE [C3(100)]
O43684	[R].TPCNAGTFSQPEK.[V]	1xCl-DDE [C3(100)]
O43684	[R].CVEYCPEVNVMVTGSWDQTVK.[L]	2xCl-DDE [C1(100); C5(100)]
O43684	[R].CVEYCPEVNVMVTGSWDQTVK.[L]	2xCl-DDE [C1(100); C5(100)]; 1xOxidation [M11(100)]
O43688	[R].GFYCGDDSIR.[Y]	1xCl-DDE [C4(100)]
O43688	[K].ARPPQHCLK.[E]	1xCl-DDE [C7(100)]
O43707	[K].ICDQWDALGSLTHSR.[R]	1xCl-DDE [C2(100)]
O43707	[K].ACLISLGYDVENDR.[Q]	1xCl-DDE [C2(100)]
O43707	[K].ACLISLGYDVENDRQGEAEFNR.[I]	1xCl-DDE [C2(100)]
O43708	[R].LLVLEAFQVSHPCR.[Q]	1xCl-DDE [C13(100)]
O43709	[K].FYLCLFSGPSTFIPEGLSENQDEVEPR.[E]	1xCl-DDE [C4(100)]
O43715	[K].FLKGDSSGDPCTDLFK.[R]	1xCl-DDE [C11(100)]
O43715	[R].YQQCVQK.[A]	1xCl-DDE [C4(100)]
O43715	[R].EYDQCFNR.[W]	1xCl-DDE [C5(100)]
O43715	[K].REYDQCFNR.[W]	1xCl-DDE [C6(100)]
O43715	[K].GDSSGDPCTDLFK.[R]	1xCl-DDE [C8(100)]
O43716	[R].SDNVVEGNCADELLQNSHR.[V]	1xCl-DDE [C9(100)]
O43719	[K].ESSPEKEAEEGCPEK.[E]	1xCl-DDE [C12(100)]
O43719	[K].ESEEDDSEKESDEDCSEK.[Q]	1xCl-DDE [C15(100)]
O43719	[R].HPDGVASVSFRDPEEADYCIQTLDGR.[W]	1xCl-DDE [C19(100)]
O43719	[K].NDCEENGLAK.[E]	1xCl-DDE [C3(100)]
O43719	[K].ESEEGCPK.[R]	1xCl-DDE [C6(100)]
O43719	[K].EAEEGCPEK.[E]	1xCl-DDE [C6(100)]
O43719	[R].GFEGSCSQK.[E]	1xCl-DDE [C6(100)]
O43719	[K].RGFEGSCSQK.[E]	1xCl-DDE [C7(100)]
O43719	[R].DPEEADYCIQTLDGR.[W]	1xCl-DDE [C8(100)]
O43719	[K].DNQGNLKGDGLCCYLKR.[E]	2xCl-DDE [C12(100); C13(100)]
O43719	[K].GDGLCCYLK.[R]	2xCl-DDE [C5(100); C6(100)]
O43719	[K].EAEEGCPEKESEEGCPK.[R]	2xCl-DDE [C6(100); C15(100)]
O43741	[K].LDSMESSETSCR.[D]	1xCl-DDE [C11(100)]; 1xOxidation [M4(100)]
O43747	[R].QDVHLLMTNCIK.[N]	1xCl-DDE [C10(100)]
O43747	[K].ECAAIR.[S]	1xCl-DDE [C2(100)]
O43747	[R].FTCTVNR.[I]	1xCl-DDE [C3(100)]
O43747	[K].ADCASGIFLAAEK.[Y]	1xCl-DDE [C3(100)]
O43747	[K].AALCAVHVIR.[K]	1xCl-DDE [C4(100)]
O43747	[R].STIVDCLKDLDVSIK.[R]	1xCl-DDE [C6(100)]
O43747	[K].ELLYFLDSCEPEFK.[A]	1xCl-DDE [C9(100)]
O43760	[K].QMYCVFNR.[N]	1xCl-DDE [C4(100)]
O43760	[K].QMYCVFNR.[N]	1xCl-DDE [C4(100)]; 1xOxidation [M2(100)]
O43765	[K].LGNYAGAVQDCER.[A]	1xCl-DDE [C11(100)]
O43765	[K].AIELNPANAVYFCNR.[A]	1xCl-DDE [C13(100)]
O43765	[R].AICIDPAYSK.[A]	1xCl-DDE [C3(100)]
O43766	[K].ILVECLTPDFR.[G]	1xCl-DDE [C5(100)]
O43766	[R].NLNLHTVCEEAR.[C]	1xCl-DDE [C8(100)]
O43772	[K].CLLQIQASSGESK.[Y]	1xCl-DDE [C1(100)]
O43772	[R].LQTQPPSLPGQPPMYSGTFDCFR.[K]	1xCl-DDE [C21(100)]
O43772	[R].LQTQPPSLPGQPPMYSGTFDCFR.[K]	1xCl-DDE [C21(100)]; 1xOxidation [M14(100)]
O43776	[R].HLAEYTHVEAECPFLTFDDLLNR.[L]	1xCl-DDE [C12(100)]
O43776	[R].LMTDTINEPILLCR.[F]	1xCl-DDE [C13(100)]
O43776	[R].LMTDTINEPILLCR.[F]	1xCl-DDE [C13(100)]; 1xOxidation [M2(100)]
O43776	[R].DVCLYPR.[F]	1xCl-DDE [C3(100)]
O43776	[K].YGTCPHGGYGLGLER.[F]	1xCl-DDE [C4(100)]
O43776	[R].KYGTCPHGGYGLGLER.[F]	1xCl-DDE [C5(100)]
O43776	[R].LEDLVCDVVDR.[I]	1xCl-DDE [C6(100)]
O43795	[R].SLRDQDKDQCILITGESGAGK.[T]	1xCl-DDE [C10(100)]
O43795	[R].FLNDTSLPHSCFR.[I]	1xCl-DDE [C11(100)]
O43795	[K].AAHIFNEALVCHQIR.[Y]	1xCl-DDE [C11(100)]
O43795	[K].EICELTGIDQSVLER.[A]	1xCl-DDE [C3(100)]
O43795	[K].LNQVCATHQHFESR.[M]	1xCl-DDE [C5(100)]
O43795	[R].QAYEPCLER.[Y]	1xCl-DDE [C6(100)]
O43795	[R].DQDKDQCILITGESGAGK.[T]	1xCl-DDE [C7(100)]
O43813	[K].IPQSHIQQICETILTSGENLAR.[K]	1xCl-DDE [C10(100)]
O43813	[K].MNNEKQAEDCITR.[L]	1xCl-DDE [C10(100)]; 1xOxidation [M1(100)]
O43813	[K].QAEDCITR.[L]	1xCl-DDE [C5(100)]
O43813	[K].QSLNCLTK.[R]	1xCl-DDE [C5(100)]
O43813	[K].FPSGNYPPCIGDNR.[D]	1xCl-DDE [C9(100)]
O43815	[K].CYIASAGADALAK.[V]	1xCl-DDE [C1(100)]
O43815	[R].SAGDGTDWEKEDQCLMPEAWNVDQGVITK.[L]	1xCl-DDE [C14(100)]; 1xOxidation [M16(100)]
O43815	[R].SAGDGTDWEKEDQCLMPEAWNVDQGVITK.[L]	1xCl-DDE [C14(100)]; 1xTMT10plex [N-Term]; 2xTMT10plex [K10; K29]
O43815	[R].ILTLESNVDTTANSSCQINR.[V]	1xCl-DDE [C16(100)]
O43815	[K].TCIQEFTAHR.[K]	1xCl-DDE [C2(100)]
O43815	[R].LLSCSADGTLR.[L]	1xCl-DDE [C4(100)]
O43818	[R].GEPGLEQPFWISSVAALLNTDLVATGSHSSCVR.[L]	1xCl-DDE [C31(100)]
O43818	[R].LWQCGEGFR.[Q]	1xCl-DDE [C4(100)]
O43818	[R].NSVCIIPLR.[R]	1xCl-DDE [C4(100)]
O43818	[R].GHQLSITCLVVTPDDSAIFSAAK.[D]	1xCl-DDE [C8(100)]
O43818	[R].ECCVTAGGR.[D]	2xCl-DDE [C2(100); C3(100)]
O43823	[R].FQPFESYDSRPCLPEHNPYRPSYSYDYEFDLGSDR.[N]	1xCl-DDE [C12(100)]
O43823	[R].SGDEEFKGEDELCDSGR.[Q]	1xCl-DDE [C13(100)]
O43823	[K].GEDELCDSGR.[Q]	1xCl-DDE [C6(100)]
O43823	[R].IQFACSVCK.[F]	2xCl-DDE [C5(100); C8(100)]
O43824	[K].CSVLSTLR.[G]	1xCl-DDE [C1(100)]
O43824	[R].EFPVISVVGYTNCGK.[T]	1xCl-DDE [C13(100)]
O43824	[R].VCLVHPDVK.[W]	1xCl-DDE [C2(100)]
O43829	[R].KQVTPSAIQSETEQLQAAAMAAEAEQQLETIACS.[-]	1xCl-DDE [C33(100)]
O43829	[R].KQVTPSAIQSETEQLQAAAMAAEAEQQLETIACS.[-]	1xCl-DDE [C33(100)]; 1xOxidation [M20(100)]
O43829	[R].KVNCYGQEVESMETPESK.[D]	1xCl-DDE [C4(100)]; 1xOxidation [M12(100)]
O43829	[R].LEGEFCDIAIVVEDVK.[F]	1xCl-DDE [C6(100)]
O43837	[R].GVIECLK.[I]	1xCl-DDE [C5(100)]
O43837	[K].LGDGLFLQCCEEVAELYPK.[I]	2xCl-DDE [C9(100); C10(100)]
O43847	[K].QTLGYHVYPTCR.[N]	1xCl-DDE [C11(100)]
O43847	[K].KHGGSDNASTDCER.[T]	1xCl-DDE [C12(100)]
O43847	[K].ECEDTHLGEEVDR.[N]	1xCl-DDE [C2(100)]
O43847	[K].LKECEDTHLGEEVDR.[N]	1xCl-DDE [C4(100)]
O43847	[K].AFDCPETEYPVK.[I]	1xCl-DDE [C4(100)]
O43847	[K].IVNTPQGCLWYK.[K]	1xCl-DDE [C8(100)]
O43847	[K].STCSCPDLQPNGQDLGENSR.[V]	2xCl-DDE [C3(100); C5(100)]
O43854	[R].LYPQVCR.[R]	1xCl-DDE [C6(100)]
O43861	[K].AIVLCHNVTPVYESR.[A]	1xCl-DDE [C5(100)]
O43865	[K].GSSNFCVK.[N]	1xCl-DDE [C6(100)]
O43865	[R].QVDVVITCTGNK.[N]	1xCl-DDE [C8(100)]
O43865	[K].NSCIVCNMGHSNTEIDVTSLR.[T]	2xCl-DDE [C3(100); C6(100)]
O43865	[K].NSCIVCNMGHSNTEIDVTSLR.[T]	2xCl-DDE [C3(100); C6(100)]; 1xOxidation [M8(100)]
O43896	[K].CVVSMQGNTTSIINPK.[Q]	1xCl-DDE [C1(100)]
O43896	[R].CNAIINEDPNAR.[L]	1xCl-DDE [C1(100)]
O43896	[K].CVVSMQGNTTSIINPK.[Q]	1xCl-DDE [C1(100)]; 1xOxidation [M5(100)]
O43896	[K].LAVTSYADIADLMDCGNK.[A]	1xCl-DDE [C15(100)]
O43896	[R].SCEESWR.[L]	1xCl-DDE [C2(100)]
O43896	[K].EICYEVALADFR.[H]	1xCl-DDE [C3(100)]
O43909	[K].LDQVLVEFTCK.[N]	1xCl-DDE [C10(100)]
O43913	[K].CTVSLDFIR.[A]	1xCl-DDE [C1(100)]
O43920	[R].CHAFEK.[E]	1xCl-DDE [C1(100)]
O43920	[K].EWIECAHGIGYTR.[A]	1xCl-DDE [C5(100)]
O43920	[K].IEYDDFVECLLR.[Q]	1xCl-DDE [C9(100)]
O43929	[K].SNSLIHTECLSQVQR.[I]	1xCl-DDE [C9(100)]
O43933	[K].LDCDINK.[F]	1xCl-DDE [C3(100)]
O43933	[R].AQAAKPCILFFDEFESIAPR.[R]	1xCl-DDE [C7(100)]
O43933	[R].TASQEGCQELTQEQR.[D]	1xCl-DDE [C7(100)]
O43933	[R].CEILCNVIK.[N]	2xCl-DDE [C1(100); C5(100)]
O60216	[R].CLTPLVPEDLR.[K]	1xCl-DDE [C1(100)]
O60216	[R].CLTPLVPEDLRK.[R]	1xCl-DDE [C1(100)]
O60216	[K].TGAESISLLELCR.[N]	1xCl-DDE [C12(100)]
O60216	[K].AHVFECNLESSVESIISPK.[V]	1xCl-DDE [C6(100)]
O60216	[K].YLLADCNEAFIK.[I]	1xCl-DDE [C6(100)]
O60216	[K].AKYLLADCNEAFIK.[I]	1xCl-DDE [C8(100)]
O60220	[K].CMDKPGPK.[L]	1xCl-DDE [C1(100)]
O60220	[R].AEACFVNCVER.[F]	2xCl-DDE [C4(100); C8(100)]
O60231	[R].CTSAEEFVQR.[L]	1xCl-DDE [C1(100)]
O60231	[R].TGMESLTVTPCSK.[A]	1xCl-DDE [C11(100)]
O60231	[R].TGMESLTVTPCSK.[A]	1xCl-DDE [C11(100)]; 1xOxidation [M3(100)]; 1xTMT10plex [N-Term]; 1xTMT10plex [K13]
O60231	[K].IACTQPR.[R]	1xCl-DDE [C3(100)]
O60231	[R].FEDCTSER.[T]	1xCl-DDE [C4(100)]
O60231	[R].VEVGLSSCQGDYIR.[V]	1xCl-DDE [C8(100)]
O60232	[K].AAQGPPAPAVPPNTDVMACTQTALLQK.[L]	1xCl-DDE [C19(100)]
O60232	[K].AAQGPPAPAVPPNTDVMACTQTALLQK.[L]	1xCl-DDE [C19(100)]; 1xOxidation [M17(100)]
O60232	[R].ACAEALR.[S]	1xCl-DDE [C2(100)]
O60232	[R].KIYCVACQELDSDVDKDNPALNAQAALSQAR.[E]	2xCl-DDE [C4(100); C7(100)]
O60232	[R].MLGETCADCGTILLQDK.[Q]	2xCl-DDE [C6(100); C9(100)]
O60232	[R].MLGETCADCGTILLQDK.[Q]	2xCl-DDE [C6(100); C9(100)]; 1xOxidation [M1(100)]
O60237	[R].SLDEEPICHR.[L]	1xCl-DDE [C8(100)]
O60239	[R].SECSGASSPECEVER.[G]	2xCl-DDE [C3(100); C11(100)]
O60244	[R].LYECVLEFAR.[S]	1xCl-DDE [C4(100)]
O60244	[R].SLLDCTFR.[L]	1xCl-DDE [C5(100)]
O60256	[K].GGLVLFSANSNSSCMELSK.[K]	1xCl-DDE [C14(100)]
O60256	[K].GGLVLFSANSNSSCMELSK.[K]	1xCl-DDE [C14(100)]; 1xOxidation [M15(100)]
O60256	[K].LLASMMCK.[A]	1xCl-DDE [C7(100)]; 2xOxidation [M5(100); M6(100)]
O60262	[K].AASDLMSYCEQHAR.[N]	1xCl-DDE [C9(100)]; 1xOxidation [M6(100)]
O60264	[R].CNTLITLIER.[E]	1xCl-DDE [C1(100)]
O60264	[R].DVLLPGEWDVCVTSYEMLIK.[E]	1xCl-DDE [C11(100)]
O60264	[R].DVLLPGEWDVCVTSYEMLIK.[E]	1xCl-DDE [C11(100)]; 1xOxidation [M17(100)]
O60264	[R].RCNTLITLIER.[E]	1xCl-DDE [C2(100)]
O60264	[R].SVCLIGDK.[E]	1xCl-DDE [C3(100)]
O60264	[R].SVCLIGDKEQR.[A]	1xCl-DDE [C3(100)]
O60264	[R].NYEYCR.[L]	1xCl-DDE [C5(100)]
O60264	[K].ATNVCTR.[F]	1xCl-DDE [C5(100)]
O60264	[R].VLDILEDYCMWR.[N]	1xCl-DDE [C9(100)]
O60264	[R].VLDILEDYCMWR.[N]	1xCl-DDE [C9(100)]; 1xOxidation [M10(100)]
O60271	[R].CMTVVHDK.[V]	1xCl-DDE [C1(100)]
O60271	[K].LWCAVGVNLSGGK.[T]	1xCl-DDE [C3(100)]
O60271	[K].VDELTCEK.[D]	1xCl-DDE [C6(100)]
O60271	[K].VDELTCEKDVLQGELEAVK.[Q]	1xCl-DDE [C6(100)]
O60287	[R].ELVHNFLMDLCCSLK.[H]	1xCl-DDE [C12(99.1)]; 1xOxidation [M8(100)]
O60287	[R].DPVLAPAVGADLLDYCLAR.[R]	1xCl-DDE [C16(100)]
O60287	[R].WIVADSISAALEGSAEELCAWR.[R]	1xCl-DDE [C19(100)]
O60287	[R].LCQPSSQEPAK.[R]	1xCl-DDE [C2(100)]
O60287	[R].LCQPSSQEPAKR.[L]	1xCl-DDE [C2(100)]
O60287	[K].LICESLYASGYR.[L]	1xCl-DDE [C3(100)]
O60287	[K].ISVECVEIFQLLSGEK.[R]	1xCl-DDE [C5(100)]
O60287	[K].TVDHCLNK.[E]	1xCl-DDE [C5(100)]
O60287	[K].EFIPCIFSSGIK.[E]	1xCl-DDE [C5(100)]
O60287	[K].EFIPCIFSSGIKEDR.[I]	1xCl-DDE [C5(100)]
O60287	[R].DPLALCLLLQAYDK.[L]	1xCl-DDE [C6(100)]
O60287	[K].TLVQLLTCSPQDQLQSGELLWSSEYVR.[G]	1xCl-DDE [C8(100)]
O60287	[R].MVCEAADDAPSSEEEAIVVLCK.[D]	2xCl-DDE [C3(100); C21(100)]; 1xOxidation [M1(100)]
O60287	[K].LEPPCLVPCCQQLSR.[F]	3xCl-DDE [C5(100); C9(100); C10(100)]
O60291	[K].NNQETKPSDDENSDNSNECVVCLSDLR.[D]	2xCl-DDE [C19(100); C22(100)]
O60292	[R].SSSEITLSECDAEDAGEPR.[G]	1xCl-DDE [C10(100)]
O60292	[R].REPSFASPAGLEPGLPSDVLFTSTCAFPSSTLPAR.[R]	1xCl-DDE [C25(100)]
O60292	[K].FAEIFCR.[E]	1xCl-DDE [C6(100)]
O60292	[R].NEIGGECER.[N]	1xCl-DDE [C7(100)]
O60293	[R].CDIVQK.[I]	1xCl-DDE [C1(100)]
O60293	[R].CLVTVPAR.[Y]	1xCl-DDE [C1(100)]
O60293	[R].CQSALAILQNALK.[S]	1xCl-DDE [C1(100)]
O60293	[K].ACTDESLAVEER.[I]	1xCl-DDE [C2(100)]
O60293	[R].FCSVMPANSGLALR.[L]	1xCl-DDE [C2(100)]; 1xOxidation [M5(100)]
O60293	[K].NENCVEETFEDLLLK.[Y]	1xCl-DDE [C4(100)]
O60293	[K].LPLCASLWK.[D]	1xCl-DDE [C4(100)]
O60293	[K].DYVCER.[M]	1xCl-DDE [C4(100)]
O60293	[K].QIQLELECINKDEK.[L]	1xCl-DDE [C8(100)]
O60293	[K].YLNQNEGECSESLDSALNVLAR.[A]	1xCl-DDE [C9(100)]
O60293	[R].FDLTGTCNDDDCQWQHIQDYTLSR.[K]	2xCl-DDE [C7(100); C12(100)]
O60294	[R].DCDSEWK.[G]	1xCl-DDE [C2(100)]
O60294	[K].GSQIGSCGTGVQWDGR.[L]	1xCl-DDE [C7(100)]
O60294	[R].IGETPELCALTGPFER.[G]	1xCl-DDE [C8(100)]
O60294	[R].GEPASALCFESADYCILGLDLR.[Q]	2xCl-DDE [C8(100); C15(100)]
O60304	[K].VEEDFCLEEEPSVETEDPSPETFR.[Q]	1xCl-DDE [C6(100)]
O60306	[R].CGNNPLIGRPNK.[V]	1xCl-DDE [C1(100)]
O60306	[R].SYEEDMEIAEGCFR.[H]	1xCl-DDE [C12(100)]
O60306	[K].SLGVPGDASYTCETAGYFFLYQVMSR.[W]	1xCl-DDE [C12(100)]; 1xOxidation [M24(100)]
O60306	[R].SYEEDMEIAEGCFR.[H]	1xCl-DDE [C12(100)]; 1xOxidation [M6(100)]
O60306	[K].IIWDENIVPTEYYSGEGCLALPK.[L]	1xCl-DDE [C18(100)]
O60306	[K].IVAPTVSQINAEFVTQLACK.[Y]	1xCl-DDE [C19(100)]
O60306	[R].GCEIQGMLDDK.[G]	1xCl-DDE [C2(100)]
O60306	[R].GCEIQGMLDDK.[G]	1xCl-DDE [C2(100)]; 1xOxidation [M7(100)]
O60306	[K].KIVAPTVSQINAEFVTQLACK.[Y]	1xCl-DDE [C20(100)]
O60306	[R].ASLCNLYNWR.[Y]	1xCl-DDE [C4(100)]
O60306	[K].VHYCER.[F]	1xCl-DDE [C4(100)]
O60313	[K].CNEEHPAYLASDEITTVR.[K]	1xCl-DDE [C1(100)]
O60313	[K].AYMQNPNAIILCIQDGSVDAER.[S]	1xCl-DDE [C12(100)]
O60313	[K].AYMQNPNAIILCIQDGSVDAER.[S]	1xCl-DDE [C12(100)]; 1xOxidation [M3(100)]
O60313	[K].EGCTVSPETISLNVK.[G]	1xCl-DDE [C3(100)]
O60313	[R].TQEQCVHNETK.[N]	1xCl-DDE [C5(100)]; 1xTMT10plex [N-Term]; 1xTMT10plex [K11]
O60313	[R].HFVDSELECNDVVLFWR.[I]	1xCl-DDE [C9(100)]
O60313	[R].NLSLAVSDCFWK.[M]	1xCl-DDE [C9(100)]
O60313	[K].TALNHCNLCR.[R]	2xCl-DDE [C6(100); C9(100)]
O60318	[K].CLQSLK.[E]	1xCl-DDE [C1(100)]
O60318	[R].GASAEELLAQCLSSSLLLEK.[E]	1xCl-DDE [C11(100)]
O60318	[K].LVLVLPDVEEQSPESCGR.[I]	1xCl-DDE [C16(100)]
O60318	[R].SESTDSLGGLSPSEVTAIQCK.[N]	1xCl-DDE [C20(100)]
O60318	[K].AHQFEGDSFDSASEGSEGLGPCVLSLSTLIGTVAETSK.[E]	1xCl-DDE [C22(100)]
O60318	[R].ETCSQELK.[N]	1xCl-DDE [C3(100)]
O60318	[R].QGCEEAVSQVEPLPSLMK.[G]	1xCl-DDE [C3(100)]
O60318	[R].QGCEEAVSQVEPLPSLMK.[G]	1xCl-DDE [C3(100)]; 1xOxidation [M17(100)]
O60318	[R].HTPVCSFNSQNK.[Y]	1xCl-DDE [C5(100)]
O60318	[R].LGISCTR.[L]	1xCl-DDE [C5(100)]
O60318	[R].ALAPSAECPIAEENLAR.[G]	1xCl-DDE [C8(100)]
O60318	[K].DITQQHLCDPLTVSLIEK.[C]	1xCl-DDE [C8(100)]
O60318	[R].AFPAAPCCVDVSDR.[L]	2xCl-DDE [C7(100); C8(100)]
O60318	[K].ETLQELQCFCK.[Y]	2xCl-DDE [C8(100); C10(100)]
O60333	[K].CNAVINEDPNAK.[L]	1xCl-DDE [C1(100)]
O60333	[R].CPSQSK.[Y]	1xCl-DDE [C1(100)]
O60333	[K].CIIQMQGNSTSIINPK.[N]	1xCl-DDE [C1(100)]; 1xOxidation [M5(100)]
O60333	[R].VTGIYELSLCK.[M]	1xCl-DDE [C10(100)]
O60333	[K].QEESQAGIIPQLCEELFEK.[I]	1xCl-DDE [C13(100)]
O60333	[R].ASSPCPEFEQFQIVPAVETPYLAR.[A]	1xCl-DDE [C5(100)]
O60337	[R].KEYCELCK.[H]	2xCl-DDE [C4(100); C7(100)]
O60341	[R].CLAILK.[G]	1xCl-DDE [C1(100)]
O60341	[K].VVLCFDR.[V]	1xCl-DDE [C4(100)]
O60341	[R].YTASGCEVIAVNTR.[S]	1xCl-DDE [C6(100)]
O60341	[R].DLTALCK.[E]	1xCl-DDE [C6(100)]
O60341	[R].MTSQEAACFPDIISGPQQTQK.[V]	1xCl-DDE [C8(100)]
O60341	[K].CDAVLCTLPLGVLK.[Q]	2xCl-DDE [C1(100); C6(100)]
O60343	[R].CSSVTGVQR.[R]	1xCl-DDE [C1(100)]
O60343	[R].CVPAPGAGASGGTSPSATQPNPAVFIFEHK.[A]	1xCl-DDE [C1(100)]
O60343	[K].QLHAYEVEYHVLQDELQESSYSCEDSETLEK.[L]	1xCl-DDE [C23(100)]
O60343	[R].DLNCNPNNK.[A]	1xCl-DDE [C4(100)]
O60343	[K].FEVLYCGK.[V]	1xCl-DDE [C6(100)]
O60343	[K].LDYEEVGACQK.[E]	1xCl-DDE [C9(100)]
O60343	[R].SQKPEAGGCGAPAAR.[E]	1xCl-DDE [C9(100)]
O60346	[R].EGSCEEK.[A]	1xCl-DDE [C4(100)]
O60353	[R].LQYCDETVPVTFDPHTEFLGPQK.[K]	1xCl-DDE [C4(100)]
O60353	[R].EQDCGEPASPAASISR.[L]	1xCl-DDE [C4(100)]
O60353	[R].VLQESCEFFLK.[H]	1xCl-DDE [C6(100)]
O60353	[R].DIGFWCPR.[H]	1xCl-DDE [C6(100)]
O60353	[R].KEQGGGCHSDT.[-]	1xCl-DDE [C7(100)]
O60353	[K].AFVPTCIEQIHVVPPCR.[K]	2xCl-DDE [C6(100); C16(100)]
O60353	[K].FLGIDQCAPPCPNMYFK.[S]	2xCl-DDE [C7(100); C11(100)]; 1xOxidation [M14(100)]
O60381	[K].LTFDPGTVEDGLLTVECK.[L]	1xCl-DDE [C17(100)]
O60427	[R].NMDWVSTQLQATCNVHK.[S]	1xCl-DDE [C13(100)]
O60427	[R].NMDWVSTQLQATCNVHK.[S]	1xCl-DDE [C13(100)]; 1xOxidation [M2(100)]
O60427	[K].VAPLVQSLCAK.[H]	1xCl-DDE [C9(100)]
O60437	[R].CDLEIYQLK.[K]	1xCl-DDE [C1(100)]
O60437	[R].CTNELYWLDQQAK.[G]	1xCl-DDE [C1(100)]
O60437	[R].ETPLKPIPVEALCDFEGEQGLISR.[G]	1xCl-DDE [C13(100)]
O60437	[R].RETPLKPIPVEALCDFEGEQGLISR.[G]	1xCl-DDE [C14(100)]
O60437	[K].QCSSTLASR.[F]	1xCl-DDE [C2(100)]
O60437	[K].ICANSQQYQQAVK.[D]	1xCl-DDE [C2(100)]
O60437	[R].SQECDWEEISVK.[G]	1xCl-DDE [C4(100)]
O60437	[R].FQEHCPDLER.[Q]	1xCl-DDE [C5(100)]
O60437	[K].LIAPAVCFVIPPTDPEALALADSLGSQYR.[S]	1xCl-DDE [C7(100)]
O60437	[K].EYLNLLICEESHLK.[Y]	1xCl-DDE [C8(100)]
O60437	[K].GQELAAMACELQAQK.[S]	1xCl-DDE [C9(100)]
O60443	[K].CGGIVGIQTK.[T]	1xCl-DDE [C1(100)]
O60443	[K].CVISEHMQVEEK.[C]	1xCl-DDE [C1(100)]
O60443	[R].NEVLCVLTQK.[I]	1xCl-DDE [C5(100)]
O60443	[R].QQQDLVAFLQLVGCSLQGGCPGPEDAGSK.[Q]	2xCl-DDE [C14(100); C20(100)]
O60447	[K].CSSNYNEDFVLQLEK.[E]	1xCl-DDE [C1(100)]
O60488	[K].GVEGTWVDICNNPAMEAEILK.[E]	1xCl-DDE [C10(100)]
O60488	[K].GVEGTWVDICNNPAMEAEILK.[E]	1xCl-DDE [C10(100)]; 1xOxidation [M15(100)]
O60488	[K].GDCTVLKPTLMAAVPEIMDR.[I]	1xCl-DDE [C3(100)]
O60488	[K].GDCTVLKPTLMAAVPEIMDR.[I]	1xCl-DDE [C3(100)]; 1xOxidation [M11(100)]
O60488	[K].NTIAIFCETR.[A]	1xCl-DDE [C7(100)]
O60488	[K].GYDAPLCNLLLFK.[K]	1xCl-DDE [C7(100)]
O60488	[K].TALLDISCVK.[H]	1xCl-DDE [C8(100)]
O60488	[K].NCPLIDNICAFAK.[S]	2xCl-DDE [C2(100); C9(100)]
O60488	[R].WFCTGDIGEFHPDGCLQIIDR.[K]	2xCl-DDE [C3(100); C15(100)]
O60488	[R].VGAPLICCEIK.[L]	2xCl-DDE [C7(100); C8(100)]
O60493	[R].CLHMFLQDEIIDK.[S]	1xCl-DDE [C1(100)]
O60493	[R].CLHMFLQDEIIDK.[S]	1xCl-DDE [C1(100)]; 1xOxidation [M4(100)]
O60499	[R].WCELLQESAAVGR.[E]	1xCl-DDE [C2(100)]
O60502	[R].ANSSVVSVNCK.[G]	1xCl-DDE [C10(100)]
O60502	[R].KLDQVSQFGCR.[S]	1xCl-DDE [C10(100)]
O60502	[K].LGCFEIAK.[M]	1xCl-DDE [C3(100)]
O60502	[R].GAFCEVRPDDK.[R]	1xCl-DDE [C4(100)]
O60502	[R].GAFCEVRPDDKR.[I]	1xCl-DDE [C4(100)]
O60502	[R].LSNCANR.[T]	1xCl-DDE [C4(100)]
O60503	[R].CFPQTQR.[R]	1xCl-DDE [C1(100)]
O60503	[K].FDSVNLEEACLER.[C]	1xCl-DDE [C10(100)]
O60503	[K].SEAGAEGGAPQNGCQDEHK.[N]	1xCl-DDE [C14(100)]
O60503	[K].DDCDETGIEEANELTK.[L]	1xCl-DDE [C3(100)]
O60503	[K].YSISSSCSSSGDSGGVPR.[R]	1xCl-DDE [C7(100)]
O60503	[R].MDTTGVECR.[I]	1xCl-DDE [C8(100)]; 1xOxidation [M1(100)]
O60503	[K].LTNSQTSLCEILQEK.[G]	1xCl-DDE [C9(100)]
O60503	[R].CSCAEALLSGFEVIDGSQVSSGPR.[G]	2xCl-DDE [C1(100); C3(100)]
O60503	[K].TCPSCGITFAPK.[S]	2xCl-DDE [C2(100); C5(100)]
O60504	[R].EGDRVDVMQQCDDGWFVGVSR.[R]	1xCl-DDE [C11(100)]
O60504	[R].LCDDGPQLPTSPR.[L]	1xCl-DDE [C2(100)]
O60504	[R].KGEHICLIR.[K]	1xCl-DDE [C6(100)]
O60504	[R].VDVMQQCDDGWFVGVSR.[R]	1xCl-DDE [C7(100)]
O60506	[R].GYAFVTFCTK.[E]	1xCl-DDE [C8(100)]
O60508	[R].DICFNTAGTQFLSAAYDR.[Y]	1xCl-DDE [C3(100)]
O60508	[K].VITCGWDGLIK.[L]	1xCl-DDE [C4(100)]
O60508	[K].LWDTETGQCISR.[F]	1xCl-DDE [C9(100)]
O60518	[K].INETINYEDPCAK.[R]	1xCl-DDE [C11(100)]
O60518	[R].VAAAESMPFLLECAR.[I]	1xCl-DDE [C13(100)]
O60518	[R].LACGLGGK.[V]	1xCl-DDE [C3(100)]
O60518	[R].LLDQCIQDQEHPAIR.[T]	1xCl-DDE [C5(100)]
O60518	[K].NVIATENCISAIGK.[I]	1xCl-DDE [C8(100)]
O60524	[R].YLTPGDIYVHADLHGATSCVIK.[N]	1xCl-DDE [C19(100)]
O60547	[R].CKETGK.[V]	1xCl-DDE [C1(100)]
O60547	[K].LHYGDLTDSTCLVK.[I]	1xCl-DDE [C11(100)]
O60547	[K].YYRPTEVDFLQGDCTK.[A]	1xCl-DDE [C14(100)]
O60547	[K].TCGLINSVK.[F]	1xCl-DDE [C2(100)]
O60547	[K].IYLGQLECFSLGNLDAK.[R]	1xCl-DDE [C8(100)]
O60563	[K].VAHTCLHPQESLPDTR.[S]	1xCl-DDE [C5(100)]
O60566	[K].EIELGNEDYCIK.[R]	1xCl-DDE [C10(100)]
O60566	[R].IMSTLQGALAQESACNNTLQQQK.[R]	1xCl-DDE [C15(100)]
O60566	[K].TSESITSNEDVSPDVCDEFTGIEPLSEDAIITGFR.[N]	1xCl-DDE [C16(100)]
O60566	[K].LELTNETSENPTQSPWCSQYR.[R]	1xCl-DDE [C17(100)]
O60566	[R].EYLICEDYK.[L]	1xCl-DDE [C5(100)]
O60566	[K].TSEDQQTACGTIYSQTLSIK.[K]	1xCl-DDE [C9(100)]
O60568	[R].DVFSGSDTDPDMAFCK.[S]	1xCl-DDE [C15(100)]
O60568	[R].DVFSGSDTDPDMAFCK.[S]	1xCl-DDE [C15(100)]; 1xOxidation [M12(100)]
O60568	[R].YDCVISSPR.[K]	1xCl-DDE [C3(100)]
O60568	[R].QDPECEFYFSLDADAVLTNLQTLR.[I]	1xCl-DDE [C5(100)]
O60568	[R].DMAMDLCR.[Q]	1xCl-DDE [C7(100)]; 2xOxidation [M2(100); M4(100)]
O60568	[R].LLFSAESFCWPEWGLAEQYPEVGTGK.[R]	1xCl-DDE [C9(100)]
O60568	[K].GLDYEGGGCR.[F]	1xCl-DDE [C9(100)]
O60568	[K].LQLNYLGNYVPNGWTPEGGCGFCNQDR.[R]	2xCl-DDE [C20(100); C23(100)]
O60610	[K].LVAEDLSQDCFWTK.[V]	1xCl-DDE [C10(100)]
O60610	[R].NAGAFGFNISFLCK.[L]	1xCl-DDE [C13(100)]
O60610	[K].LQFSEQVENIKPEIVSVTAACEELRK.[S]	1xCl-DDE [C21(100)]
O60610	[K].LQFSEQVENIKPEIVSVTAACEELR.[K]	1xCl-DDE [C21(100)]
O60610	[K].AGCAVTSLLASELTK.[D]	1xCl-DDE [C3(100)]
O60610	[K].LIEECISQIVLHK.[N]	1xCl-DDE [C5(100)]
O60610	[K].LLSALCILPQPEDMNER.[V]	1xCl-DDE [C6(100)]
O60610	[R].DMPLLSCLESLR.[V]	1xCl-DDE [C7(100)]
O60610	[R].DMPLLSCLESLR.[V]	1xCl-DDE [C7(100)]; 1xOxidation [M2(100)]
O60613	[R].GCCQEEAQFETK.[K]	2xCl-DDE [C2(100); C3(100)]
O60637	[K].NQSVPLSCCR.[E]	2xCl-DDE [C8(100); C9(100)]
O60645	[K].LASGFGEDVDGYCDTIVAVAEVIK.[L]	1xCl-DDE [C13(100)]
O60645	[R].KLASGFGEDVDGYCDTIVAVAEVIK.[L]	1xCl-DDE [C14(100)]
O60645	[K].LMDLECSR.[D]	1xCl-DDE [C6(100)]
O60658	[R].ACNSVFTALENSEDAIEITSEDR.[F]	1xCl-DDE [C2(100)]
O60658	[K].ISECVQSDTHTDNQTGK.[H]	1xCl-DDE [C4(100)]
O60658	[R].QLDAEALCR.[S]	1xCl-DDE [C8(100)]
O60658	[K].EAQAVLACFLDK.[H]	1xCl-DDE [C8(100)]
O60664	[R].DIAQQLQATCTSLGSSIQGLPTNVKDQVQQAR.[R]	1xCl-DDE [C10(100)]
O60664	[R].DIAQQLQATCTSLGSSIQGLPTNVK.[D]	1xCl-DDE [C10(100)]
O60664	[R].VASMPLISSTCDMVSAAYASTK.[E]	1xCl-DDE [C11(100)]
O60664	[R].VASMPLISSTCDMVSAAYASTK.[E]	1xCl-DDE [C11(100)]; 1xOxidation [M4(100)]
O60664	[R].VASMPLISSTCDMVSAAYASTK.[E]	1xCl-DDE [C11(100)]; 2xOxidation [M4(100); M13(100)]
O60664	[K].TVCDAAEK.[G]	1xCl-DDE [C3(100)]
O60671	[K].INTQEPEETLDFDFCSTNVINK.[I]	1xCl-DDE [C15(100)]
O60671	[K].ALVLSCK.[V]	1xCl-DDE [C6(100)]
O60671	[R].NEDGQICFVEYYCCPDEEVPESES.[-]	3xCl-DDE [C7(100); C13(100); C14(100)]
O60678	[R].LFTSAEETFSHCK.[S]	1xCl-DDE [C12(100)]
O60678	[K].TLISEPCGIK.[H]	1xCl-DDE [C7(100)]
O60678	[K].VVLDVGCGTGILSMFAAK.[A]	1xCl-DDE [C7(100)]; 1xOxidation [M14(100)]
O60678	[K].GGSVYPDICTISLVAVSDVNK.[H]	1xCl-DDE [C9(100)]
O60678	[K].QQTPCLFCNR.[L]	2xCl-DDE [C5(100); C8(100)]
O60683	[K].AECPLCR.[E]	2xCl-DDE [C3(100); C6(100)]
O60683	[R].NPLCTLCLEER.[R]	2xCl-DDE [C4(100); C7(100)]
O60684	[R].NENCTLQFEAAWALTNIASGTSQQTK.[I]	1xCl-DDE [C4(100)]
O60684	[K].VSPCLPVLSR.[L]	1xCl-DDE [C4(100)]
O60684	[K].RNENCTLQFEAAWALTNIASGTSQQTK.[I]	1xCl-DDE [C5(100)]
O60684	[R].SGSGVNPYCGLIEEAYGLDKIEFLQSHENQEIYQK.[A]	1xCl-DDE [C9(100)]
O60684	[R].SGSGVNPYCGLIEEAYGLDK.[I]	1xCl-DDE [C9(100)]
O60701	[R].ISSINSISALCEATGADVEEVATAIGMDQR.[I]	1xCl-DDE [C11(100)]
O60701	[R].ISSINSISALCEATGADVEEVATAIGMDQR.[I]	1xCl-DDE [C11(100)]; 1xOxidation [M27(100)]
O60701	[K].YIEACAR.[R]	1xCl-DDE [C5(100)]
O60701	[K].EVVESCR.[G]	1xCl-DDE [C6(100)]
O60701	[R].AVQALCAVYEHWVPR.[E]	1xCl-DDE [C6(100)]
O60701	[K].DVLNLVYLCEALNLPEVAR.[Y]	1xCl-DDE [C9(100)]
O60701	[K].ASVGFGGSCFQK.[D]	1xCl-DDE [C9(100)]
O60716	[K].SNAAAYLQHLCYR.[N]	1xCl-DDE [C11(100)]
O60716	[R].HIEWESVLTNTAGCLR.[N]	1xCl-DDE [C14(100)]
O60716	[K].TPAILEASAGAIQNLCAGR.[W]	1xCl-DDE [C16(100)]
O60716	[R].YQEAAPNVANNTGPHAASCFGAK.[K]	1xCl-DDE [C19(100)]
O60716	[K].NCDGVPALVR.[L]	1xCl-DDE [C2(100)]
O60716	[R].EPNEDCKPR.[H]	1xCl-DDE [C6(100)]
O60716	[K].EVHLGACGALK.[N]	1xCl-DDE [C7(100)]
O60716	[K].KEVHLGACGALK.[N]	1xCl-DDE [C8(100)]
O60716	[K].LVENCVCLLR.[N]	2xCl-DDE [C5(100); C7(100)]
O60763	[K].CQNEQLQTAVTQQVSQIQQHKDQYNLLK.[I]	1xCl-DDE [C1(100)]
O60763	[K].CQNEQLQTAVTQQVSQIQQHK.[D]	1xCl-DDE [C1(100)]
O60763	[R].VLVSPTNPPGATSSCQK.[A]	1xCl-DDE [C15(100)]
O60763	[R].VQLATSIGNPPVSLLQQCTNILSQGSK.[I]	1xCl-DDE [C18(100)]
O60783	[R].CVMTSRPR.[G]	1xCl-DDE [C1(100)]; 1xOxidation [M3(100)]
O60783	[R].DSCPVR.[I]	1xCl-DDE [C3(100)]
O60784	[K].ATDGSLQSEDWALNMEICDIINETEEGPK.[D]	1xCl-DDE [C18(100)]
O60784	[K].ATDGSLQSEDWALNMEICDIINETEEGPK.[D]	1xCl-DDE [C18(100)]; 1xOxidation [M15(100)]
O60825	[K].ILNEIDAGVCEEMTYAEIEK.[R]	1xCl-DDE [C10(100)]
O60825	[K].ILNEIDAGVCEEMTYAEIEK.[R]	1xCl-DDE [C10(100)]; 1xOxidation [M13(100)]
O60825	[K].QCALVALEDVK.[A]	1xCl-DDE [C2(100)]
O60825	[R].KQCALVALEDVK.[A]	1xCl-DDE [C3(100)]
O60825	[K].RIECYK.[V]	1xCl-DDE [C4(100)]
O60825	[K].VFFVESVCDDPDVIAANILEVK.[V]	1xCl-DDE [C8(100)]
O60826	[K].TLGVSFVQAESECR.[H]	1xCl-DDE [C13(100)]
O60826	[R].KLQDCR.[E]	1xCl-DDE [C5(100)]
O60828	[K].VFDPSCGLPYYWNADTDLVSWLSPHDPNSVVTK.[S]	1xCl-DDE [C6(100)]
O60830	[R].IVDDCGGAFTMGVIGGGVFQAIK.[G]	1xCl-DDE [C5(100)]
O60830	[R].IVDDCGGAFTMGVIGGGVFQAIK.[G]	1xCl-DDE [C5(100)]; 1xOxidation [M11(100)]
O60832	[R].LVMKDSAVNAICYGAK.[I]	1xCl-DDE [C12(100)]; 1xOxidation [M3(100)]
O60832	[R].LGIFWVSCEAGTYIR.[T]	1xCl-DDE [C8(100)]
O60832	[K].DSAVNAICYGAK.[I]	1xCl-DDE [C8(100)]
O60832	[R].TTHYTPLACGSNPLKR.[E]	1xCl-DDE [C9(100)]
O60832	[R].TTHYTPLACGSNPLK.[R]	1xCl-DDE [C9(100)]
O60832	[K].VTGCLIVCIER.[A]	2xCl-DDE [C4(100); C8(100)]
O60841	[K].CPFIVALNK.[I]	1xCl-DDE [C1(100)]
O60841	[R].LAHCEELR.[A]	1xCl-DDE [C4(100)]
O60841	[K].GQEVCVK.[I]	1xCl-DDE [C5(100)]
O60841	[R].APIICVLGHVDTGK.[T]	1xCl-DDE [C5(100)]
O60841	[K].KGQEVCVK.[I]	1xCl-DDE [C6(100)]
O60841	[K].QGTPMCVPSK.[N]	1xCl-DDE [C6(100)]
O60841	[K].QGTPMCVPSK.[N]	1xCl-DDE [C6(100)]; 1xOxidation [M5(100)]
O60841	[K].HIAVFPCK.[I]	1xCl-DDE [C7(100)]
O60858	[K].CLEGILEGSVR.[N]	1xCl-DDE [C1(100)]
O60870	[K].GACSSSGATSSK.[S]	1xCl-DDE [C3(100)]
O60884	[K].VIEPGCVR.[V]	1xCl-DDE [C6(100)]
O60884	[R].QLAPGMVQQMQSVCSDCNGEGEVINEK.[D]	2xCl-DDE [C14(100); C17(100)]; 1xOxidation [M]
O60884	[K].NVLCSACSGQGGK.[S]	2xCl-DDE [C4(100); C7(100)]
O60885	[K].CKPMSYEEK.[R]	1xCl-DDE [C1(100)]
O60885	[K].CKPMSYEEK.[R]	1xCl-DDE [C1(100)]; 1xOxidation [M4(100)]
O60885	[R].YVTSCLR.[K]	1xCl-DDE [C5(100)]
O60885	[K].CCSGILK.[E]	2xCl-DDE [C1(100); C2(100)]
O60888	[R].VLLTMASGSPPTQPSPASDSGSGYVPGSVSAAFVTCPNEK.[V]	1xCl-DDE [C36(100)]
O60888	[R].VLLTMASGSPPTQPSPASDSGSGYVPGSVSAAFVTCPNEK.[V]	1xCl-DDE [C36(100)]; 1xOxidation [M5(100)]
O60888	[R].LAACVNLIPQITSIYEWK.[G]	1xCl-DDE [C4(100)]
O60906	[R].SGIIGSGLCVFSK.[H]	1xCl-DDE [C9(100)]
O60907	[R].GVCTHTLTK.[H]	1xCl-DDE [C3(100)]
O60907	[R].GTGGIFEVCWNAR.[G]	1xCl-DDE [C9(100)]
O60921	[R].ISPDKLNFILCDK.[L]	1xCl-DDE [C11(100)]
O60921	[K].ALCNIVNNK.[M]	1xCl-DDE [C3(100)]
O60921	[K].LNFILCDK.[L]	1xCl-DDE [C6(100)]
O60927	[K].CCCIYEKPR.[A]	3xCl-DDE [C1(100); C2(100); C3(100)]
O60930	[R].AEIHAACK.[A]	1xCl-DDE [C7(100)]
O60934	[R].DEENQEMSSCK.[S]	1xCl-DDE [C10(100)]
O60934	[R].DEENQEMSSCK.[S]	1xCl-DDE [C10(100)]; 1xOxidation [M7(100)]
O60934	[R].ERDEENQEMSSCK.[S]	1xCl-DDE [C12(100)]
O60934	[R].ERDEENQEMSSCK.[S]	1xCl-DDE [C12(100)]; 1xOxidation [M9(100)]
O60934	[K].NCAILIENDQSISR.[N]	1xCl-DDE [C2(100)]
O60934	[R].KNCAILIENDQSISR.[N]	1xCl-DDE [C3(100)]
O60934	[R].IETSCSLLEQTQPATPSLWK.[N]	1xCl-DDE [C5(100)]
O60934	[R].LITEENEEEHNFFLAPGTCVVDTGITNSQTLIPDCQK.[K]	2xCl-DDE [C19(100); C35(100)]
O60936	[K].GEAACQELLR.[C]	1xCl-DDE [C5(100)]
O60936	[R].SYDPPCPGHWTPEAPGSGTTCPGLPR.[A]	2xCl-DDE [C6(100); C21(100)]
O60941	[R].TCFPQQR.[K]	1xCl-DDE [C2(100)]
O60941	[R].LQHCAR.[V]	1xCl-DDE [C4(100)]
O60942	[R].CDDILK.[W]	1xCl-DDE [C1(100)]
O60942	[R].CTAASQGQK.[R]	1xCl-DDE [C1(100)]
O60942	[K].SFPNAYNTAMAVCNSISNPVTK.[E]	1xCl-DDE [C13(100)]
O60942	[R].YGDIEEAPPPPLLPDWCFEDDEDEDEDEDGKK.[E]	1xCl-DDE [C17(100)]
O60942	[R].WLNCPR.[R]	1xCl-DDE [C4(100)]
O60942	[K].GHGECPTTENTETFIR.[L]	1xCl-DDE [C5(100)]
O60942	[R].NKPFFDICTSR.[K]	1xCl-DDE [C8(100)]
O60942	[K].FNSQPVGDCDFNVR.[L]	1xCl-DDE [C9(100)]
O75044	[R].SASTAGDIACAFRPVK.[S]	1xCl-DDE [C10(100)]
O75044	[R].AGASCPSGGHVADIYLANINK.[Q]	1xCl-DDE [C5(100)]
O75051	[K].APVPIDDNFCGLDINQPLGGSTPVEGLTLYTTSR.[D]	1xCl-DDE [C10(100)]
O75051	[K].NLCPPASGGAK.[L]	1xCl-DDE [C3(100)]
O75051	[K].VLNCDTITQVK.[E]	1xCl-DDE [C4(100)]
O75051	[R].INISEDCPQLVPTEEILIPVGEVKPITLK.[A]	1xCl-DDE [C7(100)]
O75054	[K].EPHLNYSPTCLEPPVLSIHPGAID.[-]	1xCl-DDE [C10(100)]
O75063	[K].QCTDQFGMDTVLVEDR.[M]	1xCl-DDE [C2(100)]; 1xOxidation [M8(100)]
O75063	[R].ETEPACADGDIMEGSVTLWLPDVWPLQK.[H]	1xCl-DDE [C6(100)]; 1xOxidation [M12(100)]
O75063	[R].WEYDESYCDAVK.[K]	1xCl-DDE [C8(100)]
O75083	[K].CFSIDNPGYEPEVVAVHPGGDTVAIGGVDGNVR.[L]	1xCl-DDE [C1(100)]
O75083	[R].MTVDESGQLISCSMDDTVR.[Y]	1xCl-DDE [C12(100)]; 1xOxidation [M1(100)]
O75083	[R].MTVDESGQLISCSMDDTVR.[Y]	1xCl-DDE [C12(100)]; 2xOxidation [M1(100); M14(100)]
O75083	[K].GPVTDVAYSHDGAFLAVCDASK.[V]	1xCl-DDE [C18(100)]
O75083	[R].KCFSIDNPGYEPEVVAVHPGGDTVAIGGVDGNVR.[L]	1xCl-DDE [C2(100)]
O75083	[K].VCALGGSK.[A]	1xCl-DDE [C2(100)]
O75083	[K].SIQCLTVHKNGGK.[S]	1xCl-DDE [C4(100)]
O75083	[K].SIQCLTVHK.[N]	1xCl-DDE [C4(100)]
O75083	[R].FVNCVR.[F]	1xCl-DDE [C4(100)]
O75083	[R].LATGSDDNCAAFFEGPPFK.[F]	1xCl-DDE [C9(100)]
O75110	[R].CAPTQK.[A]	1xCl-DDE [C1(100)]
O75110	[R].LPVACTQR.[L]	1xCl-DDE [C5(100)]
O75110	[K].QYEDSCR.[V]	1xCl-DDE [C6(100)]
O75110	[K].LETATCTAK.[N]	1xCl-DDE [C6(100)]
O75113	[K].GICEPELEER.[E]	1xCl-DDE [C3(100)]
O75116	[R].CLTQNDLK.[M]	1xCl-DDE [C1(100)]
O75116	[R].ENLLLSDSPSCR.[E]	1xCl-DDE [C11(100)]
O75116	[R].ICGLEEDLKNGK.[I]	1xCl-DDE [C2(100)]
O75116	[R].ICGLEEDLK.[N]	1xCl-DDE [C2(100)]
O75116	[K].NCLLETAK.[L]	1xCl-DDE [C2(100)]
O75116	[K].NSLCFPEDAEISK.[H]	1xCl-DDE [C4(100)]
O75116	[K].SNYICHK.[G]	1xCl-DDE [C5(100)]
O75116	[R].ELKEECEEK.[T]	1xCl-DDE [C6(100)]
O75116	[K].EEIIAPCK.[V]	1xCl-DDE [C7(100)]
O75116	[K].KEEIIAPCK.[V]	1xCl-DDE [C8(100)]
O75122	[R].CASSNWSER.[K]	1xCl-DDE [C1(100)]
O75122	[R].SAEEAASVLATSISPEQCIK.[V]	1xCl-DDE [C18(100)]
O75122	[K].VMATSGCAAIR.[F]	1xCl-DDE [C7(100)]; 1xOxidation [M2(100)]
O75122	[K].KDDGDSMCGGPGMSDPR.[A]	1xCl-DDE [C8(100)]; 2xOxidation [M7(100); M13(100)]
O75122	[R].LIPLITSNCTSK.[S]	1xCl-DDE [C9(100)]
O75123	[K].LYECSQYGR.[D]	1xCl-DDE [C4(100)]
O75127	[R].DLEPSDATYTALFNVCAESPWK.[D]	1xCl-DDE [C16(100)]
O75127	[R].TKPQGDQDTGKEADDGCALGGR.[-]	1xCl-DDE [C17(100)]
O75127	[R].DCGLGDPQVASELLLKPR.[E]	1xCl-DDE [C2(100)]
O75127	[K].EADDGCALGGR.[-]	1xCl-DDE [C6(100)]
O75128	[K].CEVSPEHVVLLR.[D]	1xCl-DDE [C1(100)]
O75128	[R].CNSVEK.[H]	1xCl-DDE [C1(100)]
O75128	[R].VSPEVPLQNILPVICAK.[C]	1xCl-DDE [C15(100)]
O75128	[R].SSCFSLVQSSQR.[D]	1xCl-DDE [C3(100)]
O75128	[K].VYGCADGER.[T]	1xCl-DDE [C4(100)]
O75128	[R].GHSGTCSLR.[K]	1xCl-DDE [C6(100)]
O75128	[K].DGAQWPCVTPPNNHGEDLAVGAPPR.[G]	1xCl-DDE [C7(100)]
O75128	[R].VSVGQSCGFSGK.[Q]	1xCl-DDE [C7(100)]
O75128	[K].WATDQEDCSDQDLAGTPDLGPQK.[S]	1xCl-DDE [C8(100)]
O75131	[R].SCLPQIK.[L]	1xCl-DDE [C2(100)]
O75131	[K].NCLNPQFSK.[T]	1xCl-DDE [C2(100)]
O75131	[K].VECYDYDNDGSHDLIGTFQTTMTK.[L]	1xCl-DDE [C3(100)]
O75131	[K].VECYDYDNDGSHDLIGTFQTTMTK.[L]	1xCl-DDE [C3(100)]; 1xOxidation [M22(100)]
O75131	[R].IKNCLNPQFSK.[T]	1xCl-DDE [C4(100)]
O75131	[K].SDPLCVLFLNTSGQQWYEVER.[T]	1xCl-DDE [C5(100)]
O75131	[K].EALAQCVLAEIPQQVVGYFNTYK.[L]	1xCl-DDE [C6(100)]
O75131	[K].ISLNSLCYGDMDK.[T]	1xCl-DDE [C7(100)]
O75131	[K].VALNVSCANLLDK.[D]	1xCl-DDE [C7(100)]
O75131	[K].VALNVSCANLLDKDIGSK.[S]	1xCl-DDE [C7(100)]
O75131	[K].ISLNSLCYGDMDK.[T]	1xCl-DDE [C7(100)]; 1xOxidation [M11(100)]
O75131	[R].SSPVEFECINEK.[K]	1xCl-DDE [C8(100)]
O75131	[K].TIELSDDDFLGECECTLGQIVSSK.[K]	2xCl-DDE [C13(100); C15(100)]
O75140	[K].SQLFCNSFTPR.[I]	1xCl-DDE [C5(100)]
O75140	[R].FLLLPACVTATK.[R]	1xCl-DDE [C7(100)]
O75143	[R].THCAATPSSSEDTETVSNSSEGR.[A]	1xCl-DDE [C3(100)]
O75143	[R].LATCTPSDR.[T]	1xCl-DDE [C4(100)]
O75144	[R].AMVGSDVELSCACPEGSR.[F]	2xCl-DDE [C11(100); C13(100)]; 1xOxidation [M2(100)]
O75145	[R].LAVLCR.[Q]	1xCl-DDE [C5(100)]
O75146	[R].CTSSPDYLVSR.[A]	1xCl-DDE [C1(100)]
O75146	[R].QLNTAIAVSQMSSGQCR.[L]	1xCl-DDE [C16(100)]
O75146	[R].QLNTAIAVSQMSSGQCR.[L]	1xCl-DDE [C16(100)]; 1xOxidation [M11(100)]
O75146	[R].LIDTCR.[E]	1xCl-DDE [C5(100)]
O75147	[K].AGAVEVPGDCVPSEGDYR.[F]	1xCl-DDE [C10(100)]
O75147	[K].ASSGDQGSPPCFLR.[F]	1xCl-DDE [C11(100)]
O75147	[R].LSFPADGAEHGLLLTAALPTDAGVYVCR.[A]	1xCl-DDE [C27(100)]
O75147	[R].EHGIAVLECK.[V]	1xCl-DDE [C9(100)]
O75150	[K].CNAAFGAHDFHR.[I]	1xCl-DDE [C1(100)]
O75150	[R].QACEDELR.[E]	1xCl-DDE [C3(100)]
O75150	[R].QACEDELRER.[I]	1xCl-DDE [C3(100)]
O75150	[R].VEELCQR.[V]	1xCl-DDE [C5(100)]
O75150	[R].EIQPCLAESR.[A]	1xCl-DDE [C5(100)]
O75150	[R].RVEELCQR.[V]	1xCl-DDE [C6(100)]
O75151	[K].AVRPEVNTVASSDEVCDGDREK.[E]	1xCl-DDE [C16(100)]
O75151	[K].NSVDLDDYEEEQDHLDACFK.[D]	1xCl-DDE [C18(100)]
O75152	[K].CAAQTLEK.[R]	1xCl-DDE [C1(100)]
O75152	[K].LNCAFHHNR.[G]	1xCl-DDE [C3(100)]
O75152	[K].QGECLNFGIK.[T]	1xCl-DDE [C4(100)]
O75152	[K].KDTTCIK.[L]	1xCl-DDE [C5(100)]
O75152	[R].GDVASCNTQVAEKPVLTAVPGITR.[H]	1xCl-DDE [C6(100)]
O75152	[R].SEIPCYWENQPTGCQK.[L]	2xCl-DDE [C5(100); C14(100)]
O75152	[K].RSEIPCYWENQPTGCQK.[L]	2xCl-DDE [C6(100); C15(100)]
O75153	[K].CLTQQAVALQR.[T]	1xCl-DDE [C1(100)]
O75153	[K].KGLEMDPIDCTPPEYILPGSR.[E]	1xCl-DDE [C10(100)]; 1xOxidation [M5(100)]
O75153	[K].SLDPSDAFNGVDCNSLSFLSVFTDGDLGDSGKR.[K]	1xCl-DDE [C13(100)]
O75153	[K].DCMEHAVLPVDGATLAEVMR.[Q]	1xCl-DDE [C2(100)]; 1xOxidation [M3(100)]
O75153	[R].TFPPDLNFLPVPGEELPEECAR.[A]	1xCl-DDE [C20(100)]
O75153	[R].IATPFQVYSWTAPQAEHAMDCVR.[A]	1xCl-DDE [C21(100)]
O75153	[R].IATPFQVYSWTAPQAEHAMDCVR.[A]	1xCl-DDE [C21(100)]; 1xOxidation [M19(100)]
O75153	[K].NICQEAK.[N]	1xCl-DDE [C3(100)]
O75153	[R].FPESCQDEVR.[D]	1xCl-DDE [C5(100)]
O75153	[R].ERPLCPLQPQNR.[D]	1xCl-DDE [C5(100)]
O75153	[R].DWKPLQCLK.[V]	1xCl-DDE [C7(100)]
O75153	[K].NYFDFDLECETVDQAVETYGLQK.[I]	1xCl-DDE [C9(100)]
O75153	[K].DAAAFLLSCQIPGLVK.[D]	1xCl-DDE [C9(100)]
O75153	[K].GLEMDPIDCTPPEYILPGSR.[E]	1xCl-DDE [C9(100)]
O75153	[K].GLEMDPIDCTPPEYILPGSR.[E]	1xCl-DDE [C9(100)]; 1xOxidation [M4(100)]
O75153	[R].HQVLNDRDEEVELCSSVECK.[G]	2xCl-DDE [C14(100); C19(100)]
O75157	[R].ATDYGPEEVCER.[S]	1xCl-DDE [C10(100)]
O75164	[K].GFFPGSAQSCEAFLR.[H]	1xCl-DDE [C10(100)]
O75164	[K].EDLSSEQYEMTECPAALAPVRPTHSSVR.[Q]	1xCl-DDE [C13(100)]; 1xOxidation [M10(100)]
O75164	[R].DSISSDSETSEPLSCR.[A]	1xCl-DDE [C15(100)]
O75164	[R].VCLEIPQEVSQSELFPK.[E]	1xCl-DDE [C2(100)]
O75164	[R].FYQCEVVR.[L]	1xCl-DDE [C4(100)]
O75164	[R].AGNEEECPEEDMEGVEDGEEGDLK.[T]	1xCl-DDE [C7(100)]
O75164	[R].VTVGEPCTR.[K]	1xCl-DDE [C7(100)]
O75164	[R].AGNEEECPEEDMEGVEDGEEGDLK.[T]	1xCl-DDE [C7(100)]; 1xOxidation [M12(100)]
O75164	[K].QAVLCSCR.[K]	2xCl-DDE [C5(100); C7(100)]
O75165	[R].VIHALSENELCVR.[A]	1xCl-DDE [C11(100)]
O75165	[K].ESPLLPAATELAFHTVNCSALNAEELR.[R]	1xCl-DDE [C18(100)]
O75165	[R].VFSVGTHAITTYNPNTLEVTNQWPYGDICSISPVGK.[G]	1xCl-DDE [C29(100)]
O75165	[R].VLCSYDYR.[N]	1xCl-DDE [C3(100)]
O75165	[R].YNCYK.[H]	1xCl-DDE [C3(100)]
O75165	[K].YECLAEEIK.[I]	1xCl-DDE [C3(100)]
O75165	[R].RYNCYK.[H]	1xCl-DDE [C4(100)]
O75165	[K].DLACFYTTK.[H]	1xCl-DDE [C4(100)]
O75165	[R].VLALTETCLVER.[D]	1xCl-DDE [C8(100)]
O75165	[K].RADTVGLACEAINR.[M]	1xCl-DDE [C9(100)]
O75170	[R].FGAPHASESCSK.[N]	1xCl-DDE [C10(100)]
O75170	[R].TESCLVSGTQVLLTLLETR.[R]	1xCl-DDE [C4(100)]
O75170	[R].GLPADCR.[G]	1xCl-DDE [C6(100)]
O75170	[R].LLSPACPAPK.[E]	1xCl-DDE [C6(100)]
O75170	[R].QSNASQTLCDIVR.[L]	1xCl-DDE [C9(100)]
O75170	[K].CCLVQR.[I]	2xCl-DDE [C1(100); C2(100)]
O75170	[R].IAEINFNIDADEDSPSAALFEACCSDR.[I]	2xCl-DDE [C23(100); C24(100)]
O75179	[R].IQLQQQQQQSCQHLGLLTPVGVGEQLSEGDYAR.[L]	1xCl-DDE [C11(100)]
O75179	[K].EVNQFPSDSECMR.[Y]	1xCl-DDE [C11(100)]
O75179	[K].EVNQFPSDSECMR.[Y]	1xCl-DDE [C11(100)]; 1xOxidation [M12(100)]
O75179	[K].LSETISEGTSNSLSTCTK.[S]	1xCl-DDE [C16(100)]
O75179	[R].VCDLLLK.[K]	1xCl-DDE [C2(100)]
O75179	[K].FCELLIGR.[G]	1xCl-DDE [C2(100)]
O75179	[R].GGCNINAIR.[E]	1xCl-DDE [C3(100)]
O75179	[R].ISSCSDESSNSNSSR.[K]	1xCl-DDE [C4(100)]
O75179	[R].SLAEACSEGDVNAVR.[K]	1xCl-DDE [C6(100)]
O75179	[R].NSPLDCGSASPNK.[V]	1xCl-DDE [C6(100)]
O75179	[K].AGADIELGCSTPLMEAAQEGHLELVK.[Y]	1xCl-DDE [C9(100)]
O75182	[K].TLCETVHVHGLPVTR.[Y]	1xCl-DDE [C3(100)]
O75182	[R].EIDYASCK.[R]	1xCl-DDE [C7(100)]
O75191	[R].QLEAAVGGAQALSCLTGSR.[A]	1xCl-DDE [C14(100)]
O75192	[K].NLCDILNPLDQLGIYK.[S]	1xCl-DDE [C3(100)]
O75208	[K].DGSELILHFVTQCNTR.[L]	1xCl-DDE [C13(100)]
O75223	[K].VATQEGKEITCR.[S]	1xCl-DDE [C11(100)]
O75223	[K].IICMGAK.[E]	1xCl-DDE [C3(100)]
O75223	[K].IICMGAK.[E]	1xCl-DDE [C3(100)]; 1xOxidation [M4(100)]
O75223	[K].KIICMGAK.[E]	1xCl-DDE [C4(100)]; 1xOxidation [M5(100)]
O75223	[R].NPSAAFFCVAR.[L]	1xCl-DDE [C8(100)]
O75306	[R].IIAQCLNK.[M]	1xCl-DDE [C5(100)]
O75306	[R].LDYVSMMCNEQAYSLAVEK.[L]	1xCl-DDE [C8(100)]
O75306	[R].LDYVSMMCNEQAYSLAVEK.[L]	1xCl-DDE [C8(100)]; 1xOxidation [M6(100)]
O75306	[R].LDYVSMMCNEQAYSLAVEK.[L]	1xCl-DDE [C8(100)]; 2xOxidation [M6(100); M7(100)]
O75312	[K].SETCSVEIPELEFELGMAVLGGK.[F]	1xCl-DDE [C4(100)]; 1xOxidation [M17(100)]
O75312	[R].NEVLQFSTNCPECNAPAQTNMK.[L]	2xCl-DDE [C10(100); C13(100)]
O75319	[R].TGYLICR.[Y]	1xCl-DDE [C6(100)]
O75319	[K].LAPEECFSPLDLFNK.[I]	1xCl-DDE [C6(100)]
O75319	[K].KLAPEECFSPLDLFNK.[I]	1xCl-DDE [C7(100)]
O75323	[K].LQFHNVKPECLEAYNK.[I]	1xCl-DDE [C10(100)]
O75323	[K].ICQEVLPK.[I]	1xCl-DDE [C2(100)]
O75330	[K].CQLLEK.[E]	1xCl-DDE [C1(100)]
O75330	[K].LLEYIEEISCASDQVEK.[Y]	1xCl-DDE [C10(100)]
O75330	[R].APMECQESWK.[-]	1xCl-DDE [C5(100)]; 1xOxidation [M3(100)]
O75330	[R].FNDPSGCAPSPGAYDVK.[T]	1xCl-DDE [C7(100)]
O75340	[R].GQIAFDDFIQGCIVLQR.[L]	1xCl-DDE [C12(100)]
O75347	[R].MMIPDCQR.[R]	1xCl-DDE [C6(100)]; 1xOxidation [M2(100)]
O75347	[R].MMIPDCQR.[R]	1xCl-DDE [C6(100)]; 2xOxidation [M1(100); M2(100)]
[truncated: 23,602 more rows]

## Sheet: Fig.2d
Master Protein Accessions	Annotated Sequence	Modifications	Abundances:iodoTMT 1	Abundances:iodoTMT 2	Abundances:iodoTMT 3	Avearge abundance of 3 replicates	Scaled abundances: iodoTMT 1	Scaled abundances: iodoTMT 2	Scaled abundances: iodoTMT 3	Scaled log2 abundances: iodoTMT 1	Scaled log2 abundances: iodoTMT 2	Scaled log2 abundances: iodoTMT 3		Master Protein Accessions	Annotated Sequence	Modifications	Abundance: Cys-BOOST 1	Abundance: Cys-BOOST 2	Abundance: Cys-BOOST 3	Avearge abundance of 3 replicates	Scaled abundances: Cys-BOOST 1	Scaled abundances: Cys-BOOST 2	Scaled abundances: Cys-BOOST 3	Scaled log2 abundances: Cys-BOOST 1	Scaled log2 abundances: Cys-BOOST 2	Scaled log2 abundances: Cys-BOOST 3
A0AVT1	[K].CQAWDLGTNFFLSEDDVVNK.[R]	1xiodoTMT6plex [C1(100)]	54.8	58.5	68.2	60.5	0.905785	0.966942	1.12727	-0.142759	-0.0484985	0.172837		A0AV96	[R].GGGAAEAAQQPSYVYSCDPYTLAYYGYPYNALIGPNR.[D]	1xCl-DDE [C17(100)]	136.7	163.8	164.9	155.133	0.881177	1.05587	1.06296	-0.182495	0.0784266	0.0880827
A0AVT1	[K].CQAWDLGTNFFLSEDDVVNKR.[N]	1xiodoTMT6plex [C1(100)]	86.7	101.7	98.5	95.6333	0.906588	1.06344	1.02998	-0.141482	0.0887342	0.0426102		A0AV96	[K].SFGQFNPGCVER.[V]	1xCl-DDE [C9(100)]	747.4	758.6	747.8	751.267	0.994853	1.00976	0.995386	-0.00744453	0.0140143	-0.00667262
A0AVT1	[K].VCPTTETIYNDEFYTK.[Q]	1xiodoTMT6plex [C2(100)]	144.3	147	124.1	138.467	1.04213	1.06163	0.896245	0.0595326	0.0862774	-0.158036		A0AVI4	[R].VASTNPAVQAFDIWLNSTEYGELCEK.[L]	1xCl-DDE [C24(100)]	200.7	207.5	193.9	200.7	1	1.03388	0.966119	-1.60171e-16	0.0480707	-0.0497278
A0AVT1	[K].KINDFCR.[S]	1xiodoTMT6plex [C6(100)]	982.7	992.6	796.1	923.8	1.06376	1.07447	0.861767	0.0891705	0.103632	-0.214631		A0AVI4	[R].VPCPTCR.[A]	2xCl-DDE [C3(100); C6(100)]	1827.9	1843.6	1892	1854.5	0.985657	0.994122	1.02022	-0.0208431	-0.0085046	0.0288818
A0AVT1	[R].ACIGDTLCQK.[L]	2xiodoTMT6plex [C2(100); C8(100)]	510.3	474.4	405.9	463.533	1.10089	1.02344	0.875665	0.138673	0.0334309	-0.191549		A0AVT1	[K].CLIVDFSNPEAPLEIHTAMLALDQFQEK.[Y]	1xCl-DDE [C1(100)]	128.9	99.5	102.7	110.367	1.16793	0.90154	0.930535	0.223948	-0.149536	-0.103868
A0FGR8	[R].ACDLPAWVHFPDTER.[A]	1xiodoTMT6plex [C2(100)]	107.6	119.4	106.2	111.067	0.968788	1.07503	0.956182	-0.0457478	0.104377	-0.0646421		A0AVT1	[K].CQAWDLGTNFFLSEDDVVNKR.[N]	1xCl-DDE [C1(100)]	798.7	778.7	840	805.8	0.991189	0.966369	1.04244	-0.0127681	-0.0493542	0.0599675
A0JLT2	[R].LHTGPLPEQCR.[L]	1xiodoTMT6plex [C10(100)]	205	199.3	145.2	183.167	1.1192	1.08808	0.792721	0.162467	0.121785	-0.335116		A0AVT1	[K].CQAWDLGTNFFLSEDDVVNK.[R]	1xCl-DDE [C1(100)]	384.3	366	350.5	366.933	1.04733	0.997456	0.955214	0.066715	-0.00367432	-0.0661035
A0JNW5	[R].LADFNIYQVSTAEQCR.[S]	1xiodoTMT6plex [C15(100)]	137.7	157.7	145.4	146.933	0.93716	1.07328	0.989564	-0.0936332	0.102021	-0.0151345		A0AVT1	[K].CLIVDFSNPEAPLEIHTAMLALDQFQEK.[Y]	1xCl-DDE [C1(100)]; 1xOxidation [M19(100)]	261.3	252.7	253.9	255.967	1.02084	0.987238	0.991926	0.0297512	-0.0185303	-0.0116956
A0MZ66	[K].VTFQPPSSIGCR.[K]	1xiodoTMT6plex [C11(100)]	140.3	148.6	124.3	137.733	1.01864	1.0789	0.902469	0.0266373	0.109556	-0.148051		A0AVT1	[R].DPPEEEIPFCTLK.[S]	1xCl-DDE [C10(100)]	231	242.7	242	238.567	0.968283	1.01733	1.01439	-0.0464996	0.0247816	0.0206146
A1L0T0	[R].CVEILSR.[A]	1xiodoTMT6plex [C1(100)]	2012.1	1955.5	1911.8	1959.8	1.02669	0.997806	0.975508	0.0379956	-0.0031689	-0.0357748		A0AVT1	[K].VCPTTETIYNDEFYTK.[Q]	1xCl-DDE [C2(100)]	143	158.2	172.6	157.933	0.905445	1.00169	1.09287	-0.143301	0.0024339	0.128117
A1L0T0	[R].GALQAVDQLSLFRPLCK.[F]	1xiodoTMT6plex [C16(100)]	110.8	145.5	136.8	131.033	0.845586	1.1104	1.04401	-0.241976	0.151085	0.0621344		A0AVT1	[R].SQCPPIK.[F]	1xCl-DDE [C3(100)]	2532.9	2523.1	2498	2518	1.00592	1.00203	0.992057	0.00851184	0.0029191	-0.0115048
A1L0T0	[K].VLHDAQQQCR.[D]	1xiodoTMT6plex [C9(100)]	333.6	326.1	344.6	334.767	0.996515	0.974111	1.02937	-0.00503659	-0.0378414	0.0417668		A0AVT1	[R].LFCDFGDEFEVLDTTGEEPK.[E]	1xCl-DDE [C3(100)]	545.2	552.8	515.9	537.967	1.01345	1.02757	0.958981	0.0192688	0.0392408	-0.0604253
A1L188	[R].SCFAAAAK.[K]	1xiodoTMT6plex [C2(100)]	144.9	166.3	163.3	158.167	0.916122	1.05142	1.03246	-0.126388	0.0723426	0.0460792		A0AVT1	[R].KPNVGCQQDSEELLK.[L]	1xCl-DDE [C6(100)]	3552.6	3576.2	3670	3599.6	0.986943	0.993499	1.01956	-0.0189613	-0.00940918	0.0279435
A1X283	[R].LIPIDEYCK.[A]	1xiodoTMT6plex [C8(100)]	487	503.7	467.2	485.967	1.00213	1.03649	0.961383	0.00306441	0.0517074	-0.0568171		A0AVT1	[K].ALQLLHCFPLDIR.[L]	1xCl-DDE [C7(100)]	118.3	109.3	110.9	112.833	1.04845	0.968685	0.982866	0.0682567	-0.0458999	-0.024934
A2RRP1	[K].SWDVCSQLGQSEGYQDLATR.[Q]	1xiodoTMT6plex [C5(100)]	113.8	115.3	174.2	134.433	0.846516	0.857674	1.29581	-0.24039	-0.221498	0.373854		A0AVT1	[R].ACIGDTLCQK.[L]	2xCl-DDE [C2(100); C8(100)]	661.1	667.4	661.1	663.2	0.996834	1.00633	0.996834	-0.00457549	0.00910768	-0.00457549
A2RRP1	[R].SWVLHECLER.[V]	1xiodoTMT6plex [C7(100)]	206	199.3	236.9	214.067	0.962317	0.931018	1.10666	-0.0554158	-0.103118	0.146218		A0FGR8	[R].ACDLPAWVHFPDTER.[A]	1xCl-DDE [C2(100)]	2210.5	2155.7	2210.2	2192.13	1.00838	0.98338	1.00824	0.0120372	-0.0241791	0.0118414
A2RRP1	[K].SCEWFEPSPQVTATHDGGFLSLECEIK.[L]	2xiodoTMT6plex [C2(100); C24(100)]	365.3	320.5	296.4	327.4	1.11576	0.978925	0.905315	0.158027	-0.03073	-0.143509		A0FGR8	[R].DEQHQCSLGNLK.[V]	1xCl-DDE [C6(100)]	1143.5	1182.9	1241.6	1189.33	0.961463	0.994591	1.04395	-0.0566967	-0.007825	0.0620473
A2RRP1	[K].ECISQSPTCYK.[Q]	2xiodoTMT6plex [C2(100); C9(100)]	220.4	215.7	167	201.033	1.09634	1.07296	0.830708	0.132689	0.101591	-0.267587		A0JNW5	[R].YAESQKEPQTCNQVSLNTSQSESSDLAGR.[L]	1xCl-DDE [C11(100)]	685.6	756.4	730.5	724.167	0.946743	1.04451	1.00875	-0.0789547	0.0628276	0.0125625
A2RTX5	[R].CGPLIDLCK.[G]	2xiodoTMT6plex [C1(100); C8(100)]	262.4	283.4	232.7	259.5	1.01118	1.0921	0.896724	0.0160332	0.127105	-0.157263		A0MZ66	[K].VTFQPPSSIGCR.[K]	1xCl-DDE [C11(100)]	899.6	947.3	908.9	918.6	0.979316	1.03124	0.98944	-0.0301531	0.0443846	-0.0153152
A3KMH1	[R].AGTAFYIDQCAVR.[A]	1xiodoTMT6plex [C10(100)]	277.6	283.2	268.1	276.3	1.00471	1.02497	0.970322	0.00677201	0.0355857	-0.0434643		A0MZ66	[K].GCESAVDELK.[G]	1xCl-DDE [C2(100)]	293.8	285.1	288.8	289.233	1.01579	0.985709	0.998502	0.0226006	-0.0207658	-0.00216309
A3KMH1	[R].SLNFTEECASWR.[I]	1xiodoTMT6plex [C8(100)]	509.8	495.4	594.9	533.367	0.955815	0.928817	1.11537	-0.0651963	-0.106534	0.15752		A0MZ66	[R].KLEGCTSSK.[V]	1xCl-DDE [C5(100)]	5380.5	5316	5570	5422.17	0.992315	0.98042	1.02726	-0.0111292	-0.0285284	0.0388079
A5PLN9	[R].TYEYDDIAQVCVVSSAIK.[V]	1xiodoTMT6plex [C11(100)]	92	92.3	102.7	95.6667	0.961672	0.964808	1.07352	-0.0563825	-0.0516857	0.102348		A0MZ66	[K].LGPDVITEEINIDDEDSTTDTDGAAETCVSVQCQK.[Q]	2xCl-DDE [C28(100); C33(100)]	240.3	219.5	205.8	221.867	1.08308	0.989333	0.927584	0.115144	-0.015472	-0.10845
A5PLN9	[R].LSLEAIPDTVNLEEPFHITCK.[I]	1xiodoTMT6plex [C20(100)]	78.6	87.4	75.2	80.4	0.977612	1.08706	0.935323	-0.0326662	0.120438	-0.0964628		A1L0T0	[R].CVEILSR.[A]	1xCl-DDE [C1(100)]	566.9	597.6	588.5	584.333	0.970165	1.0227	1.00713	-0.0436973	0.0323886	0.0102508
A5YKK6	[R].CPVVLAPLLYPEK.[R]	1xiodoTMT6plex [C1(100)]	146.4	152.4	169.3	156.033	0.938261	0.976714	1.08502	-0.0919387	-0.0339914	0.117728		A1L0T0	[R].AAVETLGVPCFLGGMAR.[G]	1xCl-DDE [C10(100)]	368.6	358.4	353.4	360.133	1.02351	0.995187	0.981303	0.0335249	-0.0069605	-0.0272291
A5YKK6	[R].EMMDQAAAQLAQDNCELACCFIQK.[T]	3xiodoTMT6plex [C15(100); C19(100); C20(100)]	189.2	207.4	174.7	190.433	0.993524	1.0891	0.917381	-0.00937394	0.12313	-0.124406		A1L0T0	[R].AAVETLGVPCFLGGMAR.[G]	1xCl-DDE [C10(100)]; 1xOxidation [M15(100)]	703.4	750.7	710.5	721.533	0.974868	1.04042	0.984708	-0.0367207	0.0571704	-0.0222314
A6NDG6	[R].AQALLADVDTLLFDCDGVLWR.[G]	1xiodoTMT6plex [C15(100)]	58.2	55.7	46.5	53.4667	1.08853	1.04177	0.869701	0.122379	0.0590376	-0.201409		A1L0T0	[K].ADVIVLAGTVCDFR.[L]	1xCl-DDE [C11(100)]	160.5	172.2	177	169.9	0.944673	1.01354	1.04179	-0.0821126	0.0193993	0.0590635
A6NDG6	[R].FIFDCVSQEYGINPER.[T]	1xiodoTMT6plex [C5(100)]	983.1	1030.1	1016.7	1009.97	0.973398	1.01993	1.00667	-0.0388976	0.0284767	0.00958636		A1L0T0	[R].EQVPSLGSNVACGLAYTDYHK.[A]	1xCl-DDE [C12(100)]	131.2	146	154.2	143.8	0.912378	1.0153	1.07232	-0.132296	0.0219047	0.100739
A6NDG6	[R].FIAGTGCLVR.[A]	1xiodoTMT6plex [C7(100)]	231.5	216	186.8	211.433	1.09491	1.0216	0.883494	0.130809	0.0308285	-0.178708		A1L0T0	[R].GALQAVDQLSLFRPLCK.[F]	1xCl-DDE [C16(100)]	427.9	418.4	434.6	426.967	1.00219	0.979936	1.01788	0.00315024	-0.0292406	0.0255647
A6NDG6	[R].YLQQPGCLLVGTNMDNR.[L]	1xiodoTMT6plex [C7(100)]; 1xOxidation [M14(100)]	1209.9	1168.3	1181.6	1186.6	1.01964	0.984578	0.995786	0.0280541	-0.0224229	-0.00609196		A1L0T0	[K].FCVSVR.[R]	1xCl-DDE [C2(100)]	620.5	601.9	624.3	615.567	1.00801	0.977798	1.01419	0.0115161	-0.0323913	0.0203244
A6NDU8	[R].CPIQLNEGVSFQDLDTAK.[L]	1xiodoTMT6plex [C1(100)]	60.4	61.8	64.7	62.3	0.969502	0.991974	1.03852	-0.0446836	-0.0116253	0.0545335		A1L0T0	[K].VLHDAQQQCR.[D]	1xCl-DDE [C9(100)]	741.4	790.3	829.8	787.167	0.941859	1.00398	1.05416	-0.086417	0.00573128	0.0760945
A6NDU8	[K].YCADQQPENHEVDTSVSGAGCTTYK.[E]	2xiodoTMT6plex [C2(100); C21(100)]	293.3	278.3	225.8	265.8	1.10346	1.04703	0.849511	0.142036	0.0662998	-0.235296		A1L390	[K].SPTVPCLQEEAGEPLGGK.[G]	1xCl-DDE [C6(100)]	688.7	692	665.1	681.933	1.00992	1.01476	0.975315	0.014245	0.0211413	-0.0360594
A6NDX5	[R].KPFSCNFCGK.[T]	1xiodoTMT6plex [C8(100)]	740.5	754.3	604.4	699.733	1.05826	1.07798	0.863758	0.0816945	0.108333	-0.211302		A1X283	[K].ALIQLPPYISQCDEVLQFFETRPEDLNPPK.[E]	1xCl-DDE [C12(100)]	167	172.3	165	168.1	0.993456	1.02499	0.981559	-0.00947162	0.035603	-0.0268537
A6NHR9	[R].LIPYTSVEDFDWCTPPK.[K]	1xiodoTMT6plex [C13(100)]	55.8	59	51.2	55.3333	1.00843	1.06627	0.925301	0.0121163	0.0925661	-0.112005		A1X283	[K].TEPPQGEDQVDICNLR.[S]	1xCl-DDE [C13(100)]	504	526.1	513.2	514.433	0.979719	1.02268	0.997603	-0.0295604	0.0323529	-0.00346296
A6NHR9	[K].LSTSGNRPPANAETFSCNK.[I]	1xiodoTMT6plex [C17(100)]	103.5	140.4	104	115.967	0.892498	1.21069	0.896809	-0.164079	0.275833	-0.157127		A1X283	[R].GPQCEGHESR.[A]	1xCl-DDE [C4(100)]	276.4	267.6	273	272.333	1.01493	0.982619	1.00245	0.021384	-0.0252955	0.00352737
A6NHR9	[K].DLCFTWR.[E]	1xiodoTMT6plex [C3(100)]	395.8	408.4	359	387.733	1.0208	1.0533	0.925894	0.0297068	0.0749181	-0.111081		A1X283	[R].LIPIDEYCK.[A]	1xCl-DDE [C8(100)]	238.7	247.8	242.8	243.1	0.9819	1.01933	0.998766	-0.0263513	0.0276263	-0.00178147
O00115	[R].GGGTLCAQLPALWK.[A]	1xiodoTMT6plex [C6(100)]	194.3	196.5	156.7	182.5	1.06466	1.07671	0.85863	0.0903894	0.106633	-0.219891		A2RRP1	[K].CHPLYR.[A]	1xCl-DDE [C1(100)]	1102.4	1188	1245.8	1178.73	0.935241	1.00786	1.0569	-0.0965896	0.0112975	0.0798351
O00116	[R].CAPASIR.[L]	1xiodoTMT6plex [C1(100)]	1100	1162.2	1206	1156.07	0.951502	1.00531	1.04319	-0.0717211	0.00763376	0.0610053		A2RRP1	[K].CGGAYQIGTTANEDLEK.[Q]	1xCl-DDE [C1(100)]	492.7	475.9	458.6	475.733	1.03566	1.00035	0.963985	0.0505564	0.00050534	-0.0529168
O00116	[R].IPDIVLWPTCHDDVVK.[I]	1xiodoTMT6plex [C10(100)]	178.9	208.2	182.9	190	0.941579	1.09579	0.962632	-0.086846	0.131971	-0.0549443		A2RRP1	[K].SWDVCSQLGQSEGYQDLATR.[Q]	1xCl-DDE [C5(100)]	1103.6	1094.3	1081.3	1093.07	1.00964	1.00113	0.989235	0.013836	0.00162691	-0.0156145
O00116	[K].GVQFAPFSTCR.[V]	1xiodoTMT6plex [C10(100)]	131.2	132.1	113.3	125.533	1.04514	1.05231	0.902549	0.0636972	0.07356	-0.147923		A2RRP1	[K].IIPDQDQLMAIALECIYTCER.[N]	2xCl-DDE [C15(100); C19(100)]	220.7	204	203.9	209.533	1.05329	0.973592	0.973115	0.0749069	-0.0386106	-0.039318
O00116	[K].YGSVAFPNFEQGVACLR.[E]	1xiodoTMT6plex [C15(100)]	1128.3	967.7	838.8	978.267	1.15337	0.989199	0.857435	0.205851	-0.0156679	-0.221901		A2VDJ0	[K].VCQQLK.[G]	1xCl-DDE [C2(100)]	1953.9	1820.2	1970.9	1915	1.02031	0.950496	1.02919	0.0290122	-0.0732474	0.0415102
O00116	[K].ESGYCTGHEPDSLEFSTVGGWVSTR.[A]	1xiodoTMT6plex [C5(100)]	44.1	47.4	45.5	45.6667	0.965693	1.03796	0.99635	-0.0503628	0.0537456	-0.00527494		A3KMH1	[K].CEVTSGTLR.[I]	1xCl-DDE [C1(100)]	1370	1337.1	1383.2	1363.43	1.00482	0.980686	1.0145	0.00693173	-0.0281368	0.0207656
O00116	[K].YNLCIIPIGGGTSVSYGLMCPADETR.[T]	2xiodoTMT6plex [C4(100); C20(100)]	70.2	141	89.1	100.1	0.701299	1.40859	0.89011	-0.511899	0.494253	-0.167945		A3KMH1	[R].AGTAFYIDQCAVR.[A]	1xCl-DDE [C10(100)]	1473.2	1460.3	1424.2	1452.57	1.0142	1.00532	0.980471	0.0203489	0.0076604	-0.0284526
O00116	[K].YNLCIIPIGGGTSVSYGLMCPADETR.[T]	2xiodoTMT6plex [C4(100); C20(100)]; 1xOxidation [M19(100)]	95.2	147	102.4	114.867	0.828787	1.27974	0.891468	-0.270927	0.355856	-0.165744		A3KMH1	[K].LGHILVVDEADKAPTNVTCILK.[T]	1xCl-DDE [C19(100)]	1213	1489.6	1525.1	1409.23	0.860752	1.05703	1.08222	-0.216331	0.0800145	0.113993
O00139	[R].TCMIATISPGMASCENTLNTLR.[Y]	2xiodoTMT6plex [C2(100); C14(100)]	200.3	181.3	195.2	192.267	1.04178	0.942961	1.01526	0.0590538	-0.0847297	0.0218444		A3KMH1	[K].LLCPVETHHIDIK.[G]	1xCl-DDE [C3(100)]	1762	1783	1874.7	1806.57	0.975331	0.986955	1.03771	-0.0360366	-0.0189438	0.0534093
O00148	[K].NCPHVVVGTPGR.[I]	1xiodoTMT6plex [C2(100)]	707.4	694.9	613.8	672.033	1.05263	1.03403	0.913348	0.0739934	0.0482726	-0.130764		A3KMH1	[K].DICLIGGK.[G]	1xCl-DDE [C3(100)]	10988.6	11170.5	11018.2	11059.1	0.993625	1.01007	0.996302	-0.00922639	0.0144598	-0.00534543
O00148	[K].HFVLDECDK.[M]	1xiodoTMT6plex [C7(100)]	7564.6	6696	7648.5	7303.03	1.03582	0.916879	1.0473	0.050768	-0.125196	0.066681		A3KMH1	[R].SLNFTEECASWR.[I]	1xCl-DDE [C8(100)]	601.1	626.6	604	610.567	0.984495	1.02626	0.989245	-0.0225438	0.0373959	-0.0156003
O00151	[K].CGTGIVGVFVK.[L]	1xiodoTMT6plex [C1(100)]	1162.4	399.3	493.3	685	1.69693	0.58292	0.720146	0.762931	-0.778631	-0.473639		A3KN83	[K].ASLGLVCEIGLR.[C]	1xCl-DDE [C7(100)]	1264.1	1329.9	1273.7	1289.23	0.980505	1.03154	0.987951	-0.0284028	0.0448044	-0.0174879
O00151	[K].GHFFVEDQIYCEK.[H]	1xiodoTMT6plex [C11(100)]	398.3	394.5	349.1	380.633	1.04641	1.03643	0.917156	0.0654536	0.0516234	-0.124762		A4D1P6	[R].KELFSTTTSQCAEK.[K]	1xCl-DDE [C11(100)]	1344.4	1432.8	1454.9	1410.7	0.953002	1.01567	1.03133	-0.0694488	0.022426	0.0445088
O00159	[R].CPENAFFLDHVR.[T]	1xiodoTMT6plex [C1(100)]	857	924.6	822.9	868.167	0.987138	1.065	0.947859	-0.0186768	0.0908573	-0.0772549		A4D2P6	[R].GSLECLR.[Q]	1xCl-DDE [C5(100)]	303.5	287.1	266	285.533	1.06292	1.00549	0.93159	0.0880373	0.00789415	-0.102233
O00159	[K].IICDLVEEK.[F]	1xiodoTMT6plex [C3(100)]	122.1	133.9	121.3	125.767	0.970845	1.06467	0.964484	-0.0426864	0.0904064	-0.05217		A5PLN9	[R].LTKPTLFTNIPVTCEEK.[D]	1xCl-DDE [C14(100)]	1040.5	999.1	1053.9	1031.17	1.00905	0.968903	1.02205	0.0129994	-0.0455765	0.0314604
O00159	[K].SLCPETWPTWAGRPQDGVAVLVR.[H]	1xiodoTMT6plex [C3(100)]	91	111.3	114.5	105.6	0.861742	1.05398	1.08428	-0.214671	0.0758438	0.116738		A5PLN9	[K].VSLEPSIMYNVTELNSVSQAGECVSTFGSR.[A]	1xCl-DDE [C23(100)]	131.1	135	143.6	136.567	0.959971	0.988528	1.0515	-0.0589377	-0.016646	0.0724504
O00159	[R].SAICIQSWWR.[G]	1xiodoTMT6plex [C4(100)]	138.3	195	162.1	165.133	0.837505	1.18086	0.981631	-0.25583	0.239843	-0.0267473		A5YKK6	[R].CLFSHVDFSGDGK.[S]	1xCl-DDE [C1(100)]	1203.9	1216.7	1213.8	1211.47	0.993754	1.00432	1.00193	-0.00903915	0.00621878	0.00277602
O00159	[K].NPIMSQCFDR.[S]	1xiodoTMT6plex [C7(100)]	233.5	227.9	223.5	228.3	1.02278	0.998248	0.978975	0.0324917	-0.00252993	-0.030656		A5YKK6	[K].CYHNLDAFVR.[L]	1xCl-DDE [C1(100)]	1339	1433.2	1364.6	1378.93	0.97104	1.03935	0.989605	-0.0423967	0.0556872	-0.0150746
O00159	[R].LLQFYAETCPAPER.[G]	1xiodoTMT6plex [C9(100)]	1398.7	1498.8	1249.3	1382.27	1.01189	1.08431	0.903805	0.0170506	0.116772	-0.145916		A5YKK6	[R].CPSILGGLAPEK.[D]	1xCl-DDE [C1(100)]	429.4	443.5	452.6	441.833	0.97186	1.00377	1.02437	-0.0411801	0.00543184	0.0347343
O00161	[K].TTWGDGGENSPCNVVSK.[Q]	1xiodoTMT6plex [C12(100)]	342.5	337.2	728.9	469.533	0.729448	0.71816	1.55239	-0.455124	-0.477623	0.634493		A5YKK6	[R].CPVVLAPLLYPEK.[R]	1xCl-DDE [C1(100)]	860.4	944.1	920.6	908.367	0.947195	1.03934	1.01347	-0.0782672	0.0556649	0.0192997
O00170	[K].YYDAIACLK.[N]	1xiodoTMT6plex [C7(100)]	494.5	503.7	459.8	486	1.01749	1.03642	0.946091	0.0250142	0.0516084	-0.0799498		A5YKK6	[R].NLTAGMAMITCR.[E]	1xCl-DDE [C11(100)]	115.4	108.2	107.6	110.4	1.04529	0.980072	0.974638	0.0639031	-0.0290397	-0.0370621
O00170	[K].EQPGSPEWIQLDQQITPLLLNYCQCK.[L]	2xiodoTMT6plex [C23(100); C25(100)]	263.6	289.6	261.7	271.633	0.970426	1.06614	0.963431	-0.0433102	0.0924011	-0.0537466		A5YKK6	[R].YCDPVVLTYQAER.[M]	1xCl-DDE [C2(100)]	426.7	434.1	405.3	422.033	1.01106	1.02859	0.960351	0.0158652	0.0406705	-0.0583668
O00178	[K].SQGACVTPASGC.[-]	2xiodoTMT6plex [C5(100); C12(100)]	913.6	851.6	897.6	887.6	1.02929	0.959441	1.01127	0.041653	-0.0597337	0.016163		A5YKK6	[R].ECHLLVLK.[A]	1xCl-DDE [C2(100)]	1838.4	2367.8	2187.2	2131.13	0.86264	1.11105	1.02631	-0.21317	0.151926	0.0374643
O00180	[K].QNEPFVATQSSACVDGPANH.[-]	1xiodoTMT6plex [C13(100)]	54	57.5	65.2	58.9	0.916808	0.976231	1.10696	-0.125308	-0.0347057	0.146604		A5YKK6	[K].IAMTTCEQIVR.[K]	1xCl-DDE [C6(100)]; 1xOxidation [M3(100)]	146.3	145.3	135.7	142.433	1.02715	1.02013	0.952726	0.038643	0.0287479	-0.0698661
O00180	[R].FLEEHECLSEQQLEQFLGR.[V]	1xiodoTMT6plex [C7(100)]	54.6	62.9	48.3	55.2667	0.987937	1.13812	0.873945	-0.0175086	0.18665	-0.194386		A5YKK6	[R].AYGSPWCNK.[Q]	1xCl-DDE [C7(100)]	612.4	638.9	619.2	623.5	0.982197	1.0247	0.993103	-0.0259153	0.0352006	-0.00998409
O00186	[K].AAYIYFTDFCPDNLFNK.[I]	1xiodoTMT6plex [C10(100)]	198.7	215.2	200.8	204.9	0.969741	1.05027	0.97999	-0.0443281	0.0707581	-0.0291607		A5YKK6	[R].CLIECR.[D]	2xCl-DDE [C1(100); C5(100)]	2372.3	2236.2	2239.5	2282.67	1.03927	0.979644	0.981089	0.0555663	-0.029671	-0.0275435
O00186	[K].SVDCFLHDFASK.[S]	1xiodoTMT6plex [C4(100)]	229.3	192.5	270.1	230.633	0.994219	0.834658	1.17112	-0.00836469	-0.260743	0.227893		A5YKK6	[R].EMMDQAAAQLAQDNCELACCFIQK.[T]	3xCl-DDE [C15(100); C19(100); C20(100)]	557.9	463	461.6	494.167	1.12897	0.936931	0.934098	0.175009	-0.0939855	-0.0983545
O00186	[K].EWPYCSQCPAVWNGSGAVSAR.[Q]	2xiodoTMT6plex [C5(100); C8(100)]	515.9	495.4	292.3	434.533	1.18725	1.14007	0.672676	0.247625	0.189127	-0.572017		A6H8Y1	[K].VACEGVNNDPDESMSSR.[I]	1xCl-DDE [C3(100)]; 1xOxidation [M14(100)]	573.5	450.9	426.3	483.567	1.18598	0.932446	0.881574	0.246079	-0.100907	-0.181846
O00194	[R].NWMSQLQANAYCENPDIVLIGNK.[A]	1xiodoTMT6plex [C12(100)]	55.6	55.8	57.2	56.2	0.989324	0.992883	1.01779	-0.0154852	-0.010305	0.025445		A6H8Y1	[K].LTSCPQPLNETSYSK.[I]	1xCl-DDE [C4(100)]	750.8	767	801.9	773.233	0.970988	0.991939	1.03707	-0.0424752	-0.0116773	0.0525185
O00203	[R].ASILWLIGENCER.[V]	1xiodoTMT6plex [C11(100)]	235.5	259.9	224.7	240.033	0.981114	1.08277	0.93612	-0.0275077	0.114722	-0.0952346		A6H8Y1	[K].EKQPCSDR.[Y]	1xCl-DDE [C5(100)]	1801.4	1840.2	1830.5	1824.03	0.987592	1.00886	1.00355	-0.0180135	0.0127305	0.00510568
O00217	[R].CIACK.[L]	2xiodoTMT6plex [C1(100); C4(100)]	9614.8	9211.5	8593.7	9140	1.05195	1.00782	0.94023	0.0730627	0.0112419	-0.0889148		A6H8Y1	[R].NEEAVILPCTQTER.[N]	1xCl-DDE [C9(100)]	505.5	483.8	467.3	485.533	1.04112	0.99643	0.962447	0.0581407	-0.00515958	-0.0552213
O00217	[K].LCEAICPAQAITIEAEPR.[A]	2xiodoTMT6plex [C2(100); C6(100)]	218.7	233.3	224.8	225.6	0.969415	1.03413	0.996454	-0.0448138	0.0484192	-0.00512503		A6NDG6	[R].LDTDILLGATCGLK.[T]	1xCl-DDE [C11(100)]	5656	5918	5957.8	5843.93	0.967841	1.01267	1.01948	-0.0471576	0.01817	0.02784
O00231	[K].YMLLCK.[I]	1xiodoTMT6plex [C5(100)]; 1xOxidation [M2(100)]	789.4	704.1	499	664.167	1.18856	1.06013	0.751317	0.249211	0.084235	-0.412506		A6NDG6	[K].TILTLTGVSTLGDVKNNQESDCVSK.[K]	1xCl-DDE [C22(100)]	466.8	394.1	698.6	519.833	0.89798	0.758128	1.34389	-0.155245	-0.399487	0.426417
O00231	[R].TTANAIYCPPK.[L]	1xiodoTMT6plex [C8(100)]	420.3	388.2	731.8	513.433	0.818607	0.756086	1.42531	-0.288758	-0.403377	0.511272		A6NDG6	[R].FIFDCVSQEYGINPER.[T]	1xCl-DDE [C5(100)]	262	281.6	296.7	280.1	0.93538	1.00536	1.05926	-0.0963752	0.00770535	0.0830629
O00232	[R].AIYDTPCIQAESEK.[W]	1xiodoTMT6plex [C7(100)]	222.4	288.2	211.1	240.567	0.924484	1.198	0.877511	-0.11328	0.260634	-0.18851		A6NDG6	[R].FIAGTGCLVR.[A]	1xCl-DDE [C7(100)]	655.3	638.8	679.7	657.933	0.995998	0.970919	1.03308	-0.00578588	-0.0425771	0.0469567
O00232	[K].MVQQCCTYVEEITDLPIK.[L]	2xiodoTMT6plex [C5(100); C6(100)]	185.8	200.3	170.7	185.6	1.00108	1.0792	0.91972	0.00155379	0.109966	-0.120734		A6NDG6	[K].NNQESDCVSK.[K]	1xCl-DDE [C7(100)]	5790.8	5786.4	5747.7	5774.97	1.00274	1.00198	0.995278	0.00395005	0.00285344	-0.00682786
O00232	[K].MVQQCCTYVEEITDLPIK.[L]	2xiodoTMT6plex [C5(100); C6(100)]; 1xOxidation [M1(100)]	802	828	779.8	803.267	0.998423	1.03079	0.970786	-0.00227677	0.0437518	-0.0427749		A6NDG6	[R].YLQQPGCLLVGTNMDNR.[L]	1xCl-DDE [C7(100)]	1079.7	1020.9	1044.2	1048.27	1.02999	0.973893	0.996121	0.0426247	-0.0381642	-0.0056077
O00233	[K].GIGMNEPLVDCEGYPR.[S]	1xiodoTMT6plex [C11(100)]	98.5	100.1	86.1	94.9	1.03793	1.05479	0.907271	0.0537156	0.076962	-0.140395		A6NDG6	[R].YLQQPGCLLVGTNMDNR.[L]	1xCl-DDE [C7(100)]; 1xOxidation [M14(100)]	3243.5	3348.1	3463.7	3351.77	0.967699	0.998906	1.0334	-0.0473703	-0.0015791	0.0473923
O00233	[K].GLLGCNIIPLQR.[-]	1xiodoTMT6plex [C5(100)]	209.4	240.1	216.7	222.067	0.94296	1.08121	0.975833	-0.0847314	0.112643	-0.0352937		A6NDU8	[R].CPIQLNEGVSFQDLDTAK.[L]	1xCl-DDE [C1(100)]	1745.7	1888.6	1820.5	1818.27	0.96009	1.03868	1.00123	-0.0587581	0.0547534	0.00177094
O00233	[R].HNIICLQNDHK.[A]	1xiodoTMT6plex [C5(100)]	819	816.9	738.7	791.533	1.0347	1.03205	0.933252	0.0492133	0.0455094	-0.0996615		A6NDU8	[K].ECSNPSNLLELYTQAILDMTYFEENKLVDEDFPEDSSSQK.[V]	1xCl-DDE [C2(100)]; 1xOxidation [M19(100)]	298.2	302.3	350.2	316.9	0.940991	0.953929	1.10508	-0.0877474	-0.0680467	0.144151
O00244	[K].VCIESEHSMDTLLATLK.[K]	1xiodoTMT6plex [C2(100)]	52.4	67.5	63.7	61.2	0.856209	1.10294	1.04085	-0.223965	0.141356	0.0577617		A6NDU8	[K].LLCGEEK.[E]	1xCl-DDE [C3(100)]	3298.8	3309.2	3294.2	3300.73	0.999414	1.00257	0.998021	-0.000845275	0.0036959	-0.00285844
O00255	[R].EALQAWADTATVIQDYNYCR.[E]	1xiodoTMT6plex [C19(100)]	198.9	221.1	187.4	202.467	0.982384	1.09203	0.925584	-0.0256411	0.127015	-0.111563		A6NDU8	[K].YVSVCEGPLKEQEWNTTNAK.[Q]	1xCl-DDE [C5(100)]	1818.1	1945.8	2026.9	1930.27	0.941891	1.00805	1.05006	-0.0863686	0.0115633	0.0704747
O00267	[R].SFAFLHCK.[K]	1xiodoTMT6plex [C7(100)]	569.9	572.7	622.6	588.4	0.968559	0.973317	1.05812	-0.0460885	-0.0390176	0.0815083		A6NDU8	[K].KYVSVCEGPLKEQEWNTTNAK.[Q]	1xCl-DDE [C6(100)]	1054.6	1059.2	1133.2	1082.33	0.974376	0.978626	1.047	-0.037449	-0.0311699	0.0662576
O00287	[K].TCTYEGCSETTSQVAK.[Q]	2xiodoTMT6plex [C2(100); C7(100)]	96	90.7	158.5	115.067	0.834299	0.788239	1.37746	-0.261364	-0.343296	0.462013		A6NDU8	[K].HCNLLGDELLECLSWR.[R]	2xCl-DDE [C2(100); C12(100)]	364.8	421.5	434.9	407.067	0.896168	1.03546	1.06838	-0.158159	0.0502675	0.0954186
O00291	[R].SVSVTAAGQCR.[L]	1xiodoTMT6plex [C10(100)]	378	361.3	374.1	371.133	1.0185	0.973505	1.00799	0.0264487	-0.0387403	0.0114864		A6NED2	[R].CKDAWASEGLLAVLR.[A]	1xCl-DDE [C1(100)]	662.9	626.7	657.6	649.067	1.02131	0.96554	1.01315	0.0304246	-0.0505917	0.0188436
O00299	[K].IEEFLEAVLCPPR.[Y]	1xiodoTMT6plex [C10(100)]	149.6	158.7	137.4	148.567	1.00696	1.06821	0.924837	0.00999971	0.0951917	-0.112728		A6NED2	[R].LPLLPCAR.[A]	1xCl-DDE [C6(100)]	514.6	490.4	496.7	500.567	1.02803	0.97969	0.992275	0.0398892	-0.0296032	-0.0111875
O00299	[K].IEEFLEAVLCPPRYPK.[L]	1xiodoTMT6plex [C10(100)]	151	171.6	150.4	157.667	0.957717	1.08837	0.953911	-0.0623291	0.122172	-0.0680731		A6NEV1	[K].RPPCK.[A]	1xCl-DDE [C4(100)]	2289.7	2377.6	2360.9	2342.73	0.977363	1.01488	1.00775	-0.0330342	0.0213133	0.0111442
O00299	[K].FLDGNELTLADCNLLPK.[L]	1xiodoTMT6plex [C12(100)]	731.6	765.2	748.2	748.333	0.977639	1.02254	0.999822	-0.032626	0.0321558	-0.000257073		A6NHR9	[K].CNDSLR.[H]	1xCl-DDE [C1(100)]	755.5	743.1	748.5	749.033	1.00863	0.992079	0.999288	0.0124018	-0.0114736	-0.00102761
O00299	[R].KFLDGNELTLADCNLLPK.[L]	1xiodoTMT6plex [C13(100)]	297.4	298.4	275.9	290.567	1.02352	1.02696	0.949524	0.0335354	0.0383783	-0.0747238		A6NHR9	[K].CQVEEAR.[L]	1xCl-DDE [C1(100)]	4188.3	3987.5	3989.3	4055.03	1.03286	0.983346	0.98379	0.046651	-0.0242293	-0.0235782
O00299	[R].EEFASTCPDDEEIELAYEQVAK.[A]	1xiodoTMT6plex [C7(100)]	28.9	32.2	26.3	29.1333	0.991991	1.10526	0.902746	-0.0116013	0.14439	-0.147608		A6NHR9	[K].IKDNDKEDGCFYFR.[D]	1xCl-DDE [C10(100)]	1518	1529.4	1676.7	1574.7	0.963993	0.971233	1.06477	-0.0529052	-0.0421112	0.0905476
O00299	[K].LHIVQVVCK.[K]	1xiodoTMT6plex [C8(100)]	4459.9	4370.2	4054.9	4295	1.03839	1.01751	0.944098	0.0543532	0.0250412	-0.0829918		A6NHR9	[K].LKDEDDEDDCFILEK.[A]	1xCl-DDE [C10(100)]	2461.4	2496.4	2468.9	2475.57	0.994277	1.00842	0.997307	-0.00827967	0.0120903	-0.0038904
O00303	[K].TCFSPNR.[V]	1xiodoTMT6plex [C2(100)]	933.4	995.8	2112.3	1347.17	0.692862	0.739181	1.56796	-0.529361	-0.436	0.648886		A6NHR9	[R].DLQNPIIVQLCDQWDNPAPVQHVK.[I]	1xCl-DDE [C11(100)]	385.1	395.2	388.8	389.7	0.988196	1.01411	0.997691	-0.0171308	0.020219	-0.00333571
O00308	[R].HQPPSTNCFGGR.[S]	1xiodoTMT6plex [C8(100)]	364.9	319	357.7	347.2	1.05098	0.918779	1.03024	0.0717342	-0.122211	0.0429832		A6NHR9	[R].DLLTFPDNVEHCETVFGMLLGDTIILDNLDAANHYR.[K]	1xCl-DDE [C12(100)]; 1xOxidation [M18(100)]	155.3	159.1	154.3	156.233	0.994026	1.01835	0.987625	-0.00864446	0.0262315	-0.0179642
O00330	[K].STVPHAYATADCDLGAVLK.[V]	1xiodoTMT6plex [C12(100)]	198.3	187.1	240.7	208.7	0.950168	0.896502	1.15333	-0.0737459	-0.157621	0.205806		A6NHR9	[R].LIPYTSVEDFDWCTPPK.[K]	1xCl-DDE [C13(100)]	2026	2051.8	1987.6	2021.8	1.00208	1.01484	0.983084	0.00299388	0.0212498	-0.0246128
O00400	[K].ECVGASNQNCR.[T]	2xiodoTMT6plex [C2(100); C10(100)]	1096.7	1084.8	929.7	1037.07	1.0575	1.04603	0.896471	0.0806603	0.0649204	-0.157671		A6NHR9	[K].FSGAPNLPVYVVDCSSSGTSILTGSAIQVQNIK.[K]	1xCl-DDE [C14(100)]	225.1	257.7	263	248.6	0.905471	1.0366	1.05792	-0.14326	0.0518662	0.0812365
O00401	[K].CSGVACLVK.[D]	2xiodoTMT6plex [C1(100); C6(100)]	480.5	450	502.3	477.6	1.00607	0.942211	1.05172	0.00873359	-0.0858778	0.0727464		A6NHR9	[K].LSTSGNRPPANAETFSCNK.[I]	1xCl-DDE [C17(100)]	2157.8	2216.5	2200.3	2191.53	0.984607	1.01139	1.004	-0.0223795	0.0163427	0.00575962
O00410	[K].TKENVNATENCISAVGK.[I]	1xiodoTMT6plex [C11(100)]	296.8	333.2	569.8	399.933	0.742124	0.833139	1.42474	-0.430268	-0.263371	0.510696		A6NHR9	[K].QCLILGEQIDLLQQYR.[S]	1xCl-DDE [C2(100)]	260.5	254.3	272	262.267	0.993264	0.969624	1.03711	-0.00975108	-0.044503	0.0525722
O00410	[R].VAAAESMPLLLECAR.[V]	1xiodoTMT6plex [C13(100)]	237.5	272.1	267.8	259.133	0.916517	1.05004	1.03344	-0.125767	0.0704423	0.0474614		A6NHR9	[R].KCNDSLR.[H]	1xCl-DDE [C2(100)]	1093.2	1125.8	1118.6	1112.53	0.982622	1.01192	1.00545	-0.0252912	0.017102	0.00784567
O00410	[R].VAAAESMPLLLECAR.[V]	1xiodoTMT6plex [C13(100)]; 1xOxidation [M7(100)]	504.8	466.8	437.5	469.7	1.07473	0.993826	0.931446	0.103972	-0.00893503	-0.102457		A6NHR9	[R].SCTLPNYTK.[G]	1xCl-DDE [C2(100)]	596.7	669	680.6	648.767	0.919745	1.03119	1.04907	-0.120694	0.0443065	0.0691075
O00410	[K].YAEYFLRPMLQYVCDNSPEVR.[Q]	1xiodoTMT6plex [C14(100)]	322.6	371.9	437.5	377.333	0.854947	0.985601	1.15945	-0.226093	-0.0209248	0.213443		A6NHR9	[R].YCQVSFQDDHVSLESAFTVRPLPDEPK.[H]	1xCl-DDE [C2(100)]	947.4	925	964.2	945.533	1.00197	0.978284	1.01974	0.00284535	-0.031675	0.0282041
O00410	[K].YAEYFLRPMLQYVCDNSPEVR.[Q]	1xiodoTMT6plex [C14(100)]; 1xOxidation [M9(100)]	302.8	359.5	370.4	344.233	0.879636	1.04435	1.07601	-0.185022	0.062605	0.105697		A6NHR9	[K].DLCFTWR.[E]	1xCl-DDE [C3(100)]	5498.9	5554.3	5422.5	5491.9	1.00127	1.01136	0.987363	0.00183769	0.0162997	-0.0183472
O00410	[R].VQAHAAAALINFTEDCPK.[S]	1xiodoTMT6plex [C16(100)]	334.6	331.6	360	342.067	0.978172	0.969402	1.05243	-0.0318401	-0.0448335	0.0737194		A6NHR9	[K].ITHCPTLLTR.[D]	1xCl-DDE [C4(100)]	1856.4	1953.8	2023	1944.4	0.954742	1.00483	1.04042	-0.0668174	0.00695775	0.0571713
O00410	[K].HFADLLPGFLQAVNDSCYQNDDSVLK.[S]	1xiodoTMT6plex [C17(100)]	297.8	305.7	500.9	368.133	0.808946	0.830406	1.36065	-0.305885	-0.268112	0.444294		A6NHR9	[K].GPNCVIR.[G]	1xCl-DDE [C4(100)]	2528.6	2588.1	2582.9	2566.53	0.98522	1.0084	1.00638	-0.0214822	0.0120724	0.00917079
O00410	[K].VCDIAAELAR.[N]	1xiodoTMT6plex [C2(100)]	404.3	463	399.9	422.4	0.95715	1.09612	0.946733	-0.0631836	0.132402	-0.0789706		A6NHR9	[K].GPVNSCQGK.[N]	1xCl-DDE [C6(100)]	5625.8	5677.6	5685.7	5663.03	0.993425	1.00257	1.004	-0.00951676	0.00370619	0.00576296
O00410	[K].TIECISLIGLAVGK.[E]	1xiodoTMT6plex [C4(100)]	505.6	519.7	920.7	648.667	0.779445	0.801182	1.41937	-0.359481	-0.319798	0.505254		A6NHR9	[R].IEIPSCK.[D]	1xCl-DDE [C6(100)]	576.9	590.4	593.1	586.8	0.983129	1.00613	1.01074	-0.0245476	0.00882385	0.0154065
O00410	[R].YAACNAVGQMATDFAPGFQK.[K]	1xiodoTMT6plex [C4(100)]	478.3	510.6	442.3	477.067	1.00259	1.07029	0.927124	0.0037249	0.0980027	-0.109166		A6NHR9	[K].VETTDCPVPPKR.[M]	1xCl-DDE [C6(100)]	1425.7	1459.2	1437.4	1440.77	0.989543	1.01279	0.997663	-0.0151663	0.0183409	-0.00337512
O00410	[R].YAACNAVGQMATDFAPGFQK.[K]	1xiodoTMT6plex [C4(100)]; 1xOxidation [M10(100)]	217.1	214.7	201.3	211.033	1.02875	1.01737	0.953878	0.0408888	0.0248513	-0.0681237		A6NHR9	[R].GLAPIECYNR.[I]	1xCl-DDE [C7(100)]	2633.9	2686.1	2782.5	2700.83	0.975218	0.994545	1.03024	-0.036204	-0.0078916	0.0429771
O00410	[K].ENVNATENCISAVGK.[I]	1xiodoTMT6plex [C9(100)]	106.3	121.7	96.7	108.233	0.982137	1.12442	0.89344	-0.0260033	0.169184	-0.162557		A6NHR9	[R].ETYPDDPCFPSK.[L]	1xCl-DDE [C8(100)]	935.8	973.9	986.6	965.433	0.969306	1.00877	1.02192	-0.0449764	0.012597	0.0312886
O00410	[K].CIEVMGDGCLNNEHFEELGGILK.[A]	2xiodoTMT6plex [C1(100); C9(100)]	201.8	218.3	192.8	204.3	0.987763	1.06853	0.94371	-0.017763	0.0956229	-0.0835842		A6NHR9	[K].DEDDEDDCFILEK.[A]	1xCl-DDE [C8(100)]	918.5	942.8	855.5	905.6	1.01424	1.04108	0.944678	0.0204058	0.0580778	-0.0821061
O00410	[K].CIEVMGDGCLNNEHFEELGGILK.[A]	2xiodoTMT6plex [C1(100); C9(100)]; 1xOxidation [M5(100)]	117	97.8	98.4	104.4	1.12069	0.936782	0.942529	0.164387	-0.0942153	-0.0853915		A6NIH7	[K].NFDFDFGFCIPSSR.[N]	1xCl-DDE [C9(100)]	814.9	755.1	751.3	773.767	1.05316	0.975876	0.970965	0.0747245	-0.0352309	-0.0425095
O00410	[K].STACQMLVCYAK.[E]	2xiodoTMT6plex [C4(100); C9(100)]	396.8	374.4	324.1	365.1	1.08683	1.02547	0.887702	0.12012	0.0362888	-0.171853		A6NKF1	[R].ACPPLR.[K]	1xCl-DDE [C2(100)]	2186.8	2058.3	2040.2	2095.1	1.04377	0.982435	0.973796	0.0618022	-0.0255658	-0.0383085
O00410	[K].STACQMLVCYAK.[E]	2xiodoTMT6plex [C4(100); C9(100)]; 1xOxidation [M6(100)]	3102	2860.3	2522.6	2828.3	1.09677	1.01131	0.891914	0.133264	0.0162313	-0.165024		A6NKF1	[R].DLCQAHGLPLDGEER.[V]	1xCl-DDE [C3(100)]	578.8	622.3	584.6	595.233	0.972392	1.04547	0.982136	-0.0403904	0.0641549	-0.0260055
O00410	[R].QWGLCIFDDVIEHCSPASFK.[Y]	2xiodoTMT6plex [C5(100); C14(100)]	267.3	362.3	304	311.2	0.858933	1.1642	0.976864	-0.219382	0.219343	-0.0337707		A6NNL5	[R].TGCFPFIK.[Y]	1xCl-DDE [C3(100)]	569.1	547.6	535	550.567	1.03366	0.994612	0.971726	0.0477649	-0.00779482	-0.0413784
O00411	[R].LPECGSGDGSLQPPR.[K]	1xiodoTMT6plex [C4(100)]	105.9	120.9	111.6	112.8	0.93883	1.07181	0.989362	-0.0910645	0.100047	-0.01543		A8MPS7	[R].AQLAQDGVQLCALDDLDSK.[R]	1xCl-DDE [C11(100)]	483.5	513	492.6	496.367	0.974078	1.03351	0.992412	-0.0378903	0.0475526	-0.0109896
O00411	[K].YLCLLASDAEVPEPCLPR.[Q]	2xiodoTMT6plex [C3(100); C15(100)]	580	556.8	488.5	541.767	1.07057	1.02775	0.90168	0.0983813	0.0394876	-0.149313		A8MW92	[K].EETSTCIATPDVEK.[K]	1xCl-DDE [C6(100)]	659	649.3	646.9	651.733	1.01115	0.996266	0.992584	0.0159967	-0.00539658	-0.0107391
O00422	[K].TCPLLLR.[V]	1xiodoTMT6plex [C2(100)]	3735.1	3344.5	7003	4694.2	0.795684	0.712475	1.49184	-0.329732	-0.489089	0.577094		A8MW92	[K].KEETSTCIATPDVEK.[K]	1xCl-DDE [C7(100)]	852.4	801.7	848.8	834.3	1.02169	0.960925	1.01738	0.0309643	-0.0575038	0.0248584
O00425	[K].SITILSTPEGTSAACK.[S]	1xiodoTMT6plex [C15(100)]	288.3	269	333.8	297.033	0.970598	0.905622	1.12378	-0.043054	-0.143019	0.168359		A9UHW6	[K].EEEVDCLVLQLHR.[V]	1xCl-DDE [C6(100)]	687.7	663	661.8	670.833	1.02514	0.988323	0.986534	0.035825	-0.0169455	-0.0195591
O00425	[K].ITGHFYACQVAQR.[K]	1xiodoTMT6plex [C8(100)]	941.7	914.9	744.6	867.067	1.08608	1.05517	0.858757	0.119125	0.0774711	-0.219677		A9YTQ3	[K].SALATLVPPQASGCTFLP.[-]	1xCl-DDE [C14(100)]	116.2	110.7	112.6	113.167	1.0268	0.978203	0.994993	0.038161	-0.0317939	-0.00724225
O00425	[K].TGYAFVDCPDESWALK.[A]	1xiodoTMT6plex [C8(100)]	1260.9	1162.1	2546.2	1656.4	0.761229	0.701582	1.53719	-0.393597	-0.511317	0.620295		B0YJ81	[R].CAATMASSDEDGTNGGASEAGEDR.[E]	1xCl-DDE [C1(100)]; 1xOxidation [M5(100)]	180.5	182	180.8	181.1	0.996687	1.00497	0.998343	-0.00478771	0.0071519	-0.00239187
O00429	[R].ICYIFHETFGR.[T]	1xiodoTMT6plex [C2(100)]	234.3	277.8	202.1	238.067	0.984178	1.1669	0.848922	-0.0230087	0.222681	-0.236296		B1AK53	[K].ELSSCDGHDGLR.[R]	1xCl-DDE [C5(100)]	486.1	462.5	401.2	449.933	1.08038	1.02793	0.891688	0.111542	0.0397421	-0.16539
O00429	[R].DCLPELK.[T]	1xiodoTMT6plex [C2(100)]	507.2	557.8	421.9	495.633	1.02334	1.12543	0.851234	0.0332815	0.170475	-0.232372		B2RTY4	[R].CPDTTDPLQSVQDISK.[T]	1xCl-DDE [C1(100)]	444.7	427.3	452.4	441.467	1.00732	0.96791	1.02477	0.0105279	-0.0470552	0.0352944
O00429	[K].FATEYCNTIEGTAK.[Y]	1xiodoTMT6plex [C6(100)]	400.5	414.7	363.1	392.767	1.01969	1.05584	0.924467	0.0281297	0.0783956	-0.113306		B7ZAP0	[K].QICSQLSTR.[L]	1xCl-DDE [C3(100)]	1196.3	1169.2	1149.8	1171.77	1.02094	0.99781	0.981253	0.0298939	-0.00316358	-0.0273024
O00468	[R].CEFGAR.[C]	1xiodoTMT6plex [C1(100)]	642.3	664.7	697.3	668.1	0.961383	0.994911	1.04371	-0.0568168	-0.0073607	0.0617154		C9J7I0	[R].FWYDFTLENSVLCDS.[-]	1xCl-DDE [C13(100)]	351.3	349.8	338	346.367	1.01424	1.00991	0.975844	0.0204035	0.0142302	-0.0352768
O00468	[R].CEPGFWNFR.[G]	1xiodoTMT6plex [C1(100)]	445.2	411.9	392.4	416.5	1.06891	0.988956	0.942137	0.0961371	-0.0160224	-0.0859915		O00115	[K].WCVSPK.[G]	1xCl-DDE [C2(100)]	3325.1	3271	3330.8	3308.97	1.00488	0.988526	1.0066	0.00701697	-0.016649	0.00948797
O00468	[R].GLYVAAQGACR.[G]	1xiodoTMT6plex [C10(100)]	1243.9	1204.8	1057.1	1168.6	1.06444	1.03098	0.904587	0.0900893	0.0440125	-0.144669		O00115	[K].GPWTCVGDMNR.[N]	1xCl-DDE [C5(100)]; 1xOxidation [M9(100)]	1134.1	1060.3	1066.4	1086.93	1.04339	0.975497	0.981109	0.0612844	-0.0357909	-0.0275148
O00468	[K].VVISGFGDPLICDNQVSTGDTR.[I]	1xiodoTMT6plex [C12(100)]	163.3	188.9	179.8	177.333	0.920865	1.06523	1.01391	-0.118939	0.091159	0.0199293		O00115	[R].GGGTLCAQLPALWK.[A]	1xCl-DDE [C6(100)]	374.6	358	360.8	364.467	1.0278	0.982257	0.98994	0.039564	-0.0258273	-0.0145875
O00468	[R].HPLHLLEDAVTKPELRPCPTP.[-]	1xiodoTMT6plex [C18(100)]	58	80.6	65.1	67.9	0.854197	1.18704	0.958763	-0.227359	0.247368	-0.060754		O00116	[R].CAPASIR.[L]	1xCl-DDE [C1(100)]	3797.3	3558.2	3628.6	3661.37	1.03713	0.971823	0.991051	0.0525917	-0.0412347	-0.0129692
O00468	[K].VCGSDGVTYGNECQLK.[T]	2xiodoTMT6plex [C2(100); C13(100)]	990.4	973	908.2	957.2	1.03468	1.01651	0.948809	0.0491909	0.0236194	-0.0758104		O00116	[K].GVQFAPFSTCR.[V]	1xCl-DDE [C10(100)]	104.5	114.5	121.6	113.533	0.920435	1.00851	1.07105	-0.119613	0.0122317	0.0990273
O00468	[R].VTCDGAYRPVCAQDGR.[T]	2xiodoTMT6plex [C3(100); C11(100)]	394	377.3	355	375.433	1.04945	1.00497	0.945574	0.0696389	0.00715535	-0.0807377		O00116	[R].IPDIVLWPTCHDDVVK.[I]	1xCl-DDE [C10(100)]	1903.7	1872.2	1909	1894.97	1.00461	0.987986	1.00741	0.00663367	-0.0174379	0.0106446
O00468	[R].GMLCGFGAVCEPNAEGPGR.[A]	2xiodoTMT6plex [C4(100); C10(100)]; 1xOxidation [M2(100)]	161.9	167.9	138.9	156.233	1.03627	1.07467	0.889055	0.0514007	0.1039	-0.169656		O00116	[K].YGSVAFPNFEQGVACLR.[E]	1xCl-DDE [C15(100)]	1140.2	1208	1232.8	1193.67	0.955208	1.01201	1.03278	-0.0661131	0.0172204	0.0465387
O00468	[R].ALGPAGCEADASAPATCAEMR.[C]	2xiodoTMT6plex [C7(100); C17(100)]; 1xOxidation [M20(100)]	180.9	182.8	172.3	178.667	1.0125	1.02313	0.964366	0.0179219	0.0329956	-0.0523478		O00116	[K].ESGYCTGHEPDSLEFSTVGGWVSTR.[A]	1xCl-DDE [C5(100)]	251.7	216.4	261.2	243.1	1.03538	0.890169	1.07445	0.0501553	-0.167849	0.103605
O00468	[R].GAPEGTVCGSDGADYPGECQLLR.[R]	2xiodoTMT6plex [C8(100); C19(100)]	1081.8	1141.9	948.9	1057.53	1.02295	1.07978	0.897277	0.0327307	0.110733	-0.156375		O00116	[K].IVNLACK.[Y]	1xCl-DDE [C6(100)]	4663.8	4775.8	4636.4	4692	0.99399	1.01786	0.98815	-0.00869709	0.0255394	-0.017198
O00468	[R].VLPEGGAQCECPLGR.[E]	2xiodoTMT6plex [C9(100); C11(100)]	119.9	113.8	107.2	113.633	1.05515	1.00147	0.943385	0.0774456	0.00211446	-0.0840812		O00124	[R].CPSGNVLR.[R]	1xCl-DDE [C1(100)]	1044	1028.1	1056.2	1042.77	1.00118	0.985935	1.01288	0.00170534	-0.0204358	0.0184667
O00468	[R].ASCYNSALGCCSDGK.[T]	3xiodoTMT6plex [C3(100); C10(100); C11(100)]	312.5	292.1	234.2	279.6	1.11767	1.04471	0.837625	0.160492	0.063098	-0.255623		O00124	[K].SQNLPKPLTEFPSPAEQPTCK.[E]	1xCl-DDE [C20(100)]	1118.7	1095.8	1142.5	1119	0.999732	0.979267	1.021	-0.000386833	-0.0302255	0.0299841
O00468	[K].SPCPSVVAPVCGSDASTYSNECELQR.[A]	3xiodoTMT6plex [C3(100); C11(100); C22(100)]	2182.5	1961.8	1844.7	1996.33	1.09325	0.982702	0.924044	0.128629	-0.0251747	-0.113966		O00139	[K].CVEDVLK.[L]	1xCl-DDE [C1(100)]	610	640.3	660.7	637	0.957614	1.00518	1.03721	-0.0624841	0.00745464	0.052702
O00468	[R].SGCTPCSCDPQGAVR.[D]	3xiodoTMT6plex [C3(100); C6(100); C8(100)]	187.6	175.5	181.1	181.4	1.03418	0.967475	0.998346	0.0484854	-0.0477034	-0.00238791		O00139	[R].AQDVDATNPNYEIMCMIR.[D]	1xCl-DDE [C15(100)]; 1xOxidation [M16(100)]	399.2	407	419.7	408.633	0.976915	0.996003	1.02708	-0.0336952	-0.0057781	0.0385516
O00468	[K].KSPCPSVVAPVCGSDASTYSNECELQR.[A]	3xiodoTMT6plex [C4(100); C12(100); C23(100)]	161.5	154.9	119.3	145.233	1.112	1.06656	0.821437	0.153162	0.0929645	-0.283779		O00141	[R].CFLEPR.[A]	1xCl-DDE [C1(100)]	1540.9	1625.7	1591	1585.87	0.971645	1.02512	1.00324	-0.0414982	0.0357896	0.00466236
O00468	[R].SADGLTASCLCPATCR.[G]	3xiodoTMT6plex [C9(100); C11(100); C15(100)]	231.7	240.4	234	235.367	0.984421	1.02139	0.994193	-0.022652	0.0305269	-0.00840149		O00141	[K].IANNSYACK.[H]	1xCl-DDE [C8(100)]	1815.3	1766.2	1645.2	1742.23	1.04194	1.01376	0.944305	0.0592701	0.0197109	-0.0826749
O00469	[K].IFTENIVEQPCPDVFWFPIFSEK.[A]	1xiodoTMT6plex [C11(100)]	27.7	21.5	22.4	23.8667	1.16061	0.900838	0.938547	0.214889	-0.15066	-0.0914984		O00142	[K].TTCLEFFSNATDVEVLTEPVSK.[W]	1xCl-DDE [C3(100)]	612.2	554.7	539.2	568.7	1.07649	0.975382	0.948127	0.106335	-0.0359601	-0.0768473
O00471	[R].NDIFEDAGILCQR.[V]	1xiodoTMT6plex [C11(100)]	127	141.7	109.3	126	1.00794	1.1246	0.86746	0.0114048	0.169416	-0.20513		O00148	[K].NCPHVVVGTPGR.[I]	1xCl-DDE [C2(100)]	725.3	747.5	780.5	751.1	0.96565	0.995207	1.03914	-0.0504271	-0.00693142	0.0553936
O00483	[R].LALFNPDVCWDR.[N]	1xiodoTMT6plex [C9(100)]	226	278.4	218.7	241.033	0.93763	1.15503	0.907343	-0.0929099	0.207927	-0.140279		O00148	[K].QCMMFSATLSK.[D]	1xCl-DDE [C2(100)]; 1xOxidation [M3(100)]	1253.4	1195.8	1213.8	1221	1.02654	0.979361	0.994103	0.0377837	-0.0300871	-0.00853247
O00487	[K].SWMEGLTLQDYSEHCK.[H]	1xiodoTMT6plex [C15(100)]	98.9	106.2	123.8	109.633	0.902098	0.968683	1.12922	-0.148644	-0.0459027	0.175325		O00148	[K].QCMMFSATLSK.[D]	1xCl-DDE [C2(100)]; 2xOxidation [M3(100); M4(100)]	5394	5534.5	5650.1	5526.2	0.976078	1.0015	1.02242	-0.0349323	0.00216521	0.0319886
O00487	[K].SWMEGLTLQDYSEHCK.[H]	1xiodoTMT6plex [C15(100)]; 1xOxidation [M3(100)]	735.1	730.9	758.3	741.433	0.991458	0.985793	1.02275	-0.0123765	-0.0206429	0.0324517		O00148	[K].KNCPHVVVGTPGR.[I]	1xCl-DDE [C3(100)]	2197.8	2194.7	2284.5	2225.67	0.987479	0.986087	1.02643	-0.0181774	-0.0202138	0.0376409
O00488	[R].CLACAR.[Y]	2xiodoTMT6plex [C1(100); C4(100)]	2084.5	2094.6	1828.2	2002.43	1.04098	1.04603	0.912989	0.0579472	0.0649206	-0.13133		O00148	[K].DIRPVCR.[K]	1xCl-DDE [C6(100)]	3966.2	4088.3	4087.1	4047.2	0.979986	1.01016	1.00986	-0.0291667	0.0145769	0.0141534
O00505	[R].SPHQNVCEQAVWALGNIIGDGPQCR.[D]	2xiodoTMT6plex [C7(100); C24(100)]	1016.3	1055.1	996	1022.47	0.993969	1.03192	0.974115	-0.00872748	0.0453259	-0.0378362		O00148	[K].HFVLDECDK.[M]	1xCl-DDE [C7(100)]	6218.9	6080	6303	6200.63	1.00295	0.980545	1.01651	0.00424384	-0.0283443	0.0236231
O00534	[K].CEWELLER.[K]	1xiodoTMT6plex [C1(100)]	192.7	193.2	178.2	188.033	1.02482	1.02748	0.947704	0.0353681	0.0391067	-0.0774911		O00151	[K].CGTGIVGVFVK.[L]	1xCl-DDE [C1(100)]	2491.1	2556.4	2536.3	2527.93	0.985429	1.01126	1.00331	-0.0211755	0.0161552	0.00476698
O00541	[R].CYVQPQWVFDSVNAR.[L]	1xiodoTMT6plex [C1(100)]	593.1	610.3	612.1	605.167	0.980061	1.00848	1.01146	-0.0290572	0.0121861	0.0164348		O00151	[K].GHFFVEDQIYCEK.[H]	1xCl-DDE [C11(100)]	393.9	396.8	426.4	405.7	0.970914	0.978063	1.05102	-0.0425839	-0.0320013	0.0717941
O00541	[K].SLCIGATYDVTDSR.[I]	1xiodoTMT6plex [C3(100)]	183.6	199.8	219.9	201.1	0.912979	0.993536	1.09349	-0.131347	-0.0093565	0.128935		O00151	[K].GCTDNLTLTVAR.[S]	1xCl-DDE [C2(100)]	3499.4	3492	3527.3	3506.23	0.998051	0.995941	1.00601	-0.00281443	-0.00586845	0.00864228
O00541	[R].DLDDALSMCFLFSTFPR.[T]	1xiodoTMT6plex [C9(100)]; 1xOxidation [M8(100)]	348.1	260.8	153.6	254.167	1.36957	1.0261	0.604328	0.453727	0.037169	-0.726597		O00151	[R].IKGCTDNLTLTVAR.[S]	1xCl-DDE [C4(100)]	3394.1	3367.6	3631.1	3464.27	0.979746	0.972096	1.04816	-0.0295209	-0.0408292	0.0678567
O00560	[R].FGDQVLQINGENCAGWSSDK.[A]	1xiodoTMT6plex [C13(100)]	307.1	336.7	263.2	302.333	1.01577	1.11367	0.870562	0.0225685	0.155324	-0.199981		O00151	[K].LPMCDK.[C]	1xCl-DDE [C4(100)]	5032.8	4620.2	4257.3	4636.77	1.08541	0.996427	0.918161	0.118242	-0.00516382	-0.12318
O00566	[R].CLTEVGK.[A]	1xiodoTMT6plex [C1(100)]	245.2	294.6	309.5	283.1	0.866125	1.04062	1.09325	-0.207353	0.0574457	0.128628		O00151	[K].AALANLCIGDVITAIDGENTSNMTHLEAQNR.[I]	1xCl-DDE [C7(100)]	377	325.3	294.3	332.2	1.13486	0.979229	0.885912	0.182512	-0.0302813	-0.174765
O00566	[K].ATGRPECFLTIQEGLASK.[F]	1xiodoTMT6plex [C7(100)]	237.9	243.2	225.3	235.467	1.01033	1.03284	0.956823	0.0148324	0.0466204	-0.0636755		O00151	[K].AALANLCIGDVITAIDGENTSNMTHLEAQNR.[I]	1xCl-DDE [C7(100)]; 1xOxidation [M23(100)]	92.1	91.8	81.3	88.4	1.04186	1.03846	0.919683	0.0591548	0.0544478	-0.120791
O00567	[K].CSIASR.[I]	1xiodoTMT6plex [C1(100)]	770.2	823.7	885.8	826.567	0.931806	0.996532	1.07166	-0.101898	-0.0050122	0.0998498		O00154	[R].KGCVITISGR.[M]	1xCl-DDE [C3(100)]	729.2	711.9	689.5	710.2	1.02675	1.00239	0.970853	0.0380892	0.00344924	-0.0426748
O00567	[R].LVAFCPFASSQVALENANAVSEGVVHEDLR.[L]	1xiodoTMT6plex [C5(100)]	47.3	59	53.8	53.3667	0.886321	1.10556	1.00812	-0.174099	0.144776	0.0116673		O00159	[R].CIKPNDAK.[Q]	1xCl-DDE [C1(100)]	5831.7	6075.2	6184.7	6030.53	0.967029	1.00741	1.02556	-0.0483691	0.0106463	0.036418
O00567	[K].GLTDLSACK.[A]	1xiodoTMT6plex [C8(100)]	469.2	440.1	394.2	434.5	1.07986	1.01289	0.90725	0.110847	0.0184752	-0.140428		O00159	[R].CPENAFFLDHVR.[T]	1xCl-DDE [C1(100)]	1170.4	1179	1157.6	1169	1.0012	1.00855	0.990248	0.00172674	0.0122888	-0.0141381
O00567	[K].IINDNATYCR.[L]	1xiodoTMT6plex [C9(100)]	4933.3	4799	4205.5	4645.93	1.06185	1.03295	0.9052	0.0865846	0.0467654	-0.143691		O00159	[K].GIISILDEECLRPGEATDLTFLEK.[L]	1xCl-DDE [C10(100)]	1224.8	1258	1240.8	1241.2	0.986787	1.01354	0.999678	-0.0191894	0.0193963	-0.00046501
O00584	[K].HGTCAAQVDALNSQK.[K]	1xiodoTMT6plex [C4(100)]	141.3	138.2	143.8	141.1	1.00142	0.979447	1.01914	0.00204348	-0.0299604	0.0273457		O00159	[K].IICDLVEEK.[F]	1xCl-DDE [C3(100)]	5143.4	5096	5177.4	5138.93	1.00087	0.991645	1.00749	0.00125342	-0.0121037	0.0107588
O00592	[K].LISLICR.[A]	1xiodoTMT6plex [C6(100)]	2015.1	2073.8	1676	1921.63	1.04864	1.07919	0.872175	0.0685184	0.109944	-0.197311		O00159	[K].SLCPETWPTWAGRPQDGVAVLVR.[H]	1xCl-DDE [C3(100)]	645	653.5	623.2	640.567	1.00692	1.02019	0.972889	0.00995043	0.0288385	-0.0396535
O00629	[K].SGILPILVHCLER.[D]	1xiodoTMT6plex [C10(100)]	86.1	110.5	86	94.2	0.914013	1.17304	0.912951	-0.129714	0.230247	-0.13139		O00159	[K].ETMCSSK.[N]	1xCl-DDE [C4(100)]	2577.4	2325.3	2177.4	2360.03	1.0921	0.985283	0.922614	0.127109	-0.0213904	-0.116201
O00629	[K].MAEDEAETIGNLIEECGGLEK.[I]	1xiodoTMT6plex [C16(100)]	13.5	20.6	21.5	18.5333	0.728417	1.11151	1.16007	-0.457163	0.152522	0.214214		O00159	[K].ETMCSSK.[N]	1xCl-DDE [C4(100)]; 1xOxidation [M3(100)]	3049.2	3077.9	2915.9	3014.33	1.01157	1.02109	0.967345	0.0165918	0.0301074	-0.0478977
O00629	[K].MAEDEAETIGNLIEECGGLEK.[I]	1xiodoTMT6plex [C16(100)]; 1xOxidation [M1(100)]	33.2	54	35.4	40.8667	0.812398	1.32137	0.866232	-0.299741	0.402035	-0.207175		O00159	[K].NPIMSQCFDR.[S]	1xCl-DDE [C7(100)]	734.1	684.8	635.7	684.867	1.07189	0.999903	0.92821	0.100153	-0.000140442	-0.107477
O00743	[K].GAFCDLVWSDPEDVDTWAISPR.[G]	1xiodoTMT6plex [C4(100)]	143.3	164.1	130.3	145.9	0.98218	1.12474	0.893077	-0.0259413	0.169595	-0.163143		O00159	[R].NLKETMCSSK.[N]	1xCl-DDE [C7(100)]	3241.2	2890.4	2953.4	3028.33	1.07029	0.954452	0.975256	0.098004	-0.0672549	-0.0361472
O00750	[K].GSLSGDYLYIFDGSDGGVSSSPGPGDIEGSCK.[K]	1xiodoTMT6plex [C31(100)]	15.6	21.8	18.5	18.6333	0.837209	1.16995	0.992844	-0.25634	0.226442	-0.0103605		O00159	[K].NPIMSQCFDR.[S]	1xCl-DDE [C7(100)]; 1xOxidation [M4(100)]	578.9	566.9	596.7	580.833	0.996671	0.976011	1.02732	-0.00481009	-0.03503	0.0388815
O00750	[R].ISDVFLCR.[H]	1xiodoTMT6plex [C7(100)]	535.9	546.8	442.9	508.533	1.05381	1.07525	0.870936	0.0756215	0.104671	-0.199361		O00159	[R].NLKETMCSSK.[N]	1xCl-DDE [C7(100)]; 1xOxidation [M6(100)]	935.1	883.5	879.1	899.233	1.03989	0.982504	0.977611	0.0564251	-0.0254654	-0.0326682
O00750	[K].AICNALAAVETPEITSALNQLPPCPSR.[M]	2xiodoTMT6plex [C3(100); C24(100)]	159.9	146.6	121.7	142.733	1.12027	1.02709	0.852639	0.163848	0.0385628	-0.229993		O00159	[R].LLQFYAETCPAPER.[G]	1xCl-DDE [C9(100)]	1197.9	1262.3	1294.2	1251.47	0.957197	1.00866	1.03415	-0.0631124	0.012435	0.0484407
O00754	[R].NLCWDVLCVDQPLVEDPR.[S]	2xiodoTMT6plex [C3(100); C8(100)]	282.8	265.2	251.1	266.367	1.06169	0.99562	0.942686	0.0863686	-0.00633278	-0.0851515		O00161	[K].TTWGDGGENSPCNVVSK.[Q]	1xCl-DDE [C12(100)]	2479.2	2657.7	2759.5	2632.13	0.941898	1.00971	1.04839	-0.0863579	0.0139457	0.0681743
O00764	[R].LVYVCDPVLGDK.[W]	1xiodoTMT6plex [C5(100)]	182.5	189.9	189.8	187.4	0.973853	1.01334	1.01281	-0.0382245	0.019119	0.018359		O00170	[K].YYDAIACLK.[N]	1xCl-DDE [C7(100)]	2465.3	2468.2	2629.5	2521	0.977906	0.979056	1.04304	-0.0322329	-0.0305368	0.0607924
O14524	[R].CPAITQNNFLT.[-]	1xiodoTMT6plex [C1(100)]	291.7	304	300.9	298.867	0.976021	1.01718	1.0068	-0.0350166	0.0245693	0.00978211		O00170	[R].EGEIAQFLCDIK.[H]	1xCl-DDE [C9(100)]	1110.3	1135.1	1210.7	1152.03	0.963774	0.985301	1.05092	-0.0532329	-0.0213631	0.071659
O14545	[R].TELCGNCGR.[N]	2xiodoTMT6plex [C4(100); C7(100)]	437.1	412.3	607.7	485.7	0.899938	0.848878	1.25118	-0.152102	-0.236371	0.323294		O00170	[K].EQPGSPEWIQLDQQITPLLLNYCQCK.[L]	2xCl-DDE [C23(100); C25(100)]	626.1	602.8	621.3	616.733	1.01519	0.977408	1.0074	0.0217463	-0.0329674	0.0106432
O14561	[K].LMCPQEIVDYIADKK.[D]	1xiodoTMT6plex [C3(100)]	83.1	71.7	69.2	74.6667	1.11295	0.960268	0.926786	0.154384	-0.0584912	-0.109692		O00178	[R].QTATILSMDKDCLR.[T]	1xCl-DDE [C12(100)]; 1xOxidation [M8(100)]	698.3	687.6	732	705.967	0.98914	0.973984	1.03688	-0.0157531	-0.0380305	0.0522436
O14561	[K].LMCPQEIVDYIADKK.[D]	1xiodoTMT6plex [C3(100)]; 1xOxidation [M2(100)]	77	93.5	76.1	82.2	0.93674	1.13747	0.925791	-0.0942799	0.185828	-0.111242		O00178	[R].MCPIFQISNVTGENLDLLK.[M]	1xCl-DDE [C2(100)]; 1xOxidation [M1(100)]	560.3	441	497.2	499.5	1.12172	0.882883	0.995395	0.165715	-0.179706	-0.00665838
O14579	[K].NAFYIGSYQQCINEAQR.[V]	1xiodoTMT6plex [C11(100)]	2185.8	2166.6	1983.6	2112	1.03494	1.02585	0.939205	0.0495516	0.036823	-0.0904887		O00178	[R].MDEGCGETIYVIGQGSDGTEYGLSEADMEASYATVK.[S]	1xCl-DDE [C5(100)]; 2xOxidation [M1(100); M28(100)]	196.2	209.6	207.7	204.5	0.959413	1.02494	1.01565	-0.0597758	0.0355379	0.0224004
O14617	[K].DLSSPSQYDTGVALTGLSCFVTPDLAR.[D]	1xiodoTMT6plex [C19(100)]	122.9	141	150.8	138.233	0.889076	1.02001	1.09091	-0.169621	0.0285896	0.125531		O00178	[R].YQAMVHCGSIR.[Q]	1xCl-DDE [C7(100)]; 1xOxidation [M4(100)]	1138.5	1169.8	1282.1	1196.8	0.951287	0.97744	1.07127	-0.0720478	-0.0329202	0.0993267
O14617	[K].YISQCIDEIK.[Q]	1xiodoTMT6plex [C5(100)]	175.1	205.3	184.5	188.3	0.929899	1.09028	0.979819	-0.104854	0.124701	-0.0294122		O00178	[K].SQGACVTPASGC.[-]	2xCl-DDE [C5(100); C12(100)]	1915.7	2041.2	2098.1	2018.33	0.949149	1.01133	1.03952	-0.0752928	0.0162531	0.055919
O14617	[K].DLILQCLDDKDESIR.[L]	1xiodoTMT6plex [C6(100)]	55	64.1	53.2	57.4333	0.957632	1.11608	0.926291	-0.0624567	0.158436	-0.110462		O00180	[K].QNEPFVATQSSACVDGPANH.[-]	1xCl-DDE [C13(100)]	306.5	301.2	333.1	313.6	0.97736	0.960459	1.06218	-0.0330385	-0.0582038	0.0870298
O14618	[R].LACGIIAR.[S]	1xiodoTMT6plex [C3(100)]	819	668.1	581.6	689.567	1.1877	0.968869	0.843428	0.248173	-0.045626	-0.245663		O00180	[K].EDQKQNEPFVATQSSACVDGPANH.[-]	1xCl-DDE [C17(100)]	1514.5	1560.7	1573.3	1549.5	0.977412	1.00723	1.01536	-0.0329612	0.0103905	0.021991
O14646	[K].SAAGYPDYYCK.[W]	1xiodoTMT6plex [C10(100)]	245.4	220.3	221.5	229.067	1.0713	0.961729	0.966967	0.0993677	-0.056298	-0.0484608		O00180	[R].FLEEHECLSEQQLEQFLGR.[V]	1xCl-DDE [C7(100)]	90.1	78.3	85.2	84.5333	1.06585	0.926262	1.00789	0.0920068	-0.110508	0.0113331
O14646	[K].TTPFKDCK.[V]	1xiodoTMT6plex [C7(100)]	427.6	480.7	657.8	522.033	0.819105	0.920822	1.26007	-0.28788	-0.119005	0.333507		O00186	[K].AAYIYFTDFCPDNLFNK.[I]	1xCl-DDE [C10(100)]	828	851.8	831.7	837.167	0.98905	1.01748	0.99347	-0.0158841	0.0249999	-0.00945164
O14646	[K].WQGLPYSECSWEDGALISK.[K]	1xiodoTMT6plex [C9(100)]	161.9	148.3	132.1	147.433	1.09812	1.00588	0.895998	0.13504	0.00845586	-0.158432		O00186	[K].GKDAIMETMADQIVTVCATLDENPGVR.[Y]	1xCl-DDE [C17(100)]	1213.6	1122.5	1127.9	1154.67	1.05104	0.972142	0.976819	0.0718166	-0.040761	-0.0338373
O14647	[K].VSPEDVEYFNCQQELASELNK.[Q]	1xiodoTMT6plex [C11(100)]	42.7	38.8	38.8	40.1	1.06484	0.967581	0.967581	0.0906338	-0.0475456	-0.0475456		O00186	[K].SVDCFLHDFASK.[S]	1xCl-DDE [C4(100)]	4919.3	5273.8	5667.5	5286.87	0.930476	0.997528	1.072	-0.10396	-0.00357008	0.1003
O14647	[R].KPAPSNEPEYLCK.[W]	1xiodoTMT6plex [C12(100)]	77.4	72.3	60.3	70	1.10571	1.03286	0.861429	0.144979	0.0466407	-0.215197		O00186	[K].NHDNCDK.[I]	1xCl-DDE [C5(100)]	563.3	791.6	800.1	718.333	0.784176	1.102	1.11383	-0.35075	0.140118	0.155527
O14672	[R].TITLQPGSPCNDFR.[G]	1xiodoTMT6plex [C10(100)]	344.7	348.3	682.9	458.633	0.751581	0.75943	1.48899	-0.412	-0.397011	0.574333		O00186	[K].ATVFDDCK.[K]	1xCl-DDE [C7(100)]	845.1	867.5	861	857.867	0.985118	1.01123	1.00365	-0.0216314	0.0161103	0.0052598
O14684	[R].HGGPQYCR.[S]	1xiodoTMT6plex [C7(100)]	4638.6	2914.3	3132.1	3561.67	1.30237	0.818241	0.879392	0.381137	-0.289403	-0.185422		O00186	[K].ATVFDDCKK.[E]	1xCl-DDE [C7(100)]	757.7	794.4	780.2	777.433	0.974617	1.02182	1.00356	-0.0370922	0.0311467	0.00512503
O14732	[R].EAGGIVIDTSGGPLDLMACR.[V]	1xiodoTMT6plex [C19(100)]; 1xOxidation [M17(100)]	81.7	90.3	80.9	84.3	0.969158	1.07117	0.959668	-0.0451966	0.0991934	-0.0593929		O00186	[K].LLASCCK.[M]	2xCl-DDE [C5(100); C6(100)]	212.5	225.4	236.4	224.767	0.945425	1.00282	1.05176	-0.0809653	0.00405942	0.0728019
O14734	[R].QDGVLAVTCAQEGVIR.[V]	1xiodoTMT6plex [C9(100)]	168	187.3	200.4	185.233	0.906964	1.01116	1.08188	-0.140883	0.0160072	0.113539		O00194	[R].NWMSQLQANAYCENPDIVLIGNK.[A]	1xCl-DDE [C12(100)]	453	436.9	441.8	443.9	1.0205	0.984231	0.995269	0.0292763	-0.0229316	-0.00684129
O14744	[K].ADIIVSELLGSFADNELSPECLDGAQHFLK.[D]	1xiodoTMT6plex [C21(100)]	21.4	16.2	11.9	16.5	1.29697	0.981818	0.721212	0.375145	-0.0264722	-0.471504		O00194	[R].MEQCVEK.[T]	1xCl-DDE [C4(100)]; 1xOxidation [M1(100)]	1094.1	1030.2	993.7	1039.33	1.05269	0.991212	0.956094	0.0740862	-0.012734	-0.0647762
O14744	[R].DLNCVPEIADTLGAVAK.[Q]	1xiodoTMT6plex [C4(100)]	305.9	340.3	330.6	325.6	0.939496	1.04515	1.01536	-0.0900406	0.0637065	0.021986		O00203	[R].ASILWLIGENCER.[V]	1xCl-DDE [C11(100)]	372.8	365.1	378.9	372.267	1.00143	0.980749	1.01782	0.00206542	-0.0280448	0.0254807
O14745	[R].LCCLEK.[G]	2xiodoTMT6plex [C2(100); C3(100)]	698.9	650.1	539	629.333	1.11054	1.033	0.856462	0.151262	0.0468373	-0.223539		O00203	[K].STLVAGSVVMAFEEVCPDR.[I]	1xCl-DDE [C16(100)]	87.6	85.9	89.8	87.7667	0.998101	0.978731	1.02317	-0.00274225	-0.031015	0.0330423
O14772	[K].TSCIIQSILDSR.[C]	1xiodoTMT6plex [C3(100)]	103.7	98.4	143.9	115.333	0.899133	0.853179	1.24769	-0.153394	-0.229079	0.319257		O00203	[K].DDCFNVNIQPPVGELLLPVAMSEK.[D]	1xCl-DDE [C3(100)]	684.7	618.8	612	638.5	1.07236	0.969146	0.958496	0.100785	-0.0452134	-0.061155
O14773	[R].GLTLLFASGDSGAGCWSVSGR.[H]	1xiodoTMT6plex [C15(100)]	141.1	206.9	142	163.333	0.863878	1.26673	0.869388	-0.211101	0.341114	-0.201928		O00203	[R].QPCIFGDK.[M]	1xCl-DDE [C3(100)]	1179.1	1231.7	1149	1186.6	0.993679	1.03801	0.968313	-0.00914761	0.0538172	-0.0464549
O14776	[K].AKPVATAPIPGTPWCVVWTGDER.[V]	1xiodoTMT6plex [C15(100)]	316	289.3	238.6	281.3	1.12336	1.02844	0.848205	0.167815	0.0404568	-0.237516		O00203	[K].DDCFNVNIQPPVGELLLPVAMSEK.[D]	1xCl-DDE [C3(100)]; 1xOxidation [M21(100)]	495.3	446.1	428.8	456.733	1.08444	0.976719	0.938841	0.116951	-0.0339849	-0.0910472
O14776	[R].YLVLDCVPEER.[R]	1xiodoTMT6plex [C6(100)]	768.2	846	746.7	786.967	0.976153	1.07501	0.948833	-0.0348206	0.104355	-0.0757738		O00217	[R].CIACK.[L]	2xCl-DDE [C1(100); C4(100)]	1020.1	944.9	938.4	967.8	1.05404	0.976338	0.969622	0.0759297	-0.0345473	-0.0445059
O14787	[R].TQDHDENVALEACEFWLTLAEQPICK.[E]	2xiodoTMT6plex [C13(100); C25(100)]	412.6	372.7	451.4	412.233	1.00089	0.9041	1.09501	0.00128265	-0.145446	0.130945		O00217	[K].LCEAICPAQAITIEAEPR.[A]	2xCl-DDE [C2(100); C6(100)]	975.4	932.1	924.1	943.867	1.03341	0.987534	0.979058	0.0474109	-0.0180983	-0.0305341
O14818	[K].ICALDDNVCMAFAGLTADAR.[I]	2xiodoTMT6plex [C2(100); C9(100)]	473.1	533.6	380.1	462.267	1.02344	1.15431	0.822253	0.0334198	0.207033	-0.282346		O00220	[R].NTACQCKPGTFR.[N]	2xCl-DDE [C4(100); C6(100)]	844	830.3	873.1	849.133	0.993955	0.977821	1.02822	-0.00874811	-0.0323584	0.0401558
O14818	[K].ICALDDNVCMAFAGLTADAR.[I]	2xiodoTMT6plex [C2(100); C9(100)]; 1xOxidation [M10(100)]	428.2	472.5	345.2	415.3	1.03106	1.13773	0.831206	0.0441309	0.18616	-0.266721		O00221	[R].CLLEGRPEPGR.[G]	1xCl-DDE [C1(100)]	1757.8	1761.7	1680.9	1733.47	1.01404	1.01629	0.969675	0.0201108	0.0233082	-0.0444262
O14818	[R].KICALDDNVCMAFAGLTADAR.[I]	2xiodoTMT6plex [C3(100); C10(100)]	91	112.8	84.9	96.2333	0.945618	1.17215	0.882231	-0.0806702	0.229158	-0.180772		O00221	[R].QHLACAR.[C]	1xCl-DDE [C5(100)]	970.4	1066.3	1045.1	1027.27	0.944643	1.038	1.01736	-0.0821593	0.0538027	0.0248303
O14818	[R].KICALDDNVCMAFAGLTADAR.[I]	2xiodoTMT6plex [C3(100); C10(100)]; 1xOxidation [M11(100)]	270.1	349.3	240.9	286.767	0.941881	1.21806	0.840056	-0.0863837	0.284589	-0.251443		O00231	[K].CVAQASK.[N]	1xCl-DDE [C1(100)]	4683.6	4705	4706.1	4698.23	0.996885	1.00144	1.00167	-0.0045005	0.00207636	0.00241361
O14841	[R].SGLFVVGPESAGAHPGPACYR.[K]	1xiodoTMT6plex [C19(100)]	108.2	92.6	93.6	98.1333	1.10258	0.943614	0.953804	0.140885	-0.0837311	-0.0682347		O00231	[K].YMLLCK.[I]	1xCl-DDE [C5(100)]; 1xOxidation [M2(100)]	7385.2	6984.4	6735.2	7034.93	1.04979	0.992817	0.957394	0.0701002	-0.0104006	-0.062816
O14879	[K].HLDGNNEAALECLR.[Q]	1xiodoTMT6plex [C12(100)]	373	333.7	369.2	358.633	1.04006	0.930477	1.02946	0.056666	-0.103958	0.041893		O00231	[R].TTANAIYCPPK.[L]	1xCl-DDE [C8(100)]	3357.5	3615.6	3635.5	3536.2	0.949466	1.02245	1.02808	-0.0748125	0.0320352	0.0399539
O14879	[K].FSNPYSIEYSELDCEEGWTQLK.[C]	1xiodoTMT6plex [C14(100)]	39	55.3	42.3	45.5333	0.856515	1.21449	0.92899	-0.223449	0.280356	-0.106265		O00232	[R].LCLAVKDYIR.[T]	1xCl-DDE [C2(100)]	355.5	318	279.7	317.733	1.11886	1.00084	0.880298	0.162033	0.00121031	-0.183936
O14879	[K].SPCQTDVLR.[S]	1xiodoTMT6plex [C3(100)]	364.5	328.6	367	353.367	1.03151	0.929912	1.03858	0.0447529	-0.104833	0.0546141		O00232	[R].LPECAK.[L]	1xCl-DDE [C4(100)]	4372.4	4272	4322.6	4322.33	1.01158	0.988355	1.00006	0.0166151	-0.0168987	8.90044e-05
O14880	[K].VEYPIMYSTDPENGHIFNCIQR.[A]	1xiodoTMT6plex [C19(100)]	675.8	662.2	610	649.333	1.04076	1.01982	0.939425	0.0576371	0.0283077	-0.09015		O00232	[R].AIYDTPCIQAESEK.[W]	1xCl-DDE [C7(100)]	1122.1	1175.3	1122	1139.8	0.984471	1.03115	0.984383	-0.0225794	0.0442484	-0.022708
O14880	[K].VEYPIMYSTDPENGHIFNCIQR.[A]	1xiodoTMT6plex [C19(100)]; 1xOxidation [M6(100)]	1202.2	1188.3	1053.9	1148.13	1.04709	1.03498	0.917925	0.0663867	0.0496089	-0.123552		O00232	[K].MVQQCCTYVEEITDLPIK.[L]	2xCl-DDE [C5(100); C6(100)]	1100.3	1062.5	1069.7	1077.5	1.02116	0.986079	0.992761	0.0302091	-0.020225	-0.0104816
O14880	[K].YKVEYPIMYSTDPENGHIFNCIQR.[A]	1xiodoTMT6plex [C21(100)]	203.8	196.2	164.7	188.233	1.0827	1.04232	0.874978	0.114632	0.0598029	-0.192682		O00232	[K].MVQQCCTYVEEITDLPIK.[L]	2xCl-DDE [C5(100); C6(100)]; 1xOxidation [M1(100)]	828	825.7	797.9	817.2	1.01322	1.0104	0.976383	0.0189416	0.0149285	-0.0344813
O14880	[K].YKVEYPIMYSTDPENGHIFNCIQR.[A]	1xiodoTMT6plex [C21(100)]; 1xOxidation [M8(100)]	581.6	592.3	513.7	562.533	1.03389	1.05292	0.91319	0.0480887	0.0743895	-0.131013		O00233	[K].GIGMNEPLVDCEGYPR.[S]	1xCl-DDE [C11(100)]	189.2	177.1	174.2	180.167	1.05014	0.982979	0.966883	0.07058	-0.0247679	-0.0485875
O14893	[R].LLPVEPCDLTEGFDPSVPPR.[T]	1xiodoTMT6plex [C7(100)]	64.1	75.6	60.5	66.7333	0.960539	1.13287	0.906593	-0.0580832	0.179979	-0.141472		O00233	[K].GIGMNEPLVDCEGYPR.[S]	1xCl-DDE [C11(100)]; 1xOxidation [M4(100)]	885.4	944.1	965.9	931.8	0.950204	1.0132	1.0366	-0.073691	0.0189193	0.0518535
O14893	[R].VQIEAAQCPDVVVAQIDPK.[K]	1xiodoTMT6plex [C8(100)]	42.1	48.2	44	44.7667	0.940432	1.07669	0.982874	-0.0886047	0.106608	-0.0249214		O00233	[R].HNIICLQNDHK.[A]	1xCl-DDE [C5(100)]	3391.2	3436.8	3708.1	3512.03	0.965594	0.978578	1.05583	-0.0505107	-0.0312406	0.0783736
O14929	[K].CNTNTAIELK.[L]	1xiodoTMT6plex [C1(100)]	200.5	222.6	230.9	218	0.919725	1.0211	1.05917	-0.120726	0.0301255	0.08294		O00233	[K].GLLGCNIIPLQR.[-]	1xCl-DDE [C5(100)]	205.8	216.1	220.8	214.233	0.960635	1.00871	1.03065	-0.05794	0.0125161	0.0435572
O14929	[R].QIIPPGFCTNTNDFLSLLEK.[E]	1xiodoTMT6plex [C8(100)]	70.1	60.3	59.6	63.3333	1.10684	0.952105	0.941053	0.146449	-0.070807	-0.0876527		O00244	[K].VCIESEHSMDTLLATLK.[K]	1xCl-DDE [C2(100)]	1039.7	1029.1	1046	1038.27	1.00138	0.991171	1.00745	0.00199028	-0.0127939	0.0107058
O14929	[K].LCQDLPCFSR.[E]	2xiodoTMT6plex [C2(100); C7(100)]	727.2	769.5	500.5	665.733	1.09233	1.15587	0.751803	0.127408	0.208977	-0.411574		O00244	[K].VCIESEHSMDTLLATLKK.[T]	1xCl-DDE [C2(100)]	1479.3	1437.2	1424.4	1446.97	1.02235	0.99325	0.984404	0.031883	-0.00977085	-0.0226773
O14964	[R].VCEPCYEQLNR.[K]	2xiodoTMT6plex [C2(100); C5(100)]	1268.2	1198.4	1079.5	1182.03	1.0729	1.01385	0.913257	0.101512	0.0198388	-0.130907		O00255	[K].LDSSGVAFAVVGACQALGLR.[D]	1xCl-DDE [C14(100)]	70.2	64	61.6	65.2667	1.07559	0.980592	0.94382	0.105125	-0.0282745	-0.083416
O14964	[R].ACGQIFCGK.[C]	2xiodoTMT6plex [C2(100); C7(100)]	682.5	716.5	573.9	657.633	1.03781	1.08951	0.872675	0.0535456	0.123683	-0.196484		O00255	[R].EALQAWADTATVIQDYNYCR.[E]	1xCl-DDE [C19(100)]	271.2	289.6	328.6	296.467	0.914774	0.976838	1.10839	-0.128513	-0.0338083	0.148463
O14965	[R].TATYITELANALSYCHSK.[R]	1xiodoTMT6plex [C15(100)]	142.9	141.5	168.4	150.933	0.946776	0.9375	1.11572	-0.0789055	-0.0931094	0.157981		O00255	[R].FYDGICK.[W]	1xCl-DDE [C6(100)]	2261.9	2246.7	2238	2248.87	1.0058	0.999037	0.995168	0.00833702	-0.00139063	-0.00698809
O14974	[K].FDDGAVFLAACSSGDTDEVLK.[L]	1xiodoTMT6plex [C11(100)]	61.9	85.7	68.7	72.1	0.85853	1.18863	0.952843	-0.22006	0.249296	-0.0696892		O00257	[K].EAPSPTCPDLGAK.[S]	1xCl-DDE [C7(100)]	2194.5	2199.8	2249.9	2214.73	0.990864	0.993257	1.01588	-0.0132407	-0.00976064	0.0227279
O14975	[K].FSASQFWDDCR.[K]	1xiodoTMT6plex [C10(100)]	771	833.6	713.1	772.567	0.997972	1.079	0.923027	-0.00292857	0.109696	-0.115555		O00267	[R].EHNFQPGDNVEVCEGELINLQGK.[I]	1xCl-DDE [C13(100)]	989.2	1072	1085.6	1048.93	0.943053	1.02199	1.03496	-0.0845888	0.0313819	0.0495696
O14975	[K].GEVGLLVCK.[I]	1xiodoTMT6plex [C8(100)]	1508.3	1456.3	1265.5	1410.03	1.06969	1.03281	0.897497	0.0971941	0.0465783	-0.156022		O00267	[R].VELHSTCQTISVDR.[Q]	1xCl-DDE [C7(100)]	1240.1	1207	1271.4	1239.5	1.00048	0.97378	1.02574	0.000698191	-0.0383326	0.0366597
O14976	[K].EESDTGQAEFLLLTELCK.[G]	1xiodoTMT6plex [C17(100)]	126.1	141	118	128.367	0.982342	1.09842	0.919242	-0.0257023	0.135425	-0.121484		O00267	[R].SVTGGMCSVYLK.[D]	1xCl-DDE [C7(100)]	503.9	491	465.9	486.933	1.03484	1.00835	0.956804	0.0494132	0.0119988	-0.0637039
O14979	[R].GFCFITYTDEEPVK.[K]	1xiodoTMT6plex [C3(100)]	307.3	297.2	299.1	301.2	1.02025	0.98672	0.993028	0.028926	-0.0192877	-0.0100939		O00267	[R].SVTGGMCSVYLK.[D]	1xCl-DDE [C7(100)]; 1xOxidation [M6(100)]	1938.1	2068.9	2092.5	2033.17	0.953242	1.01758	1.02918	-0.0690855	0.0251354	0.0414991
O14979	[R].GFCFITYTDEEPVKK.[L]	1xiodoTMT6plex [C3(100)]	219.9	252.7	230.9	234.5	0.93774	1.07761	0.984648	-0.0927403	0.107838	-0.0223197		O00268	[R].KVDCPGPGSGAEGSGPGSVVPGSSGVGTPR.[Q]	1xCl-DDE [C4(100)]	206.8	193.5	194.8	198.367	1.04251	0.975466	0.98202	0.0600666	-0.0358361	-0.0261759
O14979	[R].RGFCFITYTDEEPVKK.[L]	1xiodoTMT6plex [C4(100)]	503.6	552.1	469.9	508.533	0.990299	1.08567	0.92403	-0.0140641	0.118587	-0.113989		O00268	[R].DLIFCLENER.[E]	1xCl-DDE [C5(100)]	633.4	632.1	579.8	615.1	1.02975	1.02764	0.942611	0.0422959	0.0393318	-0.0852656
O14979	[R].RGFCFITYTDEEPVK.[K]	1xiodoTMT6plex [C4(100)]	408.6	403.6	372.2	394.8	1.03495	1.02229	0.942756	0.0495672	0.0318042	-0.0850439		O00273	[K].ACDILAIDK.[S]	1xCl-DDE [C2(100)]	919.9	893.3	881.5	898.233	1.02412	0.994508	0.981371	0.0343868	-0.0079455	-0.0271297
O14980	[R].QMSVPGIFNPHEIPEEMCD.[-]	1xiodoTMT6plex [C18(100)]; 1xOxidation [M2(100)]	48.5	52.3	55.1	51.9667	0.933291	1.00641	1.0603	-0.0996018	0.00922442	0.0844658		O00273	[K].SLTPVTLVLAEDGTIVDDDDYFLCLPSNTK.[F]	1xCl-DDE [C24(100)]	136.5	141.7	137.6	138.6	0.984848	1.02237	0.992785	-0.0220263	0.0319125	-0.0104468
O14980	[R].QMSVPGIFNPHEIPEEMCD.[-]	1xiodoTMT6plex [C18(100)]; 2xOxidation [M2(100); M17(100)]	77.2	88.3	83.9	83.1333	0.928629	1.06215	1.00922	-0.106826	0.0869864	0.0132438		O00273	[R].QSCATVQR.[L]	1xCl-DDE [C3(100)]	3352.8	3345.8	3389.1	3362.57	0.997095	0.995014	1.00789	-0.00419644	-0.00721166	0.0113393
O14980	[R].TSESLCQNNMVILK.[L]	1xiodoTMT6plex [C6(100)]; 1xOxidation [M10(100)]	810.7	783.4	1258.9	951	0.852471	0.823764	1.32376	-0.230277	-0.279696	0.404646		O00273	[K].KTETVQEACER.[E]	1xCl-DDE [C9(100)]	2342.1	2348.8	2360.7	2350.53	0.996412	0.999263	1.00433	-0.00518546	-0.00106427	0.00622657
O14981	[K].FNYCILDEGHVIK.[N]	1xiodoTMT6plex [C4(100)]	127.8	106.8	109.1	114.567	1.11551	0.932208	0.952284	0.1577	-0.101276	-0.0705362		O00287	[K].SDQALNCGGTASTGSAGNVK.[L]	1xCl-DDE [C7(100)]	1399	1412.3	1407.9	1406.4	0.994738	1.0042	1.00107	-0.00761101	0.0060396	0.00153789
O14981	[K].LLQQCTTR.[T]	1xiodoTMT6plex [C5(100)]	178.9	183	190.8	184.233	0.971051	0.993306	1.03564	-0.0423807	-0.00969046	0.0505271		O00287	[K].TCTYEGCSETTSQVAK.[Q]	2xCl-DDE [C2(100); C7(100)]	1262.5	1275.3	1263.1	1266.97	0.996475	1.00658	0.996948	-0.00509518	0.0094581	-0.00440971
O15020	[R].DQADPQCLFLR.[Q]	1xiodoTMT6plex [C7(100)]	225	196	185.3	202.1	1.11331	0.969817	0.916873	0.154856	-0.0442157	-0.125206		O00291	[R].SVSVTAAGQCR.[L]	1xCl-DDE [C10(100)]	1018.2	976.6	1010.3	1001.7	1.01647	0.974943	1.00859	0.0235705	-0.0366108	0.0123333
O15027	[R].TEAYEYAQSLGAETCPLPSFQVFK.[F]	1xiodoTMT6plex [C15(100)]	130.2	136.1	237.4	167.9	0.775462	0.810602	1.41394	-0.366873	-0.302935	0.499718		O00291	[R].TCILGTHHEK.[G]	1xCl-DDE [C2(100)]	2802.9	2954.3	3061.6	2939.6	0.953497	1.005	1.0415	-0.0686996	0.00719648	0.0586659
O15027	[R].YWCDAEYDAYR.[R]	1xiodoTMT6plex [C3(100)]	528.2	478.1	447.9	484.733	1.08967	0.986315	0.924013	0.123893	-0.0198789	-0.114015		O00291	[R].QQAADDCEFLR.[A]	1xCl-DDE [C7(100)]	669	610.4	626.9	635.433	1.05282	0.960604	0.986571	0.0742654	-0.0579858	-0.0195054
O15031	[R].EDPNYYSYLEMDLQCR.[D]	1xiodoTMT6plex [C15(100)]	118.3	108.8	85.9	104.333	1.13387	1.04281	0.823323	0.18125	0.0604784	-0.28047		O00291	[K].LASTEESMCQLAK.[D]	1xCl-DDE [C9(100)]	1286.5	1234.2	1181.6	1234.1	1.04246	1.00008	0.957459	0.0599922	0.000116898	-0.0627176
O15031	[R].EDPNYYSYLEMDLQCR.[D]	1xiodoTMT6plex [C15(100)]; 1xOxidation [M11(100)]	122.9	114.1	93.6	110.2	1.11525	1.03539	0.849365	0.157361	0.0501746	-0.235544		O00291	[K].LASTEESMCQLAK.[D]	1xCl-DDE [C9(100)]; 1xOxidation [M8(100)]	1095.6	1035	953.8	1028.13	1.06562	1.00668	0.927701	0.0916938	0.0096034	-0.108269
O15031	[K].SFPCGSEHLPYPLGSR.[D]	1xiodoTMT6plex [C4(100)]	167.6	170.1	195	177.567	0.943871	0.95795	1.09818	-0.0833386	-0.0619776	0.135113		O00299	[K].IEEFLEAVLCPPR.[Y]	1xCl-DDE [C10(100)]	442.9	438.4	450.4	443.9	0.997747	0.98761	1.01464	-0.00325371	-0.0179869	0.0209721
O15031	[K].FGAQLQCVTGPQATR.[G]	1xiodoTMT6plex [C7(100)]	210	212.7	193.5	205.4	1.0224	1.03554	0.942064	0.0319531	0.0503839	-0.0861026		O00299	[K].FLDGNELTLADCNLLPK.[L]	1xCl-DDE [C12(100)]	1373	1518.3	1511.9	1467.73	0.935456	1.03445	1.03009	-0.0962582	0.048867	0.0427728
O15031	[K].TLTETDLYCEPPEVQPPPK.[R]	1xiodoTMT6plex [C9(100)]	221.4	209.1	584.4	338.3	0.654449	0.61809	1.72746	-0.611648	-0.69411	0.788653		O00299	[R].KFLDGNELTLADCNLLPK.[L]	1xCl-DDE [C13(100)]	4027.7	4124.1	4341.8	4164.53	0.967143	0.990291	1.04257	-0.0481986	-0.0140755	0.0601384
O15031	[R].CAWCGGQSR.[C]	2xiodoTMT6plex [C1(100); C4(100)]	1009.2	906.4	831.3	915.633	1.10219	0.989916	0.907896	0.14037	-0.0146221	-0.139401		O00299	[K].LCPGGQLPFLLYGTEVHTDTNK.[I]	1xCl-DDE [C2(100)]	646.7	673.8	783.7	701.4	0.922013	0.96065	1.11734	-0.117141	-0.057917	0.160064
O15031	[R].DSQDPYCGWCVVEGR.[C]	2xiodoTMT6plex [C7(100); C10(100)]	1063.2	1044.8	913.6	1007.2	1.0556	1.03733	0.907069	0.0780628	0.0528766	-0.140716		O00299	[K].IGNCPFSQR.[L]	1xCl-DDE [C4(100)]	1811	1673.8	1791.2	1758.67	1.02976	0.951744	1.0185	0.0423045	-0.0713549	0.0264444
O15031	[R].CVYEALCNTTSECPPPVITR.[I]	3xiodoTMT6plex [C1(100); C7(100); C13(100)]	988	906.8	808.1	900.967	1.0966	1.00647	0.896926	0.133037	0.00931066	-0.15694		O00299	[R].EEFASTCPDDEEIELAYEQVAK.[A]	1xCl-DDE [C7(100)]	2413.8	2393.5	2642.7	2483.33	0.972	0.963826	1.06417	-0.0409718	-0.0531561	0.0897347
O15031	[R].LPVQECLSYPTCTQCR.[D]	3xiodoTMT6plex [C6(100); C12(100); C15(100)]	474.1	460.9	375.5	436.833	1.08531	1.05509	0.859596	0.118108	0.0773708	-0.21827		O00299	[K].LHIVQVVCK.[K]	1xCl-DDE [C8(100)]	4214.8	4694.2	4856.4	4588.47	0.918564	1.02304	1.05839	-0.122548	0.0328672	0.0818751
O15042	[K].LCQIFSDLNATYR.[T]	1xiodoTMT6plex [C2(100)]	341.9	339.4	343.5	341.6	1.00088	0.99356	1.00556	0.00126645	-0.00932141	0.00800212		O00303	[K].TCFSPNR.[V]	1xCl-DDE [C2(100)]	6824.7	6843.6	6975.7	6881.33	0.99177	0.994517	1.01371	-0.0119225	-0.00793269	0.0196499
O15067	[R].NWTLEGSC.[-]	*	2319	2226.4	2178	2241.13	1.03474	0.993426	0.97183	0.0492743	-0.00951567	-0.0412245		O00303	[K].HSVEVTNCFSVPHNESEDEVAVDMEFAK.[N]	1xCl-DDE [C8(100)]	424.4	383.6	391.9	399.967	1.06109	0.95908	0.979832	0.0855449	-0.0602771	-0.0293942
O15067	[R].LNFSTPTSTNIVSVCR.[A]	1xiodoTMT6plex [C15(100)]	1137.4	1085.6	952.8	1058.6	1.07444	1.02551	0.900057	0.103582	0.0363351	-0.151912		O00303	[K].HSVEVTNCFSVPHNESEDEVAVDMEFAK.[N]	1xCl-DDE [C8(100)]; 1xOxidation [M24(100)]	333.5	362.6	386.3	360.8	0.924335	1.00499	1.07068	-0.113513	0.00717959	0.0985223
O15067	[R].HVVFTAETHNFPTGVCPFSGATTGTGGR.[I]	1xiodoTMT6plex [C16(100)]	896.6	903.8	1104.6	968.333	0.925921	0.933356	1.14072	-0.111039	-0.0995002	0.189948		O00311	[K].ASCLVQTPPGQYSGNSFK.[K]	1xCl-DDE [C3(100)]	1240.2	1346.3	1397.1	1327.87	0.933979	1.01388	1.05214	-0.0985375	0.0198896	0.073325
O15067	[K].FCDNSSAIQGK.[E]	1xiodoTMT6plex [C2(100)]	132.4	115.3	130	125.9	1.05163	0.915806	1.03257	0.0726248	-0.126886	0.0462333		O00327	[R].AADGFLFVVGCDR.[G]	1xCl-DDE [C11(100)]	1277.7	1260.8	1215.1	1251.2	1.02118	1.00767	0.971148	0.0302367	0.011027	-0.0422374
O15067	[K].GNPICSLHDQGAGGNGNVLK.[E]	1xiodoTMT6plex [C5(100)]	93.6	95.1	86.8	91.8333	1.01924	1.03557	0.945191	0.0274906	0.0504274	-0.0813229		O00330	[K].EGEAVSAGDALCEIETDK.[A]	1xCl-DDE [C12(100)]	3009.5	3128.2	2997.3	3045	0.988342	1.02732	0.984335	-0.0169184	0.0388905	-0.0227787
O15067	[R].MGPSYCLPPTFPK.[A]	1xiodoTMT6plex [C6(100)]; 1xOxidation [M1(100)]	291.3	303.5	280.3	291.7	0.998629	1.04045	0.960919	-0.00197968	0.0572111	-0.0575136		O00330	[K].STVPHAYATADCDLGAVLK.[V]	1xCl-DDE [C12(100)]	1634.7	1626	1675.5	1645.4	0.993497	0.98821	1.01829	-0.00941245	-0.0171111	0.0261533
O15067	[R].CPACFVGTITGDR.[R]	2xiodoTMT6plex [C1(100); C4(100)]	992.8	1083	1092.4	1056.07	0.940092	1.0255	1.0344	-0.0891259	0.0363323	0.0488003		O00399	[R].NVILTSGCIIGACCNLNTFEVIPENTVIYGADCLR.[R]	2xCl-DDE [C33(100); C]	109.8	93.7	100.8	101.433	1.08248	0.923759	0.993756	0.114346	-0.114411	-0.00903619
O15067	[R].ERCPACFVGTITGDR.[R]	2xiodoTMT6plex [C3(100); C6(100)]	301	307.6	272.1	293.567	1.02532	1.0478	0.926876	0.0360753	0.0673673	-0.109551		O00400	[R].TPDAVELCK.[K]	1xCl-DDE [C8(100)]	1834.4	1793.3	1796	1807.9	1.01466	0.991924	0.993418	0.0209934	-0.011698	-0.00952753
O15067	[R].GLAPLHWADDDGNPTEQYPLNPNGSPGGVAGICSCDGR.[H]	2xiodoTMT6plex [C33(100); C35(100)]	220.2	221.6	159.4	200.4	1.0988	1.10579	0.795409	0.135932	0.145075	-0.330231		O00400	[K].ECVGASNQNCR.[T]	2xCl-DDE [C2(100); C10(100)]	1049.8	1028.8	976.9	1018.5	1.03073	1.01011	0.959156	0.0436685	0.0145166	-0.0601632
O15091	[K].TIESIQLSPEEYECLK.[G]	1xiodoTMT6plex [C14(100)]	204	184.6	362.5	250.367	0.814805	0.737319	1.44788	-0.295473	-0.43964	0.533938		O00408	[R].NILCFPIK.[N]	1xCl-DDE [C4(100)]	459	447.9	473.1	460	0.997826	0.973696	1.02848	-0.00313971	-0.0384572	0.0405113
O15111	[K].QPRCFVLMDHILNLK.[I]	1xiodoTMT6plex [C4(100)]; 1xOxidation [M8(100)]	24.1	21.5	24.5	23.3667	1.03138	0.920114	1.0485	0.0445812	-0.120115	0.0683298		O00408	[R].NLSNAEICSVFLLDQNELVAK.[V]	1xCl-DDE [C8(100)]	331.5	326.2	335.7	331.133	1.00111	0.985102	1.01379	0.00159662	-0.0216555	0.0197603
O15118	[R].YNCEYSGPPKPLPK.[D]	1xiodoTMT6plex [C3(100)]	232.7	205.9	183.9	207.5	1.12145	0.992289	0.886265	0.16536	-0.0111675	-0.17419		O00410	[K].TKENVNATENCISAVGK.[I]	1xCl-DDE [C11(100)]	10063.4	10409	10509.5	10327.3	0.974446	1.00791	1.01764	-0.0373453	0.0113684	0.0252309
O15143	[K].CSQFCTTGMDGGMSIWDVK.[S]	2xiodoTMT6plex [C1(100); C5(100)]; 2xOxidation [M9(100); M13(100)]	289.5	254.1	257.7	267.1	1.08386	0.951329	0.964807	0.116183	-0.0719836	-0.0516874		O00410	[R].QVQTSGGLWTECIAQLSPEQQAAIQELLNSA.[-]	1xCl-DDE [C12(100)]	153.4	151.8	152.6	152.6	1.00524	0.994758	1	0.00754352	-0.00758317	-3.20343e-16
O15143	[R].VISICYFEQENDWWVCK.[H]	2xiodoTMT6plex [C5(100); C16(100)]	258.2	523	349.9	377.033	0.68482	1.38715	0.928035	-0.546203	0.472119	-0.107749		O00410	[R].VAAAESMPLLLECAR.[V]	1xCl-DDE [C13(100)]	1275.2	1206.2	1214.6	1232	1.03506	0.979058	0.985877	0.0497213	-0.0305331	-0.020521
O15144	[R].NCFASVFEK.[Y]	1xiodoTMT6plex [C2(100)]	656.6	658.6	661.3	658.833	0.99661	0.999646	1.00374	-0.0048988	-0.000511037	0.00539135		O00410	[R].VAAAESMPLLLECAR.[V]	1xCl-DDE [C13(100)]; 1xOxidation [M7(100)]	617.5	649.3	659.8	642.2	0.961538	1.01106	1.02741	-0.0565835	0.0158625	0.0390061
O15155	[R].AGLGEGVPPGNYGNYGYANSGYSACEEENER.[L]	1xiodoTMT6plex [C25(100)]	29.1	43.4	40.6	37.7	0.771883	1.15119	1.07692	-0.373545	0.203131	0.106915		O00410	[K].YAEYFLRPMLQYVCDNSPEVR.[Q]	1xCl-DDE [C14(100)]; 1xOxidation [M9(100)]	636.2	637.1	680.2	651.167	0.977016	0.978398	1.04459	-0.0335465	-0.031507	0.0629322
O15164	[R].LIFQNCAEFNEPDSEVANAGIK.[L]	1xiodoTMT6plex [C6(100)]	57.4	68	54.9	60.1	0.955075	1.13145	0.913478	-0.0663143	0.17817	-0.130559		O00410	[R].VQAHAAAALINFTEDCPK.[S]	1xCl-DDE [C16(100)]	1131.2	1219.6	1156.9	1169.23	0.967472	1.04308	0.989452	-0.0477088	0.0608452	-0.0152987
O15164	[K].LYCETCDK.[L]	2xiodoTMT6plex [C3(100); C6(100)]	465.8	447.7	396.4	436.633	1.0668	1.02535	0.907856	0.0932884	0.03611	-0.139465		O00410	[K].HFADLLPGFLQAVNDSCYQNDDSVLK.[S]	1xCl-DDE [C17(100)]	543.6	472.9	536.4	517.633	1.05016	0.913581	1.03625	0.0706149	-0.130395	0.0513787
O15173	[R].GLATFCLDKDALR.[D]	1xiodoTMT6plex [C6(100)]	312.3	296.8	258	289.033	1.0805	1.02687	0.892631	0.111697	0.0382552	-0.163865		O00410	[K].LCGDTSLNNMQR.[Q]	1xCl-DDE [C2(100)]	3258.5	3136.9	2933.6	3109.67	1.04786	1.00876	0.943381	0.0674481	0.0125796	-0.0840878
O15213	[K].ICQADIVEAVDIASAAK.[H]	1xiodoTMT6plex [C2(100)]	29.1	34.5	38.9	34.1667	0.851707	1.00976	1.13854	-0.23157	0.0140069	0.187181		O00410	[K].VCDIAAELAR.[N]	1xCl-DDE [C2(100)]	4938	4978.9	5101.2	5006.03	0.98641	0.99458	1.01901	-0.0197411	-0.00784086	0.0271688
O15213	[K].VPAELICLDPR.[A]	1xiodoTMT6plex [C7(100)]	217.7	237.3	204.9	219.967	0.989695	1.0788	0.931505	-0.0149435	0.109427	-0.102365		O00410	[K].LCGDTSLNNMQR.[Q]	1xCl-DDE [C2(100)]; 1xOxidation [M10(100)]	1717.8	1770.7	1583.8	1690.77	1.01599	1.04728	0.936735	0.0228845	0.0666422	-0.0942874
O15226	[R].CQNIYLTTGYAGSK.[N]	1xiodoTMT6plex [C1(100)]	226.2	264.7	253.2	248.033	0.911974	1.0672	1.02083	-0.132935	0.0938242	0.0297434		O00410	[R].QAAAYGLGVMAQYGGDNYRPFCTEALPLLVR.[V]	1xCl-DDE [C22(100)]; 1xOxidation [M10(100)]	225	198.1	239.6	220.9	1.01856	0.896786	1.08465	0.0265316	-0.157165	0.117234
O15226	[K].DLVVYENSSNPVCTLNDTAQFNR.[M]	1xiodoTMT6plex [C13(100)]	64.3	84.1	49.6	66	0.974242	1.27424	0.751515	-0.0376473	0.34964	-0.412126		O00410	[K].KVCDIAAELAR.[N]	1xCl-DDE [C3(100)]	1191.8	1167.9	1244.9	1201.53	0.991899	0.972008	1.03609	-0.0117345	-0.0409599	0.0511532
O15226	[R].HLSTCDGQNPPK.[K]	1xiodoTMT6plex [C5(100)]	132	124.2	152.6	136.267	0.968689	0.911448	1.11986	-0.0458948	-0.133768	0.163322		O00410	[R].MACGLGGK.[L]	1xCl-DDE [C3(100)]	2329.5	2076.7	1957.8	2121.33	1.09813	0.97896	0.92291	0.135049	-0.0306785	-0.115738
O15226	[R].VFLQDHCLAEGYGTK.[K]	1xiodoTMT6plex [C7(100)]	178.1	200.8	173.9	184.267	0.966534	1.08973	0.943741	-0.0491076	0.123964	-0.0835372		O00410	[R].MACGLGGK.[L]	1xCl-DDE [C3(100)]; 1xOxidation [M1(100)]	5216.3	4981.2	4744.2	4980.57	1.04733	1.00013	0.952542	0.0667169	0.000183443	-0.0701451
O15226	[K].LLTDGYACEVR.[C]	1xiodoTMT6plex [C8(100)]	266	314.8	257.4	279.4	0.95204	1.1267	0.92126	-0.0709058	0.172104	-0.11832		O00410	[R].YAACNAVGQMATDFAPGFQK.[K]	1xCl-DDE [C4(100)]	2344.2	2196.5	2269.6	2270.1	1.03264	0.967579	0.99978	0.0463398	-0.0475494	-0.000317795
O15226	[R].CIQACK.[T]	2xiodoTMT6plex [C1(100); C5(100)]	1439.2	1445.1	1270.2	1384.83	1.03926	1.04352	0.917222	0.0555547	0.061457	-0.124657		O00410	[K].TIECISLIGLAVGK.[E]	1xCl-DDE [C4(100)]	2541.7	2574.2	2529.5	2548.47	0.997345	1.0101	0.992558	-0.00383573	0.0144947	-0.0107772
O15228	[K].CSVLNSEEIHYVIK.[Q]	1xiodoTMT6plex [C1(100)]	115.4	119.4	129.2	121.333	0.951099	0.984066	1.06484	-0.0723327	-0.0231731	0.0906301		O00410	[R].YAACNAVGQMATDFAPGFQK.[K]	1xCl-DDE [C4(100)]; 1xOxidation [M10(100)]	3400	3406.8	3462.7	3423.17	0.993232	0.995219	1.01155	-0.00979679	-0.00691428	0.0165659
O15228	[K].DFEEGCYLLCK.[S]	2xiodoTMT6plex [C6(100); C10(100)]	597.8	572.5	440.1	536.8	1.11364	1.06651	0.819858	0.155278	0.092891	-0.286553		O00410	[K].HEDPCAK.[R]	1xCl-DDE [C5(100)]	9446.9	9551.8	9166.7	9388.47	1.00622	1.0174	0.976379	0.00895143	0.0248831	-0.0344871
O15230	[R].CLPGFYR.[S]	1xiodoTMT6plex [C1(100)]	580	583.4	569.3	577.567	1.00421	1.0101	0.985687	0.00606542	0.0144979	-0.0207984		O00410	[R].MLVQCMQDQEHPSIR.[T]	1xCl-DDE [C5(100)]; 1xOxidation [M1(100)]	1218.6	1164.1	1246	1209.57	1.00747	0.962411	1.03012	0.0107344	-0.0552753	0.0428138
O15230	[R].TFQLDTAVDRPCAR.[S]	1xiodoTMT6plex [C12(100)]	134.4	153.9	230.5	172.933	0.777178	0.889938	1.33288	-0.363683	-0.168223	0.414551		O00410	[R].MLVQCMQDQEHPSIR.[T]	1xCl-DDE [C5(100)]; 2xOxidation [M1(100); M6(100)]	493.9	475.5	480.2	483.2	1.02214	0.984065	0.993791	0.0315985	-0.0231751	-0.00898505
O15230	[R].SVEVHGAVGASGCPAA.[-]	1xiodoTMT6plex [C13(100)]	276	279.7	306.1	287.267	0.96078	0.97366	1.06556	-0.0577223	-0.0385103	0.0916124		O00410	[K].ENVNATENCISAVGK.[I]	1xCl-DDE [C9(100)]	970.2	926.6	968.3	955.033	1.01588	0.970228	1.01389	0.0227311	-0.0436044	0.019903
O15230	[K].DGFFGLDQADYFGCR.[S]	1xiodoTMT6plex [C14(100)]	1177.2	1278.3	1062.5	1172.67	1.00387	1.09008	0.906055	0.00556647	0.124433	-0.14233		O00410	[K].STACQMLVCYAK.[E]	2xCl-DDE [C4(100); C9(100)]	311.6	276.4	275.7	287.9	1.08232	0.960056	0.957624	0.114127	-0.0588102	-0.0624685
O15230	[R].CRPNTQGPTCSEPAR.[D]	2xiodoTMT6plex [C1(100); C10(100)]	168.8	162.8	162.9	164.833	1.02406	0.987664	0.988271	0.0343069	-0.0179073	-0.0170214		O00410	[K].STACQMLVCYAK.[E]	2xCl-DDE [C4(100); C9(100)]; 1xOxidation [M6(100)]	3989.3	3914.5	3883.5	3929.1	1.01532	0.996284	0.988394	0.0219367	-0.00537084	-0.0168414
O15230	[R].CDIGGALGQSCEPR.[T]	2xiodoTMT6plex [C1(100); C11(100)]	901.4	877.2	868.5	882.367	1.02157	0.994145	0.984285	0.0307892	-0.00847248	-0.0228524		O00411	[R].CLEQMSQEGLK.[L]	1xCl-DDE [C1(100)]; 1xOxidation [M5(100)]	901.8	890.8	918.7	903.767	0.997824	0.985653	1.01652	-0.00314284	-0.0208488	0.0236435
O15230	[R].CFCFGATER.[C]	2xiodoTMT6plex [C1(100); C3(100)]	361.5	330.6	308.7	333.6	1.08363	0.991007	0.92536	0.115876	-0.0130326	-0.111914		O00411	[K].AAEPTLTFEAVDVPMLCPPLPWTSPHSGAFLLSPTK.[L]	1xCl-DDE [C17(100)]; 1xOxidation [M15(100)]	247.3	241.8	265.1	251.4	0.983691	0.961814	1.05449	-0.0237224	-0.0561704	0.076552
O15230	[R].CDPDTGQCR.[C]	2xiodoTMT6plex [C1(100); C8(100)]	256.9	285	289.2	277.033	0.927325	1.02876	1.04392	-0.108853	0.0409023	0.062008		O00411	[R].FCSEPQK.[I]	1xCl-DDE [C2(100)]	709.7	715.2	700	708.3	1.00198	1.00974	0.988282	0.00284876	0.0139862	-0.0170056
O15230	[R].ECAPGYWGLPEQGCR.[R]	2xiodoTMT6plex [C2(100); C14(100)]	1131.9	1003.5	905.2	1013.53	1.11679	0.990101	0.893113	0.159353	-0.0143529	-0.163085		O00411	[R].LPECGSGDGSLQPPR.[K]	1xCl-DDE [C4(100)]	771.6	778.2	832.3	794.033	0.971748	0.98006	1.04819	-0.0413464	-0.0290586	0.0679041
O15230	[R].VSCISSHGAFGPNSAACLPSR.[F]	2xiodoTMT6plex [C3(100); C17(100)]	120.7	119.1	103.7	114.5	1.05415	1.04017	0.905677	0.0760781	0.0568258	-0.142932		O00411	[K].TLQCLFEK.[Q]	1xCl-DDE [C4(100)]	548.3	535.7	517.9	533.967	1.02684	1.00325	0.969911	0.0382158	0.00467561	-0.0440761
O15230	[R].GDSCQECAPGFYR.[D]	2xiodoTMT6plex [C4(100); C7(100)]	320.4	341	279.3	313.567	1.02179	1.08749	0.89072	0.0311019	0.121	-0.166957		O00411	[R].ELAHCQK.[V]	1xCl-DDE [C5(100)]	1212.3	1226.6	1261.3	1233.4	0.982893	0.994487	1.02262	-0.024894	-0.0079759	0.0322707
O15230	[R].GQYCDICTAANSNK.[A]	2xiodoTMT6plex [C4(100); C7(100)]	198.7	209.6	204.1	204.133	0.973383	1.02678	0.999837	-0.0389199	0.0381269	-0.0002356		O00411	[K].DATPVPCGR.[W]	1xCl-DDE [C7(100)]	1146.3	1112.4	1115.2	1124.63	1.01927	0.989122	0.991612	0.02753	-0.0157791	-0.0121522
O15230	[R].GALDQLCGAGGLCR.[C]	2xiodoTMT6plex [C7(100); C13(100)]	1542.1	1758.2	1468.5	1589.6	0.970118	1.10606	0.923817	-0.0437675	0.145435	-0.114321		O00422	[K].TCPLLLR.[V]	1xCl-DDE [C2(100)]	4178.9	4240	4260	4226.3	0.988785	1.00324	1.00797	-0.0162719	0.00466909	0.0114583
O15230	[R].CNCESDFTDGTCEDLTGR.[C]	3xiodoTMT6plex [C1(100); C3(100); C12(100)]	280.2	276.9	249.5	268.867	1.04215	1.02988	0.927969	0.0595661	0.0424741	-0.107851		O00425	[K].SITILSTPEGTSAACK.[S]	1xCl-DDE [C15(100)]	909.9	905.5	907.4	907.6	1.00253	0.997686	0.99978	0.00365139	-0.00334197	-0.000317949
O15230	[R].CDVCAEGFTGFPSCYPTPSSSNDTR.[E]	3xiodoTMT6plex [C1(100); C4(100); C14(100)]	939.4	813.3	731	827.9	1.13468	0.982365	0.882957	0.182283	-0.0256689	-0.179585		O00425	[K].GNVETCAK.[A]	1xCl-DDE [C6(100)]	9832.3	9794.9	9678.7	9768.63	1.00652	1.00269	0.990794	0.0093722	0.00387403	-0.0133435
O15230	[R].EQVLPAGQIVNCDCSAAGTQGNACR.[K]	3xiodoTMT6plex [C12(100); C14(100); C24(100)]	798.5	812.3	698.1	769.633	1.03751	1.05544	0.907055	0.0531211	0.0778414	-0.140738		O00425	[K].ITGHFYACQVAQR.[K]	1xCl-DDE [C8(100)]	845.7	938.9	961.3	915.3	0.923959	1.02578	1.05026	-0.114099	0.0367268	0.0707421
O15260	[R].LCLISTFLEDGIR.[M]	1xiodoTMT6plex [C2(100)]	195.5	181.3	160.9	179.233	1.09076	1.01153	0.897712	0.12533	0.01654	-0.155675		O00425	[K].TGYAFVDCPDESWALK.[A]	1xCl-DDE [C8(100)]	2888.5	2917.7	2955	2920.4	0.989077	0.999075	1.01185	-0.0158455	-0.00133443	0.0169921
O15269	[K].ECINFASFNFLGLLDNPR.[V]	1xiodoTMT6plex [C2(100)]	25.3	21.3	21.7	22.7667	1.11127	0.935578	0.953148	0.152214	-0.0960696	-0.069228		O00429	[R].CVELVHEEMQR.[I]	1xCl-DDE [C1(100)]; 1xOxidation [M9(100)]	1094.6	993.1	970.4	1019.37	1.0738	0.974232	0.951964	0.102731	-0.0376622	-0.0710216
O15287	[K].EQGAAFNCEQGCK.[S]	2xiodoTMT6plex [C8(100); C12(100)]	115.8	106.3	98.7	106.933	1.08292	0.994077	0.923005	0.114924	-0.00857004	-0.11559		O00429	[R].DCLPELK.[T]	1xCl-DDE [C2(100)]	4347.5	4407	4253.2	4335.9	1.00268	1.0164	0.980927	0.00385454	0.0234654	-0.0277828
O15294	[K].EMQDVQGALQCYTR.[A]	1xiodoTMT6plex [C11(100)]; 1xOxidation [M2(100)]	184.6	178.5	212.1	191.733	0.962796	0.930981	1.10622	-0.0546986	-0.103177	0.145643		O00429	[R].DCEVIER.[L]	1xCl-DDE [C2(100)]	3114.7	3192.2	3115.7	3140.87	0.991669	1.01634	0.991987	-0.0120695	0.0233883	-0.0116064
O15294	[R].AIELQPHFPDAYCNLANALK.[E]	1xiodoTMT6plex [C13(100)]	122.1	142.2	111.4	125.233	0.97498	1.13548	0.88954	-0.0365554	0.183303	-0.168869		O00429	[R].IIQHCSNYSTQELLR.[F]	1xCl-DDE [C5(100)]	686.1	708.9	705.1	700.033	0.980096	1.01267	1.00724	-0.0290048	0.0181585	0.0104043
O15294	[R].SQYGLPEDAIVYCNFNQLYK.[I]	1xiodoTMT6plex [C13(100)]	655.6	619.3	634.3	636.4	1.03017	0.97313	0.9967	0.042882	-0.0392954	-0.00476849		O00429	[K].FATEYCNTIEGTAK.[Y]	1xCl-DDE [C6(100)]	2369.4	2482.5	2499.2	2450.37	0.966957	1.01311	1.01993	-0.0484759	0.0187961	0.0284687
O15294	[R].QEPDNTGVLLLLSSIHFQCR.[R]	1xiodoTMT6plex [C19(100)]	42.7	80.9	49.5	57.7	0.740035	1.40208	0.857886	-0.434335	0.487568	-0.221143		O00429	[K].YIETSELCGGAR.[I]	1xCl-DDE [C8(100)]	948.9	938.7	952	946.533	1.0025	0.991724	1.00578	0.00360274	-0.0119892	0.00830826
O15294	[R].HGNLCLDK.[I]	1xiodoTMT6plex [C5(100)]	1302.1	1140.4	1282.1	1241.53	1.04878	0.918542	1.03267	0.0687173	-0.122583	0.0463858		O00442	[K].KSEDEEDAAKDTYIIECQGIGMTNPNL.[-]	1xCl-DDE [C17(100)]; 1xOxidation [M22(100)]	862.2	968	1100.1	976.767	0.882708	0.991025	1.12627	-0.179991	-0.0130069	0.171549
O15344	[K].CLTIITGLPIPDHLDCTEQLP.[-]	2xiodoTMT6plex [C1(100); C16(100)]	195.1	195.7	169.4	186.733	1.04481	1.04802	0.907176	0.0632343	0.0676643	-0.140546		O00442	[R].DLCDGQLEGAEIGSTEITFTPEK.[I]	1xCl-DDE [C3(100)]	422.3	356.6	580.6	453.167	0.931887	0.786907	1.28121	-0.101773	-0.345735	0.357503
O15344	[K].VNMYCVTDDQLICALCK.[L]	3xiodoTMT6plex [C5(100); C13(100); C16(100)]	102.7	104.9	87.2	98.2667	1.04512	1.0675	0.887381	0.0636622	0.0942407	-0.172374		O00442	[K].FGFIFNCDIK.[T]	1xCl-DDE [C7(100)]	887	883.9	837.5	869.467	1.02017	1.0166	0.963234	0.0288034	0.0237524	-0.0540415
O15344	[K].VNMYCVTDDQLICALCK.[L]	3xiodoTMT6plex [C5(100); C13(100); C16(100)]; 1xOxidation [M3(100)]	145.2	153.1	146	148.1	0.980419	1.03376	0.98582	-0.0285302	0.0479026	-0.0206033		O00442	[K].DTYIIECQGIGMTNPNL.[-]	1xCl-DDE [C7(100)]	174.8	181.5	155.9	170.733	1.02382	1.06306	0.91312	0.0339604	0.0882248	-0.131124
O15355	[R].CVVSEAGK.[A]	1xiodoTMT6plex [C1(100)]	197.5	209.4	249.1	218.667	0.903201	0.957622	1.13918	-0.146881	-0.0624719	0.187992		O00442	[K].DTYIIECQGIGMTNPNL.[-]	1xCl-DDE [C7(100)]; 1xOxidation [M12(100)]	123.7	131.3	118.8	124.6	0.992777	1.05377	0.953451	-0.0104586	0.0755628	-0.0687692
O15357	[R].TLATSCR.[R]	1xiodoTMT6plex [C6(100)]	503.2	549.4	875.1	642.567	0.783109	0.855009	1.36188	-0.352714	-0.225989	0.445602		O00443	[K].ECPSSHPEPTR.[A]	1xCl-DDE [C2(100)]	167.6	159.6	174.8	167.333	1.00159	0.953785	1.04462	0.00229729	-0.0682642	0.0629803
O15357	[R].TNVPSWCDR.[I]	1xiodoTMT6plex [C7(100)]	768	752.5	1450.3	990.267	0.775549	0.759896	1.46456	-0.366711	-0.396125	0.550462		O00443	[R].NICGENASVK.[V]	1xCl-DDE [C3(100)]	1285.5	1324.3	1301.1	1303.63	0.98609	1.01585	0.998057	-0.0202085	0.0226918	-0.0028063
O15357	[R].KPAFTEASCPLSR.[L]	1xiodoTMT6plex [C9(100)]	135	127	122	128	1.05469	0.992188	0.953125	0.0768156	-0.0113153	-0.0692627		O00443	[R].FLTCGTK.[L]	1xCl-DDE [C4(100)]	705	707.2	643.9	685.367	1.02865	1.03186	0.939497	0.0407472	0.0452422	-0.0900394
O15371	[K].FMTPVIQDNPSGWGPCAVPEQFR.[D]	1xiodoTMT6plex [C16(100)]	141.3	119.2	112.9	124.467	1.13524	0.957686	0.90707	0.183002	-0.0623752	-0.140714		O00458	[R].AAAALASVLCIQLGPGIESEEILK.[T]	1xCl-DDE [C10(100)]	296.9	267	269.7	277.867	1.0685	0.960893	0.970609	0.0955843	-0.057553	-0.0430373
O15371	[K].FMTPVIQDNPSGWGPCAVPEQFR.[D]	1xiodoTMT6plex [C16(100)]; 1xOxidation [M2(100)]	660.9	605.7	537.8	601.467	1.09881	1.00704	0.894148	0.135947	0.0101186	-0.161415		O00458	[R].MYIDCWVK.[K]	1xCl-DDE [C5(100)]	1185.7	1184	1087	1152.23	1.02905	1.02757	0.943385	0.0413061	0.0392362	-0.084081
O15371	[R].NLAMEATYINHNFSQQCLR.[M]	1xiodoTMT6plex [C17(100)]	97.4	106.5	84.2	96.0333	1.01423	1.10899	0.876779	0.0203865	0.149246	-0.189715		O00458	[K].LPSLLSCDDVNMR.[I]	1xCl-DDE [C7(100)]	495.2	457	414	455.4	1.0874	1.00351	0.909091	0.120877	0.00505987	-0.137504
O15371	[R].NLAMEATYINHNFSQQCLR.[M]	1xiodoTMT6plex [C17(100)]; 1xOxidation [M4(100)]	563.2	586.4	517.2	555.6	1.01368	1.05544	0.930886	0.0196007	0.0778385	-0.103324		O00468	[R].CEPGFWNFR.[G]	1xCl-DDE [C1(100)]	1083.3	1075.3	1099	1085.87	0.997636	0.990269	1.01209	-0.00341414	-0.0141077	0.0173444
O15371	[K].TQGNVFATDAILATLMSCTR.[S]	1xiodoTMT6plex [C18(100)]	162.5	178.5	384.5	241.833	0.67195	0.738112	1.58994	-0.573573	-0.438089	0.66897		O00468	[R].CEFGAR.[C]	1xCl-DDE [C1(100)]	2474.3	2451.8	2502.9	2476.33	0.999179	0.990093	1.01073	-0.00118509	-0.0143642	0.0153951
O15371	[K].TQGNVFATDAILATLMSCTR.[S]	1xiodoTMT6plex [C18(100)]; 1xOxidation [M16(100)]	173.7	181.3	271.6	208.867	0.831631	0.868018	1.30035	-0.265985	-0.204203	0.378901		O00468	[R].RPEMLLRPESCPAR.[Q]	1xCl-DDE [C11(100)]	1125.6	1158.3	1091.9	1125.27	1.0003	1.02936	0.970348	0.000427301	0.041742	-0.0434262
O15371	[R].HCNGVDWR.[Q]	1xiodoTMT6plex [C2(100)]	1136.5	1030.3	1316.6	1161.13	0.978785	0.887323	1.13389	-0.030936	-0.172469	0.181283		O00468	[K].TPSLDAEGSNCPATK.[V]	1xCl-DDE [C11(100)]	2673.2	2794.4	2713.3	2726.97	0.980283	1.02473	0.994988	-0.0287293	0.0352415	-0.0072485
O15371	[R].CVIDICMK.[L]	2xiodoTMT6plex [C1(100); C6(100)]	485.4	503.8	406.5	465.233	1.04335	1.0829	0.873755	0.0612196	0.114897	-0.194699		O00468	[R].QVDVTSFAGHPCTR.[A]	1xCl-DDE [C12(100)]	793.7	795.2	793.1	794	0.999622	1.00151	0.998866	-0.000545202	0.00217875	-0.00163622
O15371	[R].YLEVSEPQDIECCGALEYYDK.[A]	2xiodoTMT6plex [C12(100); C13(100)]	2474.6	2602.9	2037.9	2371.8	1.04334	1.09744	0.859221	0.061213	0.134138	-0.218899		O00468	[K].VVISGFGDPLICDNQVSTGDTR.[I]	1xCl-DDE [C12(100)]	458.4	483.7	463.1	468.4	0.978651	1.03266	0.988685	-0.031134	0.0463715	-0.0164173
O15372	[R].MDSLLIAGQINTYCQNIK.[E]	1xiodoTMT6plex [C14(100)]	184	186.3	155.9	175.4	1.04903	1.06214	0.888826	0.069057	0.0869789	-0.170028		O00468	[R].ESLLDGGNKVVISGFGDPLICDNQVSTGDTR.[I]	1xCl-DDE [C21(100)]	369.3	300.7	394.6	354.867	1.04067	0.847361	1.11197	0.0575162	-0.238952	0.153114
O15372	[R].MDSLLIAGQINTYCQNIK.[E]	1xiodoTMT6plex [C14(100)]; 1xOxidation [M1(100)]	272.1	297.7	298.9	289.567	0.93968	1.02809	1.03223	-0.0897586	0.0399637	0.0457674		O00468	[R].EAACLQQTQIEEAR.[A]	1xCl-DDE [C4(100)]	1729.6	1688.1	1740	1719.23	1.00603	0.981891	1.01208	0.00867307	-0.026365	0.0173219
O15372	[K].LMEVCK.[E]	1xiodoTMT6plex [C5(100)]; 1xOxidation [M2(100)]	1084.6	1154.8	969.4	1069.6	1.01402	1.07966	0.90632	0.0200917	0.110572	-0.141907		O00468	[R].VGPTCADEK.[S]	1xCl-DDE [C5(100)]	1675.9	1687.7	1684.6	1682.73	0.995939	1.00295	1.00111	-0.0058705	0.00425191	0.0015995
O15379	[R].YYCLNVPLR.[D]	1xiodoTMT6plex [C3(100)]	378	349.4	312.8	346.733	1.09017	1.00769	0.902134	0.12456	0.0110531	-0.148586		O00468	[R].GGAVCEK.[V]	1xCl-DDE [C5(100)]	3341.5	3193.7	3306.7	3280.63	1.01855	0.973501	1.00795	0.0265215	-0.0387456	0.0114178
O15379	[K].SLNAFNVGDDCPVFPGLFEFCSR.[Y]	2xiodoTMT6plex [C11(100); C21(100)]	192.3	277.3	246.2	238.6	0.805951	1.1622	1.03185	-0.311235	0.216854	0.0452367		O00468	[R].FGALCEAETGR.[C]	1xCl-DDE [C5(100)]	2367.6	2352.8	2369.4	2363.27	1.00183	0.995571	1.0026	0.00264293	-0.00640374	0.00373934
O15381	[R].EICLGIPDEASR.[E]	1xiodoTMT6plex [C3(100)]	164.6	183.3	163.9	170.6	0.96483	1.07444	0.960727	-0.0516533	0.103589	-0.0578018		O00468	[R].TYDSDCWR.[Q]	1xCl-DDE [C6(100)]	908.1	943.4	942.5	931.333	0.975054	1.01296	1.01199	-0.0364464	0.018572	0.017195
O15381	[R].ILQTLCR.[K]	1xiodoTMT6plex [C6(100)]	374	385.4	325.7	361.7	1.03401	1.06552	0.90047	0.0482447	0.091563	-0.15125		O00468	[K].AYGTGFVGCLR.[D]	1xCl-DDE [C9(100)]	854.6	831	844.4	843.333	1.01336	0.985375	1.00126	0.0191463	-0.0212545	0.0018236
O15381	[R].CDCYTGADLSALVR.[E]	2xiodoTMT6plex [C1(100); C3(100)]	557.8	506	512.6	525.467	1.06153	0.962954	0.975514	0.0861487	-0.0544619	-0.0357658		O00468	[K].VCGSDGVTYGNECQLK.[T]	2xCl-DDE [C2(100); C13(100)]	2863.1	2805.5	2766.7	2811.77	1.01826	0.997771	0.983972	0.0261012	-0.00321897	-0.0233107
O15381	[K].NSAPCVIFFDEVDALCPR.[R]	2xiodoTMT6plex [C5(100); C16(100)]	1245.7	1090.6	954.5	1096.93	1.13562	0.994226	0.870153	0.183481	-0.00835379	-0.200659		O00468	[R].VTCDGAYRPVCAQDGR.[T]	2xCl-DDE [C3(100); C11(100)]	1420	1446.8	1488.9	1451.9	0.978029	0.996487	1.02548	-0.0320512	-0.00507659	0.0363048
O15382	[R].EVFGSGTACQVCPVHR.[I]	2xiodoTMT6plex [C9(100); C12(100)]	1316.9	1340.2	1094.8	1250.63	1.05299	1.07162	0.875396	0.0744869	0.0997894	-0.191992		O00468	[R].ASCVCK.[K]	2xCl-DDE [C3(100); C5(100)]	896.3	911	903.6	903.633	0.991885	1.00815	0.999963	-0.0117558	0.0117136	-5.32193e-05
O15446	[R].FCAFGGNPPVTGPR.[S]	1xiodoTMT6plex [C2(100)]	893.1	859	834.6	862.233	1.0358	0.99625	0.967951	0.0507434	-0.00542021	-0.0469934		O00468	[R].FHCQCPPGR.[V]	2xCl-DDE [C3(100); C5(100)]	781.7	861	843.7	828.8	0.943171	1.03885	1.01798	-0.084409	0.0549892	0.0257061
O15446	[R].FSCPPNFTAKPPASESPR.[F]	1xiodoTMT6plex [C3(100)]	262.2	246.5	251.5	253.4	1.03473	0.97277	0.992502	0.0492512	-0.0398289	-0.0108581		O00468	[R].DQCPEPCR.[F]	2xCl-DDE [C3(100); C7(100)]	500.5	474.9	458.3	477.9	1.04729	0.993723	0.958987	0.0666613	-0.00908501	-0.0604165
O15446	[R].VLSSCPQAGEATLLAPSTEAGGGLTCASAPQGTLR.[I]	2xiodoTMT6plex [C5(100); C26(100)]	1437.8	1382.4	1286	1368.73	1.05046	1.00998	0.939555	0.0710216	0.0143337	-0.0899508		O00468	[R].GMLCGFGAVCEPNAEGPGR.[A]	2xCl-DDE [C4(100); C10(100)]	698.6	650.7	681.2	676.833	1.03216	0.961389	1.00645	0.045666	-0.0568081	0.00927781
O15460	[R].GQEFLRPCGSTEVD.[-]	1xiodoTMT6plex [C8(100)]	177.7	176.9	148.1	167.567	1.06047	1.0557	0.883827	0.0847085	0.0781989	-0.178164		O00468	[R].QAPVCGDDGVTYENDCVMGR.[S]	2xCl-DDE [C5(100); C16(100)]; 1xOxidation [M18(100)]	606.3	587.7	573.7	589.233	1.02896	0.997398	0.973638	0.0411928	-0.00375915	-0.0385425
O15533	[K].WASGLTPAQNCPR.[A]	1xiodoTMT6plex [C11(100)]	513.9	480.9	429.6	474.8	1.08235	1.01285	0.904802	0.114168	0.018417	-0.144326		O00468	[K].FDGPCDPCQGALPDPSR.[S]	2xCl-DDE [C5(100); C8(100)]	710.1	688	700.6	699.567	1.01506	0.983466	1.00148	0.0215607	-0.024053	0.00212944
O15541	[R].CYVCDQQTNGVFNPAK.[E]	2xiodoTMT6plex [C1(100); C4(100)]	277.8	255.8	212.4	248.667	1.11716	1.02869	0.854155	0.159833	0.0408031	-0.227429		O00468	[K].KFDGPCDPCQGALPDPSR.[S]	2xCl-DDE [C6(100); C9(100)]	916.4	886	907	903.133	1.01469	0.981029	1.00428	0.0210385	-0.0276323	0.00616356
O43143	[K].IAPQYYDMSNFPQCEAK.[R]	1xiodoTMT6plex [C14(100)]	319.8	325.2	296.8	313.933	1.01869	1.03589	0.945424	0.0267117	0.050869	-0.0809671		O00468	[R].ALGPAGCEADASAPATCAEMR.[C]	2xCl-DDE [C7(100); C17(100)]; 1xOxidation [M20(100)]	475.4	432	411	439.467	1.08177	0.98301	0.935225	0.113388	-0.0247224	-0.0966153
O43143	[K].IAPQYYDMSNFPQCEAK.[R]	1xiodoTMT6plex [C14(100)]; 1xOxidation [M8(100)]	2671.6	2761.7	2455.1	2629.47	1.01602	1.05029	0.933687	0.0229338	0.0707864	-0.0989884		O00468	[R].GAPEGTVCGSDGADYPGECQLLR.[R]	2xCl-DDE [C8(100); C19(100)]	889.1	864	849.6	867.567	1.02482	0.995889	0.979291	0.0353711	-0.00594331	-0.0301909
O43143	[R].TCTDIKPEWLVK.[I]	1xiodoTMT6plex [C2(100)]	509.4	567.4	1039.3	705.367	0.722178	0.804404	1.47342	-0.469574	-0.314007	0.559167		O00468	[R].VLPEGGAQCECPLGR.[E]	2xCl-DDE [C9(100); C11(100)]	1219.3	1196.6	1183.8	1199.9	1.01617	0.99725	0.986582	0.023139	-0.00397321	-0.0194888
O43143	[K].TTQIPQWCVEYMR.[S]	1xiodoTMT6plex [C8(100)]	1194	1097.5	1642.4	1311.3	0.910547	0.836956	1.2525	-0.135195	-0.256777	0.324808		O00468	[R].AGPCEQAECGSGGSGSGEDGDCEQELCR.[Q]	3xCl-DDE [C22(100); C27(100); C]	175.5	213.3	226.7	205.167	0.855402	1.03964	1.10496	-0.225325	0.0560876	0.143988
O43143	[K].FQIYFDNCPLLTIPGR.[T]	1xiodoTMT6plex [C8(100)]	69.3	53.2	50.3	57.6	1.20312	0.923611	0.873264	0.266787	-0.114643	-0.19551		O00468	[R].ASCYNSALGCCSDGK.[T]	3xCl-DDE [C3(100); C10(100); C11(100)]	2207.7	2084.2	2100.4	2130.77	1.03611	0.978146	0.985748	0.0511715	-0.0318789	-0.0207085
O43143	[K].TTQIPQWCVEYMR.[S]	1xiodoTMT6plex [C8(100)]; 1xOxidation [M12(100)]	6452.2	5912.2	9262.3	7208.9	0.895033	0.820125	1.28484	-0.159988	-0.286084	0.361591		O00468	[K].SPCPSVVAPVCGSDASTYSNECELQR.[A]	3xCl-DDE [C3(100); C11(100); C22(100)]	98.7	121.6	115.6	111.967	0.881512	1.08604	1.03245	-0.181947	0.119074	0.0460721
O43143	[K].QNHESVQWCYDNFINYR.[S]	1xiodoTMT6plex [C9(100)]	852.3	781.6	630.3	754.733	1.12927	1.0356	0.835129	0.175394	0.0504635	-0.259928		O00468	[R].SGCTPCSCDPQGAVR.[D]	3xCl-DDE [C3(100); C6(100); C8(100)]	2934.6	2488.7	2452.8	2625.37	1.11779	0.947944	0.934269	0.160645	-0.0771266	-0.0980893
O43148	[R].DITVLDLGCGK.[G]	1xiodoTMT6plex [C9(100)]	40.8	40.3	41.3	40.8	1	0.987745	1.01225	0	-0.0177893	0.0175726		O00468	[K].SPCQPNPCHGAAPCR.[V]	3xCl-DDE [C3(100); C8(100); C14(100)]	684.7	643.4	648.9	659	1.039	0.976328	0.984674	0.0551935	-0.0345625	-0.0222823
O43148	[K].KGDYPLFGCK.[Y]	1xiodoTMT6plex [C9(100)]	171	199.3	179.4	183.233	0.933236	1.08768	0.979079	-0.0996857	0.12126	-0.0305021		O00468	[R].SADGLTASCLCPATCR.[G]	3xCl-DDE [C9(100); C11(100); C15(100)]	2040.4	1850.1	1943.1	1944.53	1.0493	0.951437	0.999263	0.069428	-0.0718207	-0.00106382
O43159	[R].QRPASLVVADFGCGDCR.[L]	2xiodoTMT6plex [C13(100); C16(100)]	886.3	868.9	757	837.4	1.0584	1.03762	0.903989	0.0818782	0.0532732	-0.145624		O00469	[K].CDYYFSVDADVVLTNPR.[T]	1xCl-DDE [C1(100)]	114.6	116.9	106.7	112.733	1.01656	1.03696	0.946481	0.0236929	0.0523608	-0.079354
O43172	[K].EIYGINFSPNGYHIATGSGDNTCK.[V]	1xiodoTMT6plex [C23(100)]	253.1	243.1	269.5	255.233	0.991642	0.952462	1.0559	-0.0121092	-0.0702669	0.0784685		O00469	[R].DKLDPDMALCR.[N]	1xCl-DDE [C10(100)]	772.6	758	732.6	754.4	1.02413	1.00477	0.971103	0.034392	0.00686817	-0.042304
O43172	[R].FLGTTCYDR.[S]	1xiodoTMT6plex [C6(100)]	1371.9	1450.7	1236.5	1353.03	1.01394	1.07218	0.913873	0.0199779	0.100552	-0.129935		O00469	[R].DKLDPDMALCR.[N]	1xCl-DDE [C10(100)]; 1xOxidation [M7(100)]	1549.3	1541.6	1529.7	1540.2	1.00591	1.00091	0.993183	0.00849883	0.00131077	-0.00986896
O43172	[K].DVNLASCAADGSVK.[L]	1xiodoTMT6plex [C7(100)]	121.7	152.8	149.8	141.433	0.860476	1.08037	1.05916	-0.216793	0.111522	0.0829154		O00469	[K].ACDELVEEMEHYGK.[W]	1xCl-DDE [C2(100)]	683.9	630.2	548.7	620.933	1.10141	1.01492	0.88367	0.139347	0.0213714	-0.178421
O43172	[K].LWSVPDCNLLHTLR.[G]	1xiodoTMT6plex [C7(100)]	125.9	176	123.1	141.667	0.888706	1.24235	0.868941	-0.170222	0.313075	-0.20267		O00469	[K].ACDELVEEMEHYGK.[W]	1xCl-DDE [C2(100)]; 1xOxidation [M9(100)]	592.4	574.3	550.4	572.367	1.035	1.00338	0.961621	0.049632	0.00486491	-0.0564592
O43172	[R].SLNNFCSQIGDDRPISYCHFSPNSK.[M]	2xiodoTMT6plex [C6(100); C18(100)]	152.2	143.2	112.9	136.1	1.1183	1.05217	0.829537	0.161301	0.0733644	-0.269622		O00469	[R].YNCSIESPR.[K]	1xCl-DDE [C3(100)]	2156.1	2135.8	2163.8	2151.9	1.00195	0.992518	1.00553	0.00281306	-0.0108345	0.00795612
O43175	[R].CGEEIAVQFVDMVK.[G]	1xiodoTMT6plex [C1(100)]	135.4	166.3	144.5	148.733	0.910354	1.11811	0.971537	-0.1355	0.16106	-0.0416585		O00471	[R].NDIFEDAGILCQR.[V]	1xCl-DDE [C11(100)]	93.5	108.4	98.5	100.133	0.933755	1.08256	0.983688	-0.098884	0.114442	-0.0237267
O43175	[R].CGEEIAVQFVDMVK.[G]	1xiodoTMT6plex [C1(100)]; 1xOxidation [M12(100)]	1536	1616	1568.4	1573.47	0.976188	1.02703	0.99678	-0.0347684	0.0384806	-0.00465307		O00471	[K].VCHLGDQLEGVNTPR.[Q]	1xCl-DDE [C2(100)]	445.2	460.4	469.8	458.467	0.971063	1.00422	1.02472	-0.0423633	0.00607099	0.0352299
O43175	[K].EELIAELQDCEGLIVR.[S]	1xiodoTMT6plex [C10(100)]	123.9	120.4	116.7	120.333	1.02964	1.00055	0.969806	0.0421399	0.000799056	-0.0442318		O00471	[K].QVCSGEQLANLDK.[N]	1xCl-DDE [C3(100)]	496.1	522.7	541.6	520.133	0.953794	1.00493	1.04127	-0.0682505	0.00710166	0.0583462
O43175	[R].ALVDHENVISCPHLGASTK.[E]	1xiodoTMT6plex [C11(100)]	779.5	811.6	714.3	768.467	1.01436	1.05613	0.929513	0.0205663	0.0787862	-0.105453		O00471	[K].LSECLQK.[K]	1xCl-DDE [C4(100)]	1045.4	1012.3	1039.8	1032.5	1.01249	0.980436	1.00707	0.0179133	-0.0285049	0.0101643
O43175	[R].VVNCAR.[G]	1xiodoTMT6plex [C4(100)]	245.4	270	242.9	252.767	0.970856	1.06818	0.960965	-0.042671	0.0951532	-0.0574437		O00471	[K].EQLEECRK.[S]	1xCl-DDE [C6(100)]	2419.2	2456.4	2450.8	2442.13	0.990609	1.00584	1.00355	-0.0136119	0.00840354	0.00511079
O43175	[K].NAGNCLSPAVIVGLLK.[E]	1xiodoTMT6plex [C5(100)]	315.2	308.3	328.9	317.467	0.99286	0.971126	1.03601	-0.0103376	-0.0422702	0.0510439		O00471	[K].EQLEECR.[K]	1xCl-DDE [C6(100)]	1471.7	1458.9	1329.8	1420.13	1.03631	1.0273	0.936391	0.0514572	0.0388546	-0.0948171
O43175	[R].ALQSGQCAGAALDVFTEEPPR.[D]	1xiodoTMT6plex [C7(100)]	179.7	217	218.2	204.967	0.876728	1.05871	1.06456	-0.189799	0.0823057	0.0902618		O00481	[R].ILTLEPTALTICPA.[-]	1xCl-DDE [C12(100)]	373.4	388.6	394.2	385.4	0.968864	1.0083	1.02283	-0.0456346	0.0119293	0.0325712
O43175	[R].ALQSGQCAGAALDVFTEEPPRDR.[A]	1xiodoTMT6plex [C7(100)]	359	381.1	390.1	376.733	0.952929	1.01159	1.03548	-0.0695598	0.0166259	0.0503003		O00483	[R].LALFNPDVCWDR.[N]	1xCl-DDE [C9(100)]	790.5	714.5	733.7	746.233	1.05932	0.957475	0.983205	0.0831387	-0.0626928	-0.0244365
O43175	[K].VLISDSLDPCCR.[K]	2xiodoTMT6plex [C10(100); C11(100)]	7111.6	6967.4	6228.4	6769.13	1.05059	1.02929	0.920118	0.071203	0.0416493	-0.12011		O00487	[K].SWMEGLTLQDYSEHCK.[H]	1xCl-DDE [C15(100)]; 1xOxidation [M3(100)]	536.1	591.7	625.8	584.533	0.917142	1.01226	1.0706	-0.124783	0.0175806	0.0984164
O43175	[R].KVLISDSLDPCCR.[K]	2xiodoTMT6plex [C11(100); C12(100)]	1275.6	1266.9	1072	1204.83	1.05874	1.05151	0.88975	0.0823424	0.0724691	-0.168529		O00488	[R].CLACAR.[Y]	2xCl-DDE [C1(100); C4(100)]	1122.8	1057.2	1069.5	1083.17	1.03659	0.976027	0.987383	0.0518457	-0.0350069	-0.0183188
O43242	[K].CYYYHAR.[V]	1xiodoTMT6plex [C1(100)]	2778.3	2401.9	2470.7	2550.3	1.0894	0.941811	0.968788	0.123535	-0.0864909	-0.0457471		O00499	[K].ADETKDEQFEQCVQNFNK.[Q]	1xCl-DDE [C12(100)]	610.5	632.7	631.1	624.767	0.977165	1.0127	1.01014	-0.0333262	0.0182041	0.0145511
O43248	[R].FFDNAYCGGGDPPAEPPCSGK.[G]	2xiodoTMT6plex [C7(100); C18(100)]	113.4	96.1	113	107.5	1.05488	0.893953	1.05116	0.077084	-0.161728	0.0719861		O00499	[K].LNECLQEVYEPDWPGR.[D]	1xCl-DDE [C4(100)]	349	381.3	392.4	374.233	0.932573	1.01888	1.04854	-0.100711	0.0269885	0.068387
O43252	[R].QWGTTCK.[N]	1xiodoTMT6plex [C6(100)]	188	184.5	156	176.167	1.06717	1.0473	0.885525	0.0937917	0.0666798	-0.175395		O00499	[K].KLNECLQEVYEPDWPGRDEANK.[I]	1xCl-DDE [C5(100)]	934.3	1001.1	991.6	975.667	0.957602	1.02607	1.01633	-0.0625025	0.0371258	0.0233699
O43252	[K].TDSCDVNDCVQQVVELLQER.[D]	2xiodoTMT6plex [C4(100); C9(100)]	237.7	251.5	404.6	297.933	0.797829	0.844149	1.35802	-0.325848	-0.244431	0.441507		O00499	[K].KLNECLQEVYEPDWPGR.[D]	1xCl-DDE [C5(100)]	975.8	1003.5	967.5	982.267	0.993417	1.02162	0.984967	-0.00952926	0.030854	-0.0218531
O43264	[R].LAPILCDGTATFVDLVPGFR.[R]	1xiodoTMT6plex [C6(100)]	28.9	26.9	22.8	26.2	1.10305	1.02672	0.870229	0.141503	0.0380394	-0.200533		O00505	[K].DQVEYLVQQNVIPPFCNLLSVK.[D]	1xCl-DDE [C16(100)]	475.1	492.4	498.1	488.533	0.972503	1.00791	1.01958	-0.0402258	0.0113738	0.0279784
O43290	[K].GAIVFNATSEFCR.[T]	1xiodoTMT6plex [C12(100)]	875.8	946.7	827.4	883.3	0.991509	1.07178	0.936715	-0.0123021	0.100004	-0.0943186		O00505	[R].KDQVEYLVQQNVIPPFCNLLSVK.[D]	1xCl-DDE [C17(100)]	48.2	54.2	54.9	52.4333	0.919263	1.03369	1.04704	-0.121451	0.0478086	0.0663219
O43290	[R].KGAIVFNATSEFCR.[T]	1xiodoTMT6plex [C13(100)]	252.5	284.2	238.8	258.5	0.976789	1.09942	0.923791	-0.0338809	0.136742	-0.114361		O00505	[R].AVGNIVTGTDEQTQVVLNCDVLSHFPNLLSHPK.[E]	1xCl-DDE [C19(100)]	84.9	89.1	97.8	90.6	0.937086	0.983444	1.07947	-0.0937465	-0.0240856	0.110323
O43290	[K].SLPSAVYCIEDK.[M]	1xiodoTMT6plex [C8(100)]	59.6	72.2	91.4	74.4	0.801075	0.97043	1.22849	-0.31999	-0.0433038	0.296892		O00505	[R].SPHQNVCEQAVWALGNIIGDGPQCR.[D]	2xCl-DDE [C7(100); C24(100)]	246.3	235.2	222.2	234.567	1.05002	1.0027	0.947279	0.0704186	0.00389005	-0.0781392
O43292	[K].GGLLCTLQGK.[L]	1xiodoTMT6plex [C5(100)]	432.4	502.5	318.1	417.667	1.03528	1.20311	0.761612	0.0500145	0.266772	-0.392872		O00522	[R].SACEGDSELLSR.[L]	1xCl-DDE [C3(100)]	956.3	878.2	872.5	902.333	1.05981	0.973255	0.966938	0.0838028	-0.0391109	-0.0485054
O43310	[R].TQSHISQWTADCSEPLDSSCSFSR.[G]	2xiodoTMT6plex [C12(100); C20(100)]	163.8	175.7	196.2	178.567	0.917304	0.983946	1.09875	-0.124527	-0.0233486	0.135862		O00522	[K].ADTCIYNPLFGSDLQYTNR.[V]	1xCl-DDE [C4(100)]	373.5	378.6	400.5	384.2	0.97215	0.985424	1.04243	-0.0407493	-0.0211831	0.0599447
O43318	[K].SLSTYYQQCK.[K]	1xiodoTMT6plex [C9(100)]	210.5	226.7	213.2	216.8	0.970941	1.04566	0.983395	-0.0425445	0.0644196	-0.0241573		O00534	[K].CEWELLER.[K]	1xCl-DDE [C1(100)]	1188.8	1166.1	1137.2	1164.03	1.02128	1.00178	0.976948	0.0303736	0.00255914	-0.0336464
O43353	[K].TTPCSSAIINPLSTAGNSER.[L]	1xiodoTMT6plex [C4(100)]	180.9	163.2	214.1	186.067	0.972232	0.877105	1.15066	-0.0406272	-0.189179	0.202465		O00534	[K].CQSGFR.[K]	1xCl-DDE [C1(100)]	1712.8	1740.7	1755.1	1736.2	0.986522	1.00259	1.01089	-0.0195764	0.00373444	0.0156201
O43390	[R].GYAFITFCGK.[E]	1xiodoTMT6plex [C8(100)]	1932.2	2048.2	1647.7	1876.03	1.02994	1.09177	0.878289	0.042559	0.126671	-0.187232		O00534	[K].VQSNCPLSPTEYLGEDK.[T]	1xCl-DDE [C5(100)]	112.2	117.9	119.5	116.533	0.962815	1.01173	1.02546	-0.05467	0.016821	0.0362679
O43395	[K].CVLVWEGTAK.[D]	1xiodoTMT6plex [C1(100)]	246.2	244.4	217.4	236	1.04322	1.03559	0.921186	0.0610439	0.0504574	-0.118435		O00534	[R].DVFSCNVGNLQPGSK.[A]	1xCl-DDE [C5(100)]	1860.1	1914.3	1875.8	1883.4	0.987629	1.01641	0.995965	-0.0179593	0.0234775	-0.00583342
O43395	[R].VLGFSEPTVVTAALNCVGK.[G]	1xiodoTMT6plex [C16(100)]	122.7	136.1	134.4	131.067	0.936165	1.0384	1.02543	-0.0951656	0.0543662	0.0362323		O00541	[R].CYVQPQWVFDSVNAR.[L]	1xCl-DDE [C1(100)]	906.2	871.9	865	881.033	1.02856	0.989633	0.981802	0.0406329	-0.0150339	-0.0264965
O43396	[R].GCGPCLR.[I]	2xiodoTMT6plex [C2(100); C5(100)]	1036.3	1074.5	896	1002.27	1.03396	1.07207	0.893974	0.0481753	0.100399	-0.161696		O00541	[K].AGEGTYALDSESCMEK.[L]	1xCl-DDE [C13(100)]	1055.8	997.9	989.6	1014.43	1.04078	0.983702	0.97552	0.0576625	-0.0237069	-0.0357567
O43399	[R].HCGELK.[R]	1xiodoTMT6plex [C2(100)]	168.6	179	198.1	181.9	0.926883	0.984057	1.08906	-0.109541	-0.023186	0.123083		O00541	[K].AGEGTYALDSESCMEK.[L]	1xCl-DDE [C13(100)]; 1xOxidation [M14(100)]	3189.1	3169.2	3059.9	3139.4	1.01583	1.00949	0.974677	0.0226605	0.0136298	-0.0370044
O43414	[K].SIFVTCGDWDLK.[V]	1xiodoTMT6plex [C6(100)]	465.4	448.7	582.1	498.733	0.933164	0.899679	1.16716	-0.0997974	-0.152517	0.222998		O00541	[K].SLCIGATYDVTDSR.[I]	1xCl-DDE [C3(100)]	314.5	323.3	281.9	306.567	1.02588	1.05458	0.919539	0.0368592	0.0766727	-0.121017
O43422	[R].SDLPNPDTLSAELHCWR.[I]	1xiodoTMT6plex [C15(100)]	55.6	61.8	62.3	59.9	0.928214	1.03172	1.04007	-0.107471	0.0450508	0.0566762		O00541	[R].DLDDALSMCFLFSTFPR.[T]	1xCl-DDE [C9(100)]	319.6	299.5	275.2	298.1	1.07212	1.0047	0.92318	0.100471	0.00675963	-0.115316
O43432	[R].EDTIPIPSLTSCTETSDPLPTNENDDDICK.[K]	2xiodoTMT6plex [C12(100); C29(100)]	170	203.4	193.9	189.1	0.898995	1.07562	1.02538	-0.153615	0.10517	0.0361634		O00541	[R].DLDDALSMCFLFSTFPR.[T]	1xCl-DDE [C9(100)]; 1xOxidation [M8(100)]	1062.7	1093.7	1092.2	1082.87	0.981377	1.01	1.00862	-0.0271212	0.0143614	0.0123814
O43447	[K].CDWLDGK.[H]	1xiodoTMT6plex [C1(100)]	1271.2	1308.2	1221.6	1267	1.00331	1.03252	0.964167	0.00477451	0.0461666	-0.0526446		O00541	[K].CHVQTIQLCR.[R]	2xCl-DDE [C1(100); C9(100)]	1345.3	1235.9	1226.7	1269.3	1.05988	0.973686	0.966438	0.0838948	-0.0384711	-0.0492506
O43447	[K].LPVVISQCGEM.[-]	1xiodoTMT6plex [C8(100)]	155.1	140.4	123.4	139.633	1.11077	1.00549	0.883743	0.151555	0.00789955	-0.178301		O00560	[R].FGDQVLQINGENCAGWSSDK.[A]	1xCl-DDE [C13(100)]	1025	1043.3	1061.4	1043.23	0.982522	1.00006	1.01741	-0.025438	9.21909e-05	0.0249066
O43447	[K].LPVVISQCGEM.[-]	1xiodoTMT6plex [C8(100)]	264.6	331.6	285.1	293.767	0.900715	1.12879	0.970498	-0.150858	0.174773	-0.0432027		O00560	[R].EVILCK.[D]	1xCl-DDE [C5(100)]	3459.7	3666.1	3584.7	3570.17	0.969058	1.02687	1.00407	-0.0453445	0.0382547	0.00586096
O43463	[K].SSWNQLQDLCR.[L]	1xiodoTMT6plex [C10(100)]	220.4	199.6	229.4	216.467	1.01817	0.922082	1.05975	0.0259793	-0.117033	0.0837205		O00562	[K].CNTGSEGSEAQPPGKPSTEAR.[S]	1xCl-DDE [C1(100)]	794.1	829.1	842.6	821.933	0.966137	1.00872	1.02514	-0.0497007	0.0125247	0.0358265
O43463	[R].NLYDFEVEYLCDYK.[K]	1xiodoTMT6plex [C11(100)]	50.5	62.3	55.3	56.0333	0.901249	1.11184	0.986913	-0.150002	0.152947	-0.0190058		O00566	[R].CLTEVGK.[A]	1xCl-DDE [C1(100)]	6749.8	6796.7	6898.7	6815.07	0.990423	0.997305	1.01227	-0.013883	-0.00389332	0.0175968
O43491	[K].VTLLDGTEYSCDLEK.[H]	1xiodoTMT6plex [C11(100)]	103.1	131	120.7	118.267	0.871759	1.10767	1.02057	-0.197999	0.147523	0.0293822		O00567	[K].CSIASR.[I]	1xCl-DDE [C1(100)]	5397	5168.6	5154.9	5240.17	1.02993	0.986343	0.983728	0.042545	-0.0198391	-0.0236683
O43504	[K].NPSIVGVLCTDSQGLNLGCR.[G]	2xiodoTMT6plex [C9(100); C19(100)]	1010.8	877.4	841.6	909.933	1.11085	0.964246	0.924903	0.151665	-0.0525261	-0.112626		O00567	[K].IGAAIQEELGYNCQTGGVIAEILR.[G]	1xCl-DDE [C13(100)]	646	604.5	595.5	615.333	1.04984	0.982394	0.967768	0.070166	-0.0256258	-0.0472666
O43583	[R].VLYCGVCSLPTEYCEYMPDVAK.[C]	3xiodoTMT6plex [C4(100); C7(100); C14(100)]	1053.5	950.9	781.5	928.633	1.13446	1.02398	0.841559	0.182009	0.0341846	-0.248863		O00567	[R].IDCFSEVPTSVFGEK.[L]	1xCl-DDE [C3(100)]	1455.4	1477.3	1484.7	1472.47	0.988409	1.00328	1.00831	-0.0168193	0.00472785	0.0119365
O43583	[R].VLYCGVCSLPTEYCEYMPDVAK.[C]	3xiodoTMT6plex [C4(100); C7(100); C14(100)]; 1xOxidation [M17(100)]	1384.2	1260.5	1037.2	1227.3	1.12784	1.02705	0.845107	0.173564	0.0385082	-0.242794		O00567	[R].LVAFCPFASSQVALENANAVSEGVVHEDLR.[L]	1xCl-DDE [C5(100)]	309.5	317.5	319.1	315.367	0.981397	1.00676	1.01184	-0.0270908	0.00972641	0.0169784
O43592	[K].FFCFQVLEHQVK.[Y]	1xiodoTMT6plex [C3(100)]	66.9	72.8	65.8	68.5	0.976642	1.06277	0.960584	-0.0340978	0.0878345	-0.0580164		O00567	[K].GLTDLSACK.[A]	1xCl-DDE [C8(100)]	2317	2279.1	2283.9	2293.33	1.01032	0.993794	0.995887	0.014812	-0.00898184	-0.00594658
O43592	[K].ISPDAWQVCAEALAQR.[T]	1xiodoTMT6plex [C9(100)]	688.6	693.1	604	661.9	1.04034	1.04714	0.912525	0.0570529	0.0664502	-0.132065		O00567	[K].IINDNATYCR.[L]	1xCl-DDE [C9(100)]	1888.3	1980	1968.4	1945.57	0.970566	1.0177	1.01174	-0.0431024	0.02531	0.016833
O43592	[R].GPECVQYLQQEYLPSLQVAPEIIQEFCQALQQPDAK.[V]	2xiodoTMT6plex [C4(100); C27(100)]	58	45.1	36.6	46.5667	1.24553	0.968504	0.78597	0.316755	-0.0461702	-0.347454		O00571	[R].WCDKSDEDDWSKPLPPSER.[L]	1xCl-DDE [C2(100)]	1605.6	1713.9	1998.6	1772.7	0.905737	0.96683	1.12743	-0.142836	-0.0486655	0.173041
O43592	[R].EEACDCLFEVVNK.[G]	2xiodoTMT6plex [C4(100); C6(100)]	142.9	162.2	131.7	145.6	0.981456	1.11401	0.904533	-0.0270044	0.155763	-0.144755		O00592	[K].CEDLETQTQSEK.[Q]	1xCl-DDE [C1(100)]	7194.8	7182.9	7164.5	7180.73	1.00196	1.0003	0.997739	0.0028234	0.000435244	-0.00326516
O43592	[K].RGPECVQYLQQEYLPSLQVAPEIIQEFCQALQQPDAK.[V]	2xiodoTMT6plex [C5(100); C28(100)]	67.7	81.1	66	71.6	0.945531	1.13268	0.921788	-0.0808038	0.179742	-0.117494		O00592	[K].QLVLNLTGNTLCAGGASDEK.[L]	1xCl-DDE [C12(100)]	1842.5	1788.3	1914.8	1848.53	0.996736	0.967416	1.03585	-0.00471644	-0.0477923	0.0508127
O43598	[R].GEPGRPALYFCGSIR.[G]	1xiodoTMT6plex [C11(100)]	523.8	543.6	413.3	493.567	1.06125	1.10137	0.837374	0.0857711	0.1393	-0.256056		O00592	[K].LISLICR.[A]	1xCl-DDE [C6(100)]	1151	1121.2	1162.7	1144.97	1.00527	0.979242	1.01549	0.00758224	-0.0302619	0.0221733
O43617	[K].MSSELFTLTYGALVTQLCK.[D]	1xiodoTMT6plex [C18(100)]; 1xOxidation [M1(100)]	35.8	46.2	26.9	36.3	0.986226	1.27273	0.741047	-0.02001	0.347923	-0.432363		O00622	[K].CAPGVGLVR.[D]	1xCl-DDE [C1(100)]	1226.9	1160	1217.8	1201.57	1.02108	0.965406	1.01351	0.030101	-0.0507919	0.0193605
O43660	[R].CIAVEPGNQWFVTGSADR.[T]	1xiodoTMT6plex [C1(100)]	113.2	142.8	129.4	128.467	0.881162	1.11157	1.00727	-0.18252	0.152602	0.0104435		O00622	[K].TQPCDHTK.[G]	1xCl-DDE [C4(100)]	1816.5	1786.3	1789	1797.27	1.0107	0.993898	0.9954	0.0153569	-0.00883009	-0.00665109
O43660	[R].VHAAVQPGSLDSESGIFACAFDQSESR.[L]	1xiodoTMT6plex [C19(100)]	118.1	149.3	140.8	136.067	0.867957	1.09726	1.03479	-0.204305	0.1339	0.0493337		O00622	[R].VTNDNPECR.[L]	1xCl-DDE [C8(100)]	1101	1070.9	1039.4	1070.43	1.02856	1.00044	0.971009	0.0406195	0.000628821	-0.042444
O43660	[R].SPYLFSCGEDK.[Q]	1xiodoTMT6plex [C7(100)]	152.2	159.2	164.2	158.533	0.96005	1.00421	1.03574	-0.0588179	0.00605412	0.0506679		O00623	[R].VNDTVLATSGYVFCYR.[C]	1xCl-DDE [C14(100)]	334.9	330.2	339.6	334.9	1	0.985966	1.01403	0	-0.0203903	0.0201061
O43663	[R].VELVQYWDQCFYSQEQR.[Q]	1xiodoTMT6plex [C10(100)]	292.1	264.2	254.6	270.3	1.08065	0.977432	0.941916	0.111901	-0.032931	-0.0863291		O00623	[K].TVCPLCR.[K]	2xCl-DDE [C3(100); C6(100)]	285.2	259.9	262.3	269.133	1.0597	0.965692	0.97461	0.0836529	-0.0503645	-0.0371033
O43663	[R].QAFAPFCAEDYTESLLQLHDAEIVR.[L]	1xiodoTMT6plex [C7(100)]	74.2	90.5	53.8	72.8333	1.01876	1.24256	0.738673	0.0268203	0.313319	-0.436993		O00625	[R].GFETVSYLLEGGSMAHEDFCGHTGK.[M]	1xCl-DDE [C20(100)]	521.7	466.3	495	494.333	1.05536	0.943291	1.00135	0.0777362	-0.0842258	0.00194433
O43678	[R].IHLCQR.[S]	1xiodoTMT6plex [C4(100)]	1444.4	1489.5	1351.8	1428.57	1.01108	1.04265	0.946263	0.015902	0.0602598	-0.0796866		O00625	[R].GFETVSYLLEGGSMAHEDFCGHTGK.[M]	1xCl-DDE [C20(100)]; 1xOxidation [M14(100)]	411	399.7	410.4	407.033	1.00975	0.981983	1.00827	0.0139914	-0.0262294	0.0118838
O43681	[K].IDTHNIIVNQLVFPDPEKPCK.[M]	1xiodoTMT6plex [C20(100)]	588.9	575	526.1	563.333	1.04538	1.02071	0.933905	0.0640338	0.0295731	-0.0986518		O00629	[K].DQVAYLIQQNVIPPFCNLLTVK.[D]	1xCl-DDE [C16(100)]	89.9	87.1	90.2	89.0667	1.00936	0.977919	1.01272	0.0134355	-0.0322129	0.0182418
O43681	[K].TTCSCSLAVQLSK.[G]	2xiodoTMT6plex [C3(100); C5(100)]	74.6	61.3	85.8	73.9	1.00947	0.829499	1.16103	0.0136013	-0.269687	0.215403		O00629	[K].MAEDEAETIGNLIEECGGLEK.[I]	1xCl-DDE [C16(100)]	344.8	331	294.6	323.467	1.06595	1.02329	0.910758	0.0921427	0.0332142	-0.13486
O43684	[K].YQHTGAVLDCAFYDPTHAWSGGLDHQLK.[M]	1xiodoTMT6plex [C10(100)]	65.5	71	50.9	62.4667	1.04856	1.13661	0.814835	0.0684084	0.184732	-0.295421		O00629	[K].MAEDEAETIGNLIEECGGLEK.[I]	1xCl-DDE [C16(100)]; 1xOxidation [M1(100)]	636.9	665.4	657.5	653.267	0.974946	1.01857	1.00648	-0.0366052	0.0265498	0.00931887
O43684	[R].TPCNAGTFSQPEK.[V]	1xiodoTMT6plex [C3(100)]	708	701.2	1064.4	824.533	0.858668	0.85042	1.29091	-0.219828	-0.233752	0.368391		O00629	[R].AVGNIVTGTDEQTQVVLNCDALSHFPALLTHPK.[E]	1xCl-DDE [C19(100)]	209.9	213.7	211.8	211.8	0.991029	1.00897	1	-0.0130004	0.0128843	-1.60171e-16
O43684	[R].CVEYCPEVNVMVTGSWDQTVK.[L]	2xiodoTMT6plex [C1(100); C5(100)]	434.6	409	395.6	413.067	1.05213	0.990155	0.957715	0.0733135	-0.0142738	-0.0623322		O00629	[R].NVPHEDICEDSDIDGDYR.[V]	1xCl-DDE [C8(100)]	407.3	366.6	364.6	379.5	1.07325	0.966008	0.960738	0.101992	-0.0498931	-0.0577853
O43684	[R].CVEYCPEVNVMVTGSWDQTVK.[L]	2xiodoTMT6plex [C1(100); C5(100)]; 1xOxidation [M11(100)]	1640.9	1700.9	1564	1635.27	1.00344	1.04014	0.956419	0.0049614	0.0567724	-0.0642854		O00635	[K].NLQCFLHEEEK.[S]	1xCl-DDE [C4(100)]	1627.7	1603.1	1621.8	1617.53	1.00629	0.991077	1.00264	0.00903938	-0.012931	0.00380047
O43688	[R].GFYCGDDSIR.[Y]	1xiodoTMT6plex [C4(100)]	541	553.9	495.9	530.267	1.02024	1.04457	0.93519	0.0289105	0.0629075	-0.0966688		O00743	[R].QITQVYGFYDECQTK.[Y]	1xCl-DDE [C12(100)]	804.9	975.2	995.9	925.333	0.869849	1.05389	1.07626	-0.201164	0.075725	0.106028
O43707	[K].ICDQWDALGSLTHSR.[R]	1xiodoTMT6plex [C2(100)]	1299.9	1348.3	1198.3	1282.17	1.01383	1.05158	0.93459	0.0198168	0.0725577	-0.0975947		O00743	[K].GAFCDLVWSDPEDVDTWAISPR.[G]	1xCl-DDE [C4(100)]	1422.4	1397.4	1384.5	1401.43	1.01496	0.997122	0.987917	0.0214241	-0.00415807	-0.0175381
O43707	[K].ACLISLGYDVENDR.[Q]	1xiodoTMT6plex [C2(100)]	609.5	637.9	656.3	634.567	0.960498	1.00525	1.03425	-0.0581455	0.00755854	0.0485837		O00750	[R].NVDVGDFVLKPCGLEEFLQNK.[H]	1xCl-DDE [C12(100)]	321.7	328.1	353	334.267	0.962405	0.981552	1.05604	-0.0552836	-0.0268639	0.0786687
O43708	[R].LLVLEAFQVSHPCR.[Q]	1xiodoTMT6plex [C13(100)]	118.7	110.5	86.5	105.233	1.12797	1.05005	0.821983	0.173728	0.0704546	-0.28282		O00750	[K].ELCSPLQTR.[R]	1xCl-DDE [C3(100)]	474.2	489.6	495	486.267	0.975185	1.00685	1.01796	-0.036252	0.00985586	0.0256808
O43719	[K].RGFEGSCSQK.[E]	1xiodoTMT6plex [C7(100)]	160.7	163.8	152.9	159.133	1.00984	1.02933	0.960829	0.0141339	0.0416993	-0.0576477		O00750	[K].GSLSGDYLYIFDGSDGGVSSSPGPGDIEGSCK.[K]	1xCl-DDE [C31(100)]	175.4	198.3	207.3	193.667	0.90568	1.02392	1.0704	-0.142927	0.034109	0.0981445
O43747	[K].ADCASGIFLAAEK.[Y]	1xiodoTMT6plex [C3(100)]	79	89.2	95.8	88	0.897727	1.01364	1.08864	-0.155651	0.0195402	0.122522		O00750	[K].VTVLCDR.[L]	1xCl-DDE [C5(100)]	1632.8	1760.1	1688.8	1693.9	0.963929	1.03908	0.996989	-0.0530006	0.0553087	-0.00435022
O43747	[R].STIVDCLK.[D]	1xiodoTMT6plex [C6(100)]	651	676.2	785.7	704.3	0.924322	0.960102	1.11558	-0.113533	-0.0587401	0.157788		O00750	[R].ETLLCATLYALPIPPPGSSSEANK.[Q]	1xCl-DDE [C5(100)]	985.3	1007	1120.6	1037.63	0.949565	0.970478	1.07996	-0.0746618	-0.043233	0.110975
O43747	[K].ELLYFLDSCEPEFK.[A]	1xiodoTMT6plex [C9(100)]	239.2	262.7	228.6	243.5	0.982341	1.07885	0.938809	-0.0257044	0.109494	-0.0910964		O00750	[R].ISDVFLCR.[H]	1xCl-DDE [C7(100)]	3772.7	3828.1	3802.6	3801.13	0.99252	1.00709	1.00039	-0.0108322	0.0101989	0.000556556
O43760	[K].QMYCVFNR.[N]	1xiodoTMT6plex [C4(100)]; 1xOxidation [M2(100)]	452.2	395.3	361.6	403.033	1.12199	0.980812	0.897196	0.166062	-0.0279512	-0.156504		O00754	[R].QLAAGWGPCEVLLSNALAR.[L]	1xCl-DDE [C9(100)]	103.4	108.7	113.5	108.533	0.952703	1.00154	1.04576	-0.069902	0.00221374	0.0645541
O43765	[K].AIELNPANAVYFCNR.[A]	1xiodoTMT6plex [C13(100)]	877.4	913.2	780.2	856.933	1.02388	1.06566	0.910456	0.0340517	0.0917479	-0.135339		O00754	[R].NLCWDVLCVDQPLVEDPR.[S]	2xCl-DDE [C3(100); C8(100)]	581.1	555.7	569.4	568.733	1.02174	0.977084	1.00117	0.0310341	-0.0334461	0.00169013
O43776	[R].LMTDTINEPILLCR.[F]	1xiodoTMT6plex [C13(100)]	436.7	499.4	415.6	450.567	0.969224	1.10838	0.922394	-0.0450981	0.148455	-0.116545		O00764	[R].TIQCAK.[A]	1xCl-DDE [C4(100)]	4515.5	4454	4446	4471.83	1.00976	0.996012	0.994223	0.0140193	-0.00576486	-0.00835847
O43776	[R].LMTDTINEPILLCR.[F]	1xiodoTMT6plex [C13(100)]; 1xOxidation [M2(100)]	194.9	192.7	166.6	184.733	1.05503	1.04313	0.90184	0.0772899	0.0609124	-0.149056		O00764	[R].LVYVCDPVLGDKWDGEGSMYVPEDLLPVYK.[E]	1xCl-DDE [C5(100)]	843.1	810.3	784.8	812.733	1.03736	0.997006	0.96563	0.0529217	-0.00432593	-0.050457
O43776	[R].DVCLYPR.[F]	1xiodoTMT6plex [C3(100)]	1149.9	1211.8	1020.9	1127.53	1.01984	1.07474	0.905428	0.0283383	0.103982	-0.143329		O00764	[R].LVYVCDPVLGDK.[W]	1xCl-DDE [C5(100)]	2105.9	2239.9	2294.9	2213.57	0.951361	1.0119	1.03674	-0.0719359	0.0170615	0.0520585
O43776	[K].YGTCPHGGYGLGLER.[F]	1xiodoTMT6plex [C4(100)]	199.3	202.3	178.9	193.5	1.02997	1.04548	0.924548	0.0426081	0.0641628	-0.11318		O00764	[R].LVYVCDPVLGDKWDGEGSMYVPEDLLPVYK.[E]	1xCl-DDE [C5(100)]; 1xOxidation [M19(100)]	2198.8	2308.8	2363.6	2290.4	0.960007	1.00803	1.03196	-0.0588832	0.0115436	0.0453863
O43795	[K].EICELTGIDQSVLER.[A]	1xiodoTMT6plex [C3(100)]	64.1	74.8	63.4	67.4333	0.950568	1.10924	0.940188	-0.0731376	0.149576	-0.0889791		O14494	[R].GVFCNDESIK.[Y]	1xCl-DDE [C4(100)]	2449.3	2558.8	2501.8	2503.3	0.978428	1.02217	0.999401	-0.0314617	0.0316362	-0.000864735
O43795	[K].LNQVCATHQHFESR.[M]	1xiodoTMT6plex [C5(100)]	111.6	123.4	104.8	113.267	0.985285	1.08946	0.92525	-0.0213863	0.123619	-0.112085		O14495	[R].GFYCNDESIKYPLK.[T]	1xCl-DDE [C4(100)]	931.4	1007.6	1031.7	990.233	0.940586	1.01754	1.04188	-0.0883676	0.0250826	0.0591831
O43813	[K].FPSGNYPPCIGDNR.[D]	1xiodoTMT6plex [C9(100)]	1355.5	1377.2	1086.8	1273.17	1.06467	1.08171	0.85362	0.0904038	0.113317	-0.228335		O14497	[K].TELLPSRPHAPCPPAPR.[K]	1xCl-DDE [C12(100)]	207.8	220.6	235.4	221.267	0.939138	0.996987	1.06387	-0.0905905	-0.00435334	0.0893282
O43813	[K].YLCDAYQCADVIWQYGLLK.[K]	2xiodoTMT6plex [C3(100); C8(100)]	121.3	158.5	142.9	140.9	0.860894	1.12491	1.01419	-0.216092	0.169811	0.0203343		O14497	[K].ILEDEPHSKDETPLCTLLDWQDSLAK.[R]	1xCl-DDE [C15(100)]	641.2	631.7	637.1	636.667	1.00712	0.992199	1.00068	0.0102362	-0.0112987	0.000981605
O43813	[K].FAEWCLEYGEHGCR.[T]	2xiodoTMT6plex [C5(100); C13(100)]	1424.2	1411.1	1073.3	1302.87	1.09313	1.08307	0.823799	0.128462	0.115131	-0.279636		O14497	[K].DETPLCTLLDWQDSLAK.[R]	1xCl-DDE [C6(100)]	725	736.8	698.6	720.133	1.00676	1.02314	0.970098	0.00971695	0.033009	-0.0437974
O43823	[R].NGSFGGQYSECR.[D]	1xiodoTMT6plex [C11(100)]	227	215	166.3	202.767	1.11951	1.06033	0.820155	0.162872	0.0845162	-0.286032		O14497	[K].NDPFVVDCSDK.[L]	1xCl-DDE [C8(100)]	560	567.8	524.6	550.8	1.0167	1.03086	0.952433	0.0238983	0.0438543	-0.0703108
O43823	[R].NGSFGGQYSECRDPAR.[E]	1xiodoTMT6plex [C11(100)]	54.6	59.9	66	60.1667	0.907479	0.995568	1.09695	-0.140063	-0.00640843	0.133502		O14497	[K].GPADMASQCWGAAAAAAAAAAASGGAQQR.[S]	1xCl-DDE [C9(100)]	193.1	180.3	162.8	178.733	1.08038	1.00877	0.910854	0.111539	0.0125907	-0.134708
O43823	[R].IQFACSVCK.[F]	2xiodoTMT6plex [C5(100); C8(100)]	2849.7	2139	1960.8	2316.5	1.23017	0.923376	0.846449	0.298863	-0.11501	-0.240504		O14497	[K].GPADMASQCWGAAAAAAAAAAASGGAQQR.[S]	1xCl-DDE [C9(100)]; 1xOxidation [M5(100)]	214.7	214.9	200.7	210.1	1.02189	1.02285	0.955259	0.031246	0.0325893	-0.0660355
O43837	[K].LGDGLFLQCCEEVAELYPK.[I]	2xiodoTMT6plex [C9(100); C10(100)]	686.3	824.9	663	724.733	0.946969	1.13821	0.914819	-0.0786109	0.186769	-0.128441		O14497	[R].CVCVSNTIR.[S]	2xCl-DDE [C1(100); C3(100)]	1067.8	1001.4	965.7	1011.63	1.05552	0.989884	0.954595	0.077955	-0.0146681	-0.0670395
O43847	[K].QTLGYHVYPTCR.[N]	1xiodoTMT6plex [C11(100)]	1235.8	1113.4	952	1100.4	1.12305	1.01181	0.86514	0.167417	0.0169439	-0.208995		O14524	[R].CPAITQNNFLT.[-]	1xCl-DDE [C1(100)]	749.7	745.6	732.4	742.567	1.00961	1.00408	0.986309	0.0137928	0.0058813	-0.0198888
O43847	[K].IVNTPQGCLWYK.[K]	1xiodoTMT6plex [C8(100)]	263.8	262.7	253.5	260	1.01462	1.01038	0.975	0.0209329	0.0149046	-0.0365259		O14524	[R].ASQQFCYTNVLIPK.[W]	1xCl-DDE [C6(100)]	863.7	896.3	932.5	897.5	0.96234	0.998663	1.039	-0.0553816	-0.00193024	0.0551918
O43865	[K].NSCIVCNMGHSNTEIDVTSLR.[T]	2xiodoTMT6plex [C3(100); C6(100)]	217.7	223.4	238.6	226.567	0.960865	0.986023	1.05311	-0.0575942	-0.0203064	0.0746584		O14530	[K].APFLCER.[L]	1xCl-DDE [C5(100)]	5117.7	5170.3	5200.8	5162.93	0.991239	1.00143	1.00733	-0.0126954	0.00205702	0.0105426
O43865	[K].NSCIVCNMGHSNTEIDVTSLR.[T]	2xiodoTMT6plex [C3(100); C6(100)]; 1xOxidation [M8(100)]	130.4	114.8	114.1	119.767	1.08878	0.95853	0.952686	0.122717	-0.0611038	-0.0699276		O14545	[K].EIPVFNFTIHEIHCQR.[N]	1xCl-DDE [C14(100)]	981.9	1001.8	938.4	974.033	1.00808	1.02851	0.963417	0.011605	0.0405515	-0.0537681
O43913	[K].CTVSLDFIR.[A]	1xiodoTMT6plex [C1(100)]	265.8	279.1	300.6	281.833	0.943111	0.990302	1.06659	-0.0845011	-0.0140601	0.0930028		O14545	[R].AVCEADQSHGGPR.[S]	1xCl-DDE [C3(100)]	1142.2	1160.6	1131.5	1144.77	0.997758	1.01383	0.988411	-0.00323828	0.0198173	-0.016817
O43913	[K].YCEPVVK.[G]	1xiodoTMT6plex [C2(100)]	457.9	482.2	453.9	464.667	0.985438	1.03773	0.976829	-0.0211636	0.0534355	-0.0338217		O14545	[K].HEETECPLR.[L]	1xCl-DDE [C6(100)]	612.8	615.5	598.2	608.833	1.00652	1.01095	0.982535	0.00936895	0.0157115	-0.0254194
O43920	[K].IEYDDFVECLLR.[Q]	1xiodoTMT6plex [C9(100)]	339.2	376	322.3	345.833	0.980819	1.08723	0.931952	-0.0279408	0.120656	-0.101673		O14545	[K].THPEVCGR.[E]	1xCl-DDE [C6(100)]	791.7	800.6	795.6	795.967	0.99464	1.00582	0.999539	-0.00775416	0.0083736	-0.000664739
O43933	[R].CEILCNVIK.[N]	2xiodoTMT6plex [C1(100); C5(100)]	321	285.7	232.5	279.733	1.14752	1.02133	0.831149	0.198521	0.0304489	-0.266821		O14545	[K].LKEHEDYCGAR.[T]	1xCl-DDE [C8(100)]	2116.3	2144.5	2194.5	2151.77	0.983517	0.996623	1.01986	-0.0239775	-0.00488033	0.0283706
O60216	[R].CLTPLVPEDLR.[K]	1xiodoTMT6plex [C1(100)]	255.1	288	233	258.7	0.986084	1.11326	0.900657	-0.0202172	0.154789	-0.15095		O14545	[R].LCDNCKK.[E]	2xCl-DDE [C2(100); C5(100)]	881	865.9	913.8	886.9	0.993348	0.976322	1.03033	-0.00962943	-0.034571	0.043107
O60216	[K].TGAESISLLELCR.[N]	1xiodoTMT6plex [C12(100)]	765.4	771.5	1333.1	956.667	0.80007	0.806446	1.39348	-0.321802	-0.31035	0.478697		O14545	[R].STSGPRPGCQPSSPCVPK.[L]	2xCl-DDE [C9(100); C15(100)]	1030.1	1022.9	1011.9	1021.63	1.00829	1.00124	0.990473	0.0119069	0.00178761	-0.0138108
O60216	[K].AHVFECNLESSVESIISPK.[V]	1xiodoTMT6plex [C6(100)]	141.7	160.3	150.3	150.767	0.939863	1.06323	0.996905	-0.0894777	0.0884569	-0.00447249		O14561	[K].LMCPQEIVDYIADK.[K]	1xCl-DDE [C3(100)]	2668.3	2307.5	2235.1	2403.63	1.11011	0.960005	0.929884	0.150704	-0.0588862	-0.104877
O60216	[K].YLLADCNEAFIK.[I]	1xiodoTMT6plex [C6(100)]	363.5	375.2	338.4	359.033	1.01244	1.04503	0.942531	0.0178376	0.063542	-0.0853882		O14561	[K].LMCPQEIVDYIADKK.[D]	1xCl-DDE [C3(100)]	1673.2	1675.6	1559	1635.93	1.02278	1.02425	0.952973	0.0324959	0.0345638	-0.069493
O60220	[R].AEACFVNCVER.[F]	2xiodoTMT6plex [C4(100); C8(100)]	585.9	559.5	559.9	568.433	1.03073	0.984284	0.984988	0.0436633	-0.022853	-0.021822		O14561	[K].LMCPQEIVDYIADKK.[D]	1xCl-DDE [C3(100)]; 1xOxidation [M2(100)]	6062.9	6102.1	5840.1	6001.7	1.0102	1.01673	0.973074	0.0146368	0.0239346	-0.0393781
O60231	[R].TGMESLTVTPCSK.[A]	1xiodoTMT6plex [C11(100)]; 1xOxidation [M3(100)]	118.3	134.9	123.4	125.533	0.942379	1.07461	0.983006	-0.0856204	0.10382	-0.0247281		O14561	[K].LMCPQEIVDYIADKKDVYE.[-]	1xCl-DDE [C3(100)]; 1xOxidation [M2(100)]	1461.6	2444.9	1519.1	1808.53	0.808169	1.35187	0.839962	-0.307272	0.434955	-0.251603
O60231	[R].VEVGLSSCQGDYIR.[V]	1xiodoTMT6plex [C8(100)]	278.8	428.2	332.7	346.567	0.804463	1.23555	0.959988	-0.313902	0.305152	-0.058911		O14561	[K].LMCPQEIVDYIADK.[K]	1xCl-DDE [C3(100)]; 1xOxidation [M2(100)]	2800.9	2694.5	2676	2723.8	1.02831	0.989243	0.982451	0.0402697	-0.0156032	-0.0255427
O60232	[K].IYCVACQELDSDVDKDNPALNAQAALSQAR.[E]	2xiodoTMT6plex [C3(100); C6(100)]	99.3	95.3	100.8	98.4667	1.00846	0.96784	1.0237	0.0121583	-0.0471592	0.0337883		O14562	[K].AEENKKEPLCR.[Q]	1xCl-DDE [C10(100)]	1904.6	2003.6	2222.5	2043.57	0.931998	0.980443	1.08756	-0.101601	-0.0284948	0.121094
O60232	[R].MLGETCADCGTILLQDK.[Q]	2xiodoTMT6plex [C6(100); C9(100)]; 1xOxidation [M1(100)]	209	181.8	223.8	204.867	1.02018	0.887406	1.09242	0.0288177	-0.172333	0.127525		O14562	[K].KEPLCR.[Q]	1xCl-DDE [C5(100)]	3506.4	3592.7	3489.8	3529.63	0.993418	1.01787	0.988715	-0.00952774	0.0255502	-0.016374
O60244	[R].TWVAELVFANCPLNGTSTR.[E]	1xiodoTMT6plex [C11(100)]	56	61.1	96.1	71.0667	0.787992	0.859756	1.35225	-0.343746	-0.218001	0.435363		O14578	[R].CAELEEALQK.[T]	1xCl-DDE [C1(100)]	889.1	850.2	851	863.433	1.02973	0.984674	0.9856	0.0422609	-0.0222825	-0.0209257
O60244	[R].TNTAYQCFSILPQSSTHIR.[L]	1xiodoTMT6plex [C7(100)]	99.7	81.1	99.2	93.3333	1.06821	0.868929	1.06286	0.0952011	-0.202691	0.0879477		O14578	[R].SLLEQDLATYITECSSLK.[R]	1xCl-DDE [C14(100)]	451	504.2	509.8	488.333	0.923549	1.03249	1.04396	-0.114739	0.0461299	0.0620651
O60264	[R].CNTLITLIER.[E]	1xiodoTMT6plex [C1(100)]	215.7	249.5	245.3	236.833	0.910767	1.05348	1.03575	-0.134846	0.0751677	0.0506751		O14578	[R].ALCLVDVK.[K]	1xCl-DDE [C3(100)]	377.3	419.8	416.2	404.433	0.93291	1.038	1.02909	-0.10019	0.0538003	0.0413751
O60264	[R].VLDILEDYCMWR.[N]	1xiodoTMT6plex [C9(100)]; 1xOxidation [M10(100)]	129	137.1	111.6	125.9	1.02462	1.08896	0.886418	0.0350928	0.12295	-0.173941		O14579	[R].ALHQGDSLECTAMTVQILLK.[L]	1xCl-DDE [C10(100)]; 1xOxidation [M13(100)]	1123.7	1297.2	1335.8	1252.23	0.897357	1.03591	1.06673	-0.156246	0.0508975	0.0932006
O60287	[R].DPVLAPAVGADLLDYCLAR.[R]	1xiodoTMT6plex [C16(100)]	191.2	229.2	188.7	203.033	0.941717	1.12888	0.929404	-0.0866341	0.17489	-0.105622		O14579	[K].NAFYIGSYQQCINEAQR.[V]	1xCl-DDE [C11(100)]	1043.9	1116.5	1133.9	1098.1	0.950642	1.01676	1.0326	-0.0730259	0.0239738	0.046284
O60287	[R].MVCEAADDAPSSEEEAIVVLCK.[D]	2xiodoTMT6plex [C3(100); C21(100)]	293.7	305.2	263.1	287.333	1.02216	1.06218	0.915661	0.0316179	0.0870296	-0.127114		O14593	[K].CVEALLAR.[G]	1xCl-DDE [C1(100)]	600.6	602	589.7	597.433	1.0053	1.00764	0.987056	0.00762674	0.0109858	-0.0187965
O60287	[R].MVCEAADDAPSSEEEAIVVLCK.[D]	2xiodoTMT6plex [C3(100); C21(100)]; 1xOxidation [M1(100)]	1332.6	1167.8	1119	1206.47	1.10455	0.96795	0.927502	0.143456	-0.0469948	-0.108578		O14617	[K].LEDPDPGVQSAAVNVICELAR.[R]	1xCl-DDE [C17(100)]	131.5	128.2	130.1	129.933	1.01206	0.98666	1.00128	0.0172912	-0.0193753	0.00184937
O60292	[K].FAEIFCR.[E]	1xiodoTMT6plex [C6(100)]	3107.4	2890.5	2535.3	2844.4	1.09246	1.01621	0.89133	0.127584	0.0231947	-0.165968		O14617	[K].DLSSPSQYDTGVALTGLSCFVTPDLAR.[D]	1xCl-DDE [C19(100)]	316.4	329	326.8	324.067	0.976342	1.01522	1.00843	-0.034541	0.021797	0.0121174
O60293	[K].LPLSSVSYSNMIEPDQCFCR.[F]	2xiodoTMT6plex [C17(100); C19(100)]	79.4	74	63.1	72.1667	1.10023	1.0254	0.874365	0.137806	0.0361927	-0.193693		O14617	[R].KDLSSPSQYDTGVALTGLSCFVTPDLAR.[D]	1xCl-DDE [C20(100)]	495	472.4	445.7	471.033	1.05088	1.0029	0.946218	0.0715994	0.00417981	-0.0797562
O60294	[R].IGETPELCALTGPFER.[G]	1xiodoTMT6plex [C8(100)]	116	140.4	137.3	131.233	0.883922	1.06985	1.04623	-0.178009	0.0974087	0.0651974		O14617	[R].ASCILQLVK.[H]	1xCl-DDE [C3(100)]	1745.6	1736.5	1739.5	1740.53	1.00291	0.997683	0.999406	0.00419356	-0.00334703	-0.000856765
O60294	[R].HSTTEVSCQNQEYLFVYGGR.[S]	1xiodoTMT6plex [C8(100)]	126.1	124.8	130.1	127	0.992913	0.982677	1.02441	-0.0102602	-0.0252106	0.0347925		O14617	[R].VDSCASMYSR.[S]	1xCl-DDE [C4(100)]; 1xOxidation [M7(100)]	780	806.2	761.9	782.7	0.99655	1.03002	0.973425	-0.00498532	0.0426783	-0.0388578
O60306	[K].IIWDENIVPTEYYSGEGCLALPK.[L]	1xiodoTMT6plex [C18(100)]	94.4	105.5	95	98.3	0.960326	1.07325	0.966429	-0.0584046	0.10198	-0.0492639		O14617	[K].YISQCIDEIK.[Q]	1xCl-DDE [C5(100)]	414.6	420.1	406.5	413.733	1.00209	1.01539	0.982517	0.00301892	0.0220316	-0.0254458
O60306	[K].IVAPTVSQINAEFVTQLACK.[Y]	1xiodoTMT6plex [C19(100)]	76.8	75.6	81.3	77.9	0.985879	0.970475	1.04365	-0.020517	-0.0432371	0.061632		O14617	[K].DLILQCLDDKDESIR.[L]	1xCl-DDE [C6(100)]	1885.6	1895.6	1786.3	1855.83	1.01604	1.02143	0.962533	0.0229565	0.0305874	-0.0550928
O60313	[K].EGCTVSPETISLNVK.[G]	1xiodoTMT6plex [C3(100)]	128	139.7	165.4	144.367	0.886631	0.967675	1.14569	-0.173594	-0.0474057	0.196222		O14618	[R].LACGIIAR.[S]	1xCl-DDE [C3(100)]	1080.8	1051.6	1055.7	1062.7	1.01703	0.989555	0.993413	0.0243652	-0.0151483	-0.00953446
O60313	[R].NLSLAVSDCFWK.[M]	1xiodoTMT6plex [C9(100)]	246.8	268.8	243.7	253.1	0.975109	1.06203	0.962861	-0.0363651	0.0868256	-0.0546013		O14640	[R].YGTSPCSSAVTR.[T]	1xCl-DDE [C6(100)]	1059.8	1039	1042.2	1047	1.01223	0.992359	0.995415	0.0175306	-0.0110658	-0.00662928
O60313	[K].TALNHCNLCR.[R]	2xiodoTMT6plex [C6(100); C9(100)]	450.4	471	610.7	510.7	0.881927	0.922264	1.19581	-0.181269	-0.116749	0.257988		O14641	[K].CWDPSPQAYFTLPR.[N]	1xCl-DDE [C1(100)]	698.4	670.3	721.4	696.7	1.00244	0.962107	1.03545	0.003516	-0.0557306	0.0502619
O60318	[K].LVLVLPDVEEQSPESCGR.[I]	1xiodoTMT6plex [C16(100)]	53.4	76.3	55	61.5667	0.867352	1.23931	0.893341	-0.20531	0.309534	-0.162718		O14646	[K].NASPEDVEYYNCQQELTDDLHK.[Q]	1xCl-DDE [C12(100)]	132.8	159.2	155	149	0.891275	1.06846	1.04027	-0.166057	0.095528	0.0569559
O60318	[R].SESTDSLGGLSPSEVTAIQCK.[N]	1xiodoTMT6plex [C20(100)]	85.5	98.3	93.6	92.4667	0.924658	1.06309	1.01226	-0.113009	0.088258	0.0175751		O14646	[K].FQACIDEYFSR.[N]	1xCl-DDE [C4(100)]	701.6	671.7	669.5	680.933	1.03035	0.98644	0.983209	0.0431352	-0.0196965	-0.0244295
O60318	[R].HTPVCSFNSQNK.[Y]	1xiodoTMT6plex [C5(100)]	220.2	204.8	229.5	218.167	1.00932	0.938732	1.05195	0.0133838	-0.091215	0.0730635		O14646	[K].IGDHITECLK.[E]	1xCl-DDE [C8(100)]	1562.6	1580.3	1638.3	1593.73	0.980465	0.991571	1.02796	-0.0284617	-0.0122118	0.0397893
O60318	[K].ETLQELQCFCK.[Y]	2xiodoTMT6plex [C8(100); C10(100)]	152.4	168.3	171.2	163.967	0.929457	1.02643	1.04411	-0.10554	0.0376326	0.0622801		O14647	[K].VSPEDVEYFNCQQELASELNK.[Q]	1xCl-DDE [C11(100)]	127	150.3	126.9	134.733	0.942603	1.11554	0.94186	-0.0852783	0.157738	-0.0864148
O60337	[R].KEYCELCK.[H]	2xiodoTMT6plex [C4(100); C7(100)]	266.6	265.5	236.3	256.133	1.04086	1.03657	0.922566	0.0577818	0.0518168	-0.116275		O14647	[K].YCLTCR.[V]	2xCl-DDE [C2(100); C5(100)]	1528	1519.4	1515.7	1521.03	1.00458	0.998926	0.996494	0.00659277	-0.00155004	-0.00506754
O60341	[K].CPLYEANGQAVPK.[E]	1xiodoTMT6plex [C1(100)]	137.9	155.4	160.4	151.233	0.911836	1.02755	1.06061	-0.133154	0.0392103	0.084898		O14653	[K].QVHEIQSCMGR.[L]	1xCl-DDE [C8(100)]; 1xOxidation [M9(100)]	889.8	1035	826.7	917.167	0.970162	1.12848	0.901363	-0.0437028	0.174375	-0.14982
O60341	[R].YTASGCEVIAVNTR.[S]	1xiodoTMT6plex [C6(100)]	195.1	304.8	206.4	235.433	0.828685	1.29463	0.876681	-0.271105	0.372544	-0.189876		O14662	[R].IDYNVEQSCIK.[T]	1xCl-DDE [C9(100)]	297.5	297.1	306.3	300.3	0.990676	0.989344	1.01998	-0.0135148	-0.0154559	0.0285409
O60341	[R].DLTALCK.[E]	1xiodoTMT6plex [C6(100)]	810.3	879.7	765	818.333	0.990183	1.07499	0.934827	-0.0142325	0.104323	-0.0972289		O14668	[R].LSNCDPPPTYEEATGQVNLQR.[S]	1xCl-DDE [C4(100)]	661.3	676.9	690.8	676.333	0.977772	1.00084	1.02139	-0.0324296	0.00120826	0.0305336
O60341	[K].CDAVLCTLPLGVLK.[Q]	2xiodoTMT6plex [C1(100); C6(100)]	101.3	119.6	101.9	107.6	0.94145	1.11152	0.947026	-0.0870439	0.152539	-0.078524		O14672	[K].DECCFDANQPEGR.[K]	2xCl-DDE [C3(100); C4(100)]	418.9	398	383.2	400.033	1.04716	0.994917	0.95792	0.0664857	-0.00735179	-0.0620227
O60343	[R].CSSVTGVQR.[R]	1xiodoTMT6plex [C1(100)]	211.7	228.7	248.3	229.567	0.922172	0.996225	1.0816	-0.116892	-0.00545681	0.113171		O14684	[R].HGGPQYCR.[S]	1xCl-DDE [C7(100)]	3914.1	4042.3	4083.1	4013.17	0.975315	1.00726	1.01743	-0.0360605	0.0104353	0.0249238
O60343	[K].FEVLYCGK.[V]	1xiodoTMT6plex [C6(100)]	395.2	412.2	347.3	384.9	1.02676	1.07093	0.902312	0.0380993	0.0988608	-0.148301		O14686	[R].SVAEQHTPVCSR.[F]	1xCl-DDE [C10(100)]	1040.3	1045.2	1078.7	1054.73	0.986316	0.990961	1.02272	-0.0198787	-0.0130993	0.0324154
O60443	[R].NEVLCVLTQK.[I]	1xiodoTMT6plex [C5(100)]	120.3	127.2	108.8	118.767	1.01291	1.07101	0.916082	0.0185067	0.0989687	-0.126451		O14686	[R].FSPPEPGDTPTDEPDALYVACQGQPK.[G]	1xCl-DDE [C21(100)]	319.7	302	308.7	310.133	1.03085	0.973775	0.995378	0.0438301	-0.03834	-0.00668311
O60488	[K].GVEGTWVDICNNPAMEAEILK.[E]	1xiodoTMT6plex [C10(100)]; 1xOxidation [M15(100)]	43.9	45.2	51.7	46.9333	0.935369	0.963068	1.10156	-0.096392	-0.0542902	0.139551		O14686	[R].LQETPQDCSGGPVR.[R]	1xCl-DDE [C8(100)]	560.6	565.4	535.6	553.867	1.01216	1.02082	0.96702	0.017433	0.0297332	-0.0483828
O60488	[K].GYDAPLCNLLLFK.[K]	1xiodoTMT6plex [C7(100)]	191.6	200.5	156.3	182.8	1.04814	1.09683	0.855033	0.0678315	0.133336	-0.225948		O14713	[K].SSGQSNNNSDTCAEFR.[I]	1xCl-DDE [C12(100)]	451	423.2	416.8	430.333	1.04802	0.983424	0.968552	0.0676728	-0.024115	-0.0460993
O60488	[R].WFCTGDIGEFHPDGCLQIIDR.[K]	2xiodoTMT6plex [C3(100); C15(100)]	371.6	404.6	337.2	371.133	1.00126	1.09017	0.908568	0.00181292	0.124559	-0.138333		O14732	[R].EAGGIVIDTSGGPLDLMACR.[V]	1xCl-DDE [C19(100)]; 1xOxidation [M17(100)]	431.2	409.9	368	403.033	1.06989	1.01704	0.913076	0.097458	0.0243728	-0.131193
O60488	[R].VGAPLICCEIK.[L]	2xiodoTMT6plex [C7(100); C8(100)]	348.3	356.2	322.3	342.267	1.01763	1.04071	0.941663	0.0252097	0.0575667	-0.0867166		O14733	[R].SAGCAAYMAPER.[I]	1xCl-DDE [C4(100)]; 1xOxidation [M8(100)]	2083.5	2029.3	1946	2019.6	1.03164	1.0048	0.963557	0.0449395	0.00691258	-0.0535579
O60499	[R].WCELLQESAAVGR.[E]	1xiodoTMT6plex [C2(100)]	90	113.8	80.8	94.8667	0.9487	1.19958	0.851722	-0.0759763	0.262527	-0.231546		O14744	[K].CLLDRVPEEEKDTNVQVLMVLGAGR.[G]	1xCl-DDE [C1(100)]	696.7	638.8	663	666.167	1.04583	0.958919	0.995246	0.0646544	-0.0605189	-0.0068743
O60502	[R].ANSSVVSVNCK.[G]	1xiodoTMT6plex [C10(100)]	263.2	277.8	260.2	267.067	0.985522	1.04019	0.974289	-0.0210404	0.0568467	-0.037579		O14744	[K].ADIIVSELLGSFADNELSPECLDGAQHFLK.[D]	1xCl-DDE [C21(100)]	158.5	152.2	140.1	150.267	1.05479	1.01287	0.932343	0.0769578	0.0184433	-0.101068
O60506	[R].GYAFVTFCTK.[E]	1xiodoTMT6plex [C8(100)]	1237.2	1278.3	1039.2	1184.9	1.04414	1.07883	0.877036	0.0623134	0.109461	-0.189292		O14744	[R].TLCDYSK.[R]	1xCl-DDE [C3(100)]	4494	4607.5	4603.1	4568.2	0.983757	1.0086	1.00764	-0.0236257	0.0123584	0.01098
O60508	[R].DICFNTAGTQFLSAAYDR.[Y]	1xiodoTMT6plex [C3(100)]	133.2	133.8	101.3	122.767	1.08499	1.08987	0.825143	0.117675	0.124159	-0.277285		O14744	[R].DLNCVPEIADTLGAVAK.[Q]	1xCl-DDE [C4(100)]	638.7	647.3	661.2	649.067	0.984028	0.997278	1.01869	-0.0232282	-0.00393216	0.0267201
O60508	[K].LWDTETGQCISR.[F]	1xiodoTMT6plex [C9(100)]	234.1	265.2	234.6	244.633	0.956942	1.08407	0.958986	-0.0634961	0.11646	-0.060418		O14744	[K].QGFDFLCMPVFHPR.[F]	1xCl-DDE [C7(100)]; 1xOxidation [M8(100)]	499	524.1	532.9	518.667	0.962082	1.01048	1.02744	-0.0557678	0.0150345	0.0390572
O60547	[K].IYLGQLECFSLGNLDAK.[R]	1xiodoTMT6plex [C8(100)]	203	215.7	203.6	207.433	0.978628	1.03985	0.98152	-0.031168	0.0563784	-0.0269102		O14745	[R].LCCLEK.[G]	2xCl-DDE [C2(100); C3(100)]	13342.2	12049.4	12071.6	12487.7	1.06842	0.964899	0.966677	0.0954849	-0.0515503	-0.0488947
O60566	[K].LELTNETSENPTQSPWCSQYR.[R]	1xiodoTMT6plex [C17(100)]	151.4	160	141	150.8	1.00398	1.06101	0.935013	0.00572878	0.0854355	-0.0969413		O14763	[R].QCFDDFADLVPFDSWEPLMR.[K]	1xCl-DDE [C2(100)]; 1xOxidation [M19(100)]	213.4	194.7	175.5	194.533	1.09698	1.00086	0.902159	0.133543	0.0012355	-0.148546
O60566	[K].TSEDQQTACGTIYSQTLSIK.[K]	1xiodoTMT6plex [C9(100)]	66.5	66.5	146.3	93.1	0.714286	0.714286	1.57143	-0.485427	-0.485427	0.652077		O14763	[R].CDSGEVELSPCTTTR.[N]	2xCl-DDE [C1(100); C11(100)]	310.2	294.9	324.6	309.9	1.00097	0.951597	1.04743	0.00139593	-0.0715769	0.0668602
O60566	[K].CLQIPEKLELTNETSENPTQSPWCSQYR.[R]	2xiodoTMT6plex [C1(100); C24(100)]	180.1	154.4	103.9	146.133	1.23244	1.05657	0.710995	0.301513	0.0793875	-0.49209		O14763	[R].NTVCQCEEGTFR.[E]	2xCl-DDE [C4(100); C6(100)]	1483.3	1580.5	1557.2	1540.33	0.962973	1.02608	1.01095	-0.0544322	0.0371384	0.0157117
O60566	[R].NVTICPNPEDTCDFAR.[A]	2xiodoTMT6plex [C5(100); C12(100)]	287.9	300.2	249.2	279.1	1.03153	1.0756	0.89287	0.0447857	0.105142	-0.163478		O14770	[R].EPGVAGGDVCSSDSFNEDIAVFAK.[Q]	1xCl-DDE [C10(100)]	101.9	116.4	95.9	104.733	0.972947	1.11139	0.915659	-0.0395666	0.15237	-0.127118
O60568	[R].DVFSGSDTDPDMAFCK.[S]	1xiodoTMT6plex [C15(100)]; 1xOxidation [M12(100)]	1120.2	1196.9	1032.4	1116.5	1.00331	1.07201	0.924675	0.00477308	0.100319	-0.112981		O14772	[R].LGPDVSVGENCIISGSYILTK.[A]	1xCl-DDE [C11(100)]	1590.1	1676.7	1800.8	1689.2	0.941333	0.9926	1.06607	-0.0872227	-0.0107156	0.0922978
O60568	[R].YDCVISSPR.[K]	1xiodoTMT6plex [C3(100)]	707.4	727.1	678.6	704.367	1.00431	1.03227	0.963419	0.00619958	0.0458272	-0.0537652		O14772	[K].SELGLQSITFSIFPDIPECSGK.[T]	1xCl-DDE [C19(100)]	369.5	409.9	395.8	391.733	0.943244	1.04638	1.01038	-0.0842975	0.0654001	0.0148997
O60568	[R].LLFSAESFCWPEWGLAEQYPEVGTGK.[R]	1xiodoTMT6plex [C9(100)]	61.3	64.1	53.2	59.5333	1.02968	1.07671	0.893617	0.0421894	0.106627	-0.162271		O14772	[K].TSCIIQSILDSR.[C]	1xCl-DDE [C3(100)]	447.6	446.4	445.4	446.467	1.00254	0.999851	0.997611	0.00365757	-0.00021544	-0.00345091
O60568	[K].LQLNYLGNYVPNGWTPEGGCGFCNQDR.[R]	2xiodoTMT6plex [C20(100); C23(100)]	129	183.6	140.8	151.133	0.853551	1.21482	0.931628	-0.228451	0.280744	-0.102175		O14772	[R].IFPVCSSLSDSVITSLK.[M]	1xCl-DDE [C5(100)]	421.9	465.6	424.9	437.467	0.964416	1.06431	0.971274	-0.052272	0.089918	-0.0420497
O60610	[K].LVAEDLSQDCFWTK.[V]	1xiodoTMT6plex [C10(100)]	150.6	198.3	166.2	171.7	0.877111	1.15492	0.967967	-0.189168	0.207795	-0.0469697		O14772	[K].IGTLSCEIDAYGDFLQALGPGATVEYTR.[N]	1xCl-DDE [C6(100)]	84.6	88.6	96.3	89.8333	0.941744	0.986271	1.07199	-0.0865932	-0.0199442	0.100285
O60610	[K].LIEECISQIVLHK.[N]	1xiodoTMT6plex [C5(100)]	245.2	272.6	237.6	251.8	0.973789	1.08261	0.943606	-0.0383193	0.114507	-0.0837434		O14773	[R].GLTLLFASGDSGAGCWSVSGR.[H]	1xCl-DDE [C15(100)]	257.4	229.6	226.1	237.7	1.08288	0.965923	0.951199	0.11487	-0.0500193	-0.0721809
O60610	[R].DMPLLSCLESLR.[V]	1xiodoTMT6plex [C7(100)]	126.3	148.6	105.7	126.867	0.995533	1.17131	0.833158	-0.00645842	0.228121	-0.263338		O14776	[K].AKPVATAPIPGTPWCVVWTGDER.[V]	1xCl-DDE [C15(100)]	245.6	233	230.4	236.333	1.03921	0.985896	0.974894	0.0554874	-0.0204932	-0.0366824
O60610	[R].DMPLLSCLESLR.[V]	1xiodoTMT6plex [C7(100)]; 1xOxidation [M2(100)]	186.4	180.2	150.1	172.233	1.08225	1.04626	0.871492	0.114037	0.0652346	-0.19844		O14776	[R].YLVLDCVPEER.[R]	1xCl-DDE [C6(100)]	403.3	405.8	398.3	402.467	1.00207	1.00828	0.989647	0.00298411	0.0118996	-0.0150138
O60613	[R].GCCQEEAQFETK.[K]	2xiodoTMT6plex [C2(100); C3(100)]	269.9	284.7	255.5	270.033	0.999506	1.05431	0.946179	-0.00071253	0.076305	-0.0798142		O14777	[K].CASELESLEK.[H]	1xCl-DDE [C1(100)]	785.9	788.5	740.4	771.6	1.01853	1.0219	0.959565	0.0264926	0.0312576	-0.0595482
O60637	[R].ETASNCNGSLAHPSDLYAEGCEALVVK.[K]	2xiodoTMT6plex [C6(100); C21(100)]	476.1	464.7	402	447.6	1.06367	1.0382	0.898123	0.0890546	0.0540896	-0.155015		O14777	[K].FNPEAGANCLVK.[Y]	1xCl-DDE [C9(100)]	253.2	248.4	261.7	254.433	0.995153	0.976287	1.02856	-0.00701029	-0.0346225	0.0406262
O60664	[R].DIAQQLQATCTSLGSSIQGLPTNVK.[D]	1xiodoTMT6plex [C10(100)]	191.6	217	231.5	213.367	0.897985	1.01703	1.08499	-0.155237	0.0243602	0.117677		O14787	[R].TQDHDENVALEACEFWLTLAEQPICK.[E]	2xCl-DDE [C13(100); C25(100)]	609.9	572.2	569.9	584	1.04435	0.979795	0.975856	0.0626043	-0.0294489	-0.0352596
O60664	[R].VASMPLISSTCDMVSAAYASTK.[E]	1xiodoTMT6plex [C11(100)]; 1xOxidation [M4(98.6)]	53	53.3	63.6	56.6333	0.935845	0.941142	1.12301	-0.0956591	-0.0875159	0.167375		O14795	[R].DSCNDSMQSYDLDYPER.[R]	1xCl-DDE [C3(100)]; 1xOxidation [M7(100)]	432.8	428.5	392.7	418	1.03541	1.02512	0.939474	0.0501976	0.0357923	-0.0900753
O60671	[R].NEDGQICFVEYYCCPDEEVPESES.[-]	3xiodoTMT6plex [C7(100); C13(100); C14(100)]	398.9	435.3	356.2	396.8	1.00529	1.09703	0.897681	0.0076151	0.133598	-0.155725		O14795	[K].DDEICGTR.[N]	1xCl-DDE [C5(100)]	1029.1	853.3	837.2	906.533	1.1352	0.941278	0.923518	0.182951	-0.087307	-0.114788
O60678	[R].LFTSAEETFSHCK.[S]	1xiodoTMT6plex [C12(100)]	293.1	258.9	254.5	268.833	1.09027	0.96305	0.946683	0.124681	-0.0543171	-0.0790464		O14802	[K].SNSPLTMALCGSK.[G]	1xCl-DDE [C10(100)]	218	212.7	213.1	214.6	1.01584	0.991146	0.99301	0.0226781	-0.01283	-0.0101195
O60678	[K].QQTPCLFCNR.[L]	2xiodoTMT6plex [C5(100); C8(100)]	247.4	251.7	212.1	237.067	1.04359	1.06173	0.894685	0.0615527	0.0864124	-0.160548		O14802	[K].AVFPCPSEPALSK.[N]	1xCl-DDE [C5(100)]	1161.2	1205.2	1226.2	1197.53	0.96966	1.0064	1.02394	-0.0444493	0.00920676	0.0341285
O60684	[R].SGSGVNPYCGLIEEAYGLDK.[I]	1xiodoTMT6plex [C9(100)]	365.7	352.6	400.2	372.833	0.980867	0.945731	1.0734	-0.0278702	-0.0804984	0.10219		O14802	[K].SLEDLCSQYDLTVR.[S]	1xCl-DDE [C6(100)]	640.4	683.5	679	667.633	0.959209	1.02377	1.01703	-0.0600827	0.0338854	0.0243556
O60701	[K].DVLNLVYLCEALNLPEVAR.[Y]	1xiodoTMT6plex [C9(100)]	41.8	47.9	34.1	41.2667	1.01292	1.16074	0.826333	0.018526	0.215049	-0.275205		O14802	[K].LQQQPGCTAEETLEALILK.[E]	1xCl-DDE [C7(100)]	227.8	232.3	219.8	226.633	1.00515	1.025	0.969849	0.00740768	0.0356291	-0.0441687
O60701	[K].ASVGFGGSCFQK.[D]	1xiodoTMT6plex [C9(100)]	194.3	198.3	194.1	195.567	0.993523	1.01398	0.9925	-0.00937459	0.0200242	-0.0108604		O14802	[K].SEFLCCQDSFLQEIK.[K]	2xCl-DDE [C5(100); C6(100)]	713.1	723.4	718.5	718.333	0.992715	1.00705	1.00023	-0.0105491	0.0101401	0.000334693
O60716	[K].SNAAAYLQHLCYR.[N]	1xiodoTMT6plex [C11(100)]	183.4	159.7	210	184.367	0.994757	0.866209	1.13903	-0.0075842	-0.207214	0.187811		O14810	[K].KAIPPGCGDEVEEEDESILDTVIK.[Y]	1xCl-DDE [C7(100)]	267.6	249	256.6	257.733	1.03828	0.966115	0.995603	0.054199	-0.0497334	-0.00635797
O60716	[R].HIEWESVLTNTAGCLR.[N]	1xiodoTMT6plex [C14(100)]	556.1	548.3	605	569.8	0.975956	0.962267	1.06178	-0.0351113	-0.0554901	0.0864795		O14817	[K].APCYETVK.[V]	1xCl-DDE [C3(100)]	1561.9	1689.1	1629.3	1626.77	0.960125	1.03832	1.00156	-0.0587052	0.0542474	0.00224493
O60716	[K].TPAILEASAGAIQNLCAGR.[W]	1xiodoTMT6plex [C16(100)]	457.5	431	867.1	585.2	0.781784	0.7365	1.48172	-0.355158	-0.441242	0.567269		O14818	[R].VECQSHR.[L]	1xCl-DDE [C3(100)]	1291.5	1304.4	1287	1294.3	0.997837	1.0078	0.99436	-0.00312441	0.0112143	-0.00816
O60716	[K].LVENCVCLLR.[N]	2xiodoTMT6plex [C5(100); C7(100)]	677.4	741	577.7	665.367	1.01809	1.11367	0.868243	0.0258584	0.155324	-0.203829		O14818	[K].ICALDDNVCMAFAGLTADAR.[I]	2xCl-DDE [C2(100); C9(100)]	604.2	600.4	604.7	603.1	1.00182	0.995523	1.00265	0.00262895	-0.00647326	0.00382234
O60763	[R].VLVSPTNPPGATSSCQK.[A]	1xiodoTMT6plex [C15(100)]	62.9	87.9	55.9	68.9	0.912917	1.27576	0.811321	-0.131444	0.351359	-0.301656		O14818	[K].ICALDDNVCMAFAGLTADAR.[I]	2xCl-DDE [C2(100); C9(100)]; 1xOxidation [M10(100)]	501	499.4	512.7	504.367	0.993325	0.990153	1.01652	-0.00966233	-0.0142771	0.023642
O60763	[R].VQLATSIGNPPVSLLQQCTNILSQGSK.[I]	1xiodoTMT6plex [C18(100)]	12.1	20	18.5	16.8667	0.717391	1.18577	1.09684	-0.479168	0.245825	0.13335		O14818	[R].KICALDDNVCMAFAGLTADAR.[I]	2xCl-DDE [C3(100); C10(100)]	1613.5	1388.3	1324.3	1442.03	1.11891	0.962738	0.918356	0.162089	-0.0547852	-0.122875
O60826	[K].TLGVSFVQAESECR.[H]	1xiodoTMT6plex [C13(100)]	295	340.7	532.9	389.533	0.757316	0.874636	1.36805	-0.401032	-0.193245	0.452118		O14818	[R].KICALDDNVCMAFAGLTADAR.[I]	2xCl-DDE [C3(100); C10(100)]; 1xOxidation [M11(100)]	1479.7	1376.5	1285.2	1380.47	1.07188	0.997127	0.93099	0.100149	-0.00415144	-0.103163
O60828	[K].VFDPSCGLPYYWNADTDLVSWLSPHDPNSVVTK.[S]	1xiodoTMT6plex [C6(100)]	46.9	48.2	45.6	46.9	1	1.02772	0.972281	0	0.0394452	-0.0405541		O14841	[R].GGTFTDVFAQCPGGHVR.[V]	1xCl-DDE [C11(100)]	519.4	519.4	532.6	523.8	0.9916	0.9916	1.0168	-0.01217	-0.01217	0.0240364
O60830	[R].IVDDCGGAFTMGVIGGGVFQAIK.[G]	1xiodoTMT6plex [C5(100)]; 1xOxidation [M11(100)]	106.1	103	89.3	99.4667	1.06669	1.03552	0.897788	0.0931396	0.0503593	-0.155553		O14841	[K].VPNCSGTR.[N]	1xCl-DDE [C4(100)]	601.6	604.2	617	607.6	0.990125	0.994404	1.01547	-0.0143173	-0.00809569	0.0221486
O60832	[K].DSAVNAICYGAK.[I]	1xiodoTMT6plex [C8(100)]	446.4	519.5	429.6	465.167	0.959656	1.1168	0.92354	-0.0594107	0.159376	-0.114754		O14841	[R].LEEQCVDALQAQGFPR.[S]	1xCl-DDE [C5(100)]	197.4	184.1	187.3	189.6	1.04114	0.970992	0.987869	0.058163	-0.0424693	-0.0176081
O60832	[R].TTHYTPLACGSNPLK.[R]	1xiodoTMT6plex [C9(100)]	625.1	551.7	1055.3	744.033	0.840151	0.741499	1.41835	-0.25128	-0.431483	0.504214		O14841	[R].DIPLNQGCLAPVR.[V]	1xCl-DDE [C8(100)]	853.6	864.7	856.3	858.2	0.99464	1.00757	0.997786	-0.00775372	0.0108858	-0.00319758
O60832	[R].TTHYTPLACGSNPLKR.[E]	1xiodoTMT6plex [C9(100)]	768.4	646	1118.8	844.4	0.909995	0.76504	1.32496	-0.136069	-0.386392	0.405954		O14841	[R].LLPASFPCIFGPGENQPLSPEASR.[K]	1xCl-DDE [C8(100)]	364.7	368.6	381.3	371.533	0.981608	0.992105	1.02629	-0.0267815	-0.0114356	0.0374349
O60832	[K].VTGCLIVCIER.[A]	2xiodoTMT6plex [C4(100); C8(100)]	541.2	723.1	630.2	631.5	0.857007	1.14505	0.997941	-0.222621	0.195412	-0.00297298		O14867	[R].GQESQQMSTATSEQAGPAEQCR.[Q]	1xCl-DDE [C21(100)]	139.7	116.4	113.6	123.233	1.13362	0.94455	0.921829	0.180939	-0.0823015	-0.11743
O60841	[R].LAHCEELR.[A]	1xiodoTMT6plex [C4(100)]	1029	1073.9	936.2	1013.03	1.01576	1.06008	0.924155	0.0225613	0.084178	-0.113793		O14867	[R].GQESQQMSTATSEQAGPAEQCR.[Q]	1xCl-DDE [C21(100)]; 1xOxidation [M7(100)]	300.3	284.8	273.5	286.2	1.04927	0.995108	0.955625	0.0693808	-0.00707453	-0.0654828
O60841	[R].APIICVLGHVDTGK.[T]	1xiodoTMT6plex [C5(100)]	185.4	173.4	158.5	172.433	1.0752	1.00561	0.919196	0.104603	0.00806521	-0.121556		O14867	[K].STPDGELALPSIFSLSDRPPAVLPPCAR.[G]	1xCl-DDE [C26(100)]	257.2	256.9	254.2	256.1	1.0043	1.00312	0.992581	0.00618339	0.00449964	-0.0107432
O60841	[K].HIAVFPCK.[I]	1xiodoTMT6plex [C7(100)]	2082.3	1992.7	2407.8	2160.93	0.963611	0.922148	1.11424	-0.0534766	-0.11693	0.156061		O14867	[K].YSAADCPLSFLISEK.[D]	1xCl-DDE [C6(100)]	564.3	607.3	626.8	599.467	0.941337	1.01307	1.0456	-0.0872172	0.0187298	0.0643256
O60884	[K].VIEPGCVR.[V]	1xiodoTMT6plex [C6(100)]	1627.2	1683.2	1403.6	1571.33	1.03555	1.07119	0.893254	0.0504023	0.0992174	-0.162857		O14867	[K].LTPEQLDCIHDIR.[R]	1xCl-DDE [C8(100)]	181	187.9	186.5	185.133	0.977674	1.01494	1.00738	-0.032575	0.0214004	0.010611
O60884	[K].NVLCSACSGQGGK.[S]	2xiodoTMT6plex [C4(100); C7(100)]	1377.3	1429.1	1297	1367.8	1.00695	1.04482	0.948238	0.00998554	0.0632496	-0.0766788		O14867	[K].CFSSHCQK.[T]	2xCl-DDE [C1(100); C6(100)]	1339.5	1270.9	1327.4	1312.6	1.02049	0.968231	1.01128	0.0292672	-0.0465768	0.0161758
O60885	[R].YVTSCLR.[K]	1xiodoTMT6plex [C5(100)]	593.3	615.8	582	597.033	0.993747	1.03143	0.97482	-0.0090497	0.0446504	-0.0367923		O14867	[R].SENECLGGVPECR.[D]	2xCl-DDE [C5(100); C12(100)]	519.9	467.9	475.1	487.633	1.06617	0.959532	0.974298	0.0924374	-0.0595965	-0.0375655
O60930	[K].TGVFLTWNECR.[A]	1xiodoTMT6plex [C10(100)]	211.3	178.5	229.1	206.3	1.02424	0.865245	1.11052	0.0345489	-0.20882	0.151234		O14874	[K].LTDFPPIKDQADEAQYCQLVR.[Q]	1xCl-DDE [C17(100)]	423.9	447.1	418.7	429.9	0.986043	1.04001	0.973947	-0.0202771	0.0565964	-0.0380842
O60934	[R].IETSCSLLEQTQPATPSLWK.[N]	1xiodoTMT6plex [C5(100)]	181.1	195	183.8	186.633	0.970352	1.04483	0.984819	-0.0434201	0.0632674	-0.0220699		O14879	[K].HLDGNNEAALECLR.[Q]	1xCl-DDE [C12(100)]	587.9	586.7	587.9	587.5	1.00068	0.998638	1.00068	0.000981926	-0.00196586	0.000981926
O60934	[R].LITEENEEEHNFFLAPGTCVVDTGITNSQTLIPDCQK.[K]	2xiodoTMT6plex [C19(100); C35(100)]	97.4	93.8	85.1	92.1	1.05755	1.01846	0.923996	0.0807206	0.0263868	-0.114042		O14879	[K].FSNPYSIEYSELDCEEGWTQLK.[C]	1xCl-DDE [C14(100)]	328.9	385.5	392.5	368.967	0.891408	1.04481	1.06378	-0.165841	0.0632404	0.0892022
O60936	[R].SYDPPCPGHWTPEAPGSGTTCPGLPR.[A]	2xiodoTMT6plex [C6(100); C21(100)]	1047.8	850.1	902.6	933.5	1.12244	0.910659	0.966899	0.166641	-0.135017	-0.0485632		O14879	[R].YCNLQK.[Y]	1xCl-DDE [C2(100)]	437.9	466.2	483	462.367	0.947084	1.00829	1.04463	-0.0784359	0.0119116	0.0629858
O75083	[K].CFSIDNPGYEPEVVAVHPGGDTVAIGGVDGNVR.[L]	1xiodoTMT6plex [C1(100)]	73.8	75	97.5	82.1	0.898904	0.91352	1.18758	-0.153761	-0.130492	0.24802		O14880	[K].VEYPIMYSTDPENGHIFNCIQR.[A]	1xCl-DDE [C19(100)]	183	205.8	208.3	199.033	0.919444	1.034	1.04656	-0.121166	0.0482329	0.0656528
O75083	[K].VCALGGSK.[A]	1xiodoTMT6plex [C2(100)]	558.2	547.3	566.5	557.333	1.00156	0.981998	1.01645	0.00224168	-0.0262086	0.0235355		O14880	[K].VEYPIMYSTDPENGHIFNCIQR.[A]	1xCl-DDE [C19(100)]; 1xOxidation [M6(100)]	2109.9	2215.6	2187.3	2170.93	0.971886	1.02057	1.00754	-0.0411408	0.029382	0.0108357
O75083	[K].SIQCLTVHK.[N]	1xiodoTMT6plex [C4(100)]	368.1	313.6	293.4	325.033	1.1325	0.964824	0.902677	0.17951	-0.0516621	-0.147719		O14880	[K].YKVEYPIMYSTDPENGHIFNCIQR.[A]	1xCl-DDE [C21(100)]	932	907	1076.4	971.8	0.959045	0.93332	1.10764	-0.0603295	-0.0995569	0.147483
O75083	[R].LATGSDDNCAAFFEGPPFK.[F]	1xiodoTMT6plex [C9(100)]	487.4	532.6	460.1	493.367	0.987906	1.07952	0.932572	-0.017554	0.110392	-0.100713		O14880	[K].YKVEYPIMYSTDPENGHIFNCIQR.[A]	1xCl-DDE [C21(100)]; 1xOxidation [M8(100)]	516.1	558.8	637	570.633	0.904434	0.979263	1.1163	-0.144913	-0.030232	0.158729
O75110	[K].LTCAVGDGGNDVSMIQESDCGVGVEGK.[E]	2xiodoTMT6plex [C3(100); C20(100)]	103.7	107.8	93.1	101.533	1.02134	1.06172	0.91694	0.0304625	0.0864037	-0.1251		O14893	[K].QSVNISLSGCQPAPEGYSPTLQWQQQQVAQFSTVR.[Q]	1xCl-DDE [C10(100)]	135.9	124.5	111.3	123.9	1.09685	1.00484	0.898305	0.133369	0.00696955	-0.154723
O75110	[K].LTCAVGDGGNDVSMIQESDCGVGVEGK.[E]	2xiodoTMT6plex [C3(100); C20(100)]; 1xOxidation [M14(100)]	49.3	46.7	43.3	46.4333	1.06174	1.00574	0.93252	0.0864268	0.0082617	-0.100794		O14893	[R].KQSVNISLSGCQPAPEGYSPTLQWQQQQVAQFSTVR.[Q]	1xCl-DDE [C11(100)]	105.1	123.5	122.1	116.9	0.899059	1.05646	1.04448	-0.153512	0.0792361	0.0627883
O75113	[K].HEVWGSNQNYICNTDPETDGLSPSVASPSPK.[E]	1xiodoTMT6plex [C12(100)]	93.6	100.9	106.7	100.4	0.932271	1.00498	1.06275	-0.101179	0.00716691	0.0878009		O14893	[R].LLPVEPCDLTEGFDPSVPPR.[T]	1xCl-DDE [C7(100)]	1759.3	1598.3	1657.6	1671.73	1.05238	0.956074	0.991546	0.0736568	-0.0648065	-0.0122488
O75116	[R].CLTQNDLK.[M]	1xiodoTMT6plex [C1(100)]	157.7	146	170.6	158.1	0.99747	0.923466	1.07906	-0.00365471	-0.114869	0.10978		O14893	[R].VQIEAAQCPDVVVAQIDPK.[K]	1xCl-DDE [C8(100)]	142.5	145.1	151.1	146.233	0.97447	0.99225	1.03328	-0.0373103	-0.0112247	0.0472315
O75116	[K].SNYICHK.[G]	1xiodoTMT6plex [C5(100)]	451.2	436.6	478.3	455.367	0.99085	0.958788	1.05036	-0.0132616	-0.0607166	0.0708871		O14893	[R].RVQIEAAQCPDVVVAQIDPK.[K]	1xCl-DDE [C9(100)]	1128.9	1052.3	1023.2	1068.13	1.05689	0.985177	0.957933	0.0798259	-0.0215457	-0.0620036
O75127	[R].DLEPSDATYTALFNVCAESPWK.[D]	1xiodoTMT6plex [C16(100)]	82.9	84.5	75.7	81.0333	1.02304	1.04278	0.934183	0.0328566	0.0604359	-0.0982222		O14901	[K].LLPLAPAPVFITSSQNCVPQVDFSR.[R]	1xCl-DDE [C17(100)]	16.7	18.3	15.2	16.7333	0.998008	1.09363	0.908367	-0.00287676	0.129119	-0.138654
O75131	[K].NCLNPQFSK.[T]	1xiodoTMT6plex [C2(100)]	715.9	666.7	582.5	655.033	1.09292	1.01781	0.889268	0.12819	0.0254694	-0.16931		O14908	[R].LPTAEVMFCTLNTHK.[V]	1xCl-DDE [C9(100)]	124.5	149.1	138.7	137.433	0.905894	1.08489	1.00922	-0.142586	0.117548	0.0132358
O75131	[K].SDPLCVLFLNTSGQQWYEVER.[T]	1xiodoTMT6plex [C5(100)]	235.5	217.5	192	215	1.09535	1.01163	0.893023	0.13139	0.0166787	-0.16323		O14920	[R].EQDQSFTALDWSWLQTEEEEHSCLEQAS.[-]	1xCl-DDE [C23(100)]	120.5	111.2	109.9	113.867	1.05826	0.976581	0.965164	0.0816877	-0.0341887	-0.0511541
O75131	[K].EALAQCVLAEIPQQVVGYFNTYK.[L]	1xiodoTMT6plex [C6(100)]	35.8	35.3	35.3	35.4667	1.0094	0.995301	0.995301	0.0134958	-0.00679556	-0.00679556		O14920	[R].IQQDTGIPEEDQELLQEAGLALIPDKPATQCISDGK.[L]	1xCl-DDE [C31(100)]	88.1	91.6	93.1	90.9333	0.968842	1.00733	1.02383	-0.0456672	0.0105384	0.0339719
O75131	[R].SSPVEFECINEK.[K]	1xiodoTMT6plex [C8(100)]	196.1	204.3	238.2	212.867	0.921234	0.959756	1.11901	-0.118361	-0.0592608	0.162223		O14929	[K].CNTNTAIELK.[L]	1xCl-DDE [C1(100)]	3427.4	3457.9	3445.6	3443.63	0.995286	1.00414	1.00057	-0.00681696	0.00596461	0.000823691
O75131	[K].TIELSDDDFLGECECTLGQIVSSK.[K]	2xiodoTMT6plex [C13(100); C15(100)]	647.9	699.4	1311.6	886.3	0.731017	0.789123	1.47986	-0.452024	-0.341677	0.565461		O14929	[K].VDENFDCVEADDVEGK.[I]	1xCl-DDE [C7(100)]	4119.3	4074.1	3935.4	4042.93	1.01889	1.00771	0.973402	0.0269968	0.011079	-0.0388921
O75146	[R].CTSSPDYLVSR.[A]	1xiodoTMT6plex [C1(100)]	170	199.6	198	189.2	0.89852	1.05497	1.04651	-0.154377	0.0771996	0.0655883		O14929	[R].QIIPPGFCTNTNDFLSLLEK.[E]	1xCl-DDE [C8(100)]	1141.6	1172	1123.3	1145.63	0.996479	1.02301	0.980506	-0.00508814	0.0328272	-0.0284021
O75152	[R].GDVASCNTQVAEKPVLTAVPGITR.[H]	1xiodoTMT6plex [C6(100)]	81.3	77.4	82.6	80.4333	1.01077	0.962288	1.02694	0.0154618	-0.0554599	0.0383483		O14929	[K].LCQDLPCFSR.[E]	2xCl-DDE [C2(100); C7(100)]	3975.4	3880.1	3848.2	3901.23	1.01901	0.994583	0.986406	0.0271697	-0.00783645	-0.0197465
O75152	[R].SEIPCYWENQPTGCQK.[L]	2xiodoTMT6plex [C5(100); C14(100)]	878.4	799.9	828.6	835.633	1.05118	0.957238	0.991583	0.072008	-0.0630504	-0.0121942		O14936	[R].HLEEAVELVCTAPQWVPVSWVY.[-]	1xCl-DDE [C10(100)]	533	546.1	557.6	545.567	0.976966	1.00098	1.02206	-0.03362	0.00140966	0.0314751
O75153	[R].TFPPDLNFLPVPGEELPEECAR.[A]	1xiodoTMT6plex [C20(100)]	248	255.8	884.9	462.9	0.535753	0.552603	1.91164	-0.90036	-0.855684	0.934814		O14936	[R].AQFEYDPAKDDLIPCK.[E]	1xCl-DDE [C15(100)]	331.5	363.2	360.9	351.867	0.942118	1.03221	1.02567	-0.08602	0.0457354	0.0365703
O75153	[K].DAAAFLLSCQIPGLVK.[D]	1xiodoTMT6plex [C9(100)]	98	88.7	88	91.5667	1.07026	0.968693	0.961048	0.0979592	-0.0458884	-0.057319		O14936	[K].QEQQASCTWFGK.[K]	1xCl-DDE [C7(100)]	1154.6	1152.5	1137.5	1148.2	1.00557	1.00374	0.990681	0.00801917	0.00539279	-0.0135074
O75153	[K].NYFDFDLECETVDQAVETYGLQK.[I]	1xiodoTMT6plex [C9(100)]	103.3	108.5	86.2	99.3333	1.03993	1.09228	0.867785	0.0564904	0.127345	-0.20459		O14936	[K].TKQEQQASCTWFGK.[K]	1xCl-DDE [C9(100)]	2643.1	2755.7	2761.5	2720.1	0.971692	1.01309	1.01522	-0.0414287	0.0187591	0.0217924
O75153	[K].GLEMDPIDCTPPEYILPGSR.[E]	1xiodoTMT6plex [C9(100)]; 1xOxidation [M4(100)]	100.5	129.8	118	116.1	0.865633	1.118	1.01637	-0.208172	0.160922	0.0234189		O14939	[K].STSTANQLPFTLPGGQCTTVQVLR.[S]	1xCl-DDE [C17(100)]	37	35.7	35.5	36.0667	1.02588	0.989834	0.984288	0.0368592	-0.014742	-0.0228471
O75153	[R].HQVLNDRDEEVELCSSVECK.[G]	2xiodoTMT6plex [C14(100); C19(100)]	226.4	214.7	269.7	236.933	0.955543	0.906162	1.13829	-0.0656072	-0.142159	0.186874		O14964	[R].APDWVDAEECHR.[C]	1xCl-DDE [C10(100)]	3947.8	3826.9	3742.1	3838.93	1.02836	0.996865	0.974776	0.0403434	-0.0045293	-0.0368574
O75165	[R].SLQYGEQVNEILCR.[S]	1xiodoTMT6plex [C13(100)]	407.2	377.2	398.1	394.167	1.03307	0.956956	1.00998	0.0469318	-0.0634761	0.0143251		O14964	[K].NCGQTVHDEVANK.[Q]	1xCl-DDE [C2(100)]	1375.4	1458.9	1485.3	1439.87	0.955227	1.01322	1.03155	-0.066084	0.0189458	0.0448191
O75165	[K].AYEFLCTK.[S]	1xiodoTMT6plex [C6(100)]	319.6	331.4	301.6	317.533	1.00651	1.04367	0.949822	0.00935936	0.0616656	-0.0742716		O14964	[R].VCEPCYEQLNR.[K]	2xCl-DDE [C2(100); C5(100)]	2391.3	2360.9	2366.2	2372.8	1.0078	0.994985	0.997218	0.0112046	-0.00725357	-0.00401848
O75165	[R].ADTVGLACEAINR.[M]	1xiodoTMT6plex [C8(100)]	138.1	147.8	123	136.3	1.01321	1.08437	0.902421	0.0189278	0.116861	-0.148127		O14964	[R].ACGQIFCGK.[C]	2xCl-DDE [C2(100); C7(100)]	2229.8	2108.2	2078.6	2138.87	1.04251	0.985662	0.971823	0.0600678	-0.0208348	-0.0412344
O75165	[R].VLALTETCLVER.[D]	1xiodoTMT6plex [C8(100)]	173.7	177.9	158.6	170.067	1.02136	1.04606	0.932575	0.0304974	0.0649661	-0.100708		O14965	[R].EVLEHPWITANSSKPSNCQNK.[E]	1xCl-DDE [C18(100)]	1530.9	1578.8	1672.4	1594.03	0.960394	0.990444	1.04916	-0.0583018	-0.0138534	0.0692382
O75165	[K].CYSVAAQFEECR.[E]	2xiodoTMT6plex [C1(100); C11(100)]	848.7	831	808.5	829.4	1.02327	1.00193	0.974801	0.0331866	0.00278043	-0.0368203		O14965	[R].VLCPSNSSQR.[V]	1xCl-DDE [C3(100)]	1182.9	1195.3	1234.6	1204.27	0.982258	0.992554	1.02519	-0.0258268	-0.0107821	0.0358888
O75170	[K].LLDFLCR.[Q]	1xiodoTMT6plex [C6(100)]	345.5	456.1	295.3	365.633	0.944936	1.24742	0.80764	-0.0817119	0.318953	-0.308216		O14965	[R].VLVTQQFPCQNPLPVNSGQAQR.[V]	1xCl-DDE [C9(100)]	356.1	402.8	375.8	378.233	0.941482	1.06495	0.993567	-0.0869941	0.0907872	-0.00931145
O75208	[K].DGSELILHFVTQCNTR.[L]	1xiodoTMT6plex [C13(100)]	178.7	149.1	155	160.933	1.1104	0.926471	0.963132	0.151076	-0.110183	-0.054195		O14966	[K].LTLPNGEPVPCLLLANK.[C]	1xCl-DDE [C11(100)]	235.1	238.1	237.4	236.867	0.992542	1.00521	1.00225	-0.0108006	0.00749243	0.00324475
O75223	[R].NPSAAFFCVAR.[L]	1xiodoTMT6plex [C8(100)]	658.8	706.3	646.4	670.5	0.98255	1.05339	0.964057	-0.0253968	0.0750438	-0.0528101		O14974	[K].FDDGAVFLAACSSGDTDEVLK.[L]	1xCl-DDE [C11(100)]	644.7	553.4	585.8	594.633	1.0842	0.930658	0.985145	0.116628	-0.103678	-0.0215921
O75251	[R].YVVSMGSCANGGGYYHYSYSVVR.[G]	1xiodoTMT6plex [C8(100)]	100.1	126.8	105.9	110.933	0.902344	1.14303	0.954627	-0.148251	0.192862	-0.0669903		O14974	[R].GADINYANVDGLTALHQACIDDNVDMVK.[F]	1xCl-DDE [C19(100)]	554.6	492.5	484.7	510.6	1.08617	0.964552	0.949275	0.119254	-0.0520698	-0.0751015
O75306	[R].IIAQCLNK.[M]	1xiodoTMT6plex [C5(100)]	960.1	980.7	843.1	927.967	1.03463	1.05683	0.908546	0.0491117	0.0797389	-0.138369		O14974	[R].GADINYANVDGLTALHQACIDDNVDMVK.[F]	1xCl-DDE [C19(100)]; 1xOxidation [M26(100)]	353.2	348.9	355.8	352.633	1.00161	0.989413	1.00898	0.00231649	-0.0153553	0.0128977
O75312	[R].NEVLQFSTNCPECNAPAQTNMK.[L]	2xiodoTMT6plex [C10(100); C13(100)]; 1xOxidation [M21(100)]	89.2	88.3	82.5	86.6667	1.02923	1.01885	0.951923	0.0415665	0.0269362	-0.0710831		O14974	[K].SCSFGR.[R]	1xCl-DDE [C2(100)]	4484.3	4521.8	4525.4	4510.5	0.994191	1.00251	1.0033	-0.00840457	0.00360981	0.00475795
O75319	[K].LAPEECFSPLDLFNK.[I]	1xiodoTMT6plex [C6(100)]	91.6	108.5	85.8	95.3	0.961175	1.13851	0.900315	-0.0571286	0.187147	-0.151499		O14975	[K].FSASQFWDDCR.[K]	1xCl-DDE [C10(100)]	184.2	183.6	184.3	184.033	1.00091	0.997645	1.00145	0.00130596	-0.00340104	0.00208897
O75319	[R].TGYLICR.[Y]	1xiodoTMT6plex [C6(100)]	212.1	228.9	352.5	264.5	0.80189	0.865406	1.3327	-0.318523	-0.20855	0.414356		O14975	[K].FSASQFWDDCRK.[Y]	1xCl-DDE [C10(100)]	864.7	933.7	917.1	905.167	0.955294	1.03152	1.01318	-0.0659838	0.0447756	0.0188956
O75323	[K].ICQEVLPK.[I]	1xiodoTMT6plex [C2(100)]	475.5	472.6	442.1	463.4	1.02611	1.01985	0.954035	0.0371873	0.0283616	-0.0678853		O14975	[K].DEPVRDENGYCVR.[V]	1xCl-DDE [C11(100)]	1168	1242	1236.6	1215.53	0.960895	1.02177	1.01733	-0.0575492	0.0310757	0.0247895
O75340	[R].GQIAFDDFIQGCIVLQR.[L]	1xiodoTMT6plex [C12(100)]	606.7	667.2	451.1	575	1.05513	1.16035	0.784522	0.0774214	0.214557	-0.350115		O14975	[R].TKFSASQFWDDCR.[K]	1xCl-DDE [C12(100)]	518.2	538.5	531.7	529.467	0.978721	1.01706	1.00422	-0.0310308	0.0244065	0.00607261
O75347	[R].MMIPDCQR.[R]	1xiodoTMT6plex [C6(100)]; 2xOxidation [M1(100); M2(100)]	452	336.4	324.1	370.833	1.21888	0.907146	0.873978	0.285552	-0.140593	-0.194332		O14975	[K].YDVEKDEPVRDENGYCVR.[V]	1xCl-DDE [C16(100)]	917.3	973.8	991.3	960.8	0.954725	1.01353	1.03174	-0.0668425	0.0193893	0.0450856
O75351	[R].ENKPSIIFIDEIDSLCGSR.[S]	1xiodoTMT6plex [C16(100)]	218.5	229.2	185	210.9	1.03604	1.08677	0.877193	0.0510742	0.120048	-0.189034		O14975	[R].YLCNSPQKPNDR.[D]	1xCl-DDE [C3(100)]	789.8	751.5	728.8	756.7	1.04374	0.993128	0.963129	0.0617659	-0.00994834	-0.0541985
O75356	[K].YQYGGNQEGEVGFEPCYAEVLR.[V]	1xiodoTMT6plex [C16(100)]	35	39.1	32.6	35.5667	0.984067	1.09934	0.916589	-0.0231708	0.136643	-0.125654		O14975	[K].GEVGLLVCK.[I]	1xCl-DDE [C8(100)]	5268.7	5388	5248.1	5301.6	0.993794	1.0163	0.989909	-0.00898079	0.023322	-0.0146326
O75367	[K].CEELLEK.[T]	1xiodoTMT6plex [C1(100)]	413.2	418.1	403	411.433	1.00429	1.0162	0.979503	0.00618157	0.0231894	-0.0298788		O14976	[K].EESDTGQAEFLLLTELCK.[G]	1xCl-DDE [C17(100)]	406.3	436	392.4	411.567	0.987203	1.05937	0.95343	-0.0185808	0.083202	-0.0688011
O75367	[K].NCLALADDK.[K]	1xiodoTMT6plex [C2(100)]	134.2	162.2	180.2	158.867	0.844734	1.02098	1.13428	-0.243432	0.0299574	0.181783		O14976	[K].ACTQPRPNYASNFSVIGAR.[E]	1xCl-DDE [C2(100)]	118.6	119.1	128	121.9	0.972929	0.97703	1.05004	-0.0395941	-0.0335247	0.0704457
O75367	[K].NCLALADDKK.[L]	1xiodoTMT6plex [C2(100)]	459.7	488	560.9	502.867	0.914159	0.970436	1.11541	-0.129483	-0.0432948	0.157568		O14976	[R].VSECGWAAR.[R]	1xCl-DDE [C4(100)]	980.9	944.3	929.3	951.5	1.0309	0.992433	0.976668	0.0439024	-0.0109584	-0.0340592
O75367	[K].FVIHCNSPVWGADK.[C]	1xiodoTMT6plex [C5(100)]	1067.8	995.3	916.9	993.333	1.07497	1.00198	0.923054	0.104292	0.00285352	-0.115514		O14976	[R].GPLSCDTVLK.[I]	1xCl-DDE [C5(100)]	930.1	981.7	1012.6	974.8	0.954144	1.00708	1.03878	-0.0677204	0.010176	0.0548862
O75367	[K].FVIHCNSPVWGADKCEELLEK.[T]	2xiodoTMT6plex [C5(100); C15(100)]	183.8	165.1	125.4	158.1	1.16256	1.04428	0.793169	0.217299	0.0625028	-0.3343		O14976	[K].YDLDACDIQEK.[Y]	1xCl-DDE [C6(100)]	1476.9	1464.8	1452.5	1464.73	1.00831	1.00005	0.991648	0.0119341	6.56621e-05	-0.0120999
O75369	[K].CLATGPGIASTVK.[T]	1xiodoTMT6plex [C1(100)]	273.1	245.1	238.5	252.233	1.08273	0.971719	0.945553	0.11467	-0.0413885	-0.0807697		O14976	[R].AIIQEVCFMK.[K]	1xCl-DDE [C7(100)]; 1xOxidation [M9(100)]	1619.4	1624.2	1624.3	1622.63	0.998007	1.00097	1.00103	-0.00287765	0.00139226	0.00148108
O75369	[R].APSVATVGSICDLNLK.[I]	1xiodoTMT6plex [C11(100)]	262.2	266.2	255.5	261.3	1.00344	1.01875	0.977803	0.00496056	0.0268034	-0.0323838		O14979	[R].GFCFITYTDEEPVK.[K]	1xCl-DDE [C3(100)]	516.5	517.2	520.3	518	0.997104	0.998456	1.00444	-0.00418375	-0.00222982	0.00639161
O75369	[K].VGEAGLLSVDCSEAGPGALGLEAVSDSGTK.[A]	1xiodoTMT6plex [C11(100)]	33.6	39.5	38	37.0333	0.907291	1.06661	1.0261	-0.140363	0.0930282	0.037175		O14979	[R].GFCFITYTDEEPVKK.[L]	1xCl-DDE [C3(100)]	1956.5	2132.7	2183.5	2090.9	0.935721	1.01999	1.04429	-0.095849	0.028557	0.0625185
O75369	[K].ANEPTHFTVDCTEAGEGDVSVGIK.[C]	1xiodoTMT6plex [C11(100)]	58.8	62.6	71.1	64.1667	0.916364	0.975584	1.10805	-0.126008	-0.0356614	0.148026		O14979	[R].RGFCFITYTDEEPVK.[K]	1xCl-DDE [C4(100)]	920.3	886.2	804.2	870.233	1.05753	1.01835	0.92412	0.0807019	0.02623	-0.113848
O75369	[K].AHIANPSGASTECFVTDNADGTYQVEYTPFEK.[G]	1xiodoTMT6plex [C13(100)]	97.6	120.5	112	110.033	0.887004	1.09512	1.01787	-0.172988	0.131093	0.0255581		O14979	[R].RGFCFITYTDEEPVKK.[L]	1xCl-DDE [C4(100)]	1401.8	1376.2	1263.9	1347.3	1.04045	1.02145	0.938098	0.0572094	0.030619	-0.0921888
O75369	[K].SGCIVNNLAEFTVDPK.[D]	1xiodoTMT6plex [C3(100)]	110.6	134.4	173.1	139.367	0.79359	0.964363	1.24205	-0.333534	-0.0523524	0.31272		O14980	[K].CLSENISAAIQANGEMVTK.[Q]	1xCl-DDE [C1(100)]	202.5	192.4	192.2	195.7	1.03475	0.983137	0.982115	0.0492782	-0.024535	-0.0260354
O75369	[K].NGSCGVSYIAQEPGNYEVSIK.[F]	1xiodoTMT6plex [C4(100)]	71.4	71.3	77.6	73.4333	0.97231	0.970949	1.05674	-0.040511	-0.042533	0.0796216		O14980	[K].CLSENISAAIQANGEMVTK.[Q]	1xCl-DDE [C1(100)]; 1xOxidation [M16(100)]	689.3	776.9	787.5	751.233	0.917558	1.03417	1.04828	-0.124129	0.0484678	0.0680188
O75369	[K].DGTCTVTYLPTLPGDYSILVK.[Y]	1xiodoTMT6plex [C4(100)]	159.5	156.5	125.5	147.167	1.08381	1.06342	0.852775	0.116105	0.0887117	-0.229764		O14980	[K].LDINLLDNVVNCLYHGEGAQQR.[M]	1xCl-DDE [C12(100)]	653.9	629.1	621.3	634.767	1.03014	0.991073	0.978785	0.0428437	-0.012937	-0.0309363
O75369	[K].DGSCSAEYIPFAPGDYDVNITYGGAHIPGSPFR.[V]	1xiodoTMT6plex [C4(100)]	81.3	74	60.7	72	1.12917	1.02778	0.843056	0.175258	0.0395284	-0.2463		O14980	[R].QMSVPGIFNPHEIPEEMCD.[-]	1xCl-DDE [C18(100)]	302	230.3	221.7	251.333	1.20159	0.916313	0.882095	0.264947	-0.126088	-0.180993
O75369	[R].SSTETCYSAIPK.[A]	1xiodoTMT6plex [C6(100)]	363.9	368.9	407.8	380.2	0.957128	0.970279	1.07259	-0.0632165	-0.0435287	0.101103		O14980	[R].QMSVPGIFNPHEIPEEMCD.[-]	1xCl-DDE [C18(100)]; 1xOxidation [M2(100)]	80.4	69.8	59.5	69.9	1.15021	0.998569	0.851216	0.201903	-0.00206542	-0.232403
O75369	[K].VAVTEGCQPSR.[V]	1xiodoTMT6plex [C7(100)]	523.2	535.2	497.1	518.5	1.00906	1.03221	0.958727	0.0130186	0.0457341	-0.0608079		O14980	[R].QMSVPGIFNPHEIPEEMCD.[-]	1xCl-DDE [C18(100)]; 2xOxidation [M2(100); M17(100)]	480.2	458.8	449	462.667	1.0379	0.991643	0.970461	0.0536622	-0.0121078	-0.0432577
O75369	[K].SSFLVDCSK.[A]	1xiodoTMT6plex [C7(100)]	693.6	706.3	973.9	791.267	0.876569	0.892619	1.23081	-0.19006	-0.163883	0.29961		O14980	[R].NQCEGIKK.[Y]	1xCl-DDE [C3(100)]	964.7	1046.1	933.3	981.367	0.983017	1.06596	0.951021	-0.0247119	0.0921566	-0.0724514
O75369	[R].MDGTYACSYTPVK.[A]	1xiodoTMT6plex [C7(100)]	304.7	333.1	324.7	320.833	0.949714	1.03823	1.01205	-0.0744345	0.0541313	0.0172833		O14980	[R].NQCEGIK.[K]	1xCl-DDE [C3(100)]	1593.1	1580.5	1500.3	1557.97	1.02255	1.01446	0.962986	0.0321725	0.0207167	-0.0544134
O75369	[R].MDGTYACSYTPVK.[A]	1xiodoTMT6plex [C7(100)]; 1xOxidation [M1(100)]	264.2	262.2	246.8	257.733	1.02509	1.01733	0.957579	0.0357513	0.0247885	-0.0625367		O14980	[R].TSESLCQNNMVILK.[L]	1xCl-DDE [C6(100)]	2020.4	1841	1759.4	1873.6	1.07835	0.9826	0.939048	0.108828	-0.0253234	-0.0907295
O75369	[K].SPFVVQVGEACNPNACR.[A]	2xiodoTMT6plex [C11(100); C16(100)]	2978.8	2956.3	3002	2979.03	0.999922	0.992369	1.00771	-0.000113004	-0.0110516	0.0110797		O14980	[R].TSESLCQNNMVILK.[L]	1xCl-DDE [C6(100)]; 1xOxidation [M10(100)]	5592.1	5365.5	5325.2	5427.6	1.03031	0.988558	0.981133	0.0430758	-0.0166018	-0.0274787
O75369	[K].ALGALVDSCAPGLCPDWESWDPQKPVDNAR.[E]	2xiodoTMT6plex [C9(100); C14(100)]	486.8	520.8	388.9	465.5	1.04576	1.1188	0.835446	0.064548	0.161948	-0.259382		O14980	[K].TSSDPTCVEKEK.[V]	1xCl-DDE [C7(100)]	1156.1	1161.5	1039.1	1118.9	1.03325	1.03807	0.92868	0.0471851	0.0539081	-0.106747
O75376	[R].ESPVSAPLEGLICR.[A]	1xiodoTMT6plex [C13(100)]	283.6	295.4	284.2	287.733	0.985635	1.02665	0.98772	-0.0208748	0.0379375	-0.0178258		O14980	[K].TSSDPTCVEK.[E]	1xCl-DDE [C7(100)]	4083.6	4299.3	3961.1	4114.67	0.99245	1.04487	0.962678	-0.010934	0.0633262	-0.0548744
O75376	[K].SVPDCVLYYYLTK.[K]	1xiodoTMT6plex [C5(100)]	153.2	150.9	144.9	149.667	1.02361	1.00824	0.968151	0.0336634	0.0118399	-0.0466953		O14981	[K].CDVDETVSSATLSEETEKPK.[L]	1xCl-DDE [C1(100)]	628	609.4	610.6	616	1.01948	0.989286	0.991234	0.0278342	-0.0155409	-0.0127028
O75380	[R].VIACDGGGGALGHPK.[V]	1xiodoTMT6plex [C4(100)]	706.1	678.2	641.2	675.167	1.04582	1.00449	0.949691	0.0646288	0.00646711	-0.0744693		O14981	[R].LLCVFALDR.[F]	1xCl-DDE [C3(100)]	234.9	198.5	215.2	216.2	1.08649	0.918131	0.995375	0.11968	-0.123228	-0.00668845
O75380	[K].TGTCGYCGLQFR.[Q]	2xiodoTMT6plex [C4(100); C7(100)]	1443.2	1302.9	1903.3	1549.8	0.931217	0.840689	1.22809	-0.102811	-0.250356	0.296421		O14981	[R].AKCDVDETVSSATLSEETEKPK.[L]	1xCl-DDE [C3(100)]	677.2	709	718.4	701.533	0.965314	1.01064	1.02404	-0.0509297	0.015274	0.0342757
[truncated: 17,492 more rows]

## Sheet: Fig.2e
Annotated Sequence	Modifications	Master Protein Accessions	Abundance: Cys-BOOST 1	Abundance: Cys-BOOST 2	Abundance: Cys-BOOST 3		Annotated Sequence	Modifications	Master Protein Accessions	Abundance: iodoTMT 1	Abundance: iodoTMT 2	Abundance: iodoTMT 3
[truncated: 66,885 more rows]
[truncated: 1 more columns]

[truncated: 19 more sheets: Fig.2f, Fig.3a, Fig.3b, Fig.3c, Fig.4a, Fig.4b, Fig.5a, Fig.5b, Fig.5c, Fig.6a, Fig.6b, Fig.6c, Sup. Fig. 1, Sup. Fig. 2, Sup. Fig. 3a, Sup. Fig. 3b, Sup. Fig. 4, Sup. Fig. 5a, Sup. Fig. 5b]
